# Supplementary material for: A global phylogenetic analysis in order to determine the host species and geography dependent features present in the evolution of avian H9N2 influenza hemagglutinin
Source: PeerJ. 2014 Oct 30;2:e655. doi: 10.7717/peerj.655 (PMC4217197; doi:10.7717/peerj.655)
Supplement: Figure S2 — This is an alignment produced using clustalw for the nucleotide sequences of the Shandong sequence from 1999 to the prototype sequences from the three previously determined lineages. [file peerj-02-655-s002.txt]

CLUSTAL O(1.2.1) multiple sequence alignment


gi|433680266|Wisconsin/1/1966       ------------GGAACAACATAGCCAATCAAGATGGAAACAAAAGCAATAATTGCTGCA
gi|32140163|Hong_Kong/1073/99       --GCAAAAGCAGGGGAATTACTTAACTAGCAAAATGGAAACAATATCACTAATAACTATA
gi|513130205|Hong_Kong/G9/1997      --------------AATTTCACAACCACTCAAGATGGAAGCAATACCACTAATAACTATA
gi|301073332|Shandong/JN/1999       AGCGAAAGCAGGGGAATTTCACAACCACTCAAGATGGAGACAGTATCACTAATAACTATG
                                                   *         *   *** *****  **  * ** ****  **   

gi|433680266|Wisconsin/1/1966       CTGCTAATGGTAACAGCAGCCAATGCTGATAAAATCTGCATTGGCTATCAATCAACAAAC
gi|32140163|Hong_Kong/1073/99       CTACTAGTAGTAACAGCAAGCAATGCAGATAAAATCTGCATCGGCCACCAGTCAACAAAC
gi|513130205|Hong_Kong/G9/1997      CTACTAGTAGTAACAGCAAGCAATGCAGACAAAATCTGCATCGGCTACCAATCAACAAAC
gi|301073332|Shandong/JN/1999       CTACTAGTAGTAACAGTAAGCAATGCAGATAAAATCTGCATCGGCTACCAATCAACAAAC
                                    ** *** * ******* *  ****** ** *********** *** * ** *********

gi|433680266|Wisconsin/1/1966       TCCACCGAAACTGTCGACACACTAACAGAGAGCAATGTTCCTGTAACACACACTAAAGAA
gi|32140163|Hong_Kong/1073/99       TCCACAGAAACTGTGGACACGCTAACAGAAACCAATGTTCCTGTGACACATGCCAAAGAA
gi|513130205|Hong_Kong/G9/1997      TCCACAGAAACCGTAGACACGCTAACAGAAAACAATGTTCCTGTGACACATGCCAAAGAA
gi|301073332|Shandong/JN/1999       TCCACAGAAACTGTAGACACACTAACAGAAAACAATGTCCCTGTGACACATGCCAAAGAA
                                    ***** ***** ** ***** ******** * ****** ***** *****  * ******

gi|433680266|Wisconsin/1/1966       TTGCTCCACACAGAACACAATGGGATGTTGTGTGCAACTGATCTAGGACATCCCCTCATT
gi|32140163|Hong_Kong/1073/99       TTGCTCCACACAGAGCATAATGGAATGCTGTGTGCAACAAGCCTGGGACATCCCCTCATT
gi|513130205|Hong_Kong/G9/1997      TTGCTCCACACAGAGCACAATGGGATGCTGTGTGCAACAAATCTGGGACGTCCTCTTATT
gi|301073332|Shandong/JN/1999       TTGCTCCACACAGAGCATAATGGGATGCTGTGTGCAACAAGCTTGGGACATCCTCTTATT
                                    ************** ** ***** *** **********     * **** *** ** ***

gi|433680266|Wisconsin/1/1966       CTAGACACCTGCACTATTGAAGGACTAATCTATGGAAATCCTTCCTGTGACATACTACTA
gi|32140163|Hong_Kong/1073/99       CTAGACACATGCACTATTGAAGGACTAGTCTATGGCAACCCTTCTTGTGACCTGCTGTTG
gi|513130205|Hong_Kong/G9/1997      CTAGACACTTGCACCATTGAAGGACTGATCTATGGCAACCCTTCTTGTGATCTACTGTTG
gi|301073332|Shandong/JN/1999       CTAGACACCTGTACCATTGAAGGACTAATCTATGGCAATCCTTCTTGTGATCTACTGTTG
                                    ******** ** ** ***********  ******* ** ***** *****  * **  * 

gi|433680266|Wisconsin/1/1966       GGAGGAAAAGAATGGTCCTACATCGTTGAAAGGTCGTCAGCCGTCAATGGAATGTGTTAC
gi|32140163|Hong_Kong/1073/99       GGAGGAAGAGAATGGTCCTACATCGTCGAAAGATCATCAGCTGTAAATGGAACGTGTTAC
gi|513130205|Hong_Kong/G9/1997      GGAGGAAGAGAATGGTCCTACATCGTCGAAAGACCATCGGCTGTTAATGGAATGTGTTAC
gi|301073332|Shandong/JN/1999       GGAGGAAGAGAATGGTCCTATATCGTCGAGAGACCATCGGCTGTTAATGGATTGTGTTAC
                                    ******* ************ ***** ** **  * ** ** ** ******  *******

gi|433680266|Wisconsin/1/1966       CCAGGGAATGTAGAGAACCTAGAAGAGCTTAGGTCACTTTTCAGTTCTGCAAAATCTTAC
gi|32140163|Hong_Kong/1073/99       CCTGGGAATGTAGAAAACCTAGAGGAACTCAGGACACTTTTTAGTTCCGCTAGTTCCTAC
gi|513130205|Hong_Kong/G9/1997      CCCGGGAATGTAGAAAACCTAGAGGAACTAAGGTCATTTTTTAGTTCTGCTAGTTCCTAC
gi|301073332|Shandong/JN/1999       CCCGGGAATGTAGAAAATCTAGAAGAGCTAAGGTCACTTTTTAGTTCTGCTAGTTCTTAT
                                    ** *********** ** ***** ** ** *** ** **** ***** ** *  ** ** 

gi|433680266|Wisconsin/1/1966       AAAAGAATCCAAATCTTTCCAGATAAAACTTGGAATGTAACATACAGCGGAACAAGCAGA
gi|32140163|Hong_Kong/1073/99       CAAAGAATCCAAATCTTCCCAGACACAACCTGGAATGTGACTTACACTGGAACAAGCAGA
gi|513130205|Hong_Kong/G9/1997      CAAAGAATCCAGATCTTTCCAGACACAATCTGGAATGTGTCTTACAGTGGAACAAGCAAA
gi|301073332|Shandong/JN/1999       CAAAGGATCCAAATTTTTCCAGACACAATCTGGAATGTGTCTTACAGTGGGACAAGCAAA
                                     **** ***** ** ** ***** * **  ********  * ****  ** ******* *

gi|433680266|Wisconsin/1/1966       GCATGCTCAAATTCATTCTATAGGAGCATGAGATGGCTGACCCACAAGAGTAATTCCTAC
gi|32140163|Hong_Kong/1073/99       GCATGTTCAGGTTCATTCTACAGGAGTATGAGATGGCTGACTCAAAAGAGCGGTTTTTAC
gi|513130205|Hong_Kong/G9/1997      GCATGTTCAGATTCATTCTACAGGAGCATGAGATGGTTGACTCAAAAGAACAACGCTTAC
gi|301073332|Shandong/JN/1999       GCATGTTCAGATTCATTCTACAGAAGCATGAGATGGTTGACCCAAAAGAACAACGCTTAC
                                    ***** ***  ********* ** ** ********* **** ** ****        ***

gi|433680266|Wisconsin/1/1966       CCTTTTCAGAACGCTCATTACACCAACAATGAGAGGGAGAACATTCTTTTCATGTGGGGC
gi|32140163|Hong_Kong/1073/99       CCTGTTCAAGACGCCCAATACACAAATAACAGGGGAAAGAGCATTCTTTTCGTGTGGGGC
gi|513130205|Hong_Kong/G9/1997      CCTATTCAAGACGCCCAATACACAAATAATAGAGGAAAGAGCATTCTTTTCATGTGGGGC
gi|301073332|Shandong/JN/1999       CCTATTCAAGACGCCCAATACACAAATAATCAAGAAAAGAACATTCTTTTCATGTGGGGC
                                    *** ****  **** ** ***** ** **        *** ********** ********

gi|433680266|Wisconsin/1/1966       ATACACCATCCACCTACCGACACAGAACAGACAGACTTATACAAGAAGGCCGATACAACA
gi|32140163|Hong_Kong/1073/99       ATACATCACCCACCCACCTATACCGAGCAAACAAATTTGTACATAAGAAACGACACAACA
gi|513130205|Hong_Kong/G9/1997      ATAAATCACCCACCTACCGATACTGCACAGACAAATCTGTACACAAGGACTGACACAACA
gi|301073332|Shandong/JN/1999       ATAAATCACCCACCCACCGATACTGCGCAAACAAATCTGTACACAAGAACCGACACAACA
                                    *** * ** ***** *** * ** *  ** *** *  * ****  *     ** ******

gi|433680266|Wisconsin/1/1966       ACAAGTGTGACAACAGAAGATATAAATCGCACTTTCAAACCAGTAATAGGGCCAAGGCCC
gi|32140163|Hong_Kong/1073/99       ACAAGCGTGACAACAGAAGATTTGAATAGGACCTTCAAACCAGTGATAGGGCCAAGGCCC
gi|513130205|Hong_Kong/G9/1997      ACAAGTGTGGCAACAGAAGATATAAATAGGACCTTCAAACCAGTGATAGGGCCAAGGCCC
gi|301073332|Shandong/JN/1999       ACGAGTGTGGCAACAGAAGAAATAAATAGGACCTTCAAACCATTGATAGGACCAAGGCCT
                                    ** ** *** **********  * *** * ** ********* * ***** ******** 

gi|433680266|Wisconsin/1/1966       CTTGTCAACGGCCAGCAGGGAAGAATCGATTACTATTGGTCTGTACTAAAACCTGGGCAG
gi|32140163|Hong_Kong/1073/99       CTTGTCAATGGTCTGCAGGGAAGAATTGATTATTATTGGTCGGTACTAAAACCAGGCCAA
gi|513130205|Hong_Kong/G9/1997      CTTGTCAATGGTCTGCAGGGAAGAATTGATTATTATTGGTCGGTATTGAAACCAGGTCAG
gi|301073332|Shandong/JN/1999       CTTGTCAATGGTTTGCAGGGAAGAATAGACTATTATTGGTCGGTATTGAAACCGGGTCAA
                                    ******** **   ************ ** ** ******** *** * ***** ** ** 

gi|433680266|Wisconsin/1/1966       ACTTTGAGAATAGGGTCCAATGGAAATCTAATTGCCCCTTGGTATGGACATGTTCTTACG
gi|32140163|Hong_Kong/1073/99       ACATTGCGAGTACGATCCAATGGGAATCTAATTGCTCCATGGTATGGACACGTTCTTTCA
gi|513130205|Hong_Kong/G9/1997      ACATTGCGAGTAAGATCCAATGGGAATCTAATCGCTCCATGGTATGGGCACATTCTTTCA
gi|301073332|Shandong/JN/1999       ACACTGCGAATAAGATCCAATGGGAATCTAATAGCTCCATGGTATGGACACATTCTTTCA
                                    **  ** ** ** * ******** ******** ** ** ******** **  ***** * 

gi|433680266|Wisconsin/1/1966       GGAGAGAGCCATGGAAGAATCCTAAAGACTGATTTGAACAATGGTAATTGTGTGGTACAA
gi|32140163|Hong_Kong/1073/99       GGAGGGAGCCATGGAAGAATCCTGAAGACTGATTTAAAAGGTGGTAATTGTGTAGTGCAA
gi|513130205|Hong_Kong/G9/1997      GGAGAGAGCCACGGAAGAATCCTGAAGACTGATTTAAACAGTGGTAGCTGTGTAGTGCAA
gi|301073332|Shandong/JN/1999       GGAGAGAGCCACGGAAGAATCCTGAAGACTGATTTAAAAAGGGGTAGCTGCACAGTGCAA
                                    **** ****** *********** *********** **    ****  **    ** ***

gi|433680266|Wisconsin/1/1966       TGTCAGACTGAAAAAGGAGGACTCAATACAACCTTGCCATTTCACAATATTAGCAAATAT
gi|32140163|Hong_Kong/1073/99       TGTCAGACTGAAAAAGGTGGCTTAAACAGTACATTGCCATTCCACAATATCAGTAAATAT
gi|513130205|Hong_Kong/G9/1997      TGTCAAACAGAAAGAGGTGGCTTAAATACTACTTTGCCATTCCACAATGTCAGTAAATAT
gi|301073332|Shandong/JN/1999       TGTCAGACAGAAAAAGGTGGCTTAAACACAACATTGCCATTCCAAAACGTAAGTAAGTAT
                                    ***** ** **** *** **  * ** *  ** ******** ** **  * ** ** ***

gi|433680266|Wisconsin/1/1966       GCATTTGGGAATTGTCCTAAGTATGTTGGAGTGAAAAGTCTCAAATTGGCAGTTGGTTTA
gi|32140163|Hong_Kong/1073/99       GCATTTGGAACCTGCCCCAAATATGTAAGAGTTAATAGTCTCAAACTGGCAGTCGGTCTG
gi|513130205|Hong_Kong/G9/1997      GCATTTGGAAACTGCCCAAAATATGTTGGAGTAAAGAGTCTCAAACTGGCAGTTGGTCTG
gi|301073332|Shandong/JN/1999       GCATTTGGAAACTGCTCGAAATACATTGGAATAAAGAGTCTCAAACTTGCAGTTGGTCTG
                                    ******** *  **  * ** **  *  ** * ** ********* * ***** *** * 

gi|433680266|Wisconsin/1/1966       AGGAATGTGCCTGCTGTATCTAGTAGAGGACTGTTCGGAGCAATAGCTGGGTTCATAGAG
gi|32140163|Hong_Kong/1073/99       AGGAACGTGCCTGCTAGATCAAGTAGAGGACTATTTGGAGCCATAGCTGGATTCATAGAA
gi|513130205|Hong_Kong/G9/1997      AGGAATGTGCCTGCTAGATCAAGTAGAGGACTATTTGGGGCCATAGCTGGATTCATAGAG
gi|301073332|Shandong/JN/1999       AGGAATGTGCCTTCTAGATCTAGTAGAGGACTATTCGGGGCCATAGCAGGATTCATAGAG
                                    ***** ****** **  *** *********** ** ** ** ***** ** ******** 

gi|433680266|Wisconsin/1/1966       GGAGGTTGGCCAGGGCTAGTGGCCGGATGGTATGGTTTTCAACATTCAAACGATCAGGGA
gi|32140163|Hong_Kong/1073/99       GGAGGTTGGCCAGGACTAGTCGCTGGCTGGTATGGTTTCCAGCATTCAAATGATCAAGGG
gi|513130205|Hong_Kong/G9/1997      GGAGGTTGGTCAGGGCTGGTCGCTGGTTGGTATGGGTTCCAGCATTCAAATGATCAAGGG
gi|301073332|Shandong/JN/1999       GGAGGTTGGTCAGGACTAGTTGCTGGTTGGTATGGATTCCAGCATTCAAATGACCAAGGG
                                    ********* **** ** ** ** ** ******** ** ** ******** ** ** ** 

gi|433680266|Wisconsin/1/1966       GTTGGGATGGCCGCAGACAAGGGATCTACCCAAAAAGCAATCGATAAAATAACATCAAAA
gi|32140163|Hong_Kong/1073/99       GTTGGTATGGCTGCAGATAGGGATTCAACTCAAAAGGCAATTGATAAAATAACATCCAAG
gi|513130205|Hong_Kong/G9/1997      GTTGGTATAGCTGCAGATAGAGACTCAACTCAAAGGGCAATTGACAAAATAACGTCCAAA
gi|301073332|Shandong/JN/1999       GTTGGTATGGCAGCAGATAGAGACTCAACCCAAAAGGCAATTGATAAAATAACATCCAAA
                                    ***** ** ** ***** *  *  ** ** ****  ***** ** ******** ** ** 

gi|433680266|Wisconsin/1/1966       GTGAACAACATAATCGATAAAATGAACAAGCAATATGAGGTCATTGATCATGAATTCAAT
gi|32140163|Hong_Kong/1073/99       GTGAATAATATAGTCGACAAGATGAACAAGCAATATGAAATAATTGATCATGAATTCAGT
gi|513130205|Hong_Kong/G9/1997      GTGAATAATATAGTCGATAAAATGAACAAGCAATATGAAATTATTGATCATGAATTCAGC
gi|301073332|Shandong/JN/1999       GTGAATAACATAGTCGACAAAATGAACAAGCAGTATGAAATTATTGATCATGAATTCAGC
                                    ***** ** *** **** ** *********** *****  * ****************  

gi|433680266|Wisconsin/1/1966       GAGCTTGAGGCCAGGCTGAACATGATCAACAACAAAATTGATGATCAGATTCAAGACATT
gi|32140163|Hong_Kong/1073/99       GAGGTTGAAACTAGACTCAATATGATCAATAATAAGATTGATGACCAAATACAAGACGTA
gi|513130205|Hong_Kong/G9/1997      GAGGTTGAAAATAGACTCAATATGATCAATAATAAGATTGATGACCAGATACAAGACATA
gi|301073332|Shandong/JN/1999       GAGGTTGAAACTAGACTTAACATGATCAATAATAAGATTGATGATCAAATCCAAGACATA
                                    *** ****    ** ** ** ******** ** ** ******** ** ** ****** * 

gi|433680266|Wisconsin/1/1966       TGGGCTTATAATGCAGAGTTGCTGGTCTTGCTTGAAAACCAGAAAACTCTAGATGAGCAT
gi|32140163|Hong_Kong/1073/99       TGGGCATATAATGCAGAATTGCTAGTACTACTTGAAAATCAAAAAACACTCGATGAGCAT
gi|513130205|Hong_Kong/G9/1997      TGGGCATATAACGCTGAATTGCTAGTGCTGCTTGAAAACCAGAAAACACTCGATGAGCAT
gi|301073332|Shandong/JN/1999       TGGGCATATAATGCAGAATTGCTAGTTCTGCTTGAAAACCAGAAAACACTCGATGAGCAT
                                    ***** ***** ** ** ***** **  * ******** ** ***** ** *********

gi|433680266|Wisconsin/1/1966       GATGCAAATGTGAACAACCTATACAACAAAGTGAAAAGAGCTTTGGGTTCCAATGCTGTA
gi|32140163|Hong_Kong/1073/99       GATGCGAACGTGAACAATCTATATAACAAGGTGAAGAGGGCACTGGGCTCCAATGCTATG
gi|513130205|Hong_Kong/G9/1997      GATGCGAATGTAAACAATCTATATAACAAAGTGAAGAGGGCACTGGGTTCCAATGCAATG
gi|301073332|Shandong/JN/1999       GATGCAAATGTAAACAATCTATATAATAAAGTGAAGAGGGCATTGGGTTCCAATGCGGTG
                                    ***** ** ** ***** ***** ** ** ***** ** **  **** ********  * 

gi|433680266|Wisconsin/1/1966       GAGGATGGAAACGGATGCTTTGAACTGTACCACAAATGTGATGATCAATGCATGGAAACA
gi|32140163|Hong_Kong/1073/99       GAAGATGGGAAAGGCTGTTTCGAGCTATACCATAAATGTGATGATCAGTGCATGGAAACA
gi|513130205|Hong_Kong/G9/1997      GAAGATGGGAAAGGATGTTTCGAGCTATACCATAAATGTGATGATCAGTGCATGGAGACA
gi|301073332|Shandong/JN/1999       GAAGATGGGAAAGGATGTTTCGAGCTATACCACAAATGTGATGACCAGTGCATGGAGACA
                                    ** ***** ** ** ** ** ** ** ***** *********** ** ******** ***

gi|433680266|Wisconsin/1/1966       ATCAGAAATGGAACCTACGACAGGCAGAAATACCAAGAAGAATCAAGATTAGAAAGGCAG
gi|32140163|Hong_Kong/1073/99       ATTCGGAACGGGACCTATAATAGGAGAAAGTATAGAGAGGAATCAAGACTAGAAAGGCAG
gi|513130205|Hong_Kong/G9/1997      ATTCGGAACGGGACCTATAACAGGAGGAAGTATAAAGAGGAATCAAGACTAGAAAGACAG
gi|301073332|Shandong/JN/1999       ATTCGGAACGGGACCTACAACAGGAGGAAGTATCAAGAGGAATCAAAATTAGAAAGACAA
                                    **  * ** ** *****  * ***   ** **   *** ******* * ******* ** 

gi|433680266|Wisconsin/1/1966       AAAATAGAAGGGGTAAAGCTGGAATCTGAGGGCACTTACAAGATCCTCACCATTTATTCG
gi|32140163|Hong_Kong/1073/99       AAAATAGAGGGGGTTAAGCTGGAATCTGAGGGAACTTACAAAATCCTCACCATTTATTCG
gi|513130205|Hong_Kong/G9/1997      AAAATAGAAGGGGTCAAGCTGGAATCTGAAGGAACTTACAAAATCCTCACCATTTATTCG
gi|301073332|Shandong/JN/1999       AAAATAGAGGGGGTCAAGCTGGAATCTGAAGGAACTTACAAAATCCTCACCATTTATTCG
                                    ******** ***** ************** ** ******** ******************

gi|433680266|Wisconsin/1/1966       ACTGTCGCCTCATCTCTTGTGCTTGCAATGGGGTTTGCTGCCTTCCTATTCTGGGCCATG
gi|32140163|Hong_Kong/1073/99       ACTGTCGCCTCATCTCTTGTGCTTGCAATGGGGTTTGCTGCCTTCCTGTTCTGGGCCATG
gi|513130205|Hong_Kong/G9/1997      ACTGTCGCCTCATCTCTTGTGATTGCAATGGGGTTTGCTGCCTTCTTGTTCTGGGCCATG
gi|301073332|Shandong/JN/1999       ACTGTCGCCTCATCTCTTGTGATTGCAATGGGGTTTGCTGCCTTCTTGTTCTGGGCCATG
                                    ********************* *********************** * ************

gi|433680266|Wisconsin/1/1966       TCCAATGGCTCTTGCAGATGCAACATTTGTATATAATTAGCAAAAACAC-----------
gi|32140163|Hong_Kong/1073/99       TCCAATGGATCTTGCAGATGCAACATTTGTATATAA------------------------
gi|513130205|Hong_Kong/G9/1997      TCCAATGGATCTTGCAGATGCAACATTTGTATATAATTGGCA------------------
gi|301073332|Shandong/JN/1999       TCCAATGGGTCTTGCAGATGCAACATTTGTATATAATTGGCAAAAACACCCTTGTTTCTA
                                    ******** ***************************                        

gi|433680266|Wisconsin/1/1966       --
gi|32140163|Hong_Kong/1073/99       --
gi|513130205|Hong_Kong/G9/1997      --
gi|301073332|Shandong/JN/1999       CT
                                      
