# Supplementary material for: A global phylogenetic analysis in order to determine the host species and geography dependent features present in the evolution of avian H9N2 influenza hemagglutinin
Source: PeerJ. 2014 Oct 30;2:e655. doi: 10.7717/peerj.655 (PMC4217197; doi:10.7717/peerj.655)
Supplement: Supplemental Information 5 — There are two directories one for the protein sequences and a second for the nucleotide sequences. There are also two MEGA files that include the nucleotide alignment (.mas file) and the phylogenetic trees (.mts file). [file peerj-02-655-s005.zip]

Archive with 104 entries (104 files):
- nucleotide_mega_file.mas
- nucleotide_mega_tree.mts
- Raw Nucleotide Data/Afghanistan.fasta
- Raw Nucleotide Data/America.fasta
- Raw Nucleotide Data/Anhui.fasta
- Raw Nucleotide Data/Argentina.fasta
- Raw Nucleotide Data/Beijing.fasta
- Raw Nucleotide Data/Canada.fasta
- Raw Nucleotide Data/chicken.fasta
- Raw Nucleotide Data/duckDNA.fasta
- Raw Nucleotide Data/egyptDNA.fasta
- Raw Nucleotide Data/fujianDNA.fasta
- Raw Nucleotide Data/guangdongDNA.fasta
- Raw Nucleotide Data/H9N2_Korea.fasta
- Raw Nucleotide Data/Hebei.fasta
- Raw Nucleotide Data/Heilongjiang.fasta
- Raw Nucleotide Data/Henan.fasta
- Raw Nucleotide Data/hongkongDNA.fasta
- Raw Nucleotide Data/Hubei.fasta
- Raw Nucleotide Data/Hunan.fasta
- Raw Nucleotide Data/iranDNA.fasta
- Raw Nucleotide Data/Iraq.fasta
- Raw Nucleotide Data/israelDNA.fasta
- Raw Nucleotide Data/italyDNA.fasta
- Raw Nucleotide Data/Jiangsu.fasta
- Raw Nucleotide Data/jiangxiDNA.fasta
- Raw Nucleotide Data/Jilin.fasta
- Raw Nucleotide Data/Jordan.fasta
- Raw Nucleotide Data/Liaoning.fasta
- Raw Nucleotide Data/mallardDNA.fasta
- Raw Nucleotide Data/mallardduck.fasta
- Raw Nucleotide Data/pheasant.fasta
- Raw Nucleotide Data/Qatar.fasta
- Raw Nucleotide Data/Rizhao.fasta
- Raw Nucleotide Data/SaudiArabia.fasta
- Raw Nucleotide Data/Shandong.fasta
- Raw Nucleotide Data/Shanghai.fasta
- Raw Nucleotide Data/shantouDNA.fasta
- Raw Nucleotide Data/ShanXi.fasta
- Raw Nucleotide Data/Sichuan.fasta
- Raw Nucleotide Data/swineDNA.fasta
- Raw Nucleotide Data/Tibet.fasta
- Raw Nucleotide Data/UAE.fasta
- Raw Nucleotide Data/US1.fasta
- Raw Nucleotide Data/US10.fasta
- Raw Nucleotide Data/US2.fasta
- Raw Nucleotide Data/US3.fasta
- Raw Nucleotide Data/US4.fasta
- Raw Nucleotide Data/US5.fasta
- Raw Nucleotide Data/US6.fasta
- Raw Nucleotide Data/US7.fasta
- Raw Nucleotide Data/US8.fasta
- Raw Nucleotide Data/US9.fasta
- Raw Nucleotide Data/Wenzhou.fasta
- Raw Nucleotide Data/Xinjiang.fasta
- Raw Nucleotide Data/Yunnan.fasta
- Raw Nucleotide Data/Zhejiang.fasta
- Raw Protein Data/Afghanistan.fasta
- Raw Protein Data/America.fasta
- Raw Protein Data/Anhui.fasta
- Raw Protein Data/Argentina.fasta
- Raw Protein Data/Beijing.fasta
- Raw Protein Data/canada.fasta
- Raw Protein Data/chicken.fasta
- Raw Protein Data/duck.fasta
- Raw Protein Data/Egypt.fasta
- Raw Protein Data/Fujian.fasta
- Raw Protein Data/Guangdong.fasta
- Raw Protein Data/Hebei.fasta
- Raw Protein Data/Heilongjiang.fasta
- Raw Protein Data/Henan.fasta
- Raw Protein Data/Hong_Kong.fasta
- Raw Protein Data/Hubei.fasta
- Raw Protein Data/Hunan.fasta
- Raw Protein Data/India.fasta
- Raw Protein Data/Iran.fasta
- Raw Protein Data/Iraq.fasta
- Raw Protein Data/Israel.fasta
- Raw Protein Data/Italy.fasta
- Raw Protein Data/Jiangsu.fasta
- Raw Protein Data/Jilin.fasta
- Raw Protein Data/Jordan.fasta
- Raw Protein Data/Korea.fasta
- Raw Protein Data/Liaoning.fasta
- Raw Protein Data/mallardduck.fasta
- Raw Protein Data/pheasant.fasta
- Raw Protein Data/Qatar.fasta
- Raw Protein Data/quail.fasta
- Raw Protein Data/Rizhao.fasta
- Raw Protein Data/SaudiArabia.fasta
- Raw Protein Data/Shandong.fasta
- Raw Protein Data/Shanghai.fasta
- Raw Protein Data/Shantou.fasta
- Raw Protein Data/ShanXi.fasta
- Raw Protein Data/Sichuan.fasta
- Raw Protein Data/swine.fasta
- Raw Protein Data/Tibet.fasta
- Raw Protein Data/turkey.fasta
- Raw Protein Data/UAE.fasta
- Raw Protein Data/USA.fasta
- Raw Protein Data/Wenzhou.fasta
- Raw Protein Data/Xinjiang.fasta
- Raw Protein Data/Yunnan.fasta
- Raw Protein Data/Zhejiang.fasta
