# Supplementary material for: A global phylogenetic analysis in order to determine the host species and geography dependent features present in the evolution of avian H9N2 influenza hemagglutinin
Source: PeerJ. 2014 Oct 30;2:e655. doi: 10.7717/peerj.655 (PMC4217197; doi:10.7717/peerj.655)
Supplement: Supplemental Information 5 — There are two directories one for the protein sequences and a second for the nucleotide sequences. There are also two MEGA files that include the nucleotide alignment (.mas file) and the phylogenetic trees (.mts file). [file peerj-02-655-s005.zip › Raw Nucleotide Data/America.fasta]

>gi|381212763|gb|CY111590.1| Influenza A virus (A/rosy-billed pochard/Argentina/CIP051-559/2007(H9N2)) hemagglutinin (HA) gene, complete cds
ATGGAAATAAAAACTCTGATAGCTGCACTTCTGATTGTAACAACGAGCAAAGCGGACAAG
ATCTGTATAGGGTACCAATCAACGAATTCCACGGAGACTGTTGATACACTAATAGAGACC
AATGTCCCCGTGACACACACAAAAGAGCTGCTTCACACGGAGCACAATGGAATGCTGTGT
GCTACAGACTTGGGTCATCCCCTTATATTAGACACATGCACCATTGAGGGACTGGTCTAT
GGCAACCCCTCTTGTGATTTGTTGTTGGGAGGGAAAGAATGGTCTTACATTGTTGAGAGA
TCATCAGCTGTAAACGGAATGTGTTACCCCGGAAATGTGGAAAACCTGGAGGAACTAAGG
TCCTTATTCAGCTCCGCTAGGTCCTATAAAAGGATCCAGATATTCCCAGATACAATATGG
AACGTTACCTACAGCGGGACAAGTAAGGCATGTTCGAACTCATTTTACCGGAGCATGAGG
TGGCTAACTCATAAGAGTAATTCCTATCCTTTTCAGGACGCCCAATACACTAACACTGAA
AGGGAGAACATCCTTTTCATGTGGGGCATACATCATCCACCGACTGACACTGAACAAAAC
AATTTGTACAAAAAGACTGACACAACAACAAGTGTGACAACAGAGGATATAAACAGAACT
TTCAAACCAGTGATAGGACCAAGGCCTCTTGTCAATGGCCAACAGGGGAGAATTGATTAC
TACTGGTCTGTTCTGAAACCTGGCCAAACATTGCGAGTGAGATCCAATGGGAATTTAATT
GCTCCATGGTATGGGCACGTTCTTTCGGGAGAAAGCCATGGAAGAATCTTGAAAACTGAT
TTGAATAGTGGTAACTGTGTAGTGCAATGCCAAACCGAAAGGGGAGGCCTCAACACAACA
CTACCTTTTCACAACATTAGCAAATATGCATTTGGGAACTGCCCCAAATATGTTGGGGTG
AAAAGTCTCAAGTTAGCAGTTGGTTTGAGGAATGTACCTGCTGCATCGAATAGAGGATTA
TTCGGTGCTATAGCCGGATTTATAGAAGGAGGATGGCCAGGACTAGTGGCTGGTTGGTAT
GGCTTCCAACATTCAAATGACCAAGGAACCGGAATGGCCGCAGACAGAGAGTCAACCCAA
GAGGCAATTGATAAAATAACGTCCAAGGTGAACAACATAATTGACAAAATGAACAAGCAA
TATGAAATCATTGACCATGAATTCAGTGAGATCGAAGCCAGACTCAACATGATCAATAAT
AAGATCGATGATCAGATACAGGATATCTGGGCTTACAATGCAGAATTACTAGTACTACTT
GAAAATCAGAAGACACTAGATGTACACGATGCAAATGTGAACAATCTGTATAACAAAGTA
AAGAGAGCCTTGGGATCCAATGCAATTGAAGATGGAAATGGATGTTTTGACTTGTATCAT
AAGTGTGATGACCAATGTATGGAAACAATCAGAAACGGAACCTATGACAGGCAAAAGTAC
CAGGAAGAGTCAAGGTTGGAGAGGCAGAAAATAGAAGGAGTAAAGCTGGAATCAGAGGGG
ACTTACAAAATTCTTACCATCTATTCTACGGTTGCCTCATCTCTTGTGCTTGCAATGGGG
GTTGCTGCCTTTCTGTTCTGGGCCATGTCCAACGGTTCTTGCAGATGCAACATTTGTATA
TAA
>gi|498921735|gb|CY146513.1| Influenza A virus (A/mallard/Arkansas/AI09-5649/2009(H9N2)) hemagglutinin (HA) gene, complete cds
ATGGAGGCAACAATACTAATAACTATACTATTAACGGTAGCAACAAGCAGCGCAGATAAA
ATTTGCATCGGTTACCAGTCGACAAACTCCACGGAAACTGTTGATACGCTAATAGAGACC
AATGTCCCTGTGACACACACCAAAGAATTGCTCCACACAGAACACAATGGAATGCTGTGT
GCAACAAATTTGGGCCATCCTCTCATTCTAGACACTTGCACTATCGAAGGGCTGGTCTAT
GGCAATCCTTCCTGTGATCTACTACTGGGAGGGAAAGAATGGTCCTACATTGTCGAAAGG
TCGTCAGCTGTAAATGGAATGTGTTACCCTGGGAATGTAGAAAACCTAGAGGAACTCAGA
TCTTTTTTCAGTTCCGCCAACTCCTATCAAAGAATCCAGATCTTCCCAGACACAATCTGG
AATGTGACCTACAGTGGAACAAGCAAAGCATGTTCGAACTCATTCTACAGGAGTATGAGG
TGGTTGACTCACAAGAGCAATACTTACCCTGTTCAAGACGCCCAATACACAAACAATGAG
GGGAAGAATATTCTCTTCATGTGGGGCATACACCACCCACCTACTGACACTGAACAGACA
AATTTATACAAAAAGACCGACACAACAACAAGTGTAACAACAGAGGATATAAATAGAACT
TTCAAACCAGTGATTGGGCCAAGGCCTCTTGTTAATGGTCAGCAGGGGAGAATTGATTAC
TATTGGTCAGTACTAAAACCGGGTCAGACATTGCGAGTGAGATCTAATGGAAATCTAATC
GCCCCATGGTATGGACACATCCTTTCAGGAGAGAGCCATGGAAGAATCCTGAAGACTGAT
TTGAACAGTGGAAATTGCATAGTGCAATGTCAAACTGAAAAGGGAGGTTTAAATACGACT
CTGCCATTTCACAATATCAGCAAATATGCATTTGGAAACTGCCCCAAATATGTTGGGGTA
AAGAGTCTCAAATTAGCAGTCGGTCTGAGAAATGTACCTGCCGTATCAGATAGAGGACTA
TTTGGTGCTATAGCTGGATTCATAGAAGGAGGTTGGCCAGGACTAGTTGCTGGCTGGTAT
GGTTTCCAGCATTCAAATGATCAAGGAGTCGGAATGGCTGCAGACAGGGAATCAACCCAA
GAGGCAGTTGACAAAATAACATCTAAGGTGAATAATATAATCGATAAAATGAACAAACAG
TACGAAATCATTGACCATGAGTTCAGTGAAATTGAAGCCAGATTAAATATGATCAATAAT
AAGATAGATGACCAAATACAGGACATCTGGGCATACAATGCGGAATTGCTGGTACTACTC
GAAAATCAGAAAACACTCGATGAGCATGACGCGAACGTGAACAATCTATATAATAAAGTG
AAGAGGGCACTAGGTTCTAATGCGGTGGAAGATGGAAATGGATGTTTCGAATTATACCAC
AAATGTGATGACCAATGCATGGAAACAATTAGGAACGGAACCTACGACAGGCAAAAGTAC
CAAGAAGAATCAAAATTAGAAAGGCAGAAAATTGAGGGAGTAAAGCTGGAATCTGATGGG
ACTTACAAAATACTCACCATTTATTCGACTGTCGCCTCATCTCTCGTACTTGCAATGGGG
TTTGCTGCCTTCTTGTTCTGGGCCATGTCTAATGGATCTTGCAGATGCAACATTTGTATA
TAA
>gi|444337988|gb|CY133633.1| Influenza A virus (A/northern shoveler/Arkansas/11OS386/2011(H9N2)) hemagglutinin (HA) gene, complete cds
ATGGAGGCAACAATACTAATAACTATACTATTAACGGTAGCAACAAGCAGCGCAGATAAA
ATTTGCATCGGTTACCAGTCGACAAACTCCACGGAAACTGTTGATACGCTAATAGAGACC
AATGTCCCTGTGACACACACCAAAGAATTGCTCCACACAGAACACAATGGAATGCTGTGT
GCAACAAATTTGGGCCATCCTCTCATTCTAGACACCTGCACTATCGAAGGGCTGGTCTAT
GGCAATCCTTCCTGTGATCCACTACTGGGAGGGAAAGAATGGTCCTACATTGTCGAAAGG
TCGTCAGCTGTAAATGGAATGTGTTACCCTGGGAATGTAGAAAACCTAGAGGAACTCAGA
TCTTTTTTCAGTTCCGCCAACTCCTATCAAAGAATCCAGATCTTCCCAGACACAATCTGG
AATGTGACCTACAGTGGAACAAGCAAAGCATGTTCGAACTCATTCTACAGGAGTATGAGG
TGGTTGACTCACAAGAGCAATACTTACCCTGTTCAAGACGCCCAATACACAAACAATGAG
GGGAAGAATATTCTCTTCATGTGGGGCATACACCACCCACCTACTGACACTGAACAGACA
AATTTATACAAAAAGACCGACACAACAACAAGTGTAACAACAGAGGATATAAATAGAACT
TTCAAACCAGTGATTGGGCCAAGGCCTCTTGTCAATGGTCAGCAGGGGAGAATTGATTAC
TATTGGTCAGTACTAAAACCGGGTCAGACATTGCGAGTGAGATCTAATGGAAATCTAATC
GCCCCATGGTATGGACACATCCTTTCAGGAGAGAGCCATGGAAGAATCCTGAAGACTGAT
TTGAACAGTGGAAATTGCATAGTGCAATGCCAAACTGAAAAGGGAGGTTTAAATACGACT
CTGCCATTTCACAATATCAGCAAATATGCATTTGGAAACTGCCCCAAATATGTTGGGGTA
AAGAGTCTCAAATTAGCAGTCGGTCTGAGAAATGTACCTGCCGTATCAGATAGAGGGCTA
TTTGGTGCTATAGCTGGATTCATAGAAGGAGGTTGGCCAGGACTAGTTGCTGGCTGGTAT
GGTTTCCAGCATTCAAATGATCAGGGAGTCGGAATGGCTGCAGACAGGGAATCAACCCAA
GAGGCAGTTGACAAAATAACATCTAAGGTGAATAATATAATCGATAAAATGAACAAACAG
TACGAAATCATTGATCATGAGTTCAGTGAAATTGAAGCCAGATTAAATATGATCAATAAT
AAGATAGATGACCAAATACAGGACATCTGGGCATACAATGCGGAATTGCTGGTACTACTC
GAAAATCAGAAAACACTCGATGAGCATGACGCGAACGTGAACAATCTATATAATAAAGTG
AAGAGGGCACTGGGTTCTAATGCGGTAGAAGATGGAAATGGATGTTTCGAATTATACCAC
AAATGTGATGACCAATGCATGGAAACAATTAGGAACGGAACCTACGACAGGCAAAAGTAC
CAAGAAGAATCAAAATTAGAAAGGCAGAAAATTGAGGGAGTAAAGCTGGAATCTGATGGG
ACTTACAAAATACTCACCATTTATTCGACTGTCGCCTCATCTCTCGTACTTGCAATGGGG
TTTGCTGCCTTCTTGTTCTGGGCCATGTCTAATGGATCTTGCAGATGCAACATTTGTATA
TAA
>gi|66733544|gb|DQ067444.1| Influenza A virus (A/turkey/Wisconsin/66(H9N2)) hemagglutinin (HA) gene, complete cds
AGCAAAAGCAGGGGAATAACATAGCCAATCAAGATGGAAACAAAAGCAATAATTGCTGCA
CTGCTAATGGTAACAGCAGCCAATGCTGATAAAATCTGCATTGGCTATCAATCAACAAAC
TCCACCGAAACTGTCGACACACTAACAGAGAGCAATGTTCCTGTAACACACACTAAAGAA
TTGCTCCACACAGAACACAATGGGGTGTTGTGTGCAACTGATCTAGGACATCCCCTCATT
CTAGACACCTGCACTATTGAAGGACTAATCTATGGAAATCCTTCCTGTGACATACTACTA
GGAGGAAAAGAATGGTCCTACATCGTTGAAAGGTCGTCAGCCGTCAATGGAATGTGTTAC
CCAGGGAATGTAGAGAACCTAGAAGAGCTTAGGTCACTTTTCAGTTCTGCAAAATCTTAC
AAAAGAATCCAAATCTTTCCAGATAAAACTTGGAATGTAACATACAGCGGAACAAGCAGA
GCATGCTCAAATTCATTCTATAGGAGCATGAGATGGCTGACCCACAAGAGTAATTCCTAC
CCTTTTCAGAACGCTCATTACACCAACAATGAGAGGGAGAACATTCTTTTCATGTGGGGC
ATACACCATCCACCTACCGACACAGAACAGACAGACTTATACAAGAATGCCGATACAACA
ACAAGTGTGACAACAGAAGATATAAATCGCACTTTCAAACCAGTAATAGGGCCAAGGCCC
CTTGTCAACGGCCAGCAGGGAAGAATCGATTACTATTGGTCTGTATTAAAACCTGGGCAG
ACTTTGAGAATAAGGTCCAATGGAAATCTAATTGCCCCTTGGTATGGACATGTTCTTACG
GGAGAGAGCCATGGAAGAATCCTAAAGACTGATTTGAACAATGGTAATTGTGTGGTACAA
TGTCAGACTGAAAAAGGAGGACTCAATACAACCTTGCCATTTCACAATATTAGCAAATAT
GCATTTGGGAATTGTCCTAAGTATGTTGGAGTGAAAAGTCTCAAATTGGCAGTTGGTTTA
AGGAATGTGCCTGCTGTATCTAGTAGAGGACTGTTCGGAGCAATAGCTGGGTTCATAGAG
GGAGGTTGGCCAGGGCTAGTGGCCGGATGGTATGGTTTTCAACATTCAAACGATCAGGGA
GTTGGGATGGCCGCAGACAAGGGATCTACCCAAAAAGCAATCGATAAAATAACATCAAAA
GTGAACAACATAATCGATAAAATGAACAAGCAATATGAGGTCATTGATCATGAATTCAAT
GAGCTTGAGGCCAGGCTGAACATGATCAACAACAAAATTGATGATCAGATTCAAGACATT
TGGGCTTATAATGCAGAGTTGCTGGTCTTGCTTGAAAACCAGAAAACTCTAGATGAGCAT
GATGCAAATGTGAACAACCTATACAACAAAGTGAAAAGAGCCTTGGGTTCCAATGCTGTA
GAGGATGGAAACGGATGCTTTGAACTGTACCACAAATGTGATGATCAATGCATGGAAACA
ATCAGAAATGGAACCTACGACAGGCAGAAATACCAAGAAGAATCAAGATTAGAAAGGCAG
AAAATAGAAGGGGTAAAGCTGGAATCTGAGGGCACTTACAAGATCCTCACCATTTATTCG
ACTGTCGCCTCATCTCTTGTGCTTGCAATGGGGTTTGCTGCCTTCCTATTCTGGGCCATG
TCCAATGGCTCTTGCAGATGCAACATTTGTATATAATTAGCAAAAACACCCTTGTTTCTA
CT
>gi|433680266|gb|CY130054.1| Influenza A virus (A/turkey/Wisconsin/1/1966(H9N2)) hemagglutinin (HA) gene, complete cds
GGAACAACATAGCCAATCAAGATGGAAACAAAAGCAATAATTGCTGCACTGCTAATGGTA
ACAGCAGCCAATGCTGATAAAATCTGCATTGGCTATCAATCAACAAACTCCACCGAAACT
GTCGACACACTAACAGAGAGCAATGTTCCTGTAACACACACTAAAGAATTGCTCCACACA
GAACACAATGGGATGTTGTGTGCAACTGATCTAGGACATCCCCTCATTCTAGACACCTGC
ACTATTGAAGGACTAATCTATGGAAATCCTTCCTGTGACATACTACTAGGAGGAAAAGAA
TGGTCCTACATCGTTGAAAGGTCGTCAGCCGTCAATGGAATGTGTTACCCAGGGAATGTA
GAGAACCTAGAAGAGCTTAGGTCACTTTTCAGTTCTGCAAAATCTTACAAAAGAATCCAA
ATCTTTCCAGATAAAACTTGGAATGTAACATACAGCGGAACAAGCAGAGCATGCTCAAAT
TCATTCTATAGGAGCATGAGATGGCTGACCCACAAGAGTAATTCCTACCCTTTTCAGAAC
GCTCATTACACCAACAATGAGAGGGAGAACATTCTTTTCATGTGGGGCATACACCATCCA
CCTACCGACACAGAACAGACAGACTTATACAAGAAGGCCGATACAACAACAAGTGTGACA
ACAGAAGATATAAATCGCACTTTCAAACCAGTAATAGGGCCAAGGCCCCTTGTCAACGGC
CAGCAGGGAAGAATCGATTACTATTGGTCTGTACTAAAACCTGGGCAGACTTTGAGAATA
GGGTCCAATGGAAATCTAATTGCCCCTTGGTATGGACATGTTCTTACGGGAGAGAGCCAT
GGAAGAATCCTAAAGACTGATTTGAACAATGGTAATTGTGTGGTACAATGTCAGACTGAA
AAAGGAGGACTCAATACAACCTTGCCATTTCACAATATTAGCAAATATGCATTTGGGAAT
TGTCCTAAGTATGTTGGAGTGAAAAGTCTCAAATTGGCAGTTGGTTTAAGGAATGTGCCT
GCTGTATCTAGTAGAGGACTGTTCGGAGCAATAGCTGGGTTCATAGAGGGAGGTTGGCCA
GGGCTAGTGGCCGGATGGTATGGTTTTCAACATTCAAACGATCAGGGAGTTGGGATGGCC
GCAGACAAGGGATCTACCCAAAAAGCAATCGATAAAATAACATCAAAAGTGAACAACATA
ATCGATAAAATGAACAAGCAATATGAGGTCATTGATCATGAATTCAATGAGCTTGAGGCC
AGGCTGAACATGATCAACAACAAAATTGATGATCAGATTCAAGACATTTGGGCTTATAAT
GCAGAGTTGCTGGTCTTGCTTGAAAACCAGAAAACTCTAGATGAGCATGATGCAAATGTG
AACAACCTATACAACAAAGTGAAAAGAGCTTTGGGTTCCAATGCTGTAGAGGATGGAAAC
GGATGCTTTGAACTGTACCACAAATGTGATGATCAATGCATGGAAACAATCAGAAATGGA
ACCTACGACAGGCAGAAATACCAAGAAGAATCAAGATTAGAAAGGCAGAAAATAGAAGGG
GTAAAGCTGGAATCTGAGGGCACTTACAAGATCCTCACCATTTATTCGACTGTCGCCTCA
TCTCTTGTGCTTGCAATGGGGTTTGCTGCCTTCCTATTCTGGGCCATGTCCAATGGCTCT
TGCAGATGCAACATTTGTATATAATTAGCAAAAACAC
>gi|326698659|gb|CY087824.1| Influenza A virus (A/turkey/Wisconsin/1/1966(H9N2)) hemagglutinin (HA) gene, complete cds
GGAACAACATAGCCAATCAAGATGGAAACAAAAGCAATAATTGCTGCACTGCTAATGGTA
ACAGCAGCCAATGCTGATAAAATCTGCATTGGCTATCAATCAACAAACTCCACCGAAACT
GTCGACACACTAACAGAGAGCAATGTTCCTGTAACACACACTAAAGAATTGCTCCACACA
GAACACAATGGGATGTTGTGTGCAACTGATCTAGGACATCCCCTCATTCTAGACACCTGC
ACTATTGAAGGACTAATCTATGGAAATCCTTCCTGTGACATACTACTAGGAGGAAAAGAA
TGGTCCTACATCGTTGAAAGGTCGTCAGCCGTCAATGGAATGTGTTACCCAGGGAATGTA
GAGAACCTAGAAGAGCTTAGGTCACTTTTCAGTTCTGCAAAATCTTACAAAAGAATCCAA
ATCTTTCCAGATAAAACTTGGAATGTAACATACAGCGGAACAAGCAGAGCATGCTCAAAT
TCATTCTATAGGAGCATGAGATGGCTGACCCACAAGAGTAATTCCTACCCTTTTCAGAAC
GCTCATTACACCAACAATGAGAGGGAGAACATTCTTTTCATGTGGGGCATACACCATCCA
CCTACCGACACAGAACAGACAGACTTATACAAGAAGGCCGATACAACAACAAGTGTGACA
ACAGAAGATATAAATCGCACTTTCAAACCAGTAATAGGGCCAAGGCCCCTTGTCAACGGC
CAGCAGGGAAGAATCGATTACTATTGGTCTGTACTAAAACCTGGGCAGACTTTGAGAATA
AGGTCCAATGGAAATCTAATTGCCCCTTGGTATGGACATGTTCTTACGGGAGAGAGCCAT
GGAAGAATCCTAAAGACTGATTTGAACAATGGTAATTGTGTGGTACAATGTCAGACTGAA
AAAGGAGGACTCAATACAACCTTGCCATTTCACAATATTAGCAAATATGCATTTGGGAAT
TGTCCTAAGTATGTTGGAGTGAAAAGTCTCAAATTGGCAGTTGGTTTAAGGAATGTGCCT
GCTGTATCTAGTAGAGGACTGTTCGGAGCAAAAGCAGGGTTCATAGAGGGAGGTTGGCCA
GGGCTAGTGGCCGGATGGTATGGTTTTCAACATTCAAACGATCAGGGAGTTGGGATGGCC
GCAGACAAGGGATCTACCCAAAAAGCAATCGATAAAATAACATCAAAAGTGAACAACATA
ATCGATAAAATGAACAAGCAATATGAGGTCATTGATCATGAATTCAATGAGCTTGAGGCC
AGGCTGAACATGATCAACAACAAAATTGATGATCAGATTCAAGACATTTGGGCTTATAAT
GCAGAGTTGCTGGTCTTGCTTGAAAACCAGAAAACTCTAGATGAGCATGATGCAAATGTG
AACAACCTATACAACAAAGTGAAAAGAGCCTTGGGTTCCAATGCTGTAGAGGATGGAAAC
GGATGCTTTGAACTGTACCACAAATGTGATGATCAATGCATGGAAACAATCAGAAATGGA
ACCTACGACAGGCAGAAATACCAAGAAGAATCAAGATTAGAAAGGCAGAAAATAGAAGGG
GTAAAGCTGGAATCTGAGGGCACTTACAAGATCCTCACCATTTATTCGACTGTCGCCTCA
TCTCTTGTGCTTGCAATGGGGTTTGCTGCCTTCCTATTCTGGGCCATGTCCAATGGCTCT
TGCAGATGCAACATTTGTATATAATTAGCAAAAACAC
>gi|115278245|gb|CY014663.1| Influenza A virus (A/turkey/Wisconsin/1/1966(H9N2)) segment 4, complete sequence
AGCAAAAGCAGGGGAATAACATAGCCAATCAAGATGGAAACAAAAGCAATAATTGCTGCA
CTGCTAATGGTAACAGCAGCCAATGCTGATAAAATCTGCATTGGCTATCAATCAACAAAC
TCCACCGAAACTGTCGACACACTAACAGAGAGCAATGTTCCTGTAACACACACTAAAGAA
TTGCTCCACACAGAACACAATGGGATGTTGTGTGCAACTGATCTAGGACATCCCCTCATT
CTAGACACCTGCACTATTGAAGGACTAATCTATGGAAATCCTTCCTGTGACATACTACTA
GGAGGAAAAGAATGGTCCTACATCGTTGAAAGGTCGTCAGCCGTCAATGGAATGTGTTAC
CCAGGGAATGTAGAGAACCTAGAAGAGCTTAGGTCACTTTTCAGTTCTGCAAAATCTTAC
AAAAGAATCCAAATCTTTCCAGATAAAACTTGGAATGTAACATACAGCGGAACAAGCAGA
GCATGCTCAAATTCATTCTATAGGAGCATGAGATGGCTGACCCACAATAGTAATTCCTAC
CCTTTTCAGAACGCTCATTACACCAACAATGAGAGGGAGAACATTCTTTTCATGTGGGGC
ATACACCATCCACCTACCGACACAGAACAGACAGACTTATACAAGAAGGCCGATACAACA
ACAAGTGTGACAACAGAAGATATAAATCGCACTTTCAAACCAGTAATAGGGCCAAGGCCC
CTTGTCAACGGCCAGCAGGGAAGAATCGATTACTATTGGTCTGTACTAAAACCTGGGCAG
ACTTTGAGAATAAGGTCCAATGGAAATCTAATTGCCCCTTGGTATGGACATGTTCTTACG
GGAGAGAGCCATGGAAGAATCCTAAAGACTGATTTGAACAATGGTAATTGTGTGGTACAA
TGTCAGACTGAAAAAGGAGGACTCAATACAACCTTGCCATTTCACAATATTAGCAAATAT
GCATTTGGGAATTGTCCTAAGTATGTTGGAGTGAAAAGTCTCAAATTGGCAGTTGGTTTA
AGGAATGTGCCTGCTGTATCTAGTAGAGGACTGTTCGGAGCAATAGCTGGGTTCATAGAG
GGAGGTTGGCCAGGGCTAGTGGCCGGATGGTATGGTTTTCAACATTCAAACGATCAGGGA
GTTGGGATGGCCGCAGACAAGGGATCTACCCAAAAAGCAATCGATAAAATAACATCAAAA
GTGAACAACATAATCGATAAAATGAACAAGCAATATGAGGTCATTGATCATGAATTCAAT
GAGCTTGAGGCCAGGCTGAACATGATCAACAACAAAATTGATGATCAGATTCAAGACATT
TGGGCTTATAATGCAGAGTTGCTGGTCTTGCTTGAAAACCAGAAAACTCTAGATGAGCAT
GATGCAAATGTGAACAACCTATACAACAAAGTGAAAAGAGCCTTGGGTTCCAATGCTGTA
GAGGATGGAAACGGATGCTTTGAACTGTACCACAAATGTGATGATCAATGCATGGAAACA
ATCAGAAATGGAACCTACGACAGGCAGAAATACCAAGAAGAATCAAGATTAGAAAGGCAG
AAAATAGAAGGGGTAAAGCTGGAATCTGAGGGCACTTACAAGATCCTCACCATTTATTCG
ACTGTCGCCTCATCTCTTGTGCTTGCAATGGGGTTTGCTGCCTTCCTATTCTGGGCCATG
TCCAATGGCTCTTGCAGATGCAACATTTGTATATAATTAGCAAAAACACCCTTGTTTCTA
CT
>gi|513130499|gb|KF188274.1| Influenza A virus (A/turkey/Texas/2/1981(H9N2)) segment 4 hemagglutinin (HA) gene, complete cds
ATGGAAACAACAACACTAATAGCTATACTGCTAATGGTAACAGCAAGCAATGCAGATAAA
ATCTGCATAGGCTACCAGTCAACAAATTCCACAGAAACTGTTGATACGCTAATAGAAAAC
AATGTTCCTGTGACACATACCAAAGAATTGCTCCACACAGAGCACAATGGAATGCTGTGT
GCAACAAATCTGGGACATCCTCTCATTCTAGACACCTGTACTATCGAAGGGCTGGTCTAT
GGCAATCCTTCTTGTGATCTGCTATTGGGAGGGAAAGAATGGTCCTACATTGTCGAGAGA
TCATCGGCTGTCAATGGAATGTGTTACCCTGGAAATGTAGAAAATCTGGAAGAACTCAGG
TCCTTTTTCAGTTCCGCTAATTCCTATCAAAGAATCCAGATCTTTCCAGACACAATCTGG
AATGTGACTTACAGTGGAACAAGCAAAGCATGTTCGAATTCATTTTACAGGAGTATGAGA
TGGCTGACTCACAAGAGCAATTCTTACCCCTTTCAAGACGCCCAATACACCAACAATGAG
GGGAAGAACATTCTCTTCATGTGGGGTATACACCATCCACCTACTGATACCGAACAGACA
AATTTATACAAAAAGGCTGATACAACAACAAGTGTGACAACAGAAGATATAAATCGAACT
TTCAAGCCAGTGATAGGGCCAAGGCCCCTTGTCAATGGGCAGCAGGGGAGAATTGACTAT
TATTGGTCAGTATTAAAACCAGGTCAAACGTTGCGAGTGAGATCCAATGGGAATCTAATT
GCCCCATGGTATGGTCACATTCTTTCAGGAGAAAGCCATGGAAGAATCTTGAAGACTGAT
TTGAGCAGTGGCAACTGCGTAGTGCAGTGTCAGACTGAGAAAGGTGGCCTAAATACGACC
TTGCCGTTTCACAATGTCAGCAAATATGCATTTGGGAATTGCCCCAAATACGTTGGAGTA
AAGAGTCTCAAACTGGCAGTCGGTTTAAGGAATGTACCTGCTGTATCGGATAGAGGGCTG
TTGGGTGCTATAGCTGGATTCATAGAAGGAGGTTGGCCAGGGCTAGTTGCTGGCTGGTAT
GGGTTCCAGCATTCAAATGACCAAGGAACTGGAATGGCTGCAGATAGGGAATCAACTCAA
GAAGCAGTTGACAAAATAACATCCAAAGTGAATAATATAATAGACAAAATGAACAAGCAA
TATGAGATCATTGATCATGAATTCAGTGAAATTGAAGCCAGGCTCAATATGATCAACAAC
AAGATTGATGACCAAATACAAGACATTTGGGCATACAATGCAGAACTGCTAATACTGCTT
GAAAATCAGAAAACACTCGATGAACATGATGCGAATGTAAATAATCTATATAACAAGGTG
AAAAGAGCATTGGGCTCTAATGCAGTAGAAGATGGAAATGGATGCTTCGAATTGTACCAT
AAATGTGATGATCAATGCATGGAAACGATTAGAAACGGGACCTATGACAGGCAAAAGTAT
CAAGAGGAGTCAAAATTAGAAAGGCAGAAAATAGAAGGGGTAAAACTGGAATCTGAAGGA
ACTTACAAAATCCTCACCATTTATTCGACTGTCGCCTCATCTCTTGTGCTTGCAATGGGG
TTTGCTGCCTTTCTGTTCTGGGCCATGTCCAATGGATCTTGCAGATGCAACATTTGTATA
TAA
>gi|513130487|gb|KF188280.1| Influenza A virus (A/turkey/Texas/1/1981(H9N2)) segment 4 hemagglutinin (HA) gene, complete cds
ATGGAAACAACAACACTAATAGCTATACTGCTAATGGTAACAGCAAGCAATGCAGATAAA
ATCTGCATAGGCTACCAGTCAACAAATTCCACAGAAACTGTTGATACGCTAATAGAAAAC
AATGTTCCTGTGACACATACCAAAGAATTGCTCCACACAGAGCACAATGGAATGCTGTGT
GCAACAAATCTGGGACATCCTCTCATTCTAGACACCTGTACTATCGAAGGGCTGGTCTAT
GGCAATCCTTCTTGTGATCTGCTATTGGGAGGGAAAGAATGGTCCTACATTGTCGAGAGA
TCATCGGCTGTCAATGGAATGTGTTACCCTGGAAATGTAGAAAATCTGGAAGAACTCAGG
TCCTTTTTCAGTTCCGYTAATTCCTATCAAAGAATCCAGATCTTTCCAGACACAATCTGG
AATGTGACTTACAGTGGAACAAGCAAAGCATGTTCGAATTCATTTTACAGGAGTATGAGA
TGGCTGACTCACAAGAGCAATTCTTACCCCTTTCAAGACGCCCAATACACCAACAATGAG
GGGAAGAACATTCTCTTCATGTGGGGTATACACCATCCACCTACTGATACCGAACAGACA
AATTTATACAAAAAGGCTGATACAACAACAAGTGTGACAACAGAAGATATAAATCGAACT
TTCAAGCCAGTGATAGGGCCAAGGCCCCTTGTCAATGGGCAGCAGGGGAGAATTGACTAT
TATTGGTCAGTATTAAAACCAGGTCAAACGTTGCGAGTGAGATCCAATGGGAATCTAATT
GCCCCATGGTATGGTCACATTCTTTCAGGAGAAAGCCATGGAAGAATCTTGAAGACTGAT
TTGAGCAGTGGCAACTGCGTAGTGCAGTGTCAGACTGAGAAAGGTGGCCTAAATACGACC
TTGCCGTTTCACAATGTCAGCAAATATGCATTTGGGAATTGCCCCAAATACGTTGGAGTA
AAGAGTCTCAAACTGGCAGTCGGTTTAAGGAATGTACCTGCTGTATCGGATAGAGGGCTG
CTTGGTGCTATAGCTGGATTCATAGAAGGAGGTTGGCCAGGGCTAGTTGCTGGCTGGTAT
GGGTTCCAGCATTCAAATGACCAAGGAACTGGAATGGCTGCAGATAGGGAATCAACTCAA
GAAGCAGTTGACAAAATAACATCCAAAGTGAATAATATAATAGACAAAATGAACAAGCAA
TATGAGATCATTGATCATGAATTCAGTGAAATTGAAGCCAGGCTCAATATGATCAACAAC
AAGATTGATGACCAAATACAAGACATTTGGGCATACAATGCAGAACTGCTAGTACTGCTT
GAAAATCAGAAAACACTCGATGAACATGATGCGAATGTAAATAATCTATATAACAAGGTG
AAAAGAGCATTGGGCTCTAATGCAGTAGAAGATGGAAATGGATGCTTCGAATTGTACCAT
AAATGTGATGATCAATGCATGGAAACGATTAGAAACGGGACCTATGACAGGCAAAAGTAT
CAAGAGGAGTCAAAATTAGAAAGGCAGAAAATAGAAGGGGTAAAACTGGAATCTGAAGGA
ACTTACAAAATCCTCACCATTTATTCGACTGTCGCCTCATCTCTTGTGCTTGCAATGGGG
TTTGCTGCCTTTCTGTTCTGGGCCATGTCCAATGGATCTTGCAGATGCAACATTTGTATA
TAA
>gi|498917152|gb|CY144699.1| Influenza A virus (A/ruddy turnstone/New Jersey/AI06-539/2006(H9N2)) hemagglutinin (HA) gene, complete cds
ATGAAAACAATAGCACTAATAGCTATACTATTATCAACAACAGCAAGCAATGCAGACAAA
ATCTGCATCGGCTACCAGTCAACAAACTCCACGGAAACTGTTGATACACTAATAGAAAAC
AATGTTCCGGTGACCCATACCAAAGAATTGCTCCACACAGAGCACAATGGGATGCTGTGT
GCAACAACCCTGGGACACCCTCTTATTCTAGACACCTGCACTATAGAAGGATTGGTATAT
GGCAATCCTGCCTGTGATCTGCTACTAAGAGGAAAAGAATGGTCATACATTGTAGAAAGA
CCATCAGCTGTCAATGGGACGTGTTACCCTGGAAATGTAGAGAATTTGGAAGAACTCAGG
GCCCTCTTCAGTTCTGCTAATTCCTATCAAAGAATCCAGATCTTCCCAGACAGAATTTGG
AATGTGACTTACACTGGAACAAGCGCAGCATGTTCAAACACATTCTACAGGAATATGAGA
TGGCTGACACACAAGAGTAATTCTTATCCTGTTCAAGACGCCCAATACACTAACAATGAG
GGGAAGAACATTCTCTTCATGTGGGGCATACATCATCCACCTACTGACACTGAGCAGACA
AATTTGTACAAAAAATCTGACACAACAACAAGTGTGACAACAGAAGATATAAATCGAACT
TTCAAACCAGTTATAGGGCCAAGGCCCCTTGTCAAAGGTCAACAGGGGAGAATTGATTAT
TATTGGTCTGTACTAAAGCCAGGTCAGACATTGCGAGTGAGATCCAATGGGAATTTAATT
GCTCCATGGTATGGACACATCCTCTCAGGAGAAAGCCATGGGAGGATCCTGAAGACCGAT
TTGAACAGTGGCAACTGCATAGTACAGTGTCAAACTGAAAAAGGTGGTTTGAACACGACA
TTACCGTTCCAAAATGTCAGCAAATATGCATTTGGGAACTGCCCCAAATACGTTGGAGTG
AAGAGTCTCAAACTGGCAATCGGTCTGAGAAATGTGCCTGCTGCATCAGATAGGGGACTA
TTTGGTGCCATAGCTGGATTCATAGAAGGAGGTTGGCCAGGACTAGTTGCAGGCTGGTAC
GGTTTTCAGCATTCAAATGATCAGGGAGTCGGAATGGCTGCAGACAGAGATTCAACTCAA
GAGGCAGTTGACAAGATAACATCCAAAGTAAATAACATAATCGATAAAATGAACAAACAG
TATGAAATCATTGATCATGAATTCAATGAGATTGAAGCAAGACTCAGCATGATCAACAAC
AAGATTGACGACCAAATACAGGACATCTGGGCATACAATGCAGAATTACTAGTACTGCTT
GAAAATCAGAAAACACTCGATGATCACGATGCAAATGTGAATAATCTTTATAAAAAGGTG
AAGAGAGCATTGGGTTCTAATGCAATGGAGGACGGAAATGGGTGTTTCGAATTGTATCAC
AAATGTGATGACCAATGCATGGAAACGATTAGGAACGGAACCTATGACAGGCAAAAGTAT
CAAGAAGAATCAAAACTAGAAAGGCAGAAAATAGAAGGGGTAAAACTGGAATCTGAGGGT
ACTTACAAGATTCTCACCATTTATTCGACTGTTGCCTCATCTCTTGTGCTTGCAATAGGG
TTTGCTGCCTTCCTTTTCTGGGCCATGTCCAATGGATCTTGCAGATGCAACGTTTGTATA
TAA
>gi|513130519|gb|KF188256.1| Influenza A virus (A/shorebird/Delaware Bay/163/2003(H9N2)) segment 4 hemagglutinin (HA) gene, complete cds
ATGGAAACAATAGCACTAATAGCTATACTATTATCAACAACAGCAAGCAATGCAGACAAA
ATCTGCATCGGCTACCAGTCAACAAACTCCACGGAAACTGTTGATACACTAATAGAAAAC
AATGTTCCGGTGACCCATACCAAAGAATTGCTCCACACAGAGCACAATGGGATGCTGTGT
GCAACAACCCTGGGACACCCTCTTATTCTAGACACCTGCACTATAGAAGGATTGGTATAT
GGCAATCCTGCCTGTGATCTGCTACTAAAAGGAAAAGAATGGTCATACATTGTAGAAAGA
CCATCAGCTGTCAATGGGACGTGTTACCCTGGAAATGTAGAGAATCTGGAAGAACTCAGG
GCCTTTTTCAGCTCTGCTAATTCCTATCAAAGAATCCAGATCTTCCCAGACAGAATTTGG
AATGTGACTTACACTGGAACAAGCGCAGCATGTTCAAACACATTCTACAGGAATATGAGA
TGGCTGACACACAAGAGTGATTCTTATCCTGTTCAAGACGCCCAATACACCAACAATGAG
GGAAAGAATATTCTCTTCATGTGGGGCATACATCATCCACCTACTGATACTGAGCAGACA
AATTTATATAAAAAATCTGACACAACAACAAGTGTGACAACAGAAGATATAAATCGAACT
TTCAAACCAGTGATAGGGCCAAGGCCCCTTGTCAAAGGTCAACAGGGGAGAATTGATTAT
TATTGGTCAGTACTAAAGCCAGGTCAGACATTGCGAGTGAGATCCAATGGGAATTTAATT
GCTCCATGGTATGGACACATCCTCTCAGGAGAAAGCCATGGGAGAATCCTGAAGACCGAT
TTGAACAGTGGCAACTGCATAGTACAGTGTCAAACTGAGAAAGGTGGTTTGAACACGACC
TTGCCGTTCCAAAATGTCAGCAAATATGCATTTGGGAACTGCCCCATATACGTTGGAGTG
AAGAGTCTCAAACTGGCAATCGGTCTGAGGAATGTGCCTGCTGCATCAGATAGGGGACTA
TTTGGTGCCATAGCTGGATTCATAGAGGGAGGTTGGCCAGGACTAGTTGCAGGCTGGTAC
GGTTTTCAGCATTCAAATGATCAGGGAGTCGGAATGGCTGCAGACAGAGATTCAACTCAA
GAGGCAGTTGACAAGATAACATCCAAAGTAAATAATATAATCGATAAAATGAACAAACAG
TATGAAATCATTGATCATGAATTCAATGAGATTGAAGCCAGACTCAGTATGATCAACAAC
AAGATTGACGACCAAATACAGGACATCTGGGCATACAATGCAGAATTACTAGTGCTGCTT
GAAAATCAGAAAACACTCGATGAGCATGATGCAAATGTGAATAATCTATATAAAAAAGTG
AAGAGAGCATTGGGTTCTAATGCAATGGAGGACGGAAATGGGTGCTTCGAATTGTATCAC
AAATGTGATGACCAATGCATGGAAACGATTAGGAACGGGACCTATGACAGGCAAAAGTAT
CAAGAAGAATCAAAACTAGAAAGGCAGAAAATAGAAGGGGTAAAACTGGAATCTGAGGGT
ACTTACAAGATTCTCACCATTTATTCGACTGTCGCCTCATCTCTTGTGCTTGCAATAGGG
TTTGCTGCCTTCCTTTTCTGGGCCATGTCCAATGGATCTTGCAGATGCAACGTTTGTATA
TAA
>gi|513130507|gb|KF188270.1| Influenza A virus (A/shorebird/Delaware Bay/277/1999(H9N2)) segment 4 hemagglutinin (HA) gene, complete cds
ATGGAAATAATAGCATTAATAGCTATACTGTTAGTGACAACAACAAGCAATGCAGATAAA
ATCTGCATTGGCTACCAGTCAACAAACTCCACAGAAACTGTTGACACACTGATAGAAAGC
AATGTTCCTGTGACACATACCAAAGAATTGCTCCACACAGAGCACAATGGGATGCTATGT
GCAACAAACCTGGGCCATCCCCTCATCCTAGACACCTGCACCATCGAAGGGCTGGTATAC
GGCAATCCTTCTTGTGATTTGCTACTGGGAGGAAAAGAATGGTCTTACATTGTCGAAAGA
TCATCAGCTGTTAGTGGGATATGTTACCCTGGAAATGTAGAAAATCTGGAGGAACTCAGG
TCTTTTTTCAGCTCTGCTAATTCCTACCAAAGAATCCAGATCTTTCCAGACAAAATTTGG
AATGTGACTTACAGTGGAACAAGCAAAGCATGTTCAGACACATTTTACAGAAATATGAGA
TGGCTGACACAAAAAAGAGACTCTTATCCTGTCCAGGATGCCCAATATACTAACAATGAG
GGAAAGAATATTCTCTTCATGTGGGGCATACATCACCCACCTACTGATACTGAGCAGACA
AATTTATACAAAAAAGCTGACACAACAACAAGTGTGACCACAGAAGATATCAATCGAACT
TTCAAACCAGTGATAGGACCAAGGCCTCATGTCAATGGCCAACAGGGGAGAATTGATTAT
TATTGGTCAATACTAAGGCCAGGTCAAACATTGCGGGTGAGATCCGATGGTAATTTAATT
GCCCCATGGTATGGACACATCCTCTCAGGAGAAAGCCACGGAAGGATTCTGAAGACCGAT
TTGAACAGTGGCAACTGCATGGTGCAATGTCAAACTGAGAAAGGTGGTTTGAACACGACC
TTGCCATTCCACAATGTCAGCAAATATGCATTTGGGAACTGCCCCAAATATGTTGGATTG
AAGAGTCTTAAATTGGCAGTCGGCCTTAGGAATGTGCCTGCTGCATCAGATAGAGGGCTG
TTTGGTGCCATAGCTGGATTCATAGAAGGAGGTTGGCCAGGACTAGTTGCAGGCTGGTAC
GGTTTTCAGCACTCAAATGATCAGGGGGTTGGAATGGCTGCAGACATGGAATCAACTCAA
GAAGCAGTTGACAAGATAACATCCAAAGTAAATAATATAATTGAGAAAATGAACAAGCAG
TATGRAATCATTGATCATGAATTCAGTGAGATTGAAGCCAGACTCAACATGATTAACAAC
AAGATTGATGATCAAATACAGGACATCTGGGCATACAATGCAGAATTACTAATACTGCTT
GAAAATCAGAAAACACTCGATGANCATGATGCAAATGTGAATAATCTATATAACAAAGTG
AAGAGAGCATTGGGTTCAAATGCAATAGAGGATGGAAATGGGTGCTTCGAATTGTACCAC
AAATGTGATGATCAATGCATGGAAACGATTAGAAACGGGACCTATGACAGGCAAAAGTAT
CAAGAAGAATCAAAACTAGAAAGGCAGAAAATAGAAGGGGTGAAACTGGAATCTGAGGGA
ACTTACAAGATTCTCACCATTTATTCGACTGTCGCCTCATCTATTGTGCTTGCAATGGGG
TTTGCTGCCTTTCTGTTCTGGGCCATGTCCAATGGATCTTGCAGATGCAACATTTGTATA
TAATTAGCAAAAACACCCTTGTTTCTACT
>gi|513130491|gb|KF188278.1| Influenza A virus (A/shorebird/Delaware Bay/286/2003(H9N2)) segment 4 hemagglutinin (HA) gene, complete cds
AGCAAAAGCAGGGGAATTTCACAACCAACCAAAATGGAAACAATAGCACTAATAGCTATA
CTATTATCAACAACAGCAAGCAATGCAGACAAAATCTGCATCGGCTACCAGTCAACAAAC
TCCACGGAAACTGTTGATACACTAATGGAAAACAATGTTCCGGTGACCCATACCAAAGAA
TTGCTCCACACAGAGCACAATGGGATGCTGTGTGCAACAACCCTGGGACACCCTCTTATT
CTAGACACCTGCACTATAGAAGGATTGGTATACGGCAATCCTGCCTGTGATCTGCTACTA
AAAGGAAAAGAATGGTCATACATTGTAGAAAGACCATCAGCTGTCAATGGGACGTGTTAC
CCTGGAAATGTAGAGAATCTGGAAGAACTCAGGGCCTTTTTCAGCTCTGCTAATTCCTAT
CAAAGAATCCAGATCTTCCCAGACAGAATTTGGAATGTGACTTACACTGGAACAAGCGCA
GCATGTTCAAACACATTCTACAGGAATATGAGATGGCTGACACACAAGAGTAATTCTTAT
CCTGTTCAAGACGCCCAATACACCAACAATGAGGGAAAGAATATTCTYTTCATGTGGGGC
ATACATCATCCACCTACTGATACTGAGCAGACAAATTTATATAAAAAATCTGACACAACA
ACAAGTGTGACAACAGAAGATATAAATCGAACTTTCAAACCAGTGATAGGGCCAAGGCCC
CTTGTCAAAGGTCAACAGGGGAGAATTGATTATTATTGGTCAGTACTAAAGCCAGGTCAG
ACATTGCGAGTGAGATCCAATGGGAATTTAATTGCTCCATGGTATGGACACATCCTCTCA
GGAGAAAGCCATGGGAGAATCCTGAAGACCGATTTGAACAGTGGCAACTGCATAGTACAG
TGTCAAACTGAGAAAGGTGGTTTGAACACGACCTTGCCGTTCCAAAATGTCAGCAAATAT
GCATTTGGGAACTGCCCCAAATACGTTGGAGTGAAGAGTCTCAAACTGGCAATCGGTCTG
AGGAATGTGCCTGCTGCATCAGATAGGGGACTATTTGGTGCCATAGCTGGATTCATAGAG
GGAGGTTGGCCAGGACTAGTTGCAGGCTGGTACGGTTTTCAGCATTCAAATGATCAGGGA
GTCGGAATGGCTGCAGACAGAGATTCAACTCAAGAGGCAGTTGACAAGATAACATCCAAA
GTAAATAATATAATCGATAAAATGAACAAACAGTATGAAATCATTGATCATGAATTCAAT
GAGATTGAAGCCAGACTCAGTATGATCAACAACAAGATTGACGACCAAATACAGGACATC
TGGGCATACAATGCAGAATTACTAGTGCTGCTTGAAAATCAGAAAACACTCGATGAGCAT
GATGCAAATGTGAATAATCTATATAAAAAGGTGAAGAGAGCATTGGGTTCTAATGCAATG
GAGGACGGAAATGGGTGCTTCGAATTGTATCACAAATGTGATGACCAATGCATGGAAACG
ATTAGGAACGGGACCTATGACAGGCAAAAGTATCAAGAAGAATCAAAACTAGAAAGGCAG
AAAATAGAAGGGGTAAAACTGGAATCTGAGGGTACTTACAAGATTCTCACCATTTATTCG
ACTGTCGCCTCATCTCTTGTGCTTGCAATAGGGTTTGCTGCCTTCCTTTTCTGGGCCATG
TCCAATGGATCTTGCAGATGCAACGTTTGTATATAATTAGCAAAAACACCCTTGTTTCTA
CT
>gi|513130429|gb|KF188333.1| Influenza A virus (A/shorebird/Delaware Bay/293/2003(H9N2)) segment 4 hemagglutinin (HA) gene, complete cds
ATGGAAACAATAGCACTAATAGCTATACTATTATCAACAACAGCAAGCAATGCAGACAAA
ATCTGCATCGGCTACCAGTCAACAAACTCCACGGAAACTGTTGATACACTAATAGAAAAC
AATGTTCCGGTGACCCATACCAAAGAATTGCTCCACACAGAGCACAATGGGATGCTGTGT
GCAACAACCCTGGGACACCCTCTTATTCTAGACACCTGCACTATAGAAGGATTGGTATAT
GGCAATCCTGCCTGTGATCTGCTACTAAAAGGAAAAGAATGGTCATACATTGTAGAAAGA
CCATCAGCTGTCAATGGGACGTGTTACCCTGGAAATGTAGAGAATCTGGAAGAACTCAGG
GCCTTTTTCAGCTCTGCTAATTCCTATCAAAGAATCCAGATCTTCCCAGACAGAATTTGG
AATGTGACTTACACTGGAACAAGCGCAGCATGTTCAAACACATTCTACAGGAATATGAGA
TGGCTGACACACAAGAGTGATTCTTATCCTGTTCAAGACGCCCAATACACCAACAATGAG
GGAAAGAATATTCTCTTCATGTGGGGCATACATCATCCACCTACTGATACTGAGCAGACA
AATTTATATAAAAAATCTGACACAACAACAAGTGTGACAACAGAAGATATAAATCGAACT
TTCAAACCAGTGATAGGGCCAAGGCCCCTTGTCAAAGGTCAACAGGGGAGAATTGATTAT
TATTGGTCAGTACTAAAGCCAGGTCAGACATTGCGAGTGAGATCCAATGGGAATTTAATT
GCTCCATGGTATGGACACATCCTCTCAGGAGAAAGCCATGGGAGAATCCTGAAGACCGAT
TTGAACAGTGGCAACTGCATAGTACAGTGTCAAACTGAGAAAGGTGGTTTGAACACGACC
TTGCCGTTCCAAAATGTCAGCAAATATGCATTTGGGAACTGCCCCAAATACGTTGGAGTG
AAGAGTCTCAAACTGGCAATCGGTCTGAGGAATGTGCCTGCTGCATCAGATAGGGGACTA
TTTGGTGCCATAGCTGGATTCATAGAGGGAGGTTGGCCAGGACTAGTTGCAGGCTGGTAC
GGTTTTCAGCACTCAAATGATCAGGGAGTCGGAATGGCTGCAGACAGAGATTCAACTCAA
GAGGCAGTTGACAAGATAACATCCAAAGTAAATAATATAATCGATAAAATGAACAAACAG
TATGAAATCATTGATCATGAATTCAATGAGATTGAAGCCAGACTCAGTATGATCAACAAC
AAGATTGACGACCAAATACAGGGCATCTGGGCATACAATGCAGAATTACTAGTGCTGCTT
GAAAATCAGAAAACACTCGATGAGCATGATGCAAATGTGAATAATCTATATAAAAAGGTG
AAGAGAGCATTAGGTTCTAATGCAATGGAGGACGGAAATGGGTGCTTCGAATTGTATCAC
AAATGTGATGACCAATGCATGGAAACGATTAGGAACGGGACCTATGACAGGCAAAAGTAT
CAAGAAGAATCAAAACTAGAAAGGCAGAAAATAGAAGGGGTAAAACTGGAATCTGAGGGT
ACTTACAAGATTCTCACCATTTATTCGACTGTCGCCTCATCTCTTGTGCTTGCAATAGGG
TTTGCTGCCTTCCTTTTCTGGGCCATGTCCAATGGATCTTGCAGATGCAACGTTTGTATA
TAA
>gi|513130381|gb|KF188373.1| Influenza A virus (A/shorebird/Delaware Bay/276/1999(H9N2)) segment 4 hemagglutinin (HA) gene, complete cds
ATGGAAATAATAGCATTAATAGCTATACTGTTAGTGACAACAACAAGCAATGCAGATAAA
ATCTGCATTGGCTACCAGTCAACAAACTCCACAGAAACTGTTGACACACTGATAGAAAGC
AATGTTCCTGTGACACATACCAAAGAATTGCTCCACACAGAGCACAATGGGATGCTATGT
GCAACAAACCTGGGCCATCCCCTCATCCTAGACACCTGCACCATCGAAGGGCTGGTATAC
GGCAATCCTTCTTGTGATTTGCTACTGGGAGGAAAAGAATGGTCTTACATTGTCGAAAGA
TCATCAGCTGTTAGTGGGATATGTTACCCTGGAAATGTAGAAAATCTGGAGGAACTCAGG
TCTTTTTTCAGCTCTGCTAATTCCTACCAAAGAATCCAGATCTTTCCAGACAAAATTTGG
AATGTGACTTACAGTGGAACAAGCAAAGCATGTTCAGACACATTTTACAGAAATATGAGA
TGGCTGACACAAAAAAGAGACTCTTATCCTGTCCAGGATGCCCAATATACTAACAATGAG
GGAAAGAATATTCTCTTCATGTGGGGCATACATCACCCACCTACTGATACTGAGCAGACA
AATTTATACAAAAAAGCTGACACAACAACAAGTGTGACCACAGAAGATATCAATCGAACT
TTCAAACCAGTGATAGGACCAAGGCCTCATGTCAATGGCCAACAGGGGAGAATTGATTAT
TATTGGTCAATACTAAGGCCAGGTCAAACATTGCGGGTGAGATCCGATGGTAATTTAATT
GCCCCATGGTATGGACACATCCTCTCAGGAGAAAGCCACGGAAGGATTCTGAAGACCGAT
TTGAACAGTGGCAACTGCATGGTGCAATGTCAAACTGAGAAAGGTGGTTTGAACACGACC
TTGCCATTCCACAATGTCAGCAAATATGCATTTGGGAACTGCCCCAAATATGTTGGATTG
AAGAGTCTTAAATTGGCAGTCGGCCTTAGGAATGTGCCTGCTGCATCAGATAGAGGGCTG
TTTGGTGCCATAGCTGGATTCATAGAAGGAGGTTGGCCAGGACTAGTTGCAGGCTGGTAC
GGTTTTCAGCACTCAAATGATCAGGGGGTTGGAATGGCTGCAGACATGGAATCAACTCAA
GAAGCAGTTGACAAGATAACATCCAAAGTAAATAATATAATTGAGAAAATGAACAAGCAG
TATGAAATCATTGATCATGAATTCAGTGAGATTGAAGCCAGACTCAACATGATTAACAAC
AAGATTGATGATCAAATACAGGACATCTGGGCATACAATGCAGAATTACTAATACTGCTT
GAAAATCAGAAAACACTCGATGAGCATGATGCAAATGTGAATAATCTATATAACAAAGTG
AAGAGAGCATTGGGTTCAAATGCAATAGAGGATGGAAATGGGTGCTTCGAATTGTACCAC
AAATGTGATGATCAATGCATGGAAACGATTAGAAACGGGACCTATGACAGGCAAAAGTAT
CAAGAAGAATCAAAACTAGAAAGGCAGAAAATAGAAGGGGTGAAACTGGAATCTGAGGGA
ACTTACAAGATTCTCACCATTTATTCGACTGTCGCCTCATCTATTGTGCTTGCAATGGGG
TTTGCTGCCTTTCTGTTCTGGGCCATGTCCAATGGATCTTGCAGATGCAACATTTGTATA
TAATTAGCAAAAACACCCTTGTTTCTACT
>gi|357396853|gb|CY102728.1| Influenza A virus (A/shorebird/Delaware Bay/127/2003(H9N2)) hemagglutinin (HA) gene, complete cds
GGAATTTCACAACCAACCAAAATGGAAACAATAGCACTAATAGCTATACTATTATCAGCA
ACAGCAAGCAATGCAGACAAAATCTGCATCGGCTACCAGTCAACAAACTCCACGGAAACT
GTTGACACACTAATAGAAAACAATGTTCCGGTGACCCATACCAAAGAATTGCTCCACACA
GAGCACAATGGGATGCTGTGTGCAACGACCCTGGGACACCCTCTTATTCTAGACACCTGC
ACTATAGAAGGATTGGTATACGGCAATCCTGCCTGTGATCTGCTACTAAAAGGAAAAGAA
TGGTCATACATTGTAGAAAGACCATCTGCTGTCAATGGGACGTGTTACCCTGGAAATGTA
GAGAATCTGGAAGAACTCAGGGCCTTTTTCAGCTCTGCTAATTCCTATCAAAGAATCCAG
ATCTTCCCAGACAGAATTTGGAATGTGACTTACACTGGAACAAGCGCAGCATGTTCAAAC
ACATTCTACAGGAATATGAGATGGCTGACACACAAGAGTAATTCTTATCCTGTTCAAGAC
GCCCAATACACCAACAATGAGGGAAAGAATATTCTCTTCATGTGGGGCATACATCATCCA
CCTACTGATACTGAGCAGACAAATTTATATAAAAAATCTGACACAACAACAAGTGTGACA
ACAGAAGATATAAATCGAACTTTCAAACCAGTGATAGGGCCAAGGCCCCTTGTCAAAGGT
CAACAGGGGAGAATTGATTATTATTGGTCAGTACTAAAGCCAGGTCAGACATTGCGAGTG
AGATCTAATGGGAATTTAATTGCTCCATGGTATGGACACATCCTCTCAGGAGAAAGCCAT
GGGAGAATCCTGAAGACCGATTTGAACAGTGGCAACTGCATAGTACAGTGTCAAACTGAG
AAAGGTGGTTTGAACACGACCTTGCCGTTCCAAAATGTCAGCAAATATGCATTTGGGAAC
TGCCCCAAATACGTTGGAGTGAAGAGTCTCAAACTGGCAATCGGTCTGAGGAATGTGCCT
GCTGCATCAGATAGGGGACTATTTGGTGCCATAGCTGGATTCATAGAGGGAGGTTGGCCA
GGACTAGTTGCAGGCTGGTACGGTTTTCAGCATTCAAATGATCAGGGAGTCGGAATGGCT
GCAGACAGAGATTCAACTCAAGAGGCAGTTGACAAGATAACATCCAAAGTAAATAATATA
ATCGATAAAATGAACAAACAATATGAAATCATTGATCATGAATTCAATGAGATTGAAGCC
AGACTCAGTATGATCAACAACAAGATTGACGACCAAATACAGGACATCTGGGCATACAAT
GCAGAATTACTAGTGCTGCTTGAAAATCAGAAAACACTCGATGAGCATGATGCAAATGTG
AATAATCTATATAAAAAGGTGAAGAGAGCATTGGGTTCTAATGCCATGGAGGACGGAAAT
GGGTGCTTTGAATTGTATCACAAATGTGATGACCAATGCATGGAAACGATTAGGAACGGG
ACCTATGACAGGCAAAAGTATCAAGAAGAATCAAAACTAGAAAGGCAGAAAATAGAAGGG
GTAAAACTGGAATCTGAGGGTACTTACAAGATTCTCACCATTTATTCGACTGTCGCCTCA
TCTCTTGTGCTTGCAATAGGGTTTGCTGCCTTCCTTTTCTGGGCCATGTCCAATGGATCT
TGCAGATGCAACGTTTGTATATAATTAGCAAAAACAC
>gi|498916607|gb|CY144483.1| Influenza A virus (A/ruddy turnstone/Delaware/AI03-114/2003(H9N2)) hemagglutinin (HA) gene, complete cds
GGAATTTCACAACCAACCAAAATGGAAACAATAGCACTAATAGCTATACTATTATCAACA
ACAGCAAGCAATGCAGACAAAATCTGCATCGGCTACCAGTCAACAAACTCCACGGAAACT
GTTGATACACTAATAGAAAACAATGTTCCGGTGACCCATACCAAAGAATTGCTCCACACA
GAGCACAATGGGATGCTGTGTGCAACAACCCTGGGACACCCTCTTATTCTAGACACCTGC
ACTATAGAAGGATTGGTATACGGCAATCCTGCCTGTGATCTGCTACTAAAAGGAAAAGAA
TGGTCATACATTGTAGAAAGACCATCAGCTGTCAATGGGACGTGTTACCCTGGAAATGTA
GAGAATCTGGAAGAACTCAGGGCCTTTTTCAGCTCTGCTAATTCCTATCAAAGAATCCAG
ATCTTCCCAGACAGAATTTGGAATGTGACTTACACTGGAACAAGCGCAGCATGTTCAAAC
ACATTCTACAGGAATATGAGATGGCTGACACACAAGAGTAATTCTTATCCTGTTCAAGAC
GCCCAATACACCAACAATGAGGGAAAGAATATTCTTTTCATGTGGGGCATACATCATCCA
CCTACTGATACTGAGCAGACAAATTTATATAAAAAATCTGACACAACAACAAGTGTGACA
ACAGAAGATATAAATCGAACTTTCAAACCAGTGATAGGGCCAAGGCCCCTTGTCAAAGGT
CAACAGGGGAGAATTGATTATTATTGGTCAGTACTAAAGCCAGGTCAGACATTGCGAGTG
AGATCCAATGGGAATTTAATTGCTCCATGGTATGGACACATCCTCTCAGGAGAAAGCCAT
GGGAGAATCCTAAAGACCGATTTGAACAGTGGCAACTGCATAGTACAGTGTCAAACTGAG
AAAGGTGGTTTGAACACGACCTTGCCGTTCCAAAATGTCAGCAAATATGCATTTGGGAAC
TGCCCCAAATACGTTGGAGTGAAGAGTCTCAAACTGGCAATCGGTCTGAGGAATGTGCCT
GCTGCATCAGATAGGGGACTATTTGGTGCCATAGCTGGATTCATAGAGGGAGGTTGGCCA
GGACTAGTTGCAGGCTGGTACGGTTTTCAGCATTCAAATGATCAGGGAGTCGGAATGGCT
GCAGACAGAGATTCAACTCAAGAGGCAGTTGACAAGATAACATCCAAAGTAAATAATATA
ATCGATAAAATGAACAAACAGTATGAAATCATTGATCATGAATTCAATGAGATTGAAGCC
AGACTCAGTGTGATCAACAACAAGATTGACGACCAAATACAGGACATCTGGGCATACAAT
GCAGAATTACTAGTGCTGCTTGAAAATCAGAAAACACTCGATGAGCATGATGCAAATGTG
AATAATCTATATAAAAAGGTGAAGAGAGCATTGGGTTCTAATGCAATGGAGGACGGAAAT
GGGTGCTTCGAATTGTATCACAAATGTGATGACCAATGCATGGAAACGATTAGGAACGGG
ACCTATGACAGGCAAAAGTATCAAGAAGAATCAAAACTAGAAAGGCAGAAAATAGAAGGG
GTAAAACTGGAATCTGAGGGTACTTACAAGATTCTCACCATTTATTCGACTGTCGCCTCA
TCTCTTGTGCTTGCAATAGGGTTTGCTGCCTTCCTTTTCTGGGCCATGTCCAATGGATCT
TGCAGATGCAACGTTTGTATATAATTAGCAAAAACAC
>gi|357397477|gb|CY102999.1| Influenza A virus (A/sanderling/Delaware Bay/449/2006(H9N2)) hemagglutinin (HA) gene, complete cds
ATGAAAACAATAGCACTAATAGCTATACTATTATCAACAACAGCAAGCAATGCAGACAAA
ATCTGCATCGGCTACCAGTCAACAAACTCCACGGAAACTGTTGATACACTAATAGAAAAC
AATGTTCCGGTGACCCATACCAAAGAATTGCTCCACACAGAGCACAATGGGATGCTGTGT
GCAACAACCCTGGGACACCCTCTTATTCTAGACACCTGCACTATAGAAGGATTGGTATAT
GGCAATCCTGCCTGTGATCTGCTACTAAGAGGAAAAGAATGGTCATACATTGTAGAAAGA
CCATCAGCTGTCAATGGGACGTGTTACCCTGGAAATGTAGAGAATTTGGAAGAACTCAGG
GCCCTCTTCAGTTCTGCTAATTCCTATCAAAGAATCCAGATCTTCCCAGACAGAATTTGG
AATGTGACTTACACTGGAACAAGCGCAGCATGTTCAAACACATTCTACAGGAATATGAGA
TGGCTGACACACAAGAGTAATTCTTATCCTGTTCAAGACGCCCAATACACTAACAATGAG
GGGAAGAACATTCTCTTCATGTGGGGCATACATCATCCACCTACTGACACTGAGCAGACA
AATTTGTACAAAAAATCTGACACAACAACAAGTGTGACAACAGAAGATATAAATCGAACT
TTCAAACCAGTTATAGGGCCAAGGCCCCTTGTCAAAGGTCAACAGGGGAGAATTGATTAT
TATTGGTCTGTACTAAAGCCAGGTCAGACATTGCGAGTGAGATCCAATGGGAATTTAATT
GCTCCATGGTATGGACACATCCTCTCAGGAGAAAGCCATGGGAGAATCCTGAAGACCGAT
TTGAACAGTGGCAACTGCATAGTACAGTGTCAAACTGAAAAAGGTGGTTTGAACACGACA
TTACCGTTCCAAAATGTCAGCAAATATGCATTTGGGAACTGCCCCAAATACGTTGGAGTG
AAGAGTCTCAAACTGGCAATCGGTCTGAGAAATGTGCCTGCTGCATCAGATAGGGGACTA
TTTGGTGCCATAGCTGGATTCATAGAAGGAGGTTGGCCAGGACTAGTTGCAGGCTGGTAC
GGTTTTCAGCATTCAAATGATCAGGGAGTCGGAATGGCTGCAGACAGAGATTCAACTCAA
GAGGCAGTTGACAAGATAACATCCAAAGTAAATAACATAATCGATAAAATGAACAAACAG
TATGAAATCATTGATCATGAATTCAATGAGATTGAAGCAAGACTCAGCATGATCAACAAC
AAGATTGACGACCAAATACAGGACATCTGGGCATACAATGCAGAATTACTAGTACTGCTT
GAAAATCAGAAAACACTCGATGAGCACGATGCAAATGTGAATAATCTTTATAAAAAGGTG
AAGAGAGCATTGGGTTCTAATGCAATGGAGGACGGAAATGGGTGTTTCGAATTGTATCAC
AAATGTGATGACCAATGCATGGAAACGATTAGGAACGGAACCTATGACAGGCAAAAGTAT
CAAGAAGAATCAAAACTAGAAAGGCAGAAAATAGAAGGGGTAAAACTGGAATCTGAGGGT
ACTTACAAGATTCTCACCATTTATTCGACTGTTGCCTCATCTCTTGTGCTTGCAATAGGG
TTTGCTGCCTTCCTTTTCTGGGCCATGTCCAATGGATCTTGCAGATGCAACGTTTGTATA
TAA
>gi|357380961|gb|CY101323.1| Influenza A virus (A/shorebird/Delaware Bay/73/2003(H9N2)) hemagglutinin (HA) gene, complete cds
GGAATTTCACAACCAACCAAAATGGAAACAATAGCACTAATAGCTATACTATTATCAGCA
ACAGCAAGCAATGCAGACAAAATCTGCATCGGCTACCAGTCAACAAACTCCACGGAAACT
GTTGACACACTAATAGAAAACAATGTTCCGGTGACCCATACCAAAGAATTGCTCCACACA
GAGCACAATGGGATGCTGTGTGCAACGACCCTGGGACACCCTCTTATTCTAGACACCTGC
ACTATAGAAGGATTGGTATACGGCAATCCTGCCTGTGATCTGCTACTAAAAGGAAAAGAA
TGGTCATACATTGTAGAAAGACCATCTGCTGTCAATGGGACGTGTTACCCTGGAAATGTA
GAGAATCTGGAAGAACTCAGGGCCTTTTTCAGCTCTGCTAATTCCTATCAAAGAATCCAG
ATCTTCCCAGACAGAATTTGGAATGTGACTTACACTGGAACAAGCGCAGCATGTTCAAAC
ACATTCTACAGGAATATGAGATGGCTGACACACAAGAGTAATTCTTATCCTGTTCAAGAC
GCCCAATACACCAACAATGAGGGAAAGAATATTCTCTTCATGTGGGGCATACATCATCCA
CCTACTGATACTGAGCAGACAAATTTATATAAAAAATCTGACACAACAACAAGTGTGACA
ACAGAAGATATAAATCGAACTTTCAAACCAGTGATAGGGCCAAGGCCCCTTGTCAAAGGT
CAACAGGGGAGAATTGATTATTATTGGTCAGTACTAAAGCCAGGTCAGACATTGCGAGTG
AGATCTAATGGGAATTTAATTGCTCCATGGTATGGACACATCCTCTCAGGAGAAAGCCAT
GGGAGAATCCTGAAGACCGATTTGAACAGTGGCAACTGCATAGTACAGTGTCAAACTGAG
AAAGGTGGTTTGAACACGACCTTGCCGTTCCAAAATGTCAGCAAATATGCATTTGGGAAC
TGCCCCAAATACGTTGGAGTGAAGAGTCTCAAACTGGCAATCGGTCTGAGGAATGTGCCT
GCTGCATCAGATAGGGGACTATTTGGTGCCATAGCTGGATTCATAGAGGGAGGTTGGCCA
GGACTAGTTGCAGGCTGGTACGGTTTTCAGCATTCAAATGATCAGGGAGTCGGAATGGCT
GCAGACAGAGATTCAACTCAAGAGGCAGTTGACAAGATAACATCCAAAGTAAATAATATA
ATCGATAAAATGAACAAACAATATGAAATCATTGATCATGAATTCAATGAGATTGAAGCC
AGACTCATTATGATCAACAACAAGATTGACGACCAAATACAGGACATCTGGGCATACAAT
GCAGAATTACTAGTGCTGCTTGAAAATCAGAAAACACTCGATGAGCATGATGCAAATGTG
AATAATCTATATAAAAAGGTGAAGAGAGCATTGGGTTCTAATGCCATGGAGGACGGAAAT
GGGTGCTTTGAATTGTATCACAAATGTGATGACCAATGCATGGAAACGATTAGGAACGGG
ACCTATGACAGGCAAAAGTATCAAGAAGAATCAAAACTAGAAAGGCAGAAAATAGAAGGG
GTAAAACTGGAATCTGAGGGTACTTACAAGATTCTCACCATTTATTCGACTGTCGCCTCA
TCTCTTGTGCTTGCAATAGGGTTTGCTGCCTTCCTTTTCTGGGCCATGTCCAATGGATCT
TGCAGATGCAACGTTTGTATATAATTAGCAAAAACAC
>gi|357396668|gb|CY102650.1| Influenza A virus (A/shorebird/Delaware Bay/113/2001(mixed)) hemagglutinin (HA) gene, complete cds
ATGATTGCAATCATTGTAATAGTGATACTGGTAACGGCCGGAAAGTCAGACAAGATCTGC
ATCGGATACCATGCCAACAATTCAACAACACAAGTGGATACGATATTGGAGAAAAATGTA
ACCGTCACACACTCTGTTGAGTTGCTGGAAAATCAAAAGGAAGAAAGATTCTGTCGGATT
TTGAACAAGGCCCCACTTGACCTAAGAGGATGCACCATGGAGGGTTGGATATTGGGGAAC
CCCCAATGTGACCTATTACTTGGTGATCAAAGTTGGTCATACATAGTGGAACGGCCTACA
GCTCGAAATGGGATCTGCTACCCTGGAGTTTTGAATGAAGCAGAAGAATTGAAGGCACTC
ATTGAATCAGGAGAAAGAGTAGAGAGATTTGAAATGTTTCCCAAAAGCACATGGAGAGGA
GTAGACACCAGCAGTGGAGTAACAGCAGCTTGCCCTTACAATAGTGGTTCTTCTTTTTAC
AGAAACCTGCTATGGATAATAAAAACCACTTCAACACAATATCCAGTAATTAGCGGAACT
TACAATAACACTGGGAACAAGCCAATCCTCTATTTCTGGGGTGTACATCATCCTCCTGAC
ACCACTGAACAAAACAAGTTGTATGGTTCTGGCGATCGATATGTTAGAATGGGAACTGAA
AGCATGAATTTTGCCAAGAGCCCGGAAATTGCAGCAAGGCCTGCAGTGAATGGCCAAAGA
GGCAGAATTGATTATTACTGGTCTGTTTTACGGCCAGGGGAAACATTAAATGTGGAGTCT
AATGGGAATCTAATCGCACCTTGGTATGCATACAAATTTGACAGCACCACTAGCAAGGGA
GCAGTATTCAAGTCAGATTTGCCAATAGAGAGCTGCGATGCCACATGTCAAACTGTTGCA
GGAGTCCTGAGAACAAATAGGACCTTTCAGAATGTAAGCCCCCTGTGGATAGGAGAGTGT
CCCAAATACGTGAAAAGCGAAAGCTTGAGGCTTGCAACTGGGCTAAGAAATGTCCCAAAG
GTTGATACCAGAGGACTTTTCGGAGCCATAGCAGGTTTCATCGAAGGGGGATGGACTGGA
ATGGTAGATGGGTGGTATGGCTATCACCATGAGAACTCCCAAGGTTCGGGGTATGCAGCA
GACAGGGAAAGCACCCAAAAGGCCGTAGACGGGATTACAAATAAGGTCAATTCCATTATA
GACAAGATGAACACACAATTCGAAGCTGTTGACCATGAGTTTTCAAACTTGGAGAGGAGA
ATTGACAACTTAAACAAAAGAATGGAGGATGGGTTTCTGGATGTCTGGACATACAATGCT
GAACTATTGGTTCTCCTTGAGAACGAAAGGACACTGGATATGCATGACGCTAACGTGAAG
AATCTGTATGAAAAGGTCAAATCACAACTACGAGACAATGCTAATGATCTGGGAAATGGG
TGCTTTGAATTTTGGCATAAGTGTGATGATGAATGCATGGAGTCTGTCAAAAATGGTACT
TATGATTATCCAAAATACCAGGATGAAAGTAAGTTAAACAGACAGGAAATAGAATCAGTG
AAGCTGGAAAATCTTGGTGTGTATCAAATTCTTGCCATCTATAGTACGGTATCGAGCAGT
CTAGTATTGGTGGGGCTGATCATAGCAATGGGTCTTTGGATGTGTTCGAATGGTTCAATG
CAATGCAGGATATGTATATGATTAAG
>gi|357396666|gb|CY102649.1| Influenza A virus (A/shorebird/Delaware Bay/113/2001(mixed)) hemagglutinin (HA) gene, complete cds
GGTCACAATGGAAAAATTCATCATTTTGAGCACTGTCCTGGCAGTAAGCCTTGCATATGA
CAAAATTTGCATTGGATATCAAACAAACAACTCGACTGAAACGGTGAACACACTAATTGA
ACAAAATGTTCCGGTGACACAAGTGGAAGAACTCGTGCATGGCGGAATTGACCCGATCCT
ATGTGGAACGGAATTAGGACCACCACTAGTGCTCGATGACTGTTCATTAGAGGGTCTAAT
TCTGGGCAATCCCAAATGTGATCTATATTTGAATGGCAGAGAATGGTCATACATAGTAGA
GAGGCCAAAAGAGATGGAAGGAATTTGCTATCCAGGATCAATTGAAAACCAGGAGGAGCT
AAGATCTCTGTTTTCTTCCATCAAAAAGTATGAAAGAGTGAAGATGTTTGATTTCACCAA
ATGGAATGTCACATACACTGGGACCAGCAAGGCATGCAATGACATATCAAACCAAGGCTC
ATTCTATAGGAGCATGAGATGGTTGACATTAAAGTCAGGACAATTCCCAGTCCAGACAGA
TGAGTACAAGAACACCAGAGATTCAGACATTGTATTTACATGGGCCATTCACCACCCACC
AACATCTGATGAACAAGTAAAATTATACAAAAATACTGATACCCTCTCCTCAGTCACCAC
TGATGAGATCAATAGGAGCTTCAAGCCTAATATTGGGCCAAGGCCACTCGTGAGAGAACA
ACAGGGGAGAATGGATTACTACTGGGCTGTCCTCAAACCTGGACAAACTGTCAAAATACA
AACCAATGGTAATCTTATTGCCCCTGAATATGGTCATTTAATCACAGGGAAATCACATGG
CAGGATACTCAAGAATAATTTGCCCATAGGGCAGTGTGTGACTGAGTGTCAATTGAATGA
GGGTGTAATGAATACGACCAAACCTTTCCAGAACACTAGTAAGCACTATATTGGGAAATG
CCCCAAATACATACCATCAGGGAGTCTAAAACTGGCAATAGGACTCAGAAATGTCCCACA
AGCTCAAGATCGAGGACTCTTTGGAGCAATTGCAGGCTTCATAGAAGGCGGATGGCCAGG
ACTAGTAGCTGGCTGGTATGGATTTCAGCATCAAAATGCAGAGGGGACAGGCATAGCTGC
AGACAGAGACAGCACTCAAAAGGCAATAGACAATATGCAAAACAAACTCAACAATGTCAT
CGACAAAATGAACAAACAATTTGAGGTGGTGAACCATGAGTTTTCAGAAGTGGAGAGCAG
AATAAACATGATTAATTCCAAAATCGATGATCAGATAACTTACATATGGGCATACAACGC
AGAATTGCTTGTTCTATTGGAAAATCAGAAGACATTAGATGAGCATGACGCTAATGTAAG
GAATCTACATGATAGAATCAGAAGAGTCCTGAGGGAAAATGCAATCGACACAGGAGATGG
ATGTTTTGAAATTCTACATAAATGTGACAACAATTGCATGGACACAATCAGAAACGGGAC
ATACAATCATAAAGAATATGAGGAAGAAAGCAAAATCGAACGGCAGAAAATCAATGGTGT
GAAACTTGAGGAGAACTCTACATATAAAATTCTGAGCATCTACAGCAGTGTTGCCTCAAG
CTTAGTTCTACTGCTCATGATTATTGGGGGTTTCATTTTCGGGTGTCAAAATGGAAATGT
TCGTTGTACTTTCTGTATTTAATTAAAAACAC
>gi|312602937|gb|CY077142.1| Influenza A virus (A/sanderling/Delaware/449/2006(H9N2)) segment 4, complete sequence
ATGAAAACAATAGCACTAATAGCTATACTATTATCAACAACAGCAAGCAATGCAGACAAA
ATCTGCATCGGCTACCAGTCAACAAACTCCACGGAAACTGTTGATACACTAATAGAAAAC
AATGTTCCGGTGACCCATACCAAAGAATTGCTCCACACAGAGCACAATGGGATGCTGTGT
GCAACAACCCTGGGACACCCTCTTATTCTAGACACCTGCACTATAGAAGGATTGGTATAT
GGCAATCCTGCCTGTGATCTGCTACTAAGAGGAAAAGAATGGTCATACATTGTAGAAAGA
CCATCAGCTGTCAATGGGACGTGTTACCCTGGAAATGTAGAGAATTTGGAAGAACTCAGG
GCCCTCTTCAGTTCTGCTAATTCCTATCAAAGAATCCAGATCTTCCCAGACAGAATTTGG
AATGTGACTTACACTGGAACAAGCGCAGCATGTTCAAACACATTCTACAGGAATATGAGA
TGGCTGACACACAAGAGTAATTCTTATCCTGTTCAAGACGCCCAATACACTAACAATGAG
GGGAAGAACATTCTCTTCATGTGGGGCATACATCATCCACCTACTGACACTGAGCAGACA
AATTTGTACAAAAAATCTGACACAACAACAAGTGTGACAACAGAAGATATAAATCGAACT
TTCAAACCAGTTATAGGGCCAAGGCCCCTTGTCAAAGGTCAACAGGGGAGAATTGATTAT
TATTGGTCTGTACTAAAGCCAGGTCAGACATTGCGAGTGAGATCCAATGGGAATTTAATT
GCTCCATGGTATGGACACATCCTCTCAGGAGAAAGCCATGGGAGAATCCTGAAGACCGAT
TTGAACAGTGGCAACTGCATAGTACAGTGTCAAACTGAAAAAGGTGGTTTGAACACGACA
TTACCGTTCCAAAATGTCAGCAAATATGCATTTGGGAACTGCCCCAAATACGTTGGAGTG
AAGAGTCTCAAACTGGCAATCGGTCTGAGAAATGTGCCTGCTGCATCAGATAGGGGACTA
TTTGGTGCCATAGCTGGATTCATAGAAGGAGGTTGGCCAGGACTAGTTGCAGGCTGGTAC
GGTTTTCAGCATTCAAATGATCAGGGAGTCGGAATGGCTGCAGACAGAGATTCAACTCAA
GAGGCAGTTGACAAGATAACATCCAAAGTAAATAACATAATCGATAAAATGAACAAACAG
TATGAAATCATTGATCATGAATTCAATGAGATTGAAGCAAGACTCAGCATGATCAACAAC
AAGATTGACGACCAAATACAGGACATCTGGGCATACAATGCAGAATTACTAGTACTGCTT
GAAAATCAGAAAACACTCGATGAGCACGATGCAAATGTGAATAATCTTTATAAAAAGGTG
AAGAGAGCATTGGGTTCTAATGCAATGGAGGACGGAAATGGGTGTTTCGAATTGTATCAC
AAATGTGATGACCAATGCATGGAAACGATTAGGAACGGAACCTATGACAGGCAAAAGTAT
CAAGAAGAATCAAAACTAGAAAGGCAGAAAATAGAAGGGGTAAAACTGGAATCTGAGGGT
ACTTACAAGATTCTCACCATTTATTCGACTGTTGCCTCATCTCTTGTGCTTGCAATAGGG
TTTGCTGCCTTCCTTTTCTGGGCCATGTCCAATGGATCTTGCAGATGCAACGTTTGTATA
TAA
>gi|255630940|gb|CY043912.1| Influenza A virus (A/shorebird/Delaware/249/2006(H9N2)) segment 4, complete sequence
ATGAAAACAATAGCACTAATAGCTATACTATTATCAACAACAGCAAGCAATGCAGACAAA
ATCTGCATCGGCTACCAGTCAACAAACTCCACGGAAACTGTTGATACACTAATAGAAAAC
AATGTTCCGGTGACCCATACCAAAGAATTGCTCCACACAGAGCACAATGGGATGCTGTGT
GCAACAACCCTGGGACACCCTCTTATTCTAGACACCTGCACTATAGAAGGATTGGTATAT
GGCAATCCTGCCTGTGATCTGCTACTAAGAGGAAAAGAATGGTCATACATTGTAGAAAGA
CCATCAGCTGTCAATGGGACGTGTTACCCTGGAAATGTAGAGAATTTGGAAGAACTCAGG
GCCCTCTTCAGTTCTGCTAATTCCTATCAAAGAATCCAGATCTTCCCAGACAGAATTTGG
AATGTGACTTACACTGGAACAAGCGCAGCATGTTCAAACACATTCTACAGGAATATGAGA
TGGCTGACACACAAGAGTAATTCTTATCCTGTTCAAGACGCCCAATACACTAACAATGAG
GGGAAGAACATTCTCTTCATGTGGGGCATACATCATCCACCTACTGACACTGAGCAGACA
AATTTGTACAAAAAATCTGACACAACAACAAGTGTGACAACAGAAGATATAAATCGAACT
TTCAAACCAGTTATAGGGCCAAGGCCCCTTGTCAAAGGTCAACAGGGGAGAATTGATTAT
TATTGGTCTGTACTAAAGCCAGGTCAGACATTGCGAGTGAGATCCAATGGGAATTTAATT
GCTCCATGGTATGGACACATCCTCTCAGGAGAAAGCCATGGGAGAATCCTGAAGACCGAT
TTGAACAGTGGCAACTGCATAGTACAGTGTCAAACTGAAAAAGGTGGTTTGAACACGACA
TTACCGTTCCAAAATGTCAGCAAATATGCATTTGGGAACTGCCCCAAATACGTTGGAGTG
AAGAGTCTCAAACTGGCAATCGGTCTGAGAAATGTGCCTGCTGCATCAGATAGGGGACTA
TTTGGTGCCATAGCTGGATTCATAGAAGGAGGTTGGCCAGGACTAGTTGCAGGCTGGTAC
GGTTTTCAGCATTCAAATGATCAGGGAGTCGGAATGGCTGCAGACAGAGATTCAACTCAA
GAGGCAGTTGACAAGATAACATCCAAAGTAAATAACATAATCGATAAAATGAACAAACAG
TATGAAATCATTGATCATGAATTCAATGAGATTGAAGCAAGACTCAGCATGATCAACAAC
AAGATTGACGACCAAATACAGGACATCTGGGCATACAATGCAGAATTACTAGTACTGCTT
GAAAATCAGAAAACACTCGATGAGCACGATGCAAATGTGAATAATCTTTATAAAAAGGTG
AAGAGAGCATTGGGTTCTAATGCAATGGAGGACGGAAATGGGTGTTTCGAATTGTATCAC
AAATGTGATGACCAATGCATGGAAACGATTAGGAACGGAACCTATGACAGGCAAAAGTAT
CAAGAAGAATCAAAACTAGAAAGGCAGAAAATAGAAGGGGTAAAACTGGAATCTGAGGGT
ACTTACAAGATTCTCACCATTTATTCGACTGTTGCCTCATCTCTTGTGCTTGCAATAGGG
TTTGCTGCCTTCCTTTTCTGGGCCATGTCCAATGGATCTTGCAGATGCAACGTTTGTATA
TAA
>gi|238823831|gb|CY041434.1| Influenza A virus (A/sanderling/Delaware/482/2006(H9N2)) segment 4, complete sequence
ATGAAAACAATAGCACTAATAGCTATACTATTATCAACAACAGCAAGCAATGCAGACAAA
ATCTGCATCGGCTACCAGTCAACAAACTCCACGGAAACTGTTGATACACTAATAGAAAAC
AATGTTCCGGTGACCCATACCAAAGAATTGCTCCACACAGAGCACAATGGGATGCTGTGT
GCAACAACCCTGGGACACCCTCTTATTCTAGACACCTGCACTATAGAAGGATTGGTATAT
GGCAATCCTGCCTGTGATCTGCTACTAAGAGGAAAAGAATGGTCATACATTGTAGAAAGA
CCATCAGCTGTCAATGGGACGTGTTACCCTGGAAATGTAGAGAATTTGGAAGAACTCAGG
GCCCTCTTCAGTTCTGCTAATTCCTATCAAAGAATCCAGATCTTCCCAGACAGAATTTGG
AATGTGACTTACACTGGAACAAGCGCAGCATGTTCAAACACATTCTACAGGAATATGAGA
TGGCTGACACACAAGAGTAATTCTTATCCTGTTCAAGACGCCCAATACACTAACAATGAG
GGGAAGAACATTCTCTTCATGTGGGGCATACATCATCCACCTACTGACACTGAGCAGACA
AATTTGTACAAAAAATCTGACACAACAACAAGTGTGACAACAGAAGATATAAATCGAACT
TTCAAACCAGTTATAGGGCCAAGGCCCCTTGTCAAAGGTCAACAGGGGAGAATTGATTAT
TATTGGTCTGTACTAAAGCCAGGTCAGACATTGCGAGTGAGATCCAATGGGAATTTAATT
GCTCCATGGTATGGACACATCCTCTCAGGAGAAAGCCATGGGAGAATCCTGAAGACCGAT
TTGAACAGTGGCAACTGCATAGTACAGTGTCAAACTGAAAAAGGTGGTTTGAACACGACA
TTACCGTTCCAAAATGTCAGCAAATATGCATTTGGGAACTGCCCCAAATACGTTGGAGTG
AAGAGTCTCAAACTGGCAATCGGTCTGAGAAATGTGCCTGCTGCATCAGATAGGGGACTA
TTTGGTGCCATAGCTGGATTCATAGAAGGAGGTTGGCCAGGACTAGTTGCAGGCTGGTAC
GGTTTTCAGCATTCAAATGATCAGGGAGTCGGAATGGCTGCAGACAGAGATTCAACTCAA
GAGGCAGTTGACAAGATAACATCCAAAGTAAATAACATAATCGATAAAATGAACAAACAG
TATGAAATCATTGATCATGAATTCAATGAGATTGAAGCAAGACTCAGCATGATCAGCAAC
AAGATTGACGACCAAATACAGGACATCTGGGCATACAATGCAGAATTACTAGTACTGCTT
GAAAATCAGAAAACACTCGATGAGCACGATGCAAATGTGAATAATCTTTATAAAAAGGTG
AAGAGAGCATTGGGTTCTAATGCAATGGAGGACGGAAATGGGTGTTTCGAATTGTATCAC
AAATGTGATGACCAATGCATGGAAACGATTAGGAACGGAACCTATGACAGGCAAAAGTAT
CAAGAAGAATCAAAACTAGAAAGGCAGAAAATAGAAGGGGTAAAACTGGAATCTGAGGGT
ACTTACAAGATTCTCACCATTTATTCGACTGTTGCCTCATCTCTTGTGCTTGCAATAGGG
TTTGCTGCCTTCCTTTTCTGGGCCATGTCCAATGGATCTTGCAGATGCAACGTTTGTATA
TAA
>gi|238823812|gb|CY041426.1| Influenza A virus (A/laughing gull/Delaware/12/2006(H9N2)) segment 4, complete sequence
ATGAAAACAATAGCACTAATAGCTATACTATTATCAACAACAGCAAGCAATGCAGACAAA
ATCTGCATCGGCTACCAGTCAACAAACTCCACGGAAACTGTTGATACACTAATAGAAAAC
AATGTTCCGGTGACCCATACCAAAGAATTGCTCCACACCGAGCACAATGGGATGCTGTGT
GCAACAACCCTGGGACACCCTCTTATTCTAGACACCTGCACTATAGAAGGATTGGTATAT
GGCAATCCTGCCTGTGATCTGCTACTAAGAGGGGAAGAATGGTCATACATTGTAGAAAGA
CCATCAGCTGTCAATGGGACGTGTTACCCTGGAAATGTAGAGAATCTGGAAGAACTCAGG
GCCCTCTTCAGTTCTGCTAATTCCTATCAAAGAATCCAGATCTTCCCAGACAGAATTTGG
AATGTGACTTACACTGGAACAAGTGCAGCATGTTCAAACACATTCTACAGGAATATGAGA
TGGCTGACACACAAGAGTAATTCTTATCCTGTTCAAGACGCCCAATACACCAACAATGAG
GGGAAGAACATTCTCTTCATGTGGGGCATACATCATCCACCTACTGACACTGAGCAGACA
GATTTGTACAAAAAATCTGACACAACAACAAGTGTGACAACAGAAGATATAAATCGAACT
TTCAAACCAGTTATAGGGCCAAGGCCCCTTGTCAAAGGTCAACAGGGGAGAATTGATTAT
TATTGGTCTGTACTAAAGCCAGGTCAAACATTGCGAGTGAGATCCAATGGGAATTTAATT
GCTCCATGGTATGGACACATCCTCTCAGGAGAAAGCCATGGGAGAATCCTGAAGACCGAT
TTGAACAGTGGCAACTGCATAGTACAGTGTCAAACTGAAAAAGGTGGTTTGAACACGACA
TTACCGTTCCAAAATGTCAGCAAATATGCATTTGGGAACTGCCCCAAATACGTTGGAGTG
AAGAGTCTCAAACTGGCAATCGGTCTGAGAAATGTGCCTGCTGCATCAGATAGGGGACTA
TTTGGTGCCATAGCTGGATTCATAGAAGGAGGTTGGCCAGGACTAGTTGCAGGCTGGTAC
GGTTTTCAGCATTCAAATGATCAGGGAGTCGGAATGGCTGCAGACAGAGATTCAACTCAA
GAGGCAGTTGACAAGATAACATCCAAAGTAAATAACATAATCGATAAAATGAACAAACAG
TATGAAATCATTGATCATGAATTCAATGAGATTGAAGCAAGACTCAGCATGATCAACAAC
AAGATTGAAGACCAAATACAGGACATCTGGGCATACAATGCAGAATTACTAGTACTGCTT
GAAAATCAGAAAACACTCGATGAGCACGATGCAAATGTGAATAATCTATATAAAAAGGTG
AAGAGAGCATTGGGTTCTAATGCAATGGAGGATGGAAATGGGTGTTTCGAATTGTATCAC
AAATGTGATGACCAATGCATGGAAACGATTAGGAACGGAACCTATGACAGGCAAAAGTAT
CAAGAAGAATCAAAACTAGAAAGGCAGAAAATAGAAGGGGTGAAACTGGAATCTGAGGGT
ACTTACAAGATTCTCACCATTTATTCGACTGTTGCCTCATCTCTTGTGCTTGCAATAGGG
TTTGCTGCCTTCCTTTTCTGGGCCATGTCCAATGGATCTTGCAGATGCAACGTTTGTATA
TAA
>gi|343977464|gb|CY097630.1| Influenza A virus (A/northern shoveler/Missouri/298/2009(H9N2)) hemagglutinin (HA) gene, complete cds
GGAATTCTACAATCAACCAAGATGGAAACAACAACACTAATAGCTATACTGCTAATGGCA
ACTGCAAGCAATGCAGACAAAATCTGCATCGGCTACCAGTCAACAAACTCCACAGAGACT
GTTGATACGCTAATAGAAAACAATGTTCCTGTGACACATACCAAAGAATTGCTACACACA
GAGCACAATGGAATGCTGTGCGCAACAGATCTGGGGTATCCTCTCATTCTAGACACCTGC
ACCATCGAAGGACTAGTATATGGCAATCCTTCTTGTGATCTGCTATTGGGAGGGAAGGAA
TGGTCCTACATTGTCGAGAGATCATCGGCTGTCAATGGAATGTGTTATCCTGGGAATGTA
GAGAACCTAGAGGAACTCAGGTCTTTTTTCAGTTCTGCTAATTCATATCAAAGAGTCCAG
ATCTTTCCAGACACCATCTGGAATGTGACTTACAGTGGAACAAGCAAAGCATGTTCAAGT
TCATTCTACAGGAGTATGAGATGGCTGACTCATAAGAGCAATTCTTACCCCTTTCAAGAC
GCCCAATACACTAACAATGAGGGAAAGAACATTCTCTTCATGTGGGGCATACATCATCCA
CCTACTGACACTGAACAGACAAATTTATACAAAAAAGCCGATACAACAACAAGTGTGACA
ACAGAAGATATAAATCGAACCTTCAAGCCAGTGATAGGACCAAGGCCCCTTATCAACGGA
CAGCAGGGGAGAATTGACTATTATTGGTCAGTATTAAAACCAGGCCAAACATTGCGAGTG
AGATCCAATGGGAATCTAATTGCACCATGGTATGGGCACATTCTTTCAGGAGAAAGCCAT
GGTAGAATCTTGAAAACTGATTTGAACAGTGGCGACTGCGTAGTGCAATGTCAGACTGAG
AAAGGTGGCCTAAATACGACCTTACCGTTTCACAATGTCAGTAAATATGCATTTGGGAAT
TGCCCCAAATACGTTGGAGTCAAGAGTCTCAAATTGGCAGTTGGTTTGAGGAACGTACCT
GCTGCATCAGATAGAGGGCTGTTTGGTGCTATAGCTGGATTCATAGAAGGAGGTTGGCCA
GGACTAGTTGCTGGCTGGTATGGGTTCCAACATTCAAATGACCAAGGAACTGGAATGGCT
GCAGATAGAGAATCAACTCAAGAGGCAGTTGACAAAATAACATCCAAAGTAAATAATATA
ATAGACAAAATGAACAAACAATATGAGATCATCGATCATGAATTCAGTGAAATTGAAGCC
AGGCTCAATAGGATTAACAACAAGATTGATGATCAAATACAAGACATTTGGGCTTACAAT
GCAGAATTGCTAGTACTGCTTGAAAACCAGAAAACACTCGATGAACATGATGCAAATGTA
AATAATCTATATAACAAGGTGAAAAGAGCATTGGGTTCTAATGCAGTAGAAGATGGAAAT
GGATGCTTTGAATTGTACCATAAATGTGATGATCAATGTATGGAAACGATTAGAAACGGG
ACCTATGACAAGCAAAAGTATCAAGAGGAGTCAAAATTAGAAAGGCAGAAAATAGAAGGG
GTAAAACTGGAATCTGAAGGAACTTACAAAATCCTCACCATTTATTCGACTGTCGCCTCA
TCTCTTGTGCTTGCAATGGGGTTTGCTGCCTTTCTATTCTGGGCCATGTCCAATGGATCT
TGCAGATGCAACATTTGTATATGATTAGCAAAAACAC
>gi|444330725|gb|CY133373.1| Influenza A virus (A/mallard/Missouri/10OS4670/2010(H9N2)) hemagglutinin (HA) gene, complete cds
ATGGAGGCAACAATACTAATGACTATACTATTAACGGTAGCAACAAGCAGCGCAGATAAA
ATTTGCATCGGTTACCAGTCGACAAACTCCACGGAAACTGTTGATACGCTAATAGAGACC
AATGTCCCTGTGACACACACCAAAGAATTGCTCCACACAGAACACAATGGAATGCTGTGT
GCAACAAATTTGGGCCATCCTCTCATTCTAGACACTTGCACTATCGAAGGGCTGGTCTAT
GGCAATCCTTCCTGTGATCTACTACTGGGAGGGAAAGAATGGTCCTACATTGTCGAAAGG
TCGTCAGCTGTAAATGGAATGTGTTACCCTGGGAATGTAGAAAACCTAGAGGAACTCAGA
TCTTTTTTCAGTTCCGCCAACTCCTATCAAAGAATCCAGATTTTCCCAGACACAATCTGG
AATGTGACCTACAGTGGAACAAGCAAAGCATGTTCGAACTCATTCTACAGGAGTATGAGG
TGGTTGACTCACAAGAGCAATAATTACCCTGTTCAAGACGCCCAATACACAAACAATGAG
GGGAAGAATATTCTCTTCATGTGGGGCATACACCACCCACCTACTGACACTGAACAGACA
AATTTATACAAAAAGACTGACACAACAACAAGTGTAACAACAGAGGATATAAATAGAACT
TTCAAACCAGTGATTGGGCCAAGGCCTCTTGTCAATGGTCAGCAGGGGAGAATTGATTAC
TATTGGTCAGTACTAAAACCGGGTCAGACATTGCGAGTGAGATCTAATGGGAATCTAATC
GCCCCATGGTATGGACACATCCTTTCAGGAGAGAGCCATGGAAGAATCCTGAAGACTGAT
TTGAACAGTGGGAATTGCATAGTGCAATGCCAAACTGAGAAGGGAGGTTTAAATACGACT
CTGCCATTTCACAATATCAGTAAATATGCATTTGGAAACTGCCCCAAATATGTTGGGGTA
AAGAGTCTCAAACTAGCAGTCGGTCTGAGAAATGTACCTGCTGTATCAGATAGAGGACTA
TTTGGTGCTATAGCTGGATTCATAGAAGGAGGTTGGCCAGGACTAGTTGCTGGCTGGTAT
GGTTTCCAGCATTCAAATGATCAAGGAGTCGGAATGGCTGCAGACAGGGAGTCAACCCAA
GAGGCAGTTGACAAAATAACATCTAAGGTGAATAATATAATCGATAAAATGAACAAACAG
TACGAAATCATTGATCATGAGTTCAGTGAAATTGAAGCCAGATTAAATATGATCAATAAT
AAGATAGATGACCAAATACAGGACATCTGGGCATACAATGCGGAATTGCTGGTACTACTC
GAAAATCAGAAAACACTCGATGAGCATGACGCGAATGTGAACAATCTATATAATAAAGTG
AAGAGGGCACTAGGTTCTAATGCGGTGGAAGATGGAAATGGATGTTTCGAATTATACCAC
AAATGCGATGACCAATGCATGGAAACAATTAGGAACGGAACCTACGACAGGCAAAAGTAC
CAAGAAGAATCAAAATTAGAAAGGCAGAAAATTGAGGGAGTAAAGCTGGAATCTGATGGG
ACTTACAAAATACTCACCATTTATTCGACTGTCGCCTCATCTCTCGTACTTGCAATGGGG
TTTGCTGCCTTCTTGTTCTGGGCCATGTCTAATGGATCTTGCAGATGCAACATTTGTATA
TAA
>gi|315620322|gb|CY079646.1| Influenza A virus (A/northern shoveler/Interior Alaska/8BM3470/2008(H9N2)) hemagglutinin (HA) gene, complete cds
GGAATTTCACAATTAACCAAGATGGAAATAACGACACTAATAGCTATACTGCTAATGATA
ACTGCAAGCAATGCAGATAAAATCTGCATCGGCTACCAGTCAACAAACTCCACAGAGACT
GTTGATACGCTAATAGAAACCAATGTTCCTGTGACACATACCAAAGAATTGCTACACACA
GAGCACAATGGAATGCTGTGTGCAACAGATCTGGGGCATCCTCTCATTCTAGACACCTGC
ACTATCGAAGGGCTGGTCTATGGCAATCCTTCTTGTGATCTGCTATTGGGAGGGAAAGAA
TGGTCCTACATTGTCGAGAGATCATCGGCTGTCAATGGAATGTGTTATCCTGGGAGTGTA
GAGAACCTAGAAGAACTCAGGTCTTTTTTCAGTTCTGCTAATTCCTATCAAAGAGTCCAG
ATCTTTCCAGACACCATCTGGAATGTGACTTACAGTGGAACAAGCAAAGCATGTTCGAGT
TCATTCTACAGGAGTATGAGATGGCTGACTCACAAGAGCAATTCTTACCCCTTTCAAGAC
GCTCAATACACTAACAATGAGGGAAAGAACATTCTCTTCATGTGGGGCATACATCATCCA
CCTACTGATACTGAACAGACAAATTTATACAAAAATGCTGATACAACAACAAGTGTGACA
ACAGAAGATATAAATCGAACCTTCAAGCCAGTGATAGGACCAAGGCCCCTTGTCAACGGA
CAGCAGGGGAGAATTGACTATTATTGGTCAGTATTAAAACCAGGCCAAACATTACGAGTG
AGGTCCAATGGGAATCTAATTGCACCATGGTATGGGCACATTCTTTCAGGAGAAAGCCAT
GGCAGAATCTTGAAGACTGATTTGAACAGTGGTGACTGCGTAGTGCAATGTCAGACTGAG
AAAGGTGGCCTAAATACGACCTTACCATTTCACAATGTCAGCAAATATGCATTTGGGAAT
TGCCCCAAATACGTTGGAGTAAAGAGTCTCAAATTGGCAGTCGGTTTGAGGAATGTACCT
GCCGCATCAGATAGAGGGCTGTTTGGTGCGATAGCTGGATTCATAGAAGGAGGTTGGCCA
GGACTAGTTGCCGGCTGGTATGGGTTCCAGCATTCAAATGACCAAGGAACTGGAATGGCT
GCAGATAGAGAATCAACTCAAGAAGCAGTTGACAAAATAACATCCAAAGTAAATAATATA
ATAGAGAAAATGAACAAACAATATGAGATCATTGATCATGAATTCAGTGAAATTGAAGCC
AGGCTCAATGTGATTAACAACAAGATTGATGACCAAATACAAGACATTTGGGCTTACAAT
GCAGAATTGCTAGTACTGCTTGAAAACCAGAAAACACTCGATGAACATGATGCGAATGTA
AATAATCTATATAACAAGGTGAAAAGAGCATTGGGTTCTAATGCAGTAGAAGATGGAAAT
GGATGCTTTGAATTGTACCATAAATGTGATGATCAATGTATGGAAACGATTAGAAACGGG
ACCTATGACAAACAAAAGTATCAAGAGGAGTCAAAATTAGAAAGGCAGAAAATAGAAGGG
GTAAAACTGGAATCTGAAGGAGCTTACAAAATCCTCACCATTTATTCGACTGTCGCCTCA
TCTCTTGTGCTTGCAATGGGGTTTGCTGCCTTTCTGTTCTGGGCCATGTCCAATGGATCT
TGCAGATGCAACATTTGTATATGATTAGCAAAAACAC
>gi|440303375|gb|CY130453.1| Influenza A virus (A/mallard/Interior Alaska/10BM02980R0/2010(H9N2)) hemagglutinin (HA) gene, complete cds
ATGGAGGCAACAATACTAATAACTATACTATTAACGGTAGCAACAAGCAGCGCAGATAAA
ATTTGCATCGGTTACCAGTCGACAAACTCCACGGAAACTGTTGATACGCTAATAGAGACC
AATGTCCCTGTGACACACACCAAAGAATTGCTCCACACAGAACACAATGGAATGCTGTGT
GCAACAAATTTGGGCCATCCTCTCATTCTAGACACTTGCACTATCGAAGGGCTGGTCTAT
GGCAATCCTTCCTGTGATCTACTACTGGGAGGGAAAGAATGGTCCTACATTGTCGAAAGG
TCGTCAGCTGTAAATGGAATGTGTTACCCTGGGAATGTAGAAAACCTAGAGGAACTCAGA
TCTTTTTTCAGTTCCGCCAACTCCTATCAAAGAATCCAGATCTTCCCAGACACAATCTGG
AATGTGACCTACAGTGGAACAAGCAAAGCATGTTCGAACTCATTCTACAGGAGTATGAGG
TGGTTGACTCACAAGAGCAATACTTATCCTGTTCAAGACGCCCAATACACAAACAATGAG
GGGAAGAATATTCTCTTCATGTGGGGCATACACCACCCACCTACTGACACTGAACAGACA
AGTTTATACAAAAAGACCGACACAACAACAAGTGTAACAACAGAGGATATAAATAGAACT
TTCAAACCAGTGATTGGGCCAAGGCCTCTTGTCAATGGTCAGCAGGGGAGAATTGATTAC
TATTGGTCAGTACTAAAACCGGGTCAGACATTGCGAGTGAGATCTAATGGAAATCTAATC
GCCCCATGGTATGGACACATCCTTTCAGGAGAGAGCCATGGAAGAATCCTGAAGACTGAT
TTGAACAGTGGGAATTGCATAGTGCAATGCCAAACTGAAAAGGGAGGTCTAAATACGACT
CTGCCATTTCACAATATCAGCAAATATGCATTTGGAAACTGCCCCAAATATGTTGGGGTA
AAGAGTCTCAAATTAGCGGTCGGTCTGAGAAATGTACCTGCCGTATCAGATAGAGGACTA
TTTGGTGCTATAGCTGGATTCATAGAAGGAGGTTGGCCAGGACTAGTTGCTGGCTGGTAT
GGTTTCCAGCATTCAAATGATCAAGGAGTCGGAATGGCTGCAGACAGGGAATCAACCCAA
GAGGCAGTTGACAAAATAACATCTAAGGTGAATAATATAATCGATAAAATGAACAACCAG
TACGAAATCATTGATCATGAGTTCAGTGAAATTGAAGCCAGATTAAATATGATCAATAAT
AAGATAGATGACCAAATACAGGACATCTGGGCATACAATGCGGAATTGCTGGTACTACTC
GAAAATCAGAAAACACTCGATGAGCATGACGCGAACGTGAACAATCTATATAATAAAGTG
AAGAGGGCACTAGGTTCTAATGCAGTGGAAGATGGAAATGGATGTTTCGAATTATACCAC
AAATGTGATGACCAATGCATGGAAACAATTAGGAACGGAACCTACGACAGGCAAAAGTAC
CAAGAAGAATCAAAATTAGAAAGGCAGAAAATTGAGGGAGTAAAGCTGGAATCTGATGGG
ACTTACAAAATACTCACCATTTATTCGACTGTCGCCTCATCTCTCGTACTTGCAATGGGG
TTTGCTGCCTTCTTGTTCTGGGCCATGTCTAATGGATCTTGCAGATGCAACATTTGTATA
TAA
>gi|403502228|gb|CY125758.1| Influenza A virus (A/northern shoveler/Interior Alaska/10BM16764R0/2010(H9N2)) hemagglutinin (HA) gene, complete cds
ATGGAGGCAACAATACTAATAACTATACTATTAACGGTAGCAACAAGCAGCGCAGATAAA
ATTTGCATCGGTTACCAGTCGACAAACTCCACGGAAACTGTTGATACGCTAACAGAGACC
AATGTCCCTGTGACACACACCAAAGAATTGCTCCACACAGAACACAATGGAATGCTGTGT
GCAACAAATTTGGGCCATCCTCTCATTCTAGACACTTGCACTATCGAAGGGCTGGTCTAT
GGCAATCCTTCCTGTGATCTACTACTGGGAGGGAAAGAATGGTCCTACATTGTCGAAAGG
TCGTCAGCTGTAAATGGAATGTGTTACCCTGGGAATGTAGAAAACCTAGAGGAACTCAGA
TCTTTTTTCAGTTCCGCCAACTCCTATCAAAGAATCCAGATCTTCCCAGACACAATCTGG
AATGTGACCTACAGTGGAACAAGCAAAGCATGTTCGAACTCATTCTACAGGAGTATGAGG
TGGTTGACTCACAAGAGCAATACTTATCCTGTTCAAGACGCCCAATACACAAACAATGAG
GGGAAGAATATTCTCTTCATGTGGGGCATACACCACCCACCTACTGACACTGAACAGACA
AGTTTATACAAAAAGACCGACACAACAACAAGTGTAACAACAGAGGATATAAATAGAACT
TTCAAACCAGTGATTGGGCCAAGGCCTCTTGTCAATGGTCAGCAGGGGAGAATTGATTAC
TATTGGTCAGTACTAAAACCGGGTCAGACATTGCGAGTGAGATCTAATGGAAATCTAATC
GCCCCATGGTATGGACACATCCTTTCAGGAGAGAGCCATGGAAGAATCCTGAAGACTGAT
TTGAACAGTGGAAATTGCATAGTGCAATGCCAAACTGAAAAGGGAGGTCTAAATACGACT
CTGCCATTTCACAATATCAGCAAATATGCATTTGGAAACTGCCCCAAATATGTTGGGGTA
AAGAGTCTCAAATTAGCGGTCGGTCTGAGAAATGTACCTGCCGTATCAGATAGAGGACTA
TTTGGTGCTATAGCTGGATTCATAGAAGGAGGTTGGCCAGGACTAGTTGCTGGCTGGTAT
GGTTTCCAGCATTCAAATGATCAAGGAGTCGGAATGGCTGCAGACAGGGAATCAACCCAA
GAGGCAGTTGACAAAATAACATCTAAGGTGAATAATATAATCGATAAAATGAACAAACAG
TACGAAATCATTGATCATGAGTTCAGTGAAATTGAAGCCAGATTAAATATGATCAATAAT
AAGATAGATGACCAAATACAAGACATCTGGGCATACAATGCGGAATTGCTGGTACTACTC
GAAAATCAGAAAACACTCGATGAGCATGACGCGAACGTGAACAATCTATATAATAAAGTG
AAGAGGGCACTAGGTTCTAATGCAGTGGAAGATGGAAATGGATGTTTCGAATTATACCAC
AAATGTGATGACCAATGCATGGAAACAATTAGGAACGGAACCTACGACAGGCAAAAGTAC
CAAGAAGAATCAAAATTGGAAAGGCAGAAAATTGAGGGAGTAAAGCTGGAATCTGATGGG
ACTTACAAAATACTCACCATTTATTCGACTGTCGCCTCATCTCTCGTACTTGCAATGGGG
TTTGCTGCCTTCTTGTTCTGGGCCATGTCTAATGGATCTTGCAGATGCAACATTTGTATA
TAA
>gi|403502209|gb|CY125750.1| Influenza A virus (A/northern pintail/Interior Alaska/10BM14807R2/2010(H9N2)) hemagglutinin (HA) gene, complete cds
ATGGAGGCAACAATACTAATAACTATACTATTAACGGTAGCAACAAGCAGCGCAGATAAA
ATTTGCATCGGTTACCAGTCGACAAACTCCACGGAAACTGTTGATACGCTAATAGAGACC
AATGTCCCTGTGACACACACCAAAGAATTGCTCCACACAGAACACAATGGAATGCTGTGT
GCAACAAATTTGGGCCATCCTCTCATTCTAGACACTTGCACTATCGAAGGGCTGGTCTAT
GGCAATCCTTCCTGTGATCTACTACTGGGAGGGAAAGAATGGTCCTACATTGTCGAAAGG
TCGTCAGCTGTAAATGGAATGTGTTACCCTGGGAATGTAGAAAACCTAAAGGAACTCAGA
TCTTTTTTCAGTTCCGCCAACTCCTATCAAAGAATCCAGATCTTCCCAGACACAATCTGG
AATGTGACCTACAGTGGAACAAGCAAAGCATGTTCGAACTCATTCTACAGGAGTATGAGG
TGGTTGACTCACAAGAGCAATACTTATCCTGTTCAAGACGCCCAATACACAAACAATGAG
GGGAAGAATATTCTCTTCATGTGGGGCATACACCACCCACCTACTGACACTGAACAGACA
AGTTTATACAAAAAGACCGACACAACAACAAGTGTAACAACAGAGGATATAAATAGAACT
TTCAAACCAGTGATTGGGCCAAGGCCTCTTGTCAATGGTCAGCAGGGGAGAATTGATTAC
TATTGGTCAGTACTAAAACCGGGTCAGACATTGCGAGTGAGATCTAATGGAAATCTAATC
GCCCCATGGTATGGACACATCCTTTCAGGAGAGAGCCATGGAAGAATCCTGAAGACTGAT
TTGAACAGTGGAAATTGCATAGTGCAATGCCAAACTGAAAAGGGAGGTCTAAATACGACT
CTGCCATTTCACAATATCAGCAAATATGCATTTGGAAACTGCCCCAAATATGTTGGGGTA
AAGAGTCTCAAATTAGCGGTCGGTCTGAGAAATGTACCTGCCGTATCAGATAGAGGACTA
TTTGGTGCTATAGCTGGATTCATAGAAGGAGGTTGGCCAGGACTAGTTGCTGGCTGGTAT
GGTTTCCAGCATTCAAATGATCAAGGAGTCGGAATGGCTGCAGACAGGGAATCAACCCAA
GAGGCAGTTGACAAAATAACATCTAAGGTGAATAATATAATCGATAAAATGAACAAACAG
TACGAAATCATTGATCATGAGTTCAGTGAAATTGAAGCCAGATTAAATATGATCAATAAT
AAGATAGATGACCAAATACAAGACATCTGGGCATACAATGCGGAATTGCTGGTACTACTC
GAAAATCAGAAAACACTCGATGAGCATGACGCGAACGTGAACAATCTATATAATAAAGTG
AAGAGGGCACTAGGTTCTAATGCAGTGGAAGATGGAAATGGATGTTTCGAATTATACCAC
AAATGTGATGACCAATGCATGGAAACAATTAGGAACGGAACCTACGACAGGCAAAAGTAC
CAAGAAGAATCAAAATTGGAAAGGCAGAAAATTGAGGGAGTAAAGCTGGAATCTGATGGG
ACTTACAAAATACTCACCATTTATTCGACTGTCGCCTCATCTCTCGTACTTGCAATGGGG
TTTGCTGCCTTCTTGTTCTGGGCCATGTCTAATGGATCTTGCAGATGCAACATTTGTATA
TAA
>gi|403502157|gb|CY125733.1| Influenza A virus (A/American green-winged teal/Interior Alaska/10BM16586R0/2010(mixed)) hemagglutinin (HA) gene, complete cds
ATGGAGGCAACAATACTAATAACTATACTATTAACGGTAGCAACAAGCAGCGCAGATAAA
ATTTGCATCGGTTACCAGTCGACAAACTCCACGGAAACTGTTGATACGCTAATAGAGACC
AATGTCCCTGTGACACACACCAAAGAATTGCTCCACACAGAACACAATGGAATGCTGTGT
GCAACAAATTTGGGCCATCCTCTCATTCTAGACACTTGCACTATCGAAGGGCTGGTCTAT
GGCAATCCTTCCTGTGATCTACTACTGGGAGGGAAAGAATGGTCCTACATTGTCGAAAGG
TCGTCAGCTGTAAATGGAATGTGTTACCCTGGGAATGTAGAAAACCTAGAGGAACTCAGA
TCTTTTTTCAGTTCCGCCAACTCCTATCAAAGAATCCAGATCTTCCCAGACACAATCTGG
AATGTGACCTACAGTGGAACAAGCAAAGCATGTTCGAACTCATTCTACAGGAGTATGAGG
TGGTTGACTCACAAGAGCAATACTTATCCTGTTCAAGACGCCCAATACACAAACAATGAG
GGGAAGAATATTCTCTTCATGTGGGGCATACACCACCCACCTACTGACACTGAACAGACA
AGTTTATACAAAAAGACCGACACAACAACAAGTGTAACAACAGAGGATATAAATAGAACT
TTCAAACCAGTGATTGGGCCAAGGCCTCTTGTCAATGGTCAGCAGGGGAGAATTGATTAC
TATTGGTCAGTACTAAAACCGGGTCAGACATTGCGAGTGAGATCTAATGGAAATCTAATC
GCCCCATGGTATGGACACATCCTTTCAGGAGAGAGCCATGGAAGAATCCTGAAGACTGAT
TTGAACAGTGGAAATTGCATAGTGCAATGCCAAACTGAAAAGGGAGGTCTAAATACGACT
CTGCCATTTCACAATATCAGCAAATATGCATTTGGAAACTGCCCCAAATATGTTGGGGTA
AAGAGTCTCAAATTAGCGGTCGGTCTGAGAAATGTACCTGCCGTATCAGATAGAGGACTA
TTTGGTGCTATAGCTGGATTCATAGAAGGAGGTTGGCCAGGACTAGTTGCTGGCTGGTAT
GGTTTCCAGCATTCAAATGATCAAGGAGTCGGAATGGCTGCAGACAGGGAATCAACCCAA
GAGGCAGTTGACAAAATAACATCTAAGGTGAATAATATAATCGATAAAATGAACAAACAG
TACGAAATCATTGATCATGAGTTCAGTGAAATTGAAGCCAGATTAAATATGGTCAATAAT
AAGATAGATGACCAAATACAAGACATCTGGGCATACAATGCGGAATTGCTGGTACTACTC
GAAAATCAGAAAACACTCGATGAGCATGACGCGAACGTGAACAATCTATATAATAAAGTG
AAGAGGGCACTAGGTTCTAATGCAGTGGAAGATGGAAATGGATGTTTCGAATTATACCAC
AAATGTGATGACCAATGCATGGAAACAATTAGGAACGGAACCTACGACAGGCAAAAGTAC
CAAGAAGAATCAAAATTGGAAAGGCAGAAAATTGAGGGAGTAAAGCTGGAATCTGATGGG
ACTTACAAAATACTCACCATTTATTCGACTGTCGCCTCATCTCTCGTACTTGCAATGGGG
TTTGCTGCCTTCTTGTTCTGGGCCATGTCTAATGGATCTTGCAGATGCAACATTTGTATA
TAA
>gi|513130477|gb|KF188285.1| Influenza A virus (A/turkey/California/1/1988(H9N2)) segment 4 hemagglutinin (HA) gene, complete cds
ATGGAAATAACAACACTAATAGCTATACTGCTAATGGTAACAGCAAGCAATGCGGATAAA
ATCTGCATAGGATACCAGTCAACAAATTCCACAGAAACTGTTGACACGCTAATAGAAAAC
AACGTCCCTGTGACACATACCAAAGAATTGCTCCACACAGAGCACAATGGAATGCTGTGT
GCAACAAATCTGGGGCATCCTCTCATTCTAGACACCTGTACTATCGAAGGGCTGGTCTAT
GGCAATCCTTCTTGTGATCTGCTATTGGGAGGGAAAGAATGGTCCTACATTGTCGAGAGA
TCATCTGCTGTCAATGGAATGTGTTACCCTGGGAATGTAGAAAACCTGGAAGAACTCAGG
TCCTTTTTCAGTTCCGCTAATTCCTATCAAAGAATCCAGATTTTTCCAGACACAATCTGG
AATGTGACTTACAGTGGAACAAGCAAAGCATGTTCGAATTCATTCTACAGGAGTATGAGA
TGGCTGACTCACAAGAGCAATTCTTATCCCTTTCAAGACGCCCAATACACCAACAATGAA
GAGAAGAACATTCTCTTCATGTGGGGCATACACCATCCACCTACTGATACCGAACAGACA
AACTTATACAAAAAGGCCGATACAACAACAAGTGTGACAACAGAAGATATAAATCGGACT
TTCAAGCCGGTGATAGGGCCAAGGCCCCCTGTCAATGGACAGCAGGGGAGAATTGACTAT
TATTGGTCAGTATTAAAACCAGGTCAAACGTTGCGAGTGAGGTCCAATGGGAATCTAATT
GCCCCATGGTATGGTCACATTCTCTCAGGAGAAAGCCATGGAAGAATCTTGAAGACTGAT
TTGAGCAGTGGCAACTGCGTAGTGCAGTGTCAGACTGAGAAAGGTGGTCTAAATACGACC
TTGCCGTTTCACAATGTCAGCAAATATGCATTCGGAAATTGCCCCAAATACGTTGGAGTA
AAGAGTCTCAAACTGGCAGTCGGTCCAAGGAATGTACCTGCTGTATCAGATAGAGGGCTG
TTTGGTGCTATAGCTGGATTCATAGAAGGAGGTTGGCCAGGGCTAGTTGCTGGCTGGTAT
GGGTTCCAGCATTCCAATGACCAAGGAACTGGAATGGCTGCAGATAGAGAATCAACTCAA
GGAGCAGTTGACAAAATAACATCCAAAGTGAATAATATAATAGACAAAATGAACAAGCAA
TATGAGATCATTGATCATGAATTCAGTGAAATTGAAGCCAGGCTCAATATGATCAACAAC
AAGATTGATGACCAAATACAAGACATTTGGGCATACAATGCAGAACTGCTAGTACTGCTT
GAAAATCAGAAAACACTCGATGAACATGATGCGAATGTAAATAATCTATACAACAAGGTG
AAAAGAGCACTGGGTTCTAATGCAGCAGAAGATGGAAATGGATGTTTCGAATTGTACCAT
AAATGTGATGATCAATGCATGGAAACGATTAGAAACGGGACCTATGACAGGCAAAAGTAC
CAAGAGGAGTCAAAATTAGAGAGACAGAAAATAGAAGGGGTAAAACTGGAATCTGAAGGA
ACTTACAAAATCCTCACCATTTATTCGACTGTCGCCTCATCCCTTGTGCTTGCAATGGGG
TTTGCTGCCTTTCTGTTCTGGGCCATGTCCAATGGATCTTGCAGATGCAACATTTGTATA
TAA
>gi|513130433|gb|KF188331.1| Influenza A virus (A/turkey/California/1054T/1985(H9N2)) segment 4 hemagglutinin (HA) gene, complete cds
ATGGAAATAACAACACTAATAGCTATACTGCTAATGGTAACAGCAAGCAATGCGGATAAA
ATCTGCATAGGCTACCAGTCAACAAATTCCACAGAAACTGTTGACACGCTAACAGAAAAC
AACGTTCCTGTGACACATACCAAAGAATTGCTCCACACAGAGCACAATGGGATACTGTGT
GCAACAAATCTGGGGCATCCTCTCATTCTAGACACCTGTACTATCGAAGGGCTGGTCTAT
GGCAATCCTTCTTGTGATCTGCTATTGGGAGGGAAAGAATGGTCCTACATTGTCGAGAGA
TCATCTGCTGTCAATGGAATGTGTTACCCTGGGAATGTAGAAAACCTGGAAGAACTCAGG
TCCTTTTTCAGTTCCGCTAATTCCTATCAAAGAATCCAGATCTTTCCAGACACAATCTGG
AATGTGACTTACAGTGGAACAAGCAAAGCATGTTCGAATTCATTCTACAGGAGTATGAGA
TGGCTGACTCACAAGAGCAATTCTTACCCCTTTCAAGACGCCCAATACACCAACAATGAG
GGGAAGAACATTCTCTTCATGTGGGGCATACACCACCCACCTACTGATACCGAACAGACA
AACTTATACAAAAAGGCTGATACAACAACAAGTGTGACAACAGAAGATATAAATCGGACT
TTCAAGCCGGTGATAGGGCCAAGGCCCCTTGTCAATGGACAGCAGGGGAGAATTGACTAT
TATTGGTCAGTATTAAAACCAGGCCAAACGTTGCGAGTGAGATCCAATGGGAATCTAATT
GCCCCATGGTATGGTCACATTCTCTCAGGAAAAAGCCATGGAAGAATCTTGAAGACTGAT
TTGAGCAGTGGCAACTGCGTAGTGCAGTGTCAGACTGAGAAAGGTGGTCTAAATACGACC
TTGCCGTTTCACAATGTCAGCAAATATGCATTTGGGAATTGCCCCAAATACGTTGGAGTA
AAGAGTCTCAAACTGGCAGTCGGTCTAAGGAATGTACCTGCTGTATCAGATAGAGGGCTG
TTTGGTGCTATAGCTGGATTCATAGAAGGAGGTTGGCCAGGGCTAGTTGCTGGCTGGTAT
GGGTTCCAGCATTCAAATGACCAAGGAACTGGAATGGCTGCAGATAGAGAGTCAACTCAA
GAAGCAGTTGACAAAATAACATCCAAAGTGAATAATATAATAGACAAAATGAACAAGCAA
TATGAGATCATTGATCATGAATTCAGTGAAATTGAAGCCAGGCTCAATATGATCAACAAC
AAGATTGATGACCAAATACAAGACATTTGGGCATACAATGCAGAACTGCTAGTACTGCTT
GAAAATCAGAAAACACTCGATGAACATGATGCGAATGTAAATAATCTATACAACAAGGTG
AAAAGAGCACTGGGTTCTAATGCAGCAGAAGATGGAAATGGATGCTTCGAATTGTACCAT
AAATGTGATGATCAATGCATGGAAACGATTAGAAACGGAACCTATGACAGGCAAAAGTAT
CAAGAGGAGTCAAAATTAGAGAGACAGAAAATAGAAGGGGTAAAACTGGAATCTGAAGGA
ACTTACAAAATCCTCACCATTTATTCGACTGTCGCCTCATCTCTTGTGCTTGCAATGGGG
TTTGCTGCCTTTCTGTTCTGGGCCATGTCCAATGGATCTTGCAGATGCAACATTTGTATA
TAA
>gi|513130413|gb|KF188341.1| Influenza A virus (A/turkey/California/1054C/1985(H9N2)) segment 4 hemagglutinin (HA) gene, complete cds
ATGGAAATAACAACACTAATAGCTATACTGCTAATGGTAACAGCAAGCAATGCGGATAAA
ATCTGCATAGGCTACCAGTCAACAAATTCCACAGAAACTGTTGACACGCTAACAGAAAAC
AACGTTCCTGTGACACATACCAAAGAATTGCTCCACACAGAGCACAATGGGATACTGTGT
GCAACAAATCTGGGGCATCCTCTCATTCTAGACACCTGTACTATCGAAGGGCTGGTCTAT
GGCAATCCTTCTTGTGATCTGCTATTGGGAGGGAAAGAATGGTCCTACATTGTCGAGAGA
TCATCTGCTGTCAATGGAATGTGTTACCCTGGGAATGTAGAAAACCTGGAAGAACTCAGG
TCCTTTTTCAGTTCCGCTAATTCCTATCAAAGAATCCAGATCTTTCCAGACACAATCTGG
AATGTGACTTACAGTGGAACAAGCAAAGCATGTTCGAATTCATTCTACAGGAGTATGAGA
TGGCTGACTCACAAGAGCAATTCTTACCCCTTTCAAGACGCCCAATACACCAACAATGAG
GGGAAGAACATTCTCTTCATGTGGGGCATACACCACCCACCTACTGATACCGAACAGACA
AACTTATACAAAAAGGCTGATACAACAACAAGTGTGACAACAGAAGATATAAATCGGACT
TTCAAGCCGGTGATAGGGCCAAGGCCCCTTGTCAATGGACAGCAGGGGAGAATTGACTAT
TATTGGTCAGTATTAAAACCAGGCCAAACGTTGCGAGTGAGATCCAATGGGAATCTAATT
GCCCCATGGTATGGTCACATTCTCTCAGGAAAAAGCCATGGAAGAATCTTGAAGACTGAT
TTGAGCAGTGGCAACTGCGTAGTGCAGTGTCAGACTGAGAAAGGTGGTCTAAATACGACC
TTGCCGTTTCACAATGTCAGCAAATATGCATTTGGGAATTGCCCCAAATACGTTGGAGTA
AAGAGTCTCAAACTGGCAGTCGGTCTAAGGAATGTACCTGCTGTATCAGATAGAGGGCTG
TTTGGTGCTATAGCTGGATTCATAGAAGGAGGTTGGCCAGGGCTAGTTGCTGGCTGGTAT
GGGTTCCAGCATTCAAATGACCAAGGAACTGGAATGGCTGCAGATAGAGAGTCAACTCAA
GAAGCAGTTGACAAAATAACATCCAAAGTGAATAATATAATAGACAAAATGAACAAGCAA
TATGAGATCATTGATCATGAATTCAGTGAAATTGAAGCCAGGCTCAATATGATCAACAAC
AAGATTGATGACCAAATACAAGACATTTGGGCATACAATGCAGAACTGCTAGTACTGCTT
GAAAATCAGAAAACACTCGATGAACATGATGCGAATGTAAATAATCTATACAACAAGGTG
AAAAGAGCACTGGGTTCTAATGCAGCAGAAGATGGAAATGGATGCTTCGAATTGTACCAT
AAATGTGATGATCAATGCATGGAAACGATTAGAAACGGAACCTATGACAGGCAAAAGTAT
CAAGAGGAGTCAAAATTAGAGAGACAGAAAATAGAAGGGGTAAAACTGGAATCTGAAGGA
ACTTACAAAATCCTCACCATTTATTCGACTGTCGCCTCATCTCTTGTGCTTGCAATGGGG
TTTGCTGCCTTTCTGTTCTGGGCCATGTCCAATGGATCTTGCAGATGCAACATTTGTATA
TAA
>gi|82653834|gb|CY005990.1| Influenza A virus (A/mallard/Alberta/11/1991(H9N2)) hemagglutinin (HA) gene, complete cds
AGCAAAAGCAGGGGAATTTCACAATCAAACAAAATGGAAATAACAACACTAGTAGCAATA
CTGCTAATGGTAACAGCAAGCAATGCAGATAAAATCTGCATAGGCTACCAATCAACAAAT
TCCACAGAAACTGTTGACACGCTAATAGAAAACAATGTTCCTGTGACACATACCAAAGAA
TTGCTCCACACAGAGCACAATGGAATGTTGTGTGCAACAGATCTGGGGCATCCTCTAATT
CTAGACACCTGTACTATCGAAGGGCTAGTCTATGGCAATCCTTCTTGTGATCTACTATTG
GGAGGGAAAGAATGGTCCTACATTGTCGAGAGATCATCTGCTGTCAATGGAATGTGTTAC
CCTGGAAATGTAGAAAACCTGGAAGAGCTCAGGTCCCTTTTCAGTTCCGCGAATTCCTAT
CGAAGAATCCAGATCTTTCCAGACACAATCTGGAATGTGACTTACAGTGGGACAAGCAAA
GCATGTTCGAATTCATTCTACAGGAGCATGAGATGGTTGACTCACAAGAGCAATTCTTAT
CCCTTTCAAGACGCCCAATACACCAACAATGAGGGGAAAAATATTCTCTTCATGTGGGGC
ATACACCATCCACCTACAGATACCGAACAGACAAACTTATACAAAAAGGCTGATACAACA
ACAAGTGTGACAACAGAAGATATAAACCGGACTTTCAAGCCGGTGATAGGGCCAAGGCCA
CTTGTCAATGGACAGCAAGGGAGAATTGACTACTATTGGTCAGTATTAAAACCAGGTCAA
ACGTTGCGAGTGAGATCCAATGGGAATCTAATTGCCCCATGGTATGGCCACATTCTCTCA
GGAGAAAGCCATGGAAGAATCTTAAAGACTGATTTGAGCAGTGGCGACTGCGTAGTGCAA
TGCCAGACTGAGAAAGGTGGTCTAAATACGACCTTGCCGTTTCACAATGTCAGCAAATAC
GCATTTGGGAATTGCCCCATGTACGTTGGAGTAAAAAGTCTCAAACTGGCAGTCGGTCTA
AGGAATGTACCTGCAGTATCAGGTAGAGGGCTGTTTGGTGCTATAGCTGGATTCATAGAA
GGAGGTTGGCCAGGACTAGTTGCTGGCTGGTATGGATTCCAACATACAAATGACCAAGGA
ACTGGAATGGCTGCAGATAGAGAGTCGACTCAAGAAGCAATTGACAAAATAACATCCAAA
GTAAATAATATAATAGACAAAATGAACAAGCAATATGAGATCATTAATCATGAATTCAGT
GAAATTGAAGCCAGGCTTAATATGATTAACAACAAAATCGATGACCAAATACAAGACCTT
TGGGCATACAATGCAGAACTGCTAGTACTGCTTGAAAACCAGAAAACACTCGATGAACAT
GATGCAAATGTAAATAATCTATATAACAAGGTGAAAAGAGCGTTGGGTTCTAATGCAGCA
GAGGATGGAAATGGATGCTTCGAGTTGTATCATAAATGTGATGATCAATGCATGGAAACG
ATTAGAAACGGGACCTACGACAGGCAAAAGTATCAAGAGGAGTCAAAATTAGAGAGACAG
AAAATTGAAGGGGTAAAACTGGAATCTGAAGGAACCTACAAAATCCTCACCATTTATTCG
ACTGTCGCCTCATCTCTTGTGCTTGCGATGGGGTTTGCTGCCTTTCTGTTCTGGGCCATG
TCCAATGGATCCTGCAGGTGCAACATTTGTATATAATTAGCAAAAACACCCTTGTTTCTA
CT
