# Supplementary material for: A global phylogenetic analysis in order to determine the host species and geography dependent features present in the evolution of avian H9N2 influenza hemagglutinin
Source: PeerJ. 2014 Oct 30;2:e655. doi: 10.7717/peerj.655 (PMC4217197; doi:10.7717/peerj.655)
Supplement: Supplemental Information 5 — There are two directories one for the protein sequences and a second for the nucleotide sequences. There are also two MEGA files that include the nucleotide alignment (.mas file) and the phylogenetic trees (.mts file). [file peerj-02-655-s005.zip › Raw Nucleotide Data/Argentina.fasta]

>gi|381212763|gb|CY111590.1| Influenza A virus (A/rosy-billed pochard/Argentina/CIP051-559/2007(H9N2)) hemagglutinin (HA) gene, complete cds
ATGGAAATAAAAACTCTGATAGCTGCACTTCTGATTGTAACAACGAGCAAAGCGGACAAG
ATCTGTATAGGGTACCAATCAACGAATTCCACGGAGACTGTTGATACACTAATAGAGACC
AATGTCCCCGTGACACACACAAAAGAGCTGCTTCACACGGAGCACAATGGAATGCTGTGT
GCTACAGACTTGGGTCATCCCCTTATATTAGACACATGCACCATTGAGGGACTGGTCTAT
GGCAACCCCTCTTGTGATTTGTTGTTGGGAGGGAAAGAATGGTCTTACATTGTTGAGAGA
TCATCAGCTGTAAACGGAATGTGTTACCCCGGAAATGTGGAAAACCTGGAGGAACTAAGG
TCCTTATTCAGCTCCGCTAGGTCCTATAAAAGGATCCAGATATTCCCAGATACAATATGG
AACGTTACCTACAGCGGGACAAGTAAGGCATGTTCGAACTCATTTTACCGGAGCATGAGG
TGGCTAACTCATAAGAGTAATTCCTATCCTTTTCAGGACGCCCAATACACTAACACTGAA
AGGGAGAACATCCTTTTCATGTGGGGCATACATCATCCACCGACTGACACTGAACAAAAC
AATTTGTACAAAAAGACTGACACAACAACAAGTGTGACAACAGAGGATATAAACAGAACT
TTCAAACCAGTGATAGGACCAAGGCCTCTTGTCAATGGCCAACAGGGGAGAATTGATTAC
TACTGGTCTGTTCTGAAACCTGGCCAAACATTGCGAGTGAGATCCAATGGGAATTTAATT
GCTCCATGGTATGGGCACGTTCTTTCGGGAGAAAGCCATGGAAGAATCTTGAAAACTGAT
TTGAATAGTGGTAACTGTGTAGTGCAATGCCAAACCGAAAGGGGAGGCCTCAACACAACA
CTACCTTTTCACAACATTAGCAAATATGCATTTGGGAACTGCCCCAAATATGTTGGGGTG
AAAAGTCTCAAGTTAGCAGTTGGTTTGAGGAATGTACCTGCTGCATCGAATAGAGGATTA
TTCGGTGCTATAGCCGGATTTATAGAAGGAGGATGGCCAGGACTAGTGGCTGGTTGGTAT
GGCTTCCAACATTCAAATGACCAAGGAACCGGAATGGCCGCAGACAGAGAGTCAACCCAA
GAGGCAATTGATAAAATAACGTCCAAGGTGAACAACATAATTGACAAAATGAACAAGCAA
TATGAAATCATTGACCATGAATTCAGTGAGATCGAAGCCAGACTCAACATGATCAATAAT
AAGATCGATGATCAGATACAGGATATCTGGGCTTACAATGCAGAATTACTAGTACTACTT
GAAAATCAGAAGACACTAGATGTACACGATGCAAATGTGAACAATCTGTATAACAAAGTA
AAGAGAGCCTTGGGATCCAATGCAATTGAAGATGGAAATGGATGTTTTGACTTGTATCAT
AAGTGTGATGACCAATGTATGGAAACAATCAGAAACGGAACCTATGACAGGCAAAAGTAC
CAGGAAGAGTCAAGGTTGGAGAGGCAGAAAATAGAAGGAGTAAAGCTGGAATCAGAGGGG
ACTTACAAAATTCTTACCATCTATTCTACGGTTGCCTCATCTCTTGTGCTTGCAATGGGG
GTTGCTGCCTTTCTGTTCTGGGCCATGTCCAACGGTTCTTGCAGATGCAACATTTGTATA
TAA
