# Supplementary material for: A global phylogenetic analysis in order to determine the host species and geography dependent features present in the evolution of avian H9N2 influenza hemagglutinin
Source: PeerJ. 2014 Oct 30;2:e655. doi: 10.7717/peerj.655 (PMC4217197; doi:10.7717/peerj.655)
Supplement: Supplemental Information 5 — There are two directories one for the protein sequences and a second for the nucleotide sequences. There are also two MEGA files that include the nucleotide alignment (.mas file) and the phylogenetic trees (.mts file). [file peerj-02-655-s005.zip › Raw Nucleotide Data/Canada.fasta]

>gi|82653834|gb|CY005990.1| Influenza A virus (A/mallard/Alberta/11/1991(H9N2)) hemagglutinin (HA) gene, complete cds
AGCAAAAGCAGGGGAATTTCACAATCAAACAAAATGGAAATAACAACACTAGTAGCAATA
CTGCTAATGGTAACAGCAAGCAATGCAGATAAAATCTGCATAGGCTACCAATCAACAAAT
TCCACAGAAACTGTTGACACGCTAATAGAAAACAATGTTCCTGTGACACATACCAAAGAA
TTGCTCCACACAGAGCACAATGGAATGTTGTGTGCAACAGATCTGGGGCATCCTCTAATT
CTAGACACCTGTACTATCGAAGGGCTAGTCTATGGCAATCCTTCTTGTGATCTACTATTG
GGAGGGAAAGAATGGTCCTACATTGTCGAGAGATCATCTGCTGTCAATGGAATGTGTTAC
CCTGGAAATGTAGAAAACCTGGAAGAGCTCAGGTCCCTTTTCAGTTCCGCGAATTCCTAT
CGAAGAATCCAGATCTTTCCAGACACAATCTGGAATGTGACTTACAGTGGGACAAGCAAA
GCATGTTCGAATTCATTCTACAGGAGCATGAGATGGTTGACTCACAAGAGCAATTCTTAT
CCCTTTCAAGACGCCCAATACACCAACAATGAGGGGAAAAATATTCTCTTCATGTGGGGC
ATACACCATCCACCTACAGATACCGAACAGACAAACTTATACAAAAAGGCTGATACAACA
ACAAGTGTGACAACAGAAGATATAAACCGGACTTTCAAGCCGGTGATAGGGCCAAGGCCA
CTTGTCAATGGACAGCAAGGGAGAATTGACTACTATTGGTCAGTATTAAAACCAGGTCAA
ACGTTGCGAGTGAGATCCAATGGGAATCTAATTGCCCCATGGTATGGCCACATTCTCTCA
GGAGAAAGCCATGGAAGAATCTTAAAGACTGATTTGAGCAGTGGCGACTGCGTAGTGCAA
TGCCAGACTGAGAAAGGTGGTCTAAATACGACCTTGCCGTTTCACAATGTCAGCAAATAC
GCATTTGGGAATTGCCCCATGTACGTTGGAGTAAAAAGTCTCAAACTGGCAGTCGGTCTA
AGGAATGTACCTGCAGTATCAGGTAGAGGGCTGTTTGGTGCTATAGCTGGATTCATAGAA
GGAGGTTGGCCAGGACTAGTTGCTGGCTGGTATGGATTCCAACATACAAATGACCAAGGA
ACTGGAATGGCTGCAGATAGAGAGTCGACTCAAGAAGCAATTGACAAAATAACATCCAAA
GTAAATAATATAATAGACAAAATGAACAAGCAATATGAGATCATTAATCATGAATTCAGT
GAAATTGAAGCCAGGCTTAATATGATTAACAACAAAATCGATGACCAAATACAAGACCTT
TGGGCATACAATGCAGAACTGCTAGTACTGCTTGAAAACCAGAAAACACTCGATGAACAT
GATGCAAATGTAAATAATCTATATAACAAGGTGAAAAGAGCGTTGGGTTCTAATGCAGCA
GAGGATGGAAATGGATGCTTCGAGTTGTATCATAAATGTGATGATCAATGCATGGAAACG
ATTAGAAACGGGACCTACGACAGGCAAAAGTATCAAGAGGAGTCAAAATTAGAGAGACAG
AAAATTGAAGGGGTAAAACTGGAATCTGAAGGAACCTACAAAATCCTCACCATTTATTCG
ACTGTCGCCTCATCTCTTGTGCTTGCGATGGGGTTTGCTGCCTTTCTGTTCTGGGCCATG
TCCAATGGATCCTGCAGGTGCAACATTTGTATATAATTAGCAAAAACACCCTTGTTTCTA
CT
