# Supplementary material for: A global phylogenetic analysis in order to determine the host species and geography dependent features present in the evolution of avian H9N2 influenza hemagglutinin
Source: PeerJ. 2014 Oct 30;2:e655. doi: 10.7717/peerj.655 (PMC4217197; doi:10.7717/peerj.655)
Supplement: Supplemental Information 5 — There are two directories one for the protein sequences and a second for the nucleotide sequences. There are also two MEGA files that include the nucleotide alignment (.mas file) and the phylogenetic trees (.mts file). [file peerj-02-655-s005.zip › Raw Nucleotide Data/chicken.fasta]

>gi|284930070|gb|GU471897.1| Influenza A virus (A/chicken/Guangdong/G7/2009(H9N2)) segment 4 hemagglutinin (HA) gene, complete cds
ATGGAAGTAGTATCACTAATAACTATACTGCTAGTAGTAACAGTAAGCAATGCAGATAAA
ATCTGCATCGGCTACCAATCAACAAACTCCACAGAAACTGTAGACACACTAACAGAAAAC
AATGTCCCTGTGACACATGCCAAAGAGTTGCTCCACACAGAGCACAATGGGATGCTGTGT
GCAACAAGTTTGGGACATCCTCTTATTCTAGACACCTGCACCATTGAAGGACTAATCTAT
GGCAACCCTTCTTGTGATCTACTGTTGGGAGGAAGAGAATGGTCCTACATCGTCGAAAGA
CCATCGGCTGTTAATGGGTTGTGTTACCCCGGGAATGTAGAAAATCTAGAAGAACTAAGG
TCACTCTTTAGTTCTGCTAGTTCTTACCAAAGGATCCAGATCTTTCCAGACACAATCTGG
AATGTGTCTTACAGTGGGACAAGCAAAGCATGTTCAGATTCATTCTACAGAAGCATGAGA
TGGTTGACCCAAAAGAACAACGCTTACCCTATTCAGGACGCCCAATACACAAATAATCGA
GAGAAGAACATTCTTTTCATGTGGGGCATAAATCACCCACCCACTGATACTACGCAGACA
AATCTGTACACAAGGACTGACACAACAACAAGTGTGGCAACAGAAGATATAAATAGGACC
TTCAAACCATTAATAGGACCAAGGCCTCTTGTCAATGGTCTGCAGGGAAGAATTGATTAT
TATTGGTCGGTATTGAAACCAGGTCAAACACTGCGAGTAAGGTCCAATGGGAATCTAATC
GCTCCATGGTATGGACACATTCTTTCAGGAGAGAGCCACGGAAGAATCCTGAAGACTGAT
TTAAAAAGTGGTAACTGTGCAGTGCAATGTCAGACAGAAAAAGGTGGATTAAATACAACA
TTGCCATTCCAAAATGTAAGTAAGTATGCATTTGGAAACTGCCCGAAATATGTTGGAGTA
AGGAGTCTCAAACTTGCAGTTGGTCTGAGGAATGTGCCTTCTAGATCAAGTAGAGGACTA
TTCGGGGCCATAGCTGGATTCATAGAGGGAGGTTGGTCAGGGCTAATTGCTGGTTGGTAT
GGGTTCCAGCATTCAAATGATCAAGGGGTTGGTATGGCAGCAGATAGAGACTCAACTCAA
AAGGCAATTGACAAAATAACATCCAAAGTGAATAACATAGTCGATAAAATGAACAAACAG
TATGAAATTATTGATCATGAATTCAGCGAGGTTGAGACTAGACTTAACATGATCAATAAT
AAGATTGATGACCAAATTCAAGACATATGGGCATATAACGCAGAATTGCTAGTGCTGCTT
GAAAACCAGAAAGCACTCGATGAGCATGATGCAAATGTAAACAATCTATATAATAAAGTG
AAGAGGGCATTGGGTTCCAATGCAGTGGAAGATGGGAAAGGATGTTTCGAGCTATACCAT
AAATGTGATGACCAGTGCATGGGGACAATTCGGAACGGGACCTACAACAGGAGGAAGTAT
CAAGAGGAATCAAAATTAGAAAGACAGAAAATAGAAGGGATCAAGCTGGAATCTGAAGGA
ACTTACAAAATCCTCACCATTTATTCGACTGTCGCCTCATCTCTTGTGATTGCAATGGGG
TTTGCTGCCTTCTTGTTCTGGGCCATGTCCAATGGGTCTTGCAGATGCAACATTTGTATA
TAA
>gi|284930068|gb|GU471896.1| Influenza A virus (A/chicken/Guangdong/A4/2003(H9N2)) segment 4 hemagglutinin (HA) gene, complete cds
ATGGAAGTAGTATCACTAATAACTATGCTACTAGTAGTAACAGTAAGCAATGCAGATAAA
ATCTGCATCGGCTACCAATCAACAAACTCCACAGAAACTGTAGACACACTAACAGAAAAC
AATGTCCCTGCGACACATGCCAAAGAATTGCTCCACACAGAGCATAATGGGATGCTGTGT
GCAACAAGCTTGGGACATCCTCTTATCCTAGACACCTGTACCATTGAAGGACTAATCTAT
GGCAATCCTTCTTGTGATCTACTGTTGGGAGGAAGAGAATGGTCCTATATCGTCGAGAGA
CCATCGGCTGTTAATGGATTGTGTTACCCCGGGAATGTAGAAAATCTAGAAGAGCTAAGG
TCACTTTTTAGTTCTGCTAGTTCTTATCAAAGGATCCAAATTTTTCCAGACACAATCTGG
AATGTGTCTTACAGCGGGACAAGCAAAGCATGTTCAGATTCATTCTACAGAAGCATGAGA
TGGTTGACCCAAAAGAACAACGCTTACCCTATTCAAGACGCCCAATACACAAATAATCAA
GAAAAGAACATTCTTTTCATGTGGGGCATAAATCATCTACCCACCGATACTGTGCAGACA
AATCTGTACACAAGAACCGACACAACAACGAGTGTGGCAACAGAAGAAATAAATAGGACC
TTCAAACCATTGATAGGACCAAGGCCTCTTGTCAATGGTTTGCAGGGAAGAATTGACTAT
TATTGGTCGGTATTGAAACCGGGTCAAACACTGCGGATAAGATCCAATGGGAATCTAATA
GCTCCATGGTATGGACACATTCTTTCAGGAGAGAGCCACGGAAGGATCCTGAAGACTGAT
TTAAAAAGGGGTAGCTGCACAGTGCAATGTCAGACAGAAAAAGGTGGCTTAAACACAACA
TTGCCATTCCAAAACGTAAGTAAGTATGCATTTGGAAACTGCTCAAAATATATTGGAATA
AAGAGTCTCAAACTTGCAGTTGGTCTGAGGAATGTGCCTTCTGGATCTAGTAGAGGACTA
TTCGGGGCCATAGCAGGATTCATAGAGGGAGGTTGGTCAGGACTAGTTGCTGGTTGGTAT
GGATTCCAGCATTCAAATGCCCAAGGGGTTGGTATGGCAGCAGATAGAGACTCAACCCAA
AAGGCAATTGATAAAATAACATCCAAAGTGAATAACATAGTCGACAAAATGAGCAAGCAG
TATGAAATTATTGATCATGAATTCAGCGAGGTTGAAACTAGACTGAACATGATCAATAAT
AAGATTGATGATCAAATCCAAGACATATGGGCATATAATGCAGAATTGCTAGTTCTGCTT
GAAAACCAGAAAACACTCGATGAGCATGATGCAAATGTAAACAATCTATATAATAAAGTG
AAGAGGGCATTGGGTTCCAATGCGGTGGAAGATGGGAAAGGATGTTTCGAGCTATACCAC
AAATGTGATGACCAGTGCATGGAGACAATTCGGAACGGGACCTACAACAGGAGGAAGTAT
CAAGAGGAATCAAAATTAGAAAGACAGAAAATAGAGGGGGTCAAGCTGGAATCTGAAGGA
ACTTACAAGATTCTCACCATTTATTCGACTGTCGCCTCATCTCTTGTGATTGCAATGGGG
TTTGCTGCCTTCTTGTTCTGGGCCATGTCCAATGGGTCTTGCAGATGCAACATTTGTATA
TAA
>gi|284930066|gb|GU471895.1| Influenza A virus (A/chicken/Guangdong/B2/2006(H9N2)) segment 4 hemagglutinin (HA) gene, complete cds
ATGGAAGTAGTATCACTAATAACTATGCTACTAGTAGTAACAGTAAGCAATGCAGATAAA
ATCTGCATCGGCTACCAATCAACAAACTCCACAGAAACTGTAGACACACTAACAGAAAAC
AATGTCCCTGTGACACATGCCAAAGAATTGCTCCACACAGAGCATAATGGGATGCTGTGT
GCAACAAGCTTGGGACATCCTCTTATCCTAGACACCTGTACCATTGAAGGACTAATCTAT
GGCAATCCTTCTTGTGATCTACTGTTGGGAGGAAGAGAATGGTCCTATATCGTCGAGAGA
CCATCGGCTGTTAATGGATTGTGTTACCCCGGGAATGTAGAAAATCTAGAAGAGCTAAGG
TCACTTTTTAGTTCTGCTAGTTCTTATCAAAGGATCCAAATTTTTCCAGACACAATCTGG
AATGTGTCTTACAGCGGGACAAGCAAAGCATGTTCAGATTCATTCTACAGAAGCATGAGA
TGGTTGACCCAAAAGAACAACGCTTACCCTATTCAAGACGCCCAATACACAAATAATCAA
GAAAAGAACATTCTTTTCATGTGGGGCATAAATCATCCACCCACCGATACTGCGCAGACA
AATCTGTACACAAGAACCGACACAACAACGAGTGTGGCAACAGAAGAAATAAATAGGACC
TTCAAACCATTGATAGGACCAAGGCCTCTTGTCAATGGTTTGCAGGGAAGAATTGACTAT
TATTGGTCGGTATTGAAACCGGGTCAAACACTGCGAATAAGATCCAATGGGAATCTAATA
GCTCCATGGTATGGACACATTCTTTCAGGAGAGAGCCACGGAAGAATCCTGAAGACTGAT
TTAAAAAGGGGTAGCTGCACAGTGCAATGTCAGACAGAAAAAGGTGGCTTAAACACAATA
TTGCCATTCCAAAACGTAAGTAAGTATGCATTTGGAAACTGCTCAAAATATATTGGAATA
AAGAGTCTCAAACTTGCAGTTGGTCTGAGGAATGTGCCTTCTAGATCTAGTAGAGGACTA
TTCGGGGCCATAGCAGGATTCATAGAGGGAGGTTGGTCAGGACTAGTTGCTGGTTGGTAT
GGATTCCAGCACTCAAATGCCCAAGGGGTTGGTATGGCAGCAGATAGAGACTCAACCCAA
AAGGCAATTGATAAAATAACATCCAAAGTGGATAACATAGTCGACAAAATGAACAAGCAG
TATGAAATTATTGATCATGAATTCAGCGAGGTTGAAACTAGACTGAACATGATCAATAAT
AAGATTGATGAACAAATCCAAGACATATGGGCATATAATGCAGAATTGCTAGTTCTGCTT
GAAAACCAGAAAACACTCGATGAGCATGATGCAAATGTAAACAATCTATATAATAAAGTG
AAGAGGGCATTGGGTTCCAATGCGGTGGAAGATGGGAAAGGATGTTTCGAGCTATACCAC
AAATGTGATGACCAGTGCATGGAGACAATTCGGAACGGGACCTACAACAGGAGGAAGTAT
CAGGAGGAATCAAAATTAGAAAGACAGAAAATAGAGGGGGTCAAGCTGGAATCTGAAGGA
ACTTACAAAATTCTCACCATTTATTCGACTGTCGCCTCATCTCTTGTGATTGCAATGGGG
TTTGCTGCCTTCTTGTTCTGGGCCATGTCCAATGGGTCTTGCAGATGCAACATTTGTATA
TAA
>gi|284930064|gb|GU471894.1| Influenza A virus (A/chicken/Guangdong/A10/2007(H9N2)) segment 4 hemagglutinin (HA) gene, complete cds
ATGGAAGTAGTATCACTAATAACTATGCTACTAGTAGTAACAGTAAGCAATGCAGATAAA
ATCTGCATCGGCTACCAATCAACAAACTCCACAGAAACTGTAGACACACTAACAGAAAAC
AATGTCCCTGTGACACATGCCAAAGAATTGCTCCACACAGAGCATAATGGGATGCTGTGT
GCAACAAGCTTGGGACATCCTCTTATCCTAGACACCTGTACCATTGAAGGACTAATCTAT
GGCAATCCTTCTTGTGATCTACTGTTGGGAGGAAGAGAATGGTCCTATATCGTCGAGAGA
CCATCGGCTGTTAATGGATTGTGTTACCCCGGGAATGTAGAAAATCTAGAAGAGCTAAGG
TCACTTTTTAGTTCTGCTAGTTCTTATCAAAGGATCCAAATTTTTCCAGACACAATCTGG
AATGTGTCTTACAGCGGGACAAGCAAAGCATGTTCAGATTCATTCTACAGAAGCATGAGA
TGGTTGACCCAAAAGAACAACGCTTACCTTATTCAAGACGCCCAATACACAAATAATCAA
GAAAAGAACATTCTTTTCATGTGGGGCATAAATCATCCACCCACCGATACTGTGCAGACA
AATCTGTACACAAGAACCGACACAACAACGAGTGTGGCAACAGAAGAAATAAATAGGACC
TTCAAACCATTGATAGGACCAAGGCCTCTTGTCAATGGTTTGCAGGGAAGAATTGACTAT
TATTGGTCGGTATTGAAACCGGGTCAAACACTGCGAATAAGATCCAATGGGAATCTAATA
GCTCCATGGTATGGACACATTCTTTCAGGAGAGAGCCACGGAAGAATCCTGAAGACTGAT
TTAAAAAGGGGTAGCTGCACAGTGCAATGTCAGACAGAAAAAGGTGGCTTAAACACAACA
TTGCCATTCCAAAACGTAAGTAAGTATGCATTTGGAAACTGCTCAAAATATATTGGAATA
AAGAGTCTCAAACTTGCAGTTGGTCTGAGGAATGTGCCTTCTAGATCTAGTAGAGGACTA
TTCGGGGCCATAGCAGGATTCATAGAGGGAGGTTGGTCAGGACTAGTTGCTGGTTGGTAT
GGATCCCAGCATTCAAATGCCCAAGGGGTTGGTATGGCAGCAGATAGAGACTCAACCCAA
AAGGCAATTGATAAAATAACATCCAAAGTGAATAACATAGTCGACAAAATGAACAAGCAG
TATGAAATTATTGATCATGAATTCAGCGAGGCTGAAACTAGACTGAACATGATCAATAAT
AAGATTGATGATCAAATCCAAGACATATGGGCATATAATGCAGAATTGCTAGTTCTGCTT
GAAAACCAGAAAACACTCGATGAGCATGATGCAAATGTAAACAATCTATATAATAAAGTG
AAGAGGGCATTGGGTTCCAATGCGGTGGAAGATGGGAAAGGATGTTTCGAGCTATACCAC
AAATGTGATGACCAGTGCATGGAGACAATTCGGAACGGGACCTACAACAGGAGGAAGTAT
CAAGAGGAATCAAAATTAGAAAGACAGAAAATAGAGGGGGTCAAGCTGGAATCTGAAGGA
ACTTACAAAATTCTCACCATTTATTCGACTGTCGCCTCATCTCTTGTGATTGCAATGGGG
TTTGCTGCCTTCTTGTTCTGGGCCATGTCCAATGGGTCTTGCAGATGCAACATTTGTATA
TAA
>gi|284930062|gb|GU471893.1| Influenza A virus (A/chicken/Guangdong/A5/2003(H9N2)) segment 4 hemagglutinin (HA) gene, complete cds
ATGGAAGTAGTATCACTAATAACTATGCTACTAGTAGTAACAGTAAGCAATGCAGATAAA
ATCTGCATCGGCTACCAATCAACAAACTCCACAGAAACTGTAGACACACTAACAGAAAAC
AATGTCCCTGTGACACATGCCAAAGAATTGCTCCACACAGAGCATAATGGGATGCTGTGT
GCAACAAGCTTGGGACATCCTCTTATCCTAGACACCTGTACCATTGAAGGACTAATCTAT
GGCAATCCTTCTTGTGATCTACTGTTGGGAGGAAGAGAATGGTCCTATATCGTCGAGAGA
CCATCGGCTGTTAATGGATTGTGTTACCCCGGGAATGTAGAAAATCTAGAAGAGCTAAGG
TCACTTTTTAGTTCTGCTAGTTCTTATCAAAGGATCCAAATTTTTCCAGACACAATCTGG
AATGTGTCTTACAGCGGGACAAGCAAAGCATGTTCAGATTCATTCTACAGAAGCATGAGA
TGGTTGACCCAAAAGAACAACGCTTACCCTATTCAAGACGCCCAATACACAAATAATCAA
GAAAAGAACATTCTTTTCATGTGGGGCATAAATCATCCACCCACCGATACTGCGCAGACA
AATCTGTACACAAGAACCGACACAACAACGAGCGTGGCAACAGAAGAAATAAATAGGACC
TTCAAACCATTGATAGGACCAAGGCCTCTTGTCAATGGTTTGCAGGGAAGAATTGACTAT
TATTGGTCGGTATTGAAACCGGGTCAAACACTGCGAATAAGATCCAATGGGAATCTAATA
GCTCCATGGTATGGACACATTCTTTCAGGAGAGAGCCACGGAAGAATCCTGAAGACTGAT
TTAAAAAGGGGTAGCTGCACAGTGCAATGTCAGACAGAAAAAGGTGGCTTAAACACAACA
TTGCCATTCCAAAACGTAAGTAAGTATGCATTTGGAAACTGCTCAAAATATATTGGAATA
AAGAGTCTCAAACTTGCAGTTGGTCTGAGGAATGTGCCTTCTAGATCTAGTAGAGGACTA
TTCGGGGCCATAGCAGGATTCATAGAGGGAGGTTGGTCAGGACTAGTTGCTGGTTGGTAT
GGATTCCAGCACTCAAATGCCCAAGGGGTTGGTATGGCAGCAGATAGAGACTCAACCCAA
AAGGCAATTGATAAAATAACATCCAAAGTGGATAACATAGTCGACAAAATGAACAAGCAG
TATGAAATTATTGATCATGAATTCAGCGAGGTTGAAACTAGACTGAACATGATCAATAAT
AAGATTGATGATCAAATCCAAGACATATGGGCATATAATGCAGAATTGCTAGTTCTGCTT
GAAAACCAGAAAACACTCGATGAGCATGATGCAAATGTAAACAATCTATATAATAAAGTG
AAGAGGGCATTGGGTTCCAATGCGGTGGAAGATGGGAAAGGATGTTTCGAGCTATACCAC
AAATGTGATGACCAGTGCATGGAGACAATTCGGAACGGGACCTACAACAGGAGGAAGTAT
CAGGAGGAATCAAAATTAGAAAGACAGAAAATAGAGGGGGTCAAGCTGGAATCTGAAGGA
ACTTACAAAATTCTCACCATTTATTCGACTGTCGCCTCATCTCTTGTGATTGCAATGGGG
TTTGCTGCCTTCTTGTTCTGGGCCATGTCCAATGGGTCTTGCAGATGCAACATTTGTATA
TAA
>gi|284930060|gb|GU471892.1| Influenza A virus (A/chicken/Guangdong/A3/2003(H9N2)) segment 4 hemagglutinin (HA) gene, complete cds
ATGGAAGTAGTATCACTAATAACTATACTGCTAGTAGTAACAGTAAGCAATGCAGATAAA
ATCTGCATCGGCTACCAATCAACAAACTCCACAGAAACTGTAGACACACTAACAGAAAAC
AATGTCCCTGTGACACATGCCAAAGAATTGCTCCACACAGAGCACAATGGGATGCTGTGT
GCAACAAGTTTGGGACATCCTCTTATTCTAGACACCTGCACCATTGAAGGACTAATCTAT
GGCAACCCTTCTTGTGATCTACTGTTGGGAGGAAGAGAATGGTCCTACATCGTCGAAAGA
CCATCGGCTGTTAATGGGTTGTGTTACCCCGGGAATGTAGAAAATCTAGAAGAACTAAGG
TCACTCTTTAGTTCTGCTAGTTCTTACCAAAGGATCCAGATCTTTCCAGACACAATCTGG
AATGTGTCTTACAGTGGGACAAGCAAAGCATGTTCAGATTCATTCTACAGAAGCATGAGA
TGGTTGACCCAAAAGAACAACGCTTACCCTATTCAAGACGCCCAATACACAAATAATCGA
GAGAAGAACATTCTTTTCATGTGGGGCATAAATCACCCACCCACTGATACTACGCAGACA
AATCTGTACACAAGGACTGACACAACAACAAGTGTGGCAACAGAAGATATAAATAGGACC
TTCAAACCATTAATAGGACCAAGGCCTCTTGTCAATGGTCTGCAGGGAAGAATTGATTAT
TATTGGTCGGTATTGAAACCAGGTCAAACACTGCGAGTAAGGTCCAATGGGAATCTAATC
GCTCCATGGTATGGACACATTCTTTCAGGAGAGAGCCACGGAAGAATCCTGAAGACTGAT
TTAAAAAGTGGTAACTGTGCAGTGCAATGTCAGACAGAAAAAGGTGGATTAAATACAACA
TTGCCATTCCAAAATGTAAGTAAGTATGCATTTGGAAACTGCCCGAAATATGTTGGAGTA
AAGAGTCTCAAACTTGCAGTTGGTCTGAGGAATGTGCCTTCTAGATCAAGTAGAGGACTA
TTCGGGGCCATAGCTGGATTCATAGAGGGAGGTTGGTCAGGGCTAATTGCTGGTTGGTAT
GGGTTCCAGCATTCAAATGATCAAGGGGTTGGTATGGCAGCAGATAGAGACTCAACTCAA
AAGGCAATTGACAAAATAACATCCAAAGTGAATAACATAGTCGATAAAATGAACAAACAG
TATGAAATTATTGATCATGAATTCAGCGAGGTTGAAACTAGACTTAACATGATCAATAAC
AAGATTGATGACCAAATTCAAGACATATGGGCATATAACGCAGAATTGCTAGTGCTGCTT
GAAAACCAGAAAACACTCGATGAGCATGATGCAAATGTAAACAATCTATATAATAAAGTG
AAGAGGGCATTGGGTTCCAATGCAGTGGAAGATGGGAAAGGATGTTTCGAGCTATACCAT
AAATGTGATGACCAGTGCATGGGGACAATTCGGAACGGGACCTACAACAGGAGGAAGTAT
CAAGAGGAATCAAAATTAGAAAGACAGAAAATAGAAGGGATCAAGCTGGAATCTGAAGGA
ACTTACAAAATCCTCACCATTTATTCGACTGTCGCCTCATCTCTTGTGATTGCAATGGGG
TTTGCTGCCTTCTTGTTCTGGGCCATGTCCAATGGGTCTTGCAGATGCAACATTTGTATA
TAA
>gi|284930058|gb|GU471891.1| Influenza A virus (A/chicken/Guangdong/HE12/2008(H9N2)) segment 4 hemagglutinin (HA) gene, complete cds
ATGGAAGTAGTATCACTAATAACTATGCTACTAGTAGCAACAGTAATCAATGCAGATAAA
ATCTGCATCGGCTACCAATCAACAAACTCCACAGAAACTGTAGACACATTAACAGAAAAC
AATGTCCCTGTGACACATGCCAAAGAATTGCTCCACACAGAGCACAATGGGATGCTGTGT
GCAACAAACTTGGGACACCCTCTTATTCTAGACACCTGTACCATTGAAGGACTAATCTAT
GGCAATCCTTCTTGTGATCTACTGTTGGGAGGAAGAGAATGGTCCTACATCGTTGAGAGA
CCATCGGCTGTTAATGGATTGTGTTACCCCGGGAATGTAGAAAATCTAGAAGAGCTAAGG
TCACTTTTTAGTTCTGCTAGTTCCTATCAAAGGATTCAGATTTTTCCAGACACAATCTGG
AATGTGTCTTACAGTGGGACAAGCAAAGCATGTTCAGATTCATTCTACAGAAGCATGAGA
TGGTTGACCCAAAAGAACAACGCATACCCTATTCAAGACGCCCAATACACAAATAATCAA
GAAAAGAACATTCTTTTCATGTGGGGCATAAATCACCCACCCACAGATACTGTGCAGACA
AATCTGTACACAAGAACCGACACAACAACAAGTGTGGCAACAGAAGATATAAATAGGACC
TTCAAACCATTGATAGGACCAAGGCCTCTTGTCAATGGTTTACAGGGAAGAATTGATTAT
TATTGGTCGGTATTGAAACCAGGTCAAACGCTGCGAATCAGATCAAATGGGAATCTAATA
GCTCCATGGTATGGACACATTCTTTCAGGAGAGAGCCACGGAAGAATCCTGAAGACTGAT
CTAAAAAAGGGTAGCTGTACAGTGCAATGTCAGACAGAAAAAGGTGGCTTAAACACAACA
TTGCCATTCCAAAATGTAAGCAAGTATGCATTTGGAAACTGTTCGAAATATGTTGGAGTG
AAGAGTCTCAAACTTGCAGTAGGTCTGAGGAATGTGCCTTCTAGATCTAGTAGAGGACTG
TTCGGGGCCATAGCTGGATTCATAGAGGGAGGTTGGTCAGGACTAGTTGCTGGTTGGTAT
GGATTCCAGCATTCAAATGACCAAGGGGTTGGTATGGCAGCAGATAGAGACTCAACCCAA
AAGGCAATTGATAAAATAACATCCAAAGTGAATAACATAGTCGATAAAATGAACAAACAA
TATGAAATTATTGATCATGGATTCAGTGAGGTTGAAACTAGGCTTAACATGATCAATAAT
AAGATCGATGATCAAATTCAAGACATATGGGCATATAACGCAGAGTTGCTAGTGCTGCTT
GAAAACCAGAAAACACTCGATGAGCATGATGCAAATGTAAACAATCTATATAATAAAGTG
AAGAGGTCATTAGGTTCTAATGCAGTGGAAGATGGGAAAGGATGTTTCGAGCTATACCAC
AAATGTGATGACCAATGCATGGAGACAATTCGGAACGGGACCTACAACAGGAGGAGGTAT
CAAGAGGAATCAAAATTGGAAAGACAGAAAATAGAGGGGGTCAAGCTGGAATCTGAAGGA
ACTTACAAAATCCTCACTATTTATTCGACTGTCGCCTCATCTCTTGTGATTGCAATGGGG
TTTGCTGCCTTCTTGTTCTGGGCCATGTCCAATGGGTCTTGCAGATGCAACATTTGTATA
TAA
>gi|284930056|gb|GU471890.1| Influenza A virus (A/chicken/Guangdong/HE20/2008(H9N2)) segment 4 hemagglutinin (HA) gene, complete cds
ATGGAAGTAGTATCACTAATAACTATGCTACTAGTAGCAACAGTAATCAATGCAGATAAA
ATCTGCATCGGCTACCAATCAACAAACTCCACAGAAACTGTAGACACATTAACAGAAAAC
AATGTCCCTGTGACACATGCCAAAGAATTGCTCCACACAGAGCACAATGGGATGCTGTGT
GCAACAAACTTGGGACATCCTCTTATTCTAGACACCTGTACCATTGAAGGACTAATCTAT
GGCAATCCTTCTTGTGATCTACTGTTGGGAGGAAGAGAATGGTCCTACATCGTTGAGAGA
CCATCGGCTGTTAATGGATTGTGTTACCCCGGGAATGTAGAAAATCTAGAAGAGCTAAGG
TCACTTTTTAGTTCTGCTAGTTCCTATCAAAGGATCCAGATTTTTCCAGACACAATCTGG
AATGTGTCTTACAGTGGGACAAGCAAAGCATGTTCAGATTCATTCTACAGAAGCATGAGA
TGGTTAACCCAAAAGAACAACGCTTACCCTATTCAAGACGCCCAATACACAAATAATCGA
GAAAAGAACATTCTTTTCATGTGGGGCATAAATCACCCACCCACCGATACTGCGCAGACA
AATCTGTACACAAGAACCGACACAACAACAAGTGTGGCAACAGAAGAAATAAATAGGACC
TTCAAACCATTGATAGGACCAAGGCCTCTTGTCAATGGTTTACAGGGAAGAATTGATTAT
TATTGGTCGGTATTGAAACCAGGTCAAACACTGCGAATCAGATCCAATGGGAATCTAATA
GCTCCATGGTATGGACACATTCTTTCAGGAGAGAGCCACGGAAGAATCCTGAAGACTGAT
CTAAAAAGGGGTAGCTGTACAGTGCAATGTCAGACAGAAAAAGGTGGCTTAAACACAACA
TTGCCATTCCAAAATGTAAGTAAGTATGCATTTGGAAACTGTTCGAAATATGTTGGAGTG
AAGAGTCTCAAACTTGCAGTAGGTCTGAGGAATGTGCCTTCTAGATCTAGTAGAGGACTA
TTCGGGGCCATAGCTGGATTCATAGAGGGAGGTTGGTCAGGACTAGTTGCTGGTTGGTAT
GGATTCCAGCATTCAAATGACCAAGGGGTTGGTATGGCAGCAGATAGAGACTCAACCCAA
AAGGCAATTGATAAAATAACATCCAAAGTGAATAACATAGTCGATAAAATGAACAAACAA
TATGAAATTATTGATCATGAATTCAGTGAGGTTGGAACTAGACTTAACATGATCAATAAT
AAGATCGATGATCAAATTCAAGACATATGGGCATATAACGCAGAGTTGCTAGTGCTGCTT
GAAAACCAGAAAACACTCGATGAGCATGATGCAAATGTAAACAATCTATATAATAAAGTG
AAGAGGGCATTAGGTTCCAATGCAGTGGAAGATGGGAAAGGATGTTTCGAGCTATACCAC
AAATGTGATGACCAGTGCATGGAGACAATTCGGAACGGGACCTACAACAGGAGGAGGTAT
CAAGAGGAATCAAAATTGGAAAGACAGAAAATAGAGGGGGTCAAGCTGGAATCTGAAGGA
ACTTACAAAATCCTAACCATTTATTCGACTGTCGCCTCATCTCTTGTGATTGCAATGGGG
TTTGCTGCCTTCTTGTTCTGGGCCATGTCCAATGGGTCTTGCAGATGCAACATTTGTATA
TAA
>gi|284930054|gb|GU471889.1| Influenza A virus (A/chicken/Guangdong/B6/2005(H9N2)) segment 4 hemagglutinin (HA) gene, complete cds
ATGGAAGTAGTATCACTAATAACTATACTACTAGTAATAACAGTACGCAATGCGGATAAA
ATCTGCATTGGCTACCAATCAACAAACTCCACAGAAACTGTAGACACGCTAACCGAAAAC
AATGTTCCTGTGACACATGCCAAAGAATTGCTTCACACAGAACACAATGGGATGCTATGT
GCAACAAATCTGGGACGTCCTCTTATTCTAGACACCTGTACCATTGAAGGACTAATCTAT
GGCAACCCTTCTTGTGATCTACTGCTGGGAGGAAGAGAATGGTCCTATATTGTCGAAAGA
CCATCGGCTGTTAATGGACTGTGTTACCCCGGAAATGTAGAAAACCTAGAAGAACTAAGG
TCACTTTTTAGCTCTGCTAGTTCTTACCAAAGAATCCAGATCTTTCCAGACACAATCTGG
AATGTGTCTTACAGTGGAACAAGCAAAGCATGTTCAGATTCATTCTACAGAAGCATGAGG
TGGTTGACTCAAAAGAACAACGCTTACCCTGTTCAAGACGCCCAATACACAAATAATAGA
GGAAGGAACATTCTTTTCATGTGGGGCATAAATCACCCACCCACTGATACTGCGCAGACA
AATCTGTACACAAGGACTGACACAACAACAAGTGTGGCGACAGAAGATATAAATAGGACC
TTCAAACCATTGATAGGGCCAAGGCCTCTTGTCAATGGTCTGCAAGGAAGGATTGACTAT
TATTGGGCGGTGTTGAAACCAGGTCAGACATTGCGAGTAAGATCCAACGGGAATCTAATC
GCTCCATGGTATGGACACATTCTTTCAGGGGAGAGTCACGGAAGAATCCTGAAAACGGAT
TTAAACAGTGGTAACTGTGTAGTGCAATGTCAAACAGAAAGAGGTGGCTTGAATACTACA
TTGCCATTCCACAACGTAAGCAAGTACGCATTTGGAAATTGCCCAAAATATGTTGGAGTA
AAGAGTCTCAAATTGGCAGTCGGTCTGAGGAATGTGCCTGCTAGATCAAGTAGAGGACTA
TTTGGAGCCATAGCTGGTTTCATAGAGGGAGGTTGGTCAGGATTAGTTGCTGGTTGGTAT
GGGTTCCAGCATTCAAATGATCAAGGAACTGGTATGGCTGCAGATAGAGACTCAACTCAA
AAGGCAATTGACAAAATAACATCCAAAGTAAATAATATAGTCGATAAAATGAACAAACAG
TATGAAATTATTGATCATGAATTCAGCGAGATTGAAACTAGACTCAATATGATCAATAAT
AAGATTGATGACCAAATTCAAGACATATGGGCATATAACGCTGAATTGCTAGTACTGCTT
GAAAATCAGAAAACGCTCGATGAGCATGATGCAAATGTAAACAATCTATATAACAAAGTG
AAGAGGGCACTGGGTTCCAATGCAGTGGAAGATGGGAAAGGATGCTTCGAGCTATACCAT
AAATGCGATGACCAGTGCATGGAGACAATTCGAAACGGGACCTATAACAGAAGAAAGTAT
AAAGAGGAATCAAGACTAGAGAGACAGAAAATAGAGGGGGTCAAACTGGAATCTGAAGGA
ACCTACAAAATCCTCACCATTTATTCGACTGTCGCCTCATCTCTTGTTATTGCAATGGGG
TTCGCTGCCTTCTTGTTCTGGGCCATGTCCAATGGATCTTGCAGATGCAACATTTGTATA
TAA
>gi|284930052|gb|GU471888.1| Influenza A virus (A/chicken/Guangdong/A6/2003(H9N2)) segment 4 hemagglutinin (HA) gene, complete cds
ATGGAAGTAGTATCACTGATAACTATGCTACTAGTAGTAACAGTAAGCAATGCAGATAAA
ATCTGCATCGGCTACCAATCAACAAACTCCACAGAAACTGTAGACACACTAACAGAAAAC
AATGTCCCTGTGACACATGCCAAAGAATTGCTCCAAACAGAGCACAATGGGATGCTGTGT
GCAACAAACTTGGGACATCCTCTTATTCTAGACACCTGTACCATTGAAGGACTAATTTAT
GGCAATCCTTCTTGTGACCTACTGTTGGGAGGAAGAGAATGGTCCTACATCGTCGAGAGA
CCATCGGCTGTTAATGGATTGTGTTACCCCGGGAATGTAGAAAATCTAGAAGAGCTAAGG
TCACTTTTTAGTTCTGCTAGTTCTTATCAAAGGATCCAGATTTTTCCTGACACAATCTGG
AATGTGTCTTACAGTGGAACTAGCAAAGCATGTTCAGATTCATTCTACAGAAGCATGAGA
TGGTTGACTCAAAAGAACAACGCTTACCCTGTTCAAGACGCCCAATACACAAATAATCGA
GAAAAGAACATTCTTTTCATGTGGGGCATAAATCACCCACCCACCGAGACTGTGCAGACA
AACTTGTACACAAGAACCGACACAACAACAAGTGTGGCAACAGAAGAAATAAATAGGACC
TTCAAACCATTGATAGGACCAAGGCCTCTTGTCAATGGTTTGCAGGGAAGAATTGATTAT
TATTGGTCGGTATTAAAACCAGGTCAAACACTGCGAATAAGATCCAATGGGAATCTAATA
GCTCCATGGTATGGACACATTCTTTCAGGAGAGAGCCATGGAAGAATCCTGAAGACTGAT
TTAAAAAGGGGTAGCTGTACAGTGCAATGTCAGACAGAAAAAGGTGGCTTAAACACAACC
TTGCCATTCCAAAATATAAGTAAGTATGCATTTGGAAACTGCTCGAAATATGTTGGAATA
AAGAGTCTCAAACTTGCAGTTGGTCTGAGGAATGTGCCTTCTAGATCTAGTAGAGGACTA
TTTGGGGCCATAGCTGGATTCATAGAGGGAGGTTGGTCAGGACTAGTTGCTGGTTGGTAT
GGATTCCAGCATTCAAATGACCAAGGGGTTGGCATGGCAGCAGATAGAGACTCAACCCAA
AAGGCAATTGATAAAATAACATCCAAAGTGAATAACATAGTCGATAAAATGAACAAACAG
TATGAAATTATTGATCATGAATTCAGCGAGGTTGAAAATAGACTTAACATGATCAGTAAT
AAGATTGATGATCAAATTCAAGACATATGGGCATATAACGCAGAGCTGCTAGTGCTGCTT
GAAAACCAGAAAACACTCGATGAGCATGATGCAAATGTAAACAATCTATATAATAAAGTG
AAGAGGGCATTGGGTTCCAATGCAGTGGAAGATGGGAAAGGATGTTTCGAGCTATATCAC
AAATGTGATGACCAGTGCATGGAGACAATTCGGAACGGGACCTACAACAGGAGGAAGTAT
CAAGAGGAATCAAAATTAGAGAGACAGAGAATAGAGGGGGTCAAGCTGGAATCTGAAGGA
ACTTACAAAATCCTCACCATTTATTCGACTGTCGCCTCATCTCTTGTGATTGCAATGGGG
TTTGCTGCCTTCTTGTTCTGGGCCATGTCCAATGGGTCTTGCAGATGCAACATTTGTATA
TAA
>gi|284930048|gb|GU471886.1| Influenza A virus (A/chicken/Guangdong/B7/2003(H9N2)) segment 4 hemagglutinin (HA) gene, complete cds
ATGGAAGTAGTATCACTAATAACTATGCTACTAGTAGCAACAGTAATCAATGCAGATAAA
ATCTGCATCGGCTACCAATCAACAAACTCCACAGAAACTGTAGACACATTAACAGAAAAC
AATGTCCCTGTGACACATGCCAAAGAATTGCTCCACACAGAGCACAATGGGATGCTGTGT
GCAACAAACTTGGGACATCCTCTTATTCTAGACACCTGTACCATTGAAGGACTAATCTAT
GGCAATCCTTCTTGTGATCTACTGTTGGGAGGAAGAGAATGGTCCTACATCGTTGAGAGA
CCATCGGCTGTTAATAGATTGTGTTACCCCGGGAATGTAGAAAATCTAGAAGAGCTAAGG
TCACTTTTTAGTTCTGCTAGTTCCTATCAAAGGATTCAGATTTTTCCAGACACAATCTGG
AATGTGTCTTACAGTGGGACAAGCGAAGCATGCTCAGATTCATTCTACAGAAGCATGAGA
TGGTTGACCCAAAAGAACAACGCTTACCCTATTCAAGACGCCCAATACACAAATAATCAA
GAAAAGAACATTCTTTTCATGTGGGGCATAAATCACCCACCCACCGATACTGTGCAGACA
AATCTGTACACAAGAACCGACACAACAACAAGTGTGGCAACAGAAGAAATAAATAGGACC
TTCAAACCATTGATAGGACCAAGGCCTCTTGTCAATGGTTTACAGGGAAGAATTGATTAT
TATTGGTCGGTATTGAAACCAGGTCAAACACTGCGAATCAGATCAAATGGGAATCTAATA
GCTCCATGGTATGGACACATTCTTTCAGGAGAGAGCCACGGAAGAATCCTGAAGACTGAT
CTAAAAAGGGGTAGCTGTACAGTGCAATGTCAGACAGAAAAAGGTGGCTTAAACACAACA
TTGCCATTCCAAAATGTAAGTAAGTATGCATTTGGAAACCGTTCGAAATATGTTGGAGTG
AAGAGTCTCAAACTTGCAGTAGGTCTGAGGAATGTGCCTTCTAGATCTAGTAGAGGACTA
TTCGGGGCCATAGCTGGATTCATAGGGGGAGGTTGGTCAGGACTAGTTGCTGGTTGGTAT
GGATTCCAGCATTCAAATGACCAAGGGGTTGGTATGGCAGCAGATAGAGACTCAACCCAA
AAGGCAATTGATAAAATAACATCCAAAGTGAATAACATAGTCGATAAAATGAACAAACAA
TATGAAGTTATTGATCATGAATTCAGTGAGGTTGAAACTAGACTTAACATGATCAATAAT
AAGATCGATGATCAAATTCAAGACATATGGGCATATAACGCAGAGTTGCTAGTGCTGCTT
GAAAACCAGAAAACACTCGATGAGCATGATGCAAATGTAAACAATCTATATAATAAAGTG
AAGAGGGCATTAGGTTCCAATGCAGTGGAAGATGGGAAAGGATGTTTCGAGCTATACCAC
AAATGTGATGACCAGTGCATGGAGACAATTCGGAACGGGACCTACAACAGGAGGAGGCAT
CAAGAGGAATCAAAATTGGAAAGACAGAAAATAGAGGGGGTCAAGCTGGAATCTGAAGGA
ACTTACAAAATCCTCACCATTTACTCGACTGTCGCCTCATCTCTTGTGATTGCAATGGGG
TTTGCTGCCTTCTTGTTCTGGGCCATGTCCAATGGGTCTTGCAGATGCAACATTTGTATA
TAA
>gi|284930046|gb|GU471885.1| Influenza A virus (A/chicken/Guangdong/B5/2002(H9N2)) segment 4 hemagglutinin (HA) gene, complete cds
ATGGAAGTAGTATCACTAATAACTATACTACTAGTAGTAACAGTAAGCAATGCAGATAAA
ATCTGCATCGGCTACCAATCAACAAACTCCACAGAAACTGTAGACACACTAACAGAAAAC
AATGTCCCTGTGACACATGCCAAAGAATTACTCCACAAAGAACACAATGGGATGCTGTGT
GCAACAAATTTGGGACATCCTCTTATTCTAGACACCTGTACCATTGAAGGACTAATCTAT
GGCAACCCTTCTTGTGATCTACTGTTGGGAGGAAGAGAATGGTCCTACATCGTCGAAAGA
CCATCGGCTGTTAATGGGTTGTGTTACCCCGGGAATGTAGAAAATCTAGAAGAACTAAGG
TCACTTTTTAGTTCTGCTAGTTCTTACCAAAGGATCCAGATCTTTCCAGACACAATCTGG
AATGTGTCTTACAGTGGGACAAGCAAAGCATGTTCAGATTCATTCTACAGAAGCATGAGA
TGGTTGACCCAAAAGAACAACGCTTACCCTATTCAAGACGCCCAATACACAAATAATCGA
GAGAAGAGCATTCTTTTCATGTGGGGCATAAATCACCCACCCACTGATACTGCGCAGACA
AATCTGTACACAAGGACTGACACAACAACAAGCGTGGCAACAGAAGATATAAATAGGACC
TTCAAACCATTGATAGGACCAAGGCCTCTTGTCAATGGTCTGCAGGGAAGAATTAATTAT
TATTGGTCGGTATTGAAACCTGGTCAAACACTGCGAGTAAGGTCCAATGGGAATCTAATC
GCTCCATGGTATGGACACATTCTTTCAGGAGAGAGCCACGGAAGAATCCTAAAGACTGAT
TTAAAAAGTGGTAACTGTGCAGTGCAATGTCAGACAGAAAAAGGTGGATTAAATACAACA
TTGCCATTCCAAAATGTAAGTAAGTATGCATTTGGAAACTGCCCGAAATATGTTGGAGTA
AAGAGTCTCAAACTTGCAGTTGGTCTGAGGAATGTGCCTTCTAGATCAAGTAGAGGACTA
TTCGGGGCCATAGCTGGATTCATAGAGGGAGGTTGGTCAGGGCTAGTTGCTGGTTGGTAT
GGGTTCCAGCATTCAAATGATCAAGGGGTTGGTATGGCAGCAGATAGAGACTCAACTCAA
AAGGCAATTGACAAAATAACATCCAAAGTGAATAACATAGTCGATAAAATGAACAAACAG
TATGAAATTATTGATCATGAATTCAGCGAGGTTGAAACTAGACTTAACATGATCAATAAC
AAGATTGATGACCAAATTCAAGACATATGGGCATATAACGCAGAATTGCTAGTGCTGCTT
GAAAACCAGAAAACACTCGATGAGCATGATGCAAATGTGAACAATCTATATAATAAAGTG
AAGAGGGCATTGGGTTCCAATGCAGTGGAAGATGGGAAAGGATGTTTCGAGCTATACCAT
AAATGTGATGACCAGTGCGTGGAGACAATTCGGAACGGGACCTACAATAGGAGGAAGTAT
CAAGAGGAATCAAAATTAGAAAGACAGAAAATAGAAGGGGTCAAGCTGGAATCTGAAGGA
ACTTACAAAATCCTCACCATTTATTCGACTGTCGCCTCATCTCTTGTGATTGCAATGGGG
TTTGCTGCCTTCTTGTTCTGGGCCATGTCCAATGGGTCTTGCAGATGCAACATTTGTATA
TAA
>gi|284930044|gb|GU471884.1| Influenza A virus (A/chicken/Guangdong/B9/2002(H9N2)) segment 4 hemagglutinin (HA) gene, complete cds
ATGGAAGTAGTATCACTGATAACTATACTACTAGTAGTAACAGTAAGCAATGCAGATAAA
ATCTGCATCGGCTACCAATCAACAAACTCCACAGAAACTGTAGACACGCTAACAGAAAAC
AATGTTCCTGTGACACATGCCAAAGAATTGCTCCACACAGAGCACAATGGGATGCTATGT
GCAACAAATCTGGGACATCCTCTTATTCTTGACACCTGTACCATTGAAGGGCTAATCTAT
GGCAACCCTTCTTGTGATCTACTGCTGGGAGGAAGAGAATGGTCCTATATCGTCGAAAGA
CCATCGGCTGTTAATGGATTGTGTTACCCCGGAAATGTAGAAAACCTAGAAGAACTAAGG
TCACTTTTTAGCTCTGCTAGTTCTTACCAAAGAATTCAGATCTTTCCAGACACAATCTGG
AATGTGTCTTACAGTGGAACAAGCAAAGCATGTTCAGATTCATTCTACAGAAGCATGAGA
TGGTTGACTCAAAAGAACAACGCTTACCCTGTTCAAGACGCCCAATACACAAATAATAGA
GGAAAGAACATTCTTTTCATGTGGGGCATAAATCACCCACCCACTGATACTGTGCAGACA
AATCTGTACACAAGGACTGACACAACAACAAGTGTGGCAACAGAAGATATAAATAGGACC
TTCAAACCATTGATAGGGCCAAGGCCTCTTGTCAATGGTCTGCAAGGAAGGATTGATTAT
TATTGGGCGGTATTGAAACCAGGTCAGACATTGCGAGTAAGATCCAATGGGAATCTAATC
GCTCCATGGTATGGACACATTCTTTCAGGAGAGAGCCACGGAAGAATCCTGAAGACGGAT
TTAAACAGTGGTAACTGTGTAGTGCAATGTCAGACAGAAAGAGGTGGCTTGAATACTACA
TTGCCATTCCACAATGTAAGTAAGTACGCATTTGGGAACTGCCCAAAATATGTTGGAGTA
AAGAGTCTCAAATTGGCAGTTGGTCTGAGGAATGTACCTGCTAGATCAAGTAGAGGACTA
TTTGGAGCCATAGCTGGATTCATAGAGGGAGGTTGGTCAGGACTAGTTGCTGGTTGGTAT
GGGTTCCAGCATTCAAATGATCAAGGAACTGGTATGGCTGCAGATAGAGACTCAACTCAA
AAGGCAATTGACAAAATAACGTCCAAAGTAAATAATATAGTCGATAAAATGAACAAACAG
TATGAAATTATTGATCATGAATTCAGCGAGGTTGAAACTAGACTCAATATGATCAATAAT
AAGATTGATGACCAAATTCAAGACATATGGGCATATAACGCAGAATTGCTAGTACTGCTT
GAAAACCAGAAAACGCTCGATGAGCATGATGCGAATGTAAACAATCTATATAACAAAGTG
AAGAGGGCACTGGGTTCCAATGCAGTGGAAGATGGGAAAGGATGTTTCGAGCTATACCAT
AAATGTGATGACCAGTGCATGGAGACAATTCGAAACGGGACCTATAACAGAAGAAAGTAT
AAAGAGGAATCAAGACTAGAGAGACAGAAAATAGAAGGGGTCAAACTGGAATCTGAAGGA
ACCTACAAAATCCTCACCATTTATTCGACTGTCGCCTCATCTCTTGTTATTGCAATGGGG
TTTGCTGCCTTCTTGTTCTGGGCCATGTCCAATGGATCTTGCAGATGCAACATTTGTATA
TAA
>gi|284930042|gb|GU471883.1| Influenza A virus (A/chicken/Guangdong/B4/2006(H9N2)) segment 4 hemagglutinin (HA) gene, complete cds
ATGGAAGTAGTATCACTAATAACTATGCTACTAGTAGCAACAGTAATCAATGCAGATAAA
ATCTGCATCGGCTACCAATCAACAAACTCCACAGAAACTGTAGACACATTAACAGAAAAC
AATGTCCCTGTGACACATGCCAAAGAATTGCTCCACACAGAGCACAATGGGATGCTGTGT
GCAACAAACTTGGGACATCCTCTTATTCTAGACACCTGTACCATTGAAGGACTAATCTAT
GGCAATCCTTCTTGTGATCTACTGTTGGGAGGAAGAGAATGGTCCTACATCGTTGAGAGA
CCATCGGCTGTTAATGGATTGTGTTACCCCGGGAATGTAGAAAATCTAGAAGAGCTAAGG
TCACTTTTTAGTTCTGCTAGTTCCTATCAAAGGATTCAGATTTTTCCAGACACAATCTGG
AATGTGTCTTACAGTGGGACAAGCAAAGCATGTTCAGATTCATTCTACAGAAGCATGAGA
TGGTTGACCCAAAAGAACAACGCTTACCCTATTCAAGACGCCCAATACACAAATAATCAA
GAAAAGAACATTCTTTTCATGTGGGGCATAAATCACCCACCCACCGATACTACGCAGACA
AATCTGTACACAAGAACCGACACAACAACAAGTGTGGCAACAGAAGAAATAAATAGGACC
TTCAAACCATTGATAGGACCAAGGCCTCTTGTCAATGGTTTACAGGGAAGAATTGATTAT
TATTGGTCGGTATTGAAACCAGGTCAAACACTGCGAATCAGATCAAATGGGAATCTAATA
GCTCCATGGTATGGACACATTCTTTCAGGAGAGAGCCACGGAAGAATCCTGAAGACTGAT
CTAAAAAGGGGTAGCTGTACAGTGCAATGTCAGACAGAAAAAGGTGGCTTAAACACAACA
TTGCCATTCCAAAATGTAAGTAAGTATGCATTTGGAAACTGTTCGAAATATGTTGGAGTG
AAGAGTCTCAAACTTGCAGTAGGTCTGAGGAATGTGCCTTCTAGATCTAGTAGAGGACTA
TTCGGGGCCATAGCTGGATTCATAGAGGGAGGTTGGTCAGGACTAGTTGCTGGTTGGTAT
GGATTCCAGCATTCAAATGACCAAGGGGTTGGTATGGCAGCAGATAGAGACTCAACCCAA
AAGGCAATTGATAAAATAACATCCAAAGTGAATAACATAGTCGATAAAATGAACAAACAA
TATGAAATTATTGATCATGAATTCAGTGAGGTTGAAACTAGACTTAACATGATCAATAAT
AAGATCGATGATCAAATTCAAGACATATGGGCATATAACGCAGAGTTGCTAGTGCTGCTT
GAAAACCAGAAAACACTCGATGAGCATGATGCAAATGTAAACAATCTATATAATAAAGTG
AAGAGGGCATTAGGTTCCAATGCAGTGGAAGATGGGAAAGGATGTTTCGAGCTATACCAC
AAATGTGATGACCAGTGCATGGAGACAATTCGGAACGGGACCTACAACAGGAGGAGGTAT
CAAGAGGAATCAAAATTGGAAAGACAGAAAATAGAGGGGGTCAAGCTGGAATCTGAAGGA
ACTTACAAAATCCTCACCATTTATTCGACTGTCGCCTCATCTCTTGTGATTGCAATGGGG
TTTGCTGCCTTCTTGTTCTGGGCCATGTCCAATGGGTCTTGCAGATGCAACATTTGTATA
TAA
>gi|284930040|gb|GU471882.1| Influenza A virus (A/chicken/Guangdong/A7/2002(H9N2)) segment 4 hemagglutinin (HA) gene, complete cds
ATGGAAGTAGTATCACTGATGACTATGCTACTAGTAGTAACAGTAAGCAATGCAGATAAA
ATCTGCATCGGCTACCAATCAACAAACTCCACAGAAACTGTAGACACACTAACAGAAAAC
AATGTCCCTGTGACACATGCCAAAGAATTGCTCCACACAGAGCACAATGGGATGCTGTGT
GCAACAAACTTGGGACATCCTCTTATTCTAGACACCTGTACCATTGAAGGACTAATCTAT
GGCAATCCTTCTTGTGATCTACTGCTGGGAGGAAGAGAATGGTCCTACATCGTCGAGAGA
CCATCGGCTGTTAATGGATTGTGTTACCCCGGGAATGTAGAAAATCTAGAAGAGCTAAGG
TCACTTTTTAGTTCTGCTAGTTCTTATCAAAGGATCCAGATTTTTCCAGACACAATCTGG
AATGTGTCTTACAGTGGAACTAGCAAAGCATGTTCAGATTCATTCTACAGAAGCATGAGA
TGGTTGACTCAAAAGAACAACGCTTACCCTGTTCAAGACGCCCAATACACAAATAATCGA
GAAAAGAACATTCTTTTCATGTGGGGCATAAATCACCCACCCACCGAGACTACGCAGACA
AATTTGTACACAAGAACCGACACAACAACAAGTGTGGCAACAGAAGAAATAAATAGGACC
TTCAAACCATTGATAGGACCAAGGCCTCTTGTCAATGGTTTGCAGGGAAGAATTGATTAT
TATTGGTCGGTATTGAAACCAGGTCAAACACTGCGAATAAGATCCAATGGGAATCTAATA
GCTCCATGGTATGGACACATTCTTTCAGGAGAGAGCCATGGAAGAATCCTGAAGACTGAT
TTAAAAAGGGGTAGCTGTACAGTGCAATGTCAGACAGAAAAAGGTGGCTTAAACACAACC
TTGCCATTCCAAAATGTAAGTAAATATGCATTTGGAAACTGCTCGAAATATGTTGGAATA
AAGAGTCTCAAACTTGCAGTTGGTCCGAGGAATGTGCCTTCTAGATCTAGTAGAGGACTA
TTTGGGGCCATAGCTGGATTCATAGAGGGAGGTTGGTCAGGACTAGTTGCTGGTTGGTAT
GGATTTCAGCATTCAAATGACCAAGGGGTTGGCATGGCAGCAGATAGAGACTCAACCCAA
AAGGCAATTGATAAAATAACATCCAAAGTGAATAACATAGTCGATAAAATGAACAAACAG
TATGAAATTATTGATCATGAATTCAGCGAGGTAGAAAATAGACTTAACATGATCAATAAT
AAGATTGATGATCAAATTCAAGACATATGGGCATATAACGCAGAGCTGCTAGTGCTGCTT
GAAAACCAAAAAACACTCGATGAGCATGATGCAAATGTAAACAATCTATATAATAAAGTG
AAGAGGGCATTGGGTTCCAACGCAGTGGAAGATGGGAAAGGATGTTTCGAGCTATATCAC
AAATGTGATGACCAGTGCATGGAGACAATTCGGAACGGGACCTACAACAGGAGGAAGTAT
CAAGAGGAATCAAAATTAGAGAGACAGAGAATAGAGGGGGTCAAGCTGGAATCTGAAGGA
ACTTACAAAATCCTCACCATTTATTCGACTGTCGCCTCATCTCTTGTGATTGCAATGGGG
TTTGCTGCCTTCTTGTTCTGGGCCATGTCCAATGGGTCTTGCAGATGCAACATTTGTATA
TAA
>gi|284930038|gb|GU471881.1| Influenza A virus (A/chicken/Guangdong/HE22/2008(H9N2)) segment 4 hemagglutinin (HA) gene, complete cds
ATGGAAGTAGTATCACTAATAACTATGCTACTAGTAGCAACAGTAATCAATGCAGATAAA
ATCTGCATTGGCTACCAATCAACAAACTCCACAGAAACTGTAGACACATTAACAGAAAAC
AATGTCCCTGTGACACATGCCAAAGAATTGCTCCACACAGAGCACAATGGGATGCTGTGT
GCAACAAACTTGGGACATCCTCTTATTCTAGACACCTGTACCATTGAAGGACTAATCTAT
GGCAATCCTTCTTGTGATCTACTGTTGGGAGGAAGAGAATGGTCCTACATCGTTGAGAGA
CCATCGGCTGTTAATGGATTGTGTTACCCCGGGAATGTAGAAAATCTAGAAGAGCTAAGG
TCACTTTTTAGTTCTGCTAGTTCCTATCAAAGGATTCAGATTTTTCCAGACACAATCTGG
AATGTGTCTTACAGTGGGACAAGCAAAGCATGTTCAGATTCATTCTACAGAAGCATGAGA
TGGTTGACCCAAAAGAACAACGCTTACCCTATTCAAGACGCCCAATACACAAATAATCAA
GAAAAGAACATTCTTTTCATGTGGGGCATAAATCACCCACCCACCGATACTGTGCAGACA
AATCTGTACACAAGAACCGACACAACAACAAGTGTGGCAACAGAAGAAATAAATAGGACC
TTCAAACCATTGATAGGACCAAGGCCTCTTGTCAATGGTTTACAGGGAAGAATTGATTAT
TATTGGTCGGTATTGAAACCAGGTCAAACACTGCGAATCAGATCAAATGGAAATCTAATA
GCTCCATGGTATGGACACATTCTTTCAGGAGAGAGCCACGGAAGAATCCTGAAGACTGAT
CTAAAAAGGGGTAGCTGTACAGTGCAATGTCAGACAGAAAAAGGTGGCTTAAATACAACA
TTGCCATTCCAAAATGTAAGTAAGTATGCATTTGGAAACTGTTCGAAATATGTTGGAGTG
AAGAGTCTCAAACTTGCAGTAGGTCTGAGGAATGTGCCTTCTAGATCTAGTAGAGGACTA
TTCGGGGCCATAGCTGGATTCATAGAGGGAGGTTGGTCAGGACTAGTTGCTGGTTGGTAT
GGATTCCAGCATTCAAATGACCAAGGGGTTGGTATGGCAGCAGATAGAGACTCAACCCAA
AAGGCAATTGATAAAATAACATCCAAAGTGAATAACATAATCGATAAAATGAACAAACAA
TATGAAATTATTGATCATGAATTCAGTGAGGTTGAAACTAGACTTAACACGATCAATAAT
AAGATCGATGATCAAATTCAAGACATATGGGCATATAACGCAGAGTTGCTAGTGCTGCTT
GAAAACCAGAAAACACTCGATGAGCATGATGCAAATGTAAACAATCTATATAATAAAGTG
AAGAGGGCATTAGGTTCCAATGCAGTGGAAGATGGGAAAGGATGTTTCGAGCTATACCAC
AAATGTGATGACCAGTGCATGGAGACAATTCGGAACGGGACCTACAACAGGAGGAGGTAT
CAAGAGGAATCAAAATTGGAAAGACAGAAAATAGAGGGGGTCAAGCTGGAATCTGAAGGA
ACTTACAAAATCCTCACCATTTATTCGACTGTCGCCTCATCTCTTGTGATTGCAATGGGG
TTTGCTGCCTTCTTGTTCTGGGCCATGTCCAATGGGTCTTGCAGATGCAACATTTGTATA
TAA
>gi|284930036|gb|GU471880.1| Influenza A virus (A/chicken/Guangdong/HE21/2008(H9N2)) segment 4 hemagglutinin (HA) gene, complete cds
ATGGAAGTAGTATCACTGATAACTATGCTACTAGTAGTAACAGTAAGCAATGCAGATAAA
ATCTGCATCGGCTACCAATCAACAAACTCCACAGAAACTGTAGACACACTAACAGAAAAC
AATGTCCCTGTGACACATGCCAAAGAATTGCTCCACACAGAGCACAATGGGATGCTGTGT
GCAACAAACTTGGGACATCCTCTTATTCTAGACACCTGTACCATTGAAGGACTAATCTAT
GGGAATCCTTCTTGTGATCTACTGTTGGGAGGAAGAGAATGGTCCTACATCGTTGAGAGA
CCATCGGCTGTTAATGGATTGTGTTACCCCGGGAATGTAGAAAATCTAGAAGAGCTAAGG
TCACTTTTTAGTTCTGCTAGTTCTTATCAAAGGATCCAGATTTTTCCAGACACAATCTGG
AATGTGTCTTACAGTGGAACTAGCAAAGCATGTTCAGATTCATTCTACAGAAGCATGAGA
TGGTTGACTCAAAAGAACAACGCTTACCCTGTTCAAGACGCCCAATACACAAATAATCGA
GAAAAGAACATTCTTTTCATGTGGGGCATAAATCACCCACCCACCGAGACTGTGCAGACA
AACTTGTACACAAGAACCGACACAACAACAAGTGTGGCAACAGAAGAAATAAATAGGACC
TTCAAACCATTGATAGGACCAAGGCCCCTTGTCAATGGTTTGCAGGGAAGAATTGACTAT
TATTGGTCGGTATTGAAACCAGGTCAAACACTGCGAATAAGATCCAATGGGAATCTAATA
GCTCCATGGTATGGACACATTCTTTCAGGAGAGAGCCATGGAAGAATCCTGAAGACTGAT
TTAAAAAGGGGTAGCTGTACAGTGCAATGTCAGACAGAAAAAGGTGGCTTAAACACAACC
TTGCCATTCCAAAATGTAAGTAAGTATGCATTTGGAAACTGTTCGAAATATGTTGGAATA
AAGAGTCTCAAACTTGCAGTTGGTCTGAGGAATGTGCCTTCTAGATCTAGTAGAGGACTA
TTTGGGGCCATAGCTGGATTCATAGAGGGAGGTTGGTCAGGACTAGTTGCTGGTTGGTAT
GGATTCCAGCATTCAAATGACCAAGGGGTTGGCATGGCAGCAGATAGAGACTCAACCCAA
AAGGCAATTGATAAAATAACATCCAAAGTGAATAACATAGTCGATAAAATGAACAAACAG
TATGAAATTATTGATCATGAATTCAGCGAGGTTGAAAATAGACTTAACATGATCAATAAT
AAGATTGATGATCAAATTCAAGACATATGGGCATATAACGCAGAGCTGCTAGTGCTGCTT
GAAAACCAGAAAACACTCGATGAGCATGATGCAAATGTAAACAATCTATATAATAAAGTG
AAGAGGGCATTGGGTTCCAATGCAGTGGAAGATGGGAAAGGATGTTTCGAGCTATATCAC
AAATGTGATGACCAGTGCATGGAGACAATTCGGAACGGGACCTACAACAGGAGGAAGTAT
CAAGAGGAATCAAAATTAGAGAGACAGAGAATAGAGGGGGTCAAGCTGGAATCTGAAGGA
ACTTACAAAATCCTCACCATTTATTCGACTGTCGCCTCATCTCTTGTGATTGCAATGGGG
TTTGCTGCCTTCTTGTTCTGGGCCATGTCCAATGGGTCTTGCAGATGCAACATTTGTATA
TAA
>gi|284930034|gb|GU471879.1| Influenza A virus (A/chicken/Guangdong/HE10/2009(H9N2)) segment 4 hemagglutinin (HA) gene, complete cds
ATGGAAGTAGTATCACTAATAACTATGCTACTAGTAGCAACAGTAATCAATGCAGATAAA
ATCTGCATCGGTTACCAATCAACAAACTCCACAGAAACTGTAGACACATTAACAGAAAAC
AATGTCCCTGTGACACATGCCAAGGAATTGCTCCACACAGAGCACAATGGGATGCTGTGT
GCAACAAACTTGGGACATCCTCTTATTCTAGACACCTGTACCATTGAAGGACTAATCTAT
GGCAATCCTTCTTGTGATCTACTGTTGGGAGGAAGAGAATGGTCCTACATCGTTGAGAGA
CCATCGGCTGTTAATGGATTGTGTTACCCCGGGAATGTAGAAAATCTAGAAGAGCTAAGG
TCACTTTTTAGTTCTGCTGGTTCCTATCAAAGGATTCAGATTTTTCCAGACACAATCTGG
AATGTGTCCTACAGTGGGACAAGCAAAGCATGTTCAGATTCATTCTACAGAAACATGAGA
TGGTTGACCCAAAAGAACAACGCTTACCCTATTCAAGACGCCCAATACACAAATAACCAA
GAAAAGAACATTCTTTTCATGTGGGGCATAAATCACCCACCCACTGATACTGTGCAGACA
AATCTGTACACAAGAACCGACACAACAACAAGTGTGGCAACAGAGGAAATAAATAGGACC
TTCAAACCATTGATAGGACCAAGGCCTCTTGTCAATGGTTTACAGGGAAGAATTGATTAT
TATTGGTCGGTATTGAAACCAGGTCAAACACTGCGAATCAGATCAAATGGGAATCTAATA
GCTCCATGGTATGGACACATCCTTTCAGGAGAGAGCCACGGAAGAATCCTGAAGACTGAT
CTAAAAAGGGGTAGCTGTACAGTGCAATGTCAGACAGAAAAAGGTGGCTTAAACACAACA
TTGCCATTCCAAAATGTAAGTAAGTATGCATTTGGAAACTGTTCGAAATATGTTGGAGTG
AAAAGTCTCAAACTTGCAGTAGGTCTGAGGAATGTGCCTTCTAGATCTAGTAGAGGACTA
TTCGGGGCCATAGCTGGATTCATAGAGGGAGGTTGGTCAGGACTAGTTGCTGGTTGGTAT
GGATTCCAGCATTCAAATGACCAAGGGGTTGGTATGGCAGCAGATAGAGACTCAACCCAA
AAGGCAATTGATAAATTAACATCCAAAGTGAATAACATAGTCGATAAAATGAACAAACAA
TATGAAATTATTGATCATGAATTCAGTGAGGTTGAAACTAGACTTAACATGATCAATAAT
AAAATCGATGATCAAATTCAAGACATATGGGCATATAACGCAGAGTTGCTAGTACTGCTT
GAAAACCAGAAAACACTCGATGAGCATGATGCAAATGTAAACAATCTATATAATAAAGTG
AAGAGGGCATTAGGTTCCAATGCAGTGGAAGATGGGAAAGGATGTTTCGAGCTATACCAC
AAATGTGATGACCAGTGCATGGAGACAATTCGGAACGGGACCTACAACAGGAGGAGGTAT
CAAGAGGAATCAAAATTGGAAAGACAGAAAATAGAGGGGGTCAAGCTGGAATCTGAAGGA
ACGTACAAAATCCTCACCATTTATTCGACTGTCGCCTCATCTCTTGTGATTGCAATGGGG
TTTGCTGCCTTTTTGTTCTGGGCCATGTCCAATGGGTCTTGCAGATGCAACATTTGTATA
TAA
>gi|284930032|gb|GU471878.1| Influenza A virus (A/chicken/Guangdong/E25/2008(H9N2)) segment 4 hemagglutinin (HA) gene, complete cds
ATGGAAGTAGTATCACTAATAACTATGCTACTAGTAGCAACAGTAATCAATGCAGATAAA
ATCTGCATCGGCTACCAATCAACAAACTCCACAGAAACTGTAGACACATTAACAGAAAAC
AATGTCCCTGTGACACATGCCAAAGAATTGCTCCACACAGAGCACAATGGGATGCTGTGT
GCAACAAACTTGGGACATCCTCTTATTCTAGACACCTGTACCATTGAAGGACTAATCTAT
GGCAATCCTTCTTGTGATCTACTGTTGGGAGGAAGAGAATGGTCCTACATCGTTGAGAGA
CCATCGGCTGTTAATGGATTGTGTTACCCCGGGAATGTAGAAAATCTAGAAGAGCTAAGG
TCACTTTTTAGTTCTGCTAGTTCCTATCAAAGGATCCAGATTTTTCCAGACACAATCTGG
AATGTGTCTTACAGTGGGACAAGCAAAGCATGTTCAGATTCATTCTACAGAAGCATGAGA
TGGCTGACCCAAAAGAACAACGCTTACCCTATTCAAGACGCCCAATACACAAATAACCGA
GAAAAGAACATTCTTTTCATGTGGGGCATAAATCACCCACCCACCGATACTGTGCAGACA
AATCTGTACACAAGAACCGACACAACAACAAGTGTGGCAACAGAAGAAATAAATAGGACC
TTCAAACCATTGATAGGACCAAGGCCTCTTGTCAATGGTTTACAGGGAAGAATTGATTAT
TATTGGTCGGTATTGAAACCAGGTCAAACACTGCGAATCAGATCCAATGGGAATCTGATA
GCTCCATGGTATGGACACATTCTTTCAGGAGAGAGCCACGGAAGAATCCTGAAGACTGAT
CTAAAAAGGGGTAGCTGTACAGTGCAATGTCAGACAGAGAAAGGTGGATTAAACACAACA
TTGCCATTCCAAAATGTAAGTAAGTATGCATTTGGAAACTGTTCGAAATATGTTGGAGTG
AAGAGTCTCAAACTTGCAGTAGGTCTGAGGAATGTGCCTTCTAGATCTAGTAGAGGACTA
TTCGGGGCCATAGCTGGATTCATAGAGGGAGGTTGGTCAGGACTAGTTGCTGGTTGGTAT
GGATTCCAGCATTCAAATGACCAAGGGGTTGGTATGGCAGCAGATAGAGACTCAACCCAA
AAGGCAATTGATAAAATAACATCCAAAGTGAATAACATAGTCGATAAAATGAACAAACAA
TATGAAATTATTGATCATGAATTCAGTGAGGTTGAAACTAGACTTAACATGATCAATAAT
AAGATCGATGATCAAATTCAAGACATATGGGCATATAACGCAGAGTTGCTAGTGCTGCTT
GAAAACCAGAAAACACTCGATGAGCATGATGCAAATGTAAACAATCTATATAATAAAGTG
AAGAGGGCATTAGGTTCCAATGCAGTGGAAGATGGGAAAGGATGTTTCGAGCTATACCAC
AAATGTGATGACCAGTGCATGGAGACAATTCGGAACGGGACCTACAACAGGAGGAGGTAT
CAAGAGGAATCAAAATTGGAAAGACAGAAAATAGAGGGGGTCAAGCTGGAATCTGAAGGA
ACTTACAAAATCCTCACCATTTATTCGACTGTCGCCTCATCTCTTGTGATTGCAATGGGG
TTTGCTGCCTTCTTGTTCTGGGCCATGTCCAATGGGTCTTGCAGATGCAACATTTGTATA
TAA
>gi|284930030|gb|GU471877.1| Influenza A virus (A/chicken/Guangdong/E24/2008(H9N2)) segment 4 hemagglutinin (HA) gene, complete cds
ATGGAAGTAGTATCACTGATAACTATGCTACTAGTAGTAACAGTAAGCAATGCAGATAAA
ATCTGCATCGGCTACCAATCAACAAACTCCACAGAAACTGTAGACACACTAACAGAAAAC
AATGTCCCTGTGACACATGCCAAAGAATTGCTCCAAACAGAGCACAATGGGATGCTGTGT
GCAACAAACTTGGGACATCCTCTTATTCTAGACACCTGTACCATTGAAGGACTAATTTAT
GGCAATCCTTCTTGTGATCTACTGTTGGGAGGAAGAGAATGGTCCTACATCGTCGAGAGA
CCATCGGCTGTTAATGGATTGTGTTACCCCGGGAATGTAGAAAATCTAGAAGAGCTAAGG
TCACTTTTTAGTTCTGCTAGTTCTTATCAAAGGATCCAGATTTTTCCAGACACAATCTGG
AATGTGTCTTACAGTGGAACTAGCAAAGCATGTTCAGATTCATTCTACAGAAGCATGAGA
TGGTTGACTCAAAAGAACAACGCTTACCCTGTTCAAGACGCCCAATACACAAATAATCGA
GAAAAGAACATTCTTTTCATGTGGGGCATAAATCACCCACCCACCGAGACTGTGCAGACA
AACTTGTACACGAGAACCGACACAACAACAAGTGTGGCAACAGAAGAAATAAATAGGACC
TTCAAACCATTGATAGGACCAAGGCCTCTTGTCAATGGTTTGCAGAGAAGAATTGATTAT
TATTGGTCGGTATTAAAACCAGGTCAAACACTGCGAATAAGATCCAATGGGAATCTAATA
GCTCCATGGTATGGACACATTCTTTCAGGAGAGAGCCATGGAAGAATCCTGAAGACTGAT
TTAAAAAGGGGTAGCTGTACAGTGCAATGTCAGACAGAAAAAGGTGGCTTAAACACAACC
TTGCCATTCCAAAATATAAGTAAGTATGCATTTGGAAACTGCTCGAAATATGTTGGAATA
AAGAGTCTCAAACTTGCAGTTGGTCTGAGGAATGTGCCTTCTAGATCTAGTAGAGGACTA
TTTGGGGCCATAGCTGGATTCATAGAGGGAGGTTGGTCAGGACTAGTTGCTGGTTGGTAT
GGATTCCAGCATTCAAATGACCAAGGGGTTGGCATGGCAGCAGATAGAGACTCAACCCAA
AAGGCAATTGATAAAATAACATCCAAAGTGAATAACATAGTCGATAAAATGAACAAACAG
TATGAAATTATTGATCATGAATTCAGCGAGGTTGAAAATAGACTTAACATGATCAATAAT
AAGATTGATGATCAAATTCAAGACATATGGGCATATAACGCAGAGCTGCTAGTGCTGCTT
GAAAACCAGAAAACACTCGATGAGCATGATGCAAATGTAAACAATCTATATAATAAAGTG
AAGAGGGCATTGGGTTCCAATGCAGTGGAAGATGGGAAAGGATGTTTCGAGCTATATCAC
AAATGTGATGACCAGTGCATGGAGACAATTCGGAACGGGACCTACAACAGGAGGAAGTAT
CAAGAGGAATCAAAATTAGAGAGACAGAGAATAGAGGGGGTCAAGCTGGAATCTGAAGGA
ACTTACAAAATCCTCACCATTTATTCGACTGTCGCCTCATCTCTTGTGATTGCAATGGGG
TTTGCTGCCTTCTTGTTCTGGGCCATGTCCAATGGGTCTTGCAGATGCAACATTTGTATA
TAA
>gi|284930028|gb|GU471876.1| Influenza A virus (A/chicken/Guangdong/E23/2008(H9N2)) segment 4 hemagglutinin (HA) gene, complete cds
ATGGAAGTAGTATCACTGATAACTATGCTACTAGTAGTAACAGTAAGCAATGCAGATAAA
ATCTGCATCGGCTACCAATCAACAAACTCCACAGAAACTGTAGACACACTAACAGAAAAC
AATGTCCCTGTGACACATGCCAAAGAATTGCTCCAAACAGAGCACAATGGGATGCTGTGT
GCAACAAACTTGGGACATCCTCTTATTCTAGACACCTGTACCATTGAAGGACTAATTTAT
GGCAATCCTTCTTGTGATCTACTGTTGGGAGGAAGAGAATGGTCCTACATCGTCGAGAGA
CCATCGGCTGTTAATGGATTGTGTTACCCCGGGAATGTAGAAAATCTAGAAGAGCTAAGG
TCACTTTTTAGTTCTGCTAGTTCTTATCAAAGGATCCAGATTTTTCCAGACACAATCTGG
AATGTGTCTTACAGTGGAACTAGCAAAGCATGTTCAGATTCATTCTACAGAAGCATGAGA
TGGTTGACTCAAAAGAACAACGCTTACCCTGTTCAAGACGCCCAATACACAAATAATCGA
GAAAAGAACATTCTTTTCATGTGGGGCATAAATCACCCACCCACCGAGACTGTGCAGACA
AACTTGTACACAAGAACCGACACAACAACAAGTGTGGCAACAGAAGAAATAAATAGGACC
TTCAAACCATTGATAGGACCAAGGCCTCTTGTCAATGGTTTGCAGGGAAGAATTGATTAT
TATTGGTCGGTATTAAAACCAGGTCAAACACTGCGAATAAGATCCAATGGGAATCTAATA
GCTCCATGGTATGGACACATTCTTTCAGGAGAGAGCCATGGAAGAATCCTGAAGACTGAT
TTAAAAAGGGGTAGCTGTACAGTGCAATGTCAGACAGAAAAAGGTGGCTTAAACACAACC
TTGCCATTCCAAAATGTAAGTAAGTATGCATTTGGAAACTGCTCGAAATATGTTGGAATA
AAGAGTCTCAAACTTGCAGTTGGTCTGAGGAATGTGCCTTCTAGATCTAGTAGAGGACTA
TTTGGGGCCATAGCTGGATTCATAGAGGGAGGTTGGTCAGGACTAGTTGCTGGTTGGTAT
GGATTCCAGCATTCAAATGACCAAGGGGTTGGCATGGCAGCAGATAGAGACTCAACCCAA
AAGGCAATTGATAAAATAACATCCAAAGTGAATAACATAGTCGATAAAATGAACAAACAG
TATGAAATTATTGATCATGAATTCAGCGAGGTTGAAAATAGACTTAACATGATCAATAAT
AAGATTGATGATCAAATTCAAGACATATGGGCATATAACGCAGAGCTGCTAGTGCTGCTT
GAAAACCAGAAAACACTCGATGAGCATGATGCAAATGTAAACAATCTATATAATAAAGTG
AAGAGGGCATTGGGTTCCAATGCAGTGGAAGATGGGAAAGGATGTTTCGAGCTATATCAC
AAATGTGATGACCAGTGCATGGAGACAATTCGGAACGGGACCTACAACAGGAGGAAGTAT
CAAGAGGAATCAAAATTAGAGAGACAGAGAATAGAGGGGGTCAAGCTGGAATCTGAAGGA
ACTTACAAAATCCTCACCATTTATTCGACTGTCGCCTCATCTCTTGTGATTGCAATGGGG
TTTGCTGCCTTCTTGTTCTGGGCCATGTCCAATGGGTCTTGCAGATGCAACATTTGTATA
TAA
>gi|284930026|gb|GU471875.1| Influenza A virus (A/chicken/Guangdong/E8/2009(H9N2)) segment 4 hemagglutinin (HA) gene, complete cds
ATGGAAGTAGTATCACTGATGACTATGCTACTAGTAGTAACAGTAAGCAATGCAGATAAA
ATCTGCATCGGCTACCAATCAACAAACTCCACAGAAACTGTAGACACACTAACAGAAAAC
AATGTCCCTGTGACACATGCCAAAGAATTGCTCCACACAGAGCACAATGGGATGCTGTGT
GCAACAAACTTGGGACATCCTCTTATTCTAGACACCTGTACCATTGAAGGACTAATCTAT
GGCAATCCTTCTTGTGATCTACTGCTGGGAGGAAGAGAATGGTCCTACATCGTCGAGAGA
CCATCGGCTGTTAATGGATTGTGTTACCCCGGGAATGTAGAAAATCTAGAAGAGCTAAGG
TCACTTTTTAGTTCTGCTAGTTCTTATCAAAGGATCCAGATTTTTCCAGACACAATCTGG
AATGTGTCTTACAGTGGAACTAGCAAAGCATGTTCAGATTCATTCTACAGAAGCATGAGA
TGGTTGACTCAAAAGAACAACGCTTACCCTGTTCAAGACGCCCAATACACAAATAATCGA
GAAAAGAACATTCTTTTCATGTGGGGCATAAATCACCCACCCACCGAGACTACGCAGACA
AATTTGTACACAAGAACCGACACAACAACAAGTGTGGCAACAGAAGAAATAAATAGGACC
TTCAAACCATTGATAGGACCAAGGCCTCTTGTCAATGGTTTGCAGGGAAGAATTGATTAT
TATTGGTCGGTATTGAAACCAGGTCAAACACTGCGAATAAGATCCAATGGGAATCTAATA
GCTCCATGGTATGGACACATTCTTTCAGGAGAGAGCCATGGAAGAATCCTGAAGACTGAT
TTAAAAAGGGGTAGCTGTACAGTGCAATGTCAGACAGAAAAAGGTGGCTTAAACACAACC
TTGCCATTCCAAAATGTAAGTAAATATGCATTTGGAAACTGCTCGAAATATGTTGGAATA
AAGAGTCTCAAACTTGCAGTTGGTCCGAGGAATGTGCCTTCTAGATCTAGTAGAGGACTA
TTTGGGGCCATAGCTGGATTCATAGAGGGAGGTTGGTCAGGACTAGTTGCTGGTTGGTAT
GGATTTCAGCATTCAAATGACCAAGGGGTTGGCATGGCAGCAGATAGAGACTCAACCCAA
AAGGCAATTGATAAAATAACATCCAAAGTGAATAACATAGTCGATAAAATGAACAAACAG
TATGAAATTATTGATCATGAATTCAGCGAGGTAGAAAATAGACTTAACATGATCAATAAT
AAGATTGATGATCAAATTCAAGACATATGGGCATATAACGCAGAGCTGCTAGTGCTGCTT
GAAAACCAAAAAACACTCGATGAGCATGATGCAAATGTAAACAATCTATATAATAAAGTG
AAGAGGGCATTGGGTTCCAACGCAGTGGAAGATGGGAAAGGATGTTTCGAGCTATATCAC
AAATGTGATGACCAGTGCATGGAGACAATTCGGAACGGGACCTACAACAGGAGGAAGTAT
CAAGAGGAATCAAAATTAGAGAGACAGAGAATAGAGGGGGTCAAGCTGGAATCTGAAGGA
ACTTACAAAATCCTCACCATTTATTCGACTGTCGCCTCATCTCTTGTGATTGCAATGGGG
TTTGCTGCCTTCTTGTTCTGGGCCATGTCCAATGGGTCTTGCAGATGCAACATTTGTATA
TAA
>gi|172050811|gb|EU573941.1| Influenza A virus (A/chicken/Hebei/L1/2006(H9N2)) hemagglutinin (HA) gene, complete cds
AGCAAAAGCAGGGGAATTTCACAACCACTCAAGATGGAAGTAGTATCGCTAATAACTATA
CTACTAGTAGTGACAGTAAGCAATGCAGATAAAATCTGCATCGGCTACCAATCAACAAAC
TCCACAGAAACTGTAGACACGCTAACAGAAAACAATGTTCCTGTGACACATGCCAAAGAA
TTGCTCCACACAGAGCACAATGGGATGCTGTGTGCAACAAATCTGGGACATCCTCTTATT
CTAGACACCTGTACCATTGAAGGACTAATCTATGGCAACCCTTCTTGTGATCTACTGTTG
GGAGGAAGAGAATGGTCCTACATCGTCGAAAGACCATCGGCTGTTAATGGATTGTGTTAT
CCCGGGAATGTAGAAAACCTAGAAGAACTAAGGTCACTTTTTAGCTCTGCTAGTTCTTAT
CAAAGAATCCAGATCTTTCCAGACACAATCTGGAATGTGTCTTACAGTGGGACAAGCAAA
GCATGTTCAGATTCATTCTACAGAAACATGAGATGGTTGACTCAAAAGGACAACACTTAC
CCTATTCAAGACGCCCAATACACAAATAATAGAGGAAAGAACATTCTTTTCATGTGGGGC
ATAAATCACCCACCCACTGATACTACGCAGACAAATCTGTACACAAGGACTGACACAACA
ACAAGTGTGGCAACAGAAGATATAAATAGGACCTTCAAACCATTGATAGGGCCAAGGCCT
CTTGTCAATGGTCAGCAGGGAAGAATTGATTATTATTGGTCGGTATTGAAACCAGGTCAG
ACATTGCGAGTAAGATCCAATGGGAATCTAATCGCTCCATGGTATGGACACATTCTTTCA
GGAGAGAGCCACGGAAGAATCCTGAAGACTGATTTAAACAGTGGTAACTGTGTAGTGCAA
TGTCAGACAGAAAGAGGTGGCTTGAATACTACATTGCCATTCCACAATGTAAGTAAGTAT
GCATTTGGAAACTGCCCAAAATATGTTGGAGTAAAGAGTCTCAAATTGGCAGTTGGTCTG
AGGAATGTGCCTGCTAGATCAAGTAGAGGACTATTTGGAGCCATAGCTGGATTCATAGAG
GGAGGTTGGTCAGGGCTAGTCGCTGGTTGGTATGGGTTCCAGCATTCAAATGATCAAGGG
GTTGGTATGGCTGCAGATAGAGACTCAACTCAAAAGGCAATTGACAAAATAACATCCAAA
GTGAATAATATAGTCGATAAAATGAACAAACAGTATGAAATTATTGATCATGAATTCAGC
GAGGTTGAAACTAGACTCAATATGATCAGTAATAAGATTGATGACCAAATTCAAGACATA
TGGGCATATAACGCAGAATTGCTAGTGCTGCTTGAAAACCAGAAAACACTCGATGAGCAT
GATGCGAATGTAAATAATCTCTATAACAAAGTGAAGAGGGCACTGGGTTCCAATGCAGTG
GAAGATGGGAAAGGATGTTTCGAGCTATACCATAAATGTGATGACCAGTGCATGGAGACA
ATTCGGAACGGGACCTATAACAGGAGAAAGTATAAAGAGGAATCAAGACTAGAAAGACAG
AAAATAGAAGGGGTCAAGCTGGAATCTGAAGGAACTTACAAAATCCTCACCATTTATTCG
ACTGTCGCCTCATCTCTTGTGATTGCAATGGGGTTTGCTGCCTTCTTGTTCTGGGCCATG
TCCAATGGATCTTGCAGATGCAACATTTGTATATAATTGGCAAAAACACCCTTGTTTCTA
CT
>gi|172050809|gb|EU573940.1| Influenza A virus (A/chicken/Beijing/L1/2005(H9N2)) hemagglutinin (HA) gene, complete cds
AGCAAAAGCAGGGGAATTTCACAACCACTCAAGATGGAAGTAGTATCACTAATAACTATA
CTACTAGTAGTGACAGTAAGCAATGCAGACAAAATCTGCATCGGCCACCAATCAACAAAC
TCCACAGAAACTGTAGACACGCTAACAGAAAACAATGTTCCTGTGACACATGCCAAAGAA
TTGCTCCACACAGAGCACAATGGGATGCTGTGTGCAACAAATCTGGGACATCCCCTTATT
CTAGACACCTGCACCATTGAAGGACTAATCTATGGCAACCCTTCTTGTGATCCACTGTTG
GGAGGAAGAGAATGGTCCTACATCGTCGAAAGACCATCGGCTGTTAATGGATTGTGTTAT
CCCGGGAATGTAGAAAACCTAGAAGAACTAAGGTCACTTTTTAGCTCTGCTAGTTCTTAT
CAAAGAATCCAGATCTTTCCAGACACAATCTGGAATGTGTCTTACAGTGGGACAAGCAAA
GCATGTTCAGATTCATTCTACAGAAGCATGAGATGGTTGACTCAAAAGAACAACTCTTAC
CCTATTCAAGACGCCCAATACACAAATAATAGAGGAAAGAACATTCTTTTCATGTGGGGC
ATAAATCACCCACCCACTGATACTACGCAGACAAATCTATACACAAGGACTGACACAACA
ACAAGTGTGGCAACAGAAGATATAAATAGGACCTTCAAACCATTGATAGGGCCAAGGCCT
CTTGTCAATGGTCAGCAGGGAAGAATTGATTATTATTGGTCGGTATTGAAACCAGGTCAG
ACATTGCGAGTAAGATCCAATGGGAATCTAATCGCTCCATGGTATGGACACATTCTTTCA
GGAGAGAGCCACGGAAGAATCCTGAAGACTGATTTAAACAGTGGTAACTGTGTAGTGCAA
TGTCAGACAGAAAGAGGTGGCTTGAATACTATATTGCCATTCCACAATGTAAGTAAGTAT
GCATTTGGAAACTGCCCAAAATATGTTGGAGTAAAGAGTCTCAAATTGGCAGTTGGTCTG
AGGAATGTGCCTGCTAGATCAAGTAGAGGACTATTTGGAGCCATAGCTGGATTCATAGAG
GGAGGTTGGTCAGGGCTAGTCGCTGGTTGGTATGGGTTCCAGCATTCAAATGATCAAGGG
GTTGGTATGGCTGCAGATAGAGACTCAACTCAAAAGGCAATTGACAAAATAACATCCAAA
GTGAATAATATAGTCGATAAAATGAACAAACAGTATGAAATTATTGATCATGAATTCAGC
GAGGTTGAAACTAGACTCAATATGATCAATAATAAGATTGATGACCAAATTCAAGACATA
TGGGCATATAACGCAGAATTGCTAGTGCTGATTGAAAACCAGAAAACACTCGATGAGCAT
GATGCGAATGTAAATAATCTCTATAACAAAGTGAAGAGGGCACTGGGTTCCAATGCAGTG
GAAGATGGGAAAGGATGTTTCGAGCTATACCATAAATGTGATGACCAGTGCATGGAGACA
ATTCGGAACGGGACCTATAACAGGAGAAAGTATAAAGAGGAATCAAGACTAGAAAGACAG
AAAATAGAAGGGGTCAAGCTGGAATCTGAAGGAACTTACAAAATCCTCACCATTTATTCG
ACTGTCGCCTCACCTCTTGTGATTGCAATGGGGTTTGCTGCCTTCTTGTTCTGGGCCATG
TCCAATGGATCTTGCAGATGCAACATTTGTATATAATTGGCAAAAACACCCTTGTTTCTA
CT
>gi|172050805|gb|EU573938.1| Influenza A virus (A/chicken/Hebei/B1/2001(H9N2)) hemagglutinin (HA) gene, complete cds
AGCAAAAGCAGGGGAATTTCACAACCACCCAAGATGGAAGTAGTATCACTAATAACTATA
CTACTAGTAGTAACAGTAAGCAATGCAGATAAAATCTGCATCGGCCACCAATCAACAAAC
TCCACAGAAACTGTAGACACGCTAACAGAAAACAATGTTCCTGTGACACATGCCAAAGAA
CTGCTCCACACAGAGCACAATGGGATGCTGTGTGCAACAAATCTGGGACATCCTCTTATT
CTAGACACCTGTACCATTGAAGGACTAATCTATGGCAACCCTTCTTGTAATCTACTGTTG
GGAGGAAGAGAATGGTCCTACATCGTCGAAAGACCATCGGCTGTTAATGGGTTGTGTTAC
CCCGGGAATGTAGAAAACCTAGAAGAACTAAGGTCACTTTTTAGCTCTGCTAGTTCTTAC
CAAAGAATCCAGATCTTTCCAGACACAATCTGGAATGTGTCTTACAATGGGACAAGCAAA
GCATGTTCAGATTCATTCTACAGAAGCATGAGATGGTTGACCCAAAAGAACAACGCTTAC
CCTATTCAAGACGCCCAATACACAAATAATAGAGGAAAGAACATTCTTTTCATGTGGGGC
ATAAATCACCCACCCACTGATACTGTGCAGACAAATCTGTACACAAGGACTGACACAACA
ACAAGTGTGGCAACAGAAGATATAAATAGGACCTTCAAACCATTGATAGGGCCAAGGCCT
CTTGTCAATGGTCAGCAGGGAAGAATTGATTATTATTGGTCGGTATTGAAACCAGGTCAG
ACATTGCGAGTAAGATCCAATGGGAATCTAATCGCTCCATGGTATGGGCACATTCTTTCA
GGAGAGAGCCACGGAAGAATCCTGAAGACTGATTTAAACAGTGGTAACTGTGTAGTGCAA
TGTCAGACAGAAAGAGGTGGCTTGAATACTACATTGCCATTCCACAATGTAAGTAAGTAT
GCATTTGGAAACTGCCCAAAATATGTTGGAGTAAAGAGTCTCAAATTGGCAGTTGGTCTG
AGGAATGTGCCTGCTAGATCAAGTAGAGGACTATTTGGAGCCATAGCTGGATTCATAGAG
GGAGGTTGGTCAGGGCTAGTCGCTGGTTGGTATGGGTTCCAGCATTCAAATGATCAAGGG
GTTGGTATGGCTGCAGATAGAGACTCAACTCAAAAGGCAATTGACAAAATAACATCCAAA
GTGAATAATATAGTCGATAAAATGAACAAACAGTATGAAATTATTGATCATGAATTCAGC
GAGGTTGAAACTAGACTCAATATGATCAATGATAAGATTGATGACCAAATTCAAGACATA
TGGGCATATAACGCAGAATTGCTAGTACTGCTTGAAAACCAGAAAACACTCGATGAGCAT
GATGCGAATGTAAACAATCTCTATAACAAAGTGAAGAGGACACTGGGTTCCAATGCAGTG
GAAGATGGGAAAGGATGTTTCGAGCTATACCATAAATGTGATGACCAGTGCATGGAGACA
ATTCGGAACGGGACCTATAACAGGAGAAAGTATAAAGAGGAATCAAGACTAGAAAGACAG
AAAATAGAAGGGGTCAAGCTGGAATCTGAAGGAACTTACAAAATCCTCACCATTTATTCG
ACTGTCGCCTCATCTCTTGTGATTGCAATGGGGTTTGCTGCCTTCTTGTTCTGGGCCATG
TCCAATGGATCTTGCAGATGCAACATTTGTATATAATTGGCAAAAACACCCTTGTTTCTA
CT
>gi|116294886|gb|DQ922904.1| Influenza A virus (A/chicken/Iran/L248/03(H9N2)) hemagglutinin (HA) gene, complete cds
ATGAAAACAATTTCCCTGATAACTATACTACTAGTAGTAACAACAAGCAATGCAGATAAA
ATCTGCATCGGCCACCAGTCAACAAACTCCACAGAAACTGTTGACACGCTAACAGAGACC
AATGTTCCTGTGACACATGCTAAAGAACTGCTCCATACAGAGCACAATGGAATGCTGTGT
GCAACAAATCTGGGACATCCCCTCATTCTAGACACATGCACTATCGAAGGACTGATTTAT
GGCAACCCTTCTTGTGACCTGCTGTTGGGAGGAAGAGAATGGTCCTACATCGTCGAAAGA
CCATCAGCGGTAAATGGAACATGTTACCCTGGGAATGTAGAAAACTTAGAGGAACTCAGA
ACACTTTTTAGTTCCTCTAGTTCCTACCAAAGAATCCAAATCTTCCCAGACACAATCTGG
AATGTGACTTACACTGGAACAAGCAAATCATGTTCAGATTCATTCTACAGGAATATGAGA
TGGCTGACTCAAAAGAACGGGCTTTACCCTGTTCAAGACGCCCAATACACAAACAATCGG
GGAAAGGACATTCTTTTCTTGTGGGGCATACATCACCCACCAACTGATACTGCACAGACG
AATTTGTACACAAGAACCGACACAACAACAAGCGTAACAACAGAAAATTTGGATAGAACC
TTCAAACCATTGATAGGGCCAAGGCCCCTTGTCAATGGTCTGATTGGCAGAATTAATTAT
TATTGGTCGGTGCTAAAACCAGGCCAGACATTGCGAGTAAGATCCAATGGAAATCTAATT
GCTCCATGGTATGGACACGTTCTCTCAGGAGAGAGCCATGGGAGGATCCTGAAGACTGAT
TTAAACAGTGGTAATTGTGTAGTGCAATGTCAGACTGAGAAAGGTGGCTTAAACAGTACA
TTGCCATTCCACAATATCAGTAAATATGCATTTGGGACCTGCCCCAAATATATTGGAGTC
AAGAGTCTCAAACTGGCAATCGGTCTGAGAAACGTACCTGCTAGATCAAGTAGAGGACTA
TTTGGAGCCATAGCTGGATTCATAGAAGGAGGTTGGCCAGGATTAGTTGCTGGTTGGTAT
GGTTTTCAGCATTCGAATGATCAAGGGGTTGGTATGGCTGCAGATAGGGATTCAACTCAA
AAGGCAATTGATAAAATAACATCCAAGGTGAATAATATAGTCGACAAGATGAACAAGCAA
TATGAAATAATTGATCATGAATTCAGTGAGGTTGAAACTAGACTCAATATGATCAATAAC
AAGATTGATGACCAAATACAAGACGTATGGGCATATAATGCAGAGTTGCTAGTACTACTT
GAAAACCAGAAAACACTCGATGAGCATGATGCAAATGTGAACAATCTATATAACAAGGTG
AAAAGGGCCCTGGGCTCCAATGCGATGGAAGATGGAAAGGGCTGTTTTGAGCTATACCAT
AAATGTGATGACCAATGCATGGAAACAATTCGGAACGGAACCTATAATAGGAGAAAGTAC
AAAGAGGAAGTAAGACTAGAAAGGCAGAAAATAGAAGGGGTCAAGCTGGAATCTGAAGGG
ACTTACAAAATCCTTACCATTTATTCGACTGTCGCCTCATCTCTTGTACTTGCAATGGGG
TTTGCTGCCTTCTTGTTCTGGGCCATGTCCAATGGATCATGCAGGTGCAACATTTGTATA
TAA
>gi|505552746|gb|KC986294.1| Influenza A virus (A/chicken/Bangladesh/VP01/2006(H9N2)) segment 4 hemagglutinin (HA) gene, complete cds
AGCAAAAGCAGGGGAATTTCTTAACTAGCAAAATGGAAATAATATCACTGATAACTATAC
TACTATCAGTAACAACAAGCAATGCAGATAAAATCTGTATCGGCCACCAATCAACAAATT
CCACAGAAACCGTGGACACACTAACAGAAACTAATGTTCCTGTGACACATGCCAAAGAAT
TGCTCCACACAGAGCACAATGGAATGCTGTGTGCAACAAATCTAGGACATCCCCTCATCC
TAGATACATGCACTATCGAAGGACTGATCTATGGCAACCCTTCTTGTGACCTTTTGTTGG
GAGGAAGGGAATGGTCCTACATCGTTGAAAGACCATCGGCAGTGAATGGAACGTGTTACC
CTGGGAATGTAGAAAACTTAGAGGAACTCAGAACACTTTTTAGTTCCTCTAGTTCCTACC
AAAGAATCCAAATCTTCCCAGACACAATCTGGAATGTGACTTACACTGGAACAAGCAAAT
CATGTTCAGATTCCTTCTATAGGAATATGAGATGGCTGACTCAAAAGAACGGGCTTTACC
CTGTTCAAGATGCCCAATACACAAACAATCGGGGAAAGGACATTCTTTTTGTGTGGGGCA
TACATCATCCACCCACCGATACTGCACAGACGAATTTGTACACAAGAACCGACACAACAA
CAAGCGTTACAACAGAAAATTTAGATAGGACCTTCAAACCATTAATAGGGCCAAGGCCAC
TTGTTAATGGCCTAATTGGAAGAATTAATTATTATTGGTCAGTACTAAAACCAGGCCAGA
CATTGCGAGTAAGATCCAATGGGAATCTAATTGCTCCATGGTATGGACACGTTCTCTCAG
GAGAGAGCCATGGGAGAATCCTGAAGACTAATTTGAACAGCGGTAATTGCGTAGTGCAAT
GTCAGACTGAAAAAGGTGGCTTAAACAGTACACTGCCATTCCACAATATCAGTAAATATG
CATTCGGGAACTGCCCCAAATATATTGGAGTCAAGAGTCTCAAACTGGCAATCGGTCTGA
GAAACGTGCCTGCCAAGTCAAGTAGAGGACTATTTGGAGCCATAGCTGGATTCATAGAAG
GAGGTTGGCCAGGACTAGTCGCTGGTTGGTATGGTTTCCAGCATTCTAATGATCAAGGGG
TTGGTATGGCGGCAGATAGGGTTTCAACTCAAAAGGCAGTTGATAAAATAACATCCAAGG
TGAATAATATAGTAGATAAGATGAACAAGCAATATGAAATAATTGATCATGAATTCAGTG
AGGTTGAAACTAGACTCAATATGATCAATAATAAAATTGATGACCAAATACAAGACGTAT
GGGCATATAATGCAGAATTGCTAGTATTACTTGAAAACCAGAAAACACTCGATGAGCATG
ATGCAAACGTGAACAATCTATATAACAAGGTGAAAAGGGCCCTGGGCTCAAATGCACTGG
AAGATGGAAAGGGTTGTTTCGAGCTATACCATAAATGTGATGACCAATGCATGGAAACAA
TTCGGAACGGGACCTATAATAGGAGAAAGTACAAAGAGGAATCAAGACTAGAAAGGCAGA
AAATAGAAGGGATAAAGCTGGAATCTGAGGGTACTTACAAAATCCTTACTATTTATTCGA
CTGTCGCCTCATCTCTTGTACTTGCAATGGGGTTTGCTGCCTTCTTGTTCTGGGCTATGT
CCAATGGGTCATGCAGGTGCAACATTTGTATATAATTAGCAAAAACACCCTTGTTTCTAC
T
>gi|385722836|gb|JQ905259.1| Influenza A virus (A/chicken/Pakistan/MM81/2010(H9N2)) segment 4 hemagglutinin (HA) gene, complete cds
ATGGAAGCAATATCACTGATGACTATACTGCTAGTAGTGACAACAAGCAATGCAGACAAA
ATCTGCATCGGCCACCAGTCAACAAATTCCACAGATACTGTGGACACGCTAACAGAAACT
AATATTCCTGTGACACAAGCCAAAGAATTGCTCCACACAGAGCATAATGGAATGCTGTGT
GCAACAAATCTGGGACGTCCCCTCATTCTGGACACATGCACTATCGAAGGACTGATCTAT
GGCAATCCTTCTTGTGATCTGCTGTTGGGAGGAAGGGAATGGTCCTACATAGTCGAAAGA
CCATCAGCGGTAAATGGAACGTGTTACCCTGGGAACGTAGAAAACTTAGAGGAACTCAGA
ACACTTTTTAGTTCCGCTAGTTCCTACCAAAGAATCCAAATCTTCCCAGACGCAATCTGG
AATGTGACTCACGATGGAACAAGCAAATCATGTTCAAATTCATTCTACAGGAATATGAGA
TGGCTGACTCAAAAGAACGGGCTTTATCCTATTCAAGACGCTCAATACACAAACAATCGG
GGGAAGGACATTCTTTTCATTTGGGGCATACATCATCCACCCACTGATACTGCACAGACG
AATTTGTACACAAGAACCGACACAACAACAAGCGTAACAACAGAAAATTTAGATAGGACC
TTCAAACCGTTAATAGGACCAAGGCCTCTTGTCAATGGTCTAATTGGAAGAATTAATTAT
TATTGGTCGGTACTAAAACCAGGTCAGACATTGCGAGTAAGATCTAATGGGAATTTAATT
GCTCCATGGTATGGACACGTTCTCTCAGGAGAGAGCCATGGGAGAATTCTGAAGACTGAT
TTAAAAAGTGGTAATTGCGTAGTGCAATGTCAGACTGAAAGGGGTGGCTTAAACAGTACA
CTACCATTCCACAATATCAGTAAATATGCATTTGGGACCTGCCCCAAGTATATTGGAGTC
AAGAGTCTCAAACTGGCAATCGGTCTGAGAAACGTGCCTGCTAAGTCAAGTAGAGGGCTA
TTTGGAGCCATAGCTGGATTCATAGAAGGAGGTTGGCCAGGGCTAGTCGCTGGTTGGTAT
GGTTTCCAGCATTCAAATGATCAAGGAGTTGGTATGGCAGCAGATAGAGGTTCAACCCAA
AAAGCAGTTGATAAGATAACATCCAAGGTGAATAATATAATCGACAAGATGAACAGGCAA
TATGAGATAATTGATCATGAATTCAGTGAGGTTGAAACTAGACTCAATATGATCAATGAC
AAGATTGATGACCAAATACAAGACGTATGGGCATATAATGCAGAGTTGCTGGTACTACTT
GAAAACCAGAAAACACTCGATGAGCATGACGCAAATGTGAACAATTTATATAACAAGGTT
AAAAGGGCCCTGGGCTCCAATGCGATGGAAGATGGGAAGGGTTGTTTCGAACTATATCAC
AAATGTGATGACCAATGCATGGAAACAATTCGGAATGGGACATATAATAGGAGAAAGTAC
ACAGAGGAATCAAGACTAGAAAGGCAGAAAATAGAAGGGGTTAAGCTTGAATCTGAGGGA
ACTTACAAAATTCTTACCATTTATTCGACTGTCGCCTCATCTCTTGTACTTGCAATGGGG
TTTGCTGCCTTCTTGTTCTGGGCCATGTCCAATGGATCATGCAGATGCAACATTTGTATA
TAGTTAGCAAAAACACCCTTGTTTCTACTCCTGA
>gi|418213200|gb|KC017474.1| Influenza A virus (A/chicken/Egypt/A2-D/2011(H9N2)) segment 4 hemagglutinin (HA) gene, complete cds
AGCAAAAGCAGGGGAATTTCACAACTAGCAAAATGGAAATAATACCACTGATGACTATAC
TGCTATTAGTAACAACAAGCAATGCAGATAAAATATGCATTGGCCATCAGTCAACAAATT
CCACAGAAACTGTGGACACACTAACGGAAACTAATGTTCCTGTGACACATGCCAAAGAAT
TGCTCCACACAGAGCACAATGGAATGCTGTGTGCAACAAATCTGGGAAATCCCCTCATCC
TAGACACATGCACTATCGAAGGACTTATCTATGGTAACCCTTCTTGTGACATGTTGTTGG
GGGGAAGGGAATGGTCCTATATCGTTGAAATACCATCAGCGGTAAATGGAACATGTTACC
CTGGGAATGTGGAAAACTTAGAGGAACTCAGAATACTTTTTAGTTCCTCTAGTTCCTATC
AAAGAATTCAAATGTTCCCAGACACAATCTGGAATGTGACTTACAGTGGAACAAGCAAAT
CATGTTCAGATTCATTCTACAGGAATATGAGATGGCTAACTCAAAAGAACGGGAATTATC
CTGTCCAAGACGCCCAATACACAAATACTCGGGGAAAGGACATTCTTTTCGTTTGGGGCA
TACATCATCCACCCACTGATACTGCACAGACGAATTTGTACACAAGAACCGACACAACAA
CAAGCGTAACAACAGAAAATTTGGATAGGACCTTCAAACCATTGATAGGGCCAAGGCCCC
TTGTCAATGGTCAGATTGGAAGAATTAATTATTATTGGTCGGTACTAAAACCAGGCCAGA
CATTGCGAGTAAGATCCAATGGGAATCTAATTGCTCCATGGTTTGGACACGTTCTCTCAG
GAGAGAGCCATGGGAGAATTCTGAAAACTGATTTAAACAGTGGTAATTGTGTAGTGCAAT
GTCAGACTGAAAAAGGTGGCCTAAACAGTACATTACCTTTCCACAATATCAGTAAATATG
CATTTGGGGATTGCCCCAAATATATTGGAGTCAAGAGTCTCAAACTGGCAATCGGTCTGA
GAAATGTGCCTGCCAGGTCAAGTAGAGGGCTATTTGGAGCCATAGCTGGATTCATAGAAG
GAGGTTGGCCAGGGCTGGTTGCCGGTTGGTATGGTTTCCAACATTCAAATGATCAAGGGG
TTGGCATGGCTGCAGATAGGGATTCCACTCAAAAGGCAGTTGACAAAATAACAGCCAAGG
TGAACAATATAGTCGACAAGATGAACAAGCAATATGAAATAATTGATCATGAATTCAGTG
AGGTTGAAACTAGACTCAATATGATCAATAACAAGATTGATGACCAAATACAAAATGTAT
GGGCATATAATGCAGAGTTGCTAGTACTACTTGAGAACCAGAAAACACTCGATGAGCATG
ACGCAAACGTGAACAACCTATACAACAAGGTGAAAAGGGCCTTAGGCTCCAATGCGATGG
AAGATGGGAAAGGCTGTTTCGAGTTATACCACAAATGTGATGATCAATGCATGGAAACTA
TTCGGAACGGGACCTATAATAGGAGAAAGTACAAAGAGGAATCAAGACTAGAAAGGCAGA
AAATAGAGGGAGTTAAACTGGAATCTGAGGGGACTTACAAAATACTTACCATTTATTCGA
CTGTCGCCTCATCTCTTGTACTTGCAATGGGGTTTGCTGCCTTCTTATTCTGGGCCATGT
CAAATGGATCATGCAGGTGCAACATCTGTATATAATTGGCAAAAACACCCTTGTTTCTAC
T
>gi|284930092|gb|GU471874.1| Influenza A virus (A/chicken/Zhejiang/E5/2009(H9N2)) segment 4 hemagglutinin (HA) gene, complete cds
ATGGAAGTAGTATCACTAATAACTATACTACTAGTAGTAACAGTAAGCAATGCAGATAAA
ATCTGCATCGGCTATCAATCAACAAACTCCACAGAAACTGTAGACACACTAACAGAAAAC
AATGTCCCTGTGACACATGCCAAAGAATTGCTCCACACAGAGCATAATGGGATGCTGTGT
GCAACAAGCTTGGGACACCCTCTTATTCTAGACACCTGTACCATTGAAGGACTAATCTAT
GGCAATCCTTCTTGTGATCTATTGTTGGGAGGAAGAGAATGGTCCTATATCGTCGAGAGA
CCATCAGCTGTTAACGGATTGTGTTATCCCGGGAATGTAGAAAATCTAGAAGAGCTAAGG
TCACTTTTTAGTTCTGCTAGGTCTTATCAAAGGATCCAGATTTTCCCAGACACAATCTGG
AATGTGTCTTACAGTGGGACAAGCAAAGCATGTTCAGATTCATTCTACAGAAGCATGAGA
TGGTTGACTCAAAAGAACAACGCTTACCCTATTCAAGACGCCCAATACACAAATAATCAA
GAAAAGAACATTCTTTTCATGTGGGGCATAAATCACCCACCCACCGATACTGTGCAGACA
AATCTGTACACAAGAACCGACACAACAACGAGTGTGGCAACAGAAGAAATAAATAGGACC
TTCAAACCATTGATAGGACCAAGGCCTCTTGTCAACGGTTTGCAGGGAAGAATTGATTAT
TATTGGTCGGTATTGAAACCGGGTCAAACACTGCGAATAAGATCTAATGGGAATCTAATA
GCTCCATGGTATGGACACATTCTTTCAGGAGAGAGCCACGGAAGAATCCTGAAGACTGAT
TTAAAAAGGGGTAGCTGCACAGTGCAATGTCAGACAGAAAAAGGTGGCTTAAACACAACA
TTGCCATTCCAAAACGTAAGTAAGTATGCATTTGGAAACTGCTCGAAATACATTGGCATA
AAGAGTCTCAAACTTGCAGTTGGTCTGAGGAATGTGCCTTCTAGATCTAGTAGAGGACTA
TTCGGGGCCATAGCAGGATTCATAGAGGGAGGTTGGTCAGGACTAGTTGCTGGTTGGTAT
GGATTCCAGCATTCAAATGACCAAGGGGTTGGTATGGCAGCAGATAGAGACTCAACCCAA
AAGGCAATTGATAAAATAACATCCAAAGTGAATAACATAGTCGACAAAATGAACAAGCAG
TATGAAATTATTGATCATGAATTCAGCGAGGTTGAAACTAGACTTAACATGATCAATAAT
AAGATTGATGATCAAATCCAAGATATATGGGCATATAATGCAGAATTGCTAGTTCTGCTT
GAAAACCAGAAAACACTCGATGAGCATGATGCAAATGTACACAATCTATATAATAAAGTG
AAGAGGGCATTGGGTTCCAATGCGGTGGAAGATGGGAAAGGATGTTTCGAGCTATACCAC
AAATGTGATGACCAGTGCATGGAGACAATTCGGAACGGGACCTACAACAGGAGGAAGTAT
CAAGAGGAATCAAAATTAGAAAGACAGAAAATAGAGGGGGTCAAGCTGGAATCTGAAGGA
ACTTACAAAATCCTCACCATTTATTCGACTGTCGCCTCATCTCTTGTGATTGCAATGGGG
TTTGCTGCCTTCTTGTTCTGGGCCATGTCCAATGGGTCTTGCAGATGCAACATTTGTATA
TAA
>gi|284930090|gb|GU471873.1| Influenza A virus (A/chicken/Zhejiang/HE6/2009(H9N2)) segment 4 hemagglutinin (HA) gene, complete cds
ATGGAAGTAGTATCACTAATAACTATACTACTAGTAGTAACAGTAAGCAATGCAGATAAA
ATCTGCATCGGCTATCAATCAACAAACTCCACAGAAACTGTAGACACACTAACAGAAAAC
AATGTCCCTGTGACACATGCCAAAGAATTGCTCCACACAGAGCATAATGGGATGCTGTGT
GCAACAAGCTTGGGACACCCTCTTATTCTAGACACCTGTACCATTGAAGGACTAATCTAT
GGCAATCCTTCTTGTGATCTATTGTTGGGAGGAAGAGAATGGTCCTATATCGTCGAGAGA
CCATCAGCTGTTAACGGATTGTGTTATCCCGGGAATGTAGAAAATCTAGAAGAGCTAAGG
TCACTTTTTAGTTCTGCTAGGTCTTATCAAAGGATCCAGATTTTCCCAGACACAATCTGG
AATGTGTCTTACAGTGGGACAAGCAAAGCATGTTCAGATTCATTCTACAGAAGCATGAGA
TGGTTGACTCAAAAGAACAACGCTTACCCTATTCAAGACGCCCAATACACAAATAATCAA
GAAAAGAACATTCTTTTCATGTGGGGCATAAATCACCCACCCACCGATACTGCGCAGACA
AATCTGTACACAAGAACCGACACAACAACGAGTGTGGCAACAGAAGAAATAAATAGGACC
TTCAAACCATTGATAGGACCAAGGCCTCTTGTCAACGGTTTGCAGGGAAGAATTGATTAT
TATTGGTCGGTATTGAAACCGGGTCAAACACTGCGAATAAGATCTAATGGGAATCTAATA
GCTCCATGGTATGGACACATTCTTTCAGGAGAGAGCCACGGAAGAATCCTGAAGACTGAT
TTAAAAAGGGGTAGCTGCACAGTGCAATGTCAGACAGAAAAAGGTGGCTTAAACACAACA
TTGCCATTCCAAAACGTAAGTAAGTATGCATTTGGAAACTGCTCGAAATACATTGGCATA
AAGAGTCTCAAACTTGCAGTTGGTCTGAGGAATGTGCCTTCTAGATCTAGTAGAGGACTA
TTCGGGGCCATAGCAGGATTCATAGAGGGAGGTTGGTCAGGACTAGTTGCTGGTTGGTAT
GGATTCCAGCATTCAAATGACCAAGGGGTTGGTATGGCAGCAGATAGAGACTCAACCCAA
AAGGCAATTGATAAAATAACATCCAAAGTGAATAACATAGTCGACAAAATGAACAAGCAG
TATGAAATTATTGATCATGAATTCAGCGAGGTTGAAACTAGACTTAACATGATCAATAAT
AAGATTGATGATCAAATCCAAGATATATGGGCATATAATGCAGAATTGCTAGTTCTGCTT
GAAAACCAGAAAACACTCGATGAGCATGATGCAAATGTACACAATCTATATAATAAAGTG
AAGAGGGCATTGGGTTCCAATGCGGTGGAAGATGGGAAAGGATGTTTCGAGCTATACCAC
AAATGTGATGACCAGTGCATGGAGACAATTCGGAACGGGACCTACAACAGGAGGAAGTAT
CAAGAGGAATCAAAATTAGAAAGACAGAAAATAGAGGGGGTCAAGCTGGAATCTGAAGGA
ACTTACAAAATCCTCACCATTTATTCGACTGTCGCCTCATCTCTTGTGATTGCAATGGGG
TTTGCTGCCTTCTTGTTCTGGGCCATGTCCAATGGGTCTTGCAGATGCAACATTTGTATA
TAA
>gi|284930088|gb|GU471872.1| Influenza A virus (A/chicken/Zhejiang/HE2/2009(H9N2)) segment 4 hemagglutinin (HA) gene, complete cds
ATGGAAGTAGTATCACTAATAACTATACTACTAGTAGTAACAGTAAGCAATGCAGGTAAA
ATTTGCATCGGCTATCAATCAACAAACTCCACAGAAACTGTAGACACACTAACAGAAAAC
AATGTCCCTGTGACACATGCCAAAGAATTGCTCCACACAGAGCATAATGGGATGCTGTGT
GCAACAAGCTTGGGACACCCTCTTATTCTAGACACCTGTACCATTGAAGGACTAATCTAT
GGCAATCCTTCTTGTGATCTATTGTTGGGAGGAAGAGAATGGTCCTATATCGTCGAGAGA
CCAACAGCTGTTAACGGATTGTGTTATCCCGGGAATGTAGAAAATCTAGAAGAGCTAAGG
TCACTTTTTAGTTCTGCTAGGTCTTATCAAAGGATCCAGATTTTCCCAGACACAATCTGG
AATGTGTCCTACAGTGGGACAAGCAAAGCATGTTCAGATTCATTCTACAGAAGCATGAGA
TGGTTGACTCAAAAGAACAACGCTTACCCTATTCAAGACGCCCAATACACAAATGATCAA
GAAAAGAACATTCTTTTCATGTGGGGCATAAATCACCCACCCACCGATACTGTGCAGACA
AATCTGTACACAAGAACCGACACAACAACGAGTGTGGCAACAGAAGAAATAAATAGGACC
TTCAAACCATTGATAGGACCAAGGCCTCTTGTCAACGGTTTGCAGGGAAGAATTGATTAT
TATTGGTCGGTATTGAAACCGGGTCAAACACTGCGAATAAGATCTAATGGGAATCTAATA
GCTCCATGGTATGGACACATTCTTTCAGGAGAGAGCCACGGAAGAATCCTGAAGACTGAT
TTAAAAAGGGGTAGCTGCACAGTGCAATGTCAGACAGAAAAAGGTGGCTTAAACACAACA
TTGCCATTCCAAAACGTAAGTAAGTATGCATTTGGAAACTGCTCGAAATACATTGGCATA
AAGAGTCTCAAACTTGCAGTTGGTCTGAGGAATGTGCCTTCTAGATCTAGTAGAGGACTA
TTCGGGGCCATAGCAGGATTCATAGAGGGAGGTTGGTCAGGACTAGTTGCTGGTTGGTAT
GGATTCCAGCATTCAAATGACCAAGGGGTTGGTATGGCAGCGGATAGAGACTCAACCCAA
AAGGCAATTGATAAAATAACATCCAAAGTGAATAACATAGTCGACAAAATGAACAAGCAG
TATGAAATTATTGATCATGAATTCAGCGAGGTTGAAACTAGACTTAACATGATCAATAAT
AAGATTGATGATCAAATCCAAGATATATGGGCATATAATGCAGAATTGCTAGTTCTGCTT
GAAAACCAGAAAACACTCGATGAGCATGATGCAAATGTAAACAATCTATATAATAAAGTG
AAGAGGGCATTGGGTTCCAATGCGGTGGAAGATGGGAAAGGATGTTTCGAGCTATACCAC
AAATGTGATGACCAGTGCATGGAGACAATTCGGAACGGGACCTACAACAGGAGGAAGTAT
CAAGAGGAATCAAAATTAGAAAGACAGAGAATAGAGGGGGTCAAGCTGGAATCTGAAGGA
ACTTACAAAATCCTCACCATTTATTCGACTGTCGCCTCATCTCTTGTGATTGCAATGGGG
TTTGCTGCCTTCTTGTTCTGGGCCATGTCCAATGGGTCTTGCAGATGCAACATTTGTATA
TAA
>gi|284930086|gb|GU471871.1| Influenza A virus (A/chicken/Zhejiang/HF4/2009(H9N2)) segment 4 hemagglutinin (HA) gene, complete cds
ATGGAAGTAGTATCACTAATAACTATACTACTAGTAGTAACAGTAAGTAATGCAGATAAA
ATCTGCATCGGCTATCAATCAACAAACTCCACAGAAACTGTAGACACACTAACAGAAAAC
AATGTCCCTGTGACACATGCCAAAGAATTGCTCCACACAGAGCATAATGGGATGCTGTGT
GCAACAAGCTTGGGACACCCTCTTATTCTAGACACCTGTACCATTGAAGGACTAATCTAT
GGCAATCCTTCTTGTGATCTATTGTTGGGAGGAAGAGAATGGTCCTATATCGTCGAGAGA
CCATCAGCTGTTAACGGATTGTGTTATCCCGGGAATGTAGAAAATCTAGAAGAGCTAAGG
TCACTTTTTAGTTCTGCTAGGTCTTATCAAAGGATCCAGATTTTCCCAGACACAATCTGG
AATGTGTCTTACAGTGGGACAAGCAAAGCATGTTCAGATTCATTCTACAGAAGCATGAGA
TGGTTGACTCAAAAGAACAACGCTTACCCTATTCAAGACGCCCAATACACAAATAATCAA
GAAAAGAACATTCTTTTCATGTGGGGCATAAATCACCCACCCACCGATACTGCGCAGACA
AATCTGTACACAAGAACCGACACAACAACGAGTGTGGCAACAGAAGAAATAAATAGGACC
TTCAAACCATTGATAGGACCAAGGCCTCTTGTCAACGGTTTGCAGGGAAGAATTGATTAT
TATTGGTCGGTATTGAAACCGGGTCAAACACTACGAATAAGATCTAATGGGAATCTAATA
GCTCCATGGTATGGACACATTCTTTCAGGAGAGAGCCACGGAAGAATCCTGAAGACTGAT
TTAAAAAGGGGTAGCTGCACAGTGCAATGTCAGACAGAAAAGGGTGGCTTAAACACAACA
TTGCCATTCCAAAACGTAAGTAAGTATGCATTTGGAAACTGCTCGAAATACATTGGCATA
AAGAGTCTCAAACTTGCAGTTGGTCTGAGGAATGTGCCTTCTAGATCTAGTAGAGGACTA
TTCGGGGCTATAGCAGGATTCATAGAGGGAGGTTGGTCAGGACTAGTTGCTGGTTGGTAT
GGATTCCAGCATTCAAATGACCAAGGGGTTGGTATGGCAGCAGATAGAGACTCAACCCAA
AAGGCAATTGATAAAATAACATCCAAAGTGAATAACATAGTCGACAAAATGAACAAGCAG
TATGAAATTATTGATCATGAATTCAGCGAGGTTGAAACTAGACTTAACATGATCAATAAT
AAGATTGATGATCAAATCCAAGATATATGGGCATATAATGCGGAATTGCTAGTTCTGCTT
GAAAACCAGAAAACACTCGATGAGCATGATGCAAATGTAAACAATCTATATAATAAAGTG
AAGAGGGCATTGGGTTCCAATGCGGTGGAAGATGGGAAAGGATGTTTCGAGCTATACCAC
AAATGTGATGACCAGTGCATGGAGACAATTCGGAACGGGACCTACAACAGGAGGAAGTAT
CAAGAGGAATCAAAATTAGAAAGACAGAAAATAGAGGGGGTCAAGCTGGAATCTGAAGGA
ACTTACAAAATCCTCACCATTTATTCGACTGTCGCCTCGTCTCTTGTGATTGCAATGGGG
TTTGCTGCCTTCTTGTTCTGGGCCATGTCCAATGGGTCTTGCAGATGCAACATTTGTATA
TAA
>gi|284930084|gb|GU471870.1| Influenza A virus (A/chicken/Zhejiang/HE1/2009(H9N2)) segment 4 hemagglutinin (HA) gene, complete cds
ATGGAAGTAGTATCACTAATAACTATGCTACTAGTAGCAACAGTAATCAATGCAGATGAA
ATCTGCATCGGCTACCAATCAACAAACTCCACAGAAACTGTAGACACATTAACAGAAAAC
AATGTCCCTGTGACACATGCCAAAGAATTGCTCCACACAGAGCACAATGGGATGCTGTGT
GCAACAAACTTGGGACACCCTCTTATTCTAGACACCTGTACCATTGAAGGACTAATCTAT
GGCAATCCTTCTTGTGATCTACTGTTGGGAGGAAGAGAATGGTCCTACATCGTTGAGAGA
CCATCGGCTGTTAATGGATTGTGTTACCCCGGGAATGTAGAAAATCTAGAAGAGCTAAGG
TCACTTTTTAGTTCTGCTAGTTCCTATCAAAGGATTCAGATTTTTCCAGACACAATCTGG
AATGTGTCTTACAGTGGGACAAGCAAAGCATGTTCAGATTCATTCTACAGAAGCATGAGA
TGGTTGACCCAAAAGAACAACGCATACCCTATTCAAGACGCCCAATACACAAATAATCAA
GAAAAGAACATTCTTTTCATGTGGGGCATAAATCACCCACCCACAGATACTGCGCAGACA
AATCTGTACACAAGAACCGACACAACAACAAGTGTGGCAACAGGAGATATAAATAGGACC
TTCAAACCATTGGTAGGACCAAGGCCTCTTGTCAATGGTTTACAGGGAAGAATTGATTAT
TATTGGTCGGTATTGAAACCAGGTCAAACACTGCGAATCAGATCCAATGGGAATCTAATA
GCTCCATGGTATGGACACATTCTTTCAGGAGAGAGCCACGGAAGAATCCTGAAGACTGAT
CTAAAAAGGGGTAGCTGTACAGTGCAATGTCAGACAGAAAAAGGTGGCTTAAACACAACA
TTGCCACTCCAAAATGTAAGTAAGTATGCATTTGGAAACCGTTCGAAATATGTTGGAGTG
AAGAGTCTCAAACTTGCAGTAGGTCTGAGGAATGTGCCTTCTAGATCTAGTAGAGGACTA
TTCGGGGCCATAGCTGGATTCATAGAGGGAGGTTGGTCAGGATTAGTTGCTGGTTGGTAT
GGATTCCAGCATTCAAATGACCAAGGGGTTGGTATGGCAGCAGATAGAGACTCAACCCAA
AAGGCAATTGATAAAATAACATCCAAAGTGAATAACATAGTCGATAAAATGAACAAACAA
TATGAAATTATTGATCATGAATTCAGTGAGGTTGGAACTAGACTTAACATGATCAATAAT
AAGATCGATGATCAAATTCAAGACATATGGGCATATAACGCAGAGTTGCTAGTGCTGCTT
GAAAACCAGAAAACACTCGATGAGCATGATACAAATGTAAACAATCTATATAATAAAGTG
AAGAGGGCATTAGGTTCCAATGCAGTGGAAGATGGGAAAGGATGTTTCGAGCTATACCAC
AAATGTGATGACCAGTGCATGGAGACAATTCGGAACGGGACCTACAACAGGAGGAGGTAT
CAAGAGGAATCAAAATTGGAAAGACAGAAAATAGAGGGGGTCAAGCTGGAATCTGAAGGA
ACTTACAAAATCCTAACCATTTATTCGACTGTCGCCTCATCTCTTGTGATTGCAATGGGG
TTTGCTGCCTTCCTGTTCTGGGCCATGTCCAATGGGTCTTGCAGATGCAACATTTGTATA
TAA
>gi|284930082|gb|GU471869.1| Influenza A virus (A/chicken/Zhejiang/HF5/2009(H9N2)) segment 4 hemagglutinin (HA) gene, complete cds
ATGGAAGTAGTATCACTAATAACTATACTACTAGTAGTAACAGTAAGTAATGCAGATAAA
ATCTGCATCGGCTATCAATCAACAAACTCCACAGAAACTGTAGACACACTAACAGAAAAC
AATGTCCCTGTGACACATGCCAAAGAATTGCTCCACACAGAGCATAATGGGATGCTGTGT
GCAACAAGCTTGGGACACCCTCTTATTCTAGACACCTGTACCATTGAAGGACTAATCTAT
GGCAATCCTTCTTGTGATCTATTGTTGGGAGGAAGAGAATGGTCCTATATCGTCGAGAGA
CCATCAGCTGTTAACGGATTGTGTTATCCCGGGAATGTAGAAAATCTAGAAGAGCTAAGG
TCACTTTTTAGTTCTGCTAGGTCTTATCAAAGGATCCAGATTTTCCCAGACACAATCTGG
AATGTGTCTTACAGTGGGACAAGCAAAGCATGTTCAGATTCATTCTACAGAAGCATGAGA
TGGTTGACTCAAAAGAACAACGCTTACCCTATTCAAGACGCCCAATACACAAATAATCAA
GAAAAGAACATTCTTTTCATGTGGGGCATAAATCACCCACCCACCGATACTGCGCAGACA
AATCTGTACACAAGAACCGACACAACAACGAGTGTGGCAACAGAAGAAATAAATAGGACC
TTCAAACCATTGATAGGACCAAGGCCTCTTGTCAACGGTTTGCAGGGAAGAATTGATTAT
TATTGGTCGGTATTGAAACCGGGTCAAACACTACGAATAAGATCTAATGGGAATCTAATA
GCTCCATGGTATGGACACATTCTTTCAGGAGAGAGCCACGGAAGAATCCTGAAGACTGAT
TTAAAAAGGGGTAGCTGCACAGTGCAATGTCAGACAGAAAAAGGTGGCTTAAACACAACA
TTGCCATTCCAAAACGTAAGTAAGTACGCATTTGGAAACTGCTCGAAATACATTGGCATA
AAGAGTCTCAAACTTGCAGTTGGTCTGAGGAATGTGCCTTCTAGATCTAGTAGAGGACTA
TTCGGGGCCATAGCAGGATTCATAGAGGGAGGTTGGTCAGGACTAGTTGCTGGTTGGTAT
GGATTCCAGCATTCAAATGACCAAGGGGTTGGTATGGCAGCAGATAGAGACTCAACCCAA
AAGGCAATTGATAAAATAACATCCAAAGTGAATAACATAGTCGACAAAATGAACAAGCAG
TATGAAATTATTGATCATGAATTCAGCGAGGTTGAAACTAGACTTAACATGATCAATAAT
AAGATTGATGATCAAATCCAAGATATATGGGCATATAATGCAGAATTGCTAGTTCTGCTT
GAAAACCAGAAAACACTCGATGAGCATGATGCAAATGTAAACAATCTATATAATAAAGTG
AAGAGGGCATTGGGTTCCAATGCGGTGGAAGATGGGAAAGGATGTTTCGAGCTATACCAC
AAATGTGATGACCAGTGCATGGAGACAATTCGGAGCGGGACCTACAACAGGAGGAAGTAT
CAAGAGGAATCAAAATTAGAAAGACAGAAAATAGAGGGGGTCAAGCTGGAATCTGAAGGA
ACTTACAAAATCCTCACCATTTATTCGACTGTCGCCTCGTCTCTTGTGATTGCAATGGGG
TTTGCTGCCTTCTTGTTCTGGGCCATGTCCAATGGGTCTTGCAGATGCAACATTTGTATA
TAA
>gi|284930080|gb|GU471868.1| Influenza A virus (A/chicken/Zhejiang/HE7/2009(H9N2)) segment 4 hemagglutinin (HA) gene, complete cds
ATGGAAGTAGTATCACTAATAACTATACTACTAGGAGTAACAGTAAGCAATGCAGATAAA
ATCTGCATCGGCTATCAATCAACAAACTCCACAGAAACTGTAGACACACTAACAGAAAAC
AATGTCCCTGTGACACATGCCAAAGAATTGCTCCACACAGAGCATAATGGGATGCTGTGT
GCAACAAGCTTGGGACACCCTCTTATTCTAGACACCTGTACCATTGAAGGACTAATCTAT
GGCAATCCTTCTTGTGATCTATTGTTGGGAGGAAGAGAATGGTCCTATATCGTCGAGAGA
CCATCAGCTGTTAACGGATTGTGTTATCCCGGGAATGTAGAAAATCTAGAAGAGCTAAGG
TCACTTTTTAGTTCTGCTAGGTCTTATCAAAGGATCCAGATTTTCCCAGACACAATCTGG
AATGTGTCTTACAGTGGGACAAGCAAAGCATGTTCAGATTCATTCTACAGAAGCATGAGA
TGGTTGACTCAAAAGAACAATGCTTACCCTATTCAAGACGCCCAATACACAAATGATCAA
GAAAAGAACATTCTTTTCATGTGGGGCATAAATCACCCACCCACCGATACTGCGCAGACA
AATCTGTACACAAGAACCGACACAACAACGAGTGTGGCAACAGAAGAAATAAATAGGACC
TTCAAACCATTGATAGGACCAAGGCCTCTTGTCAACGGTTTGCAGGGAAGAATTGATTAT
TATTGGTCGGTATTGAAACCGGGTCAAACACTACGAATAAGATCTAATGGGAATCTAATA
GCTCCATGGTATGGACACATTCTTTCAGGAGAGAGCCACGGAAGAATCCTGAAGACTGAT
TTAAAAAGGGGTAGCTGCACAGTGCAATGTCAGACAGAAAAAGGTGGCTTAAACACAACA
TTGCCATTCCAAAACGTAAGTAAGTATGCATTTGGAAACTGCTCGAAATACATTGGCATA
AAGAGTCTCAAACTTGCAGTTGGTCTGAGGAATGTGCCTTCTAGATCTAGTAGAGGACTA
TTCGGGGCCATAGCAGGATTCATAGAGGGAGGTTGGTCAGGACTAGTTGCTGGTTGGTAT
GGATTCCAGCATTCAAATGACCAAGGGGTTGGTATGGCAGCAGATAGAGACTCAACCCAA
AAGGCAATTGATAAAATAACATCCAAAGTGAATAACATAGTCGACAAAATGAACAAGCAG
TATGAAATTATTGATCATGAATTCAGCGAGGTTGAAACTAGACTTAACATGATCAATAAT
AAGATTGATGATCAAATCCAAGATATATGGGCATATAATGCAGAATTGCTAGTTCTGCTT
GAAAACCAGAAACCACTCGATGAGCATGATGCAAATGTAAACAATCTATATAATAAAGTG
AAGAGGGCATTGGGTTCCAATGCGGTGGAAGATGGGAAAGGATGTTTCGAGCTATACCAC
AAATGTGATGACCAGTGCATGGAGACAATTCGGAACGGGACCTACGACAGGAGGAAGTAT
CAAGAGGAATCAAAATTAGAAAGACAGAAAATAGAGGGGGTCAAGCTGGAATCTGAAGGA
ACTTACAAAATCCTCACCATTTATTCGACTGTCGCCTCATCTCTTGTGATTGCAATGGGG
TTTGCTGCCTTCTTGTTCTGGGCCATGTCCAATGGGTCTTGCAGATGCAACATTTGTATA
TAA
>gi|284930078|gb|GU471867.1| Influenza A virus (A/chicken/Zhejiang/HE3/2009(H9N2)) segment 4 hemagglutinin (HA) gene, complete cds
ATGGAAGTAGTATCACTAATAACTATACTACTAGTAGTAACAGTAAGCAATGCAGATAAA
ATCTGCATCGGCTATCAATCAACAAACTCCACAGAAACTGTAGACACACTAACAGAAAAC
AATGTCCCTGTGACACATGCCAAAGAATTGCTCCACACAGAGCATAATGGGATGCTGTGT
GCAACAAGCTTGGGACACCCTCTTATTCTAGACACCTGTACCATTGAAGGACTAATCTAT
GGCAATCCTTCTTGTGATCTATTGTTGGGAGGAAGAGAATGGTCCTATATCGTCGAGAGA
CCATCAGCTGTTAACGGATTGTGTTATCCCGGGAATGTAGAAAATCTAGAAGAGCTAAGG
TCACTTTTTAGTTCTGCTAGGTCTTATCAAAGGATCCAGATTTTCCCAGACACAATCTGG
AATGTGTCTTACAATGGGACAAGCAAAGCATGTTCAGATTCATTCTACAGAAGCATGAGA
TGGTTGACTCAAAAGAACAACGCTTACCCTATTCAAGACGCCCAATACACAAATAATCAA
GAAAAGAACATTCTTTTCATGTGGGGCATAAATCACCCACCCACCGATACTGTGCAGACA
AATCTGTACACAAGAACCGACACAACAACGAGTGTGGCAACAGAAGAAATAAATAGGACC
TTCAAACCATTGATAGGACCAAGGCCTCTTGTCAACGGTTTGCAGGGAAGAATTGATTAT
TATTGGTCGGTATTGAAACCGGGTCAAACACTGCGAATAAGATCTAATGGGAATCTAATA
GCTCCATGGTATGGACACATTCTTTCAGGAGAGAGCCACGGAAGAATCCTGAAGACTGAT
TTAAAAAGGGGTAGCTGCACAGTGCAATGTCAGACAGAAAAAGGTGGCTTAAACACAACA
TTGCCATTCCAAAACGTAAGTAAGTATGCATTTGGAAACTGCTCGAAATACATTGGCATA
AAGAGTCTCAAACTTGCAGTTGGTCTGAGGAATGTGCCTTCTAGATCTAGTAGAGGACTA
TTCGGGGCCATAGCAGGATTCATAGAGGGAGGTTGGTCAGGACTAGTTGCTGGTTGGTAT
GGATTCCAGCATTCAAATGACCAAGGAGTTGGTATGGCAGCAGATAGAGACTCAACCCAA
AGGGCAATTGATAAAATAACATCCAAAGTGAATAACATAGTCGACAAAATGAACAAGCAG
TATGAAATTATTGATCATGAATTCAGCGAGGTTGAAACTAGACTTAACATGATCAATAAT
AAGATTGATGATCAAATCCAAGATATATGGGCATATAATGCAGAATTGCTAGTTCTGCTT
GAAAACCAGAAAACACTCGATGAGCATGATGCAAATGTAAACAATCTATATAATAAAGTG
AAGAGGGCATTGGGTTCCAATGCGGTGGAAGATGGGAAAGGATGTTTCGAGCTATACCAC
AAATGTGATGACCAGTGCATGGAGACAATTCGGAACGGGACCTACAACAGGAGGAAGTAT
CAAGAGGAATCAAAATTAGAAAGACAGAAAATAGAGGGGGTCAAGCTGGAATCTGAAGGA
ACTTACAAAATCCTCACCATTTATTCGACTGTCGCCTCATCTCTTGTGATTGCAATGGGG
TTTGCTGCCTTCTTGTTCTGGGCCATGTCCAATGGGTCTCGCAGATGCAACATTTGTATA
TAA
>gi|284930076|gb|GU471866.1| Influenza A virus (A/chicken/Zhejiang/HF2/2009(H9N2)) segment 4 hemagglutinin (HA) gene, complete cds
ATGGAAGTAGTATCACTAATAACTATACTACTAGTAGTAACAGTAAGCAATGCAGATAAA
ATCTGCATCGGCTATCAATCAACAAACTCCACAGAAACTGTAGACACACTAACAGAAAAC
AATGTCCCTGTGACACATGCCAAAGAATTGCTCCACACAGAGCATAATGGGATGCTGTGT
GCAACAAGCTTGGGACACCCTCTTATTCTAGACACCTGTACCATTGAAGGACTAATCTAT
GGCAATCCTTCTTGTGATCTATTGTTGGGAGGAAGAGAATGGTCCTATATCGTCGAGAGA
CCATCAGCTGTTAACGGATTGTGTTATCCCGGGAATGTAGAAAATCTAGAAGAGCTAAGG
TCACTTTTTAGTTCTGCTAGGTCTTATCAAAGGATCCAGATTTTCCCAGACACAATCTGG
AATGTGTCTTACAGTGGGACAAGCAAAGCATGTTCAGATTCATTCTACAGAAGCATGAGA
TGGTTGACTCAAAAGAACAACGCTTACCCTATTCAAGACGCCCAATACACAAATAATCAA
GAAAAGAACATTCTTTTCATGTGGGGCATAAATCAACCACCCACCGATACTGTGCAGACA
AATCTGTACACAAGAACCGACACAACAACGAGTGTGGCAACAGAAGAAATAAATAGGACC
TTCAAACCATTGATAGGACCAAGGCCTCTTGTCAACGGTTTGCAGGGAAGAATTGATTAT
TATTGGTCGGTATTGAAACCGGGTCAAACACTGCGAATAAGATCTAATGGGAATCTAATA
GCTCCATGGTATGGACACATTCTTTCAGGAGAGAGCCACGGAAGAATCCTGAAGACTGAT
TTAAAAAGGGGTAGCTGCACAGTGCAATGTCAGACAGAAAAAGGTGGCTTAAACACAACA
TTGCCATTCCAAAACGTAAGTAAGTATGCATTTGGAAACTGCTCGAAATACATTGGCATA
AAGAGTCTCAAACTTGCAGTTGGTCTGAGGAATGTGCCTTCTAGATCTAGTAGAGGACTA
TTCGGGGCCATAGCAGGATTCATAGAGGGAGGTTGGTCAGGACTAGTTGCTGGTTGGTAT
GGATTCCAGCATTCAAATGACCAAGGGGTTGGTATGGCAGCAGATAGAGACTCAACCCAA
AAGGCAATTGATAAAATAACATCCAAAGTGAATAACATAGTCGACAAAATGAACAAGCAG
TATGAAATTATTGATCATGAATTCAGCGAGGTCGAAACTAGACTTAACATGATCAATAAT
AAGATTGATGATCAAATCCAAGATATATGGGCATATAATGCAGAATTGCTAGTTCTGCTT
GAAAACCAGAAAACACTCGATGAGCATGATGCAAATGTAAACAATCTATATAATAAAGTG
AAGAAGGCATTGGGTTCCAATGCGGTGGAAGATGGGAAAGGATGTTTCGAGCTATACCAC
AAATGTGATGACCAGTGCATGGAGACAATTCGGAACGGGACCTACAACAGGAGGAAGTAT
CAAGAGGAATCAAAATTAGAAAGACAGAAAATAGAGGGGGTCAAGCTGGAATCTGAAGGA
ACTTACAAAATCCTCACCATTTATTCGACTGTCGCCTCATCTCTTGTGATTGCAATGGGG
TTTGCTGCCTTCTTGTTCTGGGCCATGTCCAATGGGTCTTGCAGATGCAACATTTGTATA
TAA
>gi|284930074|gb|GU471865.1| Influenza A virus (A/chicken/Zhejiang/HF3/2009(H9N2)) segment 4 hemagglutinin (HA) gene, complete cds
ATGGAAGTAGTATCACTAATAACTATACTACTAGTAGTAACAGTAAGCAATGCAGATAAA
ATCTGCATCGGCTATCAATCAACAAACTCCACAGAAACTGTAGACACACTAACAGAAAAC
AATGTCCCTGTGACACATGCCAAAGAGTTGCTCCACACAGAGCATAATGGGATGCTGTGT
GCAACAAGCTTGGGACACCCTCTTATTCTAGACACCTGTACCATTGAAGGACTAATCTAT
GGCAATCCTTCTTGTGATCTATTGTTGGGAGGAAGAGAATGGTCCTATATCGTCGAGAGA
CCATCAGCTGTTAACGGATTGTGTTATCCCGGGAATGTAGAAAATCTAGAAGAGCTAAGG
TCACTTTTTAGTTCTGCTAGGTCTTATCAAAGGATCCAGATTTTCCCAGACACAATCTGG
AATGTGTCTTACAGTGGGACAAGCAAAGCATGTTCAGATTCATTCTACAGAAGCATGAGA
TGGTTGACTCAAAAGAACAACGCTTACCCTATTCAAGACGCCCAATACACAAATAATCAA
GAAAAGAATATTCTTTTCATGTGGGGCATAAATCACCCACCCACCGATACTGTGCAGACA
AATCTGTACACAAGAACCGACACAACAACGAGTGTGGCAACAGAAGAAATAAATAGGACC
TTCAAACCATTGATAGGACCAAGGCCTCTTGTCAACGGTTTGCAGGGAAGAATTGATTAT
TATTGGTCGGTATTGAAACCGGGTCAAACACTGCGAATAAGATCTAATGGGAATCTAATA
GCTCCATGGTATGGACACATTCTTTCAGGAGAGAGCCACGGAAGAATCCTGAAGACTGAT
TTAAAAAGGGGTAGCTGCACAGTGCAATGTCAGACAGAAAAAGGTGGCTTAAACACAACA
TTGCCATTCCAAAACGTAAGTAAGTATGCATTTGGAAACTGCTCGAAATACATTGGCATA
AAGAGTCTCAAACTTGCAGTTGGTCTGAGGAATGTGCCTTCTAGATCTAGTAGAGGACTA
TTCGGGGCCATAGCAGGATTCATAGAGGGAGGTTGGTCAGGACTAGTTGCTGGTTGGTAT
GGATTCCAGCATTCAAATGACCAAGGGGTTGGTATGGCAGCAGATAGAGACTCAACCCAA
AAGGCAATTGATAAAATAACATCCAAAGTGAATAACATAGTCGACAAAATGAACAAGCAG
TATGAAATTATTGATCATGAATTCAGCGAGGTTGAAACTAGACTTAACATGATCAATAAT
AAGATTGATGATCAAATCCAAGATATATGGGCATATAATGCAGAATTGCTAGTTCTGCTT
GAAAACCAGAAAACACTCGATGAGCATGATGCAAATGTAAACAATCTATATAATAAAGTG
AAGAGGGCATTGGGTTCCAATGCGGTGGAAGATGGGAAAGGATGTTTCGAGCTATACCAC
AAATGTGATGACCAGTGCATGGAGACAATTCGGAACGGGACCTACAACAGGAGGAAGTAT
CAAGAGGAATCAAAATTAGAAAGACAGAAAATAGAGGGGGTCAAGCTGGAATCTGAAGGA
ACTTACAAAATCCTCACCATTCATTCGACTGTCGCCTCATCTCTTGTGATTGCAATGGGG
TTTGCTGCCTTCTTGTTCTGGGCCATGTCCAATGGGTCTTGCAGATGCAACATTTGTATA
TAA
>gi|284930072|gb|GU471864.1| Influenza A virus (A/chicken/Zhejiang/E4/2009(H9N2)) segment 4 hemagglutinin (HA) gene, complete cds
ATGGAAGTAGTATCACTAATAACTATACTACTAGTAGTAACAGTAAGCAATGCAGATAAA
ATCTGCATCGGCTATCAATCAACAAACTCCACAGAAACTGTAGACACACTAACAGAAAAC
AATGTCCCTGTGACACATGCCAAAGAATTGCTCCACACAGAGCATAATGGGATGCTGTGT
GCAACAAGCTTGGGACACCCTCTTATTCTAGACACCTGTACCATTGAAGGACTAATCTAT
GGCAATCCTTCTTGTGATCTATTGTTGGGAGGAAGAGAATGGTCCTATATCGTCGAGAGA
CCATCAGCTGTTAACGGATTGTGTTATCCCGGGAATGTAGAAAATCTAGAAGAGCTAAGG
TCACTTTTTAGTTCTGCTAGGTCTTATCAAAGGATCCAGATTTTCCCAGACACAATCTGG
AATGTGTCTTACAGTGGGACAAGCAAAGCATGTTCAGATTCATTCTACAGAAGCATGAGA
TGGTTGACTCAAAAGAACAACGCTTACCCTATTCAAGACGCCCAATACACAAATAATCAA
GAAAAGAACATTCTTTTCATGTGGGGCATAAATCACCCACCCACCGATACTGCGCAGACA
AATCTGTACACAAGAACCGACACAACAACGAGTGTGGCAACAGAAGAAATAAATAGGACC
TTCAAACCATTGATAGGACCAAGGCCTCTTGTCAACGGTTTGCAGGGAAGAATTGATTAT
TATTGGTCGGTATTGAAACCGGGTCAAACACTGCGAATAAGATCTAATGGGAATCTAATA
GCTCCATGGTATGGACACATTCTTTCAGGAGAGAGCCACGGAAGAATCCTGAAGACTGAT
TTAAAAAGGGGTAGCTGCACAGTGCAATGTCAGACAGAAAAAGGTGGCTTAAACACAACA
TTGCCATTCCAAAACGTAAGTAAGTATGCATTTGGAAACTGCTCGAAATACATTGGCATA
AAGAGTCTCAAACTTGCAGTTGGTCTGAGGAATGTGCCTTCTAGATCTAGTAGAGGACTA
TTCGGGGCCATAGCAGGATTCATAGAGGGAGGTTGGTCAGGACTAGTTGCTGGTTGGTAT
GGATTCCAGCATTCAAATGACCAAGGGGTTGGTATGGCAGCAGATAGAGACTCAACCCAA
AAGGCAATTGATAAAATAACATCCAAAGTGAATAACATAGTCGACAAAATGAACAAGCAG
TATGAAATTATTGATCATGAATTCAGCGAGGTTGAAACTAGACTTAACATGATCAATAAT
AAGATTGATGATCAAATCCAAGATATATGGGCATATAATGCAGAATTGCTAGTTCTGCTT
GAAAACCAGAAAACACTCGATGAGCATGATGCAAATGTACACAATCTATATAATAAAGTG
AAGAGGGCATTGGGTTCCAATGCGGTGGAAGATGGGAAAGGATGTTTCGAGCTATACCAC
AAATGTGATGACCAGTGCATGGAGACAATTCGGAACGGGACCTACAACAGGAGGAAGTAT
CAAGAGGAATCAAAATTAGAAAGACAGAAAATAGAGGGGGTCAAGCTGGAATCTGAAGGA
ACTTACAAAATCCTCACCATTTATTCGACTGTCGCCTCATCTCTTGTGATTGCAATGGGG
TTTGCTGCCTTCTTGTTCTGGGCCATGTCCAATGGGTCTTGCAGATGCAACATTTGTATA
TAA
>gi|354802115|gb|JN852795.1| Influenza A virus (A/chicken/Korea/KNUSWR09/2009(H9N2)) segment 4 hemagglutinin (HA) gene, complete cds
ATGGAAGTAATAGCACTAATAGCTATACTGGTAGTGACAGGAACGAGCAATGCTGATAAA
ATTTGCATTGGATACCAGTCAACAAACTCCACAGAAACTGTTGATACACTAGTAGAAACC
AATGTCCCTGTGACACATGCCAAAGAACTGCTTCACACAGAGCACAATGGAATGTTATGT
GCAACAAATCAGGGGCATCCTCTTATACTAGACACCTGCACAGTTGAAGGGTTGGTGTAT
GGCAATCCTGCCTGTGATTCGCTACTGGGAGGAAAAGAATGGTCCTACATTGTTGAAAGA
TCATCAGCCGTTCATGGGATGTGTTACCCTGGAAGGGTAGAGAATCTGGAAGAACTAAGA
TCTTTTTTCAGTTCTGCTCGCTCCTACAAAAAACTCCTGCTCTTTCCAGACCGCACTTGG
AATGTGACTTTCACTGGAACAAGCAAAGCATGCTCAGGTTCATTCTACAGAAGTATGAGA
TGGCTGACACACAAGAGCAATTCTTACCCTATTCAAGACGCTCAATATACCAACGATTGG
GGAAAGAATATTCTCTTCGTGTGGGGCATACACCATCCACCTACTGACACTGAGCAAATG
AATCTATACAAAAAAGCTGATACAACAACGAGCATAACAACGGAAGATATCAATCGGACT
TTCAAACCAGTGATAGGACCAAGGCCCATTGTCAACGGTCAACAAGGGAGGATTGATTAT
TATTGGTCAGTACTAAAGCCAGGCCAGACATTGCGAATAAGATCCAATGGGAATTTAATT
GCTCCATGGTATGGACACATTCTTTCAGGAGAAAGCCATGGGAGAATCCTGAAGACCGAT
TTAAATAGTGGCAACTGCGTAGTACAGTGCCAAACTGAGAAAGGTGGTTTGAATACGACA
TTGCCATTCCACAATGTCAGCAAGTATGCATTTGGGAACTGCCCCAAATATGTTGGAGTG
AAGAGTCTCAAACTGGCAGTTGGTCTAAGAAATGTGCCTGCTACATCAGGTAGAGGGTTA
TTTGGTGCCATAGCTGGATTCATAGAAGGAGGTTGGCCAGGGCTAGTTGCAGGCTGGTAC
GGATTTCAGCATTCAAATGATCAAGGAGTCGGAATGGCCGCAGACAGAGAGTCAACTCAA
ACAGCAGTCAACAAGATAACATCCAAAGTAAATAATATAATCGATAAGATGAACAAGCAA
TATGAAATCATTGATCATGAGTTCAATGAAATTGAAGCCAGACTCAATATGATAAACAAT
AAGATTGATGATCAAATACAAGACATCTGGGCGTATAATGCAGAATTACTAGTACTGCTT
GAAAATCAGAAAACACTTGATGAGCATGATGCAAATGTTAACAATCTGTACAATAAGGTG
AAGAGAGCATTGGGGTCTAATGCAATAGAGGATGGGAAGGGGTGCTTCGAGTTGTATCAC
AAATGTGATGATCAATGCATGGAAACAATTAGAAACGGGACTTATGACATGGTGAAGTAT
AAAGAAGAATCAAAATTAGAAAGGCAGAAAATAGAAGGGGTGAAACTGGAGTCTGAAGGA
ACTTACAAAATTCTTACCATTTATTCGACCGTCGCCTCATCTCTCGTGCTCGCAATAGGG
TTTGCTGCCTTCATGTTCTGGGCCATGTCAAACGGATCTTGCAGATGCAACATTTGTATA
TAA
>gi|354802133|gb|JN852787.1| Influenza A virus (A/chicken/Korea/KNUGJ09/2009(H9N2)) segment 4 hemagglutinin (HA) gene, complete cds
ATGGAAGTAATAGCACTAATAGCTATACTGGTAGTGACAGGAACGAGCAATGCTGATAAA
ATTTGCATTGGATACCAGTCAACAAACTCCACAGAAACTGTTGATACACTAGTAGAAACC
AATGTCCCTGTGACACATGCCAAAGAACTGCTTCACACAGAGCACAATGGAATGTTATGT
GCAACAAATCAGGGGCATCCTCTTATACTAGACACCTGCACAGTTGAAGGGTTGGTGTAT
GGCAATCCTGCCTGTGATTCGCTACTGGGAGGAAAAGAATGGTCCTACATTGTTGAAAGA
TCATCAGCCGTTCATGGGATGTGTTACCCTGGAAGGGTAGAGAATCTGGAAGAACTAAGA
TCTTTTTTCAGTTCTGCTCGCTCCTACAAAAGACTCCTGCTCTTTCCAGACCGCACTTGG
AATGTGACTTTCACTGGAACAAGCAAAGCATGCTCAGGTTCATTCTACAGAAGTATGAGA
TGGCTGACACACAAGAGCAATTCTTACCCTATTCAAGACGCTCAATATACCAACGATTGG
GGAAAGAATATTCTCTTCGTGTGGGGCATACACCATCCACCTACTGACACTGAGCAAATG
AATCTATACAAAAAAGCTGATACAACAACGAGCATAACAACGGAAGATATCAATCGGACT
TTCAAACCAGTGATAGGACCAAGGCCCATTGTCAACGGTCAACAAGGGAGGATTGATTAT
TATTGGTCAGTACTAAAGCCAGGCCAGACATTGCGAATAAGATCCAATGGGAATTTAATT
GCTCCATGGTATGGACACATTCTTTCAGGAGAAAGCCATGGGAGAATCCTGAAGACCGAT
TTAAATAGTGGCAACTGCGTAGTACAGTGCCAAACTGAGAAAGGTGGTTTGAATACGACA
TTGCCATTCCACAATGTCAGCAAGTATGCATTTGGGAACTGCCCCAAATATGTTGGAGTG
AAGAGTCTCAAACTGGCAGTTGGTCTAAGAAATGTGCCTGCTACATCAGGTAGAGGGTTA
TTTGGTGCCATAGCTGGATTCATAGAAGGAGGTTGGCCAGGGCTAGTTGCAGGCTGGTAC
GGATTTCAGCATTCAAATGATCAAGGAGTCGGAATGGCCGCAGACAGAGAGTCAACTCAA
ACAGCAGTCAACAAGATAACATCCAAAGTAAATAATATAATCGATAAGATGAACAAGCAA
TATGAAATCATTGATCATGAGTTCAATGAAATTGAAGCCAGACTCAATATGATAAACAAT
AAGATTGATGATCAAATACAAGACATCTGGGCGTATAATGCAGAATTACTAGTACTGCTT
GAAAATCAGAAAACACTTGATGAGCATGATGCAAATGTTAACAATCTGTACAATAAGGTG
AAGAGAGCATTGGGGTCTAATGCAATAGAGGATGGGAAGGGGTGCTTCGAGTTGTATCAC
AAATGTGATGATCAATGCATGGAAACAATTAGAAACGGGACTTATGACATGGTGAAGTAT
AAAGAAGAATCAAAATTAGAAAGGCAGAAAATAGAAGGGGTGAAACTGGAGTCTGAAGGA
ACTTACAAAATTCTTACCATTTATTCGACCGTCGCCTCATCTCTCGTGCTCGCAATAGGG
TTTGCTGCCTTCATGTTCTGGGCCATGTCAAACGGATCTTGCAGATGCAACATTTGTATA
TAA
>gi|354802097|gb|JN852803.1| Influenza A virus (A/chicken/Korea/KNUWSJ09/2009(H9N2)) segment 4 hemagglutinin (HA) gene, complete cds
ATGGAAGTAATAGCACTAATAGCTATACTGGTAGTGACAGGAACGAGCAATGCTGATAAA
ATTTGCATTGGATACCAGTCAACAAACTCCACAGAAACTGTTGATACACTAGTAGAAACC
AATGTCCCTGTGACACATGCCAAAGAACTGCTTCACACAGAGCACAATGGGATGTTATGT
GCAACAAATCAGGGGCATCCTCTTATACTAGACACCTGCACAGTTGAAGGGTTGGTGTAT
GGCAATCCTGCCTGTGATTCGCTACTGGGAGGAAAAGAATGGTCCTACATTGTTGAAAGA
TCATCAGCCGTTCATGGGATGTGTTACCCTGGAAGGGTAGAGAATCTGGAAGAACTAAGA
TCTTTTTTCAGTTCTGCTCGCTCCTACAAAAAACTCCTGCTCTTTCCAGACCGCACTTGG
AATGTGACTTTCACTGGAACAAGCAAAGCATGCTCAGGTTCATTCTACAGAAGTATGAGA
TGGCTGACACACAAGAGCAATTCTTACCCTATTCAAGACGCTCAATATACCAACGATTGG
GGAAAGAATATTCTCTTCGTGTGGGGCATACACCATCCACCTACTGACACTGAGCAAATG
AATCTATACAAAAAAGCTGATACAACAACGAGCATAACAACGGAAGATATCAATCGGACT
TTCAAACCAGTGATAGGACCAAGGCCCATTGTCAACGGTCAACAAGGGAGGATTGATTAT
TATTGGTCAGTACTAAAGCCAGGCCAGACATTGCGAATAAGATCCAATGGGAATTTAATT
GCTCCATGGTATGGACACATTCTTTCAGGAGAAAGCCATGGAAGAATCCTGAAGACCGAT
TTAAATAGTGGCAACTGCGTAGTACAGTGCCAAACTGAGAAAGGTGGTTTGAATACGACA
TTGCCATTCCACAATGTCAGCAAGTATGCATTTGGGAACTGCCCCAAATATGTTGGAGTG
AAGAGTCTCAAACTGGCAGTTGGTCTAAGAAATGTGCCTGCTACATCAGGTAGAGGGTTA
TTTGGTGCCATAGCTGGATTCATAGAAGGAGGTTGGCCAGGGCTAGTTGCAGGCTGGTAC
GGATTTCAGCATTCAAATGATCAAGGAGTCGGAATGGCCGCAGACAGAGAGTCAACTCAA
ACAGCAATCAACAAGATAACATCCAAAGTAAATAATATAATCGATAAGATGAACAAGCAA
TATGAAATCATTGATCATGAGTTCAATGAAATTGAAGCCAGACTCAATATGATAAACAAT
AAGATTGATGATCAAATACAAGACATCTGGGCGTATAATGCAGAATTACTAGTACTGCTT
GAAAATCAGAAAACACTTGATGAGCATGATGCAAATGTTAACAATCTGTACAATAAGGTG
AAGAGAGCATTGGGGTCTAATGCAATAGAGGATGGGAAGGGGTGCTTCGAGTTGTATCAC
AAATGTGATGATCAATGCATGGAAACAATTAGAAACGGGACTTATGACATGGTGAAGTAT
AAAGAAGAATCAAAATTAGAAAGGCAGAAAATAGAAGGGGTGAAACTGGAGTCTGAAGGA
ACTTACAAAATTCTTACCATTTATTCGACCGTCGCCTCATCTCTCGTGCTCGCAATAGGG
TTTGCTGCCTTCATGTTCTGGGCCATGTCAAACGGATCTTGCAGATGCAACATTTGTATA
TAA
>gi|332640044|gb|JF906206.1| Influenza A virus (A/chicken/China/AH-10-01/2010(H9N2)) segment 4 hemagglutinin (HA) gene, complete cds
AGCAAAAGCAGGGGAATTTCACAACCACTCAAGATGGAGACAATATCACTAATAACTATA
CTACTAGTAGTAACAGTAAGCAATGCAGATAAAATCTGCATCGGCTATCAATCAACAAAC
TCCACAGAAACTGTAGACACACTAACAGAAAACAATGTCCCTGTGACACATGCCAAAGAA
TTGCTCCACACAGAGCATAATGGGATGCTATGTGCAACAGGCTTGGGACATCCTCTTATT
CTAGACACCTGTACCATTGAAGGACTAATCTATGGCAATCCTTCTTGTGATCTACTGCTG
GGAGGAAGAGAATGGTCCTATATCGTCGAGAGACCATCAGCTGTTAACGGATTGTGTTAC
CCCGGGAATGTAGAGAATCTAGAAGAGCTAAGGTCACTTTTTAGTTCTGCTAGTTCTTAT
CAAAGGATCCAGATTTTTCCAGACACAATCTGGAATGTGACTTACAGTGGGACAAGCAAA
GCATGTTCAGATTCATTCTACAGAAGCATGAGATGGTTGACCCAAAAGAACAACGCTTAC
CCTATTCAAGACGCCCAATACACAAATAATCAAGAAAAGAACATTCTTTTCATGTGGGGC
ATAAATCACCCCCCCACCGATACTACGCAGACAAATCTGTACACAAGAACCGACACAACA
ACGAGTGTGGCAACAGAAGAAATAAATAGGACCTTCAAACCATTGATAGGACCAAGTCCT
CTTGTCAATGGTTTGCAGGGAAGAATTGACTATTATTGGTCGGTATTGAAACCGGGTCAA
ACGCTGCGAATAAGATCCAATGGAAATCTAATAGCTCCATGGTATGGACACATTCTTTCT
GGAGAGAGCCACGGAAGAATCCTGAAGACTGATTTAAAAAGGGGTAGCTGCACAGTGCAA
TGTCAGACCGAAAAAGGTGGCTTAAACACAACATTGCCATTCCAAAACGTAAGTAAGTAT
GCATTTGGAAACTGCTCGAAATACATTGGAATAAAGAGTCTCAAACTCGCAGTTGGTCTG
AGGAATGTGCCTTCTAGATCTAGTAGAGGACTATTCGGGGCCATAGCAGGATTCATAGAG
GGAGGCTGGTCAGGACTAGTTGCTGGTTGGTATGGATTCCAGCATTCAAATGACCAAGGG
GTTGGTATGGCAGCTGATAGAGACTCAACCCAAAAGGCAATTGACAAAATAACATCCAAA
GTGAATAACATAGTCGACAAAATGAACAAGCAGTATGAAATTATTGATCATGAATTCAGC
GAGGTTGAAGCTAGACTTAACATGATCAATAATAAGATTGATGATCAAATCCAAGACATA
TGGGCATATAATGCAGAATTACTAGTTCTGCTTGAAAACCAGAAAACACTAGATGAGCAT
GATGCAAATGTAAACAATCTATATAATAAAGTGAAGAGGGCATTGGGTTCCAATGCAATG
GAAGATGGGAAAGGATGTTTCGAGCTATACCACAAATGTGATAACCAGTGCATGGAGACG
ATTCGGAACGGGACCTACAACAGGAGGAAATATCAAGAGGAATCAAAATTAGAAAGACAG
AAAATAGAGGGGGTCAAGCTGGAATCTGAAGGAACTTACAAAATCCTCACCATTTATTCG
ACTGTCGCCTCATCTCTTGTGATTGCAATGGGGTTTGCTGCCTTCTTGTTCTGGGCCATG
TCCAATGGGTCTTGCAGATGCAACATTTGTATATAATTGGCAAAAACACCCTTGTTTTCT
ACT
>gi|66733542|gb|DQ064380.1| Influenza A virus (A/chicken/Shenzhen/9/97(H9N2)) hemagglutinin (HA) gene, complete cds
AGCAAAAGCAGGGGAATTTCACAACCACTCAAGATGAAAGCAGTACCACTAATAACTATA
CTACTAGTAGTAACAGCAAGCAATGCAGACAAAATCTGCATCGGCTACCAATCAACAAAC
TCCACAGAAACCGTAGACACGCTAACAGAAAACAATGTTCCTGTGACACATGCCAAAGAA
TTGCTCCACACAGAGCACAATGGGATGCTGTGTGCAACAAATCTGGGACGTCCTCTTATT
CTAGACACTTGCACCATTGAAGGACTGATCTATGGCAACCCTTCTTGTGATCTACTGTTG
GGAGGAAGAGAATGGTCCTACATCGTCGAAAGACCATCGGCTGTTAATGGAATGTGTTAC
CCCGGGAATGTAGAAAACCTAGAGGAACTAAGGTCACTTTTTAGTTCTGCTAGTTCCTAC
CAAAGAATCCAGATCTTTCCAGACGCAATCTGGAATGTGTCTTACAGTGGAACAAGCAAA
GCATGTTCAGATTCATTCTACAGGAGCATGAGATGGTTGACTCAAAAGAACAACGCTTAC
CCTATTCAAGACGCCCAATACACAAATAATAGAGGAAAGAGCATTCTTTTCATGTGGGGC
ATAAATCACCCACCTACCGATACTGTACAGACAAATCTGTACACAAGGACTGACACAACA
ACAAGTGTGGCAACAGAAGATATAAATAGGACCTTCAAACCAGTGATAGGGCCAAGGCCC
CTTGTCAATGGTCAGCAGGGAAGAATTGATTATTATTGGTCGGTATTGAAACCAGGCCAG
ACATTGCGAGTAAGATCCAATGGGAATCTAATCGCTCCATGGTATGGACACATTCTTTCA
GGAGAGAGCCACGGAAGAATCCTGAAGACTGATTTAAACAGTGGTAGCTGTGTAGTGCAA
TGTCAAACAGAAAGAGGTGGCTTAAATACTACTTTGCCATTCCACAATGTCAGTAAATAT
GCATTTGGAAACTGCCCAAAATATGTTGGAGTAAAGAGTCTCAAACTGGCAGTTGGTCTG
AGGAATGTGCCTGCTAGATCAAGTAGAGGACTATTTGGGGCCATAGCTGGATTCATAGAG
GGAGGTTGGTCAGGGCTGGTCGCTGGTTGGTATGGGTTCCAGCATTCAAATGATCAAGGG
GTTGGTATAGCTGCAGATAGAGACTCAACTCAAAGGGCAATTGACAAAATAACGTCCAAA
GTGAATAATATAGTCGATAAAATGAACAAGCAATATGAAATTATTGATCATGAATTCAGC
GAGGTTGAAAATAGACTCAATATGATCAATAATAAGATTGATGACCAGATACAAGACATA
TGGGCATATAACGCAGAATTGCTAGTGCTGCTTGAAAACCAGAAAACACTCGATGAGCAT
GATGCGAATGTAAACAATCTATATAACAAAGTGAAGAGGGCACTGGGTTCCAATGCAATG
GAAGATGGGAAAGGGTGTTTCGAGCTATACCATAAATGTGATGATCAGTGCATGGAGACA
ATTCGGAACGGGACCTATAACAGGAGAAAGTATAAAGAGGAATCAAGACTAGAAAGACAG
AAAATAGAAGGGGTCAAGCTGGAATCTGAAGGAACTTACAAAATCCTCACCATTTATTCG
ACTGTCGCCTCATCTCTTGTGATTGCAATGGGGTTTGCTGCCTTCTTGTTCTGGGCCATG
TCCAATGGATCTTGCAGGTGCAACATTTGTATATAATTGGCAAAAACACCCTTGTTTCTA
CT
>gi|66733540|gb|DQ064379.1| Influenza A virus (A/chicken/Shijiazhuang/2/98(H9N2)) hemagglutinin (HA) gene, complete cds
AGCAAAAGCAGGGGAATTTCACAACCAATCAAAATGGAAACAATATCACTAATAACTATA
CTACTAGTAGTAACAGCAAGCAATGCAGATAAAATCTGCATCGGCTACCAATCAACAAAC
TCCACTGAAACTGTGGATACGCTAACAGAAAGCAATGTCCCTGTGACACATGCTAAAGAA
TTGCTCCACACAGAGCACAATGGAATGCTGTGTGCAACAAATCTGGGACATCCTCTCATT
CTAAAAACCTGTACCATTGAAGGACTGATCTATGGCAACCCTTCTTGTGATCTGCTGTTG
GAAGGAAGAGAATGGTCCTACATCGTCGAAAGACCATCGGCCGTTAATGGAATGTGTTAC
CCCGGGAATGTGGAAAACCTAGAGGAACTAAGATCACTCTTTAGTTCTGCTAGTTCCTAC
CAAAGGATTCAGATCTTTCCAGACACGATCTGGAATGTGTCTTACAGCGGAACAAGCAGA
GCATGTTCAGATTCATTCTACAGGAGCATGAGATGGCTGACTAAAAAGGACAACGCTTAC
CCTATTCAAGACGCCCAATACACAAATAATAGAGGAAAGAGCATTCTTTTCATGTGGGGC
ATAAATCACCCACCCACCGATACTGTACAGACAGAGTTGTACACAAGGACCGACACAACA
ACAAGTGTGACAACAGAAGATATAAATAGAACCTTCAAACCAATGATAGGGCCAAGGCCC
CTTGTCAATGGTCAGCAGGGAAGAATTGATTATTATTGGTCAGTATTAAAACCAGGTCAG
ACATTACGAGTAAGATCCAATGGGAATCTAATTGCTCCATGGTATGGACACATTCTTTCA
GGAGAGAGCCACGGAAGAATCCTGAAGACTGATTTAACCAATGGTAACTGTGTAGTGCAA
TGTCAGACTGAAAGAGGTGGCTTAAACACCACATTGCCGTTCCACAATATCAGCAAATAT
GCATTTGGAAACTGCCCAAAGTATGTTGGAGTAAAGAGTCTCAAACTAGCAGTTGGTCTG
AGGAATGTGCCTGCTAGATCAAGTAGAGGACTATTTGGGGCCATAGCTGGTTTTATAGAG
GGAGGTTGGTCAGGGTTAGTCGCTGGTTGGTATGGGTTCCAGCATTCAAATGATCAAGGG
GTTGGTATAGCTGCAGATAGAGACTCAACTCAAAGGGCAATTGACAAAATAACATCCAAA
GTGAGTAATATAGTCGATAAAATGAACAAGCAATATGAAATCATTGATCATGAATTCAGC
GAGGTTGAAACTAGACTCAATATGATCAATAATAAGATTGATGATCAAATACAAGACATA
TGGGCTTATAACGCAGAATTGCTAGTGCTGCTTGAAAACCAGAAAACACTCGACGAGCAT
GATGCAAATGTGAACAATCTATATAACAAAGTGAAGAGGGCACTGGGTTCCAATGCCATG
GAAGATGGGAAAGGATGTTTCGAGCTATACCATAAATGTGATGATCAGTGCATGGAGACA
ATTCGGAACGGGACCTATAACATGAGAAAGTATAAAGAGGAATCAAAACTAGAAAGACAG
AAAATAGAAGGGGTCAAGCTGGAATCTGAAGGAACTTACAAAATCCTCACCATTTATTCG
ACTGTCGCCTCATCTCTTGTGATTGCAATGGGGTTTGCTGCCTTCTTGTTCTGGGCCATG
TCCAATGGATCTTGCAGATGCAACATTTGTATATAATTGGCAAAAACACCCTTGTTTCTA
CT
>gi|66733538|gb|DQ064378.1| Influenza A virus (A/chicken/Shanghai/10/01(H9N2)) hemagglutinin (HA) gene, complete cds
AGCAAAAGCAGGGGAAGTTCACAACCACTCAAGATGGAAGTAGTATCACTAATAACTATA
CTACTAGCAGTAACAGTAAGCAATGCAGATAAAATCTGCATCGGCTACCAATCAACAAAC
TCCACAGAAACTGTAGACACACTAACAGAAAACAATGTTCCTGTGACACATGCCAAAGAA
TTACTCCACACAGAGCACAATGGGATGCTGTGTGCAACAAACCTGGGACATCCTCTCATT
CTAGACACCTGTACCATTGAAGGACTGATCTATGGCAACCCTTCCTGTGATCTACTGTTG
GGAGGAAGAGAATGGTCCTACATCGTTGAAAGACCATCAGCTGTTAATGGAATGTGTTAC
CCCGGGAATGTAGAAAACCTAGAGGAACTAAGGTCACTTTTTAGCTCTGCTAGTTCCTAC
CAAAGAATACAGATCTTTCCAGACACAATCTGGAATGTGTCCTATAGTGGAACAAGCAAA
GCATGTTCAGATTCATTCTACAGGAGCATGAGATGGTTGACTCAAAAGAACAACGCTTAC
CCTATTCAAGACGCCCAATACACAAATAATAGAGGAAAGAGCATTCTTTTCATGTGGGGC
ATAAATCACCCACCCACCGATACTGCACAGACTAATCTGTACACAAGGACTGACACAACA
ACAAGTGTGGCAACAGAAGATATAAATAGGACCTTCAAACCATTGATAGGGCCAAGGCCC
CTTGTCAATGGTCAGCAGGGGAGAATTGATTATTATTGGTCAGTATTGAAACCAGGTCAG
ACATTGCGAATAAGATCCAATGGGAACCTAATCGCTCCATGGTATGGACACATTCTTTCA
GGAGAAAGCCATGGAAGAATCCTGAAGACTGATTTAAAAAGTGGTAACTGTGTAGTGCAA
TGTCAGACAGAAAGAGGTGGCTTAAATACTACATTGCCATTCCACAATGTCAGTAAGTAT
GCATTTGGAAACTGCCCAAAATATATTGGAGTAAAGAGTCTCAAACTGGCAGTTGGTCTG
AGGAATGTGCCTGCTAGATCAAGCAGAGGACTATTTGGGGCCATAGCTGGATTCATAGAA
GGAGGTTGGTCAGGGCTAGTCGCTGGTTGGTATGGGTTCCAGCATTCAAATGATCAAGGG
GTTGGTATGGCTGCAGATAGAGACTCAACTCAAAAGGCAATTGACAAAATAACATCCAAG
GTGAATAATATAGTCGACAAAATGAACAAACAATATGAAATTATTGATCATGAGTTCAGC
GAGGTTGAAGCTAGACTCAATATGATCAATAATAAGATTGATGACCAAATTCAAGACATA
TGGGCATACAACGCAGAATTGCTAGTGCTGCTTGAAAACCAGAAAACACTCGATGAGCAT
GATGCGAATGTAAACAATCTATATAACAAAGTGAAGAGAGCACTGGGTTCCAACGCAATG
GAAGATGGGAAAGGATGTTTCGAGCTATACCATAAATGTGATGATCAGTGCATGGAGACA
ATTCGGAACGGGACCTATAACAGGAGAAAGTATAAAGAGGAATCAAGACTAGAAAGACAG
AAAATAGAAGGGGTCAAGCTGGAATCTGAAGGAACCTACAAAATCCTCACCATTTATTCG
ACTGTCGCCTCATCTCTTGTGATTGCAATGGGGTTTGCTGCCTTCCTTTTCTGGGCCATG
TCCAATGGATCTTGCAGATGCAACATTTGTATATAATTGGCAAAAACACCCTTGTTTCTA
CT
>gi|66733536|gb|DQ064377.1| Influenza A virus (A/chicken/Shandong/7/96(H9N2)) hemagglutinin (HA) gene, complete cds
AGCAAAAGCAGGGGAACTTCACAACCAGTCAAGATGGAAACAACATCACTAATAACTATA
CTACTACTAGTAACAACAAGCAATGCAGATAAAATCTGCATCGGCTACCAATCAACAAAC
TCCACAGAAACTGTGGATACGCTAGCAGAAAACAATGTTCCTGTGACACACGCCAAAGAA
TTGCTCCACACAGAGCACAATGGGATGCTGTGTGCAACAAATCTGGGACATCCTCTCATT
CTAGACACCTGTACCATTGAAGGACTGATCTATGGCAACCCTTCTTGTGATCTGCTGTTA
GGAGGAGGAGAATGGTCCTACATCGTCGAAAGACCATCGGCTGTTGATGGAATGTGTTAC
CCCGGGAATGTAGAAAACCTAGAGGAACTAAGGTCACTTTTTAGTTCTGCTAGTTCATAC
CAAAGAATCCAGATCTTTCCAGACACGATCTGGAATGTGTCTTACAGTGGAACAAGCAAA
GCATGTTCAGATTCATTCTACAGGAGCATGAGATGGTTGACTCAAAAGGACAACGCTTAC
CCTATTCAAGACGCCCAATACACAAATAATAGAGGAAAGAGCATCCTTTTCATGTGGGGC
ATAAATCACCCACCCACCGATACTGCACAGACAAATCTGTATACAAGGACTGACACAACA
ACAAGTGTGACAACAGAATATATAGATAGGACCTTCAAACCAGTGATAGGGCCAAGGCCC
CTTGTCAATGGTCAGCAGGGAAGAATTGATTATTATTGGTCGGTATTGAAACCAGGTCAG
ACATTGCGAGTAAGATCCGATGGGAATCTAATTGCTCCATGGTATGGACACATTCTTTCA
GGAGAGAGCCACGGAAGAATCCTGAAGACTGATTTAAACAGTGGTAACTGTGTAGTGCAA
TGTCAGACTGAAAGAGGTGGCTTAAACACTACATTGCCCTTCCAAAATGTCAGTAAATAT
GCATTTGGAAACTGCCCAAAGTATGTTGGAGTAAAGAGTCTCAAACTGGCAGTTGGTCTA
AGGAATGTGCCTGCTAGATCAAGTAGAGGACTATTTGGGGCCATAGCTGGATTCATAGAG
GGAGGTTGGTCAGGGCTAGTCGCTGGTTGGTATGGGTTCCAGTATTCAAATGATCAAGGG
GTTGGTATAGCTGCAGATAGAGACTCAACTCAAGAGGCAATTGACAAAATAACATCCAAA
GTGAATAATATGGTCGATAAAATGAACAAGCAATATGAAATTATTGATCATGAATTCAGC
GAGGTTGAAACTAGACTCAATATGATCAATAATAAGATTGATGACCAAATACAAGACATA
TGGGCATATAACGCAGAATTGCTAGTGTTGCTTGAAAATCAGAAAACACTCGATGAGCAT
GATGCGAATGTAAACAATCTATATAACAAAGTGAAGAGGGCACTGGGTTCCAATGCAATG
GAAGATGGGAAAGGATGTTTCGAGCTATACCATAAATGTGATGATCAGTGCATGGAGACA
ATTCGGAACGGGACCTATAACAGGAGAAAATATAAAGAGGAATCAAGACTAGAAAGACAG
AAAATAGAAGGGGTCAAGCTGGAATCTGAAGGAACTTACAAAATCCTCACCATTTATTCG
ACTGTCGCCTCATCTCTTGTGGTTGCAATGGGGTTTGCTGCCTTCTTGTTCTGGGCCATG
TCCAATGGATCTTGCAGATGCAACATTTGTATATAATTGGCAAAAACACCCTTGTTTCTA
CT
>gi|66733534|gb|DQ064376.1| Influenza A virus (A/chicken/Shandong/6/96(H9N2)) hemagglutinin (HA) gene, complete cds
AGCAAAAGCAGGGGAACTTCACAACCAGTCAAGATGGAAACAACATCACTAATAACTATA
CTACTACTAGTAACAACAAGCAATGCAGATAAAATCTGCATCGGCTACCAATCAACAAAC
TCCACAGAAACTGTGGATACGCTAGCAGAAAACAATGTTCCTGTGACACATGCCAAAGAA
TTGCTCCACACAGAGCACAATGGGATGCTGTGTGCAACAAATCTGGGACATCCTCTCATT
CTAGACACCTGTACCATTGAAGGACTGATCTATGGCAACCCTTCTTGTGATCTGCTGTTA
GGAGGAGGAGAATGGTCCTACATCGTCGAAAGACCATCGGCTGTTAATGGAATGTGTTAC
CCCGGGAATGTAGAAAACCTAGAGGAACTAAGGTCACTTTTTAGTTCTGCTAGTTCATAC
CAAAGAATCCAGATCTTTCCAGACACGATCTGGAATGTGTCTTACAGTGGAACAAGCAAA
GCATGTTCAGATTCATTCTACAGGAGCATGAGATGGTTGACTCAAAAGGACAACGCTTAC
CCTATTCAAGACGCCCAATACACAAATAATAGAGGAAAGAGCATCCTTTTCATGTGGGGC
ATAAATCACCCACCCACCGATACTGCACAGACAAATCTGTATACAAGGACTGACACAACA
ACAAGTGTGACAACAGAAGATATAGATAGGACCTTCAAACCAGTGATAGGGCCAAGGCCC
CTTGTCAATGGTCAGCAGGGAAGAATTGATTATTATTGGTCGGTATTGAAACCAGGTCAG
ACATTGCGAGTAAGATCCGATGGGAATCTAATTGCTCCATGGTATGGACACATTCTTTCA
GGAGAGAGCCACGGAAGAATCCTGAAGACTGATTTAAACAGTGGTAACTGTGTAGTGCAA
TGTCAGACTGAAAGAGGTGGCTTAAACACTACATTGCCCTTCCAAAATGTCAGTAAATAT
GCATTTGGAAACTGCCCAAAGTATGTTGGAGTAAAGAGTCTCAAACTGGCAGTTGGTCTA
AGGAATGTGCCTGCTAGATCAAGTAGAGGACTATTTGGGGCCATAGCTGGATTCATAGAG
GGAGGTTGGTCAGGGCTAGTCGCTGGTTGGTATGGGTTCCAGCATTCAAATGATCAAGGG
GTTGGTATAGCTGCAGATAGAGACTCAACTCAAAAGGCAATTGACAAAATAACATCCAAA
GTGAATAATATGGTCGATAAAATGAACAAGCAATATGAAATTATTGATCATGAATTCAGC
GAGGTTGAAACTAGACTCAATATGATCAATAATAAGATTGATGACCAAATACAAGACATA
TGGGCATATAACGCAGAATTGCTAGTGTTGTTTGAAAATCAGAAAACACTCGATGAGCAT
GATGCGAATGTAAACAATCTATATAACAAAGTGAAGAGGGCACTGGGTTCCAATGCAATG
GAAGATGGGAAAGGATGTTTCGAGCTATACCATAAATGTGATGATCAGTGCATGGAGACA
ATTCGGAACGGGACCTATAACAGGAGAAAATATAAAGAGGAATCAAGACTAGAAAGACAG
AAAATAGAAGGGGTCAAGCTGGAATCTGAAGGAACTTACAAAATCCTCACCATTTATTCG
ACTGTCGCCTCATCTCTTGTGGTTGCAATGGGGTTTGCTGCCTTCTTGTTCTGGGCCATG
TCCAATGGATCTTGCAGATGCAACATTTGTATATAATTGGCAAAAACACCCTTGTTTCTA
CT
>gi|66733532|gb|DQ064375.1| Influenza A virus (A/chicken/Ningxia/4/99(H9N2)) hemagglutinin (HA) gene, complete cds
AGCAAAAGCAGGGGAATTTCACAACCATTCAAGATGGAAGTAGTATCACTAATGACTATA
CTACTAGTAGTAACAGTAAGCAATGCAGATAAAATCTGCATCGGCTACCAATCAACAAAC
TCCACAGAAACTGTAGACACGCTAACAGAAAACAATGTTCCTGTGACACATGCCAAAGAA
TTGCTCCACACAGAGCACAATGGGATGCTGTGTGCAACAAATCTGGGACATCCTCTTATT
CTAGACACCTGTACCATTGAAGGACTAATCTATGGCAACCCTTCTTGTAATCTACTGTTG
GGAGGAAGAGAATGGTCCTACATCGTCGAAAGACCATCGGCTGTTAATGGGTTATGTTAC
CCCGGGAATGTAGAAAACCTAGAAGAACTAAGGTCACTTTTTAGCTCTGCTAGTTCTTAC
CAAAGAATCCAGATCTTTCCAGACACAATCTGGAATGTGTCTTACAGTGGGACAAGCAAA
GCATGTTCAGATTCATTCTACAGAAGCATGAGATGGTTGACTCAAAAGGACAACGCTTAC
CCTATTCAAGACGCCCAATACACAAATAATAGAGGAAAGAACATTCTTTTCATGTGGGGC
ATAAATCACCCACCCACTGATACTGTGCAGACAAATCTGTACACAAGGACTGACACAACA
ACAAGTGTGGCAACAGAAGATATAAATAGGACCTTCAAACCATTGATAGGGCCAAGGCCT
CTTGTCAATGGTCTGCAGGGAAGAATTGATTATTATTGGTCGGTATTGAGACCAGGTCAG
ACATTGCGAGTAAGATCCAATGGGAATCTAATCGCTCCATGGTATGGGCACATTCTTTCA
GGAGAGAGCCACGGAAGAATCCTAAAGACTGATTTAAACAGTGGTAACTGTGTAGTGCAA
TGTCAGACAGAAAGAGGTGGCTTGAATACTACATTGCCATTCCACAATGTAAGTAAGTAT
GCATTTGGAAACTGCCCAAAATATGTTGGAGTAAAGAGTCTCAAATTGGCAGTTGGTCTG
AGGAATGTGCCTGCTAGATCAAGTAGAGGACTATTTGGAGCCATAGCTGGATTCATAGAG
GGAGGTTGGTCAGGGCTAGTCGCTGGTTGGTATGGGTTCCAGCATTCGAATGATCAAGGG
GTTGGTATGGCTGCAGATAGAGACTCAACTCAAAAGGCAATTGACAAAATAACATCCAAA
GTGAATAATATAGTCGATAAAATGAACAAACAGTATGAAATTATTGATCATGAATTCAGC
GAAGTTGAAACTAGACTCAATATGATCAATAATAAGATTGATGACCAAATTCAAGACATA
TGGGCATATAACGCAGAATTGCTAGTGCTGCTTGAAAACCAGAAGACACTCGATGAGCAT
GATGCGAATGTAAACAATCTCTATAACAAAGTGAAGAGGGCACTGGGTTCCAATGCAGTG
GAAGACGGGAAAGGATGTTTCGAGCTATACCATAAATGTGATGACCAGTGCATGGAGACA
ATTCGGAACGGGACCTATAACAGGAGAAAGTATAAAGAGGAATCAAGACTAGAAAGACAG
AAAATAGAAGGGGTCAAGCTGGAATCTGAAGGAACTTACAAAATCCTCACCATTTATTCG
ACTGTCGCCTCATCTCTTGTGATTGCAATGGGGTTTGCTGCCTTCTTGTTCTGGGCCATG
TCCAATGGATCTTGCAGATGCAACATTTGTATATAATTGGCAAAAACACCCTTGTTTCTA
CT
>gi|66733526|gb|DQ064372.1| Influenza A virus (A/chicken/Jiangsu/1/00(H9N2)) hemagglutinin (HA) gene, complete cds
AGCAAAAGCAGGGGAATTTCACAACCACTCAAGATGGAAACAGTATTGCTAATAACTATA
CTACTAGTAGTAACAGTAAGCAATGCAGATAAAATCTGCATCGGCTACCAATCAACAAAC
TCCACAGAAACTGTAGACACGCTAACAGAAAACAATGTCCCTGTGACACATGCCAAAGAA
TTGCTCCACACAGAGCACAATGGGATGCTGTGTGCAACAAATCTGGGACATCCTCTCATT
CTAGACACCTGTACCATTGAAGGACTAATCTATGGCAACCCTTCTTGTGATCTACTGTTG
GGAGGAAGAGAATGGTCCTACATCGTTGAAAGACCATCGGCTGTTAATGGATTGTGTTAC
CCCGGGAATGTAGAAAACCTAGAAGAACTAAGGTCACTTTTTAGTTCTGCTAGTTCTTAC
CAAAGAATCCAGATCTTTCCAGACACAATCTGGAATGTGTCTTACAGTGGGACAAGCAAA
GCATGTTCAGATTCATTCTACAGAAACATGAGATGGTTGACTCAAAAGAACAACGCATAC
CCTATTCAAGACGCCCAATACACAAATAATCGAGGGAAGAACATTCTTTTCATGTGGGGC
ATAAATCACCCACCCACCGATACTACGCAGACAAATCTGTACACAAGGACTGACACAACA
ACAAGTGTGGCAACAGAAGATATAAATAGGACCTTCAAACCATTGATAGGGCCACGGCCT
CTTGTCAATGGTCTGCAGGGAAGAATTGATTATTATTGGTCGGTATTGAAACCAGGTCAA
ACACTGCGAGTAAGGTCCAATGGGAATCTAATTGCTCCATTGTATGGACACATCCTTTCA
GGAGAGAGCCACGGAAGAATCCTGAAGACTGATTTAAAAAGTGGTAACTGTGCAGTGCAA
TGTCAGACAGAAAGAGGTGGCTTAAATACAACATTGCCATTCCAAAATGTAAGTAAGTAT
GCATTTGGAAACTGCCCGAAATATGTTGGAGTAAAGAGTCTCAAACTGGCAGTTGGTCTG
AGGAATGTGCCTGCTAGATCAAGTAGAGGACTATTCGGGGCCATAGCTGGATTCATAGAG
GGAGGTTGGTCAGGGCTAGTCGCTGGTTGGTATGGGTTCCAGCATTCAAATGATCAAGGG
GTTGGTATGGCAGCAGATAGAGACTCAACTCAAAAGGCAATTGACAAAATAACATCCAAA
GTGAATAATATAGTCGATAAAATGAACAAACAGTATGAAATTATTGATCATGAATTCAGC
GAGGTTGAAACTAGAATCAACATGATCAATAATAAGATTGATGACCAAATTCAAGACATA
TGGGCATATAACGCAGAATTGCTAGTGCTGCTTGAAAACCAGAAAACACTCGATGAGCAT
GATGCGAATGTAAACAATCTATATAATAAAGTGAAGAGGGCATTGGGTTCCAATGCAGTG
GAAGATGGGAAAGGATGTTTCGAGCTATACCATAAATGTGATGACCAGTGCATGGAGATA
ATTCGGAACGGGACCTACAACAGGAGGAAGTATAAAGAGGAATCAAGATTAGAAAGACAG
AAAATAGAAGGGGTCAAGCTGGAATCTGAAGGAACTTACAAAATCCTCACCATTTATTCG
ACTGTCGCCTCATCTCTTGTGATTGCAATGGGGTTTGCTGCCTTCTTGTTCTGGGCCATG
TCCAATGGATCTTGCAGATGCAACACTTGTATATAATTGGCAAAAACACCCTTGTTTCTA
CT
>gi|66733524|gb|DQ064371.1| Influenza A virus (A/chicken/Jilin/53/01(H9N2)) hemagglutinin (HA) gene, complete cds
AGCAAAAGCAGGGGAATTTCACAACCACTCAAGATGGAAGTAATATCACTAATAACTATA
CTACTAGTAGTAACAGTAAGCAATGCAGATAAAATCTGCATCGGCTACCAATCAACAAAC
TCCACAGAAACTGTAGACACGCTAACAGAAAACAATGTTCCTGTGACACATGCCAAAGAA
TTGCTCCACACAGAGCACAATGGGATGCTATGTGCAACAAATCTGGGACATCCTCTTATT
CTAGACACCTGTACCATTGAAGGGCTAATCTATGGCAACCCTTCTTGTGATCTACTGCTG
GGAGGAAGAGAATGGTCCTATATCGTCGAAAGACCATCGGCTGTTAATGGATTGTGTTAC
CCCGGAAATGTAGAGAACCTAGAAGAACTAAGGTCACTTTTTAGCTCTGCTAGTTCTTAC
CAAAGAATCCAGATCTTTCCAGATACAATCTGGAATGTGTCTTACAGTGGAACAAGCAAA
GCATGTTCAGATTCATTCTACAGAAGCATGAGATGGTTGACTCAAAAGAACAACGCTTAC
CCTGTTCAAGACGCCCAATACACAAATAATAGAGGAAAGAACATTCTTTTCATGTGGGGC
ATAAATCACCCACCCACTGATACTGTGCAGACAAATCTGTACACAAGAACTGACACAACA
ACAAGTGTGGCAACAGAAGATATAAATAGGACCTTCAAACCATTGATAGGGCCAAGGCCT
CTTGTCAATGGTCTGCAAGGAAGGATTGATTATTATTGGGCGGTATTGAAACCAGGTCAG
ACACTGCGAGTAAGATCCAATGGGAATCTAATCGCTCCATGGTATGGACACATTCTTTCA
GGAGAGAGCCACGGAAGAATCCTGAAGACGGATTTAAATAGTGGTAACTGTGTAGTGCAA
TGTCAGACAGAAAGAGGTGGCTTGAATACTACATTGCCATTCCACAATGTAAGTAAGTAT
GCATTTGGAAACTGCCCAAAATATGTTGGAGTAAAGAGTCTCAAACTGGCAGTTGGTCTG
AGGAATGTGCCTGCTAGATCAAGTAGAGGACTATTTGGAGCCATAGCTGGATTCATAGAG
GGAGGTTGGTCAGGACTAGTTGCTGGTTGGTATGGGTTCCAGCATTCAAATGATCAAGGA
ACTGGTATGGCTGCAGATAGAGACTCAACTCAAAAGGCAATTGACAAAATAACGTCCAAA
GTAAATAATATAGTCGATAAAATGAACAAGCAGTATGAAATTATTGATCATGAATTCAGC
GAGGTTGAAACTAGACTCAATATGATCAACAATAAGATTGATGACCAAATTCAAGACATA
TGGGCATATAACGCAGAATTGCTAGTACTGCTTGAAAACCAGAAAACGCTCGATGAGCAT
GATGCGAATGTAAACAATCTATATAACAAAGTGAAGAGGGCACTGGGTTCCAATGCAGTG
GAAGATGGGAAAGGATGCTTCGAGCTATACCATAAATGTGATGACCAGTGCATGGAGACA
ATTCGGAACGGGACCTATAACAGGAGAAAGTATAAAGAGGAATCAAGACTAGAAAGACAG
AAAATAGAAGGGGTCAAACTGGAATCTGAAGGAACCTACAAAATCCTCACCATTTATTCG
ACTGTCGCCTCATCTCTTGTGATTGCAATGGGGTTTGCTGCCTTCTTGTTCTGGGCCATG
TCCAATGGATCTTGCAGATGCAACATTTGTATATAATTGGCAAAAACACCCTTGTTTCTA
CT
>gi|66733522|gb|DQ064370.1| Influenza A virus (A/chicken/Henan/5/98(H9N2)) hemagglutinin (HA) gene, complete cds
AGCAAAAGCAGGGGAATTTCACAACCACTCAAGATGGAAGTAGTATCATTAATAACTATA
CTACTAGTAGGAACAGTAAGCAATGCAGATAAAATCTGCATCGGCTACCAATCAACAAAC
TCCACAGAAACTGTAGACACGCTAACAGAAAACAATGTTCCTGTGACACATGCCAAAGAA
TTGCTCCACACAGAGCACAATGGAATGCTGTGTGCAACAAATCTGGGACATCCTCTTATT
CTAGACACCTGTACCATTGAAGGACTAATCTATGGCAACCCTTCTTGTGATATACTGTTG
GGAGGAAGAGAATGGTCCTACATCGTCGAAAGACCATCGGCTGTTAATGGATTGTGTTAC
CTCGGGAATGTAGAAAACCTAGAGGAACTAAGGTCACTTTTTAGCTCTGCTAGTTCTTAC
CAAAGAATCCAGATCTTTCCAGACACAATCTGGAATGTGTCTTACAGTGGGACAAGCAAA
GCATGTTCAGATTCATTCTACAGAAGCATGAGATGGTTGACTCAAAAGAACAACGCTTAC
CCTATTCAAGACGCCCAATACACAAATAATAGAGGAAAGAACATTCTTTTCATGTGGGGC
ATAAATCACCCACCCACTGATACTGTGCAGACAAATCTGTACACAAGGACTGACACAACA
ACAAGTGTGGCAACAGAAGATATAAATAGGACCTTCAAACCATTGATAGGGCCAAGGCCT
CTTGTCAATGGTCTGCAGGGAAGAATTGATTATTATTGGTCGGTATTGAAACCAGGTCAG
ACATTGCGAGTAAGATCCAATGGGAATCTAATCGCTCCATGGTATGGACACATTCTTTCA
GGAGAGAGCCACGGAAGAATCCTGAAGACTGATTTAAACAGTGGTAACTGTGTAGTGCAA
TGTCAGACAGAAAGAGGTGGCTTGAATACTACATTGCCATTCCACAATGTAAGTAAGTAT
GCATTTGGAAACTGCCCAAAATATATTGGAGTAAAGAGTCTCAAATTGGCAGTTGGTCTG
AGGAATGTGCCTGCTAGATCAAGTAGAGGACTATTTGGAGCCATAGCTGGATTCATAGAG
GGAGGTTGGTCAGGGCTAGTCGCTGGTTGGTATGGGTTCCAGCATTCAAATGATCAAGGG
GCTGGTATGGCTGCAGATAGAGACTCAACTCAAAAGGCAATTGACAAAATAACATCCAAA
GTGAATAATATAGTCGATAAAATGAACAAACAGTATGAAATTATTGATCATGAATTCAGT
GAGGTTGAAACTAGACTCAATATGATCAATAATAAGATTGATGACCAAATTCAAGACATA
TGGGCATGTAACGCAGAATTGCTAGTGCTGCTTGAAAACCAGAAAACACTCGATGAGCAT
GATGCGAATGTAAACAATCTCTATAACAAAGTGAAGAGGGCACTGGGTTCCAATGCAGTG
GAAGATGGGAAAGGATGTTTCGAGCTATACCATAAATGTGATGACCAGTGCATGGAGACA
ATTCGGAACGGGACCTATAGCAGGAGAAAGTATAAAGAGGAATCAAGACTAGAAAGACAG
AAAATAGAAGGGGTCAAGCTGGAATCTGAAGGAACTTACAAAATCCTCACCATTTATTCG
ACTGTCGCCTCATCTCTTGTGATTGCAATGGGGTTTGCTGCCTTCTTGTTCTGGGCCATG
TCCAATGGATCTTGCAGATGCAACATTTGTATATAATTGGCAAAAACACCCTTGTTTCTA
CT
>gi|66733520|gb|DQ064369.1| Influenza A virus (A/chicken/Henan/43/02(H9N2)) hemagglutinin (HA) gene, complete cds
AGCAAAAGCAGGGGAACTTCACAACCACTCAAGATGGAAGTAGTATCACTAATAACTATA
CTACTAGTAGCAACAGTAAGCAATGCAGATAAAATCTGCATCGGCTACCAGTCAACAAAC
TCCACAGAAACTGTAGACACGCTAACAGAAAACAATGTTCCTGTGACACATGCCAAAGAA
TTGCTCCACACAGAGCACAATGGGATGCTGTGTGCAACAAATCTGGGACATCCTCTTATT
CTAGACACCTGTACAATTGAAGGGCTAATCTATGGCAACCCTTCCTGTGATCTACTGCTG
GGAGGAAGAGAATGGTCCTATATCGTCGAAAGACCATCGGCTGTTAATGGATTGTGTTAC
CCTGGAAATGTAGAAAACCTAGAAGAACTAAGGTCACTTTTTAGCTCTGCTAGGTCTTAC
CAAAGAATCCAGATCTTTCCAGACACAATCTGGAATGTGTCTTACAGTGGAACAAGCAGA
GCATGTTCAGATTCATTCTACAGAAGCATGAGATGGTTGACTCAAAAGAACAACGCTTAC
CCTGTTCAAGACGCCCAATACACAAATAATAGAGGAAAGAACATTCTTTTCATGTGGGGA
ATAAATCACCCACCCACTGATACTGCGCAGACAAATCTGTACACAAGGACTGACACAACA
ACAAGTGTGGCAACAGAAGATATAAATAGGACCTTCAAACCATTGATAGGGCCAAGGCCT
CTTGTCAATGGTCTGCAAGGAAGGATTGATTATTATTGGGCGGTATTGAAACCAGGTCAG
ACATTGCGAGTAAAATCTAATGGGAATCTAATCGCTCCATGGTATGGACACATTCTTTCA
GGAGAGAGCCACGGAAGAATCCTGAAGACGGATTTAAACAGTGGTAACTGTGTAGTGCAA
TGTCAAACAGAAAGAGGTGGCTTGAATACTACATTGCCATTCCACAATGTAAGTAAGTAT
GCATTTGGAAACTGCCCAAAATATGTTGGAGTAAAGAGTCTCAAATTAGCAGTTGGTTTG
AGGAATGTGCCTGCTAGATCAAGTAGAGGACTATTTGGAGCCATAGCTGGATTCATAGAG
GGAGGTTGGTCAGGACTAGTTGCTGGTTGGTATGGGTTCCAGCATTCAAATGATCAAGGA
ACTGGTATGGCTGCAGATAGAGACTCAACTCAAAAGGCAATTGACAAAATAACGTCCAAA
GTAAATAATATAGTCGATAAAATGAACAAACAGTATGAAATTATTGATCATGAATTCAGC
GAGGTTGAAACTAGACTCAATATGATCAATAATAAGATTGATGACCAAATTCAAGACATA
TGGGCATATAACGCAGAATTGCTAGTACTGCTTGAAAACCAGAAAACGCTCGATGAGCAT
GATGCGAATGTAAACAATCTATATAACAAAGTGAAGAGGGCACTGGGTTCCAATGCAGTG
GAAGATGGGAAAGGATGTTTCGAGCTATACCATAAATGTGATGACCAGTGCATGGAGACA
ATTCGGAACGGGACCTATAACAGAAGAAAGTATAAAGAGGAATCAAGACTAGAGAGACAG
AAAATAGAAGGGGTCAAACTGGAATCTGAAGGAACCTACAAAATCCTCACCATTTATTCG
ACTGTCGCCTCATCCCTTGTTATTGCAATGGGGTTTGCTGCCTTCTTGTTCTGGGCCATG
TCCAATGGATCTTGCAGATGCAACATTTGTATATAATTGGCAAAAACACCCTTGTTTCTA
CT
>gi|66733518|gb|DQ064368.1| Influenza A virus (A/chicken/Henan/26/00(H9N2)) hemagglutinin (HA) gene, complete cds
AGCAAAAGCAGGGGAATTTCACAACCACTCAAGATGGAAGTAGTATCACTAATAACTATA
CTACTAGTAGTAACAGTAAGCAATGCAGATAAAATCTGCATCGGCTACCAATCAACAAAC
TCCACAGAAACTGTAGACACGCTAACAGAAAACAATGTTCCTGTGACACATGCCAAAGAA
TTGCTCCACACAGAGCACAATGGGATGCTATGTGCAACAAATCTGGGACATCCTCTTATT
CTAGACACCTGTACCATTGAAGGACTAATCTATGGCAACCCTTCCTGTGATCTACTGTTG
GGAGGAAGAGAATGGTCCTACATCGTCGAAAGACCATCGGCTGTTAATGGATTGTGTTAC
CCCGGGAATGTAGAAAACCTAGAAGAACTAAGGTCACTTTTTAGTTCTGCTAGTTCTTAC
CAAAGAATCCAGATCTTTCCAGACACAATCTGGAATGTGTCTTACAGTGGGACAAGCAAA
GCATGTTCAGATTCATTCTACAGAAGCATGAGATGGTTGACTCAAAAGAGCAACGCTTAC
CCTATTCAAGACGCCCAATACACAAATAATAGAGGGAAGAACATTCTTTTCATGTGGGGC
ATAAATCATCCACCCACCGATACTGTGCAGACAAATCTGTACACAAGGACTGACACAACA
ACAAGTGTGGCGACAGAAGATATAAATAGAACCTTCAAACCATTGATAGGGCCAAGGCCT
CTTGTCAATGGTCAGCAGGGAAGAATTGATTATTATTGGTCGATATTGAAACCAGGTCAG
ACACTGCGAGTAAGATCCAATGGGAATCTAATCGCTCCATGGTATGGACACATTCTTTCA
GGAGAGAGCCACGGAAGAATCCTGAAGACTGATTTAAACAGTGGTAACTGTGTAGTGCAA
TGTCAGACAGAAAGAGGTGGCTTAAATACTACATTGCCATTCCAAAATGTAAGTAAGTAT
GCATTTGGAAACTGCCCAAAATATGTTGGAGTAAAGAGTCTCAAATTGGCAGTTGGTCTG
AGGAATGTGCCTGCTAGATCAAGCAGAGGACTATTCGGGGCCATAGCTGGATTCATAGAG
GGAGGTTGGTCAGGGCTAGTCGCTGGTTGGTATGGGTTCCAGCATTCAAATGACCAAGGG
GTTGGTATGGCAGCAGATAGAGACTCAACTCAAAAGGCAATTGACAAAATAACATCTAAA
GTGAATAATATAGTTGATAAAATGAACAAACAGTATGAAATTATTGATCATGAATTCAGC
GAGGTTGAAACTAGACTCAACATGATCAATAATAAGATTGATGACCAAATTCAAGACATA
TGGGCATATAACGCAGAATTGCTAGTGCTGCTTGAAAACCAGAAAACACTCGATGAGCAT
GATGCGAATGTGAACAATCTATATAATAAAGTGAAGAGGGCATTGGGTTCCAATGCAGTG
GAAGATGGGAAAGGGTGTTTCGAGCTATACCATAAATGTGATGACCAGTGCATGGAAACA
ATTCGAAACGGGACCTACAACAGGAGAAAGTATAAAGAGGAATCAAGACTAGAAAGACAG
AAAATAGAAGGGGTCAAGCTGGAATCTGAAGGAACTTACAAAATCCTCACCATTTATTCG
ACTGTCGCCTCATCTCTTGTGATTGCAATGGGGTTTGCTGCCTTCTTGTTCTGGGCCATG
TCCAATGGATCTTGCAGATGCAACATTTGTATATAATTGGCAAAAACACCCTTGTTTCTA
CT
>gi|66733516|gb|DQ064367.1| Influenza A virus (A/chicken/Heilongjiang/48/01(H9N2)) hemagglutinin (HA) gene, complete cds
AGCAAAAGCAGGGGAATTTCACAACCACTCAAGATGGAAGTAGTATCACTAATAACTATA
CTACTAGTAGCAACAGTAAGCAATGCAGATAAAATCTGCATCGGCTACCAGTCAACAAAC
TCCACAGAAACTGTAGACACGCTAACAGAAAACAATGTTCCTGTGACACATGCCAAAGAA
TTGCTCCACACAGAGCACAATGGGATGCTGTGTGCAACAAATCTGGGACATCCTCTTATT
CTAGACACCTGTACAATTGAAGGGCTAATCTATGGCAACCCTTCCTGTGATCTACTGCTG
GGAGGAAGAGAATGGTCCTATATCGTCGAAAGACCATCGGCTGTTAATGGATTGTGTTAC
CCTGGAAATGTAGAAAACCTAGAAGAACTAAGGTCACTTTTTAGCTCTGCTAGGTCTTAC
CAAAGAATCCAGATCTTTCCAGACACAATCTGGAATGTGTCTTACAGTGGAACAAGCAAA
GCATGTTCAGATTCATTCTACAGAAGCATGAGATGGTTGACTCAAAAGAACAACGCTTAC
CCTGTTCAAGACGCCCAATACACAAATAATAGAGGAAAGAACATTCTTTTCATGTGGGGA
ATAAATCACCCACCCACTGATACTGCGCAGACAAATCTGTACACAAGGACTGACACAACA
ACAAGTGTGGCAACAGAAGATATAAATAGGACCTTCAAACCATTGATAGGGCCAAGGCCT
CTTGTCAATGGTCTGCAAGGAAGGATTGATTATTATTGGGCGGTATTGAAACCAGGTCAG
ACATTGCGAGTAAAATCTAATGGGAATCTAATCGCTCCATGGTATGGACACATTCTTTCA
GGAGAGAGCCACGGAAGAATCCTGAAGACGGATTTAAACAGTGGTAACTGTGTAGTGCAA
TGTCAAACAGAAAGAGGTGGCTTGAATACTACATTGCCATTCCACAATGTAAGTAAGTAT
GCATTTGGAAACTGCCCAAAATATGTTGGAGTAAAGAGTCTCAAATTAGCAGTTGGTTTG
AGGAATGTGCCTGCTAGATCAAGTAGAGGACTATTTGGAGCCATAGCTGGATTCATAGAG
GGAGGTTGGTCAGGACTAGTTGCTGGTTGGTATGGGTTCCAGCATTCAAATGATCAAGGA
ACTGGTATGGCTGCAGATAGAGACTCAACTCAAAAGGCAATTGACAAAATAACGTCCAAA
GTAAATAATATAGTCGATAAAATGAACAAACAGTATGAAATTATTGATCATGAATTCAGC
GAGGTTGAAACTAGACTCAATATGATCAATAATAAGATTGATGACCAAATTCAAGACATA
TGGGCATATAACGCAGAATTGCTAGTACTGCTTGAAAACCAGAAAACGCTCGATGAGCAT
GATGCGAATGTAAACAATCTATATAACAAAGTGAAGAGGGCACTGGGTTCCAATGCAGTG
GAAGATGGGAAAGGATGCTTCGAGCTATACCATAAATGTGATGACCAGTGCATGGAGACA
ATTCGGAACGGGACCTATAACAGAAGAAAGTATAAAGAGGAATCAAGACTAGAGAGACAG
AAAATAGAAGGGGTCAAACTGGAATCTGAAGGAACCTACAAAATCCTCACCATTTATTCG
ACTGTCGCCTCATCTCTTGTTATTGCAATGGGGTTTGCTGCCTTCTTGTTCTGGGCCATG
TCCAATGGATCTTGCAGATGCAACATTTGTATATAATTGGCAAAAACACCCTTGTTTCTA
CT
>gi|66733514|gb|DQ064366.1| Influenza A virus (A/chicken/Heilongjiang/35/00(H9N2)) hemagglutinin (HA) gene, complete cds
AGCAAAAGCAGGGGAATAACATAGCCAATCAAGATGGAAACAAAAGCAATAATTGCTGCA
CTGCTAATGGTAACAGCAGCCAATGCTGATAAAATCTGCATTGGCTATCAATCAACAAAC
TCCACCGAAACTGTCGACACACTGACAGAGAGCAATGTTCCTGTAACACACACTAAAGAA
TTGCTCCACACAGAACACAATGGGATATTGTGTGCAACTGATCTAGGACATCCCCTCATT
CTAGACACCTGCACTATTGAAGGACTAATCTATGGAAATCCTTCCTGTGACATACTACTA
GGAGGAAAAGAATGGTCCTACATCGTTGAAAGGTCGTCAGCCGTCAATGGAATGTGTTAC
CCAGGGAATGTAGAGAACCTAGAAGAGCTTAGGTCACTTTTCAGTTCTGCAAAATCTTAC
AAAAGAATCCAAATCTTTCCAGATAAAACTTGGAATGTAACATACAGCGGAACAAGCAGA
GCATGCTCAAATTCATTCTATAGGAGCATGAGATGGCTGACCCACAATAGTAATTCCTAC
CCTTTTCAGAACGCTCATTACACCAACAATGAGAGGGAGAACATTCTTTTCATGTGGGGC
ATACACCATCCACCTACCGACACAGAACAGACAGACTTGTACAAGAAGGCCGATACAACA
ACAAGTGTGACAACAGAAGATATAAGTCGCACTTTCAAACCAGTAATAGGGCCAAGGCCC
CTTGTCAACGGCCAGCAGGGAAGAATCGATTACTATTGGTCTGTACTAAAACCTGGGCAG
ACTTTGAGAATAAGGTCCAATGGAAATCTAATTGCCCCTTGGTATGGACATGTTCTTACG
GGAGAGAGCCATGGAAGAATCCTAAAGACTGATTTGAACAATGGTAATTGTGTGGTACAA
TGTCAGACTGAAAAAGGAGGACTCAATACAACCTTGCCATTTCACAATATTAGCAAATAT
GCATTTGGGAATTGTCCTAAGTATGTTGGGGTGAAAAGTCTCAAATTGGCAGTTGGTTTA
AGGAATGTGCCTGCTGTATCTAGTAGAGGACTGTTCGGAGCAATAGCTGGGTTCATAGAG
GGAGGTTGGCCAGGGCTAGTGGCCGGATGGTATGGTTTTCAACATTCAAACGATCAGGGA
GTTGGGATGGCCGCAGACAAGGGATCTACCCAAAAAGCAATCGATAAAATAACATCAAAA
GTGAACAACATAATCGATAAAATGAACAAGCAATATGAGGTCATTGATCATGAATTCAAT
GAGCTTGAGGGCAGGCTGAACATGATCAACAACAAAATTGATGATCAGATTCAAGACATT
TGGGCTTATAATGCAGAGTTGCTGGTCTTGCTTGAAAACCAGAAAACTCTAGATGAGCAT
GATGCAAATGTGAACAACCTATACAACAAAGTGAAAAGAGCCTTGGGTTCCAATGCTGTA
GAGGATGGAAACGGATGCTTTGAACTGTACCACAAATGTGATGATCAATGCATGGAAACA
ATCAGAAATGGAACCTACGACAGGCAGAAATACCAAGAAGAATCAAGATTAGAAAGGCAG
AAAATAGAAGGGGTAAAGCTGGAATCTGAGGGCACTTACAAGATCCTCACCATTTATTCG
ACTGTCGCCTCATCTCTTGTGCTTGCAATGGGGTTTGCTGCCTTCCTATTCTGGGCCATG
TCCAATGGCTCTTGCAGATGCAACATTTGTATATAATTAGCAAAAACACCCTTGTTTCTA
CT
>gi|66733512|gb|DQ064365.1| Influenza A virus (A/chicken/Hebei/31/00(H9N2)) hemagglutinin (HA) gene, complete cds
AGCAAAAGCAGGGGAATTTCACAACCACTCAAGATGGAAGTAGTATCACTAATAACTATA
CTACTAGTAGTAACAGTAAGCAATGCAGACAAAATCTGCATCGGCTACCAATCAACAAAC
TTCACAGAAACTGTAGACACGCTAACAGAAAACAATGTTCCTGTGACACATGCCAAAGAA
TTGCTCCACACAGAGCACAATGGGATGCTGTGTGCAACAAATCTGGGACATCCTCTTATT
CTAGACACCTGTACCATTGAAGGACTAATCTATGGCAACCCTTCTTGTAATCTACTGTTG
GGAGGAAGAGAATGGTCCTACATCGTCGAAAGACCATCGGCTGTTAATGGGTTGTGTTAC
CCCGGGAATGTAGAAAACCTAGAAGAACTAAGGTCACTTTTTAGCTCTGCTAGTTCTTAC
CAAAGAGTCCAGATCTTTCCAGACACAATCTGGAATGTGTCTTACAATGGGACAAGCAAA
GCATGTTCAGATTCATTCTACAGAAGCATGAGATGGTTGACCCAAAAGAACAACGCTTAC
CCTATTCAAGGCGCCCAATACACAAATAATAGAGGAAAGAACATTCTTTTCATGTGGGGC
ATAAATCACCCACCCACTGATACTGTGCAGACAAATCTGTACACAAGGGCTGACACAACA
ACAAGTGTGGCAACAGAAGATATAAATAGGACCTTCAAACCATTGATAGGGCCAAGGCCT
CTTGTCAATGGTCTGCAGGGAAGAATTGATTATTATTGGTCGGTATTGAAACCAGGTCAG
ACATTGCGAGTAAGATCCAATGGGAATCTAATCGCTCCATGGTATGGGTACATTCTTTCA
GGAGAGAGCCACGGAAGAATCCTGAAGACTGATTTAAACAGTGGTAACTGTGTAGTGCAA
TGTCAGACAGAAAGAGGTGGCTTGAATACTACATTGCCATTCCACAATGTAAGTAAGTAT
GCATTTGGAAACTGCCCAAAATATGTTGGAGTAAAGAGTCTCAAATTGGCAGTTGGTCTG
AGGAATGTGCCTGCTAGATCAAGTAGAGGACTATTTGGAGCCATAGCTGGATTCATAGAG
GGAGGTTGGTCAGGGCTAGTCGCTGGTTGGTATGGGTTCCAACATTCAAATGACCAAGGG
GTTGGTATGGCTGCAGATAGAGACTCAACTCAAAAGGCAATTGACAAAATAACATCCAAA
GTGAATAATATAGTCGATAAAATGAACAAACAGTATGAAATTATTGATCATGAATTCAGC
GAGGTTGAAACTAGACTCAATATGATCAATAATAAGATTGATGACCAAATTCAAGACATA
TGGGCATATAACGCAGAATTGCTAGTGCTGCTTGAAAACCAGAAAACACTCGATGAGCAT
GATGCGAATGTAAACAATCTCTATAACAAAGTGAAGAGGGCACTGGGTTCCAATGCAGTG
GAAGATGGGAAAGGATGTTTCGAGCTATACCATAAATGTGATGACCAGTGCATGGAGACA
ATTCGGAACGGGACCTATAACAGGAGAAAGTATAAAGAGGAATCAAGACTAGAAAGACAG
AAAATAGAAGGGGTCAAGCTGGAATCTGAAGGAACTTACAAAATCCTCACCATTTATTCG
ACTGTCGCCTCATCTCTTGTGATTGCAATGGGGTTTGCTGCCTTCTTGTTCTGGGCCATG
TCCAATGGATCTTGCAGATGCAACATTTGTATATAATTGGCAAAAACACCCTTGTTTCTA
CT
>gi|66733510|gb|DQ064364.1| Influenza A virus (A/chicken/Guangxi/9/99(H9N2)) hemagglutinin (HA) gene, complete cds
AGCAAAAGCAGGGGAATTTCACAACCACTCAAGATGGAAGTATTATCACTAATAACTATA
CTACTAGTAGTAACGGTAAGCAATGCAGATAAAATCTGCATCGGCTACCAATCAACAAAC
TCCACAGAAACTGTAGACACGCTAACAGAAAACAATGTTCCTGTGACACATGCCAAAGAA
TTACTCCACACAGAGCACAATGGGATGCTGTGTGCAACAAATCTGGGACGTCCTCTCATT
CTAGACACCTGTACCATTGAAGGACTGATCTATGGCAACCCTTCTTGTGATCTACTGTTG
GGAGGAAGAGAATGGTCCTACATCGTTGAAAGACCATCGGCTGTTAATGGAATGTGTTAC
CCCGGGAATGTAGAAAACCTAGAGGAACTAAGGTCACTTTTTAGCTCTGCTAGTTCATAC
CAAAGAATCCAGATCTTTCCAGACACAATCTGGAATGTGTCTTACAATGGAACAAGCAAA
GCATGTTCAGATTCATTCTACAGGAGCATGAGATGGTTGACTCAAAAGGACAACGCTTAC
CCTATTCAAGACGCCCAATACACAAATAATAGAGGAAAGAGCATTCTTTTCATGTGGGGC
ATAAATCACCCACCCACCGATACTACACAGAAAAATCTGTACACAAGGACTGACACAACA
ACAAGTGTGGCAACAGAGGATATAAATAGGACCTTCAAACCATTGATAGGGCCAAGGCCC
CTTGTCAATGGTCAGCAGGGGAGAATTGATTATTATTGGTCAGTATTGAAACCAGGTCAG
ACATTGCGAGTAAGGTCCAATGGGAATCTAATCGCTCCATGGTATGGACACATTCTTTCA
GGAGAGAGCCATGGAAGAATCCTGAAGACTGATTTAAAAAGTGGTAACTGTGTAGTGCAA
TGTCAGACAGAAAGAGGTGGCTTAAATACTACATTGCCATTCCACAATGTCAGTAAATAT
GCATTTGGAAACTGCCCAAAATATGTTGGAGTAAAGAGTCTCAAACTGGCAGTGGGTCTG
AGGAATGTGCCTGCTAGATCAAGTAGAGGACTATTTGGGGCCATAGCTGGATTCATAGAG
GGAGGTTGGTCAGGGCTGGTCGCTGGTTGGTATGGGTTCCAGCACTCAAATGATCAAGGG
GTTGGTATGGCTGCAGATAGAGAATCAACTCAAAAGGCAATTGACAAAATAACATCCAAA
GTGAATAATATAGTCGATAAAATGAACAAACAATATGAAATTATTGATCATGAATTCAGC
GAGGTTGAAGCCAGACTCAATATGATCAATAATAAGATTGAGGACCAAATTCAAGACATA
TGGGCGTATAACGCAGAATTGCTAGTGCTGCTTGAAAACCAGAAAACACTCGATGAGCAT
GATGCGAATGCAAACAATCTATATAACAAAGTGAAGAGGGCACTGGGTTCCAATGCAATG
GAAGATGGGAAAGGATGTTTCGAGCTATACCATAAATGTGATGATCAGTGCATGGAGACA
ATTCGGAACGGGACCTATAGCAGGAGAAAGTATAGAGAGGAATCAAGACTAGGAAGACAG
AAAATAGAAGGGGTCAAGCTGGAATCTGAAGGAACTTACAAAATCCTCACTATTTATTCG
ACTGTCGCCTCATCTCTTGTGATTGCAATGGGGTTTGCTGCCTTCCTTTTCTGGGCCATG
TCCAATGGATCTTGCAGATGCAACATTTGTATATAATTGGCAAAAACACCCTTGTTTCTA
CT
>gi|66733508|gb|DQ064363.1| Influenza A virus (A/chicken/Guangxi/10/99(H9N2)) hemagglutinin (HA) gene, complete cds
AGCAAAAGCAGGGGAATTTCACAACCACTCAAGATGGAAGTATTATCACTAATAACTATA
CTACTAGTAGTAACGGTAAGCAATGCAGATAAAATCTGCATCGGCTACCAATCAACAAAC
TCCACAGAAACTGTAGACACGCTAACAGAAAACAATGTTCCTGTGACACATGCCAAAGAA
TTACTCCACACAGAGCACAATGGGATGCTGTGTGCAACAAATCTGGGACGTCCTCTCATT
CTAGACACCTGTACCATTGAAGGACTGATCTATGGCAACCCTTCTTGTGATCTACTGTTG
GGAGGAAGAGAATGGTCCTACATCGTTGAAAGACCATCGGCTGTTAATGGAATGTGTTAC
CCCGGGAATGTAGAAAACCTAGAGGAACTAAGGTCACTTTTTAGCTCTGCTAGTTCATAC
CAAAGAATCCAGATCTTTCCAGACACAATCTGGAATGTGTCTTACAATGGAACAAGCAAA
GCATGTTCAGATTCATTCTACAGGAGCATGAGATGGTTGACTCAAAAGGACAACGCTTAC
CCTATTCAAGACGCCCAATACACAAATAATAGAGGAAAGAGCATTCTTTTCATGTGGGGC
ATAAATCACCCACCCACCGATACTACACAGAAAAATCTGTACACAAGGACTGACACAACA
ACAAGTGTGGCAACAGAGGATATAAATAGGACCTTCAAACCATTGATAGGGCCAAGGCCC
CTTGTCAATGGTCTGCAGGGGAGAATTGATTATTATTGGTCAGTATTGAAACCAGGTCAG
ACATTGCGAGTAAGGTCCAATGGGAATCTAATCGCTCCATGGTATGGACACATTCTTTCA
GGAGAGAGCCATGGAAGAATCCTGAAGACTGATTTAAAAAGTGGTAACTGTGTAGTGCAA
TGTCAGACAGAAAGAGGTGGCTTAAATACTACATTGCCATTCCACAATGTCAGTAAATAT
GCATTTGGAAACTGCCCAAAATATGTTGGAGTAAAGAGTCTCAAACTGGCAGTGGGTCTG
AGGAATGTGCCTGCTAGATCAAGTAGAGGACTATTTGGGGCCATAGCTGGATTCATAGAG
GGAGGTTGGTCAGGGCTAGTCGCTGGTTGGTATGGGTTCCAGCACTCAAATGATCAAGGG
GTTGGTATGGCTGCAGATAGAGAATCAACTCAAAAGGCAATTGACAAAATAACATCCAAA
GTGAATAATATAGTCGATAAAATGAACAAACAATATGAAATTATTGATCATGAATTCAGC
GAGGTTGAAGCCAGACTCAATATGATCAATAATAAGATTGATGACCAAATTCAAGACATA
TGGGCATATAACGCAGAATTGCTAGTGCTGCTTGAAAACCAGAAAACACTCGATGAGCAT
GATGCGAATGTAAACAATCTATATAACAAAGTGAAGAGGGCACTGGGTTCCAATGCAATG
GAAGATGGGAAAGGATGTTTCGAGCTATACCATAAATGTGATGATCAGTGCATGGAGACA
ATTCGGAACGGGACCTATAGCAGGAGAAAGTATAGAGAGGAATCAAGACTAGAAAGACAG
AAAATAGAAGGGGTCAAGCTGGAATCTGAAGGAACTTACAAAATCCTCACTATTTATTCG
ACTGTCGCCTCATCTCTTGTGATTGCAATGGGGTTTGCTGCCTTCCTTTTCTGGGCCATG
TCCAATGGATCTTGCAGATGCAACATTTGTATATAATTGGCAAAAACACCCTTGTTTCTA
CT
>gi|66733506|gb|DQ064362.1| Influenza A virus (A/chicken/Guangdong/6/97(H9N2)) hemagglutinin (HA) gene, complete cds
AGCAAAAGCAGGGGAATTTCACAACCACTCAAGATGAAAGCAGTACCACTAATAACTATA
CTACTAGTAGTAACAGCAAGCAATGCAGACAAAATCTGCATCGGCTACCAATCAACAAAC
TCCACAGAAACCGTAGACACGCTAACAGAAAACAATGTTCCTGTGACACATGCCAAAGAA
TTGCTCCACACAGAGCACAATGGGATGCTGTGTGCAACAAATCTGGGACGTCCTCTTATT
CTAGACACTTGCACCATTGAAGGACTGATCTATGGCAACCCTTCTTGTGATCTACTGTTG
GGAGGAAGAGAATGGTCCTACATCGTCGAAAGACCATCGGCTGTTAATGGAATGTGTTAC
CCCGGGAATGTAGAAAACCTAGAGGAACTAAGGTCACTTTTTAGTTCTGCTAGTTCCTAC
CAAAGAATCCAGATCTTTCCAGACGCAATCTGGAATGTGTCTTACAGTGGAACAAGCAAA
GCATGTTCAGATTCATTCTACAGGAGCATGAGATGGTTGACTCAAAAGAACAACGCTTAC
CCTATTCAAGACGCCCAATACACAAATAATAGAGGAAAGAGCATTCTTTTCATGTGGGGC
ATAAATCACCCACCTACCGATACTGTACAGACAAATCTGTACACAAGGACTGACACAACA
ACAAGTGTGGCAACAGAAGATATAAATAGGACCTTCAAACCAGTGATAGGGCCAAGGCCC
CTTGTCAATGGTCAGCAGGGAAGAATTGATTATTATTGGTCGGTATTGAAACCAGGCCAG
ACATTGCGAGTAAGATCCAATGGGAATCTAATCGCTCCATGGTATGGACACATTCTTTCA
GGAGAGAGCCACGGAAGAATCCTGAAGACTGATTTAAACAGTGGTAGCTGTGTAGTGCAA
TGTCAAACAGAAAGAGGTGGCTTAAATACTACTTTGCCATTCCACAATGTCAGTAAATAT
GCATTTGGAAACTGCCCAAAATATATTGGAGTAAAGAGTCTCAAACTGGCAGTTGGTCTG
AGGAATGTGCCTGCTAGATCAAGTAGAGGACTATTTGGGGCCATAGCTGGATTCATAGAG
GGAGGTTGGTCAGGGCTGGTCGCTGGTTGGTATGGGTTCCAGCATTCAAATGATCAAGGG
GTTGGTATAGCTGCAGATAGAGACTCAACTCAAAGGGCAATTGACAAAATAACGTCCAAA
GTGAATAATATAGTCGATAAAATGAACAAGCAATATGAAATTATTGATCATGAATTCAGC
GAGGTTGAAAATAGACTCAATATGATCAATAATAAGATTGATGACCAGATACAAGACATA
TGGGCATATAACGCAGAATTGCTAGTGCTGCTTGAAAACCAGAAAACACTCGATGAGCAT
GATGCGAATGTAAACAATCTATATAACAAAGTGAAGAGGGCACTGGGTTCCAATGCAATG
GAAGATGGGAAAGGGTGTTTTGAGCTATACCATAAATGTGATGATCAGTGCATGGAGACA
ATTCGGAACGGGACCTATAACAGGAGAAAGTATAAAGAGGAATCAAGACTAGAAAGACAG
AAAATAGAAGGGGTCAAGCTGGAATCTGAAGGAACTTACAAAATCCTCACCATTTATTCG
ACTGTCGCCTCATCTCTTGTGATTGCAATGGGGTTTGCTGCCTTCTTGTTCTGGGCCATG
TCCAATGGATCTTGCAGGTGCAACATTTGTATATAATTGGCAAAAACACCCTTGTTTCTA
CT
>gi|66733504|gb|DQ064361.1| Influenza A virus (A/chicken/Guangdong/56/01(H9N2)) hemagglutinin (HA) gene, complete cds
AGCAAAAGCAGGGGAATTTCACAACCACTCAAGATGGAAGCACTATCACTAATAACTATA
CTATTAGTAGTAACGGTAAGCAATGCAGATAAAATCTGCATCGGCTACCAATCAACAAAC
TCCACAGAAACTGTAGACACGCTAACAGAAAACAATGTTCCTGTGACACATGCCAAAGAA
TTACTCCACACAGAGCACAATGGGATGCTGTGTGCAACAAATCTGGGACGTCCTCTCATC
CTGGACACCTGTACCATTGAAGGGCTGATCTATGGCAACCCTTCCTGTGATCTACTGTTG
GGAGGAAGAGAATGGTCCTACATCGTTGAAAGACCATCGGCCGTTAATGGAATGTGTTAC
CCCGGGAATGTAGAAAACCTAGAGGAACTAAGGTCACTTTTTAGCTCTGCTAGTTCGTAC
CAAAGAATCCAGATCTTTCCAGACACAATCTGGAATGTGTCTTACAGTGGGACAAGCAAA
GCATGTTCGGATTCATTCTACAGGAGCATGAGGTGGTTGACTCAAAAGAACAATGCTTAC
CCTATCCAAGACGCCCAATACACAAATAATAGAGGAAAGAGCATTCTTTTCATGTGGGGC
ATAAATCACCCACCCACCGATACTGCACAGACAAATCTGTACACAAGGACTGACACAACA
ACCAGTGTGGCAACAGAAGAAATAAATAGGACCTTCAAACCATTAATAGGGCCAAGGCCC
CTTGTCAATGGTCTGCAGGGGAGAATTGATTATTATTGGTCAGTATTGAAACCAGGTCAG
ACATTGCGAGTAAGATCCAATGGGAATCTAATCGCTCCATGGTATGGACACATCCTTTCA
GGAGAGAGCCATGGAAGAATCCTGAAGACTGATTTAAAAAGTGGTAACTGCGTAGTGCAA
TGTCAGACAGAAAGAGGTGGCTTAAATACCACATTGCCATTCCACAATGTCAGTAAATAT
GCATTCGGAAACTGCCCCAAGTATGTTGGAGTAAAGAGTCTCAAACTGGCAGTTGGTCTG
AGGAATGTGCCTGCCAGATTAAGTAGAGGACTATTTGGGGCCATAGCTGGATTCATAGAG
GGAGGTTGGTCAGGGCTAGTCGCCGGTTGGTATGGGTTCCAGCATTCAAATGATCAAGGG
GTTGGTATGGCTGCAGATAGAGAATCAACTCAAAAGGCAATTGACAAAATAACATCCAAA
GTGAATAATATAGTCGATAAAATGAACAAACAATATGAAATCATTGATCATGAATTCAGC
GAGGTTGAATCCAGACTAAATATGATCAATAATAAGATTGATGACCAAATTCAAGACATA
TGGGCATATAACGCAGAATTGCTAGTGCTGCTTGAAAACCAGAAAACACTCGATGAGCAT
GATGCGAATGTAAACAATTTATATAACAAAGTGAAAAGGGCACTGGGCTCCAATGCAATG
GAAGATGGGAAAGGGTGTTTCGAGCTATACCATAAATGTGATGATCAGTGCATGGAGACA
ATTCGGAACGGGACATATAGCAGGAGAAAGTATAAAGAGGAATCAAGACTGGAAAGACAG
AAAATAGAAGGGGTCAAGCTGGAATCTGAAGGGACTTACAAAATCCTCACTATTTATTCG
ACTGTCGCCTCATCTCTTGTGATTGCAATGGGGTTTGCTGCCTTCCTTTTCTGGGCCATG
TCTAATGGATCTTGCAGATGCAACATTTGTATATAATTGGCAAAAACACCCTTGTTTCTA
CT
>gi|66733502|gb|DQ064360.1| Influenza A virus (A/chicken/Guangdong/5/97(H9N2)) hemagglutinin (HA) gene, complete cds
AGCAAAAGCAGGGGAATTTCACAACCATTCTAGATGGAAGCAGTATCACTAATAACTATA
CTACTAGTAGTAACAGCAAGCAATGCAGATAAAATCTGCATCGGCTACCAATCAACAAAC
TCCACAGAAACTGTAGGCACGCTAACAGAAAACAATGTTCCTGTAACACATGCCAAAGAA
CTGCTCCACACAGAGCACAATGGGATGCTGTGTGCAACAAATCTGGGACATCCTCTTATT
CTAGACACCTGTACCATTGAAGGACTGATCTATGGCAACCCTTCTTGTGATCTGCTGTTG
GGAGGAGGAGAATGGTCCTACATCGTCGAAAGACCATCGGCTGTTAATGGAATGTGTTAC
CCCGGGAATGTAGAAAACCTAGAGGAACTAAGGTCACTTTTTAGTTCTGCTAGTTCCTAC
CAAAGAATCCAGATCTTTCCAGACACAATCTGGAATGTGTCTTACAGTGGAACAAGCAAA
GCATGTTCAGATTCATTCTACAGGAGCATGAGATGGTTGACTCAAAAGAACAACGCTTAC
CCTATTCAAGACGCCCAATACACAAATAATAGAGGAAAGAGCATTCTTTTCATGTGGGGA
ATAAATCACCCACCCACCGATACTGTACAGACAAACCTGTACACAAGGACTGACACAACA
ACAAGTGTGACAACAGAAGATATAAATAGGACCTTCAAACCAGTGATAGGGCCAAGGCCC
CTTGTCAATGGTCAGCAGGGAAGAATTGATTATTATTGGTCGGTATTGAAACCAGGTCAG
ACATTGCGAGTAAGATCCAATGGGAATCTAATAGCTCCATGGTATGGACACATTCTTTCA
GGAGAGAGCCACGGAAGAATCCTGAAGACTGATTTAAACAGTGGTAACTGTGTAGTGCAA
TGTCAGACTGAAAGAGGTGGCTTAAACACTACATTGCCATTCCACAATGTCAGTAAATAT
GCATTTGGAAACTGCCCAAAATATGTTGGAGTAAAGAGTCTCAAACTGGCAGTTGGTCTG
AGGAATGTGCCTGCTAGATCAAGTAGAGGACTATTTGGGGCCATAGCTGGATTCATAGAG
GGAGGTTGGTCAGGGCTAGTCGCTGGTTGGTATGGGTTCCAGCATTCTAATGATCAAGGG
GTTGGTATGGCTGCGGATAGAGACTCAACTCAAAAGGCAATAGACAAAATAACATCCAAA
GTGAATAATATAGTCGATAAAATGAACAAGCAATATGAAATTATAGATCATGAATTCAGC
GAGGTTGAAACTAGACTCAATATGATCAATAATAAGATAGATGACCAAATACAAGACATA
TGGGCATATAACGCAGAATTGCTAGTGCTGCTTGAAAATCAGAAAACACTCGATGAGCAT
GATGCGAATGTAAACAATCTATATAACAAAGTGAAGAGGGCACTGGGTTCCAATGCAATG
GAAGATGGGAAAGGATGTTTCGAGCTATACCATAAATGTGATGATCAGTGCATGGAGACA
ATACGGAACGGGACCTATAACAGGAGAAAGTATAAAGAGGAATCAAGACTAGAAAGACAG
AAAATAGAAGGGGTCAAGCTGGAATCTGAAGGAACTTACAAAATCCTCACCATTTATTCG
ACTGTCGCCTCATCTCTTGTGATTGCAATGGGGTTTGCTGCATTCTTGTTCTGGGCCATG
TCCAATGGATCTTGCAGATGCAACATTTGTATATAATTGGCAAAAACACCCTTGTTTCTA
CT
>gi|66733500|gb|DQ064359.1| Influenza A virus (A/chicken/Guangdong/47/01(H9N2)) hemagglutinin (HA) gene, complete cds
AGCAAAAGCAGGGGAATTTCACAACCACTCAAGATGGAAACAGTATCACTAATAACTATA
CTACTAGTAGCAACAGTAAGCAATGCAGATAAAATCTGCATCGGCTACCAATCAACAAAC
TCCACAGAAACTGTAGACACGCTAACAGAAAACAATGTCCCTGTGACACATGCCAAAGAA
TTGCTCCACACAGAGCACAATGGGATGCTGTGTGCAACAAATCTGGGACATCCTCTTATT
CTAGACACCTGTACCATTGAAGGACTAATCTATGGCAACCCTTCTTGTGATCTACTGTTG
GGAGGAAGAGAATGGTCCTACATCGTCGAAAGACCATCGGCTGTTAATGGATTGTGTTAC
CCCGGGAATGTAGAAAATCTAGAAGAACTAAGGTCACTTTTTAGTTCTGCTAGTTCTTAC
CAAAGGATCCAGATCTTTCCAGACACAATCTGGAATGTGTCTTACAGTGGGACAAGCAAA
GCATGTTCAGATTCATTCTACAGAAGCATGAGATGGTTGACTCAAAAGAACAACGCTTAC
CCTATTCAGGACGCCCAATACACAAATAATCGAGGGAAGAACATTCTTTTCATGTGGGGC
ATAAATCACCCACCCACCGATACTGCGCAGACAAATCTGTACACAAGGACTGACACAACA
ACAAGTGTGGCAACAGAAGATATAAATAGGACCTTCAAACCATTGATAGGGCCAAGGCCT
CTTGTCAATGGTCAGCAGGGAAGAATTGATTATTATTGGTCTGTATTGAAACCAGGTCAA
ACACTGCGAGTAAGGTCCAATGGGAATCTAATCGCTCCATGGTATGGACACATTCTTTCA
GGAGAGAGCCACAGAAGAGTCCTGAAGACTGATTTAAAAAGTGGTAACTGTGCAGTGCAA
TGTCAGACAGAAAGAGGTGGCTTAAATACAACATTGCCATTCCAAAATGTAAGTAAGTAT
GCATTTGGAAACTGCCCGAAATATGTTGGAGTAAAGAGTCTCAAACTGGCAGTTGGTCTG
AGGAATGTGCCTGCTAGATCAAGTAGAGGACTATTCGGGGCCATAGCTGGATTCATAGAG
GGAGGTTGGTCAGGTCTAGTCGCTGGTTGGTATGGGTTCCAGCATTCAAATGATCAAGGG
GTTGGTATGGCAGCAGATAGAGACTCAACTCAAAAGGCAATTGACAAAATAACATCCAAA
GTGAATAACATAGTCGATAAAATGAACAAACAGTATGAAGTTATTGATCATGAATTCAGC
GAGGTTGAAACTAGACTCAATATGATCAATAATAAGATTGATGACCAAATTCAAGATATA
TGGGCATATAACGCAGAATTGCTAGTGCTGCTTGAAAACCAGAAAACACTCGATGAGCAT
GATGCGAATGTAAACAATCTATATAATAAAGTGAAGAGGGCATTGGGTTCCAATGCAGTG
GAAGATGGGAAAGGATGTTTCGAGCTATACCATAAATGTGATGACCAGTGCATGGAGACA
ATTCGGAACGGGACCTACAACAGAAGGAAGTATAAAGAGGAATCAAAATTAGAAAGACAG
AAAATAGAAGGGGTCAAGCTGGAATCTGAAGGAACTTACAAAATCCTCACCATTTATTCG
ACTGTCGCCTCATCTCTTGTGATTGCAATGGGGTTTGCTGCCTTCTTGTTCTGGGCCATG
TCCAATGGATCTTGCAGATGCAACATTTGTATATAATTGGCAAAAACACCCTTGTTTCTA
CT
>gi|66733498|gb|DQ064358.1| Influenza A virus (A/chicken/Guangdong/4/00(H9N2)) hemagglutinin (HA) gene, complete cds
AGCAAAAGCAGGGGAATTTCACAACCACTCAAGATGGAAGTAGTATCACTAATAACTATA
CTACTAGTAGTAACAGTAAGCAATGCAGATAAAATCTGCATCGGCTACCAATCAACAAAC
TCCACAGAAACTGTAGACACGCTAACAGAAAACAATGTTCCTGTGACACATGCCAAAGAA
TTGCTCCACACAGAGCACAATGGGATGCTATGTGCAACAAATCTGGGACATCCTCTTATT
CTAGACACCTGTACCATTGAAGGGCTAATCTATGGCAACCCTTCTTGTGATCTACTGCTG
GGAGGAAGAGAATGGTCCTACATCGTCGAAAGACCATCGGCTGTTAATGGATTGTGTTAC
CCCGGGAATGTAGAAAACCTAGAAGAACTAAGGTCACTTTTTAGCACTGCTAGTTCTTAC
CAAAGAATCCAGATCTTTCCAGACACAATCTGGAATGTGTCTTACAGTGGAACAAGCAAA
GCATGTTCAGATTCATTCTACAGAAGCATGAGATGGTTGACTCAAAAGAACAACGCTTAC
CCTGTTCAAGACGCCCAATACACAAATAATAGAGGAAAGAACATTCTTTTCATGTGGGGC
ATAAATCACCCACCCACTGATACTACGCAGACAAATCTGTACACAAGGACTGACACAACA
ACAAGTGTGGCAACAGAAGATATAAATAGGACCTTCAAACCATTGATAGGGCCAAGGCCT
CTTGTCAATGGTCTGCAAGGAAGAATTGATTATTATTGGTCGGTATTGAAACCAGGTCAG
ACATTGCGAGTAAGATCCAATGGGAATCTAATCGCTCCATGGTATGGACACATTCTTTCA
GGAGAGAGCCACGGAAGAATCCTGAAGACTGATTTGAACAGTGGTAACTGTGTAGTGCAA
TGTCAGACAGAAAGAGGTGGCTTGAATACTACATTGCCATTCCACAATGTAGGTAAGTAT
GCATTTGGAAACTGCCCAAAATATGTTGGAGTAAAGAGTCTCAAATTGGCAGTTGGTCTG
AGGAATGTGCCTGCTAGATCAAGTAGAGGACTATTTGGAGCCATAGCTGGATTCATAGAG
GGAGGTTGGTCAGGGCTAGTTGCTGGTTGGTATGGGTTCCAGCATTCAAATGATCAAGGA
GTTGGTATGGCTGCAGATAGAGACTCAACTCAAAAGGCAATTGACAAAATAACATCCAAA
GTAAATAATATAGTCGATAAAATGAACAAACAGTATGAAATTATTGATCATGAATTCAGC
GAGGTTGAAACCAGACTCAATATGATCAATAATAAGATTGATGACCAAATTCAAGACATA
TGGGCATATAACGCAGAATTGCTAGTGCTGCTTGAAAACCAGAAAACACTCGATGAGCAT
GATGCGAATGTAAACAATCTATATAACAAAGTGAAGAGGGCACTGGGTTCCAATGCAGTG
GAAGATGGGAAAGGATGCTTCGAGCTATACCATAAATGTGATGACCAGTGCATGGAGACA
ATTCGGAACGGGACCTATAACAGGAGAAAGTATAAAGAGGAATCAAGACTAGAGAGACAG
AAAATAGAAGGGGTCAAGCTGGAATCTGAAGGAACTTACAAAATCCTCACCATTTATTCG
ACTGTCGCCTCATCTCTTGTTATTGCAATGGGGTTTGCTGCCTTCTTGTTCTGGGCCATG
TCCAATGGATCTTGCAGATGCAACATTTGTATATAATTGGCAAAAACACCCTTGTTTCTA
CT
>gi|66733494|gb|DQ064356.1| Influenza A virus (A/chicken/Guangdong/10/00(H9N2)) hemagglutinin (HA) gene, complete cds
AGCAAAAGCAGGGGAATTTCACAACCACTCAAGATGGAAACAGTATTGCTAATAACTATA
CTACTAGTAGTAACAGTAAGCAATGCAGATAAAATCTGCATCGGCTACCAATCAACAAAC
TCCACAGAAACTGTAGACACGCTAACAGAAAACAATGTCCCTGTGACACATGCCAAAGAA
TTGCTCCACACAGAGCACAATGGGATGCTGTGTGCAACAAATCTGGGACATCCTCTCATT
CTAGACACCTGTACCATTGAAGGACTAATCTATGGCAACCCTTCTTGTGATCTACTGTTG
GGAGGAAGAGAATGGTCCTACATCGTTGAAAGACCATCGGCTGTTAATGGATTGTGTTAC
CCCGGGAATGTAGAAAACCTAGAAGAACTAAGGTCACTTTTTAGTTCTGCTAGTTCTTAC
CAAAGAATCCAGATCTTTCCAGACACAATCTGGAATGTGTCTTACAGTGGGACAAGCAAA
GCATGTTCAGATTCATTCTACAGAAACATGAGATGGTTGACTCAAAAGAACAACGCATAC
CCTATTCAAGACGCCCAATACACAAATAATCGAGGGAAGAACATTCTTTTCATGTGGGGC
ATAAATCACCCACCCACCGATACTACGCAGACAAATCTGTACACAAGGACTGACACAACA
ACAAGTGTGGCAACAGAAGATATAAATAGGACCTTCAAACCATTGATAGGGCCACGGCCT
CTTGTCAATGGTCTGCAGGGAAGAATTGATTATTATTGGTCGGTATTGAAACCAGGTCAA
ACACTGCGAGTAAGGTCCAATGGGAATCTAATTGCTCCATTGTATGGACACATCCTTTCA
GGAGAGAGCCACGGAAGAATCCTGAAGACTGATTTAAAAAGTGGTAACTGTGCAGTGCAA
TGTCAGACAGAAAGAGGTGGCTTAAATACAACATTGCCATTCCAAAATGTAAGTAAGTAT
GCATTTGGAAACTGCCCGAAATATGTTGGAGTAAAGAGTCTCAAACTGGCAGTTGGTCTG
AGGAATGTGCCTGCTAGATCAAGTAGAGGACTATTTGGGGCCATAGCTGGATTCATAGAG
GGAGGTTGGTCAGGGCTAGTCGCTGGTTGGTATGGGTTCCAGCATTCAAATGATCAAGGG
GTTGGTATGGCAGCAGATAGAGACTCAACTCAAAAGGCAATTGACAAAATAACATCCAAA
GTGAATAATATAGTCGATAAAATGAACAAACAGTATGAAATTATTGATCATGAATTCAGC
GAGGTTGAAACTAGAATCAACATGATCAATAATAAGATTGATGACCAAATTCAAGACATA
TGGGCATATAACGCAGAATTGCTAGTGCTGCTTGAAAACCAGAAAACACTCGATGAGCAT
GATGCGAATGTAAACAATCTATATAATAAAGTGAAGAGGGCATTGGGTTCCAATGCAGTG
GAAGATGGGAAAGGATGTTTCGAGCTATACCATAAATGTGATGACCAGTGCATGGAGACA
ATTCGGAACGGGACCTACAACAGGAGGAAGTATAAAGAGGAATCAAGATTAGAAAGACAG
AAAATAGAAGGGGTCAAGCTGGAATCTGAAGGAACTTACAAAATCCTCACCATTTATTCG
ACTGTCGCCTCATCTCTTGTGATTGCAATGGGGTTTGCTGCCTTCTTGTTCTGGGCCATG
TCCAATGGATCTTGCAGATGCAACATTTGTATATAATTGGCAAAAACACCCTTGTTTCTA
CT
>gi|66733490|gb|DQ064354.1| Influenza A virus (A/chicken/Beijing/8/98(H9N2)) hemagglutinin (HA) gene, complete cds
AGCAAAAGCAGGGGAATTTCACAACCACTCAAGATGGAAGTAGTATCATTAATAACTATA
CTACTAGTAGGAACAGTAAGCAATGCAGATAAAATCTGCATCGGCTACCAATCAACAAAC
TCCACAGAAACTGTAGACACGCTAACAGAAAACAATGTTCCTGTGACACATGCCAAAGAA
TTGCTCCACACAGAGCACAATGGAATGCTGTGTGCAACAAATCTGGGACATCCTCTTATT
CTAGACACCTGTACCATTGAAGGACTAATCTATGGCAACCCTTCTTGTGATATACTGTTG
GGAGGAAGAGAATGGTCCTACATCGTCGAAAGACCATCGGCTGTTAATGGATTGTGTTAC
CCCGGGAATGTAGAAAACCTAGAAGAACTGAGGTCACTTTTTAGCTCTGCTAGTTCTTAC
CAAAGAATCCAGATCTTTCCAGACACAATCTGGAATGTGTCTTACAGTGGGACAAGCAAA
GCATGTTCAGATTCATTCTACAGAAGCATGAGATGGTTGACTCAAAAGAACAACGCTTAC
CCTATTCAAGACGCCCAATACACAAATAATAGAGGAAAGAACATTCTTTTCATGTGGGGC
ATAAATCACCCACCCACTGATACTGTGCAGACAAATCTGTACACAAGGACTGACACAACA
ACAAGTGTGGCAACAGAAGATATAAATAGGACCTTCAAACCATTGATAGGGCCAAGGCCT
CTTGTCAATGGTCTGCAGGGAAGAATTGATTATTATTGGTCGGTATTGAAACCAGGTCAG
ACATTGCGAGTAAGATCCAATGGGAATCTAATCGCTCCATGGTATGGACACATTCTTTCA
GGAGAGAGCCACGGAAGAATCCTGAAGACTGATTTAAACAGTGGTAACTGTGTAGTGCAA
TGTCAGACAGAAAGAGGTGGCTTGAATACTACATTGCCATTCCACAATGTAAGTAAGTAT
GCATTTGGAAACTGCCCAAAATATATTGGAGTAAAGAGTCTCAAATTGGCAGTTGGTCTG
AGGAATGTGCCTGCTAGATCAAGTAGAGGACTATTTGGAGCCATAGCTGGATTCATAGAG
GGAGGTTGGTCAGGGCTAGTCGCTGGTTGGTATGGGTTCCAGCATTCAAATGATCAAGGG
GTTGGTATGGCTGCAGATAGAGACCCAACTCAAAAGGCAATTGACAAAATAACATCCAAA
GTGAATAATATAGTCGATAAAATGAACAAACAGTATGAAATTATTGATCATGAATTCAGT
GAGGTTGAAACTAGACTCAATATGATCAATAATAAGATTGATGACCAAATTCAAGACATA
TGGGCATATAACGCAGAATTGCTAGTGCTGCTTGAAAACCAGAAAACACTCGATGAGCAT
GATGCGAATGTAAACAATCTCTATAACAAAGTGAAGAGGGCACTGGGTTCCAATGCAGTG
GAAGATGGGAAAGGATGTTTCGAGCTATACCATGAATGTGATGTCCAGTGCATGGAGACC
ATTCGGAACGGGACCTATAGCAGGAGAAAGTATAAAGAGGAATCAAGACTAGAAAGACAG
AAAATAGAAGGGGTCAAGCTGGAATCTGAAGGAACTTACAAAATCCTCACCATTTATTCG
ACTGTCGCCTCATCTCTTGTGATTGCAATGGGGTTTGCTGCCTTCTTGTTCTGGGCCATG
TCCAATGGACCTTGCAGATGCAACATTTGTATATAATTGGCAAAAACACCCTTGTTTCTA
CT
>gi|158552025|gb|EU216092.1| Influenza A virus (A/chicken/Yunnan/Zhaotong/2007(H9N2)) hemagglutinin gene, complete cds
ATGGAAACAATATCACTACTAACTATGCTACTAGTAGTAACAGTAAGCAATGCAGATAAA
ATCTGCATCGGCTACCAATCAACAAACTCCACAGAAACTGTAGACACACTAACAGAAAAC
AATGTCCCTGTGACACATGCCAAAGAATTGCTCCACACAGAGCACAATGGGATGCTGTAT
GCAACAAACTTGGGACATCCTCTTATTCTAGACACCTGTACCATTGAAGGACTAATCTAT
GGCAATCCTTCTTGTGATCTGCTATTGGGAGGAAGAGAATGGTCCTACATCGTCGAGAGA
CCATCGGCTGTTAATGGATTGTGTTACCCCGGGAATGTAGAAAATCTAGAAGAGCTAAGG
TCACTTTTTAGTTCTGCTAGTTCTTATCAAAGGATTCAGATTTTCCCAGACACAATCTGG
AATGTGTCTTACAGTGGGACAAGCAAAGCATGTTCAGATTCATTCTACAGAAGCATGAGA
TGGTTGACCCAAAAGAACAACGCTTACCCTATTCAAGACGCCCAATACACAAATAATCGA
GAAAAGAACATTCTTTTCATGTGGGGTATAAATCACCCACCCACCGATACTGCGCAAACA
AATCTGTACACAAGAACCGACACAACAACAAGTGTGGCAACAGAAGAAATAAATAGGACC
TTCAAACCGTTGATAGGACCAAGGCCTCTTGTCAATGGTTTGCAGGGAAGAATTGATTAT
TATTGGTCGGTATTGAAACCAGGTCAAACACTGCGAATAAGATCCAATGGGAACCTAATA
GCTCCATGGTATGGACACATTCTTTCACGAGAGAGTCACGGAAGAATCCTGAAGACTGAT
TTAAAAAGGGGTAGCTGTACAGTGCAATGTCAGACAGAAAAAGGTGGCTTAAACACAACA
TTGCCATTCCAAAATGTAAGTAAGTATGCATTTGGAAACTGCTCGAAATATGTTGGAATA
AAGAGTCTCAAACTTGCAGTTGGCCTGAGGAATGTGCCTTCTAGATCTAGTAGAGGACTA
TTCGGGGCCATAGCTGGATTCATAGAAGGAGGTTGGTCAGGGCTAGTTGCTGGTTGGTAT
GGATTCCAGCATTCAAATGACCAAGGGGTTGGTATGGCAGCAGGTAGAGACTCAACCCAA
AAGGCAATTGATAAAATAACATCCAAAGTGAATAACATAGTCGATAAAATGAACAAACAG
TATGAAATTATTGATCATGAATTCAGCGAGGTTGAAACTAGACTTAACATGATCAATAAT
AGGATTGATGATCAAATTCAGGACATATGGGCATATAACGCAGAATTGCTAGTGCTGCTT
GAAAACCAGAAAACACTCGATGAGCATGATGCAAATGTAAACAATCTATATAATAAAGTG
AAGAGGGCATTGGGTTCCAATGCAGTGGAAGATGGGAAAGGATGTTTCGAGCTATACCAC
AAATGTGATGACCAGTGCATGGAGACAATTCGGAATGGGACCTACAACAGGAGGAAGTAT
CAAGAGGAATCAAAATTAGAAAGACAGAAAATAGAGGGGGTCAAGCTGGAGTCTGAAGGA
ACTTACAAAATCCTCACCATTTATTCGACTGTCGCCTCATCTCTTGTGATTGCAATGGGG
TTTGCTGCCTTCTTGTTCTGGGCCATGTCCAATGGGTCTTGCAGATGCAACATTTGTATA
TAG
>gi|194718559|gb|EU665423.1| Influenza A virus (A/chicken/Gujarat/3724/2004(H9N2)) hemagglutinin (HA) gene, complete cds
ATGGAAACAATATCACTGATAATTATACTACTAGTAGTAACAACAAGCAATGCAGATAAA
ATCTGCATCGTCCACCAGTCAACAAATTCCACAGAAACCGTGAACACGCTAACAGAAACT
AATGTTCCTGTGACACATGCCAAAGAATTGCTTCACACAGAGCACAATGAAATGCTGTGT
GCAACAAATCTAGGACATCCCCTCATCCTAGATACATGCACTATCGAGGGACTGATCTAT
GGCAACCCTTCTTGTGACCTGTTGTTGGGAGGAAGGGAATGGTCGTATATCGTCGAAAGA
CCATCGGCGGTGAATGGAACGTGTTATCCTGGGAATCTAGAAAATCTACAGGAACTGAGG
ACAATTTTTAGTTCCTCTAGTTCCTACCAAAGAATCCAAATCTTCCCAGAGACAATCTGG
AATGTGACGTACACTGCAACAAGCAACTCATCTTCAGATTCCTTCTATAGGAATATGAGT
TGGCTGACTCAAAAGAGCGGGCTTTACCCTCTTCAAGACGCCCAATACACAAACAATCGG
GGAAAGGACATTCTTTTCTTGTGGGGCATCCATCATCCACCCACCGATACTGCACAGACG
AATTTGTACACAAGAACCGACACAACGACAAGAGTGAAAACAGAAAATTTGGATAGGACC
TTCAAACCAGTGATAGGGCCAAGGCCTCTTGTCAATGGTCTGATTGGAAGAATTAATTAT
TACTGGTCGGTACTAAAACCAGGCCAGACATTGCGAGTAAGATCCAATGGGAATCTAATT
GCTCCATGGTATGGACACGTTCTCTCAGGAGAGAGCCATGGGAGAATCCTGAAGACTAAT
TTAAACAGTGGTAATTGTGTAGTGCAATGTCAGACTGAAAAAGGTGGCTTCAACAGTACA
CTGCCATTCCACAATATCAGTAAATATGCATTCGGGAACTGCCCCAAATATATTGGAGTT
AATAGTCTCAAACTGGCAATAGGTCTGAGAAACGTGCCTGCTAGGTCAAGTAGAGGACTA
TTTGGAGCCATAGCTGGATTCATAGAAGGAGGTTGGCCAGGACTAGTCGCTGGTTGGTAT
GGTTTCCAGCATTCAAATGATCAAGGGGTTGGTATGGCAGCAGATAGGGATTCAACTCAA
AAGGCAATTGACAAAATAACATCCAAGGTGAATAATATAGTCGACAAGATGAACAAGCAA
TATGAAATAATTGATCATGAATTCAGTGAGGTTGAAACTAGACTCAATATGATCAATAAT
AAGATTGATGACCAAATACAAGACGTGTGGGCATATAATGCAGAGTTGCTAGTACTACTT
GAAAATCAGAAAACACTCGATGAGCATGTCGCAAACGTGAACAATCTATATAACAAGGTG
AAGAGGGCACTGGGCTCCAATGCGATGGAAGACGGGAAAGGCTGTTTCGAGCCATACCAT
AAATTTGATGACCAATGCATGGAAACAATTCGGAACGGGACCTATAAAAGGAGGAGGTAC
AAAGAGGAACTAAGACTAGAAAGGCAGAAAATAGAAGGGATCAAGCTGGAATCTGAGGGG
ACTTACAAAATCCTTACCATTTATTCGACTGTCGCCTCATCGCTTGTACTTGCAATGGGG
TTTGCTGCCTTCTTGTTCTGGGCCATGTCCAATGGATCATGCAGGTGCAACATTTGTATA
TAATTAGCAAAACACCCTTGTTTCTACT
>gi|194718557|gb|EU665422.1| Influenza A virus (A/chicken/Uttar Pradesh/2543/2004(H9N2)) hemagglutinin (HA) gene, complete cds
ATGGAAACAATATCACTGATAATTATACTACTAGTAGTAACAACAAGCAATGCAGATAAA
ATCTGCATCGGCCACCAGTCAACAAATTCCACAGAAACCGTGAACACGCTAACAGAAACT
AATGTTCCTGTGACACATGCCAAAGAATTGCTTCACACAGAGCACAATGGAATGCTGTGT
GCAACAAATCTAGGACATCCCCTCATCCTAGATACATGCACTATCGAAGGACTGATCTAT
GGCAACCCTTCTTGTGACCTGTTGTTGGGAGGAAGGGAATGGTCCTACATCGTCGAAAGA
CCATCGGCGGTGAATGGAACGTGTTACCCTGGGAATCTAGAAAACCTAGAGGAACTCAGG
ACAATTTTTAGTTCCTCTAGTTCCTACCAAAGAATCCAAATCTTCCCAGACACAATCTGG
AATGTGACTTACACTGGAACAAGCAAATCATCTTCAGATTCCTTCTATAGGAATATGAGA
TGGCTGACTCAAAAGAGCGGGCTTTACCCTCTTCAAGACGCCCAATACACAAACAATCGG
GGAAAGGACATTCTTTTCTTGTGGGGCATACATCATCCACCCACCGATACTGCACAGACG
AATTTGTACACAAGAACCGACACAACAACAAGTGTGACAACAGAAAATTTGGATAGGACC
TTCAAACCAGTGATAGGGCCAAGGCCTCTTGTCAATGGTCTGATTGGAAGAATTAATTAT
TATTGGTCGGTACTAAAACCAGGCCAGACATTGCGAGTAAGATCCAATGGGAATCTAATT
GCTCCATGGTATGGACACGTTCTCTCAGGAGAGAGCCATGGGAGAATCCTGAAGACTAAT
TTAAACAGTGGTAATTGCGTAGTGCAATGTCAGACTGAAAAAGGTGGCTTAAACAGTACA
CTGCCATTCCACAATATCAGTAAATATGCATTCGGGAACTGCCCCAAATATATTGGAGTT
AATAGTCTCAAACTGGCAATCGGTCTGAGAAACGTGCCTGCTAGGTCAAGTAGAGGACTA
TTTGGAGCCATAGCTGGATTCATAGAAGGAGGTTGGCCAGGACTAGTCGCTGGTTGGTAT
GGTTTCCAGCATTCAAATGATCAAGGGGTTGGTATGGCAGCAGATAGGGATTCAACTCAA
AAGGCAATTGACAAAATAACATCCAAGGTGAATAATATAGTCGACAAGATGAACAAGCAA
TATGAAATAATTGATCATGAATTCAGTGAGGTTGAAACTAGACTCAATATGATCAATAAT
AAGATTGATGACCAAATACAAGACGTGTGGGCATATAATGCAGAGTTGCTAGTACTACTT
GAAAATCAGAAAACACTCGATGAGCATGACGCAAACGTGAACAATCTATATAACAAGGTG
AAGAGGGCACTGGGCTCCAATGCGATGGAAGACGGGAAAGGCTGTTTCGAGCTATACCAT
AAATGTGATGACCAATGCATGGAAACAATTCGGAACGGGACCTATAATAGGAGAAGGTAC
AAAGAGGAACTAAGACTAGAAAGGCAGAAAATAGAAGGGATCAAGCTGGAATCTGAGGGG
ACTTACAAAATCCTTACCATTTATTCGACTGTCGCCTCATCTCTTGTACTTGCAATGGGG
TTTGCTGCCTTCTTGTTCTGGGCCATGTCCAATGGATCATGCAGGTGCAACATTTGTATA
TAATTAGCAAAACACCCTTGTTTCTACT
>gi|194718555|gb|EU665421.1| Influenza A virus (A/chicken/Punjab/2063/2003(H9N2)) hemagglutinin (HA) gene, complete cds
ATGGAAACAATATCACTGATAATTATACTACTAGTAGTAACAACAAGCAATGCAGATAAA
ATCTGCATCGGCCACCAGTCAACAAATTCCACAGAAACCGTGAACACGCTAACAGAAACT
AATGTTCCTGTGACACATGCCAAAGAATTGCTTCACACAGAACACAATGGAATGCTGTGT
GCAAAAAATCTAGGACATCCCCTCATCCTAGATACATGCACTATCGAAGGACTGATCTAT
GGCAACCCTTCTTGTGACCTGTTGTTGGGAGGAAGGGAATGGTCCTACATCGTCGAAAGA
CCATCGGCGGTGAATGGAACGTGTTACCCTGGGAATCTAGAAAACCTAGAGGAACTCAGG
ACAACTTTTAGTTCCTCTAGTTCCTACCAAAGAATCCAAATCTTCCCAGACACAATCTGG
AATGTGACTTACACTGGAACAAGCAAATCATCTTCAGATTCCTTCTATAGGAATATGAGA
TGGCTGACTCAAAAGAGCGGGCTTTACCCTCTTCAAGACGCCCAATACACAAACAATCGG
GGAAAGGATATTCTTTTCTTGTGGGGCATACATCATCCACCCACCGATACTGCACAGACG
AATTTGTACACAAGAACCGACACAACAACAAGTGTGACAACAGAAAATTTGGATAGGACC
TTCAAACCAGTGATAGGGCCAAGGCCTCTTGTCAATGGTCTGATTGGAAGAATTAATTAT
TATTGGTCGGTACTAAAACCAGGCCAGACATTGCGAGTAAGATCCAATGGGAATCTAATT
GCTCCATGGTATGGACACGTTCTCTCAGGAGAGAGCCATGGGAGAATCCTGAAGACTAAT
TTAAACAGTGGTAATTGCGTAGTGCAATGTCAGACTGAAAAAGGTGGCTTAAACAGTACA
CTGCCATTCCACAATATCAGTAAATATGCATTCGGGAACTGCCCCAAATATATTGGAGTT
AATAGTCTCAAACTGGCAATCGGGCTGAGAAACGTGCCTGCTAGGTCAAGTAGAGGACTA
TTTGGAGCCATAGCTGGATTCATAGAAGGAGGTTGGCCAGGACTAGTCGCTGGTTGGTAT
GGTTTCCAGCATTCAAATGATCAAGGGGTTGGTATGGCAGCAGATAGGGATTCAACTCAA
AAGGCAATTGACAAAATAACATCCAAGGTGAATAATATAGTCGACAAGATGAACAAGCAA
TATGAAATAATTGATCATGAATTCAGTGAGGTTGAAACTAGACTCAATATGATCAATAAT
AAGATTGATGACCAAATACAAGACGTGTGGGCATATAATGCAGAGTTGCTAGTACTACTT
GAAAATCAGAAAACACTCGATGAGCATGACGCAAACGTGAACAATCTATATAACAATGTG
AAGAGGGCACTGGGCTCCAATGCGATGGAAGACGGGAAAGGCTGTTTCGAGCTATACCAT
AAATGTGATGACCAATGCATGGAAACAATTCGGAACGGGACCTATAATAGGAGAAGGTAC
AAAGAGGAACTAAGACTAGAAAGGCAGAAAATAGAAGGGATCAAGCTGGAATCTGAGGGG
ACTTACAAAATCCTTACCATTTATTCAACTGTCGCCTCATCTCTTGTACTTGCAATGGGG
TTTGCTGCCTTCTTGTTCTGGGCCATGTCCAATGGATCATGCAGGTGCAACATTTGTATA
TAATTAGCAAAACACCCTTGTTTCTACT
>gi|385722337|gb|JQ906555.1| Influenza A virus (A/chicken/Egypt/115636V/2011(H9N2)) segment 4 hemagglutinin (HA) gene, complete cds
TAGCAAAAGCAGGGGAATTTTTTAACTAGCAAAATGGAAATAACACCACTGATGACTATA
CTACTATTAGTAACAACAAGCAATGCAGATAAAATATGCATTGGCCACCAGTCAACAAAT
TCCACAGAAACTGTGGACACACTAGCGGAAACTAATGTTCCTGTGACACATGCCAAAGAA
TTGCTCCACACAGAGCACAATGGAATGCTGTGTGCAACAAATCTGGGAAATCCCCTCATC
CTAGACACATGCACTATCGAAGGACTTATCTATGGTAACCCTTCTTGTGACATGTTGTTG
GGGGGAAGGGAATGGTCCTATATCGTTGAAAGACCATCAGCGGTAAATGGAACATGTTAC
CCTGGGAATGTGGAAAACTTAGAGGAACTCAGAATACTTTTTAGTTCCTCTAGTTCCTAT
CAAAGAATTCAAATGTTCCCAGACACAATCTGGAATGTGACTTACAGTGGAACAAGCAAA
TCATGTTCAGATTCATTCTACAGGAATATGAGATGGCTAACTCAAAAGAACGGGAATTAT
CCTGTTCAAGACGCCCAATACACAAATACTCGGGGAAAGGACATTCTTTTCGTTTGGGGC
ATACATCATCCACCCACCGATACTGCACAGACGAATTTGTACACAAGAACCGACACAACA
ACAAGCGTAACAACAGAAAATTTGGATAGGACTTTCAAACCATTGATAGGGCCAAGGCCC
CTTGTCAATGGTCTGATTGGAAGAATTAATTATTATTGGTCGGTACTAAAACCAGGCCAG
ACATTGCGAGTAAGATCCAATGGGAATCTAATTGCTCCATGGTTTGGACACGTTCTCTCA
GGAGAGAGCCATGGGAGGATTCTGAAAACTGATTTAAACAGTGGTAATTGTGTAGTGCAA
TGTCAGACTGAAAAAGGTGGCCTAAACAGTACATTACCTTTCCACAATATCAGTAAATAT
GCATTTGGGGATTGCCCCAAATATGTTGGAGTCAAGAGTCTCAAATTGGCAATCGGTCTG
AGAAATGTGCCTGCCAGGTCAAGTAGAGGGCTATTTGGAGCCATAGCTGGATTCATAGAA
GGAGGTTGGCCAGGGCTGGTTTCCGGTTGGTATGGTTTCCAACATTCAAATGATCAAGGG
GTTGGTATGGCTGCAGATAGGGTTTCCACTCAAAAGGCAGTTGACAAAATAACATCCAAG
GTGAACAATATAGTCGACAAGATGAACAAGCAATATGAAATAATTGATCATGAATTCAGT
GAGGTTGAAACTAGACTCAATATGATCAATAACAAAATTGATGACCAAATACAAGATGTA
TGGGCATATAATGCAGAGTTGCTAGTACTACTTGAGAACCAGAAAACACTCGATGAGCAT
GACGCAAACGTGAACAACCTATACAACAAGGTGAAAAGGACCCTAGGATCCAATGCGATG
GAAGATGGGAAGGGCTGTTTCGAATTGTACCACAAATGTGATGATCAATGCATGGAAACT
ATTCGGAACGGGACCTATAATAGGAGAAAGTACAAAGAGGAATCAAGACTAGAAAGGCAG
AAAATAGAGGGAGTTAAACTGGAATCTGAGGGGACTTACAAAATACTTACCATTTATTCG
ACTGTCGCCTCATCTCTTGTACTTGCAATGGGGTTTGCTGCCTTCTTATTCTGGGCCATG
TCAAATGGATCATGCAGGTGCAACATCTGTATATAA
>gi|385722335|gb|JQ906554.1| Influenza A virus (A/chicken/Egypt/115617V/2011(H9N2)) segment 4 hemagglutinin (HA) gene, complete cds
AGCAAAAGCAGGGGTAACTCTTAACTAGCAAAATGGAAATAATACCACTGATGACTATAC
TGCTATTAGTAACAACAAACAATGCAGATAAAATATGCATTGGCCATCAATCAACAAATT
CCACAGAAACTGTGGACACACTAACTGAAACTAATGTTCCTGTGACACATGCCAAAGAAT
TGCTCCACACAGAGCACAATGGAATGCTGTGTGCAACAAATCTGGGAAATCCCCTCATCC
TAGACACATGCACTATCGAAGGACTTATCTATGGTAACCCTTCTTGTGACATGTTTTTGG
GGGGAAGGGAATGGTCCTATATCGTTGAAAGACCATCAGCGGTAAATGGAACATGTTACC
CTGGGAATGTGGAAAACTTAGAGGAACTCAGAACACTTTTTAGTTCCTCTAGTTCCTATC
AAAGAATTCAAATGTTCCCAGACACAATCTGGAATGTGACTTACAATGGAACAAGCAAAT
CATGTTCAGATTCATTCTACAGGAATATGAGATGGCTAACTCAAAAGAACGGGAATTATC
CTGTTCAAGACGCCCAATACACAAATACTCGGGGAAAGGACATTCTTTTCGTTTGGGGCA
TACATCATCCACCCACTGATACTACACAGACGAATTTGTACACAAGAACCGACACAACAA
CAAGCGTAACAACAGAAAATTTGGATAGGACCTTCAAACCATTGATAGGGCCAAGGCCCC
TTGTCAATGGTCTGATTGGAAGAATTAATTATTATTGGTCGGTACTAAAACCAGGCCAGA
CATTGCGAGTAAGATCCAATGGGAATCTAATTGCTCCATGGTTTGGACACATTCTCTCAG
GAGAGAGCCATGGGAGAATTCTGAAAACTGATTTAAACAGTGGTAATTGTGTAGTGAAAT
GTCAGACTGAAAAAGGTGGCCTAAACAGTACATTACCTTTCCACAATATCAGTAAATATG
CATTTGGGGATTGCCCCAAATATATTGGAGTCAAGAGTCTCAAACTGGCAATCGGTCTGA
GAAATGTGCCTGCCAGATCAAGTAGAGGGCTATTTGGAGCCATAGCTGGATTCATAGAAG
GAGGTTGGCCAGGGCTGGTTGCCGGTTGGTATGGTTTCCAACATTCAAATGATCAAGGGG
TTGGCATGGCTGCAGATAGGGATTCCACTCAAAAGGCAGTTGACAAAATAACATCCAAGG
TGAACAGTATAGTCGACAAGATGAACAAGCAATATGAAATAATTGATCATGAATTCAGTG
AGGTTGAAACTAGACTCAATATGATCAATAACAAGATTGATGACCAAATACAAAATGTAT
GGGCATATAATGCAGAGTTGCTAGTGCTACTTGAGAACCAGAAAACACTCGATGAGCATG
ACGCAAACGTGAACAACCTATACAACAAAGTGAAAAGGGCCTTAGGCTCCAATGCGATGG
AAGATGGGAAAGGCTGTTTCGAGTTATACCACAAATGTGATGATCAATGCATGGAAACTA
TTCGGAACGGGACCTATAATAGGAGAAAGTACAAAGAGGAATCAAGACTAGGAAGGCAGA
AAATAGAGGGAGTTAAACTGGAATCTGAGGGGACTTACAAAATACTTACCATTTATTCGA
CTGTCGCCTCATCTCTTGTGCTTGCAATGGGGTTTGCTGCCTTCTTATTCTGGGCCATGT
CAAATGGATCATGCAGGTGCAACATCTGTATATAA
>gi|385722331|gb|JQ906552.1| Influenza A virus (A/chicken/Egypt/114915V/2011(H9N2)) segment 4 hemagglutinin (HA) gene, complete cds
AGCAAAAGCAGGGGTAATTCTTAACTAGCAAAATGGAAATAATACCACTGATGACTGTAC
TGCTATTAGTAACAACAAGCAATGCAGATAAAATATGCATTGGCCATCAGTCAACAAATT
CCACAGAAACTGTGGACACACTAACGGAAACTAATGTTCCTGTGACACATGCCAAAGAAT
TGCTCCACACAGAGCACAATGGAATGCTGTGTGCAACAAATCTGGGAAATCCCCTCATCC
TAGACACATGCACTATCGAAGGACTTATCTATGGTAACCCTTCTTGTGACATGTTGTTGG
GGGGAAGGGAATGGTCCTATATCGTTGAAAGACCATCAGCGGTAAATGGAACATGTTACC
CTGGGAATGTGGAAAACTTAGAGGAACTCAGAATACTTTTTAGTTCCTCTAGTTCCTATC
AAAGAATTCAAATGTTCCCAGACACAATCTGGAATGTGACTTACAGTGGAGCAAGCAAAT
CATGTTCAGATTCATTCTACAGGAATATGAGATGGCTAACTCAAAAGAACGGGAATTATC
CTGTCCAAGACGCCCAATACACAAATACTCGGGGAAAGGACATTCTTTTCGTTTGGGGCA
TACATCATCCACCCACTGATACTGTACAGACGAATTTGTACACAAGAACCGACACAACAA
CAAGCGTAACAACAGAAAATTTGGATAGGACCTTCAAACCATTGATAGGGCCAAGGCCCC
TTGTCAATGGTCTGATTGGAAGAATTAATTATTATTGGTCGGTACTAAAACCAGGCCAGA
CATTGCGAGTAAGATCCAATGGGAATCTAATTGCTCCATGGTTTGGACACGTTCTCTCAG
GAGAGAGCCATGGGAGAATTCTGAAAACTGATTTAAACAGTGGTAATTGTGTAGTGCAAT
GTCAGACTGAAAAAGGTGGCCTAAACAGTACATTACCTTTCCACAATATCAGTAAATATG
CATTTGGGGATTGCCCCAAATATATTGGAGTCAAGAGTCTCAAACTGGCAATCGGTCTGA
GAAATGTGCCTGCCAGATCAAGTAGAGGGCTATTTGGAGCCATAGCTGGATTCATAGAAG
GAGGTTGGCCAGGGCTGGTTGCCGGTTGGTATGGTTTCCAACATTCAAATGATCAAGGGG
TTGGCATGGCTGCAGATAGGGATTCCACTCAAAAGGCAGTTGACAAAATAACAGCCAAGG
TGAACAATATAGTCGACAAGATGAACAAGCAATATGAAATAATTGATCATGAATTCAGTG
AGGTTGAAACTAGACTCAATATGATCAATAACAAGATTGATGACCAAATACAAAATGTAT
GGGCATATAATGCAGAGTTGCTAGTACTACTTGAGAACCAGAAAACACTCGATGAGCATG
ACGCAAACGTGAAACACCTATACAACAAGGTGAAAAGGGCCTTAGGCTCCAATGCGATGG
AAGATGGGAAAGGCTGTTTCGAGTTATACCACAAATGTGATGATCAATGCATGGAAACTA
TTCGGAACGGGACCTATAGTAGGAGAAAGTACAAAGAGGAATCAAGACTAGAAAGGCAGA
AAATAGAGGGAGTTAAACTGGAATCTGAGGGGACTTACAAAATACTTACCATTTATTCGA
CTGTCGCCTCATCTCTTGTACTTGCAATGGGGTTTGCTGCCTTCTTATTCTGGGCCATGT
CAAATGGATCATGCAGGTGCAACATCTGTATATAA
>gi|385722329|gb|JQ906551.1| Influenza A virus (A/chicken/Egypt/12186F-9/2012(H9N2)) segment 4 hemagglutinin (HA) gene, complete cds
GGGAATTTCTTAACTAGCAAAATGGAAATAATACCACTGACGACTATACTACTATTAGTA
ACAACAAGCAATGCAGATAAAATATGCATTGGCCACCAGTCAACAAATTCCACGGAAACT
GTGGACACACTAACGGAAACTAATGTTCCTGTGACACATGCCAAAGAATTGCTCCACACA
GAGCACAATGGAATGCTGTGTGCAACAAATCTGGGAAATCCCCTCATCCTAGACACATGC
ACTATCGAAGGACTTATCTATGGTAACCCTTCTTGTGACATGTTGTTGGGGGGAAGGGAA
TGGTCCTATATCGTTGAAAGACCATCAGCGGTAAATGGAACATGTTACCCTGGGAATGTG
GAAAACTTAGAGGAACTCAGAATACTTTTTAGTTCCTCTAGTTCCTATCAAAGAATTCAA
ATGTTCCCAGACACAATCTGGAATGTGACTTACAGTGGAACAAGCAAATCGTGTTCAGAT
TCATTCTACAGGAATATGAGATGGCTAACTCAAAAGAACGGGAACTATCCTGTTCAAGAC
GCCCAATACACAAATACTCGGGGAAAGGACATTCTTTTCGTTTGGGGCATACATCATCCA
CCCACCGATACTACACAGACGAATTTGTACACAAGAACCGACACAACAACAAGCGTAACA
ACAGAAAATTTGGATAGGACTTTCAAACCATTGATAGGGCCAAGGCCCCTTGTCAATGGT
CTGATTGGAAGAATTAATTATTATTGGTCGGTACTAAAACCAGGCCAGACATTGCGAGTA
AGATCCAATGGGAATCTAATTGCTCCATGGTTTGGACACGTTCTCTCTGGAGAGAGCCAT
GGGAGAATTCTGAAAACTGATTTAAACAGTGGTAATTGTGTAGTGAAATGTCAGACTGAA
AAAGGTGGCCTAAACAGTACATTACCTTTCCACAATATCAGTAAATATGCATTTGGGGAT
TGCCCCAAATATATTGGAGTCAAGAGTCTCAAATTGGCAATCGGTCTGAGAAATGTGCCT
GCCAGATCAAGTAGAGGGCTATTTGGAGCCATAGCTGGATTCATAGAAGGAGGTTGGCCA
GGGCTGGTTTCCGGTTGGTATGGTTTCCAACATTCAAATGATCAGGGGGTTGGTATGGCT
GCAGATAGGGATTCCACTCAAAAGGCAGTTGACAAAATAACATCCAAGGTGAACAATATA
GTCGACAAGATGAACAAGCAATATGAAATAATTGATCATGAATTCAGTGAGGTTGAAACT
AGACTCAATATGATCAATAACAAGATTGATGACCAAATAAAAAATGTATGGGCATATAAT
GCAGAGTTGCTAGTATTACTTGAGAACCAGAAAACACTCGATGAGCATGACGCAAACGTG
AACAACCTATACAACAAGGTGAAAAGGGCCCTAGGATCCAATGCGGTGGAAGATGGGAAG
GGCTGTTTCGAGTTATACCACAAATGTGATGATCAATGCATGGAAACTATTCGGAACGGG
ACCTATAATAGGAGAAAGTACAAAGAGGAATCAAGACTAGAAAGGCAGAAAATAGAGGGA
GTTAAACTGGAATCTGAGGGGACTTACAAAATACTTACCATTTATTCGACTGTCGCCTCA
TCTCTTGTACTTGCAATGGGGTTTGCTGCCTTCTTATTCTGGGCCATGTCAAATGGATCA
TGCAGGTGCAACATCTGTATATAATTAGCA
>gi|347952021|gb|JN683647.1| Influenza A virus (A/chicken/Shandong/N/2010(H9N2)) segment 4 hemagglutinin (HA) gene, complete cds
AGCAAAAGCAGGGGAATTTCACAACCACTCAAGATGGAAACAGTATCACTAATAACTATG
CTACTAGTAGCAACAGTAAGCAATGCAGATAAAATCTGCATCGGCTACCAATCAACAAAC
TCCACAGAAACTGTAGACACACTAACAGAAAACAATGTCCCTGTGACACATGCCAAAGAA
TTGCTCCACACAGAGCATAATGGGATGCTGTGTGCAACAAGCTTGGGACATCCTCTTATT
CTAGACACCTGTACCATTGAAGGACTAATCTATGGCAATCCTTCTTGTGATCTACTGTTG
GGAGGAAGAGAATGGTCCTATATCGTCGAGAGACCATCGGCTGTTAATGGATTGTGTTAC
CCCGGGAATGTAGAAAATCTAGAAGAGCTAAGGTCACTTTTTAGTTCTGCTAGTTCTTAT
CAAAGGATCCAGATTTTTCCAGACACAATCTGGAATGTGTCTTACAGTGGGACAAGCAAA
GCATGTTCAGATTCATTCTACAGAAGCATGAGATGGTTGACCCAAAAGAACAACGCTTAC
CCTATTCAAGACGCCCAATACACAAATAATCAAGAAAAGAACATTCTTTTCATGTGGGGC
ATAAATCACCCACCCACCGATACTGTGCAGACAAATCTGTACACAAGAACCGACACAACA
ACAAGTGTGGCAACAGAAGAAATAAATAGGACCTTCAAACCATTGATAGGACCAAGGCCT
CTTGTCAATGGTTTGCAGGGGAGAATTGACTATTATTGGTCGGTATTGAAACCGGGTCAA
ACACTGCGAATAAGATCCAATGGGAATCTAATAGCTCCATGGTATGGACACATTCTTTCA
GGAGAGAGCCACGGAAGAATCCTGAAGACTGATTTAAAAAGGGGTAGCTGCACAGTGCAA
TGTCAGACAGAAAAAGGTGGCTTAAACACAACATTGCCATTCCAAAACGTAAGTAAGTAT
GCATTTGGAAACTGCTCGAAATATATTGGAATAAAGAGTCTCAAACTTGCAGTTGGTCTG
AGGAATGTGCCTTCTAGATCTAGTAGAGGACTATTCGGGGCCATAGCAGGATTCATAGAG
GGAGGTTGGTCAGGACTAGTTGCTGGTTGGTATGGATTCCAGCATTCAAATGACCAAGGG
GTTGGTATGGCAGCAGATAGAGACTCAACCCAAAAGGCAATTGATAAAATAACATCCAAA
GTGAATAACATAGTCGACAAAATGAACAAGCAGTATGAAATTATTGATCATGAATTCAGT
GAGGTTGAAACTAGACTTAACATGATCAATAATAAGATTGATGATCAAATCCAAGACATA
TGGGCATATAATGCAGAATTGCTAGTTCTGCTTGAAAACCAGAAAACACTCGATGAGCAT
GATGCAAATGTAAACAATCTATATAATAAAGTGAAGAGGGCATTGGGTTCCAATGCGGTG
GAAGATGGGAAAGGATGTTTCGAGCTATACCACAAATGTGATGACCAGTGCATGGAGACA
ATTCGGAACGGGACCTACAACAGGAGGAAGTATCAAGAGGAATCAAAATTAGAAAGACAG
AAAATAGAGGGGGTCAAGCTGGAATCTGAAGGAACTTACAAAATCCTCACCATTTATTCG
ACTGTCGCCTCATCTCTTGTGATTGCAATGGGGTTTGCTGCCTTCTTGTTCTGGGCCATG
TCCAATGGGTCTTGCAGATGCAACATTTGTATATAATTGGCAAAAACACCCTTGTTTCTA
CT
>gi|347952019|gb|JN683646.1| Influenza A virus (A/chicken/Shandong/M/2010(H9N2)) segment 4 hemagglutinin (HA) gene, complete cds
AGCAAAAGCAGGGGAATTTCACAACCACTCAGGATGGAAACAGTATCATTGATAACTATG
CTACTAGTAGTAACAATAAGCAATGCAGATAAAATCTGCATCGGCTACCAATCAACAAAC
TCCACAGAAACTGTAGACACACTAACAGAAAACAATGTCCCTGTGACACATGCCAAAGAA
TTGCTACACACAGAGCACAATGGGATGCTGTGTGCAACAAACTTGGGACATCCCCTTATT
CTAGACACCTGTACTATTGAAGAACTAATCTATGGCAATCCTTCTTGCGATCTACTGTTG
GGAGGAAGAGAATGGTCCTACATCGTCGAGAGACCATCGGCTGTTAATGGATTGTGTTAC
CCCGGGAATGTAGAAAATCTAGAAGAGCTAAGGTCACTTTTTAGTTCTGCTAGTTCTTAT
CAAAGGATCCAGATTTTTCCGGACACAATCTGGAATGTGTCTTACAGTGGAACAAGCAAA
GCATGTTCTGATTCATTCTACAGAAGCATGAGATGGTTGACCCAAAAAAGCAACGCTTAC
CCTATTCAAGACGCCCAATACACAAATAATCGAGAAAAGAGCATTCTTTTCATGTGGGGC
ATAAATCACCCACCCACCGAGACTGCGCAGACAAATCTGTACACAAGAACCGACACAACA
ACAAGTGTGGCAACAGAAGAAATAAATAGGACCTTCAAACCATTGATAGGACCAAGGCCT
CTTGTCAATGGTTTGCAGGGAAGAATTGATTATTATTGGTCGGTATTGAAACCAGGCCAA
ACACTGCGAATAAGATCCAATGGGAATCTAATAGCTCCATGGTATGGACACATTCTTTCA
GGAGAGAGCCACGGAAGAATCCTGAAGACTGATTTAAAAAGGGGTAGCTGTACAGTGCAA
TGTCAGACAGAAAAAGGTGGCTTAAACACAACATTGCCATTCCAGAATGTAAGTAAGTAT
GCATTTGGAAACTGCTCGAAATATGTTGGAGTAAAGAGTCTCAAACTTGCAGTTGGTCTG
AGGAATGTGCCTTCTAAATCTAGTAGAGGATTATTTGGGGCCATAGCTGGATTCATAGAA
GGTGGTTGGTCAGGACTAGTTGCTGGTTGGTATGGATTCCAGCATTCAAATGACCAAGGG
GTTGGTATGGCAGCAGATAGAGACTCAACCCGAAAGGCAATTGATAAAATAACATCCAAA
GTGAATAACATAGTCGATAAAATGAACAAACAGTATGAAATTATTGATCATGAATTCAGC
GAGGTTGAAAATAGACTTAACATGATCAATAATAAGATTGATGATCAAATTCAAGACATA
TGGGCATATAATGCAGAACTGCTAGTGCTGCTTGAAAACCAGAAAACACTCGATGAGCAT
GATGCAAATGTAAATAATCTATATAACAAAGTGAAGAGGGCACTGGGTTCCAATGCAGTG
GAAGATGGGAAAGGATGTTTCGAGCTATATCACAGATGTGATGACCAGTGCATGGAGACA
ATTCGGAACGGGACCTACAACAGGAGGAAATATCAAGATGAATCAAAATTAGAAAGACAG
AGAATAGAAGGGGTCAAGCTGGAATCGGAAGGAACTTACAAAATCCTCACCATTTATTCG
ACTGTCGCCTCATCTCTTGTGATTGCAATGGGGTTTGCTGCCTTCTTGTTCTGGGCCATG
TCCAATGGGTCTTGCAGATGCAACATTTGTATATAATTGGCAAAAACACCCTTGTTTCTA
CT
>gi|347952017|gb|JN683645.1| Influenza A virus (A/chicken/Shandong/L/2010(H9N2)) segment 4 hemagglutinin (HA) gene, complete cds
AGCAAAAGCAGGGGAATTTCACAACCACTCAAGATGGAAACAGCATCACTAATAACTATG
CTACTAATAGCAACAGTAAGCAATGCAGATAAAATCTGCATCGGCTACCAATCAACAAAC
TCCACAGAAACTGTAGACACACTAACAGAAAACAATGTCCCTGTGACACATGCCAAAGAA
TTGCTCCACACAGAGCATAATGGGATGCTGTGTGCAACAAGCTTGGGACATCCTCTTATT
CTAGACACCTGTACCATTGAAGGACTAATCTATGGCAATCCTTCTTGTGATCCACTGTTG
GGAGGAAGAGAATGGTCCTATATCGTCGAAAGACAATCGGCTGTTAATGGGTTGTGTTAC
CCCGGGAATGTAGAAAATCTAGAAGAGCTAAGGTCACTTTTTAGTTCTGCTAGTTCTTAT
CAAAGGATCCAGATTTTTCCAGACACAATCTGGAATGTGTCTTACAGTGGGACAAGCAAA
GCATGTTCAGATTCATTCTACAGAAGCATGAGATGGTTGACCCAAAAGAACAACGCTTAC
CCTATTCAAGATGCCCAATACACAAATAATCAAGAAAAGAACATTCTTTTCATGTGGGGC
ATAAACCACCCACCCACCGATACTACGCAGACAAATCTGTACACAAGAACCGACACAACA
ACAAGTGTGGCAACAGAAGAAATAAATAGGACCTTCAAACCATTGATAGGACCAAGGCCT
CTTGTCAATGGTTTGCAGGGGAGAATTGACTATTATTGGTCGGTATTGAAACCGGGTCAA
ACACTGCGAATAAGATCCAATGGGAATCTAATAGCTCCATGGTATGGACACATTCTTTCA
GGAGAGAGCCACGGAAGAATCCTGAAGACTGATCTAAAAAGGGGTAGTTGCACGGTGCAA
TGTCAGACAGAAAAAGGTGGCTTAAACACAACATTGCCATTCCAAAACGTAAGTAAGTAT
GCATTTGGAAACTGCTCGAAATATATTGGGATAAAGAGTCTCAAACTTGCAGTTGGTCTG
AGAAATGTGCCTTCTAGATCTAGTAGAGGACTATTCGGGGCCATAGCAGGATTCATAGAG
GGAGGTTGGTCAGGACTAGTTGCTGGTTGGTATGGATTCCAGCATTCAAATGACCAAGGG
GTTGGTATGGCAGCAGATAGAGACTCAACCCAAAAGGCAATTGATAAAATAACACCCAAA
GTGAATAACATAGTCGACAAAATGAACAAGCAGTATGAAATTATTGATCATGAATTCAGT
GAGGTTGAAACTAGACTTAACATGATCAATAATAAGATTGATGATCAAATCCAAGACATA
TGGGCATATAATGCAGAATTGCTAGTTCTGCTTGAAAACCAGAAAACACTCGATGAGCAT
GATGCAAATGTAAACAATCTATATAATAAAGTGAAGAGAGCATTGGGTTCCAATGCTGTG
GAAGATGGGAAAGGATGTTTCGAGCTATACCACAAATGTGATGACCAGTGCATGGAGACA
ATCCGGAACGGGACCTACAACAGGAGGAAGTATCAAGAGGAATCAAAATTAGAAAGACAG
AAAATAGAGGGGGTCAAGCTGGAATCTGAAGGAACTTACAAAATCCTCACCATTTATTCG
ACTGTCGCCTCATCTCTTGTGATTGCAATGGGGTTTGCTGCCTTCTTATTCTGGGCCATG
TCCAATGGGTCTTGCAGATGCAACATTTGTATATAATTGGCAAAAACACCCTTGTTTCTA
CT
>gi|347952015|gb|JN683644.1| Influenza A virus (A/chicken/Shandong/K/2010(H9N2)) segment 4 hemagglutinin (HA) gene, complete cds
AGCAAAAGCAGGGGAATTTCACAACCACTCAAGATGGAAACAGCATCACTAATAACTATG
CTACTAATAGCAACAGTAAGCAATGCAGATAAAATCTGCATCGGCTACCAATCAACAAAC
TCCACAGAAACTGTAGACACACTAACAGAAAACAATGTCCCTGTGACACATGCCAAAGAA
TTGCTCCACACAGAGCATAATGGGATGCTGTGTGCAACAAGCTTGGGACATCCTCTTATT
CTAGACACCTGTACCATTGAAGGACTAATCTATGGCAATCCTTCTTGTGATCCACTGTTG
GGAGGAAGAGAATGGTCCTATATCGTCGAAAGACCATCGGCTGTTAATGGGTTGTGTTAC
CCCGGGAATGTAGAAAATCTAGAAGAGCTAAGGTCACTTTTTAGTTCTGCTAGTTCTTAT
CAAAGGATCCAGATTTTTCCAGACACAATCTGGAATGTGTCTTACAGTGGGACAAGCAAA
GCATGTTCAGATTCATTCTACAGAAGCATGAGATGGTTGACCCAAAAGAACAACGCTTAC
CCTATTCAAGATGCCCAATACACAAATAATCAAGAAAAGAACATTCTTTTCATGTGGGGC
ATAAACCACCCACCCACCGATACTACGCAGACAAATCTGTACACAAGAACCGACACAACA
ACAAGTGTGGCAACAGAAGAAATAAATAGGACCTTCAAACCATTGATAGGACCAAGGCCT
CTTGTCAATGGTTTGCAGGGGAGAATTGACTATTATTGGTCGGTATTGAAACCGGGTCAA
ACACTGCGAATAAGATCCAATGGGAATCTGATAGCTCCATGGTATGGACACATTCTTTCA
GGAGAGAGCCACGGAAGAATCCTGAAGACTGATCTAAAAAGGGGTAGCTGCACGGTGCAA
TGTCAGACAGAAAAAGGTGGCTTAAACACAACATTGCCATTCCAAAACGTAAGTAAGTAT
GCATTTGGAAACTGCTCGAAATATATTGGGATAAAGAGTCTCAAACTTGCAGTTGGTCTG
AGAAATGTGCCTTCTGGATCTAGTAGAGGACTATTCGGGGCCATAGCAGGATTCATAGAG
GGAGGTTGGTCAGGACTAGTTGCTGGTTGGTATGGATTCCAGCATTCAAATGACCAAGGG
GTTGGTATGGCAGCAGATAGAGACTCAACCCAAAAGGCAATTGATAAAATAACATCCAAA
GTGAATAACATAGTCGACAAAATGAACAAGCAGTATGAAATTATTGATCATGAATTCAGT
GAGGTTGAAACTAGACTTAACATGATCAATAATAAGATTGATGATCAAATCCAAGACATA
TGGGCATATAATGCAGAATTGCTCGTTCTGCTTGAAAACCAGAAAACACTCGATGAGCAT
GATGCAAATGTAAACAATCTATATAATAAAGTGAAGAGAGCATTGGGTTCCAATGCTGTG
GAAGATGGGAAAGGATGTTTCGAGCTATACCACAAATGTGATGACCAGTGCATGGAGACA
ATCCGGAACGGGACCTACAACAGAAGGAAGTATCAAGAGGAATCAAAATTAGAAAGACAG
AAAATAGAGGGGGTCAAGCTGGAATCTGAAGGAACTTACAAAATCCTCACCATTTATTCG
ACTGTCGCCTCATCTCTTGTGATTGCAATGGGGTTTGCTGCCTTCTTATTCTGGGCCATG
TCCAATGGGTCTTGCAGATGCAACATTTGTATATAATTGGCAAAAACACCCTTGTTTCTA
CT
>gi|347952013|gb|JN683643.1| Influenza A virus (A/chicken/Shandong/E/2010(H9N2)) segment 4 hemagglutinin (HA) gene, complete cds
AGCAAAAGCAGGGGAATTTCACAACCACTCAAGATGGAGACAGTATCACTAATAACTATA
CTACTAGTAGTAACAGCAAGCAATGCAGATAAAATCTGCATCGGCTATCAATCAACAAAC
TCCACAGAAACTGTAGACACACTAACAGAAAACAATGTCCCTGTGACACATGCCAAAGAA
TTGCTCCACACAGAGCATAATGGGATGCTGTGTGCAACAAGATTGGGACAACCTCTTATT
CTAGACACCTGTACCATTGAAGGACTAATCTATGGCAATCCTTCTTGTGATCTATTGTTG
GGAGGAAGAGAATGGTCCTATATCGTTGAGAGACCATCAGCTGTTAACGGATTGTGTTAT
CCCGGGAATGTAGAAAATCTAGAAGAGCTAAGGTCACTTTTTAGTTCTGCTAGGTCTTAT
CAAAGGATCCAGATTTTCCCAGACACAATCTGGAATGTGTCTTACAGTGGAACAAGCAAA
GCATGTTCAGATTCATTCTACAGAAGCATGAGATGGTTGACTCAAAAGAACAACGCTTAT
CCTATTCAAGACGCCCAATACACAAATGATCAAGAAAAGAACATTCTTTTCATGTGGGGC
ATAAATCACCCACCCACCGATACTACGCAGACAAATCTGTACACAAGAACCGACACAACA
ACGAGTGTGGCAACAGAAGAAATAAATAGGACCTTCAAACCATTGATAGGACCAAGGCCT
CTTGTCAACGGTTTGCAGGGAAGAATTGATTATTATTGGTCGGTATTGAAACCGGGTCAA
ACACTGCGAATAAGATCCAATGGGAATCTAATAGCTCCATGGTATGGACACATTCTTTCA
GGAGAGAGCCACGGAAGAATCCTGAAGACTGATTTAAAAAGGGGTAGCTGCACAGTGCAA
TGTCAGACAGAAAAAGGTGGCTTAAACACAACATTGCCATTCCAAAACGTAAGTAAGTAT
GCATTTGGAAACTGCTCGAAATACATTGGCATAAAGAGTCTCAAACTAGCAGTTGGTCTG
AGGAATGTGCCTTCTAGATCTAGCAGAGGACTATTCGGGGCCATAGCAGGATTCATAGAG
GGAGGTTGGTCAGGACTAGTTGCTGGTTGGTATGGATTCCAGCATTCAAATGACCAAGGG
GTTGGTATGGCAGCAGATAGAGACTCAACCCAAAAGGCAATTGATAAAATAACATCCAAA
GTGAATAACATAGTCGACAAAATGAACAAGCAGTATGAAATTATTGATCATGAATTCAGC
GAGGTTGAAACTAGACTTAACATGATCAATAATAAGATTGATGATCAAATCCAAGATATA
TGGGCATATAATGCAGAATTGCTAGTTCTGCTTGAAAACCAGAAAACACTCGATGAGCAT
GATGCAAATGTAAACAATCTATATAATAAAGTGAAGAGGGCATTGGGTTCCAATGCGGTG
GAAGATGGGAAAGGATGTTTCGAGCTATACCACAAATGTGATGACCAGTGCATGGAGACA
ATTCGGAACGGGACCTACAACAGGAGGAAGTATCAAGAGGAATCAAAATTAGAAAGACAG
AAAATAGAGGGGGTCAAGCTGGAATCTGAAGGAACTTACAAAATCCTCACCATTTATTCG
ACTGTCGCCTCATCTCTTGTGATTGCAATGGGGTTTGCTGCCTTCTTGTTCTGGGCCATG
TCCAATGGGTCTTGCAGATGCAACATTTGTATATAATTGGCAAAAACACCCTTGTTTCTA
CT
>gi|347952011|gb|JN683642.1| Influenza A virus (A/chicken/Shandong/B/2009(H9N2)) segment 4 hemagglutinin (HA) gene, complete cds
AGCAAAAGCAGGGGAATTTCACAACCACTCAAAATGGAGACAGTATCACTAATAACTATA
CTACTAGTAGTAACAGTAAGCAATGCAGATAAAATCTGCATCGGCTATCAATCAACAAAC
TCCACAGAAACTGTAGACACACTAACAGAAAACAATGTCCCTGTGACACATGCCAAAGAA
TTGCTCCACACAGAGCATAATGGGATGCTGTGTGCAACAAGATTGGGACAACCTCTTATT
CTAGACACCTGTACCATTGAAGGACTAATCTATGGCAATCCTTCTTGTGATCTATTGTTG
GGAGGAAGAGAATGGTCCTATATCGTCGAGAGACCATCAGCTGTTAACGGATTGTGTTAT
CCCGGGAATGTAGAAAATCTAGAAGAGCTAAGGTCACTTTTTAGTTCTGCTAGGTCTTAT
CAAAGGATCCAGATTTTCCCAGACACAATCTGGAATGTGTCTTACAGTGGAACAAGCAAA
GCATGTTCAGATTCATTCTACAGAAGCATGAGATGGTTGACTCAAAAGAACAACGCTTAT
CCTATTCAAGACGCCCAATACACAAATAATCAAGAAAAGAACATTCTTTTCATGTGGGGC
ATAAATCACCCACCCACCGATACTGCGCAGACAAATCTGTACACAAGAACCGACACAACA
ACGAGTGTGGCAACAGAAGAAATAAATAGGACCTTCAAACCATTGATAGGACCAAGGCCT
CTTGTCAACGGTTTGCAGGGAAGAATTGATTATTATTGGTCGGTATTGAAACCGGGTCAA
ACACTGCGAATAAGATCCAATGGGAATCTAATAGCTCCATGGTATGGACACATTCTTTCA
GGAGAGAGCCACGGAAGAATCCTGAAGACTGATTTAAAAAGGGGTAGCTGCACAGTGCAA
TGTCAGACAGAAAAAGGTGGCTTAAACACAACATTGCCATTCCAAAACGTAAGTAAGTAT
GCATTTGGAAACTGCTCGAAATACATTGGCATAAAGAGTCTCAAACTTGCAGTTGGTCTG
AGGAATATGCCTTCTAGATCTAGCAGAGGACTATTCGGGGCCATAGCAGGATTCATAGAG
GGAGGTTGGTCAGGACTAGTTGCTGGTTGGTATGGATTCCAGCATTCAAATGACCAAGGG
GTTGGTATGGCAGCAGATAGAGACTCAACCCAAAAGGCAATTGATAAAATAACATCCAAA
GTGAATAACATAGTCGACAAAATGAACAAGCAGTATGAAATTATTGATCATGAATTCAGC
GAGGTTGAAACTAGACTTAACATGATCAATAATAAGATTGATGATCAAATCCAAGATATA
TGGGCATATAATGCAGAATTGCTAGTTCTGCTTGAAAACCAGAAAACACTCGATGAGCAT
GATGCAAATGTAAACAATCTATATAATAAAGTGAAGAGGGCATTGGGTTCCAATGCGGTG
GAAGATGGGAAAGGATGTTTCGAGCTATACCACAAATGTGATGACCAGTGCATGGAGACA
ATTCGGAACGGGACCTACAACAGGAGGAAGTATCAAGAGGAATCAAAATTAGAAAGACAG
AAAATAGAGGGGGTCAAGCTGGAATCTGAAGGAACTTACAAAATCCTCACCATTTATTCG
ACTGTCGCCTCATCTCTTGTGATTGCAATGGGGTTTGCTGCCTTCTTGTTCTGGGCCATG
TCCAATGGGTCTTGCAGATGCAACATTTGTATATAATTGGCAAAAACACCCTTGTTTCTA
CT
>gi|308737178|gb|HQ378727.1| Influenza A virus (A/chicken/Shandong/C/2009(H9N2)) segment 4 hemagglutinin (HA) gene, complete cds
AGCAAAAGCAGGGGAATTTCACAACCACTCAAGATGGAGACAATATCACTAATAACTATA
CTACTAGTAGTAACAGTAAGCAATGCAGATAAGATCTGCATCGGCTATCAATCAACAAAC
TCCACAGAAACTGTAGACACACTAACAGAAAACAATGTCCCTGTGACACATGCCAAAGAA
TTGCTCCACACAGAGCATAATGGGATGCTGTGTGCAACAAGCTTGGGACACCCTCTTATC
CTAGACACCTGTACCATTGAAGGACTAATCTATGGCAATCCTTCTTGTGATCTATTGTTG
GGAGGAAGAGAATGGTCCTATATCGTCGAGAGACCATCAGCTGTTAACGGATTGTGTTAT
CCCGGGAATGTAGAAAATCTAGAAGAGCTAAGGTCACTTTTTAGTTCTGCTAGGTCTTAT
CAAAGGATCCAGATTTTCCCAGACACAATCTGGAATGTGTCTTACAGTGGGACAAGCAAA
GCATGTTCAGATTCATTCTACAGAAGCATGAGATGGTTGACTCAAAAGAACAACGCTTAC
CCTATTCAAGACGCCCAATACACAAATAATCAAGAAAAGAACATTCTTTTCATGTGGGGC
ATAAATCACCCACCCACCGATACTGCGCAGACAAATCTGTACACAAGAACCGACACAACA
ACGAGTGTGGCAACAGAAGAAATAAATAGGACCTTCAAACCATTGATAGGACCAAGGCCT
CTTGTCAACGGTTTGCAGGGAAGAATTGATTATTATTGGTCGGTATTGAAACCGGGTCAA
ACACTGCGAATAAGATCTAATGGGAATCTAATAGCTCCATGGTATGGACACATTCTTTCT
GGAGAGAGCCACGGAAGAATCCTGAAGACTGATTTAAAAAGGGGTAGCTGCACAGTGCAA
TGTCAGACAGAGAAAGGTGGCTTAAACACAACATTGCCATTCCAAAACATAAGTAAGTAT
GCATTTGGAAACTGCTCGAAATACATTGGCATAAAGAGTCTCAAACTTGCAGTTGGTCTG
AGGAATGTGCCTTCTAGATCTAGTAGAGGACTATTCGGGGCCATAGCAGGATTCATAGAG
GGAGGTTGGTCAGGACTAGTTGCTGGTTGGTATGGATTCCAGCATTCAAATGACCAAGGG
ATTGGTATGGCAGCAGATAGAGACTCAACCCAAAAGGCAATTGATAAAATAACATCCAAA
GTGAATAACATAGTCGACAAAATGAACAAGCAGTATGAAATTATTGATCATGAATTCAGC
GAGGTTGAAACTAGACTTAACATGATCAATAATAAGATTGATGATCAAATTCAAGATATA
TGGGCATATAATGCAGAATTGCTAGTTCTGCTTGAAAACCAGAAAACACTCGATGAGCAT
GATGCAAATGTAAACAATCTATATAATAAAGTGAAGAGGGCGTTGGGTTCCAATGCGGTG
GAAGATGGGAAAGGATGTTTCGAGCTATACCACAAATGTGATGACCAGTGCATGGAGACA
ATTCGGAACGGGACCTACAACAGGAGGAAGTATCAAGAGGAATCAAAATTAGAAAGACAG
AAAATAGAGGGGGTCAAGCTGGAATCTGAAGGAACTTACAAAATCCTCACCATTTATTCG
ACTGTCGCCTCATCTCTTGTGATTGCAATGGGGTTTGCTGCCTTCTTGTTCTGGGCCATG
TCCAATGGGTCTTGCAGATGCAACATTTGTATATAATTGGCAAAAACACCCTTGTTTCTA
CT
>gi|307087713|gb|HQ225839.1| Influenza A virus (A/chicken/Shandong/A1/2009(H9N2)) segment 4 hemagglutinin (HA) gene, complete cds
AGCAAAAGCAGGGGAATTTCACAACCACTCAAGATGGAGACAGTATCACTAATAACTATA
CTACTAGTAGTAACAGCAAGCAATGCAGATAAAATCTGCATCGGCTATCAATCAACAAAC
TCCACAGAAACTGTAGACACACTAACAGAAAACAATGTCCCTGTGACACATGCCAAAGAA
TTGCTCCACACAGAGCATAATGGGATGCTGTGTGCAACAAGATTGGGACAACCTCTTATT
CTAGACACCTGTACCATTGAAGGACTAATCTATGGCAATCCTTCTTGTGATCTATTGTTG
GGAGGAAGAGAATGGTCCTATATCGTCGAGAGACCATCAGCTGTTAACGGATTGTGTTAT
CCCGGGAATGTAGAAAATCTAGAAGAGCTAAGGTCACTTTTTAGTTCTGCTAGGTCTTAT
CAAAGGATCCAGATTTTCCCAGACACAATCTGGAATGTGTCTTACAGTGGAACAAGCAAA
GCATGTTCAGATTCATTCTACAGAAGCATGAGATGGTTGACTCAAAAGAACAACGCTTAT
CCTATTCAAGACGCCCAATACACAAATGATCAAGAAAAGAACATTCTTTTCATGTGGGGC
ATAAATCACCCACCCACCGATACTGTGCAGACAAATCTGTACACAAGAACCGACGCAACA
ACGAGTGTGGCAACAGAAGAAATAAATAGGACCTTCAAACCATTGATAGGACCAAGGCCT
CTTGTCAACGGTTTGCAGGGAAGAATTGATTATTATTGGTCGGTATTGAAACCGGGTCAA
ACACTGCGAATAAGATCCAATGGGAATCTAATAGCTCCATGGTATGGACACATTCTTTCA
GGAGAGAGCCACGGAAGAATCCTGAAGACTGATTTAAAAAGGGGTAGCTGCACAGTGCAA
TGTCAGACAGAAAAAGGTGGCTTAAACACAACATTGCCATTCCAAAACGTAAGTAAGTAT
GCATTTGGAAACTGCTCGAAATACATTGGCATAAAGAGTCTCAAACTAGCAGTTGGTCTG
AGGAATGTGCCTTCTAGATCTAGCAGAGGACTATTCGGGGCCATAGCAGGATTCATAGAG
GGAGGTTGGTCAGGACTAGTTGCTGGTTGGTATGGATTCCAGCATTCAAATGACCAAGGG
GTTGGTATGGCAGCAGATAGAGACTCAACCCAAAAGGCAATTGATAAAATAACATCCAAA
GTGAATAACATAGTCGACAAAATGAACAAGCAGTATGAAATTATTGATCATGAATTCAGC
GAGGTTGAAACTAGACTTAACATGATCAATAATAAGATTGATGATCAAATCCAAGATATA
TGGGCATATAATGCAGAATTGCTAGTTCTGCTTGAAAACCAGAAAACACTCGATGAGCAT
GATGCAAATGTAAACAATCTATATAATAAAGTGAAGAGGGCATTGGGTTCCAATGCGGTG
GAAGATGGGAAAGGATGTTTCGAGCTATACCACAAATGTGATGACCAGTGCATGGAGACA
ATTCGGAACGGGACCTACAACAGGAGGAAGTATCAAGAGGAATCAAAATTAGAAAGACAG
AAAATAGAGGGGGTCAAGCTGGAATCTGAAGGAACTTACAAAATCCTCACCATTTATTCG
ACTGTCGCCTCATCTCTTGTGATTGCAATGGGGTTTGCTGCCTTCTTGTTCTGGGCCATG
TCCAATGGGTCTTGCAGATGCAACATTTGTATATAATTGGCAAAAACACCCTTGTTTCTA
CT
>gi|344222056|gb|JN571286.1| Influenza A virus (A/chicken/Fujian/FZ11/2011(H9N2)) segment 4 hemagglutinin (HA) gene, complete cds
ATTTCACAACCAGTCAAGATGGAAACAATATCACTAATAACTATGCTGCTAGTAGTAACA
ATGAGCAATGCAGATAAAATATGCATCGGCTACCAATCAACAAACTCCACAGAAACTGTA
GACACACTAACAGAGAACAATGTCCCTGTGACACATGCCAAAGAATTGCTCCACACTGAG
CACAATGGGATGCTGTGTGCAACAACCTTGGGACAACCTCTCATTCTAGACACCTGTACC
ATTGAAGGACTAATCTATGGCAATCCTTCCTGTGATCTGCTGTTGGGAGGAAGAGAGTGG
TCCTATATCGTCGAGAGACCATCTGCTGTTAATGGATTGTGTTACCCTGGGAATGTGGAA
AATCTAGAAGAGCTAAGGTCACTCTTTAGTTCTGCTAGTTCTTATCAAAGGATCCAGATC
TTTCCAGATACAATCTGGAATGTGTCTTACAGTGGGACAAGCAAAGCATGTTCAGATTCA
TTCTACAGAAGCATGAGATGGTTGACCCAAAAGAACAACGCTTACCCTGTTCAAGACGCC
CAGTACACAAATAATCAAGGAAAGAACATTCTTTTCATGTGGGGCATAAATCACCCACCT
ACCGATACTACGCAAACAAACCTGTACACAAGAACCGACACAACAACAAGTGTGGCAACA
GAAGAAATAAATAGGACCTTCAAACCATTGATAGGGCCAAGGCCTCTTGTCAATGGTTTA
CAGGGAAGAATTGATTATTATTGGTCGGTATTGAAGCCAGGTCAAACACTGCGAATAAGA
TCCAATGGGAATCTAATAGCTCCATGGTATGGACACATTCTTTCAGGAGAGAGCCACGGA
AGAATCTTAAAGACTGATTTAAAGAGGGGTAGCTGTACAGTGCAATGTCAAACAGAAAAA
GGTGGCTTAAACACAACATTGCCATTTCAAAATGTAAGTAAATATGCATTTGGAAACTGC
TCGAAATATATTGGAGTAAAGAGTCTCAAACTTGCGGTTGGTCTGAGGAATGTGCCTTCT
AGATCTAGTAGAGGACTATTCGGGGCCATAGCTGGATTCATAGAGGGAGGTTGGTCAGGA
CTAGTTGCTGGTTGGTATGGATTCCAGCATTCAAATGACCAAGGGGTTGGTATGGCAGCA
GATAGAGACTCAACCCAAAAGGCAATTGATAAAATAACATCCAAAGTGAATAACATAGTC
GATAAAATGAACAAACAGTATGAAATCATAGATCATGAATTCAGTGAGGTTGAAACTAGA
CTTAACATGATCAATAATAAGATTGATGATCAAATCCAAGACATATGGGCATATAATGCA
GAATTGCTAGTGCTGCTTGAAAATCAGAAAACACTCGATGAGCATGATGCAAATGTGAAC
AATCTATACAATAAAGTTAAGAGGGCATTAGGTTCCAATGCAATGGAAGATGGGAAAGGA
TGTTTCGAGCTATACCACAAATGTGATAACCAATGCATGGAGACAATTCGGAACGGAACC
TACAACAGGAGGAGGTATCAAGAGGAATCAAAATTAGAAAGACAGAAAATAGAGGGGGTC
AAGCTGGAATCTGAAGGAACTTACAAAATTCTCACCATTTATTCGACTGTTGCCTCTTCT
CTTGTAATTGCAATGGGGTTTGCTGCCTTCTTGTTCTGGGCCATGTCCAATGGGTCTTGC
AGATGCAACATTTGTATATAATT
>gi|344222054|gb|JN571285.1| Influenza A virus (A/chicken/Fujian/FZ04/2011(H9N2)) segment 4 hemagglutinin (HA) gene, complete cds
ATTTCACAACCAGTCAAGATGGAAACAATATCACTAATAACTATGCTGCTAGTAATAACA
ATGAGCAATGCAGATAAAATATGCATCGGCTACCAATCAACAAACTCCACAGAAACTGTA
GACACACTAACAGAAAACAGTGTCCCTGTGACACACGCCAAAGAATTGCTCCACACTGAG
CACAATGGGATGCTGTGTGCAACAACCTTGGGACAGCCTCTCATTCTAGACACCTGTACC
ATTGAAGGACTAATCTATGGCAATCCTTCCTGTGATCTACTGTTGGGAGGAAGAGAATGG
TCCTATATCGTCGAGAGACCATCTGCTGTTAATGGATTGTGTTACCCTGGGAACGTGGAA
AATCTAGAAGAGCTAAGGTCACTCTTTAGTTCTGCTAGTTCTTATCAAAGGATCCAAATC
TTTCCAGATACAATCTGGAATGTGTCTTACAGTGGGACAAGCAAAGCATGTTCAGATTCA
TTCTACAGAAGTATGAGATGGTTGACCCAAAAGAACAACGCTTACCCTGTTCAAGACGCC
CAATACACAAATAATCAAGGAAAGAACATTCTTTTCATGTGGGGCATAAATCACCCACCT
ACCGATACTGCGCAAACAAATCTGTACACAAGAACCGACACAACAACAAGTGTGGCAACA
GAAGAAATAAATAGGACCTTCAAACCATTGATAGGACCAAGGCCTCTTGTCAATGGTTTA
CAGGGAAGAATTGATTATTATTGGTCAGTATTGAAGCCAGGTCAAACACTGCGAATAAGA
TCCAATGGGAATCTAATAGCTCCATGGTATGGACACATTCTTTCAGGAGAGAGCCACGGA
AGAATCTTAAAGACTGATTTAAAGAGGGGTAGCTGTACAGTGCAATGTCAAACAGAAAAA
GGTGGCTTAAACACAACATTGCCATTTCAAAATGTAAGTAAATATGCATTTGGAAACTGC
TCGAAATATATTGGAGTAAAGAGTCTCAAACTTGCGGTTGGTCTGAGGAATGTGCCTTCT
AGATCTAGTAGAGGACTATTCGGGGCCATAGCTGGATTCATAGAGGGAGGTTGGTCAGGA
CTAGTTGCTGGTTGGTATGGATTCCAGCATTCAAATGACCAAGGGGTTGGTATGGCAGCA
GATAGAGACTCAACCCAAAAGGCAATTGATAAAATAACATCCAAAGTGAATAACATAGTC
GATAAAATGAACAAACAGTATGAAATCATAGATCATGAATTCAGTGAGGTTGAAACTAGA
CTTAACATGATCAATAATAAGATTGATGATCAAATCCAAGACATATGGGCATATAATGCA
GAATTGCTAGTGCTGCTTGAAAATCAGAAAACACTCGATGAGCATGATGCAAATGTGAAC
AACCTATACAATAAAGTTAAGAGGGCATTAGGTTCCAATGCAATGGAAGATGGGAAAGGA
TGTTTCGAGCTATACCACAAATGTGATAACCAATGCATGGAGACAATTCGGAACGGGACC
TACAACAGGAGGAGGTATCAAGAGGAATCAAAATTAGAAAGACAGAAAATAGAGGGGGTC
AAGCTGGAATCTGAAGGAACTTACAAAATTCTCACCATTTATTCGACTGTTGCCTCATCT
CTTGTAATTGCAATGGGGTTTGCTGCCTTCTTGTTCTGGGCCATGTCCAATGGGTCTTGC
AGATGCAACATTTGTATATAATT
>gi|410444972|gb|JX912997.1| Influenza A virus (A/chicken/Egypt/D4692A/2012(H9N2)) segment 4 hemagglutinin (HA) gene, complete cds
CAAGGGACAAAAGCAGGGGAAACTCTTAACTAGCAAAATGGAAATAATACCACTGATGAC
TATACTGCTATTAGTAACAACAAACAATGCAGATAAAATATGCATTGGCCATCAATCAAC
AAATTCCACAGAAACTGTGGACACACTAACGGAAACTAATGTTCCTGTGACACATGCCAA
AGAATTGCTCCACACAGAGCACAATGGAATGCTGTGTGCAACAAATCTGGGTAATCCCCT
CATCCTAGACACATGCACTATCGAAGGACTTATCTATGGCAACCCTTCTTGTGACATGTT
GTTGGGGGGAAGGGAATGGTCCTATATCGTTGAAAGACCATCAGCGGTAAATGGAACATG
TTACCCTGGGAATGTAGAAAACTTAGAGGAACTCAGAATACTTTTTAGTTCCTCTAGTTC
CTATCAAAGAATTCAAATGTTCCCAGACACAATCTGGAATGTGACTTACAGTGGAACAAG
CAAATCATGTTCAGATTCATTCTACAGAAATATGAGATGGCTAACTCAAAAGAACGGGAA
TTATCCTGTTCAAGACGCCCAATACACAAATACTCGGGGAAAGGACATTCTTTTCGTTTG
GGGCATACATCATCCACCCACTGATACTGCACAGACGAATTTGTACACAAGAACCGACAC
AACAACAAGCGTAACAACAGAAAATTTAGACAGGACTTTCAAACCATTGATAGGGCCAAG
GCCCCTTGTCAATGGTCTGATTGGAAGAATTAATTATTATTGGTCGGTACTAAAACCAGG
CCAGACATTGCGAGTAAGATCCAATGGGAATCTAATTGCTCCATGGTTTGGACACGTTCT
CTCAGGAGAGAGCCATGGGAGAATTCTGAAAACTGATTTAAACAGTGGTAATTGTGTAGT
GCAATGTCAGACTGAAAAAGGTGGCCTAAACAGTACATTACCTTTCCACAATATCAGTAA
ATATGCATTTGGGGATTGCCCCAAATATATTGGAGTCAAGAGTCTCAAACTGGCAATCGG
TCTGAGAAATGTGCATGCCAGGTCAAGTAGAGGGCTATTTGGAGCCATAGCTGGATTCAT
AAAAGGAGGTTGGCCAGGGCTGGTTGCCGGTTGGTATGGTTTCCAACATTCAAATGATCA
AGGGGTTGGCATGGCTGCAGATAGGGATTCCACTCAAAAGGCAGTTGACAAAATAACATC
CAAGGGGAACAATATAGTCCACAAGATGAACAAGCAATATGAAATAATTGATCATGAATT
CAGTGAGGGTGAAACAAAACTCAATATGATCAATAACAAGATGGATGACCAAACACAAAA
TGTATGGGCATATAATGCAGAGTTGCTAGTGCTACTTGAGAACCAGAAAACACTCGATGA
GCATGACGCAAACGTGAACAACCTATACAACAAGGTGAAAAGGGCCCTAGGATCCAATGC
GATGGAAGAAGGGAAAGGCTGTTTCGAGTTATACCACAAATGGGATGATCAATGCATGGA
AACTATTCGGAACGGGACCTATAATAGGAGAAAGTACAAAGAGGAATCAAGACTAGGAAG
GCAGAAAATAGAGGGAGTTAAACTGGAATCTGAGGGGACTTACAAAATACTTGCCATTTA
TTCGACTGTCGCCTCATCTCTTGTGCTTGCAATGGGGTTTGCTGCCTTCTTATTCTGGGC
CATGTCAAATGGATCATGCAGGTGCAACATCTGTATATAATTAGGCAAGA
>gi|398323926|gb|JX294923.1| Influenza A virus (A/chicken/Iran/AGH-B4/2012(H9N2)) segment 4 hemagglutinin (HA) gene, complete cds
ATGGAAACAATATCACTGATGGCTATACTACTAGTAGTAACAACAAGCAATGCAGATAAA
ATCTGCATTGGTCACCAGTCAACAAACTCCACAGAAACTGTGGACACACTAACAGAAACT
AATGTTCCTGTGACACATGCCAAAGAATTGCTCCACACAGAGCATAATGGAATGCTGTGT
GCAACAAATCTGGGACGTCCTCTCATCCTAAACACATGCACAATCGAAGGACTAATCTAT
GGCAATCCTTCTTGTGACCTGCTATTGGGAGGAAGGGAATGGTCCTACATCGTCGAAAGA
TCATCAGCAGTAAATGGAACATGTTACCCTGGGAATGTGGAAAACTTAGAGGAACTCAGG
ACCCTTTTTAGTTCCTCTAGTTCCTATCAAAGAATCCAAATTTTTCCAGACACAATCTGG
AATGTGACTTATACGGGGACAAGCAAATCATGTTCAGATTCATTCTACAGGAATATGAGA
TGGCTGACTCAAAAGAACGGGCTTTATCCTATTCAAGACGCTCAATATACAAACAATCAG
GGAAAGGACATCCTTTTCGTGTGGGGCATACATCATCCACCCACCGATACTGCACAGACG
AATCTATACACAAGGACCGACACAACAACAAGCGTGACAACAGAAAATTTAGATAGGACC
TTCAAGCCATTAATAGGGCCGAGACCTCTAGTCAATGGTTTGATTGGAAGAATTAACTAT
TATTGGTCGATATTAAAACCAAGCCAGACATTGCGTGTAAGATCCAATGGGAATCTAATT
GCCCCATGGTTTGGACACGTTCTCTCCGGAGAGAGCCACGGGAGAATTCTGAAGACTGAT
TTAAACAGTGGTAATTGTGTAGTGCAATGCCAGACTGAAAAAGGTGGGTTAAACAGTACA
CTACCATTCCACAATATCAGTAAGTTTGCATTTGGGAATTGCCCCAAATATATTGGAGTC
AAGAGTCTCAAACTGGCAATCGGTTTGAGAAACGTGCCTGCTAAGTCAAGCAGAGGGCTA
TTTGGGGCCATAGCTGGATTCATAGAAGGAGGTTGGCCAGGACTGGTCGCCGGTTGGTAT
GGTTTCCAGCATTCAAATGATCAAGGGGTTGGCATGGCTGCAGATAGGGATTCGACTCAA
AAGGCAGTTGATAAAATAACATCCAAAGTGAATACTATAGTCGATAAGATGAACAAGCAG
TACGAAATAATTGATCATGAATTCAGTGAGGTTGAAACTAGACTCAATATGATAAACAAC
AAGATTGATGACCAAATACAAGACGTATGGGCATATAATGCAGAGTTGCTAGTACTGCTT
GAGAACCAGAAAACGCTCGACGAGCATGATGCAAATGTGAACAATCTATATAACAAGGTA
AAAAGGGCCCTAGGCTCCAATGCTGTGGAAGATGGGAAGGGCTGTTTCGAGCTATATCAT
AAATGTGATAATCAATGCATGGAAACAATTCGGAACGGAACCTATAATAGGAGAAAGTAC
AAAGAGGAATCAAGGCTAGAAAGGCAGAAAATAGAAGGGGTAAAACTGGAATCTGAGGGG
ACTTACAAGATCCTAACCATTTATTCGACTGTCGCCTCATCTGGGGTACTTGCAATGGGG
TTTGCTGCCTTCTTATTCTGGGCCATGTCCAATGGATCATGCAGGTGCAACATTTGTATA
TAATTA
>gi|398323924|gb|JX294922.1| Influenza A virus (A/chicken/Iran/AGH-B3/2012(H9N2)) segment 4 hemagglutinin (HA) gene, complete cds
ATGGAAACAATATCACTGATGGCTATACTACTAGTAGTAACAACAAGCAATGCAGATAAA
ATCTGCATTGGTCACCAGTCAACAAATTCCACAGAAACTGTGGACACACTAACAGAAACT
AATGTTCCTGTGACACATGCCAAAGAATTGCTCCCCACAGAGCATAATGGAATGCTGTGT
GCAACAAATCTGGGACGTCCTCTCATTCTAAACACATGCACAATCGAAGGACTAATCTAT
GGCAATCCTTCTTGTGACCTGCTATTGGGAGGAAGGGAATGGTCCTACATCGTCGAAAGA
TCATCAGCAGTAAATGGAACATGTTACCCTGGGAATGTGGAAAACTTAGAGGAACTCAGG
ACCCTTTTTAGTTCCTCTAGTTCCTATCAAAGAATCCAAATTTTTCCAGACACAATCTGG
AATGTGACTTATACGGGGACAAGCAAATCATGTTCAGATTCATTCTACAGGAATATGAGA
TGGTTGTCTCAAAAGAACGGGCTTTATCCTATTCAAGACGCTCAATATACAAACAATCAG
GGAAAGGACATCCTTTTTGTGTGGGGCATACATCATCCACCCAGCGATATTGCACAGACG
AATCTGTACACAAGGATCGATAGAACAACAAGCGTGACAACAGAAAATTTAGATAGGACC
TTCAAGCCATTAATAGGGCCGAGACCTCTTGTCAATGGTTTGATTGGAAGAATTAAGTAT
TATTGGTCGATATTAAAACCAGGCCAGACATTGCGTGTAAGATCCAATGGGAATCTAATT
GCTCCATGGTATGGACACATTCTCTCTGGAGAGAGCCACGGGAGAATTCTGAAGACTGAT
TTAAACAGTGGTAATTGTGTAGTGCAATGCCAGACTGAAAAAGGTGGGTTAAACAGTACA
CTACCATTCCACAATATCAGTAAGTTTGCATTTGGGAATTGCCCCAAATATATTGGAGTC
AAGAGTCTCAAACTGGCAATCGGTTTGAGAAACGTGCCTGCTAAGTCAAGCAGAGGGCTA
TTTGGGGCCATAGCTGGATTCATAGAAGGAGGTTGGCCAGGACTGGTCGCCGGTTGGTAT
GGTTTCCAGCATTCAAATGATCAAGGGGTTGGCATGGCTGCAGATAGGGATTCGACTCAA
AAGGCAGTTGATAAAATAACATCCAAAGTGAATACTATAGTCGATAAGATGAACAAGCAG
TACGAAATAATTGATCATGAATTCAGTGAGGTTGAAACTAGACTCAATATGATAAACAAC
AAGATTGATGACCAAATACAAGACGTATGGGCATATAATGCAGAGTTGCTAGTACTGCTT
GAGAACCAGAAAACGCTCGACGAGCATGATGCAAATGTGAACAATCTATATAACAAGGTA
AAAAGGGCCCTAGGCTCCAATGCTGTGGAAGATGGGAAGGGCTGTTTCGAGCTATATCAT
AAATGTGATAATCAATGCATGGAAACAATTCGGAACGGAACCTATAATAGGAGAAAGTAC
AAAGAGGAATCAAGGCTAGAAAGGCAGAAAATAGAAGGGGTAAAACTGGAATCTGAGGGG
ACTTACAAGATCCTAACCATTTATTCGACTGTCGCCTCATCGGGGGTACTTGCAATGGGG
TTTGCTGCCTTCTTATTCTGGGCCATGTCCAATGGATCATGCAGGTGCAACATTTGTATA
TAATTA
>gi|398323922|gb|JX294921.1| Influenza A virus (A/chicken/Iran/AGH-B2/2012(H9N2)) segment 4 hemagglutinin (HA) gene, complete cds
ATGGAAACAATATCACTGATGGCTATACTACTAGTAGTAACAACAAGCAATGCAGATAAA
ATCTGCATTGGTCACCAGTCAACAAATTCCACAGAAACTGTGGACACACTAACAGAAACT
AATGTTCCTGTGACACATGCCAAAGAATTGCTCCCCACAGAGCATAATGGAATGCTGTGT
GCAACAAATCTGGGACGTCCTCTCATTCTAAACACATGCACAATCGAAGGACTAATCTAT
GGCAATCCTTCTTGTGACCTGCTATTGGGAGGAAGGGAATGGTCCTACATCGTCGAAAGA
TCATCAGCAGTAAATGGAACATGTTACCCTGGGAATGTGGAAAACTTAGAGGAACTCAGG
ACCCTTTTTAGTTCCTCTAGTTCCTATCAAAGAATCCAAATTTTTCCAGACACAATCTGG
AATGTGACTTATACGGGGACAAGCAAATCATGTTCAGATTCATTCTACAGGAATATGAGA
TGGCTGACTCAAAAGAACGGGCTTTATCCTATTCAAGACGCTCAATATACAAACAATCAG
GGAAAGGACATCCTTTTCGTGTGGGGCATACATCATCCACCCACCGATACTGCACAGACG
AATCTATACACAAGGACCGACACAACAACAAGCGTGACAACAGAAAATTTAGATAGGACC
TTCAAGCCATTAATAGGGCCGAGACCTCTAGTCAATGGTTTGATTGGAAGAATTAACTAT
TATTGGTCGATATTAAAACCAAGCCAGACATTGCGTGTAAGATCCAATGGGAATCTAATT
GCCCCATGGTTTGGACACGTTCTCTCCGGAGAGAGCCACGGGAGAATTCTGAAGACTGAT
TTAAACAGTGGTAATTGTGTAGTGCAATGCCAGACTGAAAAAGGTGGGTTAAACAGTACA
CTACCATTCCACAATATCAGTAAGTTTGCATTTGGGAATTGCCCCAAATATATTGGAGTC
AAGAGTCTCAAACTGGCAATCGGTTTGAGAAACGTGCCTGCTAAGTCAAGCAGAGGGCTA
TTTGGGGCCATAGCTGGATTCATAGAAGGAGGTTGGCCAGGACTAGTTGCTGGTTGGTAT
GGTTTCCAGCATTCAAATGATCAAGGGGTTGGTATGGCAGCAGATAGAGGTTCAACTCAA
AAATCTTTTGATAAGATAACATCCAAGGTGAATAGTATAATCGACAAGATGAACAGGCAA
TATGAGATAATTGATCATGAATTTAGTGAGGTTGAAACTAGACTCAATATGATTAATAAC
AAGATTGATGACCAAATACAAGACGTATGGGCATATAATGCAGAGTTGCTGGTACTACTT
GAAAATCAGAAAACACTCGACGAGCATGATGCAAACGTGAACAATCTATATAACAAGGTT
AAAAGGGCCCTGGGCTTCAATGCGATGGAAGATGGGAAGGGTTGTTTCGAGCTATACCAC
AAATGTGATGACCAATGCATGGAAACAATTCGAAATGGGACATATAATAGGAGAAAGTAC
ATGGAGGAATCAAGGCTAGAAAGGCAGAAAATAGAAGGGGTTAAGCTGAAATCTGAGGGG
ACTTACAAAATTCTTACCATTTATTCGACTGTCGCCTCATCTCTTGTACTTGCAATGGGG
TTCGCTGCCTTCTTGTTCTGGGCCATGTCCAATGGATCATGCAGGTGCAACATTTGTATA
TAATTA
>gi|398323920|gb|JX294920.1| Influenza A virus (A/chicken/Iran/AGH-B1/2012(H9N2)) segment 4 hemagglutinin (HA) gene, complete cds
ATGGAAACAATATCACTGATGGCTATACTACTAGTAGTAACAACAAGCAATGCAGATAAA
ATCTGCATTGGTCACCAGTCAACAAATTCCACAGAAACTGTGGACACACTAACAGAAACT
AATGTTCCTGTGACACATGCCAAAGAATTGCTCCCCACAGAGCATAATGGAATGCTGTGT
GCAACAAATCTGGGACGTCCTCTCATTCTAAACACATGCACAATCGAAGGACTAATCTAT
GGCAATCCTTCTTGTGACCTGCTATTGGGAGGAAGGGAATGGTCCTACATCGTCGAAAGA
TCATCAGCAGTAAATGGAACATGTTACCTTGGGAATGTGGAAAACTTAGAGAAAGTCAGG
ATCCTTTTTAGTTCCTCTAGTTCCTATCAAAGAATCCAAATTTTTCCAGACACAATCTGG
AATGTGACTTATACGGGGACAAGCAAATCATGTTCAGATTCATTCTACAGGAATATGAGA
TGGCTGACTCAAAAGAACGGGCTTTATCCTATTCAAGACGCTCAATATACAAACAATCAG
GGAAAGGACATCCTTTTCGTGTGGGGCATACATCATCCACCCACCGATACTGCACAGACG
AATCTGTACACAAGGACCGACACAACAACAAGCGTGACAACAGAAAATTTAGATAGGACC
TTCAAGCCATTAATAGGGCCGAGACCTCTTGTCAATGGTTTGATTGGAAGAATTAACTAT
TATTGGTCGATATTAAAACCAGGCCAGACATTGCGTGTAAGATCCAATGGGAATCTAATT
GCTCCATGGTTTGGACACGTTCTCTCTGGAGAGAGCCACGGGAGAATTCTGAAGACTGAT
TTAAACAGTGGTAATTGTGTAGTGCAATGCCAGACTGAAAAAGGTGGGTTAAACAGTACA
CTACCATTCCACAATATCAGTAAGTTTGCATTTGGGAATTGCCCCAAATGGGTTGGAGTC
AAGAGTCTCAAACTGGCAATCGGTTTGAGAAACGTGCCTGCTAAGTCAAGCAGAGGGCTA
TTTGGGGCCATAGCTGGATTCATAGAAGGAGGTTGGCCAGGACTGGTCGCCGGTTGGTAT
GGTTTCCAGCATTCAAATGATCAAGGGGTTGGCATGGCTGCAGATAGGGATTCGACTCAA
AAGGCAGTTGATAAAATAACATCCAAAGTGAATACTATAGTCGATAAGATGAACAAGCAG
TACGAAATAATTGATCATGAATTCAGTGAGGTTGAAACTAGACTCAATATGATAAACAAC
AAGATTGATGACCAAATACAAGACGTATGGGCATATAATGCAGAGTTGCTAGTACTGCTT
GAGAACCAGAAAACGCTCGACGAGCATGATGCAAATGTGAACAATCTATATAACAAGGTA
AAAAGGGCCCTAGGCTCCAATGCTGTGGAAGATGGGAAGGGCTGTTTCGAGCTATATCAT
AAATGTGATAATCAATGCATGGAAACAATTCGGAACGGAACCTATAATAGGAGAAAGTAC
AAAGAGGAATCAAGGCTAGAAAGGCAGAAAATAGAAGGGGTAAAACTGGAATCTGAGGGG
ACTTACAAGATCCTAACCATTTATTCGACTGTCGCCTCATCGGGGGTACTTGCAATGGGG
TTTGCTGCCTTCTTATTCTGGGCCATGTCCAATGGATCATGCAGGTGCAACATTTGTATA
TAATTA
>gi|375313978|gb|JQ419725.1| Influenza A virus (A/chicken/Iran/725/1998(H9N2)) segment 4 hemagglutinin (HA) gene, complete cds
ATGGAAACAACATCACTGTTAACTATACTACTAGTAGTAACAACAAGCAATGCAGATAAA
ATCTGCATTGGCCACCAGTCAACAAATTCCACAGAAACTGTTGACACACTAACAGAAACC
AATATTCCTGTGACACATGCTAAAGAATTGCTCCATACAGAGCATAATGGAATGCTGTGT
GCAACAAATTTGGGAAATCCTCTCATTCTAGACACATGCACCATCGAAGGACTGATTTAT
GGCAACCCTTCGTGTGACCTGCTGTTGGGAGGAAGGGAATGGTCCTACATCGTCGAACGA
CCATCAGCAGTAAATGGAACATGTTACCCTGGGAATGTAGAAAACTTAGAGGAACTCAGA
ACACTTTTTAGTTCTTCTAGTTCCTACCAAAGAATCCAAATCTTCCCAGACACAATCTGG
AATGTGACTTACACTGGGACAAGCAAATCGTGTTCAGATTCATTCTACAGGAATATGAGA
TGGCTGACTCAAAAGAACGGGCTTTACCCTGTTCAAGACGCCCAATACACGAACAATCGG
GGAAAAGACATTCTCTTCTTGTGGGGCATACATCACCCACCAACTGATACTACACAAACG
AATTTGTACACAAGAACCGACACAACAACAAGCGTAACAACAGAAAATTTAGATAGAACC
TTCAAACCATTGATAGGGCCAAGGCCCCTTGTCAACGGTCTGATTGGCAGAATTAATTAT
TACTGGTCGGTACTAAAACCAGGCCAGACATTGCGAGTAAGGTCAAATGGAAATCTAATT
GCTCCATGGTATGGACACGTTCTCTCAGGAGAGAGCCATGGGAGGATCCTGAAGACTGGT
TTGAAAAGTGGTAATTGTGTAGTGCAATGTCAGACTGAGAAAGGTGGCTTAAACAGTACA
TTGCCATTTCACAATATCAGTAAATATGCATTTGGGATCTGCCCCAAATATATTGGAGTA
AAGAGTCTCAAATTGGCAATCGGTCTGAGAAACGTACCTGCTAGATCAAGTAGAGGACTA
TTTGGAGCCATAGCTGGTTTCATAGAAGGAGGATGGCCAGGGTTAGTTGCTGGTTGGTAT
GGTTTTCAGCATTCGAATGATCAAGGAGTTGGTATGGCTGCAGATAGGGATTCAACTCAA
AAGGCAATTGATAAGATAACATCCAAGGTGAATAATATAGTCGACAAGATGAACAAGCAG
TATGAAATAATTGATCATGAATTCAGTGAGGTTGAAACTAGACTCAATATGATCAATAAC
AAGATTGATGACCAAATACAAGACGTATGGGCATATAACGCAGAGTTGCTAGTACTACTT
GAAAATCAGAAAACACTCGACGAGCATGATGCAAATGTGAACAATCTATATAACAAGGTG
AAAAGGGCCCTGGGCTCCAATGCGATGGAAGATGGAAAGGGTTGCTTTGAGTTATACCAT
AAATGTGATGACCAGTGCATGGAAACAATTCGGAACGGAACCTATAATAGGAGAAAGTAC
AAAGAGGAAGCAAAACTAGAAAGGCAGAAATTAGAAGGGGTCAAACTGGAATCTGAAGGG
ACTTACAAAATCCTGACCATTTATTCGACTGTCGCCTCATCTCTTGTACTTGCAATGGGG
TTTGCTGCCTTCTTGTTCTGGGCCATGTCCAATGGATCATGCAGGTGCAGCATTGAA
>gi|375313976|gb|JQ419724.1| Influenza A virus (A/chicken/Iran/192/2009(H9N2)) segment 4 hemagglutinin (HA) gene, complete cds
ATGGAAACAATACCACTGATGACTATACTACTAGTAGTAACAACAAGCAATGCAGATAAA
ATCTGCATCGGTCACCAGTCAACAAACTCCACAGAAACCGTGGACACGCTAACAGAAACC
AATGTTCCTGTGACACATGCCAAAGAATTGCTACATACAGAGCACAATGGAATGCTGTGT
GCAACAAATCTGGGGCGTCCTCTCATCCTAAACACATGCACAATCGAAGGACTAATCTAT
GGCAATCCTTCTTGTGACCTGCTGTTGGGGGGAAGGGAATGGTCCTACATCGTTGAAAGA
TCCTCAGCAGTAAATGGAACATGTTACCCTGGGAATGTAGAAAACTTAGAGGAACTCAGG
ACACTTTTTAGTTCCTCTAGTTCCTATCAAAGAATCCAAATCTTTCCAGACACAATCTGG
AATGTGACTTATACGGGAACAAGCAAATCATGTTCAGATTCATTCTACAGGAATATGAGG
TGGCTGACTCAAAAGAATGGGCTTTATCCTATTCAAGACGCTCAATACACAAACAATCGG
GGAAAGGACATTCTTTTCGTGTGGGGCATACATCATCCACCCACCGATACTGCACAGACG
AATTTGTACACAAGGACCGACACAACAACAAGCGTGACAACAGAAAATTTAGATAGGACC
TTCAAGCCATTAATAGGGCCAAGACCCCTTGTCAATGGTTTGATTGGAAGAATTAACTAT
TATTGGTCGATATTAAAACCAGGCCAGACATTGCGAGTAAGATCCAATGGGAATCTAATT
GCTCCATGGTTTGGACACGTTCTCTCAGGAGAGAGCCACGGGAGAATCCTGAAGACTGAT
TTAAACAGTGGTAATTGTGTAGTGCAATGCCAGACTGAAAAAGGTGGCTTAAACAGTACA
CTGCCATTCCACAATGTCAGTAAATATGCATTTGGGACTTGCCCCAAATATATTGGAGTC
AAGAGTCTCAAACTGGCAATCGGTTTGAGAAACGTGCCTGCTAAGTCAAGTAGAGGACTA
TTTGGGGCCATAGCTGGTTTCATAGAAGGAGGTTGGCCAGGACTAGTCGCCGGTTGGTAT
GGTTTCCAGCATTCAAATGACCAAGGGGTTGGTATGGCTGCAGATAGGGATTCGACTCAA
AAGGCAGTTGATAAAATAACATCCAAAGTGAATACTATAGTCGACAAGATGAACAAACAG
TATGAAATAATTGATCATGAATTCAGTGAGGTTGAAACTAGACTCAATATGATCAATAAT
AAGATTGATGACCAAATACAAGACGTATGGGCATATAATGCAGAGTTGCTAGTACTGCTT
GAGAACCAGAAAACACTCGACGAGCATGACGCAAACGTGAACAATCTATATAACAAGGTG
AAAAGGGCCCTAGGCTCCAATGCTATGGAAGATGGAAAGGGCTGTTTCGAGCTATATCAT
AAATGTGATGATCAATGCATGGAGACAATTCGGAACGGGACCTATAATAGGAGAAAGTAC
AAAGAGGAATCAAGGCTAGAAAGGCAGAAAATAGAAGGGGTAAAACTGGAATCTGAGGGG
ACTTACAAGATCCTAACCATCTATTCGACTGTCGCCTCATCTCTTGTACTTGCAATGGGG
TTTGCTGCCTTCTTGTTCTGGGCCATGTCCAATGGATCATGCAGGTGCAACATTGACG
>gi|375313974|gb|JQ419723.1| Influenza A virus (A/chicken/Iran/121/2009(H9N2)) segment 4 hemagglutinin (HA) gene, complete cds
ATGGAAACAACATCACTGATAACTATACTACTAGTAGTAACAACAAGCAATGCAGATAAA
ATCTGCATTGGCCACCAGTCAACAAATTCCACAGAAACTGTTGACACACTAACAGAAACC
AATATTCCTGTGACACATGCTAAAGAATTGCTCCATACAGAGCATAATGGAATGCTGTGT
GCAACAAATTTGGGAAATCCTCTCATTCTAGACACATGCACCATCGAAGGACTGATTTAT
GGCAACCCTTCGTGTGACCTGCTGTTGGGAGGAAGGGAATGGTCCTACATCGTCGAACGA
CCATCAGCAGTAAATGGAACATGTTACCCTGGGAATGTAGAAAACTTAGAGGAACTCAGA
ACACTTTTTAGTTCTTCTAGTTCCTACCAAAGAATCCAAATCTTCCCAGACACAATCTGG
AATGTGACTTACACTGGGACAAGCAAATCGTGTTCAGATTCATTCTACAGGAATATGAGA
TGGCTGACTCAAAAGAACGGGCTTTACCCTGTTCAAGACGCCCAATACACGAACAATCGG
GGAAAAGACATTCTCTTCTTGTGGGGCATACATCACCCACCAACTGATACTACACAAACG
AATTTGTACACAAGAACCGACACAACAACAAGCGTAACAACAGAAAATTTAGATAGAACC
TTCAAACCATTGATAGGGCCAAGGCCCCTTGTCAACGGTCTGATTGGCAGAATTAATTAT
TACTGGTCGGTACTAAAACCAGGCCAGACATTGCGAGTAAGGTCAAATGGAAATCTAATT
GCTCCATGGTATGGACACGTTCTCTCAGGAGAGAGCCATGGGAGGATCCTGAAGACTGGT
TTGAAAAGTGGTAATTGTGTAGTGCAATGTCAGACTGAGAAAGGTGGCTTAAACAGTACA
TTGCCATTTCACAATATCAGTAAATATGCATTTGGGATCTGCCCCAAATATATTGGAGTA
AAGAGTCTCAAATTGGCAATCGGTCTGAGAAACGTACCTGCTAGATCAAGTAGAGGACTA
TTTGGAGCCATAGCTGGTTTCATAGAAGGAGGATGGCCAGGGTTAGTTGCTGGTTGGTAT
GGTTTTCAGCATTCGAATGATCAAGGAGTTGGTATGGCTGCAGATAGGGATTCAACTCAA
AAGGCAATTGATAAGATAACATCCAAGGTGAATAATATAGTCGACAAGATGAACAAGCAG
TATGAAATAATTGATCATGAATTCAGTGAGGTTGAAACTAGACTCAATATGATCAATAAC
AAGATTGATGACCAAATACAAGACGTATGGGCATATAACGCAGAGTTGCTAGTACTACTT
GAAAATCAGAAAACACTCGACGAGCATGATGCAAATGTGAACAATCTATATAACAAGGTG
AAAAGGGCCCTGGGCTCCAATGCGATGGAAGATGGAAAGGGTTGCTTTGAGTTATACCAT
AAATGTGATGACCAGTGCATGGAAACAATTCGGAACGGAACCTATAATAGGAGAAAGTAC
AAAGAGGAAGCAAAACTAGAAAGGCAGAAATTAGAAGGGGTCAAACTGGAATCTGAAGGG
ACTTACAAAATCCTGACCATTTATTCGACTGTCGCCTCATCTCTTGTACTTGCAATGGGG
TTTGCTGCCTTCTTGTTCTGGGCCATGTCCAATGGATCATGCAGGTGCAGCATTG
>gi|327420592|gb|JF715008.1| Influenza A virus (A/chicken/Fujian/G9/2009(H9N2)) segment 4 hemagglutinin (HA) gene, complete cds
ATGGAAGTAGTATCACTAATAACTATGCTGCTAGTAGTAACAATGAGCAATGCAGACAAA
ATATGCATCGGCTACCAATCAACAAACTCCACAGAAACTGTAGACACACTAACAGAAAAC
AATGTCCCTGTGACACACGCCAAAGAATTGCTCCACACTGAGCACAATGGGATGCTGTGT
GCAACAACCTTGGGACAGCCTCTCATTCTAGACACCTGTACCATTGAAGGACTAATCTAC
GGCAATCCTTCCTGTGATCTACTGTTGGGAGGAAGAGAATGGTCTTATATCGTCGAGAGA
CCATCTGCTGTTAATGGATTGTGTTACCCCGGGAATGTGGAAAATCTAGAAGAGCTAAGG
TCACTCTTTAGTTCTGCTAGTTCTTATCAAAGGATCCAGATCTTTCCAGATACAATCTGG
AATGTGTCTTACAGTGGGACAAGCAAAGCATGTTCAGATTCATTCTACAGAAGCATGAGA
TGGTTGACCCAAAAGAACAACGCTTACCCTGTTCAAGACGCCCAATACACAAATGATCGA
GAAAAGAACATTCTTTTCATGTGGGGCATAAATCACCCACCTACCGATACTGCGCAAACA
AATCTGTACACAAGAACCGACACAACAACAAGTGTGGCAACAGAAGAAATAAATAGGACC
TTCAAACCATTGATAGGACCAAGGCCTCTTGTCAATGGTTTACAGGGAAGAATTGATTAT
TATTGGTCGGTATTAAAGCCAGGTCAAACACTGCGAATAAGATCCAATGGGAATCTAATA
GCTCCATGGTATGGACACATTCTTTCAGGAGAGAGCCACGGAAGAATCTTGAAGACTGAT
TTAAAGAGGGGTAGTTGTACAGTGCAATGTCAAACAGAAAAAGGTGGCTTAAACACAACA
TTGCCATTTCAAAATGTAAGTAAATATGCATTTGGAAACTGCTCGAAATACATTGGAGTA
AAGAGTCTCAAACTTGCGGTTGGTCTGAGGAATGTGCCTTCTAGATCTAGTAGAGGACTA
TTTGGGGCCATAGCTGGATTCATAGAGGGAGGTTGGTCAGGACTAGTTGCTGGTTGGTAT
GGATTCCAGCATTCAAATGACCAAGGGGTTGGTATGGCAGCAGATAGAGACTCAACCCAA
AAGGCAATTGATAAAATAACATCCAAAGTGAATAACATAGTCGATAAAATGAACAAACAG
TATGAAATTATAGATCATGAATTCAGTGAGGTTGAAACTAGACTTAACATGATCAATAAT
AAGATTGATGATCAAATCCAAGACATATGGGCATATAACGCAGAATTGCTAGTGCTGCTT
GAAAATCAGAAAACACTCGATGAGCATGATGCAAATGTGAACAATCTATACAATAAAGTT
AAGAGGGCATTAGGTTCCAATGCAGTGGAAGATGGGAAAGGATGTTTCGAGCTATACCAC
AAATGTGATAACCAATGCATGGAGACAATTCGGAACGGGACCTACAACAGGAGGAAGTAT
CAAGAGGAATCAAAATTAGAAAGACAGAAAATAGAGGGGGTCAAGCTGGAATCTGAAGGA
ACTTACAAAATCCTCACCATTTATTCGACTGTTGCCTCATCTCTTGTGATTGCAATGGGG
TTTGCTGCCTTCTTGTTCTGGGCCATGTCCAATGGGTCTTGCAGATGCAACATTTGTATA
TAA
>gi|357528397|gb|JN986894.1| Influenza A virus (A/chicken/Guangxi/QCR10/2011(H9N2)) segment 4 hemagglutinin (HA) gene, complete cds
ATGGAAGTAGTATCACTAATAACTATACTACTAGCAATAACAGGAAGCAATGCGGACAAA
ATATGCATTGGCTACCAATCAACAAACTCCACAGAAACTGTAGACACGCTAACCGAAAAC
AATGTTCCTGTGACACATGCTAAAGAATTGCTTCACACAGAGCACAATGGGATGCTATGT
GCAACAAACCTGGGGCGTCCTCTTATTCTAGACACCTGTACCATTGAAGGACTAATCTAT
GGCAACCCTTCTTGTGATCTACCGCTGGAAGGGAGAGAATGGTCCTACATTGTCGAAAGA
CCATCAGCTGTTAATGGAGTGTGCTACCCCGGAAATGTAGAAAACCTGGAAGAATTAAGG
TCACTTTTTAGTTCCGCTAGTTCTTACCAAAGAATCCAGATCTTTCCAGATTCAATCTGG
AATGTATCTTACAATGGAACAAGCAAAGCATGTTCAGATTCATTCTACAGAAGCATGAGG
TGGTTAACTCAAAAGAACAACAATTACCCTGTTCAAGACGCCCAATACACAAATAATAGA
GGAAAGAACATTCTTTTCATGTGGGGTATAAATCACCCACCCACTGATACTGTACAGACA
AATCTGTACACAAGGACTGACACAACAACAAGTGTGGCGACGGAAGACATAAATAGGACC
TTCAAACCATTGATAGGGCCAAGGCCTCTTGTCAATGGTCTACAAGGAAGGATTGATTAT
TATTGGGCGGTGTTAAAACCAGGTCAGACATTGCGAGTAAGATCCAACGGGAATCTAATC
GCTCCATGGTATGGACACATTCTCTTAGGGGAGAGTCACGGAAGAATCCTGAAAACGGAT
TTAAAGAGTGGTAACTGTGTAGTGCAATGTCAAACAGAAAGAGGTGGTTTGAACACCACA
TTGCCATTTCACAACGTGAGCAAGTACGCATTCGGAAATTGCCCAAAGTATATTGGAGTA
AAGAGTCTCAAATTGGCAGTCGGTCTGAGGAATGTGCCTGCTAGATCAAGTAGAGGACTA
TTTGGAGCCATAGCTGGTTTCATAGAGGGAGGTTGGTCAGGATTAGTTGCTGGTTGGTAT
GGGTTCCAGCATTCAAATGATCAAGGAACCGGAATGGCTGCAGATAGAGACTCAACTCAA
AAGGCAATTGACAAAATAACGTCCAAAGTAAATAATATAGTCGACAAAATGAACAAACAG
TATGAAATTATTGACCATGAATTCAGCGAGATTGAAACTAGACTCAATATGATCAATGAT
AAGATTGATGACCAAATTCAAGACATATGGGCATATAATGCTGAATTGCTAGTACTGCTT
GAAAATCAAAAAACTCTCGATGAGCATGACGCAAATGTAAACAATCTATATAACAAAGTG
AAGAGGGCGCTGGGTTCCAATGCAGTGGAAGATGGGAAAGGGTGCTTCGATCTATACCAT
AAATGCGATAACCAGTGCATGGAGACAATTCGAAACGGGACCTATAACAGAAGAAAGTAT
CAGGAGGAATCAAGACTAGAGAGACAGAAAATAGAGGGGGTCAAACTGGAATCTGAAGGA
ACCTACAAAATCCTCACCATTTATTCGACTGTCGCCTCATCTCTTGTCATTGCAATGGGG
TTCGCTGCCTTCTTGTTCTGGGCCATGTCTAATGGATCTTGCAGATGCAACATTTGTATA
TAA
>gi|357528395|gb|JN986893.1| Influenza A virus (A/chicken/Guizhou/HCF09/2011(H9N2)) segment 4 hemagglutinin (HA) gene, complete cds
ATGGAAGTAGTATCACTAATAACTATACTACTAGTAATAACGGGAAGCAATGCGGATAAA
ATCTGCATTGGCTACCAATCAACAAACTCCACCGAAACTGTAGACACGCTAACAGAAAAC
AATGTTCCTGTGACACATGCTAAAGAATTGCTTCACACAGAGCACAATGGGATGCTATGC
GCAACAAACCTGGGGCGTCCTCTTATTCTAGACACCTGTACCATTGAAGGACTAATCTAT
GGCAACCCTTCTTGTGATCTACCGCTGGAAGGGAGAGAATGGTCCTACATTGTCGAAAGA
CCATCGGCTGTTAATGGAGTGTGCTACCCCGGAAATGTAGAAAACCTAGAAGAATTAAGG
TCACTCTTTAGTTCCGCTAGTTCTTACCAAAGAATCCAGATCTTTCCAGATTCAATCTGG
AATGTGTCTTACAGTGGGACAAGCAAAGCATGTTCAGATTCATTCTACAGAAGCATGAGG
TGGTTGACTCAAAAGAACAACAATTACCCTGTTCAAGACGCCCAATACACAAATAATAGA
GGAAAGAACATTCTTTTCATGTGGGGCATAAATCACCCACCCACTGATAATGCACAGACA
AATCTGTACACAAGGACTGACACAACAACAAGTGTGGCGACGGAAGATATAAATAGGACC
TTCAAACCATTGATAGGGCCAAGGCCTCTTGTCAATGGTCTACAAGGAAGGATCGATTAT
TATTGGGCGGTGTTAAAACCAGGTCAGACACTGCGAGTGAGATCCAACGGGAATCTAATC
GCTCCATGGTATGGACACATTCTCTTAGGGGAGAGTCACGGAAGAATCCTGAAAACGGAA
TTAAAGAGTGGTAACTGTGTAGTGCAATGTCAAACAGAAAGAGGTGGTTTGAACACTACA
TTGCCATTTCACAACGTAAGCAAGTACGCATTTGGAAATTGCCCAAAATATATTGGAGTA
AAGAGTCTCAAATTGGCAGTCGGTCTGAGGAATGTGCCTGCTAGATCAAGCAGAGGACTA
TTTGGAGCCATAGCTGGTTTCATAGAGGGAGGTTGGTCAGGATTAGTTGCTGGTTGGTAT
GGGTTCCAGCATTCAAATGATCAAGGAACCGGTATGGCTGCAGATAGAGACTCAACTCAA
AAGGCAATTGACAAAATAACGTCCAAAGTAAATAATATAGTCGACAAAATGAACAAACAG
TATGAAATTATTGACCATGAATTCAGCGAGATTGAAACTAGACTCAATATGATCAATGAT
AAGATTGATGACCAAATTCAAGACATATGGGCATATAATGCTGAACTGCTAGTACTGCTT
GAAAATCAAAAAACTCTCGATGAGCATGACGCAAATGTAAACAATCTATATAACAAAGTG
AAGAGGGCACTGGGTTCCAATGCAGTGGAAGATGGGAAAGGATGCTTCGATCTATACCAT
AAATGCGATAACCAGTGCATGGAGACAATTCGAAACGGGACCTATAACAGAAGAAAGTAT
CAGGAGGAATCAAGACTAGAGAGGCAGAAAATAGAGGGGGTCAAACTGGAATCTGAAGGA
ACCTACAAAATCCTCACCATTTATTCGACTGTCGCCTCATCTCTTGTTATTGCAATGGGG
TTCGATGCCTTCTTGTTCTGGGCCATGTCCAATGGATCTTACAGATGCAACATACGTATA
TAA
>gi|357528393|gb|JN986892.1| Influenza A virus (A/chicken/Guizhou/LCY09/2011(H9N2)) segment 4 hemagglutinin (HA) gene, complete cds
ATGGAAGTAGTATCACTAATAACTATACTACTAGTAATAACAGGAAGCAATGCGGATAAA
ATCTGCATTGGCTACCAATCAACAAACTCCACCGAAACTGTAGACACGCTAACAGAAAAC
AATGTTCCTGTGACACATGCTAAAGAATTGCTTCACACAGAGCACAATGGGATGCTATGC
GCAACAAACCTGGGGCGTCCTCTTATTCTAGACACCTGTACCATTGAAGGACTAATCTAT
GGCAACCCTTCTTGTGATCTACCGCTGGAAGGGAGAGAATGGTCCTACATTGTCGAAAGA
CCATCGGCTGTTAATGGAGTGTGCTACCCCGGAAATGTAGAAAACCTAGAAGAATTAAGG
TCACTCTTTAGTTCCGCTAGTTCTTACCAAAGAATCCAGATCTTTCCAGATTCAATCTGG
AATGTGTCTTACAGTGGGACAAGCAAAGCATGTTCAGATTCATTCTACAGAAGCATGAGG
TGGTTGACTCAAAAGAACAACAATTACCCTGTTCAAGACGCCCAATACACAAATAATAGA
GGAAAGAACATTCTTTTCATGTGGGGCATAAATCACCCACCCACTGATAATGCACAGACA
AATCTGTACACAAGGACTGACACAACAACAAGTGTGGCGACGGAAGATATAAATAGGACC
TTCAAACCATTGATAGGGCCAAGACCTCTTGTCAATGGTCAACAAGGAAGGATCGATTAT
TATTGGGCGGTGTTAAAACCAGGTCAGACACTGCGAGTGAGATCCAACGGGAATCTAATC
GCTCCATGGTATGGACACATTCTCTTAGGGGAGAGTCACGGAAGAATCCTGAAAACGGAA
TTAAAGAGTGGTAACTGTGTAGTGCAATGTCAAACAGAAAGAGGTGGTTTGAACACTACA
TTGCCATTTCACAACGTAAGCAAGTACGCATTTGGAAATTGCCCAAAATATATTGGAGTA
AAGAGTCTCAAATTGGCAGTCGGTCTGAGGAATGTGCCTGCTAGATCAAGCAGAGGACTA
TTTGGAGCCATAGCTGGTTTCATAGAGGGAGGTTGGTCAGGATTAGTTGCTGGTTGGTAT
GGGTTCCAGCATTCAAATGATCAAGGAACCGGTATGGCTGCAGATAGAGACTCAACTCAA
AAGGCAATTGACAAAATAACGTCCAAAGTAAATAATATAGTCGACAAAATGAACAAACAG
TATGAAATTATTGACCATGAATTCAGCGAGATTGAAACTAGACTCAATATGATCAATGAT
AAGATTGATGACCAAATTCAAGACATATGGGCATATGATGCTGAACTGCTAGTACTGCTT
GAAAATCAAAAAACTCTCGATGAGCATGACGCAAATGTAAACAATCTATATAACAAAGTG
AAGAGGGCACTGGGTTCCAATGCAGTGGAAGATGGGAAAGGATGCTTCGATCTATACCAT
AAATGCGATAACCAGTGCATGGAGACAATTCGAAACGGGACCTATAACAGAAGAAAGTAT
CAGGAGGAATCAAGACTAGAGAGGCAGAAAATAGAGGGGGTCAAACTGGAATCAGAAGGA
ACCTACAAAATCCTCACCATTTATTCGACTGTCGCCTCATCTCTTGTTATTGCAATGGGG
TTCGCTGCCTTCTTGTTCTGGGCCATGTCCAATGGATCTTGCAGATGCAACATTTGTATA
TAA
>gi|357528391|gb|JN986891.1| Influenza A virus (A/chicken/Guangdong/FJC07/2011(H9N2)) segment 4 hemagglutinin (HA) gene, complete cds
ATGGAAGTAGTATCACTAATAACTATAATACTAGTAATAACAGGAAGCAATGCGGATAAA
ATCTGCATTGGCTACCAATCAACAAACTCCACAGAAACTGTAGACACGCTAACCGAAAAC
AATGTTCCTGTGACACATGCGAAAGAATTGCTTCACACAGAGCACAATGGGATGCTATGC
GCAACAAACCTGGGGCGTCCTCTTATTCTAGACACTTGTACCATTGAAGGATTAATCTAT
GGCAACCCTTCTTGTGATCTACCGCCGGAAGGGAGAGAATGGTCCTACATTGTCGAAAGG
CCATCGGCTGTTAATGGGGTGTGCTACCCCGGAAATGTAGAAAACCTGGAAGAATTAAGG
TCACTTTTTAGTTCCGCTAGTTCTTACCAAAGAGTCCAGATCTTTCCAGATTCAATCTGG
AATGTATCTTACAGTGGAACAAGCAAAGCATGTTCAGATTCATTCTACAGAAGCATGAGG
TGGTTGACTCAAAAGAACAACAATTATCCTGTTCAAGACGCCCAATACACAAATAATAGA
GGAAAGAACATTCTTTTCATGCGGGGCATAAATCACCCACCCACTGATACTGCACAGACA
AATCTGTACACAAGGACTGACACAACAACAAGTGTGGCGACGGAAGACATAAATAGGACC
TTCAAACCATTGATAGGGCCAAGGCCTCTTGTCAATGGTCTACAAGGAAGGATTGATTAT
TATTGGGCGGTGTTAAAACCAGGTCAGACATTGCGAGTAAGATCCAACGGGAATCTAATC
GCTCCATGGTATGGACACATTCTCTTAGGGGAGAGTCACGGAAGAATCCTGAAAACGGAT
TTAAAGAGTGGTAACTGTGTAGTGCAATGTCAAACAGAAAGAGGTGGTTTGAACACTACA
TTGCCATTTCACAACGTGAGCAAGTACGCATTCGGAAATTGCCCAAAATATATTGGAGTA
AAGAGTCTCAAATTGGCAGTCGGTCTGAGGAATGTGCCTGCTAGATCAAGTAGAGGACTA
TTTGGAGCCATAGCTGGTTTCATAGAGGGAGGTTGGTCAGGATTAGTTGCTGGTTGGTAT
GGGTTCCAGCATTCAAATGATCAAGGAACCGGAATGGCTGCAGATAGAGACTCAACTCAA
AAGGCAATTGACAAAATAACGTCCAAAGTAAATAATATAGTCGACAAAATGAACAAACAG
TATGAAATTATTGACCATGAATTCAGCGAGATTGAAACTAGACTCAATATGATCAATGAT
AAGGTTGATGACCAGATTCAAGACATATGGGCATATAATGCTGAATTGCTAGTACTGCTT
GAAAATCAAAAAACTCTCGATGAGCATGACGCAAATGTAAACAATCTATATAACAAAGTG
AAGAGGGCACTGGGTTCCAATGCAGTGGAAGATGGGAAAGGATGCTTCGATCTATACCAT
AAATGTGATAACCAGTGCATGGAGACAATTCGAAACGGGACCTATAACAGAAGAAAGTAT
CAGGAGGAATCAAGACTAGAGAGACAGAAAATAGAGGGGGTCAAACTGGAATCTGAAGGA
ACCTACAAAATCCTCACCATTTATTCGACTGTCGCCTCATCTCTTGTTATTGCAATGGGG
TTCGCTGCCTTCTTGTTCTGGGCCATGTCTAATGGATCTGGCAGATGCAACATTTGTATA
TAA
>gi|357528389|gb|JN986890.1| Influenza A virus (A/chicken/Anhui/ZYX05/2011(H9N2)) segment 4 hemagglutinin (HA) gene, complete cds
ATGGAAGTAGTATCACTAATAACTATACTACTAGTAGTAACAGTGAGTAATGCAGATAAA
ATCTGCATCGGCTATCAATCAACAAACTCCACAGAAACTGTAGACACACTAACAGAAAAC
AATGTCCCTGTGACACATGCCAAAGAATTGCTCCACACAGAGCATAATGGGATGCTGTGT
GCAACAGGCTTGGGACATCCTCTTATTCTAGACACCTGTACCATTGAAGGACTAATCTAT
GGCAATCCTTCTTGTGATCCACTGCTGGGAGGAAGAGAATGGTCCTATATCGTCGAGAGA
CCATCAGCTGTTAACGGATTGTGTTACCCCGGGAATGTAGAAAATCTAGAAGAGCTAAGG
TCACTTTTTAGTTCTGCTAGTTCTTATCAAAGGATCCAGATTTTCCCAGACACAATCTGG
AATGTGACTTACAGTGGGACAAGCAAAGCATGTTCAGATTCATTCTACAGAAGCATGAGG
TGGTTGACCCAAAAGAACAACGCTTACCCTATTCAAGACGCCCAATACACAAATAATCAA
GAAAAGAACATTCTTTTCATGTGGGGTATAAATCATCCCCCCACCGATACTGCGCAGACA
AATCTGTACACAAGAACCGACACAACAACGAGTGTGGCAACAGAAGAAATAAATAGGACC
TTCAAACCATTGATAGGACCAAGGCCTCTTGTCAATGGTTTGCAGGGAAGAATTGATTAT
TATTGGTCGGTATTGAAACCGGGTCAAACGCTGCGAATAAGATCCAATGGAAATCTAATA
GCTCCATGGTATGGACACATTCTTTCTGGAGAGAGCCACGGAAGAATCCTGAAGACTGAT
TTAAAAAGGGGTAGCTGCACAGTGCAATGTCAGACCGAAAAAGGTGGCTTGAACACAACA
TTGCCATTCCAGAACGTAAGTAAGTATGCATTTGGAAACTGCTCAAAATACATTGGAATA
AAGAGTCTCAAACTCGCAGTTGGTCTGAGGAATGTGCCTTCTAGATCTAGTAGAGGGCTA
TTCGGGGCCATAGCAGGATTCATAGAGGGAGGCTGGTCAGGACTAGTTGCTGGTTGGTAT
GGATTCCAGCATTCGAATGACCAAGGGGTTGGTATGGCAGCAGATAGAGACTCAACCCAA
AAGGCAATTGACAAAATAACATCCAAAGTGAATAACATAGTCGACAAAATGAACAAGCAG
TATGAAATTATTGATCATGAATTCAGCGAGGTTGAAGCTAGACTTAACATGATCAATAAT
AAGATTGATGATCAAATCCAAGACATATGGGCATATAATGCAGAATTACTAGTTCTGCTT
GAAAACCAGAAAACACTAGATGAGCATGATGCAAATGTAAACAATCTATATAATAAAGTG
AAGAGGGCATTGGGTTCCAATGCAACGGAAGATGGGAAAGGACGTTTCGAGCTATACCAC
AAATGTGATAACCAGTGCATGGAGACGATTCGGAACGGGACCTACAACAGGAGGAAGTAT
CAAGAGGAATCAAAATTAGAAAGACAGAAAATAGAGGGGGTCAAGCTGGAATCTGAAGGA
ACTTACAGAATCCTCACCATTTATTCGACTGTCGCCTCATCTCTTGTGATTGCAATGGGG
TTTGCTGCCTTCTTGTTCTGGGCCATGTCCAATGGGTCTTGCAGATGCAACATTTGTATA
TAA
>gi|357528387|gb|JN986889.1| Influenza A virus (A/chicken/Fujian/HJF04/2011(H9N2)) segment 4 hemagglutinin (HA) gene, complete cds
ATGGAAGTAGTATCACTAATAACTATGCTGCTAGTAGCCACAATGAGCAATGCAGATAAA
ATATGCATCGGCTACCAATCAACAAACTCCACAGAAACTGTAGACACACTAACAGAAAAC
AATGTCCCTGTGACACACGCCAAAGAATTGCTCCACACTGAGCACAATGGGATGCTGTGT
GCAACAACCTTGGGACAGCCTCTCATTCTAGACACCTGTACCGTTGAAGGACTAATCTAC
GGCAATCCTTCCTGTGATCTACTGTTGGAAGGAAGAGAATGGTCCTATATCGTCGAGAGA
CCATCTGCTGTTAATGGATTGTGTTACCCCGGGAATGTGGAAAATCTAGAAGAACTAAGG
TCACTCTTTAGTTCTGCTAGTTCTTATCATAGGATCCAGATCTTTCCCGATACAATCTGG
AACGTGTCATACAGTGGGACAAGCAAAGCATGTTCAAATTCATTCTACAGAAGCATGAGA
TGGTTGACCCAAAAGAACAACGCTTACCCTGTTCAAGACGCCCAATACACAAATAATCGA
GAAAAGAACATTCTTTTCATGTGGGGCATAAATCACCCACCTACCGATACTGCGCAAACA
AATCTGTACACAAGAACCGACACAACAACAAGTGTGGCAACAGAAGAAATAAGTAGGACC
TTCAAACCATTGATAGGACCAAGGCCTCTTGTCAATGGTTTACAGGGAAGAATTGATTAT
TATTGGTCGATATTGAAACCAGGTCAAACACTGCGAATAAGGTCCAATGGGAATCTAATA
GCTCCATGGTATGGACACATTCTTTCAGGAGAGAGCCACGGAAGAATCTTGAAGACTGAT
TTAAAAAAGGGTAGCTGTACAGTGCAATGTCAAACAGAAAAAGGTGGCTTAAACACAACA
TTGCCATTTCAAAATATAAGTAAGTATGCATTTGGAAACTGCTCGAAATATATTGGAGTA
AAGAGCCTCAAACTTGCGATTGGTCTGAGGAATGTGCCTTCTAGGTCTAGTAGAGGACTA
TTCGGGGCCATAGCTGGATTCATAGAGGGGGGTTGGTCAGGACTAGTTGCTGGTTGGTAT
GGATTCCAGCATTCAAATGACCAAGGGGTTGGTATGGCAGCAGATAGAGACTCAACCCAA
AAGGCAATTGATAAAATAACATCCAAAGTGAATAACATAGTCGATAAAATGAACAAACAG
TATGAAATTATAGATCATGAATTCAGTGAGGTTGAAACTAGACTTAACATGATCAATAAT
AAGATTGATGATCAAATTCAAGACATATGGGCATATAATGCAGAATTGCTAGTGCTGCTT
GAAAATCAGAAAACACTCGATGAGCATGATGCAAATGTGAACAATCTATACAATAAAATT
AAGAGGGCATTAGGTTCCAATGCAGTGGAAGATGGGAAAGGATGTTTCGAGCTATACCAC
AAATGTGATAACCAATGCATGGAGACAATTCGGAACGGGACCTACAACAGGAGGAAGTAT
CAAGAGGAATCAAAATTAGAAAGACAGAAAATAGAGGGGATCAAGCTGGAATCTGAAGGA
ACTTACAAAATCCTCACCATTTATTCGACTGTTGCCTCATCTCTTGTGATTGCAATGGGG
TTTGCTGCCTTCTTGTTCTGGGCCATGTCCAATGGGTCTTGCAGATGCAACATTTGTATA
TAA
>gi|357528385|gb|JN986888.1| Influenza A virus (A/chicken/Guangxi/LRW04/2011(H9N2)) segment 4 hemagglutinin (HA) gene, complete cds
ATGGAAGTAGTATCACTAATAACTATACTACTAGTAGTAACAGCAAGTAGTGCAGATAAA
ATCTGCATCGGCTACCAATCAACAAACTCCACAGAAACTGTAGACACACTAACAGAAAAC
AATGTCCCTGTGACACATGCCAAAGAATTGCTCCACACAGAGCATAATGGGATGCTGTGT
GCAACAAGCTTGGGACACCCTCTTATTCTAGACACCTGTACCATTGAAGGACTAATCTAT
GGCAATCCTTCTTGTGATCTATTGTTGGGAGGAAGAGAATGGTCCTATATCGTAGAGAGA
CCATCAGCTGTTAACGGATTATGTTATCCCGGGAATGTAGAAAATCTAGAAGAGCTAAGG
TCACTCTTTAGTTCTGCTAGGTCTTATCAAAGGATCCAGATTTTCCCAGACACAATCTGG
AATGTGTCTTACAGTGGGACAAGCAAAGCATGCTCAGATTCATTCTACAGAAGCATGAGA
TGGTTGACTCAAAAGAACAACGCTTACCCTATTCAAGACGCCCAATACACAAATAATCAA
GAAAAGAATATTCTTTTCATGTGGGGCATAAATCACCCACCCACCGATACTGCGCAGACA
AATCTGTACACAAGAACCGACACAACAACGAGTGTGGCAACAGAAGAAATAAATAGGACC
TTCAAACCATTGATAGGACCAAGGCCTCTTGTCAACGGTTTGCAGGGAAGAATTGATTAT
TATTGGTCGGTATTAAAACCGGGTCAAACACTACGAATAAGATCTAATGGGAATCTAATA
GCTCCATGGTATGGACACATTCTTTCAGGAGAGAGCCACGGAAGAATCCTGAAGACTGAT
TTAAAAAGGGGTAGCTGCACAGTGCAATGTCAGACAGAAAAAGGTGGCTTAAACACAACA
TTGCCATTCCAAAACGTAAGTAAGTATGCATTTGGAAACTGCTCGAAATACATTGGCATA
AAGAGTCTCAAACTTGCAGTTGGTCTGAGGAATGTGCCTTCTAGATCTAGTAGAGGACTA
TTCGGGGCTATAGCAGGATTCATAGAGGGAGGTTGGTCAGGACTAGTTGCTGGTTGGTAT
GGATTCCAGCATTCAAATGACCAAGGGGTTGGTATGGCAGCAGATAGAGACTCAACCCAA
AAGGCAATTGATAAAATAACATCCAAAGTGAATAACATAGTCGACAAAATGAACAAGCAG
TATGAAATTATTGATCATGAATTCAGCGAGGTTGAAACCAGACTTAACATGATCAATAAT
AAGATTGATGATCAAATCCAAGATATATGGGCATATAATGCAGAATTGCTAGTTCTGCTT
GAAAACCAGAAAACACTCGATGAGCATGATGCAAATGTAAACAATCTATATAATAAAGTG
AAGAGGGCATTGGGATCCAATGCGGTGGAAGATGGGAAAGGATGTTTCGAGCTATACCAC
AAATGTGATGACCAGTGCATGGAGACAATTCGGAACGGGACCTACAACAAGAGGAAGTAT
CAAGAGGAATCAAAATTAGAAAGACAGAAAATAGAGGGGGTCAAGCTGGAATCTGAAGGA
ACTTACAAAATCCTCACCATTTATTCGACTGTCGCCTCGTCTCTTGTGATTGCAATGGGG
TTTGCTGCCTTCTTGTTCTGGGCCATGTCCAATGGGTCTTGCAGATGCAACATTTGTATA
TAA
>gi|357528383|gb|JN986887.1| Influenza A virus (A/chicken/Guizhou/XK04/2011(H9N2)) segment 4 hemagglutinin (HA) gene, complete cds
ATGGAAGTAGTATCACTAATAACTATACTACTAGTAGTAACAGTAAGTAGTGCAGATAAA
ATCTGCATCGGCTATCAATCAACAAACTCCACAGAAACTGTAGACACACTAACAGAAAAC
AATGTCCCTGTGACACATGCCAAAGAATTGCTCCACACAGAGCATAATGGGATGCTGTGT
GCAACAAGTTTGGGACACCCTCTTATTCTAGACACCTGTACCATTGAAGGACTAATCTAT
GGCAATCCTTCTTGTGATCTATTGTTGGGAGGAAGAGAATGGTCCTATATCGTCGAGAGA
CCATCAGCTGTTAACGGATTGTGTTATCCCGGGAATGTAGAACATCTAGAAGAGCTAAGG
TCACTCTTTAGTTCTGCTAGGTCTTATCAAAGGATCCAGATTTTCCCAGACACAATCTGG
AATGTGTCTTACAGTGGGACAAGCAAAGCATGCTCAGATTCTTTCTACAGAAGCATGAGA
TGGTTGACTCAAAAGAACAATGCTTACCCTATTCAAGACGCCCAATACACAAATAATCAA
GAAAAGAACATTCTTTTCATGTGGGGCATAAATCACCCACCCACCGATACTGTGCAGACA
AATCTGTACACAAGAACCGACACAACAACGAGTGTGGCAACAGAAGAAATAAATAGGACC
TTCAAACCATTGATAGGACCAAGGCCTCTTGTCAACGGTTTGCAGGGAAGAATTGATTAT
TATTGGTCAGTATTGAAACCGGGTCAAACACTACGAATAAGATCTAATGGGAATCTAATA
GCTCCATGGTATGGACACATTCTTTCAGGAGAGAGCCACGGAAGAATCCTGAAGACTGAT
TTAAAAAGGGGTAGCTGCACAGTGCAATGTCAGACAGAAAAAGGTGGCTTAAGCACAACA
TTGCCATTCCAAAACGTAAGTAAGTATGCATTTGGAAACTGCTCGAAATACATTGGCATA
AAGAGTCTCAAACTTGCAGCTGGTCTGAGGAATGTGCCTTCTAGATCTAATAGAGGACTA
TTCGGGGCCATAGCAGGATTCATAGAGGGGGGTTGGTCAGGACTAGTTGCTGGTTGGTAT
GGATTCCAGCATTCAAATGACCAAGGGGTTGGTATGGCAGCAGATAGAGACTCAACCCAA
AAGGCAATTGATAAAATAACATCCAAAGTTAATAACATTGTCGACAAAATGAACAAGCAG
TATGAAATTATTGATCACGAATTCAGCGAGGTTGAAACTAGACTTAACATGATCAATAAT
AAGATTGATGATCAAATCCAAGATATATGGGCATATAATGCAGAATTGCTAGTTCTGCTT
GAAAACCAGAAAACACTCGATGAGCATGATGCAAATGTAAACAATCTATATAATAAAGTG
AAGAGGGCATTGGGTTCCAATGCGGTGGAAGATGGGAAAGGATGTTTTGAGCTATACCAC
AAATGTGATGACCAGTGCATGGAGACAATTCGGAACGGGACCTACAACAGGAGGAAGTAT
CAAGAGGAATCAAAATTAGAAAGACAGAAAATAGAGGGGGTCAAGCTGGAATCTGAAGGA
ACTTACAAAATCCTCACTATTTATTCGACTGTCGCCTCGTCTCTTGTGATTGCAATGGGG
TTTGCTGCCTTCTTGTTCTGGGCCATGTCCAATGGTTCTTGCAGATGCAACATTTGTATA
TAA
>gi|357528381|gb|JN986886.1| Influenza A virus (A/chicken/Hubei/LLM03/2011(H9N2)) segment 4 hemagglutinin (HA) gene, complete cds
ATGGAAGTAGTATCACTGATAACTACACTATTAGCAATAACAACAAGCAATGCAGATAAA
ATTTGCATCGGCTACCAATCAACAAACTCCACAGAAACTGTAGACACACTAACAGAAAAC
AATGTCCCTGTGACACATGCCAAAGAACTGCTCCACACAGAACACAATGGGATGTTGTGT
GCAACAAACTTGGGACATCCTCTTATTCTAGACACCTGTTCCATTGAAGGGCTAATCTAC
GGCAATCCTTCTTGTGATCTACTGCTGGGAGGAAGAGAATGGTCCTACATCGTCGAGAGA
CCATCGGCTGTTAATGGATTGTGTTACCCTGGGAATGTAGAAAATCTAGAAGAGCTAAGG
TCACTTTTTAGTTCTGCTAGTTCTTATCAAAGGATCCAGATTTTCCCAGACACAATCTGG
AATGTGTCTTACAGTGGAACAAGCAAAGCATGTTCAGATTCATTCTACAGAAGCATGAGA
TGGTTGACTCAAAAGAACAACGCTTATCCTATTCAAGACGCCCAATACACAAATAATCAA
GAGAAGAACATTCTTTTCATGTGGGGCATAAATCACCCACCCACCGAGACTGCGCAGACA
AATCTGTACACAAGAACCGACACAACCACAAGTGTGGCAACAGAAGAAATGAATAGGACC
TTCAAACCGTTGATAGGACCAAGGCCTCTTGTCAATGGTTTGCAGGGAAGAATTGATTAT
TATTGGTCAGTATTGAAACCAGGTCAAACACTGCGAATAAGATCAAATGGGAATCTAATA
GCTCCATGGTATGGACACATTCTTTCAGGAGAGAGCCACGGAAGAATCCTGAAGACGGAT
TTAAAAAGAGGTAGCTGTACAGTGCAATGTCAGACAGAAAAAGGTGGTTTAAACACAACA
TTGCCATTCCAAAATGTAAGTAAGTATGCATTTGGAAACTGCCCGAAATATATTGGAATA
AAGAGTCTCAAACTTGCAGTGGGTCTGAGGAATGTGCCTTCTAGATCTAGTAGAGGATTA
TTTGGGGCCATAGCTGGATTTATAGAGGGAGGTTGGTCAGGACTAGTTGCAGGTTGGTAT
GGATTCCAGCATTCAAATGACCAAGGGGTTGGTATGGCAGCAGATAGAGACTCAACCCAA
AAGGCAATTGATAAAATAACATCCAAAGTGAATAACATAGTCGATAAAATGAACAAACAG
TATGAAATTATTGATCATGAATTCAGCGAGGTTGAAAATAGACTTAACATGATCAATAAT
AAGATTGATGATCAAATTCAGGACATATGGGCATATAACGCAGAACTACTAGTGCTGCTT
GAAAATCAGAAAACACTCGATGAGCATGATGCAAATGTAAACAATCTATATAATAAAGTG
AAGAGGGCATTGGGTTCCAATGCAGTGGAAGATGGGAAAGGATGTTTCGAGCTATATCAC
AAATGTGATGACCAGTGCATGGAGACAATTCGGAACGGGACCTACAATAGGAGGAAGTAT
CAAGAGGAATCAAAATTAGAAAGACAGAAAATAGAGGGGGTCAAGCTGGAATCTGAAGGA
ACTTACAAAATCCTCACCATTTATTCGACTGTCGCCTCATCTCTTGTGATTGCAATGGGG
TTTGCTGCCTTTTTGTTCTGGGCCATGTCCAATGGGTCTTGCAGATGCAACATTTGTATA
TAA
>gi|357528379|gb|JN986885.1| Influenza A virus (A/chicken/Jiangsu/FQD03/2011(H9N2)) segment 4 hemagglutinin (HA) gene, complete cds
ATGGAAGTAGTATCACTAATAACTATACTACTAGTAGTAACAGTAAGCAATGCAGATAAA
ATCTGCATCGGCTATCAATCAACAAACTCCACAGAAACTGTAGACACACTAACAGAAAAC
AATGTCCCTGTGACACATGCCAAAGAATTGCTCCACACAGAGCACAATGGGATGCTGTGT
GCAACAGGCTTAGGACATCCTCTCATTCTAGACACCTGTACCATTGAAGGACTAATCTAT
GGCAATCCTTCTTGTGATCTACTGCTGGGAGGAAGAGAATGGTCCTATATCGTCGAGAGA
CCATCAGCTGTTAACGGATTGTGTTACCCCGGGAATGTAGAAAATCTAGAAGAGCTAAGG
TCACTTTTTAGTTCTGCTAGTTCTTATCAAAGGATCCAGATTTTTCCAGACACAATCTGG
AATGTGACTTACAGTGGGACAAGCAAAGCATGTTCAGATTCATTCTACAGAAGCATGAGA
TGGTTGACCCAAAAGAACAACGCTTACCCTATTCAAGACGCCCAATACACAAATAATCAA
GAAAAGAACATTCTTTTCATGTGGGGCATAAATCATCCCCCCACCGATACTGCGCAGACA
AATCTGTACACAAGAACCGACACAACAACGAGTGTGGCAACAGAAGAAATAAATAGGACC
TTCAAACCATTGATAGGACCAAGGCCTCTTGTCAATGGTTTGCAGGGAAGAATTGACTAT
TACTGGTCGGTATTGAAACCGGGTCAAACGCTGCGAATAAGATCCAATGGAAATCTAATA
GCTCCATGGTATGGACACATTCTTTCTGGAGAGAGCCACGGAAGAATCCTGAAGACTGAT
TTAAAAAGGGGTAGCTGCACAGTGCAATGTCAGACCGAAAAAGGTGGCTTAAACACAACA
TTGCCATTCCAAAACGTAAGTAAGTATGCATTTGGAAACTGCTCGAAATACATTGGAATA
AAGAGTCTCAAACTCGCAGTTGGTCTGAGGAATGTGCCTTCTAGATCTAGTAGAGGACTA
TTCGGGGCCATAGCAGGATTCATAGAGGGAGGCTGGTCAGGACTAGTTGCTGGTTGGTAT
GGATTCCAGCATTCAAATGACCAAGGGGTTGGTATGGCAGCGGATAGAGACTCAACCCAA
AAGGCAATTGACAAAATAACATCCAAAGTGAATAACATAGTCGACAAAATGAACAAGCAG
TATGAAATTATTGATCACGAATTCAGCGAGGTTGAAGCTAGACTTAACATGATCAATAAT
AAGATTGATGATCAAATCCAAGACATATGGGCATACAATGCAGAATTACTAGTTCTGCTT
GAAAACCAGAAAACACTAGATGAGCATGATGCAAATGTAAACAATCTATATAATAAAGTG
AAGAGGGCATTGGGTTCCAATGCAATGGAAGATGGGAAAGGATGCTTCGAGCTATACCAC
AAATGTGATAACCAGTGCATGGAGACGATTCGGAACGGGACCTACAACAGGAGGAAGTAT
CAAGAGGAATCAAAATTAGAAAGACAGAAAATAGAGGGGGTCAAGCTGGAATCTGAAGGA
ACTTACAAAATCCTCACCATTTATTCGACTGTCGCCTCATCTCTTGTGATTGCAATGGGG
TTTGCTGCCTTCTTGTTCTGGGCCATGTCCAATGGGTCTTGCAGATGCAACATTTGTATA
TAA
>gi|357528377|gb|JN986884.1| Influenza A virus (A/chicken/Guangdong/DJN03/2011(H9N2)) segment 4 hemagglutinin (HA) gene, complete cds
ATGGAAGTAGTATCACTGATAACCATGCTACTAGTAGTAACAGTAAGCAATGCAGATAAA
ATCTGCATCGGCTACCAATCAACAAACTCCACAGAAACTGTAGACACACTAACAGAAAAC
AATGTCCCTGTGACACATGCCAAAGAATTGCTCCACACAGAGCACAATGGGATGCTGTGT
GCAACAAACTTGGGACATCCTCTTATTCTGGACACCTGCACCATTGAAGGACTAATCTAT
GGCAATCCCTCTTGTGATCTACTGCTGGGAGGAAGAGAATGGTCCTACATCGTTGAGAGA
CCATCGGCTGTTAATGGATTGTGTTACCCCGGGAATGTAGAAAATCTAGAAGAGCTAAGG
TCACTTTTTAGTTCTGCTAGTTCTTATCAAAGGATCCAGATTTTTCCAGACACAATCTGG
AATGTGTCTTACAGTGGAACTAGCAAAGCATGTTCAGATTCATTCTACAGAAGCATGAGA
TGGTTGACTCAAAAGAACAACGCTTACCCTGTTCAAGACGCCCAATACACAAATAATCGA
GAAAAGAACATTCTTTTCATGTGGGGCATAAATCACCCACCCACTGAGACTGCGCAGACA
AATTTGTACACAAGAACCGACACAACAACAAGTGTGGCAACAGAAGAAATAAATAGGACC
TTCAAACCATTGATAGGACCAAGGCCTCTTGTCAATGGATTGCAGGGAAGAATTAATTAT
TATTGGTCGGTATTGAAACCAGGTCAAACACTGCGAATAAGATCCAATGGGAATCTAATA
GCCCCATGGTATGGACACATTCTTTCAGGAGAGAGCCATGGAAGAATCCTGAAGACTGAT
TTAAAAAGGGGTAGCTGTACAGTGCAATGTCAGACAGAAAAAGGTGGCTTAAACACAACC
TTGCCATTCCAAAATGTAAGTAAGTATGCATTTGGAAACTGCTCGAAATATGTTGGAATA
AAGAGTCTCAAACTTGCAGTTGGTCTGAGGAATGTGCCTTCTAGATCTAGTAGGGGACTA
TTTGGTGCCATAGCTGGATTCATAGAGGGAGGTTGGTCAGGACTAGTTGCTGGTTGGTAT
GGATTTCAGCATTCAAATGACCAAGGGGTTGGCATAGCAGCAGATAGAGACTCAACCCAA
AAGGCAATTGATAAAATAACATCCAAAGTTAATAACATAGTCGATAAAATGAACAAACAG
TATGAAATTATTGATCATGAATTCAGCGAGGTAGAAAATAGACTTAACATGATCAATAAT
AAGATTGATGATCAAATTCAAGACATATGGGCGTATAACGCAGAGCTGCTAGTTCTGCTT
GAGAACCAGAAAACACTCGATGAGCATGATGCAAATGTAAACAATCTATATAATAAAGTG
AAGAGGGCATTGGGTACCAATGCAGTGGAAGATGGGAAAGGATGTTTCGAGCTATATCAC
AAATGTGATGACCAGTGCATGGAGACAATTCGGAACGGGACCTACAACAGGAGGAAGTAT
CAAGAGGAATCAAAATTAGAGAGACAGAGAATAGAAGGGGTCAAGCTGGAATCTGAAGGA
ACTTACAAAATCCTCACCATTTATTCGACTGTCGCCTCATCTCTTGTGATTGCAATGGGG
TTTGCTGCCTTCTTGTTCTGGGCAATGTCCAATGGGTCTTGCAGATGCAACATTTGTATA
TAA
>gi|357528375|gb|JN986883.1| Influenza A virus (A/chicken/Guangdong/LJJ03/2011(H9N2)) segment 4 hemagglutinin (HA) gene, complete cds
ATGGAAGTAGTATCACTAATAACTATACTACTATTAATAACAGGAAGCAATGCGGATAAA
ATCTGCATTGGCTACCAATCAACAAACTCCACAGAAACTGTAGACACACTAACCGAAAAC
AATGTTCCTGTGACACATGCTAAAGAATTGCTTCACACAGAGCACAATGGGATGCTATGT
GCAACAAACCTGGGGCGTCCTCTTATTCTAGACACCTGTACCATTGAAGGACTAATCTAT
GGCAACCCTTCTTGTGATCTACCGCTGGAAGGGAAAGAATGGTCCTACATTGTCGAAAGA
CCATCGGCTGTTAATGGAGTGTGCTACCCCGGAAATGTAGAACACCTAGAAGAATTAAGG
TCACTTTTTAGTTCTGCTAGTTCTTACCAAAGAATCCAGATCTTTCCAGATTCAATCTGG
AATGTGTCTTACAGTGGAACAAGCAAAGCATGTTCAGATTCATTCTACAGAAGCATGAGG
TGGTTGACTCAAAAGAACAACAATTACCCTGTTCAAGACGCCCAATACACAAATAATAGA
GGAAAGAACATTCTTTTCATGTGGGGCATAAATCACCCACCCACTGATACTGCACAGACA
AATCTGTACACAAGGACTGACACAACAACAAGTGTGGCGACGGAAGATATAAATAGGACC
TTCAAACCATTGATAGGGCCAAGGCCTCTTGTCAATGGTCTACAAGGAAGGATTGATTAT
TATTGGGCGGTGTTAAAACCAGGTCAGACATTGCGAGTAAGATCCAACGGGAATCTAATC
GCTCCATGGTATGGACACATTCTCTTAGGGGAGAGTCACGGAAGAATCCTGAAAACGGAT
TTAAAGGGTGGTAACTGTGTAGTGCAATGTCAAACAGAAAGAGGTGGTTTGAACACTACA
TTGCCATTTCACAACGTAAGCAAGTACGCATTTGGAAATTGCCCAAAATATATTGGAATA
AAGAGTCTCAAATTGGCAGTCGGTCTGAGGAATGTGCCTGCTAGATCAAGTAGAGGACTA
TTTGGAGCCATAGCTGGTTTCATAGAGGGAGGTTGGTCAGGATTAGTTGCTGGTTGGTAT
GGGTTCCAGCATTCAAATGATCAAGGAACCGGTATGGCTGCAGATAGAGACTCAACTCAA
AAGGCAATTGACAAAATAACGTCCAAAGTAAATAATATAGTCGACAAAATGAACAAACAG
TATGAAATTATTGACCATGAATTCAGCGAGATTGAAACTAGACTCAATATGATCAATGAT
AAGATTGATGACCAAATTCAAGACATATGGGCATATAATGCTGAATTGCTAGTACTGCTT
GAAAATCAAAAAACTCTCGATGAGCATGACGCAAATGTAAACAATCTATATAACAAAGTG
AAGAGGGCACTGGGTTCCAATGCAGTGGAAGATGGGAAAGGATGCTTCGATCTATACCAT
AAATGCGATAACCAGTGCATGGAGACAATTCGAAACGGGACCTATAACAGAAGAAAGTAT
CAGGAGGAATCAAGACTAGAGAGACAGAAAATAGAGGGGGTCAAACTGGAATCTGAAGGA
ACCTACAAAATCCTCACCATTTATTCGACTGTCGCCTCATCTCTTGTTATTGCAATGGGG
TTCGCTGCCTTCTTGTTCTGGGCCATGTCTAATGGATCTTGCAGATGCAACATTTGTATA
TAA
>gi|392843142|gb|JX122438.1| Influenza A virus (A/chicken/Guangdong/SLX10/2011(H9N2)) segment 4 hemagglutinin (HA) gene, complete cds
ATGGAAGCAGCAACAATAATAACTATACTACTAGTAATAACAGGAAGCAATGCGGATAAA
ATCTGCATTGGCTACCAATCAACAAACTCCACAGAAACTGTAGACACGCTAACCGAAAAC
AATGTTCCTGTGACACATGCGAAAGAATTGCTTCACACAGAGCACAATGGGATGCTATGT
GCAACAGACCTGGGGCGTCCTCTTATTCTAGACACCTGTACCATTGAAGGATTAATCTAT
GGCAACCCTTCTTGTGATCTACCGCTGGAAGGGAGAGAATGGTCCTACATTGTTGAAAGA
CCATCGGCTGTTAATGGAGTGTGCTACCCCGGAAATGTAGAAAACCTGGAAGAATTAAGG
TCACTTTTTAGTTCCGCTAGTTCTTACCAAAGAATCCAGATCTTTCCAGATTCAATCTGG
AATGTATCTTACAGTGGAACAAGCAAAGCATGTTCAGATTCATTCTACAGAAGCATGAGG
TGGTTGACTCAAAAGAACAACAATTATCCTGTTCAAGACGCCCAATACACAAATAATAGA
GGAAAGAACATTCTTTTCATGTGGGGTATAAATCACCCACCCACTGATACTGCACAGACA
AATCTGTACACAAGGACTGACACAACAACAAGTGTGGCGACGGAAGACATAAATAGAACC
TTCAAACCATTGATAGGGCCAAGGCCTCTTGTCAATGGTCTACAAGGAAGGATTGATTAT
TATTGGGCGGTGTTAAAACCAGGTCAGACATTGCGAGTAAGATCCAACGGGAATCTAATC
GCTCCATGGTATGGACACATTCTCTTAGGGGAGAGTCACGGAAGAATCCTGAAAACGGAT
TTAAAGAGTGGTAACTGTGTAGTGCAATGTCAAACAGAAAGAGGTGGTTTGAACACTACA
TTGCCATTTCACAACGTGAGCAAGTACGCATTCGGAAATTGCCCAAAATATATTGGAGTA
AAGAGTCTCAAATTGGCAGTCGGTCTGAGGAATGTGCCTGCTAGATCAAGTAGAGGACTA
TTTGGAGCCATAGCTGGTTTCATAGAGGGAGGTTGGTCAGGATTAGTTGCTGGTTGGTAT
GGGTTCCAGCATTCAAATGATCAAGGAACCGGAATGGCTGCAGATAGAGACTCAACTCAA
AAGGCAATTGACAAAATAACGTCCAAAGTAAATAATATAGTCGACAAAATGAACAAACAG
TATGATATTATTGACCATGAATTCAGCGAGATTGAAACTAGACTCAATATGATCAATGAT
AAGATTGATGACCAAATCCAAGACATATGGGCATATAATGCTGAATTGCTAGTACTGCTT
GAAAATCAAAAAACTCTCGATGAGCATGACGCAAATGTAAACAATCTATATAACAAAGTG
AAGAGGGCACTGGGTTCCAATGCAGTGGAAGATGGGAAAGGATGCTTCGATCTATACCAT
AAATGCGATAACCAGTGCATGGAGACAATTCGAAACGGGACCTATAACAGAAGAAAGTAT
CAGGAGGAATCAAGACTAGAGAGACAGAAAATAGAGGGGGTCAAACTGGAATCTGAAGGA
ACCTACAAAATCCTCACCATTTATTCGACTGTCGCCTCATCTCTTGTTATTGCAATGGGG
TTCGCTGCCTTCTTGTTCTGGGCCATGTCTAATGGATCTTGCAGATGCAACATTTGTATA
TAA
>gi|392843140|gb|JX122437.1| Influenza A virus (A/chicken/Guangdong/XXW11/2011(H9N2)) segment 4 hemagglutinin (HA) gene, complete cds
ATGGAAGTAGTATCACTAATAACTATACTACTATTAATAACAGGAAGCAATGCGGATAAA
ATCTGCATTGGCTACCAATCAACAAACTCCACAGAAACTGTAGACACACTAACCGAAAAC
AATGTTCCTGTGACACATGCTAAAGAATTGCTTCACACAGAGCACAATGGGATGCTATGT
GCAACAAACCTGGGGCGTCCTCTTATTCTAGACACCTGTACCATTGAAGGACTAATCTAT
GGCAACCCTTCTTGTGATCTACCGCTGGAAGGGAGAGAATGGTCCTACATTGTCGAAAGA
CCATCGGCTGTTAATGGAGTGTGCTACCCCGGAAATGTAGAAAACCTAGAAGAATTAAGG
TCACTTTTTAGTTCTGCTAGTTCTTACCAAAGAATCCAGATCTTTCCAGATTCAATCTGG
AATGTGTCTTACAGTGGAACAAGCAAAGCATGTTCAGATTCATTCTACAGAAGCATGAGG
TGGTTGACTCAAAAGAACAACAATTACCCTGTTCAAGACGCCCAATACACAAATAATAGA
GGAAAGAACATTCTTTTCATGTGGGGCATAAATCACCCACCCACTGATACTGTACAGACA
AATCTGTACACAAGGACTGACACAACAACAAGTGTGGCGACGGAAGATATAAATAGGACC
TTCAAACCATTGATAGGGCCAAGGCCTCTTGTCAATGGTCAACAAGGAAGGATTGATTAT
TATTGGGCGGTGTTAAAACCAGGTCAGACATTGCGAGTAAGATCCAACGGGAATCTAATC
GCTCCATGGTATGGATACATTCTCTTAGGGGAGGGTCACGGAAGAATCCTGAAAACGGAT
TTAAAGAGTGGTAACTGTGTAGTGCAATGTCAAACAGAAAGAGGTGGTTTGAACACTACA
TTGCCATTTCACAACGTAAGCAAGTACGCATTTGGAAATTGCCCAAAATATATTGGAGTA
AAGAGTCTCAAATTGGCAGTCGGTCTGAGGAATGTGCCTGCTAGATCAAGTAGAGGACTA
TTTGGAGCCATAGCTGGTTTCATAGAGGGAGGTTGGTCAGGATTAGTTGCTGGTTGGTAT
GGGTTCCAGCATTCAAATGATCAAGGAACCGGTATGGCTGCAGATAGAGACTCAACTCAA
AAGGCAATTGACAAAATAACATCCAAAGTAAATAATATAGTCGACAAAATGAACAAACAG
TATGAAATTATTGACCATGAATTCAGCGAGATTGAAACTAGACTCAATATGATCAATGAT
AAGATTGATGACCAAATTCAAGACATATGGGCATATAATGCTGAATTGCTAGTACTGCTT
GAAAATCAAAAAACTCTCGATGAGCATGACGCAAATGTAAACAATCTATATAACAAAGTG
AAGAGGGCACTGGGTTCCAATGCAGTGGAAGATGGGAAAGGATGCTTCGATCTATACCAT
AAATGCGATAACCAGTGCATGGAGACAATTCGAAACGGGACCTATAACAGAAGAAAGTAT
CAGGAGGAATCAAGACTAGAGAGACAGAAAATAGAGGGGGTCAAACTGGAATCTGAAGGA
ACCTACAAAATCCTCACCATTTATTCGACTGTCGCCTCATCTCTTGTTATTGCAATGGGG
TTTGCTGCCTTCTTGTTCTGGGCCATGTCTAATGGATCTTGCAGATGCAACATTTGTATA
TAA
>gi|392843138|gb|JX122436.1| Influenza A virus (A/chicken/Guangdong/LJC/2011(H9N2)) segment 4 hemagglutinin (HA) gene, complete cds
ATGGAAGTAGTATCACTAATAACTATACTACTAGTAATAACAGGAAGCAATGCGGATAAA
ATCTGCATTGGCTACCAATCAACAAACTCCACAGAAACTGTAGACACGCTAACCGAAAAC
AATGTTCCTGTGACACATGCTAAAGAATTGCTTCACACAGAGCACAATGGGATGCTATGT
GCAACAAACCTGGGGCGTCCTCTTATTCTAGACACCTGTACCATTGAAGGACTAATCTAT
GGCAACCCTTCTTGTGATCTACCGCTGGAAGGGAGAGAATGGTCCTACATTGTCGAAAGA
CCATCGGCTGTTAATGGAGTGTGCTACCCCGGAAATGTAGAAAACCTGGAAGAATTAAGG
TCACTTTTTAGTTCCGCTAGTTCTTACCAAAGAATCCAGATCTTTCCAGATTCAATCTGG
AATGTATCTTACAGTGGAACAAGCAAAGCATGTTCAGATTCATTCTACAGAAGCATGAGG
TGGTTGACTCAAAAGAACAACAATTACCCTGTTCAAGACGCCCAATACACAAATAATAGA
GGAAAGAACATTCTTTTCATGTGGGGCATAAATCACCCACCCACTGATACTGCACAGACA
AATCTGTACACAAGGACTGACACAACAACAAGTGTGGCGACTGAAGACATAAATAGGACC
TTCAAACCATTGATAGGGCCAAGGCCTCTTGTCAATGGTCTACAAGGAAGGATTGATTAC
TATTGGGCAGTGTTAAAACCAGGTCAGACATTGCGAGTAAGATCCAACGGGAACCTAATC
GCTCCATGGTATGGACACATTCTCTTAGGGGAGAGTCACGGAAGAATCCTGAAAACGGAT
TTAAAGAGTGGTAACTGTGTAGTGCAATGTCAAACAGAAAGAGGTGGTTTGAACACTACA
TTGCCATTTCACAACGTGAGCAAGTACGCATTCGGAAATTGCCCAAAATATATTGGAGTA
AAGAGTCTCAAATTGGCAGTCGGTCTGAGGAATGTGCCTGCTAGATCAAGTAGAGGACTA
TTTGGAGCCATAGCTGGTTTCATAGAGGGAGGTTGGTCAGGATTAGTTGCTGGTTGGTAT
GGGTTCCAGCATTCAAATGATCAAGGAACCGGAATGGCTGCAGATAGAGACTCAACTCAG
AAGGCAATTGACAAAATAACGTCCAAAGTAAATAACATAGTCGACAAAATGAACAAACAG
TATGAAATTATTGACCATGAATTCAGCGAGATTGAAACTAGACTCAATATGATCAATGAT
AAGATTGATGACCAAATTCAAGACATATGGGCATATAATGCTGAATTACTAGTACTGCTT
GAAAATCAAAAAACTCTCGATGAGCATGACGCAAATGTAAACAATCTATATAACAAAGTG
AAGAGGGCACTGGGTTCCAATGCAGTGGAAGATGGGAAAGGATGCTTCGATCTATACCAT
AAATGCGATGACCAGTGCATGGAGACAATTCGAAACGGGACCTATAACAGAAGAAAGTAT
CAGGAGGAATCAAGACTAGAGAGACAGAAAATAGAGGGGGTCAAACTGGAATCTGAAGGA
ACCTACAAAATCCTCACCATTTATTCGACTGTCGCCTCATCTCTTGTTATTGCAATGGGG
TTCGCTGCCTTCTTGTTCTGGGCCATGTCTAATGGATCTTGCAGATGCAACATTTGTATA
TAA
>gi|392843136|gb|JX122435.1| Influenza A virus (A/chicken/Guangdong/WZD11/2011(H9N2)) segment 4 hemagglutinin (HA) gene, complete cds
ATGGAGACAGTATCACTAATAACTATACTACTAGTAGCAACAGTAAGCAATGCAGATAAG
ATCTGCATCGGCTATCAATCAACAAACTCCACAGAAACTGTGGACACACTAACAGAAAAC
AATGTCCCTGTGACACATGCCAAAGAACTGCTACACACAGAGCATAATGGGATGCTGTGT
GCAACAAGCTTGGGACACCCTCTTATTCTAGACACCTGCACCATTGAAGGACTAATCTAT
GGCAATCCTTCTTGTGATCTATTGTTGGGAGGAAGAGAATGGTCCTATATCGTCGAGAGA
CCATCAGCTGTTAACGGATTGTGTTATCCCGGGAATGTAGAAAATCTAGAAGAGCTAAGG
TCACTTTTTAGTTCTGCTAGGTCTTATCAAAGGATTCAGATTTTCCCAGACACAATCTGG
AATGTGTCTTACAGTGGGACAAGCAAAGCATGTTCAGATTCATTCTACAGAAGCATGAGA
TGGTTGACTCAAAAGAACAACGCTTACCCTATTCAAGACGCCCAATACACAAATAATCAA
GAGAAGAACATTCTTTTCATGTGGGGCATAAATCACCCACCCACCGATACTGTGCAGACA
AATCTGTACACAAGAACCGACACAACAACGAGTGTGGCAACAGAAGAAATAAATAGGATC
TTCAAACCATTGATAGGACCAAGGCCTCTTGTCAATGGTTTGATGGGAAGAATTGATTAT
TATTGGTCGGTATTGAAACCGGGTCAAACACTGCGAATAAGATCTAATGGGAATCTAATA
GCTCCATGGTATGGACACATTCTTTCAGGAGAGAGCCACGGAAGAATCCTGAAGACTGAT
TTAAAAAGGGGTAGCTGCACAGTGCAATGTCAGACAGAGAAAGGTGGCTTAAACACAACA
TTGCCATTCCAAAATGTAAGTAAGTATGCATTTGGAAACTGCTCGAAATACATTGGCATA
AAGAGTCTCAAACTTGCAGTTGGCCTGAGGAATGTGCCTTCTAGATCTAGTAGAGGACTA
TTCGGGGCCATAGCAGGATTTATAGAGGGAGGTTGGTCAGGACTAGTTGCTGGTTGGTAT
GGATTCCAGCATTCAAATGACCAAGGGGTTGGTATGGCAGCAGATAGAGACTCAACCCAA
AGGGCAATTGATAAAATAACATCCAAAGTGAATAACATAGTCGACAAAATGAACAAGCAG
TATGAAATTATTGATCATGAATTCAGTGAGGTTGAAACTAGACTTAACATGATCAATAAT
AAGATTGATGATCAAATCCAAGATATATGGGCATATAATGCAGAATTGCTAGTTCTGCTT
GAAAACCAGAAAACACTCGATGAGCATGACGCAAATGTAAACAATCTATATAATAAAGTG
AAGAGGGCGTTGGGTTCCAATGCAGTGGAAGATGGGAAAGGATGTTTCGAGCTATACCAC
AAATGTGATGACCAGTGCATGGAGACAATTCGGAACGGGACCTACAACAGAAGGAAGTAT
CAAGAGGAGTCAAAATTAGAAAGACAGAAAATAGAGGGGGTTAAGCTGGAATCTGAAGGA
ACTTACAAAATCCTCACCATTTATTCGACTGTCGCCTCATCTCTTGTGATTGCAATGGGG
TTTGCTGCCTTCTTGTTCTGGGCCATGTCCAATGGGTCTTGCAGATGCAACATTTGTATA
TAA
>gi|392843134|gb|JX122434.1| Influenza A virus (A/chicken/Guangxi/LWF12/2011(H9N2)) segment 4 hemagglutinin (HA) gene, complete cds
ATGGAAGTAGTATCACTAATAACTATACTACTAGTAGTAACAGTAAGCAATGCAGATAAA
ATTTGCATCGGCTATCAATCAACAAACTCCACAGAAACTGTAGACACACTAACAGAAAAC
AATGTCCCTGTGACACATGCCAAAGAATTGCTCCACACAGAGCATAATGGGATGCTGTGT
GCAACAAGCTTGGGACACCCTCTTATTCTAGACACCTGTACCATTGAAGGACTAATCTAT
GGCAATCCTTCTTGTGATCTATTGTTGGGAGGAAGAGAATGGTCCTATATCGTCGAGAGA
CCAACAGCTGTTAACGGATTGTGTTATCCCGGGAATGTAGAAAATCTAGAAGAGCTAAGG
TCACTTTTTAGTTCTGCTAGGTCTTATCAAAGGATCCAGATTTTCCCAGACACAATCTGG
AATGTGTCCTACAGTGGGACAAGCAAAGCATGTTCAGATTCATTCTACAGAAGCATGAGA
TGGTTGACTCAAAAGAACAACGCTTACCCTATTCAAGACGCCCAATACACAAATGATCAA
GAAAAGAACATTCTTTTCATGTGGGGCATAAATCACCCACCCACCGATACTGTGCAGACA
AATCTGTACACAAGAACCGACACAACAACGAGTGTGGCAACAGAAGAAATAAATAGGACC
TTCAAACCATTGATAGGACCAAGGCCTCTTGTCAACGGTTTGCAGGGAAGAATTGATTAT
TATTGGTCGGTATTGAAACCGGGTCAAACACTGCGAATAAGATCTAATGGGAATCTAATA
GCTCCATGGTATGGACACATTCTTTCAGGAGAGAGCCACGGAAGAATCCTGAAGACTGAT
TTAAAAAGGGGTAGCTGCACAGTGCAATGTCAGACAGAAAAAGGTGGCTTAAACACAACA
TTGCCATTCCAAAACGTAAGTAAGTATGCATTTGGAAACTGCTCGAAATACATTGGCATA
AAGAGTCTCAAACTTGCAGTTGGTCTGAGGAATGTGCCTTCTAGATCTAGTAGAGGACTA
TTCGGGGCCATAGCAGGATTCATAGAGGGAGGTTGGTCAGGACTAGTTGCTGGTTGGTAT
GGATTCCAGCATTCAAATGACCAAGGGGTTGGTATGGCAGCGGATAGAGACTCAACCCAA
AAGGCAATTGATAAAATAACATCCAAAGTGAATAACATAGTCGACAAAATGAACAAGCAG
TATGAAATTATTGATCATGAATTCAGCGAGGTTGAAACTAGACTTAACATGATCAATAAT
AAGATTGATGATCAAATCCAAGATATATGGGCATATAATGCAGAATTGCTAGTTCTGCTT
GAAAACCAGAAAACACTCGATGAGCATGATGCAAATGTAAACAATCTATATAATAAAGTG
AAGAGGGCATTGGGTTCCAATGCGGTGGAAGATGGGAAAGGATGTTTCGAGCTATACCAC
AAATGTGATGACCAGTGCATGGAGACAATTCGGAACGGGACCTACAACAGGAGGAAGTAT
CAAGAGGAATCAAAATTAGAAAGACAGAGAATAGAGGGGGTCAAGCTGGAATCTGAAGGA
ACTTACAAAATCCTCACCATTTATTCGACTGTCGCCTCATCTCTTGTGATTGCAATGGGG
TTTGCTGCCTTCTTGTTCTGGGCCATGTCCAATGGGTCTTGCAGATGCAACATTTGTATA
TAA
>gi|392843132|gb|JX122433.1| Influenza A virus (A/chicken/Guangxi/ZFS05/2011(H9N2)) segment 4 hemagglutinin (HA) gene, complete cds
ATGGAAGTAGTATCACTAATAACTATACTACTAGCAATAACAGGAAGCAATGCGGACAAA
ATCTGCATTGGCTACCAATCAACAAACTCCACAGAAACTGTAGACACGCTAACCGAAAAC
AATGTTCCTGTGACACATGCTAAAGAATTGCTTCACACAGAGCACAATGGGATGCTATGT
GCAACAAACCTGGGGCGTCCTCTTATTCTAGACACCTGTACCATTGAAGGACTAATCTAT
GGCAACCCTTCTTGTGATATACCGCTGGAAGGGAGAGAATGGTCCTACATTGTCGAAAGA
CCATCAGCTGTTAATGGAGTGTGCTACCCCGGAAATGTAGAAAACCTGGAAGAATTAAGG
TCACTTTTTAGTTCCGCTAGTTCTTACCAAAGAATCCAGATCTTTCCAGATTCAATCTGG
AATGTATCTTACAGTGGAACAAGCAAAGCATGTTCAGATTCATTCTACAGAAGCATGAGG
TGGTTAACTCAAAAGAACAACAATTACCCTGTTCAAGACGCCCAATACACAAATAATAGA
GGAAAGAACATTCTTTTCATGTGGGGCATAAATCACCCACCCACTGATACTGTACAGACA
AATCTGTACACAAGGACTGACACAACAACAAGTGTGGCGACGGAAGACATAAATAGGACC
TTCAAACCATTGATAGGGCCAAGGCCTCTCGTCAATGGTCTACAAGGAAGGATTGATTAT
TATTGGGCGGTGTTAAAACCAGGTCAGACATTGCGAGTAAGATCCAACGGGAATCTAATC
GCTCCATGGTATGGACACATTCTCTTAGGGGAGAGTCACGGAAGAATCCTGAAAACGGAT
TTAAAGAGTGGTAACTGTGTAGTGCAATGTCAAACAGAAAGAGGTGGTTTGAACACTACA
TTGCCATTTCACAACGTGAGCAAGTACGCATTCGGAAATTGCCCAAAGTATATTGGAGTA
AAGAGTCTCAAATTGGCAGTCGGTCTGAGGAATGTGCCTGCTAGATCAAGTAGAGGACTA
TTTGGAGCCATAGCTGGTTTCATAGAGGGAGGTTGGTCAGGATTAGTTGCTGGTTGGTAT
GGGTTCCAGCATTCAAATGATCAAGGAACCGGAATGGCTGCAGATAGAGACTCAACTCAA
AAGGCAATTGACAAAATAACGTCCAAAGTAAATAATATAGTCGACAAAATGAACAAACAG
TATGAAATTATTGACCATGAATTCAGCGAGATTGAAACTAGACTCAATATGATCAATGAT
AAGATTGACGACCAAATTCAAGACATATGGGCATATAATGCTGAATTGCTAGTACTGCTT
GAAAATCAAAAAACTCTCGATGAGCATGACGCAAATGTAAACAATCTATATAACAAAGTG
AAGAGGGCACTGGGTTCCAATGCAGTGGAAGATGGGAAAGGATGCTTCGATCTATACCAT
AAATGCGATAACCAGTGCATGGAGACAATTCGAAACGGGACCTATAACAGAAGAAAGTAT
CAGGAGGAATCAAGACTAGAGAGACAGAAAATAGAGGGGGTCAAACTGGAATCTGAAGGA
ACCTACAAAATCCTCACCATTTATTCGACTGTCGCCTCATCTCTTGTCATTGCAATGGGG
TTCGCTGCCTTCTTGTTCTGGGCCATGTCTAATGGATCTTGCAGATGCAACATTTGTATA
TAA
>gi|392843130|gb|JX122432.1| Influenza A virus (A/chicken/Guangxi/LYY/2011(H9N2)) segment 4 hemagglutinin (HA) gene, complete cds
ATGGAAGTAGTATCACTAATAACTATACTACTAGCAATAACAGGAAGCAATGCGGACAAA
ATCTGCATTGGCTACCAATCAACAAACTCCACAGAAACTGTAGACACGCTAACCGAAAAC
AATGTTCCTGTGACACATGCTAAAGAATTGCTTCACACAGAGCACAATGGGATGCTATGT
GCAACAAACCTGGGCCGTCCTCTTATTCTAGACACCTGTACCATTGAAGGACTAATTTAT
GGCAACCCTTCTTGTGATCTACCGCTGGAAGGGAGAGAATGGTCCTACATTGTCGAAAGA
CCATCAGCTGTTAATGGAGTGTGCTACCCCGGAAATGTAGAAAACCTGGAAGAACTAAGG
TCACTTTTTAGTTCCGCTAGTTCTTACCAAAGAATCCAGATCTTTCCAGATTCAATCTGG
AATGTATCTTACAGTGGAACAAGCAAAGCATGTTCAGATTCATTCTACAGAAGCATGAGG
TGGTTAACTCAAAAGAACAACAATTACCCTGTTCAAGACGCCCAATACACAAATAATAGA
GGAAAGAACATTCTTTTCATGTGGGGTATAAATCACCCACCCACTGATACTGCACAGACA
AATCTGTACACAAGGACTGACACAACAACAAGTGTAGCGACGGAAGACATAAATAGGACC
TTCAAACCATTGATAGGGCCAAGGCCTCTTGTCAATGGTCTACAAGGAAGGATTGATTAT
TATTGGGCGGTGTTAAAACCAGGTCAGACATTACGAGTAAGATCCAACGGGAATCTAATC
GCTCCATGGTATGGACACATTCTCTTAGGGGAGAGTCACGGAAGAATCCTGAAAACAGAT
TTAAAGAGTGGTAACTGTGTAGTGCAATGTCAAACAGAAAGAGGTGGTTTGAACACTACA
TTGCCATTTCACAACGTGAGCAAGTACGCATTCGGAAATTGCCCAAAGTATATTGGAGTA
AAGAGTCTCAAATTGGCAGTCGGTCTGAGGAATGTGCCTGCTAGATCAAGTAGAGGACTA
TTTGGAGCCATAGCTGGTTTCATAGAGGGAGGTTGGTCAGGATTAGTTGCTGGTTGGTAT
GGGTTCCAGCATTCAAATGATCAAGGAACCGGAATGGCTGCAGATAGAGACTCAACTCAA
AAGGCAATTGACAAAATAACGTCCAAAGTAAATAATATAGTCGACAAAATGAACAAACAG
TATGAAATTATTGACCATGAATTCAGCGAGATTGAAACTAGACTCAATATGATCAATGAT
AAGATTGATGACCAAATTCAAGACATATGGGCATATAATGCTGAATTGCTAGTACTGCTT
GAAAATCAAAAAACTCTCGATGAGCATGACGCAAATGTAAACAATCTATATAACAAAGTG
AAGAGGGCACTGGGTTCCAATGCAGTGGAAGATGGGAAAGGATGCTTCGATCTATACCAT
AAATGCGATAACCAGTGCATGGAGACAATTCGAAACGGGACCTATAACAGAAGAAAGTAT
CAGGAGGAATCAAGACTAGAGAGACAGAAAATAGAGGGGGTCAAACTGGAATCTGAAGGA
ACCTACAAAATCCTCACCATTTATTCGACTGTCGCCTCATCTCTTGTCATTGCAATGGGG
TTCGCTGCCTTCTTGTTCTGGGCCATGTCTAATGGATCTTGCAGATGCAACATTTGTATA
TAA
>gi|392843128|gb|JX122431.1| Influenza A virus (A/chicken/Guangxi/YZT10/2011(H9N2)) segment 4 hemagglutinin (HA) gene, complete cds
ATGGAAACAGTATCACTAATAACTATGCTGCTAGTAATAACAATGAGCAATGCAGATAAA
ATATGCATCGGCTACCAATCAACAAACTCCACAGAAACTGTAGACACACTAACAGAAAAC
AGTGTCCCTGTGACACACGCCAAAGAATTGCTCCACACTGAGCACAATGGGATGCTGTGT
GCAACAACCTTGGGGCAGCCTCTCATTCTAGACACCTGTACCATTGAAGGACTAATCTAT
GGCAATCCTTCCTGTGATCTACTGTTGGGAGGAAGAGAATGGTCCTATATCGTCGAGAGA
CCATCTGCTGTTAATGGATTGTGTTACCCTGGGAACGTGGAAAATCTAGAAGAACTAAGG
TCACTCTTTAGTTCTGCTAGTTCTTATCAAAGGATCCAAATCTTTCCAGATACAATCTGG
AATGTGTCTTACAGTGGAACAAGCAAAGCATGTTCAGATTCATTCTACAGAAGTATGAGA
TGGTTGACCCAAAAGAACAACGCTTACCCTGTTCAAGACGCCCAATACACAAATAATCAA
GGAAAGAACATTCTTTTCATGTGGGGCATAAATCACCCACCTACCGATACTGCGCAAACA
AATCTGTACACAAGAACCGACACAACAACAAGTGTGGCAACAGAAGAAATAAATAGGACC
TTCAAACCATTGATAGGACCAAGGCCTCTTGTCAATGGTTTACAGGGAAGAATTGATTAT
TATTGGTCGGTATTGAAGCCAGGTCAAACACTGCGAATAAGATCCAATGGGAATCTAATA
GCTCCATGGTATGGACACATTCTTTCAGGAGAGAGCCACGGAAGAATCTTAAAGACTGAT
TTAAAGAGGGGTAGCTGTACAGTGCAATGTCAAACAGAAAAAGGTGGCTTAAACACAACA
TTGCCATTTCAAAATGTAAGTAAATATGCATTTGGAAACTGCTCGAAATATATTGGAGTA
AAGAGTCTCAAACTTGCGGTTGGTCTGAGGAATGTGCCTTCTAGATCTAGTAGAGGACTA
TTCGGGGCCATAGCTGGATTCATAGAGGGAGGTTGGTCAGGACTAGTTGCTGGTTGGTAT
GGATTCCAGCATTCAAATGACCAAGGGGTTGGTATGGCAGCAGATAGAGACTCAACCCAA
AAGGCAATTGATAAAATAACATCCAAAGTGAATAACATAGTCGATAAAATGAACAAACAG
TATGAAATCATAGATCATGAATTCAGTGAGATTGAAACTAGACTTAACATGATCAATAAT
AAGATTGATGATCAAATCCAAGACATATGGGCATATAATGCAGAATTGCTAGTGCTGCTT
GAAAATCAGAAAACACTCGATGAGCATGATGCAAATGTGAACAACCTATACAATAAAGTT
AAGAGGGCATTAGGTTCCAATGCAATAGAAGATGGGAAAGGATGTTTCGAGCTATACCAC
AAATGTGATAACCAATGCATGGAGACAATTCGGAACGGGACCTACAACAGGAGGAGGTAT
CAAGAGGAATCAAAATTAGAAAGACAGAAAATAGAGGGGGTCAAGCTGGAATCTGAAGGA
ACTTACAAAATTCTCACCATTTATTCGACTGTTGCCTCATCTCTTGTAATTGCAATGGGG
TTTGCTGCCTTCTTGTTCTGGGCCATGTCCAATGGGTCTTGCAGATGCAACATTTGTATA
TAA
>gi|392843126|gb|JX122430.1| Influenza A virus (A/chicken/Guangxi/QDX04/2011(H9N2)) segment 4 hemagglutinin (HA) gene, complete cds
ATGGAAGTAGTATCACTAATAACTATGCTGCTAGTAATAACAATGAGCAATGCAGATAAA
ATATGCATCGGCTACCAATCAACAAACTCCACAGAAACTGTAGACACACTAACAGAAAAC
AGTGTCCCTGTGACACACGCCAAAGAATTGCTCCACACTGAGCACAATGGGATGCTGTGT
GCAACAACCTTGGGACAGCCTCTCATTCTAGACACCTGTACCATTGAAGGACTAATCTAT
GGCAATCCTTCCTGTGATCTACTGTTGGGAGGAAGAGAATGGTCCTATATCGTCGAGAGA
CCATCTGCTGTTAATGGATTGTGTTACCCTGGGAACGTGGAAAATCTAGAAGAACTAAGG
TCACTCTTTAGTTCTGCTAGTTCTTATCAAAGGATCCAAATCTTTCCAGATACAATCTGG
AATGTGTCTTACAGTGGGACAAGCAAAGCATGTTCAGATTCATTCTACAGAAGTATGAGA
TGGTTGACCCAAAAGAACAACGCTTACCCTGTTCAAGACGCCCAATACACAAATAATCAA
GGAAAGAACATTCTTTTCATGTGGGGCATAAATCACCCACCTACCGATACTGTGCAAACA
AATCTGTACACAAGAACCGACACAACAACAAGTGTGGCAACAGAAGAAATAAATAGGACC
TTCAAACCATTGATAGGACCAAGGCCTCTTGTCAATGGTTTACAGGGAAGAATTGATTAT
TATTGGTCGGTATTGAAGCCAGGTCAAACACTGCGAATAAGATCCAATGGGAATCTAATA
GCTCCATGGTATGGACACATTCTTTCAGGAGAGAGCCACGGAAGAATCTTAAAGACTGAT
TTAAAGAGGGGTAGCTGTACAGTGCAATGTCAAACAGAAAAAGGTGGCTTAAACACAACA
TTGCCATTTCAAAATGTAAGTAAATATGCATTTGGAAACTGCTCGAAATATATTGGAGTA
AAGAGTCTCAAACTTGCGGTTGGTCTGAGGAATGTGCCTTCTAGATCTAGTAGAGGACTA
TTCGGGGCCATAGCTGGATTCATAGAGGGAGGTTGGTCAGGACTAGTTGCTGGTTGGTAT
GGATTCCAGCATTCAAATGACCAAGGGGTTGGTATGGCAGCAGATAGAGACTCAACCCAA
AAGGCAATTGATAAAATAACATCCAAAGTGAATAACATAGTCGATAAAATGAACAAACAG
TATGAAATCATAGATCATGAATTCAGTGAGATTGAAACTAGACTTAACATGATCAATAAT
AAGATTGATGATCAAATCCAAGACATATGGGCATATAATGCAGAATTGCTAGTGCTGCTT
GAAAATCAGAAAACACTCGATGAGCATGATGCAAATGTGAACAACCTATACAATAAAGTT
AAGAGGGCATTAGGTTCCAATGCAATGGAAGATGGGAAAGGATGTTTCGAGCTATACCAC
AAATGTGATAACCAATGCATGGAGACAATTCGGAACGGGACCTACAACAGGAGGAGGTAT
CAAGAGGAATCAAAATTAGAAAGACAGAAAATAGAGGGGGTCAAGCTGGAATCTGAAGGA
ACTTACAAAATTCTCACCATTTATTCGACTGTTGCCTCATCTCTTGTAATTGCAATGGGG
TTTGCTGCCTTCTTGTTCTGGGCCATGTCCAATGGGTCTTGCAGATGCAACATTTGTATA
TAA
>gi|392843124|gb|JX122429.1| Influenza A virus (A/chicken/Guangxi/TJY04/2011(H9N2)) segment 4 hemagglutinin (HA) gene, complete cds
ATGGAAGTAGTATCACTAATAACTATGCTGCTAGTAATAACAATGAGCAATGCAGATAAA
ATATGCATCGGCTACCAATCAACAAACTCCACAGAAACTGTAGACACACTAACAGAAAAC
AGTGTCCCTGTGACACACGCCAAAGAATTGCTCCACACTGAGCACAATGGGATGCTGTGT
GCAACAACCTTGGGACAGCCTCTCATTCTAGACACCTGTACCATTGAAGGACTAATCTAT
GGCAATCCTTCCTGTGATCTACTGTTGGGAGGAAGAGAATGGTCCTATATCGTCGAGAGA
CCATCTGCTGTTAATGGATTGTGTTACCCTGGGAACGTGGAAGATCTAGAAGAACTAAGG
TCACTCTTTAGTTCTGCTAGTTCTTATCAAAGGATCCAAATCTTTCCAGATACAATCTGG
AATGTGTCTTACAGTGGGACAAGCAAAGCATGTTCAGATTCATTCTACAGAAGTATGAGA
TGGTTGACCCAAAAGAACAACGCTTACCCTGTTCAAGACGCCCAATACACAAATAATCAA
GGAAAGAACATTCTTTTCATGTGGGGCATAAATCACCCACCTACCGATACTGCGCAAACA
AATCTGTACACAAGAACCGACACAACAACAAGTGTGGCAACAGAAGAAATAAATAGGACC
TTCAAACCATTGATAGGACCAAGGCCTCTTGTCAATGGTTTACAGGGAAGAATTGATTAT
TATTGGTCGGTATTGAAGCCAGGTCAAACACTGCGAATAAGATCCAATGGGAATCTAATA
GCTCCATGGTATGGACACATTCTTTCAGGAGAGAGCCACGGAAGAATCTTAAAGACTGAT
TTAAAGAGGGGTAGCTGTACAGTGCAATGTCAAACAGAAAAAGGTGGCTTAAACACAACA
TTGCCATTTCAAAATGTAAGTAAATATGCATTTGGAAACTGCTCGAAATATATTGGAGTA
AAGAGTCTCAAACTTGCGGTTGGTCTGAGGAATGTGCCTTCTAGATCTAGTAGAGGACTA
TTCGGGGCCATAGCTGGATTCATAGAGGGAGGTTGGTCAGGACTAGTTGCTGGTTGGTAT
GGATTCCAGCATTCAAATGACCAAGGGGTTGGTATGGCAGCAGATAGAGACTCAACCCAA
AAGGCAATTGATAAAATAACATCCAAAGTGAATAACATAGTCGATAAAATGAACAAACAG
TATGAAATCATAGATCATGAATTCAGTGAGATTGAAACTAGACTTAACATGATCAATAAT
AAGATTGATGATCAAATCCAAGACATATGGGCATATAATGCAGAATTGCTAGTGCTGCTT
GAAAATCAGAAAACACTCGATGAGCATGATGCAAATGTGAACAACCTATACAATAAAGTT
AAGAGGGCATTAGGTTCCAATGCAATGGAAGATGGGAAAGGATGTTTCGAGCTATACCAC
AAATGTGATAATCAATGCATGGAGACAATTCGGAACGGGACCTACAACAGGAGGAGGTAT
CAAGAGGAATCAAAATTAGAAAGACAGAAAATAGAGGGGGTCAAGCTGGAATCTGAAGGA
ACTTACAAAATTCTCACCATTTATTCGACTGTTGCCTCATCTCTTGTAATTGCAATGGGG
TTTGCTGCCTTCTTGTTCTGGGCCATGTCCAATGGGTCTTGCAGATGCAACATTTGTATA
TAA
>gi|392843122|gb|JX122428.1| Influenza A virus (A/chicken/Guangdong/YXL12/2011(H9N2)) segment 4 hemagglutinin (HA) gene, complete cds
ATGGAAGCAGCAACAATAATAACTATACTACTAGCAATAACAGGAAGCAATGCGGACAAA
ATCTGCATCGGCTACCAATCAACAAACTCCACAGAAACTGTAGACACGCTAACCGAAAAC
AATGTTCCTGTGACACATGCTAAAGAATTGCTTCACACAGAGCACAATGGGATGCTATGT
GCAACAAACCTGGGGCGTCCTCTTATTCTAGACACCTGTACCATTGAAGGACTAATCTAT
GGCAACCCTTCTTGTGATCTACCGCTGGAGGGGAGAGAATGGTCCTACATTGTCGAAAGA
CCATCAGCTGTCAATGGAGTGTGCTACCCCGGAAATGTAGAAAACCTGGAAGAATTAAGG
TCACTTTTTAGTTCCGCTAGTTCTTACCAAAGAATCCAGATCTTTCCAGATTCAATCTGG
AATGTATCTTACAGTGGAACAAGCAAAGCATGTTCAGATTCATTCTACAGAAGCATGAGG
TGGTTAACTCAAAAGAACAACAATTACCCTGTTCAAGACGCCCAATACACAAATAATAGA
GGAAAGAACATTCTTTTCATGTGGGGCATAAATCACCCACCCACTGATACTGCACAGACA
AATCTGTACACAAGGACTGACACAACAACAAGTGTGGCGACGGAAGACATAAATAGGACC
TTCAAACCATTGATAGGGCCAAGGCCTCTTGTCAATGGTCTACAAGGAAGGATTGATTAT
TATTGGGCGGTGTTAAAGCCAGGTCAGACATTGCGAGTAAGATCCAACGGGAATCTAATC
GCTCCATGGTATGGACACATTCTCTTAGGGGAGAGTCACGGAAGAATCCTGAAAACGGAT
TTAAAGAGTGGTAACTGTGTAGTGCAATGTCAAACAGAAAGAGGTGGTTTGAACACTACA
TTGCCATTTCACAACGTGAGCAAGTACGCATTCGGAAATTGCCCAAAGTATATTGGAGTA
AAGAGTCTCAAATTGGCAGTCGGTCTGAGGAATGTGCCTGCTAGATCAAGTAGAGGACTA
TTTGGAGCCATAGCTGGTTTCATAGAGGGAGGTTGGTCAGGATTAGTTGCTGGTTGGTAT
GGGTTCCAGCATTCAAATGATCAAGGAACCGGAATGGCTGCAGATAGAGACTCAACTCAA
AAGGCAATTGACAAAATAACGTCCAAAGTAAATAATATAGTCGACAAAATGAACAAACAG
TATGAAATTATTGACCATGAATTCAGCGAGATTGAAACTAGACTCAATATGATCAATGAT
AAGATTGATGACCAAATTCAAGACATATGGGCATATAATGCTGAATTGCTAGTACTGCTT
GAAAATCAAAAAACTCTCGATGAGCATGACGCAAATGTAAATAATCTATATAACAGAGTG
AAGAGGGCACTGGGTTCCAATGCAGTCGAAGATGGGAAAGGATGCTTCGATCTATACCAT
AAATGCGATAATCAGTGCATGGAGACAATTCGAAACGGGACCTATAACAGAAAAAAGTAT
CAGGAGGAATCAAGACTAGAGAGACAGCAAATAGAGGGGGTCAAACTGGAATCTGAAGGA
ACCTACAAAATCCTCACCATTTATTCGACTGTTGCCTCATCTCTTGTTATTGCAATGGGG
TTCGCTGCCTTCTTGTTCTGGGCCATGTCTAATGGATCTTGCAGATGCAACATTTGTATA
TAA
>gi|392843120|gb|JX122427.1| Influenza A virus (A/chicken/Guangdong/HMZ10/2011(H9N2)) segment 4 hemagglutinin (HA) gene, complete cds
ATGGAAGCAGCAACAATAATAACTATACTACTAGCAATAACAGGAAGCAATGCGGACAAA
ATCTGCATTGGCTACCAATCAACAAACTCCACAGAAACTGTAGACACGCTAACCGAAAAC
AATGTTCCTGTGACACATGCTAAAGAATTGCTTCACACAGAGCACAATGGGATGCTATGT
GCAACAAACCTGGGGCGTCCTCTTATTCTAGACACCTGTACCATTGAAGGACTAATCTAT
GGCAACCCTTCTTGTGATCTACCGCTGGAAGGGAGAGAATGGTCCTACATTGTCGAAAGA
CCATCAGCTGTTAATGGAGTGTGCTACCCCGGAAATGTAGAAAACCTGGAAGAATTAAGG
TCACTTTTTAGTTCCGCTAGTTCTTACCAAAGAATCCAGATCTTTCCAGATTCAATCTGG
AATGTATCTTACAGTGGAACAAGCAAAGCATGTTCAGATTCATTCTACAGAAGCATGAGG
TGGTTAACTCAAAAGAACAACAATTACCCTGTTCAAGACGCCCAATACACAAATAATAGA
GGAAAGAACATTCTTTTCATGTGGGGCATAAATCACCCACCCACTGATACTGCACAAACA
AATCTGTACACAAGGACTGACACAATAACAAGTGTGGCGACGGAAGACATAAATAGGACC
TTCAAACCATTGATAGGGCCAAGGCCTCTTGTCAATGGTCTACAAGGAAGGATTGATTAT
TATTGGGCGGTGTTAAAACCAGGTCAGACATTGCGAGTAAGATCCAACGGGAATCTAATC
GCTCCATGGTATGGACACATTCTCTTAGGGGAGAGTCACGGAAGAATCCTGAAAACGGAT
TTAAAGAGTGGTAACTGTGTAGTGCAATGTCAAACAGAAAGAGGTGGTTTGAACACTACA
TTGCCATTTCACAACGTGAGCAAGTACGCATTCGGAAATTGCCCAAAGTATATTGGAGTA
AAGAGTCTCAAACTGGCAGTCGGTCTGAGGGATGTGCCTGCTAGATCAAGTAGAGGGCTA
TTTGGAGCCATAGCTGGTTTCATAGAGGGAGGTTGGTCAGGATTAGTTGCTGGTTGGTAT
GGGTTCCAGCATTCAAATGATCAAGGAACCGGAATGGCTGCAGATAGAGACTCAACTCAA
AAGGCAATTGACAAAATAACGTCCAAAGTAAATAATATAGTCGACAAAATGAACAAACAG
TATGAAATTATTGACCATGAGTTCAGCGAGATTGAAACTAGACTCAATATGATCAATGAT
AAGATTGATGACCAAATTCAAGACATATGGGCATATAATGCTGAATTGCTAGTACTGCTT
GAAAATCAAAAAACTCTCGATGAGCATGACGCAAATGTAAACAATCTATATAACAAAGTG
AAGAGGGCACTGGGTTCCAATGCAGTGGAAGATGGGAAAGGGTGCTTCGATCTATACCAT
AAATGCGATAACCAGTGCATGGAGACAATTCGAAACGGGACCTATAACAGAAGAAAGTAT
CAGGAGGAATCAAGACTAGAGAGACAGAAAATAGAGGGGGTCAAACTGGAATCTGAAGGA
ACCTACAAAATCCTCACCATTTATTCGACTGTCGCCTCATCTCTTGTCATTGCAATGGGG
TTCGCTGCCTTCTTGTTCTGGGCCATGTCTAATGGATCTTGCAGATGCAACATTTGTATA
TAA
>gi|392843118|gb|JX122426.1| Influenza A virus (A/chicken/Guangdong/SYN10/2011(H9N2)) segment 4 hemagglutinin (HA) gene, complete cds
ATGGAAGCAGCAACAATAATAACTATACTACTAGTAATAACAGGAAGCAATGCGGATAAA
ATCTGCATTGGCTACCAATCAACAAACTCCACAGAAACTGTAGACACGCTAACCGAAAAC
AATGTTCCTGTGACACATGCTAAAGAATTGCTTCACACAGAGCACAATGGGATGCTTTGT
GCAACAAACCTGGGGCGTCCTCTTATTCTAGACACCTGTACCATTGAAGGACTAATCTAT
GGCAACCCTTCTTGTGATCTACCGCTGGAAGGGAGAGAATGGTCCTACATTGTCGAAAGA
CCATCGGCTGTTAATGGAGTGTGCTATCCCGGAAATGTAGAAAACCTGGAAGAATTAAGG
TCACTTTTTAGTTCCGCTAGTTCTTACCAAAGAATCCAGATCTTTCCAGATTCAATCTGG
AATGTATCTTACAGTGGAACAAGCAAAGCATGTTCAGATTCATTCTACAAAAGCATGAGG
TGGTTGACTCAAAAGAACAACAATTACCCTGTTCAAGACGCCCAATACACAAATAATAGA
GGAAAGAACATTCTTTTCATGTGGGGCATAAATCACCCACCCACTGATACTGCACAGACA
AATCTGTACACAAGGACTGACACAACAACAAGTGTGGCGACGGAAGACATAAATAGGACC
TTCAAACCATTGATAGGGCCAAGGCCTCTTGTCAATGGTCAACGAGGAAGGATTGATTAT
TATTGGGCGGTGTTAAAACCAGGTCAGACATTGCGAGTAAGATCCAACGGGAATCTAATC
GCTCCATGGTATGGACATATTCTCTTAGGGGAGAGTCACGGAAGAATCCTGAAAACGGAT
TTAAAGAGTGGTAACTGTGTAGTGCAATGTCAAACAGAAAGAGGTGGTTTGAACACTACA
TTGCCATTTCACAACGTGAGCAAGTACGCATTCGGAAATTGCCCAAAATATATTGGAGTA
AAGAGTCTCAAATTGGCAGTCGGTCTGAGGAATGTGCCTGCTAGATCAAGTAGAGGACTA
TTTGGAGCCATAGCTGGTTTCATAGAGGGAGGTTGGTCAGGATTAGTTGCTGGTTGGTAT
GGGTTCCAGCATTCAAATGATCAAGGAACCGGAATGGCTGCAGATAGAGACTCAACTCAA
AAGGCAATTGACAAAATAACATCCAAAGTAAATAATATAGTCGACAAAATGAACAAACAG
TATGAAATTATTGATCATGAATTCAGCGAGATTGAAACTAGACTCAATATGATCAATGAT
AAGATTGATGACCAAATTCAAGACATATGGGCATATAATGCTGAATTGCTAGTACTGCTT
GAAAATCAAAAAACTCTCGATGAGCATGACGCAAATGTAAACAATCTATATAACAAAGTG
AAGAGGGCACTGGGTTCCAATGCAGTGGAAGATGGGAAAGGATGCTTCGATCTGTACCAT
AAGTGCGATAACCAGTGCATGGAGACAATTCGAAACGGGACCTATAACAGAAAAAAGTAT
CAGGAGGAATCAAGACTAGAGAGACAGAAAATAGAGGGGGTCAAACTGGAATCTGAAGGA
ACCTACAAAATCCTCACCATTTATTCGACTGTCGCCTCATCTCTTGTTATTGCAATGGGG
TTCGCTGCCTTCTTGTTCTGGGCCATGTCTAATGGATCTTGCAGATGCAACATTTGTATA
TAA
>gi|224578772|gb|FJ794818.1| Influenza A virus (A/chicken/Iran/SS2/2008(H9N2)) segment 4 hemagglutinin (HA) gene, complete cds
AGCAAAAGCAGGGGAATTTCTTAACTAGCAAAATGGAAACAGTATCACTAATAACTATAC
TACTAGTAGTAACAGCAAGCAATGCAGATAAAATCTGCATCGGCCACCAGTCAACAAATT
CCACAGAAACTGTGGACACGCTAACAGAAACTAATGTTCCTGTGACACATGCCAAAGAAT
TGCTCCACACAGAGCACAATGGAATGCTGTGTGCAACAAATCTGGGACATCCCCTCATTC
TAGACACATGCACTATCGAAGGACTGATTTATGGTAACCCTTCTTGTGACCTGCTGTTGG
GAGGAAGAGAATGGTCCTACATCGTCGAAAGACCATCAGCGGTAAATGGAACGTGTTACC
CTGGGAATGTAGAAAACTTAGAGGAACTCAGAACACTTTTTAGTTCCTCTAGTTCCTACC
AAAGAATCCAAATCTTCCCAGACACAATCTGGAATGTGACTTACACTGGAACAAGCAAAT
CATGTTCAGATTCATTCTACAGGAATATGAGATGGCTGACTCAAAAGAACGGGTCTTACC
CTGTTCAAGACGCCCAATACACAAATAATCGGGGAAAGAACATTCTTTTCGTGTGGGGCA
TACATCATCCACCCACCGATACTGCACAGACGAATTTGTACACAAGAACCGACACAACAA
CAAGCGTGACAACAGAAAATTTAGATAGAACCTTCAAACCATTGATAGGGCCAAGGCCCC
TTGTCAATGGTCTGATTGGAAGAATTAATTATTATTGGTCGGTACTAAAACCAGGCCAGA
CATTGCGAGTAAGGTCCAATGGGAATTTAATTGCTCCATGGTATGGACACGTTCTCTCAG
GAGAGAGCCATGGGAGAATCCTGAAGACTGATTTAAACAGTGGTAATTGTGTAGTGCAAT
GTCAGACTGAAAAAGGTGGCTTAAACAGTACATTGCCATTCCACAATATCAGTAAATATG
CATTTGGGACCTGCCCCAAATATATTGGAGTCAAGAGTCTCAAACTGGCAATCGGTCTGA
GAAACGTGCCTGCTAGATCAAGTAGAGGACTATTTGGAGCCATAGCTGGATTCATAGAAG
GAGGTTGGCCAGGACTAGTCGCTGGTTGGTATGGTTTCCAGCATTCAAATGATCAAGGGG
TTGGTATGGCTGCAGATAGGGATTCAACTCAAAAGGCAATTGATAAAATAACATCCAAGG
TGAATAATATAGTCGACAAGATGAACAAGCAATATGAAATAATTGATCATGAATTCAGTG
AGGTTGAAACTAGACTCAATATGATCAATAATAAGATTGATGACCAAATACAAGATGTAT
GGGCATATAATGCAGAGTTGCTAGTACTACTTGAGAACCAGAAAACACTCGATGAGCATG
ACGCAAACGTGAACAACCTATATAACAAGGTGAAAAGGGCCTTGGGCTCCAATGCGATTG
AAGATGGGAAGGGCTGTTTCGAGCTATACCACAAATGTGATGACCAATGCATGGAAACAA
TTCGGAACGGGACCTATAATAGGAGAAAGTACAAAGAGGAATCAAGACTAGAAAGGCAGA
AAATAGAAGGGGTCAAGCTGGAATCTGAAGGGACTTACAAAATCCTTACCATTTATTCGA
CTGTCGCCTCATCTCTTGTACTTGCAATGGGGTTTGCTGCCTTCTTGTTCTGGGCCATGT
CCAATGGATCATGCAGGTGCAACATTTGTATATAATTAGCAAAAACACCCTTGTTTCTAC
T
>gi|224578770|gb|FJ794817.1| Influenza A virus (A/chicken/Iran/SS1/1998(H9N2)) segment 4 hemagglutinin (HA) gene, complete cds
AGCAAAAGCAGGGGAATTTCTTAACTAGCAAAATGGAAACAGTATCACTAATAACTATAC
TACTAGTAGTAACAGCAAGCAATGCAGATAAAATCTGCATCGGCCACCAGTCAACAAACT
CCACAGAAACTGTGGACACGCTAACAGAAACCAATGTTCCTGTGACACATGCCAAAGAAT
TGCTCCACACAGAGCACAATGGAATGCTGTGTGCAACAAATCTGGGACATCCCTTCATTC
TAGACACCTGCACTATCGAAGGACTGATCTATGGTAACCCTTCTTGTGATCTGCTGTTGG
GAGGAAGAGAATGGTCCTACATCGTCGAAAGATCATCAGCTGTAAATGGAACGTGTTACC
CTGGGAATGTAGAAAACCTAGAGGAACTCAGAACACTTTTTAGTTCCGCTAGTTCCTACC
AAAGAATCCAAATCTTCCCAGACACAATCTGGAATGTGACTTACACTGGAACAAGCAAAG
CATGTTCAGATTCATTCTACAGGAGTATGAGATGGCTGACTCAAAAGAGCGGGTCTTACC
CTGTTCAAGACGCCCAATACACAAATAATAGGGGAAAGAGCATTCTTTTCGTGTGGGGCA
TACATCATCCACCCACCGATACTGAACAGACAAATTTGTACATAAGAAACGACACAACAA
CAAGCGTGACAACAGAAGATTTAAATAGGACCTTCAAACCAATGATAGGGCCAAGGCCCC
TTGTCAATGGTCTGCAGGGAAGAATTAATTATTATTGGTCGGTACTAAAACCAGGCCAGA
CATTGCGAGTAAGATCCAATGGGAATCTAATTGCTCCATGGTATGGACACGTTCTTTCAG
GAGGGAGCCATGGAAGAATCCTGAAGACTGATTTAAACAGTGGTAATTGCGTAGTGCAAT
GTCAGACTGAAAAAGGCGGCTTAAACAGTACATTGCCATTCCACAATATCAGTAAATATG
CATTTGGAAACTGCCCCAAATATGTTAGAGTTAAGAGTCTCAAACTGGCAGTCGGTCTGA
GGAACGTGCCTGCTAGATCAAGTAGAGGACTATTCGGAGCCATAGCTGGATTCATAGAAG
GAGGTTGGCCAGGACTAGTCGCTGGTTGGTATGGTTTCCAGCATTCAAATGATCAAGGGG
TTGGTATGGCTGCAGATAGGGATTCAACTCAAAAGGCAATTGATAAAATAACATCCAAGG
TGAATAATATAGTCGACAAGATGAACAAGCAATATGAAATAATTGATCATGAATTCAGTG
AGGTTGAAACTAGGCTCAACATGATCAATAATAAGATTGATGACCAAATACAAGACGTAT
GGGCATATAATGCAGAGTTACTAGTACTACTTGAAAATCAGAAAACACTCGATGAGCATG
ACGCGAACGTGAACAATCTATATAACAAGGTGAAGAGGGCACTGGGCTCCAATGCGATGG
AAGATGGGAAAGGCTGTTTCGAGCTATACCATAAATGTGATGACCAGTGCATGGAAACAA
TTCGGAACGGGACCTATAATAGGAGAAAGTATAAAGAGGAATCAAAACTAGAAAGGCAGA
AAATAGAAGGGGTCAAGCTGGAATCTGAGGGAACTTACAAAATCCTTACCATTTATTCGA
CTGTCGCCTCATCTCTTGTGCTTGCAATGGGGTTTGCTGCCTTCTTGTTCTGGGCCATGT
CCAACGGGTCTTGCAGGTGCAACATTTGTATATAATTAGCAAAAACACCCTTGTTTCTAC
T
>gi|284930024|gb|GU471805.1| Influenza A virus (A/chicken/Guangxi/G8/2009(H9N2)) segment 4 hemagglutinin (HA) gene, complete cds
ATGGAAGTAGTATCACTAATAACTATGCTACTAGTAGTAACAGTAAGCAATGCAGATAAA
ATCTGCATCGGCTACCAATCAACAAACTCCACAGAAACTGTAGACACACTAACAGAAAAC
AATGTCCCTGTGACACATGCCAAAGAATTGCTCCACACAGAGCATAATGGGATGCTGTGT
GCAACAAGCTTGGGACATCCTCTTATCCTAGACACCTGTACCATTGAAGGACTAATCTAT
GGCAATCCTTCTTGTGATCTACTGTTGGGAGGAAGAGAATGGTCCTATATCGTCGAGAGA
CCATCGGCTGTTAATGGATTGTGTTACCCCGGGAATGTAGAAAATCTAGAAGAGCTAAGG
TCACTTTTTAGTTCTGCTAGTTCTTATCAAAGGATCCAAATTTTTCCAGACACAATCTGG
AATGTGTCTTACAGCGGGACAAGCAAAGCATGTTCAGATTCATTCTACAGAAGCATGAGA
TGGTTGACCCAAAAGAACAACGCTTACCCTATTCAAGACGCCCAATACACAAATAATCAA
GAAAAGAACATTCTTTTCATGTGGGGCATAAATCATCCACCCACCGATACTGTGCAGACA
AATCTGTACACAAGAACCGACACAACAACGAGTGTGGCAACAGAAGAAATAAATAGGACC
TTCAAACCATTGATAGGACCAAGGCCTCTTGTCAATGGTTTGCAGGGAAGAATTGACTAT
TATTGGTCGGTATTGAAACCGGGTCAAACACTGCGAATAAGATCCAATGGGAATCTAATA
GCTCCATGGTATGGACACATTCTTTCAGGAGAGAGCCACGGAAGAATCCTGAAGACTGAT
TTAAAAAGGGGTAGCTGCACAGTGCAATGTCAGACAGAAAAAGGTGGCTTAAACACAACA
TTGCCATTCCAAAACGTAAGTAAGTATGCATTTGGAAACTGCTCAAAATATATTGGAATA
AAGAGTCTCAAACTTGCAGTTGGTCTGAGGAATGTGCCTTCTAGATCTAGTAGAGGACTA
TTCGGGGCCATAGCAGGATTCATAGAGGGAGGTTGGTCAGGACTAGTTGCTGGTTGGTAT
GGATTCCAGCATTCAAATGCCCAAGGGGTTGGTATGGCAGCAGATAGAGACTCAACCCAA
AAGGCAATTGATAAAATAACATCCAAAGTGAATAACATAGTCGACAAAATGAACAAGCAG
TATGAAATTATTGATCATGAATTCAGCGAGGTTGAAACTAGACTGAACATGATCAATAAT
AAGATTGATGATCAAATCCAAGACATATGGGCATATAATGCAGAATTGCTAGTTCTGCTT
GAAAACCAGAAAACACTCGATGAGCATGATGCAAATGTAAACAATCTATATAATAAAGTG
AAGAGGGCATTGGGTTCCAATGCGGTGGAAGATGGGAAAGGATGTTTCGAGCTATACCAC
AAATGTGATGACCAGTGCATGGAGACAATTCGGAACGGGACCTACAACAGGAGGAAGTAT
CAAGAGGAATCAAAATTAGAAAGACAGAAAATAGAGGGGGTCAAGCTGGAATCTGAAGGA
ACTTACAAAATCCTCACCATTTATTCGACTGTCGCCTCATCTCTTGTGATTGCAATGGGG
TTTGCTGCCTTCTTGTTCTGGGCCATGTCCAATGGGTCTTGCAGATGCAACATTTGTATA
TAA
>gi|284930022|gb|GU471804.1| Influenza A virus (A/chicken/Sichuan/G6/2009(H9N2)) segment 4 hemagglutinin (HA) gene, complete cds
ATGGAAGTAGTATCACTAATAACTATACTACTAGTAGTAACAGTAAGCAATGCAGGTAAA
ATTTGCATCGGCTATCAATCAACAAACTCCACAGAAACTGTAGACACACTAACAGAAAAC
AATGTCCCTGTGACACATGCCAAAGAATTGCTCCACACAGAGCATAATGGGATGCTGTGT
GCAACAAGCTTGGGACACCCTCTTATTCTAGACACCTGTACCATTGAAGGACTAATCTAT
GGCAATCCTTCTTGTGATCTATTGTTGGGAGGAAGAGAATGGTCCTATATCGTCGAGAGA
CCAACAGCTGTTAACGGATTGTGTTATCCCGGGAATGTAGAAAATCTAGAAGAGCTAAGG
TCACTTTTTAGTTCTGCTAGGTCTTATCAAAGGATCCAGATTTTCCCAGACACAATCTGG
AATGTGTCCTACAGTGGGACAAGCAAAGCATGTTCAGATTCATTCTACAGAAGCATGAGA
TGGTTGACTCAAAAGAACAACGCTTACCCTATTCAAGACGCCCAATACACAAATGATCAA
GAAAAGAACATTCTTTTCATGTGGGGCATAAATCACCCACCCACCGATACTGTGCAGACA
AATCTGTACACAAGAACCGACACAACAACGAGTGTGGCAACAGAAGAAATAAATAGGACC
TTCAAACCATTGATAGGACCAAGGCCTCTTGTCAACGGTTTGCAGGGAAGAATTGATTAT
TATTGGTCGGTATTGAAACCGGGTCAAACACTGCGAATAAGATCTAATGGGAATCTAATA
GCTCCATGGTATGGACACATTCTTTCAGGAGAGAGCCACGGAAGAATCCTGAAGACTGAT
TTAAAAAGGGGTAGCTGCACAGTGCAATGTCAGACAGAAAAAGGTGGCTTAAACACAACA
TTGCCATTCCAAAACGTAAGTAAGTATGCATTTGGAAACTGCTCGAAATACATTGGCATA
AAGAGTCTCAAACTTGCAGTTGGTCTGAGGAATGTGCCTTCTAGATCTAGTAGAGGACTA
TTCGGGGCCATAGCAGGATTCATAGAGGGAGGTTGGTCAGGACTAGTTGCTGGTTGGTAT
GGATTCCAGCATTCAAATGACCAAGGGGTTGGTATGGCAGCGGATAGAGACTCAACCCAA
AAGGCAATTGATAAAATAACATCCAAAGTGAATAACATAGTCGACAAAATGAACAAGCAG
TATGAAATTATTGATCATGAATTCAGCGAGGTTGAAACTAGACTTAACATGATCAATAAT
AAGATTGATGATCAAATCCAAGATATATGGGCATATAATGCAGAATTGCTAGTTCTGCTT
GAAAACCAGAAAACACTCGATGAGCATGATGCAAATGTAAACAATCTATATAATAAAGTG
AAGAGGGCATGGGGTTCCAATGCGGTGGAAGATGGGAAAGGATGTTTCGAGCTATACCAC
AAATGTGATGACCAGTGCATGGAGACAATTCGGAACGGGACCTACAACAGGAGGAAGTAT
CAAGAGGAATCAAAATTAGAAAGACAGAGAATAGAGGGGGTCAAGCTGGAATCTGAAGGA
ACTTACAAAATCCTCACCATTTATTCGACTGTCGCCTCATCTCTTGTGATTGCAATGGGG
TTTGCTGCCTTCTTGTTCTGGGCCATGTCCAATGGGTCTTGCAGATGCAACATTTGTATA
TAA
>gi|284930020|gb|GU471803.1| Influenza A virus (A/chicken/Sichuan/G5/2009(H9N2)) segment 4 hemagglutinin (HA) gene, complete cds
ATGGAAGTAGTATCACTAATAACTATACTGCTAGTAGTAACAGTAAGCAATGCAGATAAA
ATCTGCATCGGCTACCAATCAACAAACTCCACAGAAACTGTAGACACACTAACAGAAAAC
AATGTCCCTGTGACACATGCCAAAGAATTGCTCCACACAGAGCACAATGGGATGCTGTGT
GCAACAAGTTTGGGACATCCTCTTATTCTAGACACCTGCACCATTGAAGGACTAATCTAT
GGCAACCCTTCTTGTGATCTACTGTTGGGAGGAAGAGAATGGTCCTACATCGTCGAAAGA
CCATCGGCTGTTAATGGGTTGTGTTACCCCGGGAATGTAGAAAATCTAGAAGAACTAAGG
TCACTCTTTAGTTCTGCTAGTTCTTACCAAAGGATCCAGATCTTTCCAGACACAATCTGG
AATGTGTCTTACAGTGGGACAAGCAAAGCATGTTCAGATTCATTCTACAGAAGCATGAGA
TGGTTGACCCAAAAGAACAACGCTTACCCTATTCAAGACGCCCAATACACAAATAATCGA
GAGAAGAACATTCTTTTCATGTGGGGCATAAATCACCCACCCACTGATACTACGCAGACA
AATCTGTACACAAGGACTGACACAACAACAAGTGTGGCAACAGAAGATATAAATAGGACC
TTCAAACCATTAATAGGACCAAGGCCTCTTGTCAATGGTCTGCAGGGAAGAATTGATTAT
TATTGGTCGGTATTGAAACCAGGTCAAACACTGCGAGTAAGGTCCAATGGGAATCTAATC
GCTCCATGGTATGGACACATTCTTTCAGGAGAGAGCCACGGAAGAATCCTGAAGACTGAT
TTAAAAAGTGGTAACTGTGCAGTGCAATGTCAGACAGAAAAAGGTGGATTAAATACAACA
TTGCCATTCCAAAATGTAAGTAAGTATGCATTTGGAAACTGCCCGAAATATGTTGGAGTA
AAGAGTCTCAAACTTGCAGTTGGTCTGAGGAATGTGCCTTCTAGATCAAGTAGAGGACTA
TTCGGGGCCATAGCTGGATTCATAGAGGGAGGTTGGTCAGGACTAATTGCTGGTTGGTAT
GGGTTCCAGCATTCAAATGATCAAGGGGTTGGTATGGCAGCAGATAGAGACTCAACTCAA
AAGGCAATTGACAAAATAACATCCAAAGTGAATAACATAGTCGATAAAATGAACAAACAG
TATGAAATTATTGATCATGAATTCAGCGAGGTTGAAACTAGACTTAACATGATCAATAAT
AAGATTGATGACCAAATTCAAGACATATGGGCATATAACGCAGAATTGCTAGTGCTGCTT
GAAAACCAGAAAACACTCGATGAGCATGATGCAAATGTAAACAATCTATATAATAAAGTG
AAGAGGGCATTGGGTTCCAATGCAGTGGAAGATGGGAAAGGATGTTTCGAGCTATACCAT
AAATGTGATGACCAGTGCATGGGGACAATTCGGAACGGGACCTACAACAGGAGGAAGTAT
CAAGAGGAATCAAAATTAGAAAGACAGAAAATAGAAGGGATCAAGCTGGAATCTGAAGGA
ACTTACAAAATCCTCACCATTTATTCGACTGTCGCCTCATCTCTTGTGATTGCAATGGGG
TTTGCTGCCTTCTTGTTCTGGGCCATGTCCAATGGGTCTTGCAGATGCAACATTTGTATA
TAA
>gi|284930018|gb|GU471802.1| Influenza A virus (A/chicken/Sichuan/G4/2009(H9N2)) segment 4 hemagglutinin (HA) gene, complete cds
ATGGAAGTAGTATCACTAATAACTATGCTACTAGTAGTAACAGTAAGCAATGCAGATAAA
ATCTGCATCGGCTACCAATCAACAAACTCCACAGAAACTGTAGACACACTAACAGAAAAC
AATGTCCCTGTGACACATGCCAAAGAATTGCTCCACACAGAGCATAATGGGATGCTGTGT
GCAACAAGCTTGGGACATCCTCTTATCCTAGACACCTGTACCATTGAAGGACTAATCTAT
GGCAATCCTTCTTGTGATCTACTGTTGGGAGGAAGAGAATGGTCCTATATCGTCGAGAGA
CCATCGGCTGTTAATGGATTGTGTTACCCCGGGAATGTAGAAAATCTAGAAGAGCTAAGG
TCACTTTTTAGTTCTGCTAGTTCTTATCAAAGGATCCAAATTTTTCCAGACACAATCTGG
AATGTGTCTTACAGCGGGACAAGCAAAGCATGTTCAGATTCATTCTACAGAAGCATGAGA
TGGTTGACCCAAAAGAACAACGCTTACCCTATTCAAGACGCCCAATACACAAATAATCAA
GAAAAGAACATTCTTTTCATGTGGGGCATAAATCATCCACCCACCGATACTGCGCAGACA
AATCTGTACACAAGAACCGACACAACAACGAGTGTGGCAACAGAAGAAATAAATAGGACC
TTCAAACCATTGATAGGACCAAGGCCTCTTGTCAATGGTTTGCAGGGAAGAATTGACTAT
TATTGGTCGGTATTGAAACCGGGTCAAACACTGCGAATAAGATCCAATGGGAATCTAATA
GCTCCATGGTATGGACACATTCTTTCAGGAGAGAGCCACGGAAGAATCCTGAAGACTGAT
TTAAAAAGGGGTAGCTGCACAGTGCAATGTCAGACAGAAAAAGGTGGCTTAAACACAACA
TTGCCATTCCAAAACGTAAGTAAGTATGCATTTGGAAACTGCTCAAAATATATTGGAATA
AAGAGTCTCAAACTTGCAGTTGGTCTGAGGAATGTGCCTTCTAGATCTAGTAGAGGACTA
TTCGGTGCCATAGCAGGATTCATAGAGGGAGGTTGGTCAGGACTAGTTGCTGGTTGGTAT
GGATTCCAGCATTCAAATGCCCAAGGGGTTGGTATGGCAGCAGATAGAGACTCAACCCAA
AAGGCAATTGATAAAATAACATCCAAAGTGAATAACATAGTCGACAAAATGAACAAGCAG
TATGAAATTATTGATCATGAATTCAGCGAGGTTGAAACTAGACTGAACATGATCAATAAT
AAGATTGATGATCAAATCCAAGACATATGGGCATATAATGCAGAATTGCTAGTTCTGCTT
GAAAACCAGAAAACACTCGATGAGCATGATGCAAATGTAAACAATCTATATAATAAAGTG
AAGAGGGCATTGGGTTCCAATGCGGTGGAAGATGGGAAAGGATGTTTCGAGCTATACCAC
AAATGTGATGACCAGTGCATGGAGACAATTCGGAACGGGACCTACAACAGGAGGAAGTAT
CAAGAGGAATCAAAATTAGAAAGACAGAAAATAGAGGGGGTCAAGCTGGAATCTGAAGGA
ACTTACAAAATTCTCACCATTTATTCGACTGTCGCCTCATCTCTTGTGATTGCAATGGGG
TTTGCTGCCTTCTTGTTCTGGGCCATGTCCAATGGGTCTTGCAGATGCAACATTTGTATA
TAA
>gi|284930016|gb|GU471801.1| Influenza A virus (A/chicken/Sichuan/G3/2009(H9N2)) segment 4 hemagglutinin (HA) gene, complete cds
ATGGAAGTAGTATCACTAATAACTATACTGCTAGTAGTAACAGTAAGCAATGCAGATAAA
ATCTGCATCGGCTACCAATCAACAAACTCCACAGAAACTGTAGACACACTAACAGAAAAC
AATGTCCCTGTGACACATGCCAAAGAATTGCTCCACACAGAGCACAATGGGATGCTGTGT
GCAACAAGTTTGGGACATCCTCTTATTCTAGACACCTGCACCATTGAAGGACTAATCTAT
GGCAACCCTTCTTGTGATCTACTGTTGGGAGGAAGAGAATGGTCCTACATCGTCGAAAGA
CCATCGGCTGTTAATGGGTTGTGTTACCCCGGGAATGTAGAAAATCTAGAAGAACTAAGG
TCACTCTTTAGTTTTGCTAGTTCTTACCAAAGGATCCAGATCTTCCCAGACACAATCTGG
AATGTGTCTTACAGTGGGACAAGCAAAGCATGTTCAGATTCATTCTACAGAAGCATGAGA
TGGTTGACCCAAAAGAACAACGCTTACCCTATTCAAGACGCCCAATACACAAATAATCGA
GAGAAGAACATTCTTTTCATGTGGGGCATAAATCACCCACCCACTGATACTACGCAGACA
AATCTGTACACAAGGACTGACACAACAACAAGTGTGGCAACAGAAGATATAAATAGGACC
TTCAAACCATTAATAGGACCAAGGCCTCTTGTCAATGGTCTGCAGGGAAGAACTGATTAT
TATTGGTCGGTATTGAAACCAGGTCAAACACTGCGAGTAAGGTCCAATGGGAATCTAATC
GCTCCATGGTATGGACACATTCTTTCAGGAGAGAGCCACGGAAGAATCCTGAAGACTGAT
TTAAAAAGTGGTAACTGTGCAGTGCAATGTCAGACAGAAAAAGGTGGATTAAATACAACA
TTGCCATTCCAAAATGTAAGTAAGTATGCATTTGGAAACTGCCCTAAATATGTTGGAGTA
AAGAGTCTCAAACTGGCAGTTGGTCTGAGGAATGTGCCTTCTAGATCAAGTAGAGGACTA
TTCGGGGCCATAGCTGGATTCATAGAGGGAGGTTGGTCAGGGCTAATTGCTGGTTGGTAT
GGGTTCCAGCATTCAAATGATCAAGGGGTTGGTATGGCAGCAGATAGAGACTCAACTCAA
AAGGCAATTGACAAAATAACATCCAAAGTAAATAACATAGTCGATAAAATGAACAAACAG
TATGAAATTATGGATCATGAATTCAGCGAAGTTGAAACTAGACTTAACATGATCAATAAT
AAGATTGATGACCAAATTCAAGACATATGGGCATATAACGCAGAATTGCTAGTGCTGCTT
GAAAACCAGAAAACACTCGATGAGCATGATGCAAATGTAAACAATCTATATAATAAAGTG
AAGAGGGCATTGGGTTCCAATGCAGTGGAAGATGGGAAAGGATGTTTCGAGCTATACCAT
AAATGTGATGACCAGTGCATGGGGACAATTCGGAACGGGACCTACAACAGGAGGAAGTAT
CAAGAGGAATCAAAATTAGAAAGACAGAAAATAGAAGGGATCAAGCTGGAATCTGAAGGA
ACTTACAAAATCCTCACCATTTATTCGACTGTCGCCTCATCTCTTGTGATTGCAATGGGG
TTTGCTGCCTTCTTGTTCTGGGCCATGTCCAATGGGTCTTGCAGATGCAACATTTGTATA
TAA
>gi|284930014|gb|GU471800.1| Influenza A virus (A/chicken/Sichuan/G2/2009(H9N2)) segment 4 hemagglutinin (HA) gene, complete cds
ATGGAAGTAGTATCACTAATAACTATGCTACTAGTAGTAACAGTAAGCAATGCAGATAAG
ATCTGCATCGGCTACCAATCAACAAACTCCACAGAAACTGTAGACACACTAACAGAAAAC
AATGTCCCTGTGACACATGCCAAAGAATTGCTCCACACAGAGCATAATGGGATGCTGTGT
GCAACAAGCTTGGGACATCCTCTTATCCTAGACACCTGTACCATTGAAGGACTAATCTAT
GGCAATCCTTCTTGTGATCTACTGTTGGGAGGAAGAGAATGGTCCTATATCGTCGAGAGA
CCATCGGCTGTTAATGGATTGTGTTACCCCGGGAATGTAGAAAATCTAGAAGAGCTAAGG
TCACTTTTTAGTTCTGCTAGTTCTTATCAAAGGATCCAAATTTTTCCAGACACAATCTGG
AATGTGTCTTACAGCGGGACAAGCAAAGCATGTTCAGATTCATTCTACAGAAGCATGAGA
TGGTTGACCCAAAAGAACAACGCTTACCCTATTCAAGACGCCCAATACACAAATAATCAA
GAAAAGAACATTCTTTTCATGTGGGGCATAAATCATCCACCCACCGATACTGTGCAGACA
AATCTGTACACAAGAACCGACACAACAACGAGTGTGGCAACAGAAGAAATAAATAGGACC
TTCAGACCATTGATAGGACCAAGGCCTCTTGTCAATGGTTTGCAGGGAAGAATTGACTAT
TATTGGTCGGTATTGAAACCGGGTCAAACACTGCGAATAAGATCCAATGGGAATCTAATA
GCTCCATGGTATGGACACATTCTTTCAGGAGAGAGCCACGGAAGAATCCTGAAGACTGAT
TTAAAAAGGGGTAGCTGCACAGTGCAATGTCAGACAGAAAAAGGTGGCTTAAACACAACA
TTGCCATTCCAAAACGTAAGTAAGTATGCATTTGGAAACTGCTCAAAATATATTGGAATA
AAGAGTCTCAAACTTGCAGTTGGTCTGAGGAATGTGCCTTCTAGATCTAGTAGAGGACTA
TTCGGGGCCATAGCAGGATTCATAGAGGGAGGTTGGTCAGGACTAGTTGCTGGTTGGTAT
GGATTCCAGCATTCAAATGCCCAAGGGGTTGGTATGGCAGCAGATAGAGACTCAACCCAA
AAGGCAATTGATAAAATAACATCCAAAGTGAATAACATAGTCGACAAAATGAACAAGCAG
TATGAAATTATTGATCATGAATTCAGCGAGGTTGAAACTAGACTGAACATGATCAATAAT
AAGATTGATGATCAAATCCAAGACATATGGGCATATAATGCAGAATTGCTAGTTCTGCTT
GAAAACCAGAAAACACTCGATGAGCATGATGCAAATGTAAACAATCTATATAATAAAGTG
AAGAGGGCATTGGGTTCCAATGCGGTGGAAGATGGGAAAGGATGTTTCGAGCTATACCAC
AAGTGTGATGACCAGTGCATGGAGACAATTCGGAACGGGACCTACAACAGGAGGAAGTAT
CAAGAGGAATCAAAATTAGAAAGACAGAAAATAGAGGGGGTCAAGCTGGAATCTGAAGGA
ACTTACAAAATTCTCACCATTTATTCGACTGTCGCCTCATCTCTTGTGATTGCAATGGGG
TTTGCTGCCTTCTTGTTCTGGGCCATGTCCAATGGGTCTTGCAGATGCAACATTTGTATA
TAA
>gi|284930012|gb|GU471799.1| Influenza A virus (A/chicken/Sichuan/B1/2007(H9N2)) segment 4 hemagglutinin (HA) gene, complete cds
ATGGAAGTAGTATCACTAATAACTATGCTACTAGTAGTAACAGTAAGCAATGCAGATAAA
ATCTGCATCGGCTACCAATCAACAAACTCCACAGAAACTGTAGACACACTAACAGAAAAC
AATGTCCCTGCGACACATGCCAAAGAATTGCTCCACACAGAGCATAATGGGATGCTGTGT
GCAACAAGCTTGGGACATCCTCTTATCCTAGACACCTGTACCATTGAAGGACTAATCTAT
GGCAATCCTTCTTGTGATCTACTGTTGGGAGGAAGAGAATGGTCCTATATCGTCGAGAGA
CCATCGGCTGTTAATGGATTGTGTTACCCCGGGAATGTAGAAAATCTAGAAGAGCTAAGG
TCACTTTTTAGTTCTGCTAGTTCTTATCAAAGGATCCAAATTTTTCCAGACACAATCTGG
AATGTGTCTTACAGCGGGACAAGCAAAGCATGTTCAGATTCATTCTACAGAAGCATGAGA
TGGTTGACCCAAAAGAACAACGCTTACCCTATTCAAGACGCCCAATACACAAATAATCAA
GAAAAGAACATTCTTTTCATGTGGGGCATAAATCATCTACCCACCGATACTGTGCAGACA
AATCTGTACACAAGAACCGACACAACAACGAGTGTGGCAACAGAAGAAATAAATAGGACC
TTCAAACCATTGATAGGACCAAGGCCTCTTGTCAATGGTTTGCAGGGAAGAATTGACTAT
TATTGGTCGGTATTGAAACCGGGTCAAACACTGCGGATAAGATCCAATGGGAATCTAATA
GCTCCATGGTATGGACACATTCTTTCAGGAGAGAGCCACGGAAGAATCCTGAAGACTGAT
TTAAAAAGGGGTAGCTGCACAGTGCAATGTCAGACAGAAAAAGGTGGCTTAAACACAACA
TTGCCATTCCAAAACGTAAGTAAGTATGCATTTGGAAACTGCTCAAAATATATTGGAATA
AAGAGTCTCAAACTTGCAGTTGGTCTGAGGAATGTGCCTTCTAGATCTAGTAGAGGACTA
TTCGGGGCCATAGCAGGATTCATAGAGGGAGGTTGGTCAGGACTAGTTGCTGGTTGGTAT
GGATTCCAGCATTCAAATGCCCAAGGGGTTGGTATGGCAGCAGATAGAGACTCAACCCAA
AAGGCAATTGATAAAATAACATCCAAAGTGAATAACATAGTCGACAAAATGAACAAGCAG
TATGAAATTATTGATCATGAATTCAGCGAGGTTGAAACTAGACTGAACATGATCAATAAT
AAGATTGATGATCAAATCCAAGACATATGGGCATATAATGCAGAATTGCTAGTTCTGCTT
GAAAACCAGAAAACACTCGATGAGCATGATGCAAATGTAAACAATCTATATAATAAAGTG
AAGAGGGCATTGGGTTCCAATGCGGTGGAAGATGGGAAAGGATGTTTCGAGCTATACCAC
AAATGTGATGACCAGTGCATGGAGACAATTCGGAACGGGACCTACAACAGGAGGAAGTAT
CAAGAGGAATCAAAATTAGAAAGACAGAAAATAGAGGGGGTCAAGCTGGAATCTGAAGGA
ACTTACAAGATTCTCACCACTTATTCGACTGTCGCCTCATCTCTTGTGATTGCAATGGGG
TTTGCTGCCTTCTTGTTCTGGGCCATGTCCAATGGGTCTTGCAGATGCAACATTTGTATA
TAA
>gi|284930006|gb|GU471796.1| Influenza A virus (A/chicken/Hubei/HE27/2008(H9N2)) segment 4 hemagglutinin (HA) gene, complete cds
ATGGAAGTAGTATCACTAATAACTATGCTACTAGTAGTAACAGTAAGCAATGCAGATAAA
ATCTGCATCGGCTACCAATCAACAAACTCCACAGAAACTGTAGACACACTAACAGAAAAC
AATGTCCCTGCGACACATGCCAAAGAATTGCTCCACACAGAGCATAATGGGATGCTGTGT
GCAACAAGCTTGGGACATCCTCTTATCCTAGACACCTGTACCATTGAAGGACTAATCTAT
GGCAATCCTTCTTGTGATCTACTGTTGGGAGGAAGAGAATGGTCCTATATCGTCGAGAGA
CCATCGGCTGTTAATGGATTGTGTTACCCCGGGAATGTAGAAAATCTAGAAGAGCTAAGG
TCACTTTTTAGTTCTGCTAGTTCTTATCAAAGGATCCAAATTTTTCCAGACACAATCTGG
AATGTGTCTTACAGCGGGACAAGCAAAGCATGTTCAGATTCATTCTACAGAAGCATGAGA
TGGTTGACCCAAAAGAACAACGCTTACCCTATTCAAGACGCCCAATACACAAATAATCAA
GAAAAGAACATTCTTTTCATGTGGGGCATAAATCATCTACCCACCGATACTGTGCAGACA
AATCTGTACACAAGAACCGACACAACAACGAGTGTGGCAACAGAAGAAATAAATAGGACC
TTCAAACCATTGATAGGACCAAGGCCTCTTGTCAATGGTTTGCAGGGAAGAATTGACTAT
TATTGGTCGGTATTGAAACCGGGTCAAACACTGCGGATAAGATCCAATGGGAATCTAATA
GCTCCATGGTATGGACACATTCTTTCAGGAGAGAGCCACGGAAGAATCCTGAAGACTGAT
TTAAAAAGGGGTAGCTGCACAGTGCAATGTCAGACAGAAAAAGGTGGCTTAAACACAACA
TTGCCATTCCAAAACGTAAGTAAGTATGCATTTGGAAACTGCTCAAAATATATTGGAATA
AAGAGTCTCAAACTTGCAGTTGGTCTGAGGAATGTGCCTTCTAGATCTAGTAGAGGACTA
TTCGGGGCCATAGCAGGATTCATAGAGGGAGGTTGGTCAGGACTAGTTGCTGGTTGGTAT
GGATTCCAGCATTCAAATGCCCAAGGGGTTGGTATGGCAGCAGATAGAGACTCAACCCAA
AAGGCAATTGATAAAATAACATCCAAAGTGAATAACATAGTCGACAAAATGAACAAGCAG
TATGAAATTATTGATCATGAATTCAGCGAGGTTGAAACTAGACTGAACATGATCAATAAT
AAGATTGATGATCAAATCCAAGACATATGGGCATATAATGCAGAATTGCTAGTTCTGCTT
GAAAACCAGAAAACACTCGATGAGCATGATGCAAATGTAAACAATCTATATAATAAAGTG
AAGAGGGCATTGGGTTCCAATGCGGTGGAAGATGGGAAAGGATGTTTCGAGCTATACCAC
AAATGTGATGACCAGTGCATGGAGACAATTCGGAACGGGACCTACAACAGGAGGAAGTAT
CAAGAGGAATCAAAATTAGAAAGACAGAAAATAGAGGGGGTCAAGCTGGAATCTGAAGGA
ACTTACAAGATTCTCACCATTTATTCGACTGTCGCCTCATCTCTTGTGATTGCAATGGGG
TTTGCTGCCTTCTTGTTCTGGGCCATGTCCAATGGGTCTTGCAGATGCAACATTTGTATA
TAA
>gi|284930004|gb|GU471795.1| Influenza A virus (A/chicken/Jiangsu/E26/2007(H9N2)) segment 4 hemagglutinin (HA) gene, complete cds
ATGGAAGTAGTATCACTAATAACTATGCTACTAGTAGTAACAGTAAGCAATGCAGATAAA
ATCTGCATCGGCTACCAATCAACAAACTCCACAGAAACTGTAGACACACTAACAGAAAAC
AATGTCCCTGTGACACATGCCAAAGAATTGCTCCACACAGAGCATAATGGGATGCTGTGT
GCAACAAGCTTGGGACATCCTCTTATCCTAGACACCTGTACCATTGAAGGACTAATCTAT
GGCAATCCTTCTTGTGATCTACTGTTGGGAGGAAGAGAATGGTCCTATATCGTCGAGAGA
CCATCGGCTGTTAATGGATTGTGTTACCCCGGGAATGTAGAAAATCTAGAAGAGCTAAGG
TCACTTTTTAGTTCTGCTAGTTCTTATCAAAGGATCCAAATTTTTCCAGACACAATCTGG
AATGTGTCTTACAGCGGGACAAGCAAAGCATGTTCAGATTCATTCTACAGAAGCATGAGA
TGGTTGACCCAAAAGAACAACGCTTACCCTATTCAAGACGCCCAATACACAAATAATCAA
GAAAAGAACATTCTTTTCATGTGGGGCATAAATCATCCACCCACCGATACTGTGCAGACA
AATCTGTACACAAGAACCGACACAACAACGAGTGTGGCAACAGAAGAAATAAATAGGACC
TTCAAACCATTGATAGGACCAAGGCCTCTTGTCAATGGTTTGCAGGGAAGAATTGACTAT
TATTGGTCGGTATTGAAACCGGGTCAAACACTGCGAATAAGATCCAATGGGAATCTAATA
GCTCCATGGTATGGTCACATTCTTTCAGGAGAGAGCCACGGAAGAATCCTGAAGACTGAT
TTAAAAAGGGGTAGCTGCACAGTGCAATGTCAGACAGAAAAAGGTGGCTTAAACACAACA
TTGCCATTCCAAAACGTAAGTAAGTATGCATTTGGAAACTGCTCAAAATATATTGGAATA
AAGAGTCTCAAACTTGCAGTTGGTCTGAGGAATGTGCCTTCTAGATCTAGTAGAGGACTA
TTCGGGGCCATAGCAGGATTCATAGAGGGAGGTTGGTCAGGACTAGTTGCTGGTTGGTAT
GGATTCCAGCATTCAAATGCCCAAGGGGTTGGTATGGCAGCAGATAGAGACTCAACCCAA
AAGGCAATTGATAAAATAACATCCAAAGTGAATAACATAGTCGACAAAATGAACAAGCAG
TATGAAATTATTGATCATGAATTCAGCGAGGTTGAAACTAGACTGAACATGATCAATAAT
AAGATTGATGATCAAATCCAAGACATATGGGCATATAATGCAGAATTGCTAGTTCTGCTT
GGAAACCAGAAAACACTCGATGAGCATGATGCAAATGTAAACAATCTATATAATAAAGTG
AAGAGGGCATTGGGTTCCAATGCGGTGGAAGATGGGAAAGGATGTTTCGAGCTATACCAC
AAATGTGATGACCAGTGCATGGAGACAATTCGGAACGGGACCTACAACAGGAGGAAGTAT
CAAGAGGAATCAAAATTAGAAAGACAGAAAATAGAGGGGGTCAAGCTGGAATCTGAAGGA
ACTTACAAAATTCTCACCATTTATTCGACTGTCGCCTCATCTCTTGTGATTGCAATGGGG
TTTGCTGCCTTCTTGTTCTGGGCCATGTCCAATGGGTCTTGCAGATGCAACATTTGTATA
TAA
>gi|284930002|gb|GU471794.1| Influenza A virus (A/chicken/Hubei/E13/2008(H9N2)) segment 4 hemagglutinin (HA) gene, complete cds
ATGGAAGTAGTATCACTAATAACTATGCTACTAGTAGCAACAGTAAGCAATGCAGATAAA
ATCTGCATCGGCTACCAATCAACAAACTCCACAGAAACTGTAGACACACTAACAGAAAAC
AATGTCCCTGTGACACATGCCAAAGAATTGCTCCACTCAGAGCACAATGGGATGCTGTGT
GCAACAAACTTGGGACAACCTCTTATTCTAGACACCTGTACCATTGAAGGGCTAATCTAT
GGCAATCCTTCTTGTGATCTACTGTTGGGAGGAAGAGAATGGTCCTACATCGTCGAGAGA
CCATCAGCTGTTAATGGATTGTGTTACCCCGGGACTGTAGAGAACCTAGAAGAGCTAAGG
TCACTTTTTAGTTCTGCTAGTTCCTATCAAAGGATCCAGATTTTTCCAGACACAATCTGG
AATGTGTCTTACAGTGGGACAAGCAAAGCATGTTCAGATTCATTCTACAGAAGCATGAGA
TGGTTGACCCAAAAGAACAACGCTTACCCTATTCAAGACGCTCAATACACAAATAATCAA
GAAAAGAACATTCTTTTCATGTGGGGCATAAATCATCCACCCACCGATACTGTGCAAACA
AATCTGTACACAAGAACCGACACAACAACAAGTGTGGCAACAGAAGAAATAAATAGGACC
TTCAAACCATTGATAGGACCAAGGCCTCTTGTCAATGGTTTACAGGGAAGAATTGATTAT
TATTGGTCAGTATTGAAACCAGGTCAAACACTGCGAATAAGGTCTAATGGGAATCTAATA
GCTCCATGGTATGGACACATTCTTTCAGGAGAAAGCCACGGAAGAATCCTGAAGACTAAT
TTAAAAAGGGGTAGCTGTACAGTGCAATGCCAGACAGAAAAAGGTGGCTTAAACACAACA
TTGCCATTCCAAAATGTAAGTAAGTATGCATTTGGAAACTGCTCGAAATACGTTGGGGTA
AAAAGTCTCAAACTTGCAGTTGGTCTGAGGAATGTGCCTTCTAGATCTAGTAGAGGACTA
TTCGGGGCCATAGCTGGATTCATAGAGGGAGGTTGGTCAGGACTAGTTGCTGGTTGGTAT
GGATTCCAGCATTCAAATGACCAAGGGGTTGGTATGGCAGCAGATAGAGACTCAACCCAA
AAGGCAATTGATAAAATAACATCCAAAGTGAATAACATAGTCGATAAAATGAACAAACAG
TATGAAATTATTGATCATGAATTCAGTGAGGTTGAGACTAGACTTAATATGATCAATAAT
AAGATCGATGATCAAATTCAAGACCTATGGGCATATAATGCAGAATTGCTAGTACTGCTT
GAAAACCAGAAAACACTCGATGAGCATGATGCAAATGTAAACAATCTATATAATAAAGTA
AAGAGGGCATTAGGTTCCAATGCAGTGGAAGATGGGAAAGGATGTTTTGAGCTATACCAC
AAATGTGATGACCAGTGCATGGAGACAATTCGAAACGGGACCTACAACAGAAAGAGGTAT
CAAGAGGAATCAAAATTGGAAAGACAGAAAATAGAGGGGGTCAAGCTGGAATCTGAAGGA
ACTTACAAAATCCTCACCATTTATTCGACTGTCGCCTCATCTCTTGTGATTGCAATGGGG
TTTGCTGCCTTCTTGTTCTGGGCCATGTCCAATGGGTCTTGCAGATGCAACATTTGTATA
TAA
>gi|284930000|gb|GU471793.1| Influenza A virus (A/chicken/Hubei/E9/2008(H9N2)) segment 4 hemagglutinin (HA) gene, complete cds
ATGGAAGTAGTATCACTAATAACTATACTACTAGTAGTAACAGTAAGCAATGCAGATAAA
ATCTGCATCGGCTATCAATCAACAAACTCCACAGAAACTGTAGACACACTAACAGAAAAC
AATGTCCCTGTGACACATGCCAAAGAATTGCTCCACACAGAGCATAATGGGATGCTGTGT
GCAACAAGCTTGGGACACCCTCTTATTCTAGACACCTGTACCATTGAAGGACTAATCTAT
GGCAATCCTTCTTGTGATCTATTGTTGGGAGGAAGAGAATGGTCCTATATCGTCGAGAGA
CCATCAGCTGTTAACGGATTGTGTTATCCCGGGAATGTAGAAAATCTAGAAGAGCTAAGG
TCACTTTTTAGTTCTGCTAGGTCTTATCAAAGGATCCAGATTTTCCCAGACACAATCTGG
AATGTGTCTTACAGTGGGACAAGCAAAGCATGTTCAGATTCATTCTACAGAAGCATGAGA
TGGTTGACTCAAAAGAACAACGCTTACCCTATTCAAGACGCCCAATACACAAATAATCAA
GAAAAGAACATTCTTTTCATGTGGGGCATAAATCACCCACCCACCGATACTGCGCAGACA
AATCTGTACACAAGAACCGACACAACAACGAGTGTGGCAACAGAAGAAATAAATAGGACC
TTCAAACCATTGATAGGACCAAGGCCTCTTGTCAACGGTTTGCAGGGAAGAATTGATTAT
TATTGGTCGGTATTGAAACCGGGTCAAACACTGCGAATAAGATCTAATGGGAATCTAATA
GCTCCATGGTATGGACACATTCTTTCAGGAGAGAGCCACGGAAGAATCCTGAAGACTGAT
TTAAAAAGGGGTAGCTGCACAGTGCAATGTCAGACAGAAAAAGGTGGCTTAAACACAACA
TTGCCATTCCAAAACGTAAGTAAGTATGCATTTGGAAACTGCTCGAAATACATTGGCATA
AAGAGTCTCAAACTTGCAGTTGGTCTGAGGAATGTGCCTTCTAGATCTAGTAGAGGACTA
TTCGGGGCCATAGCAGGATTCATAGAGGGAGGTTGGTCAGGACTAGTTGCTGGTTGGTAT
GGATTCCAGCATTCAAATGACCAAGGGGTTGGTATGGCAGCAGATAGAGACTCAACCCAA
AAGGCAATTGATAAAATAACATCCAAAGTGAATAACATAGTCGACAAAATGAACAAGCAG
TATGAAATTATTGATCATGAATTCAGCGAGGTTGAAACTAGACTTAACATGATCAATAAT
AAGATTGATGATCAAATCCAAGATATATGGGCATATAATGCAGAATTGCTAGTTCTGCTT
GAAAACCAGAAAACACTCGATGAGCATGATGCAAATGTACACAATCTATATAATAAAGTG
AAGAGGGCATTGGGTTCCAATGCGGTGGAAGATGGGAAAGGATGTTTCGAGCTATACCAC
AAATGTGATGACCAGTGCATGGAGACAATTCGGAACGGGACCTACAACAGGAGGAAGTAT
CAAGAGGAATCAAAATTAGAAAGACAGAAAATAGAGGGGGTCAAGCTGGAATCTGAAGGA
ACTTACAAAATCCTCACCATTTATTCGACTGTCGCCTCATCTCTTGTGATTGCAATGGGG
TTTGCTGCCTTCTTGTTCTGGGCCATGTCCAATGGGTCTTGCAGATGCAACATTTGTATA
TAA
>gi|387965790|gb|JQ970437.1| Influenza A virus (A/chicken/Iran/N102/2011(H9N2)) segment 4 hemagglutinin (HA) gene, complete cds
AGCAAAAGCAGGGGAATTTCTTAACTAGCAAAATGGAAACAATACCACTGATGGCTATAC
TACTAGTAGTAACAACAAGCAATGCAGATAAAATCTGCATTGGTCACCAGTCAACAAACT
CCACAGAAACTGTGGACACACTAACAGAAACTAATGTTCCTGTGACACATGCCAAAGAAT
TGCTCCACACAGAGCATAATGAAATGCTATGTGCAACAAATCTGGGACGTCCTCTCATCC
TAGACACATGCACAATCGAAGGACTAATCTATGGTAATCCTTCTTGTGACCTGCTGTTGG
GAGGAAGGGAATGGTCCTACATCGTCGAAAGATCATCAGCAGTAAATGGAACATGTTACC
CTGGGAATGTGGAAAACTTAGAGGAACTCAGGACCCTTTTTAGTTCCTCTAGTTCCTATC
AAAGAATCCAAATCTTTCCAGACACAATCTGGAATGTGACTTATACGGGAACAAGCAAAT
CATGTTCAGATTCATTCTACAGGAATATGAGATGGCTGACTCAAAAGAACGGGCTTTATC
CTATTCAAGACGCTCAATACACAAACAATCGGGGAAAGGACATTCTTTTCGTATGGGGCA
TACATCATCCACCCACCGACACTGCACAGACGAATCTGTACACAAGGACCGACACAACAA
CAGGCGTGACAACAGAAAATTTAGATAGGACCTTCAAGCCATTAATAGGGCCAAGACCCC
TTGTCAATGGTTTGATTGGAAGAATTAACTATTATTGGTCGATATTAAAACCAGGTCAGA
CATTGCGAGTAAGATCCAATGGGAATCTAATTGCTCCATGGTATGGACACGTTCTCTCAG
GAGAGAGCCACGGGAGAATTCTGAAGACTGATTTAAACAGTGGCAATTGTGTAGTGCAAT
GCCAGCCTGAAAAAGGTGGCTTAAACAGTACACTGCCATTCCACAATATCAGTAAGTTTG
CATTTGGGATTTGCCCCAAATATATTGGAGTCAAGAGTCTCAAACTGGCAATCGGTTTGA
GAAACGTGCCTGCTAAGTCAAGTAGAGGACTATTTGGGGCCATAGCTGGATTCATAGAAG
GAGGTTGGCCAGGACTGGTCGCCGGTTGGTATGGTTTCCAGCATTCAAATGATCAAGGGG
TTGGCATGGCTGCAGATAGGGATTCGACTCAAAAGGCAGTTGATAAAATAACATCCAAAG
TGAATACTATAGTCGATAAGATGAACAAGCAGTATGAAATAATTGATCATGAATTCAGTG
AGGTTGAAACTAGACTCAATATGATCAACAACAAGATTGATGACCAAATACAAGACGTAT
GGGCATATAATGCAGAGTTGCTAGTGCTGCTTGAGAACCAGAAAACGCTCGACGAGCATG
ATGCAAATGTGAACAATCTATATAATAAGGTAAAAAGGGCCCTAGGCTCCAATGCTATGG
AAGATGGAAAGGGCTGTTTCGAGCTATATCATAAATGTGATGACCAATGCATGGAAACAA
TTCGGAACGGGACCTATAATAGGAGAAAGTACAAAGAGGAATCAAGGCTAAAAAGGCAGA
AAATAGAAGGGGTAAAACTGGAATCTGAGGGGACTTACAAGATCCTAACCATTTATTCGA
CTGTCGCCTCATCTCTTGTACTTGCAATAGGGTTTGCTGCCTTCTTATTCTGGGCCATGT
CCAATGGATCATGCAGGTGCAACATTTGTATATAATTAGCAAAAACACCCTTGTTTCTAC
T
>gi|387965788|gb|JQ970436.1| Influenza A virus (A/chicken/Iran/N101/2011(H9N2)) segment 4 hemagglutinin (HA) gene, complete cds
AGCAAAAGCAGGGGAATTTCTTAACTAGCAAAATGGAAACAATACCACTGATGGCTATAC
TACTAGTAGTAACAACAAGCAATGCAGATAAAATCTGCATTGGTCACCAGTCAACAAACT
CCACAGAAACTGTGGACACACTAACAGAAACTAATGTTCCTGTGACACATGCCAAAGAAT
TGCTCCACACAGAGCATAATGAAATGCTATGTGCAACAAATCTGGGACGTCCTCTCATCC
TAGACACATGCACAATCGAAGGACTAATCTATGGCAATCCTTCTTGTGACCTGCTGTTGG
GAGGAAGGGAATGGTCCTACATCGTCGAAAGATCATCAGCAGTAAATGGAACATGTTACC
CTGGGAATGTGGAAAACTTAGAGGAACTCAGGACCCTTTTTAGTTCCTCTAGTTCCTATC
AAAGAATCCAAATCTTTCCAGACACAATTTGGAATGTGACTTATACGGGAACAAGCAAAT
CATGTTCAGATTCATTCTACAGGAATATGAGATGGCTGACTCAAAAGAACGGGCTTTATC
CTATTCAAGACGCTCAATACACAAACAATCGGGGAAAGGACATTCTTTTCGTGTGGGGCA
TACATCATCCACCCACCGACACTACACAGACGAATCTGTACACAAGGACCGACACAACAA
CAAGCGTGACAACAGAAAATTTAGATAGGACCTTCAAGCCATTAATAGGGCCAAGACCCC
TTGTCAATGGTTTGATTGGAAGAATTAACTATTATTGGTCGATATTAAAACCAGGCCAGA
CATTGCGAGTAAGATCCAATGGGAATCTAATTGCTCCATGGTATGGACACGTTCTCTCAG
GAGAGAGCCATGGGAGAATTCTGAAGACTGGTTTAAACAGTGGTAATTGTGTAGTGCAAT
GCCAGACTGAAAAAGGTGGCTTAAACAGCACACTGCCATTCCACAATATCAGTAAGTTTG
CATTTGGGATTTGCCCCAAATATATTGGAGTCAAGAGTCTCAAACTGGCAATCGGTTTGA
GAAACGTGCCTGCTAAGTCAAGTAGAGGACTATTTGGGGCCATAGCTGGATTCATAGAAG
GAGGTTGGCCAGGACTGGTCGCCGGTTGGTATGGTTTCCAGCATTCAAATGATCAAGGGG
TTGGCATGGCTGCAGATAGGGATTCGACTCAAAAGGCAGTTGATAAAATAACATCCAAAG
TGAATACTATAGTCGATAAGATGAACAAGCAATATGAAATAATTGATCATGAATTCAGTG
AGGTTGAAACTAGACTCAATATGATCAACAACAAGATTGATGACCAAATACAAGACGTAT
GGGCATATAATGCAGAGTTGCTAGTACTGCTTGAGAACCAGAAAACGCTCGACGAGCATG
ATGCAAATGTGAACAATCTATATAATAAGGTAAAAAGGGCCCTAGGCTCCAATGCTATGG
AAGATGGAAAGGGCTGTTTCGAGCTATATCATAAATGTGATGACCAATGCATGGAAACAA
TTCGGAACGGGACCTATAATAGGAGAAAGTACAAAGAGGAATCAAGGCTAGAAAGGCAGA
AAATAGAAGGGGTAAAACTGGAATCTGAGGGGACTTACAAGATCCTAACCATTTATTCGA
CTGTCGCCTCATCTCTTGTACTTGCAATAGGGTTCGCTGCCTTCTTATTCTGGGCCATGT
CCAATGGATCATGCAGGTGCAACATTTGTATATAATTAGCAAAAACACCCTTGTTTCTAC
T
>gi|357528401|gb|JN986896.1| Influenza A virus (A/chicken/Guangdong/HMZ11/2011(H9N2)) segment 4 hemagglutinin (HA) gene, complete cds
ATGGAAGCAGCAACAATAATAACTATACTACTAGCAATAACAGGAAGCAATGCGGACAAA
ATCTGCATTGGCTACCAATCAACAAACTCCACAGAAACTGTAGACACGCTAACCGAAAAC
AATGTTCCTGTGACACATGCTAAAGAATTGCTTCACACAGAGCACAATGGGATGCTATGT
GCAACAAACCTGGGGCGTCCTCTTATTCTAGACACCTGTACCATTGAAGGACTAATCTAT
GGCAACCCTTCTTGTGATCTACCGCTGGAAGGGAGAGAATGGTCCTACATTGTCGAAAGA
CCATCAGCTGTTAATGGAGTGTGCTACCCCGGAAATGTAGAAAACCTGGAAGAATTAAGG
TCACTTTTTAGTTCCGCTAGTTCTTACCAAAGAATCCAGATCTTTCCAGATTCAATCTGG
AATGTATCTTACAGTGGAACAAGCAAAGCATGTTCAGATTCATTCTACAGAAGCATGAGG
TGGTTAACTCAAAAGAACAACAATTACCCTGTTCAAGACGCCCAATACACAAATAATAGA
GGAAAGAACATTCTTTTCATGTGGGGCATAAATCACCCACCCACTGATACTGCACAAACA
AATCTGTACACAAGGACTGACACAATAACAAGTGTGGCGACGGAAGACATAAATAGGACC
TTCAAACCATTGATAGGGCCAAGGCCTCTTGTCAATGGTCTACAAGGAAGGATTGATTAT
TATTGGGCGGTGTTAAAACCAGGTCAGACATTGCGAGTAAGATCCAACGGGAATCTAATC
GCTCCATGGTATGGACACATTCTCTTAGGGGAGAGTCACGGAAGAATCCTGAAAACGGAT
TTAAAGAGTGGTAACTGTGTAGTGCAATGTCAAACAGAAAGAGGTGGTTTGAACACTACA
TTGCCATTTCACAACGTGAGCAAGTACGCATTCGGAAATTGCCCAAAGTATATTGGAGTA
AAGAGTCTCAAACTGGCAGTCGGTCTGAGGGATGTGCCTGCTAGATCAAGTAGAGGGCTA
TTTGGAGCCATAGCTGGTTTCATAGAGGGAGGTTGGTCAGGATTAGTTGCTGGTTGGTAT
GGGTTCCAGCATTCAAATGATCAAGGAACCGGAATGGCTGCAGATAGAGACTCAACTCAA
AAGGCAATTGACAAAATAACGTCCAAAGTAAATAATATAGTCGACAAAATGAACAAACAG
TATGAAATTATTGACCATGAGTTCAGCGAGATTGAAACTAGACTCAATATGATCAATGAT
AAGATTGATGACCAAATTCAAGACATATGGGCATATAATGCTGAATTGCTAGTACTGCTT
GAAAATCAAAAAACTCTCGATGAGCATGACGCAAATGTAAACAATCTATATAACAAAGTG
AAGAGGGCACTGGGTTCCAATGCAGTGGAAGATGGGAAAGGGTGCTTCGATCTATACCAT
AAATGCGATAACCAGTGCATGGAGACAATTCGAAACGGGACCTATAACAGAAGAAAGTAT
CAGGAGGAATCAAGACTAGAGAGACAGAAAATAGAGGGGGTCAAACTGGAATCTGAAGGA
ACCTACAAAATCCTCACCATTTATTCGACTGTCGCCTCATCTCTTGTCATTGCAATGGGG
TTCGCTGCCTTCTTGTTCTGGGCCATGTCTAATGGATCTTGCAGATGCAACATTTGTATA
TAA
>gi|357528399|gb|JN986895.1| Influenza A virus (A/chicken/Guangdong/SQL11/2011(H9N2)) segment 4 hemagglutinin (HA) gene, complete cds
ATGGAAGCAGCAACAATAATAACTATACTACTAGCAATAACAGGAAGCAATGCGGACAAA
ATCTGCATTGGCTACCAATCAACAAACTCCACAGAAACTGTAGACACGCTAACCGAAAAC
AATGTTCATGTGACACATGCTAAAGAATTGCTTCACACAGAGCACAATGGGATGCTATGT
GCAACAAACCTGGGGCGTCCTCTTATTCTAGACACCTGTACCATTGAAGGACTAATCTAT
GGCAACCCTTCTTGTGATCTACCGCTGGAAGGGAGAGAATGGTCCTACATTGTCGAAAGA
CCATCAGCTGTTAATGGAGTGTGCTACCCCGGAAATGTAGAAAACCTGGAAGAATTAAGG
TCACTTTTTAGTTCCGCTAGTTCTTACCAAAGAATCCAGATCTTTCCAGATTCAATCTGG
AATGTATCTTACAGTGGAACAAGCAAAGCATGTTCAGATTCATTCTACAGAAGCATGAGG
TGGTTAACTCAAAAGAACAACAATTACCCTGTTCAAGACGCCCAATACACAAATAATAGA
GGAAAGAACATTCTTTTCATGTGGGGCATAAATCACCCACCCACTGATACTACACAGACA
AATCTGTACACAAGGACTGACACAACAACAAGTGTGGCGACGGAAGACATAAATAGGACC
TTCAAACCATTGATAGGGCCAAGGCCTCTTGTCGATGGTCTACAAGGAAGGATTGATTGT
TATTGGGCGGTGTTAAAACCAGGTCAGACATTGCGAGTAAGATCCAACGGGAATCTAATC
GCTCCATGGTATGGACACATTCTCTTAGGGGAGAGTCACGGGAGAATCCTGAAAACGGAT
TTAAAGAGTGGTAACTGTGTAGTGCAATGTCAAACAGAAAGAGGTGGTTTGAACACTACA
TTGCCATTTCACAACGTGAGCAAGTACGCATTCGGAAATTGCCCAAAGTATATTGGAGTA
AAGAGTCTCAAATTGGCAGTCGGTCTGAGGAATGTGCCTGCTAGATCAAGTAGAGGACTA
TTTGGAGCCATAGCTGGTTTCATAGAGGGAGGTTGGTCAGGATTAGTTGCTGGTTGGTAT
GGGTTCCAGCATTCAAATGATCAAGGAACCGGAATGGCTGCAGATAGAGACTCAACTCAA
AAGGCAATTGACAAAATAACGTCCAAAGTAAATAATATAGTCGACAAAATGAACAAACAG
TATGAAATTATTGACCATGAATTCAGCGAGATTGAAACTAGACTCAATATGATCAATGAT
AAGACTGATGACCAAATTCAAGACATATGGGCATATAATGCTGAATTGCTAGTACTGCTT
GAAAATCAAAAAACTCTCGATGAGCATGACGCAAATGTAAACAATCTTTATAACAAAGTG
AAGAGGGCACTGGGTTCCAATGCAGTGGAAGATGGGAAAGGATGCTTCAATCTATACCAT
AAATGCGATAACCAGTGCATGGAGACAATTCGAAACGGGACCTATAACAGAAGAAAGTAT
CAGGAGGAATCAAGACTAGAGAGACAGAAAATAGAGGGGGTCAAACTGGAATCTGAAGGA
ACCTACAAAATCCTCACCATTTATTCGACTGTCGCCTCATCTCTTGTTATTGCAATGGGG
TTCGCTGCCTTCTTGTTCTGGGCCATGTCTAATGGATCTTGCAGATGCAACATTTGTATA
TAA
>gi|202071403|gb|FJ190151.1| Influenza A virus (A/chicken/Jilin/dh1024/2007(H9N2)) segment 4 hemagglutinin (HA) gene, complete cds
TCACAACCACTCAAGATGGAAGCAGTATCACTAATAACTATACTACTAGTAGTGACAGTA
AGCAATGCAGACAAAATCTGCATCGGATACCAATCAACAAACTCCACAGAAACTGTAGAC
ACGCTAACAGAAAACAATGTTCCTGTGACACATGCCAAAGAATTGCTCCACACAGAGCAC
AATGGGATGCTATGTGCAACAAATCTGGGACATCCTCTTATCCTAGACACCTGCAACATT
GAAGGACTAATCTATGGCAACCCTTCCTGTGATCTACTGTTGGGAGGAAGAGAATGGTCC
TACATTGTAGAAAGACCATCGGCTGTCAATGGATTGTGTTATCCCGGGAATGTAGAAAAT
CTAGAAGAACTAAGGTCACTTTTTAGTTCTGCTAGTTCTTACCAGAGAATCCAGATTTTC
CCAGACGCAATCTGGAATGTGTCTTACAATGGGACAAGCAAAGCATGTTCTGACTCATTC
TACAGAAGCATGAGATGGTTGACTCAAAAGAGCAACGCTTACCCTATTCAAGATGCTCAA
TACACAAATAATAGAGGGAAGAACATTCTTTTCATGTGGGGCATAAATCACCCACCCACC
GACACTGTACAGACAAATCTGTACACAAGGACTGACACAACAACAAGTGTGGCGACAGAA
GATATAAATAGAACCTTCAAACCATTGATAGGACCAAGGCCTCTTGTAAATGGTCTGCAG
GGAAGGATTGATTATTATTGGTCGATATTGAAACCAGGTCAGACACTGAGAATAAGATCC
AATGGGAATCTAATTGCTCCATGGTATGGACACGTTCTTTCGGGAGAGAGCCATGGAAGA
ATACTGAAGACTGATTTAAACAGTGGTAACTGTGTGGTGCAATGTCAGACAGAAAGAGGT
GGTTTAAATACTACATTGCCATTCCAGAATGTAAGTAAATATGCATTTGGAAACTGCCCA
AAGTATGTTAGCGTAAAGAGTCTCAAATTGGCAGTTGGTCTGAGGAATGTGCCTGCTAGA
TCAAGCAGAGGACTATTTGGGGCTATAGCTGGATTCATAGAGGGAGGTTGGTCAGGGCTA
GTCGCTGGTTGGTATGGATTCCAGCATTCAAATGACCAGGGGGTTGGTATGGCAGCAGAT
AGGGACTCAACTCAAAAGGCAATTGACAAAATAACATCTAAAGTGAATAATATAGTCGAT
AAAATGAACAAACAGTATGAAATTATTGATCATGAATTCAGCGAGGTTGAAACCCGACTC
AACATGATCAATAATAAGATTGATGACCAAATTCAAGACATATGGGCATATAACGCAGAA
CTGCTAGTGCTGCTTGAAAACCAGAAAACACTCGATGAGCATGATGCGAATGTGAACAAT
CTATATAATAAAGTGAAGAGAGCATTGGGTTCCAATGCAGTGGAAGATGGGAAAGGGTGT
TTCGAGCTATACCATAAATGTGATGACCAGTGCATGGAAACAATTCGAAACGGGACCTAC
AACAGGAGAAAGTATAAGGAGGAATCAAAACTAGAAAGACAGAAAATAGAAGGGGTCAAA
CTGGAATCTGAAGGAACTTACAAAATCCTCACCATTTATTCGACTGTCGCCTCATCTCTT
GTGATTGCAATGGGGTTTGCTGCCTTCTTGTTCTGGGCCATGTCCAATGGATCTTGCAGA
TGCAACATTTGTATATAACTGGCAAAAACACC
>gi|202071401|gb|FJ190150.1| Influenza A virus (A/chicken/Sichuan/xc10/2001(H9N2)) segment 4 hemagglutinin (HA) gene, complete cds
TCACAACCACTCAAGATGGAAGCAGTATCACTAATAACTATACTACTAGTAGTGACAGTA
AGCAATGCAGACAAAATCTGCATCGGATACCAATCAACAAACTCCACAGAAACTGTAGAC
ACGCTAACAGAAAACAATGTTCCTGTGACACATGCCAAAGAATTGCTCCACACAGAGCAC
AATGGGATGCTATGTGCAACAAATCTGGGACATCCTCTTATCCTAGACACCTGTAACATT
GAAGGACTAATCTATGGCAACCCTTCCTGTGATCTACTGTTGGGAGGAAGAGAATGGTCC
TACATTGTAGAAAGACCATCGGCTGTCAATGGATTGTGTTATCCCGGGAATGTAGAAAAT
CTAGAAGAACTAAGGTCACTTTTTAGTTCTGCTAGTTCTTACCAGAGAATCCAGATTTTT
CCAGACGCAATCTGGAATGTGTCTTACAATGGGACAAGCAAAGCATGTTCTGACTCATTC
TACAGAAGCATGAGATGGTTGACTCAAAAGAGCAACGCTTACCCTATTCAAGATGCTCAA
TACACAAATAATAGAGGGAAGAACATTCTTTTCATGTGGGGCATAAATCACCCACCCACC
GACACTGTACAGACAAATCTGTACACAAGGACTGACACAACAACAAGTGTGGCGACAGAA
GATATAAATAGAACCTTCAAACCATTGATAGGACCAAGGCCTCTTGTAAATGGTCTGCAG
GGAAGGATTGATTATTATTGGTCGATATTGAAACCAGGTCAGACACTGAGAATAAGATCC
AATGGGAATCTAATTGCTCCATGGTATGGACACGTTCTTTCGGGAGAGAGCCATGGAAGA
ATACTGAAGACTGATTTAAACAGTGGTAACTGTGTGGTGCAATGTCAGACAGGAAGAGGT
GGTTTAAATACTACATTGCCATTCCAAAATGTAAGTAAATATGCATTTGGAAACTGCCCA
AAGTATGTTAGCGTAAAGAGTCTCAAATTGGCAGTTGGTCTGAGGAATGTGCCTGCTAGA
TCAAGCAGAGGACTATTTGGGGCTATAGCTGGATTCATAGAGGGAGGTTGGTCAGGGCTA
GTCGCCGGATGGTATGGTTTTCAACATTCAAACGATCAGGGAGTTGGGATGGCCGCAGAC
AAGGGATCTACCCAAAAAGCAATCGATAAAATAACATCAAAAGTGAACAACATAATCGAT
AAAATGAACAAGCAATATGAGGTCATTGATCATGAATTCAATGAGCTTGAGGCCAGGCTG
AACATGATCAACAACAAAATTGATGATCAGATTCAAGACATTTGGGCTTATAATGCAGAG
TTGCTGGTCTTGCTTGAAAACCAGAAAACTCTAGATGAGCATGATGCAAATGTGAACAAC
CTATACAACAAAGTGAAAAGAGCCTTGGGTTCCAATGCTGTAGAGGATGGAAACGGATGC
TTTGAACTGTACCACAAATGTGATGATCAATGCATGGAAACAATCAGAAATGGAACCTAC
GACAGGCAGAAATACCAAGAAGAATCAAGATTAGAAAGGCAGAAAATAGAAGGGGTAAAG
CTGGAATCTGAGGGCACTTACAAGATCCTCACCATTTATTCGACTGTCGCCTCATCTCTT
GTGCTTGCAATGGGGTTTGCTGCCTTCCTATTCTGGGCCATGTCCAATGGCTCTTGCAGA
TGCAACATTTGTATATAATTGGCAAAAACACC
>gi|202071399|gb|FJ190149.1| Influenza A virus (A/chicken/Sichuan/bs1210/2007(H9N2)) segment 4 hemagglutinin (HA) gene, complete cds
TCACAACCACTCAAGATGGAAGCTGCATCACTAATAACTATACTACTAGTAGTAACAGTA
AGCAATGCAGATAAAATCTGCATTGGCTACCAATCAACAAACTCCACAGAAACTGTAGAC
ACGCTAACCGAAAACAATGTTCCTGTGACACATGCCCAAGAATTGCTTCACACAGAGCAC
AATGGGATGCTATGTGCAACAAATCTGGGACGTCCTCTTATTCTAGACACCTGTACCATT
GAAGGACTAATCTATGGCAACCCTTCTTGTGATCTACTGCTGGGAGGAAGAGAATGGTCC
TATATTGTCGAAAGACCATCGGCTGTTAATGGATTGTGTTACCCCGGAAATGTAGAAAAC
CTAGAAGAACTAAGGTCACTTTTTAGCTCTGCTAGTTCTTACCAAAGAATCCAGATCTTC
CCAGACACAATCTGGAATGTGTCTTACAGTGGCACAAGCAAAGCATGTTCAGATTCATTC
TACAGAAGTATGAGGTGGTTGACTCAAAAGAACAACGCTTACCCTGTTCAAGATACCCAA
TACACAAATAATAGAGGAAGGAACATTCTTTTCATGTGGGGCATAAATCACCCACCCACT
GATACTGCGCAGACAAATCTGTACACAAGGACTGACACAACAACAAGTGTGGCGACAGAA
GAGATAAATAGGACCTTCAAACCATTGATAGGGCCAAGGCCTCTTGTCAATGGTCAGCAA
GGAAGGATTGATTATTATTGGGCGGTATTGAAACCAGGTCAGACATTGCGAGTAAGATCC
AACGGGAATCTAATCGCTCCATGGTATGGACACATTCTTTCAGGGGAGAGTCACGGAAGA
ATCCTGAAAACGGATTTAAACAGTGGTAACTGTGTAGTGCAATGTCAAACAGAAAGAGGT
GGCTTGAATACTACATTGCCATTCCACAACGTAAGTAAGTACGCATTTGGAAACTGCCCA
AAATTTGTTGGATTAAAGAGTCTCAAATTGGCAGTCGGTCTGAGGAATGTGCCTGCTAGA
TCAAGTAGAGGACTATTTGGAGCCATAGCGGGTTTCATAGAGGGAGGTTGGTCAGGGCTA
GTCGCTGGTTGGTACGGGTTCCAGCATTCAAATGATCAAGGAACTGGTATGGCTGCAGAT
AGAGACTCAACTCAAAAGGCAGTTGACAAAATAACGTCCAAAGTAAATAATATAGTCGAT
AAAATGAACAAACAGTATGAAATTATCGATCATGAATTCAGCGAGGTTGAAACTAGACTC
AATATGATCAATAATAAGATTGATGACCAAATTCAAGACATATGGGCATATAACGCGGAA
TTGCTAGTACTGCTTGAAAATCAGAAAACGCTCGATGAGCATGATGCAAATGTAAACAAT
CTATATAACAAAGTGAAGAGGGCACTGGGTTCCAATGCAGTGGAAGATGGGAAAGGATGC
TTCGAGCTATACCATAAATGCGATGACCAGTGCATGGAGACAATTCGAAACGGGACCTAT
AACAGAAGAAAGTATAAAGAGGAATCAAGACTAGAGAGACAGAAAATAGAAGGGGTCAAA
CTGGAATCTGAAGGAACCTACAAAATCCTCACCATTTATTCGACTGTCGCCTCATCTCTT
GTTATTGCAATGGGGTTCGCTGCCTTCTTGTTCTGGGCCATGTCCAATGGATCTTGCAGA
TGCAACATTTGTATATAATTGGCAAAAACACC
>gi|202071397|gb|FJ190148.1| Influenza A virus (A/chicken/Shenzhen/u/1999(H9N2)) segment 4 hemagglutinin (HA) gene, complete cds
TCACAACCACTCAAGATGGAAGCAGTACCACTAATAACTATACTACTAGTAGTAACAGCA
AGCAATGCAGACAAAATCTGCATCGGCTACCAATCAACAAACTCCACAGAAACCGTAGAC
ACGCTAACAGAAAACAATGTTCCTGTGACACATGCCAAAGAATTGCTCCACACAGAGCAC
AATGGGATGCTGTGTGCAACAAATCTGGGACGTCCTCTTATTCTAGACACTTGCACCATT
GAAGGACTGATCTATGGCAACCCTTCTTGTGATCTACTGTTGGGAGGAAGAGAATGGTCC
TACATCGTCGAAAGACCATCGGCTGTTAATGGAATGTGTTACCCCGGGAATGTAGAAAAC
CTAGAGGAACTAAGGTCACTTTTTAGTTCTGCTAGTTCCTACCAAAGAATCCAGATCTTT
CCAGACGCAATCTGGAATGTGTCTTACAGTGGAACAAGCAAAGCATGTTCAGATTCATTC
TACAGGAGCATGAGATGGTTGACTCAAAAGAACAACGCTTACCCTATTCAAGACGCCCAA
TACACAAATAATAGAGGAAAGAGCATTCTTTTCATGTGGGGCATAAATCACCCACCTACC
GATACTGTACAGACAAATCTGTACACAAGGACTGACACAACAACAAGTGTGGCAACAGAA
GATATAAATAGGACCTTCAAACCAGTGATAGGGCCAAGGCCCCTTGTCAATGGTCAGCAG
GGAAGAATTGATTATTATTGGTCGGTATTGAAACCAGGCCAGACATTGCGAGTAAGATCC
AATGGGAATCTAATCGCTCCATGGTATGGACACATTCTTTCAGGAGAGAGCCACGGAAGA
ATCCTGAAGACTGATTTAAACAGTGGTAGCTGTGTAGTGCAATGTCAAACAGAAAGAGGT
GGCTTAAATACTACTTTGCCATTCCACAATGTCAGTAAATATGCATTTGGAAACTGCCCA
AAATATGTTGGAGTAAAGAGTCTCAAACTGGCAGTTGGTCTGAGGAATGTGCCTGCTAGA
TCAAGTAGAGGACTATTTGGGGCCATAGCTGGATTCATAGAGGGAGGTTGGTCAGGGCTA
GTCGCTGGTTGGTATGGGTTCCAGCATTCAAATGATCAAGGGGTTGGTATAGCTGCAGAT
AGAGACTCAACTCAAAGGGCAATTGACAAAATAACGTCCAAAGTGAATAATATAGTCGAT
AAAATGAACAAGCAATATGAAATTATTGATCATGAATTCAGCGAGGTTGAAAATAGACTC
AATATGATCAATAATAAGATTGATGACCAGATACAAGACATATGGGCATATAACGCAGAA
TTGCTAGTGCTGCTTGAAAACCAGAAAACACTCGATGAGCATGATGCGAATGTAAACAAT
CTATATAACAAAGTGAAGAGGGCACTGGGTTCCAATGCAATGGAAGATGGGAAAGGGTGT
TTCGAGCTATACCATAAATGTGATGATCAGTGCATGGAGACAATTCGGAACGGGACCTAT
AACAGGAGAAAGTATAAAGAGGAATCAAGACTAGAAAGACAGAAAATAGAAGGGGTCAAG
CTGGAATCTGAAGGAACTTACAAAATCCTCACCATTTATTCGACTGTCGCCTCATCTCTT
GTGATTGCAATGGGGTTTGCTGCCTTCTTGTTCTGGGCCATGTCCAATGGATCTTGCAGG
TGCAACATTTGTATATAATTGGCAAAAACACC
>gi|202071395|gb|FJ190147.1| Influenza A virus (A/chicken/Shandong/yt1105/2007(H9N2)) segment 4 hemagglutinin (HA) gene, complete cds
TCACAACCACTCAAGATGGAAGCTGCATCACTAATAACTATACTACTAGTAGTAACAGTA
AGCAATGCAGATAAAATCTGCATTGGCTACCAATCAACAAACTCCACAGAAACTGTAGAC
ACGCTAACCGAAAACAATGTTCCTGTGACACATGCCCAAGAATTGCTTCACACAGAGCAC
AATGGGATGCTATGTGCAACAAATCTGGGACGTCCTCTTATTCTAGACACCTGTACCATT
GAAGGACTAATCTATGGCAACCCTTCTTGTGATCTACTGCTGGGAGGAAGAGAATGGTCC
TATATTGTCGAAAGACCATCGGCTGTTAATGGATTGTGTTACCCTGGAAATGTAGAAAAC
CTAGAAGAACTAAGGTCACTTTTTAGCTCTGCTAGTTCTTACCAAAGAATCCAGATCTTC
CCAGACACAATCTGGAATGTGTCTTACAGTGGCACAAGCAAAGCATGTTCAGATTCATTC
TACAGAAGTATGAGGTGGTTGACTCAAAAGAACAACGCTTACCCTGTTCAAGATGCCCAA
TACACAAATAATAGAGGAAGGAACATTCTTTTCATGTGGGGCATAAATCACCCACCCACT
GATACTGCGCAGACAAATCTGTACACAAGGACTGACACAACAACAAGTGTGGCGACAGAA
GAGATAAATAGGACCTTCAAACCATTGATAGGGCCAAGGCCTCTTGTCAATGGTCTGCAA
GGAAGGATTGATTATTATTGGGCGGTATTGAAACCAGGTCAGACATTGCGAGTAAGATCC
AACGGGAATCTAATCGCTCCATGGTATGGACACATTCTTTCAGGGGAGAGTCACGGAAGA
ATCCTGAAAACGGATTTAAACAGTGGTAACTGTGTAGTGCAATGTCAAACAGAAAGAGGT
GGCTTGAATACTACATTGCCATTCCACAACGTAAGTAAGTACGCATTTGGAAACTGCCCA
AAATATGTTGGATTAAAGAGTCTCAAATTGGCAGTCGGTCTGAGGAATGTGCCTGCTAGA
TCAAGTAGAGGACTATTTGGAGCCATAGCGGGTTTCATAGAGGGAGGTTGGTCAGGGCTA
GTTGCTGGTTGGTACGGGTTCCAGCATTCAAATGATCAAGGAACTGGTATGGCTGCAGAT
AGAGACTCAACTCAAAAGGCAGTTGACAAAATAACGTCCAAAGTAAATAATATAGTCGAT
AAAGTGAACAAACAGTATGAAATTATCGATCATGAATTCAGCGAGGTTGAAACTAGACTC
AATATGATCAATAATAAGATTGATGACCAAATTCAAGACATATGGGCATATAACGCGGAA
TTGCTAGTACTGCTTGAAAATCAGAAAACGCTCGATGAGCATGATGCAAATGTAAACAAT
CTATATAACAAAGTGAAGAGGGCACTGGGTTCCAATGCAGTGGAAGATGGGAAAGGATGC
TTCGAGCTATACCATAAATGCGATGACCAGTGCATGGAGACAATTCGAAACGGGACCTAT
AACAGAAGAAAGTATAAAGAGGAATCAAGACTAGAGAGACAGAAAATAGAAGGGGTCAAA
CTGGAATCTGAAGGAACCTACAAAATCCTCACCATTTATTCGACTGTCGCCTCATCTCTT
GTTATTGCAATGGGGTTCGCTGCCTTCTTGTTCTGGGCCATGTCCAATGGATCTTGCAGA
TGCAACATTTGTATATAATTGGCAAAAACACC
>gi|202071393|gb|FJ190146.1| Influenza A virus (A/chicken/Shandong/mp1224/2007(H9N2)) segment 4 hemagglutinin (HA) gene, complete cds
TCACAACCACTCAAGATGGAAGCAGTATCACTAATAACTATGCTACTAGTGGTAACAGTA
AGCAATGCAGATAAAATTTGCATCGGCTACCAATCAACAAACTCCACAGAAACTGTAGAC
ACATTAACAGAAAACAATGTCCCTGTTACACATGCCAAAGAATTGCTCCACACAGAGCAC
AATGGGATGCTGTGTGCTACAAATTTGGGACATCCTCTTATTCTAGACACCTGTACCATT
GAAGGACTAATCTATGGCAATCCTTCTTGTGATTTACTGTTGGGAGGAAGAGAATGGTCC
TACATCGTCGAGAGACCATCGGCTGTAAATGGATTGTGTTACCCCGGGAATATAGAAAAT
CTAGAAGAGCTAAGGTCACTTTTTAGTTCTGCTAGTTCTTATCAAAGGATCCAGATCTTT
CCAGACACAATCTGGAATGTGTCTTACAGTGGGACAAGCAAAGCATGTTCAGATTCATTC
TACAGAAGCATGAGATGGTTGACCCAAAAGAACAACGCTTACCCTATTCAAGACGCCCAA
TACACAAATAATCAAGAGAAGAACATTCTTTTCATGTGGGGCATAAATCATCCACCCACC
GATACTGCGCAGACAAATCTGTACACAAGAACTGACACAACAACAAGTGTAGCAACAGAA
GAAATAAATAGGACCTTCAAACCATTGATAGGACCAAGGCCTCTTGTCAATGGTTTGCAG
GGAAGAATTGATTATTATTGGTCGGTATTGAAACCAGGTCAAACACTGCGAATAAGATCC
AATGGGAATCTAATAGCACCATGGTATGGACACATTCTTTCAGGAGAGAGTCACGGAAGA
ATCCTTAAGACTGATCTAAAAAGGGGTAGCTGTACAGTACAATGTCAGACAGAAAAAGGT
GGCTTAAACACAACATTGCCATTCCAAAATGTAAGTAAGTATGCATTTGGAAACTGCTCG
AAATATGTTGGAATAAAGAGCCTCAAACTTGCAGTTGGTCTGAGGAATGTGCCTTCTAAA
TCAAGTAGAGGACTATTCGGAGCCATAGCTGGATTCATAGAGGGAGGTTGGTCAGGGCTA
GTCGCTGGTTGGTATGGATTCCAGCATTCAAATGACCAAGGGGTTGGTATGGCAGCAGAT
AGAGACTCAACCCAGAAGGCAATTGATAAAATAACATCCAAAGTGAATAACATAGTCGAT
AAAATGAACAAACAGTATGAAATTATTGATCATGAATTCAGCGAGGTTGAAACTAGACTT
AACATGATCAATAATAAGATTGATGATCAGATTCAAGACATATGGGCATATAACGCAGAA
TTGCTTGTGCTACTTGAGAACCAGAAAACACTCGATGAGCATGATGCAAATGTAAACAAT
CTATATAATAAAGTAAAGAGAGCATTGGGTTCCAATGCAGTGGAAGATGGGAAAGGATGT
TTCGAGCTATACCACAAATGTGATGACCAGTGCATGGAGACAATTCGGAACGGGACCTAC
AACAGGAGGAAGTATCAAGAGGAATCAAAATTAGAAAGACAGAAAATAGAGGGGGTCAAG
CTGGAATCTGAAGGAACTTACAAAATCCTCACCATTTATTCGACTGTCGCCTCATCTCTT
GTGATTGCAATGGGGTTTGCTGCCTTCTTGTTCTGGGCCATGTCCAATGGATCTTGCAGA
TGCAACATTTGTATATAATTGGCAAAAACACC
>gi|202071391|gb|FJ190145.1| Influenza A virus (A/chicken/Shandong/lx1129/2007(H9N2)) segment 4 hemagglutinin (HA) gene, complete cds
TCACAACCACTCAAGATGGAAGCTGCATCACTAATAACTATACTACTAGTAGTAACAGTA
AGCAATGCAGATAAAATCTGCATTGGCTACCAATCAACAAACTCCACAGAAACTGTAGAC
ACGCTAACCGAAAACAATGTTCCTGTGACACATGCCCAAGAATTGCTTCACACAGAGCAC
AATGGGATGCTATGTGCAACAAATCTGGGACGTCCTCTTATTCTAGACACCTGTACCATT
GAAGGACTAATCTATGGCAACCCTTCTTGTGATCTACTGCTGGGAGGAAGAGAATGGTCC
TATATTGTCGAAAGACCATCGGCTGTTAATGGATTGTGTTACCCCGGAAATGTAGAAAAC
CTAGAAGAACTAAGGTCACTTTTTAGCTCTGCTAGTTCTTACCAAAGAATCCAGATCTTC
CCAGACACAATCTGGAATGTGTCTTACAGTGGCACAAGCAAAGCATGTTCAGATTCATTC
TACAGAAGTATGAGGTGGTTGACTCAAAAGAACAACGCTTACCCTGTTCAAGATGCCCAA
TACACAAATAATAGAGGAAGGAACATTCTTTTCATGTGGGGCATAAATCACCCACCCACT
GATACTGCGCAGACAAATCTGTACACAAGGACTGACACAACAACAAGTGTGGCGACAGAA
GAGATAAATAGGACCTTCAAACCATTGATAGGGCCAAGGCCTCTTGTCAATGGTCAGCAA
GGAAGGATTGATTATTATTGGGCGGTATTGAAACCAGGTCAGACATTGCGAGTAAGATCC
AACGGGAATCTAATCGCTCCATGGTATGGACACATTCTTTCAGGGGAGAGTCACGGAAGA
ATCCTGAAAACGGATTTAAACAGTGGTAACTGTGTAGTGCAATGTCAAACAGAAAGAGGT
GGCTTGAATACTACATTGCCATTCCACAACGTAAGTAAGTACGCATTTGGAAACTGCCCA
AAATATGTTGGATTAAAGAGTCTCAAATTGGCAGTCGGTCTGAGGAATGTGCCTGCTAGA
TCAAGTAGAGGACTATTTGGAGCCATAGCGGGTTTCATAGAGGGAGGTTGGTCAGGGCTA
GTCGCTGGTTGGTACGGGTTCCAGCATTCAAATGATCAAGGAACTGGTATGGCTGCAGAT
AGAGACTCAACTCAAAAGGCAGTTGACAAAATAACGTCCAAAGTAAATAATATAGTCGAT
AAAATGAACAAACAGTATGAAATTATCGATCATGAATTCAGCGAGGTTGAAACTAGACTC
AATATGATCAATAATAAGATTGATGACCAAATTCAAGACATATGGGCATATAACGCGGAA
TTGCTAGTACTGCTTGAAAATCAGAAAACGCTCGATGAGCATGATGCAAATGTAAACAAT
CTATATAACAAAGTGAAGAGGGCACTGGGTTCCAATGCAGTGGAAGATGGGAAAGGATGC
TTCGAGCTATACCATAAATGCGATGACCAGTGCATGGAGACAATTCGAAACGGGACCTAT
AACAGAAGAAAGTATAAAGAGGAATCAAGACTAGAGAGACAGAAAATAGAAGGGGTCAAA
CTGGAATCTGAAGGAACCTACAAAATCCTCACCATTTATTCGACTGTCGCCTCATCTCTT
GTTATTGCAATGGGGTTCGCTGCCTTCTTGTTCTGGGCCATGTCCAATGGATCTTGCAGA
TGCAACATTTGTATATAATTGGCAAAAACACC
>gi|202071389|gb|FJ190144.1| Influenza A virus (A/chicken/Shandong/lx1029/2007(H9N2)) segment 4 hemagglutinin (HA) gene, complete cds
TCACAACCACTCAAGATGGAAGCAGTATCACTAATAACTATACTACTAGTAGTGACAGTA
AGCAATGCAGACAAAATCTGCATCGGATACCAATCAACAAACTCCACAGAAACTGTAGAC
ACGCTAACAGAAAACAATGTTCCTGTGACACATGCCAAAGAATTGCTCCACACAGAGCAC
AATGGGATGCTATGTGCAACAAATCTGGGACATCCTCTTATCCTAGACACCTGTAACATT
GAAGGACTAATCTATGGCAACCCTTCCTGTGATCTACTGTTGGGAGGAAGAGAATGGTCC
TACATTGTAGAAAGACCATCGGCTGTCAATGGATTGTGTTATCCCGGGAATGTAGAAAAT
CTAGAAGAACTAAGGTCACTTTTTAGTTCTGCTAGTTCTTACCAGAGAATCCAGATTTTT
CCAGACGCAATCTGGAATGTGTCTTACAATGGGACAAGCAAAGCATGTTCTGACTCATTC
TACAGAAGCATGAGATGGTTGACTCAAAAGAGCAACGCTTACCCTATTCAAGATGCTCAA
TACACAAATAATAGAGGGAAGAACATTCTTTTCATGTGGGGCATAAATCACCCACCCACC
GACACTGTACAGACAAATCTGTACACGAGGACTGACACAACAACAAGTGTGGCGACAGAA
GATATAAATAGAACCTTCAAACCATTGATAGGACCAGGGCCTCTTGTAAATGGTCTGCAG
GGAAGGATTGATTATTATTGGTCGATATTGAAACCAGGTCAGACACTGAGAATAAGATCC
AATGGGAATCTAATTGCTCCATGGTATGGACACGTTCTTTCGGGAGAGAGCCATGGAAGA
ATACTGAAGACTGATTTAAACAGTGGTAACTGTGTGGTGCAATGTCAGACAGAAAGAGGT
GGTTTAAATACTACATTGCCATTCCAAAATGTAAGTAAATATGCATTTGGAAACTGCCCA
AAGTATGTTAGCGTAAAGAGTCTCAAATTGGCAGTTGGTCTGAGGAATGTGCCTGCTAGA
TCAAGCAGAGGACTATTTGGGGCTATAGCTGGATTCATAGAGGGAGGTTGGTCAGGGCTA
GTCGCTGGTTGGTATGGATTCCAGCATTCAAATGACCAGGGGGTTGGTATGGCAGCAGAT
AGGGACTCAACTCAAAAGGCAATTGACAAAATAACATCTAAAGTGAATAATATAGTCGAT
AAAATGAACAAACAGTATGAAATTATTGATCATGAATTCAGCGAGGTTGAAACCCGACTC
AACATGATCAATAATAAGATTGATGACCAAATTCAAGACATATGGGCATATAACGCAGAA
CTGCTAGTGCTGCTTGAAAACCAGAAAACACTCGATGAGCATGATGCGAATGTGAACAAT
CTATATAATAAAGTGAAGAGAGCATTGGGTTCCAATGCAGTGGAAGATGGGAAAGGGTGT
TTCGAGCTATACCATAAATGTGATGACCAGTGCATGGAAACAATTCGAAACGGGACCTAC
AACAGGAGAAAGTATAAGGAGGAATCAAAACTAGAAAGACAGAAAATAGAAGGGGTCAAA
CTGGAATCTGAAGGAACTTACAAAATCCTCACCATTTATTCGACTGTCGCCTCATCTCTT
GTGATTGCAATGGGGTTTGCTGCCTTCTTGTTCTGGGCCATGTCCAATGGATCTTGCAGA
TGCAACATTTGTATATAACTGGCAAAAACACC
>gi|202071387|gb|FJ190143.1| Influenza A virus (A/chicken/Shandong/lx1027/2007(H9N2)) segment 4 hemagglutinin (HA) gene, complete cds
TCACAACCACTCAAGATGGAAGCTGCATCACTAATAACTATACTACTAGTAGTAACAGTA
AGCAATGCAGATAAAATCTGCATTGGCTACCAATCAACAAACTCCACAGAAACTGTAGAC
ACGCTAACCGAAAACAATGTTCCTGTGACACATGCCCAAGAATTGCTTCACACAGAGCAC
AATGGGATGCTATGTGCAACAAATCTGGGACGTCCTCTTATTCTAGACACCTGTACCATT
GAAGGACTAATCTATGGCAACCCTTCTTGTGATCTACTGCTGGGAGGAAGAGAATGGTCC
TATATTGTCGAAAGACCATCGGCTGTTAATGGATTGTGTTACCCCGGAAATGTAGAAAAC
CTAGAAGAACTAAGGTCACTTTTTAGCTCTGCTAGTTCTTACCAAAGAATCCAGATCTTC
CCAGACACAATCTGGAATGTGTCTTACAGTGGCACAAGCAAAGCATGTTCAGATTCATTC
TACAGAAGTATGAGGTGGTTGACTCAAAAGAACAACGCTTACCCTGTTCAAGATGCCCAA
TACACAAATAATAGAGGAAGGAACATTCTTTTCATGTGGGGCATAAATCACCCACCCACT
GATACTGTGCAGACAAATCTGTACACAAGGACTGACACAACAACAAGTGTGGCGACAGAA
GAGATAAATAGGACCTTCAAACCATTGATAGGGCCAAGGCCTCTTGTCAATGGTCTGCAA
GGAAGGATTGATTATTATTGGGCGGTATTGAAACCAGGTCAGACATTGCGAGTAAGATCC
AACGGGAATCTAATCGCTCCATGGTATGGACACATTCTTTCAGGGGAGAGTCACGGAAGA
ATCCTGAAAACGGATTTAAACAGTGGTAACTGTGTAGTGCAATGTCAAACAGAAAGAGGT
GGCTTGAATACTACATTGCCATTCCACAACGTAAGTAAGTACGCATTTGGAAACTGCCCA
AAATATGTTGGATTAAAGAGTCTCAAATTGGCAGTCGGTCTGAGGAATGTGCCTGCTAGA
TCAAGTAGAGGACTATTTGGAGCCATAGCGGGTTTCATAGAGGGAGGTTGGTCAGGGCTA
GTCGCTGGTTGGTACGGGTTCCAGCATTCAAATGATCAAGGAACTGGTATGGCTGCAGAT
AGAGACTCAACTCAAAAGGCAGTTGACAAAATAACGTCCAAAGTAAATAATATAGTCGAT
AAAGTGAACAAACAGTATGAAATTATCGATCATGAATTCAGCGAGGTTGAAACTAGACTC
AATATGATCAATAATAAGATTGATGACCAAATTCAAGACATATGGGCATATAACGCGGAA
TTGCTAGTACTGCTTGAAAATCAGAAAACGCTCGATGAGCATGATGCAAATGTAAACAAT
CTATATAACAAAGTGAAGAGGGCACTGGGTTCCAATGCAGTGGAAGATGGGAAAGGATGC
TTCGAGCTATACCATAAATGCGATGACCAGTGCATGGAGACAATTCGAAACGGGACCTAT
AACAGAAGAAAGTATAAAGAGGAATCAAGACTAGAGAGACAGAAAATAGAAGGGGTCAAA
CTGGAATCTGAAGGAACCTACAAAATCCTCACCATTTATTCGACTGTCGCCTCATCTCTT
GTTATTGCAATGGGGTTCGCTGCCTTCTTGTTCTGGGCCATGTCCAATGGATCTTGCAGA
TGCAACATTTGTATATAATTGGCAAAAACACC
>gi|202071385|gb|FJ190142.1| Influenza A virus (A/chicken/Shandong/lx1023/2007(H9N2)) segment 4 hemagglutinin (HA) gene, complete cds
TCACAACCACTCAAGATGGAAGCTGCATCACTAATAACTATACTACTAGTAGTAACAGTA
AGCAATGCAGATAAAATCTGCATTGGCTACCAATCAACAAACTCCACAGAAACTGTAGAC
ACGCTAACCGAAAACAATGTTCCTGTGACACATGCCCAAGAATTGCTTCACACAGAGCAC
AATGGGATGCTATGTGCAACAAATCTGGGACGTCCTCTTATTCTAGACACCTGTACCATT
GAAGGACTAATCTATGGCAACCCTTCTTGTGATCTACTACTGGGAGGAAGAGAATGGTTC
TATATTGTCGAAAGACCATCGGCTGTTAATGGATTGTGTTACCCCGGAAATGTAGAAAAC
CTAGAAGAACTAAGGCCACTTTTTAGCTCTGCTAGTTCTTACCAAAGAATCCAGATCTTC
CCAGACACAATCTGGAATGTGTCTTACAGTGGCACAAGCAAAGCATGTTCAGAATCATTC
TACAGAAGTATGAGGTGGTTGACTCAAAAGAACAACGCTTACCCTGTTCAAGATGCCCAA
TACACAAATAATAGAGGAAGGAACATTCTTTTCATGTGGGGCATAAATCACCCACCCACT
GATACTGCGCAGACAAATCTGTACACAAGGACTGACACAACAACAAGTGTGGCGACAGAA
GAGATAAATAGGACCTTCAAACCATTGATAGGGCCAAGGCCTCTTGTCAATGGTCTGCAA
GGAAGGATTGATTATTATTGGGCGGTATTGAAACCAGGTCAGACATTGCGAATAAGATCC
AACGGGAATCTAATCGCTCCATGGTATGGACACATTCTTTCAGGGGAGAGTCACGGAAGA
ATCCTGAAAACGGATTTAAACAGTAGTAACTGTGTAGTGCAATGTCAAACAGAAGGAGGT
GGCTTGAATACTACATTGCCATTCCACAACGTAAGTAAGTACGCATTTGGAAACTGCCCA
AAATATGTTGGATTAAAGAGTCTCAAATTAGCAGTCGGTCTGAGGAATGTGCCTGCTAGA
TCAAGTAGAGGACTATTTGGAGCCATAGCGGGTTTCATAGAGGGAGGTTGGTCAGGGCTA
GTCGCTGGTTGGTACGGGTTCCAGCATTCAAATGATCAAGGAACTGGTATGGCTGCAGAT
AGAGACTCAACTCAAAAGGCAGTTGACAAAATAACGTCCAAAGTAAATAATATAGTCGAT
AAAATGAACAAACAGTATGAAATTATCGATCATGAATTCAGCGAGGTTGAAACTAGACTC
AATATGATCAATAATAAGATTGATGACCAAATTCAAGACATATGGGCATATAACGCGGAA
TTGCTAGTACTGCTTGAAAATCAGAAAACGCTCGATGAGCATGATGCAAATGTAAACAAT
CTATATAACAAAGTGAAGAGGGCACTGGGTTCCAATGCAGTGGAAGATGGGAAAGGATGC
TTCGAGCTATACCATAAATGCGATGACCAGTGCATGGAGACAATTCGAAACGGGACCTAT
AACAGAAGAAAGTATAAAGAGGAATCAAGACTAGAGAGACAGAAAATAGAAGGGGTCAAA
CTGGAATCTGAAGGAACCTACAAAATCCTCACCATTTATTCGACTGTCGCCTCATCTCTT
GTTATTGCAATGGGGTTCGCTGCCTTCTTGTTCTGGGCCATGTCCAATGGATCTTGCAGA
TGCAACATTTGTATATAATTGGCAAAAACACC
>gi|202071383|gb|FJ190141.1| Influenza A virus (A/chicken/Shandong/lx414/2007(H9N2)) segment 4 hemagglutinin (HA) gene, complete cds
TCACAACCACTCAAGATGGAAGCAGTATCACTAGTAACTATACTACTAGTAGTGACAGTA
AGCAATGCAGACAAAATCTGCATCGGATACCAATCAACAAACTCCACAGAAACTGTAGAC
ACGCTAACAGAAAACAATGTTCCTGTGACACATGCCAAAGAATTGCTCCACACAGAGCAC
AATGGGATGCTATGTGCAACAAATCTGGGACATCCTCTTATCCTAGACACCTGTAACATT
GAAGGACTAATCTATGGCAACCCTTCCTGTGATCTACTGTTGGGAGGAAGAGAATGGTCC
TACATTGTAGAAAGACCATCGGCTGTCAATGGATTGTGTTATCCCGGGAATATAGAAAAT
CTAGAAGAACTAAGGTCACTTTTTAGTTCTGCTAGTTCTTACCAGAGAATCCAGATTTTT
CCAGACGCAATCTGGAATGTGTCTTACAGTGGGACAAGCAAAGCATGTTCTGACTCATTC
TACAGAAGCATGAGATGGTTGACTCAAAAGAGCAACGCTTACCCTATTCAAGATGCTCAA
TACACAAATAATAGAGGGAAGAACATTCTTTTCATGTGGGGCATAAATCACCCACCCACC
GACACTGTACAGACAAATCTGTACACAAGGACTGACACAACAACAAGTGTGGCGACAGAA
GATATAAATAGAACCTTCAAACCATTGATAGGACCAAGGCCTCTTGTAAATGGTCTGCAG
GGAAGGATTGATTATTATTGGTCGATATTGAAACCAGGTCAGACACTGAGAATAAGATCC
AATGGGAATCTAATTGCTCCATGGTATGGACACGTTCTTTCGGGAGAGAGCCATGGAAGA
ATACTGAAGACTGATTTAAACAGTGGTAACTGTGTGGTGCAATGTCAGACAGAAAGAGGT
GGTTTAAATACTACATTGCCATTCCAAAATGTAAGTAAATATGCATTTGGAAACTGCCCA
AAGTATGTTAGCGTAAAGAGTCTCAAATTGGCAGTTGGTCTGAGGAATGTGCCTGCTAGA
TCAAGCAGAGGACTATTTGGGGCTATAGCTGGATTCATAGAGGGAGGTTGGTCAGGGCTA
GTCGCTGGTTGGTATGGATTCCAGCATTCAAATGACCAGGGGGTTGGTATGGCAGCAGAT
AGGGACTCAACTCAAAAGGCAATTGACAAAATAACATCTAAAGTGAATAATATAGTCGAT
AAAATGAACAAACAGTATGAAATTATTGATCATGAATTCAGCGAGGTTGAAACCCGACTC
AACATGATCAATAATAAGATTGATGACCAAATTCAAGACATATGGGCATATAACGCAGAA
CTGCTAGTGCTGCTTGAAAACCAGAAAACACTCGATGAGCATGATGCGAATGTGAACAAT
CTATATAATAAAGTGAAGAGAGCATTGGGTTCCAATGCAGTGGAAGATGGGAAAGGGTGT
TTCGAGCTATACCATAAATGTGATGACCAGTGCATGGAAACAATTCGAAACGGGACCTAC
AACAGGAGAAAGTATAAGGAGGAATCAAAACTAGAAAGACAGAAAATAGAAGGGGTCAAA
CTGGAATCTGAAGGAACTTACAAAATCCTCACCATTTATTCGACTGTCGCCTCATCTCTT
GTGATTGCAATGGGGTTTGCTGCCTTCTTGTTCTGGGCCATGTCCAATGGATCTTGCAGA
TGCAACATTTGTATATAACTGGCAAAAACACC
>gi|202071381|gb|FJ190140.1| Influenza A virus (A/chicken/Shandong/lx331/2007(H9N2)) segment 4 hemagglutinin (HA) gene, complete cds
TCACAACCACTCAAGATGGAAGCAGTATCACTAATAACTATACTACTAGTAGTGACAGTA
GGCAATGCAGACAAAATCTGCATCGGATACCAATCAACAAACTCCACAGAAACTGTAGAC
ACGCTAACAGAAAACAATGTTCCTGTGACACATGCCAAAGAATTGCTCCACACAGAGCAC
AATGGGATGCTATGTGCAACAAATCTGGGACATCCTCTTATCCTAGACACCTGTAACATT
GAAGGACTAATCTATGGCAACCCTTCCTGTGATCTACTGTTGGGAGGAAGAGAATGGTCC
TACATTGTAGAAAGACCATCGGCTGTCAATGGATTGTGTCATCCCGGGAATGTAGAAAAT
CTAGAAGAACTAAGGTCACTTTTTAGTTCTGCTAGTTCTTACCAGAGAATCCAGATTTTT
CCAGACGCAATCTGGAATGTGTCTTACAGTGGGACAAGCAAAGCATGTTCTGACTCATTC
TACAGAAGCATGAGATGGTTGACTCAAAAGAGCAACGCTTACCCTATTCAAGATGCTCAA
TACACAAATAATAGAGGGAAGAACATTCTTTTCATGTGGGGCATAAATCACCCACCCACT
GACACTGCACAGACAAATCTGTACACAAGGACTGACACAACAACAAGTGTGGCGACAGAA
GATATAAATAGAACCTTCAAACCATTGATAGGACCAAGGCCTCTTGTAAATGGTCAGCAG
GGAAGGATTGATTATTATTGGTCGATATTGAAACCAGGTCAGACACTGAGAATAAGATCC
AATGGGAATCTAATTGCTCCATGGTATGGACACGTTCTGTCGGGAGAGAGCCATGGAAGA
ATACTGAAGACTGATTTAAACAGTGGTAACTGTGTGGTGCAATGTCAGACAGAAAGAGGT
GGTTTAAATACTACATTGCCATTCCAAAATGTAAGTAAATATGCATTTGGAAACTGCCCA
AAGTATGTTAGCGTAAAGAGTCTCAAATTGGCAGTTGGTCTGAGGAATGTGCCTGCTAGA
TCAAGCAGAGGACTATTTGGGGCTATAGCTGGATTCATAGAGGGAGGTTGGTCAGGGCTA
GTCGCTGGTTGGTATGGATTCCAGCATTCAAATGACCAAGGGGTTGGTATGGCAGCAGAT
AGAGACTCAACCCAAAAGGCAATTGATAAAATAGCATCCAAAGTGAATAACATAGTCGAT
AAAATGAACAAACAGTATGAAATTATTGATCATGAATTCAGCGAGGTTGAAACTAGACTT
AACATGATCAATAATAAGATTGATGATCAAATTCAAGACATATGGGCATATAATGCAGAA
TTGCTAGTTCTGCTTGAAAGCCAGAAAACACTCGATGAGCATGATGCAAATGTAAACAAT
CTATATAATAAAGTGAAGAGGGCATTGGGTTCCAATGCAGTGGAAGATGGAAAAGGATGT
TTCGAGCTATACCACAAATGTGATGACCAGTGCATGGAGACAATTCGAAACGGGACCTAC
AACAGGAGGAAGTATCAAGAGGAATCAAAATTAGAAAGACAGAAAATAGAGGGGGTCAAG
CTGGAATCTGAAGGAACTTACAAAATCCTCACCATTTATTCGACTGTCGCCTCATCTCTT
GTGATTGCAATGGGGTTTGCTGCCTTCTTGTTCTGGGCCATGTCCAATGGGTCTTGCAGA
TGCAACATTTGTATATAATTGGCAAAAACACC
>gi|202071379|gb|FJ190139.1| Influenza A virus (A/chicken/Shandong/lx327/2007(H9N2)) segment 4 hemagglutinin (HA) gene, complete cds
TCACAACCACTCAAGATGGAAGCAGTATCACTAATAACTATACTACTAGTAGTGACAGTA
AGCAATGCAGACAAAATCTGCATCGGATACCAATCAACAAACTCCACAGAAACTGTAGAC
ACGCTAACAGAAAACAATGTTCCTGTGACACATGCCAAAGAATTGCTCCACACAGAGCAC
AATGGGATGCTATGTGCAACAAATCTGGGACATCCTCTTATCCTAGACACCTGTAACATT
GAAGGACTAATCTATGGCAACCCTTCCTGTGATCTACTGTTGGGAGGAAGAGAATGGTCC
TACATTGTAGAAAGACCATCGGCTGTCAATGGATTGTGTTATCCCGGGAATGTAGAAAAT
CTAGAAGAACTAAGGTTACTTTTTAGTTCTGCTAGTTCTTACCAGAGAATCCAGATTTTT
CCAGACGCAATCTGGAATGTGTCTTACAATGGGACAAGCAAAGCATGTTCTGACTCATTC
TACAGAAGCATGAGATGGTTGACTCAAAAGAGCAACGCTTACCCTATTCAAGATGCTCAA
TACACAAATAATAGAGGGAAGAACATTCTTTTCATGTGGGGCATAAATCACCCACCCACC
GACACTGTACAGACAAATCTGTACACAAGGACTGACACAACAACAAGTGTGGCGACAGAA
GATATAAATAGAACCTTCAAACCATTGATAGGACCAAGGCCTCTTGTAAATGGTCTGCAG
GGAAGGATTGATTATTATTGGTCGATATTGAAACCAGGTCAGACACTGAGAATAAGATCC
AATGGGAATCTAATTGCTCCATGGTATGGACACGTTCTTTCGGGAGAGAGCCATGGAAGA
ATACTGAAGACTGATTTAAACAGTGGTAACTGTGTGGTGCAATGTCAGACAGAAAGAGGT
GGTTTAAATACTACATTGCCATTCCAAAATGTAAGTAACTATGCATTTGGAAACTGCCCA
AAGTATGTTAGCGTAAAGAGTCTCAAATTGGCAGTTGGTCTGAGGAATGTGCCTGCTAGA
TCAAGCAGAGGACTATTTGGGGCTATAGCTGGATTCATAGAGGGAGGTTGGTCAGGGCTA
GTCGCTGGTTGGTATGGATTCCAGCATTCAAATGACCAGGGGGTTGGTATGGCAGCAGAT
AGGGACTCAACTCAAAAGGCAATTGACAAAATAACATCTAAAGTGAATAATATAGTCGAT
AAAATGAACAAACAGTATGAAATTATTGATCATGAATTCAGCGAGGTTGAAACCCGACTC
AACATGATCAATAATAAGATTGATGACCAAATTCAAGACATATGGGCATATAACGCAGAA
CTGCTAGTGCTGCTTGAAAACCAGAAAACACTCGATGAGCATGATGCGAATGTGAACAAT
CTATATAATAAAGTGAAGAGAGCATTGGGTTCCAATGCAGTGGAAGATGGGAAAGGGTGT
TTCGAGCTATACCATAAATGTGATGACCAGTGCATGGAAACAATTCGAAACGGGACCTAC
AACAGGAGAAAGTATAAGGAGGAATCAAAACTAGAAAGACAGAAAATAGAAGGGGTCAAA
CTGGAATCTGAAGGAACTTACAAAATCCTCACCATTTATTCGACTGTCGCCTCATCTCTT
GTGATTGCAATGGGGTTTGCTGCCTTCTTGTTCTGGGCCATGTCCAATGGATCTTGCAGA
TGCAACATTTGTATATAACTGGCAAAAACACC
>gi|202071377|gb|FJ190138.1| Influenza A virus (A/chicken/Shandong/lx316/2008(H9N2)) segment 4 hemagglutinin (HA) gene, complete cds
TCACAACCACTCAAGATGGAAGCAGTATCACTAATAACTATGCTACTAGTAGCAACAGTA
AGCAATGCAGATAAAATCTGCATCGGCTACCAATCAACAAACTCCACAGAAACTGTAGAC
ACACTAACAGAAAACAATGTCCCTGTGACACATGCCAAAGAATTGCTCCACACAGAGCAT
AATGGGATGCTGTGTGCAACAAGCTTGGGACATCCTCTTATTCTAGACACCTGTACCATT
GAAGGACTAATCTATGGCAATCCTTCTTGTGATCTACTGTTGGGAGGAAGAGAATGGTCC
TATATCGTCGAGAGACCATCGGCTGTTAATGGATTGTGTTACCCCGGGAATGTAGAAAAT
CTAGAAGAGCTAAGGTCACTTTTTAGTTCTGCTAGTTCTTATCAAAGGATCCAGATTTTT
CCAGACACAATCTGGAATGTGTCTTACAGTGGGACAAGCAAAGCATGTTCAGATTCATTC
TACAGAAGCATGAGATGGTTGACCCAAAAGAACAACGCTTACCCTATTCAAGACGCCCAA
TACACAAATAATCAAGAAAAGAACATTCTTTTCATGTGGGGCATAAATCACCCACCCACC
GATACTGTGCAGACAAATCTGTACACAAGAACCGACACAACAACAAGTGTGGCAACAGAA
GAAATAAATAGGACCTTCAAACCATTGATAGGACCAAGGCCTCTTGTCAATGGTTTGCAG
GGGAGAATTGACTATTATTGGTCGGTATTGAAACCGGGTCAAACACTGCGAATAAGATCC
AATGGGAATCTAATAGCTCCATGGTATGGACACATTCTTTCAGGAGAGAGCCACGGAAGA
ATCCTGAAGACTGATTTAAAAAGGGGTAGCTGCACAGTGCAATGTCAGACAGAAAAAGGT
GGCTTAAACACAACATTGCCATTCCAAAACGTAAGTAAGTATGCATTTGGAAACTGCTCG
AAATATATTGGAATAAAGAGTCTCAAACTTGCAGTTGGTCTGAGGAATGTGCCTTCTAGA
TCTAGTAGAGGACTATTTGGGGCCATATCAGGATTCATAGAGGGAGGTTGGTCAGGGCTA
GTCGCTGGTTGGTATGGATTCCAGCATTCAAATGACCAAGGGGTTGGTATGGCAGCAGAT
AGAGACTCAACCCAAACGGCAATTGATAAAATAACATCCAAAGTGAATAACATAGTCGAC
AAAATGAACAAGCAGTATGAAATTATTGATCATGAATTCAGTGAGGTTGAAACTAGACTT
AACATGATCAATAATAAGATTGATGATCAAATCCAAGACATATGGGCATATAATGCAGAA
TTGCTAGTTCTGCTTGAAAACCAGAAAACACTCGATGAGCATGATGCAAATGTAAACAAT
CTATATAATAAAGTGAAGAGGGCATTGGGTTCCAATGCGGTGGAAGATGGGAAAGGATGT
TTCGAGCTATACCACAAATGTGATGACCAGTGCATGGAGACAATCCGGAACGGGACCTAC
AACAGGAGGAAGTATCAAGAGGAATCAAAATTAGAAAGACAGAAAATAGAGGGGGTCAAG
CTGGAATCTGAAGGAACTTACAAAATCCTCACCATTTATTCGACTGTCGCCTCATCTCTT
GTGATTGCAATGGGGTTTGCTGCCTTCTTGTTCTGGGCCATGTCCAATGGGTCTTGCAGA
TGCAACATTTGTATATAATTGGCAAAAACACC
>gi|202071375|gb|FJ190137.1| Influenza A virus (A/chicken/Shandong/lc1124/2007(H9N2)) segment 4 hemagglutinin (HA) gene, complete cds
TCACAACCACTCAAGATGGAAGCAGTATCACTAATAACTATGCTACTAGTAGTAACAGTA
AGCAATGCAGATAAAATCTGCATAGGCTACCAATCAACAAACTCCACAGAAACTGTAGAC
ACACTAACAGAAAACAATGTCCCTGTGACACATGCCAAAGAATTGCTCCACACAGAGCAC
AATGGGATGCTGTGTGCAACAAGCTTGGGACATCCTCTTATTCTAGACACCTGTACCATT
GAGGGGCTAATCTATGGCAATCCTTCTTGTGATTTACTGTTGGGAGGAAGAGAATGGTCC
TACATCGTCGAGAGACCATCGGCTGTTAATGGATTGTGTTACCCCGGGAATGTAGAAAAT
CTAGAAGAGCTAAGGTCACTTTTTAGTTCTGCTAGTTCTTATCAAAGGATCCAAATTTTT
CCAGATACAATCTGGAATGTGTCTTACAGTGGGACAAGCAAAGCATGTTCAGATTCATTC
TACAGAAGCATGAGATGGTTGACCCAAAAGAACAACGCTTACCCTATTCAAGACGCCCAA
TACACAAATAATCGAGAAAAGAACATCCTTTTCATGTGGGGCATAAATCACCCACCCACC
GATACTACGCAGACAAATCTGTACACAAGAACCGACACAACAACAAGTGTGGCGACAGAA
GAAATAAATAGGACCTTCAAACCATTGATAGGACCAAGGCCTCTTGTCAATGGTTTGCAG
GGAAGAATTGACTATTATTGGTCGGTATTGAAACCAGGTCAAACACTGCGAATAAGATCC
AATGGGAATCTAATAGCTCCATGGTATGGACACATTCTTTCAGGAGAGAGTCACGGAAGA
ATCCTGAAGACTGATTTAAAAAGGGGTAGTTGCACAGTGCAATGTCAGACAGAAAAAGGT
GGCTTAAACACAACATTGCCATTCCAAAATGTAAGTAAGTATGCATTTGGAAACTGCTCG
AAATATGTTGGAATAAAGAGTCTCAAGCTTGCAGTTGGTCTGAGGAATGTGCCTTCTAGA
TCTAGTAGAGGACTATTCGGGGCCATAGCAGGATTCATAGAGGGAGGTTGGTCAGGGCTA
GTCGCTGGTTGGTATGGATTCCAGCATTCAAATGACCAAGGGGTTGGTATGGCAGCAGAT
AGAGACTCAACCCAAAAGGCAATTGATAAAATAACATCCAAAGTGAATAACATAGTCGAT
AAAATGAACAAGCAATATGAAATTATTGATCATGAATTCAGCGAGGTTGAAACTAGACTT
AACATGATCAATAATAAGATTGATGATCAAATTCAAGACATATGGGCATATAATGCAGAA
TTGCTAGTTTTGCTTGAAAACCAGAAAACACTCGATGAGCATGATGCAAATGTAAACAAT
CTATATAATAAAGTGAAGAGGGCATTGGGTTCCAATGCGGTGGAAGATGGGAAAGGATGT
TTCGAGCTATACCACAAATGTGATGACCAGTGCATGGAGACAATTCGGAACGGGACCTAC
AACAGGAGGAAGTATCAAGAGGAATCAAAACTAGAAAGACAGAAAATAGAAGGGGTCAAG
CTGGAATCTGAAGGAACTTACAAAATCCTCACCATTTATTCGACTGTCGCCTCATCTCTT
GTGATTGCAATGGGGTTTGCTGCCTTCTTGTTCTGGGCCATGTCCAATGGGTCTTGCAGA
TGCAACATTTGTATATAATTGGCAAAAACACC
>gi|202071373|gb|FJ190136.1| Influenza A virus (A/chicken/Shandong/cy1127/2007(H9N2)) segment 4 hemagglutinin (HA) gene, complete cds
TCACAACCACTCAAGATGGAAGCTGCATCACTAATAACTATACTACTAGTAGTAACAGTA
AGCAATGCAGATAAAATCTGCATTGGCTACCAATCAACAAACTCCACAGAAACTGTAGAC
ACGCTAACCGAAAACAATGTTCCTGTGACACATGCCCAAGAATTGCTTCACACAGAGCAC
AATGGGATGCTATGTGCAACAAATCTGGGACGTCCTCTTATTCTAGACACCTGTACCATT
GAAGGACTAATCTATGGCAACCCTTCTTGTGATCTACTGCTGGGAGGAAGAGAATGGTCC
TATATTGTCGAAAGACCATCGGCTGTTAATGGATTGTGTTACCCCGGAAATGTAGAAAAC
CTAGAAGAACTAAGGTCACTTTTTAGCTCTGCTAGTTCTTACCAAAGAATCCAGATCTTC
CCAGACACAATCTGGAATGTGTCTTACAGTGGCACAAGCAAAGCATGTTCAGATTCATTC
TACAGAAGTATGAGGTGGTTGACTCAAAAGAACAACGCTTACCCTGTTCAAGATGCCCAA
TACACAAATAATAGAGGAAGGAACATTCTTTTCATGTGGGGCATAAATCACCCACCCACT
GATACTGCGCAGACAAATCTGTACACAAGGACTGACACAACAACAAGTGTGGCGACAGAA
GAGATAAATAGGACCTTCAAACCATTGATAGGGCCAAGGCCTCTTGTCAATGGTCTGCAA
GGAAGGATTGATTATTATTGGGCGGTATTGAAACCAGGTCAGACATTGCGAGTAAGATCC
AACGGGAATCTAATCGCTCCATGGTATGGACACATTCTTTCAGGGGAGAGTCACGGAAGA
ATCCTGAAAACGGATTTAAACAGTGGTAACTGTGTAGTGCAATGTCAAACAGAAAGAGGT
GGCTTGAATACTACATTGCCATTCCACAACGTAAGTAAGTACGCATTTGGAAACTGCCCA
AAATATGTTGGATTAAAGAGTCTCAAATTGGCAGTCGGTCTGAGGAATGTGCCTGCTAGA
TCAAGTAGAGGACTATTTGGAGCCATAGCGGGTTTCATAGAGGGAGGTTGGTCAGGGCTA
GTCGCTGGTTGGTACGGGTTCCAGCATTCAAATGATCAAGGAACTGGTATGGCTGCAGAT
AGAGACTCAACTCAAAAGGCAGTTGACAAAATAACGTCCAAAGTAAATAATATAGTCGAT
AAAATGAACAAACAGTATGAAATTATCGATCATGAATTCAGCGAGGTTGAAACTAGACTC
AATATGATCAATAATAAGATTGATGACCAAATTCAAGACATATGGGCATATAACGCGGAA
TTGCTAGTACTGCTTGAAAATCAGAAAACGCTCGATGAGCATGATGCAAATGTAAACAAT
CTATATAACAAAGTGAAGAGGGCACTGGGTTCCAATGCAGTGGAAGATGGGAAAGGGTGC
TTCGAGCTATACCATAAATGCGATGACCAGTGCATGGAGACAATTCGAAACGGGACCTAT
AACAGAAGAAAGTATAAAGAGGAATCAAGACTAGAGAGACAGAAAATAGAAGGGGTCAAA
CTGGAATCTGAAGGAACCTACAAAATCCTCACCATTTATTCGACTGTCGCCTCATCTCTT
GTTATTGCAATGGGGTTCGCTGCCTTCTTGTTCTGGGCCATGTCCAATGGATCTTGCAGA
TGCAACATTTGTATATAATTGGCAAAAACACC
>gi|202071371|gb|FJ190135.1| Influenza A virus (A/chicken/Shandong/zc820/2006(H9N2)) segment 4 hemagglutinin (HA) gene, complete cds
TCACAACCACTCAAGATGGAAGCTGCATCACTAATAACTATACTACTAGTAGTAACAGTA
AGCAATGCAGATAAAATCTGCATTGGCTACCAATCAACAAACTCCACAGAAACTGTAGAC
ACGCTAACCGAAAACAATGTTCCTGTGACACATGCCCAAGAATTGCTTCACACAGAGCAC
AATGGGATGCTATGTGCAACAAATCTGGGACGTCCTCTTATTCTAGACACCTGTACCATT
GAAGGACTAATCTATGGCAACCCTTCTTGTGATCTACTGCTGGGAGGAAGAGAATGGTCC
TATATTGTCGAAAGACCATCGGCTGTTAATGGATTGTGTTACCCCGGAAATGTAGAAAAC
CTAGAAGAACTAAGGTCACTTTTTAGCTCTGCTAGTTCTTACCAAAGAATCCAGATCTTC
CCAGACACAATCTGGAATGTGTCTTACAGTGGCACAAGCAAAGCATGTTCAGATTCATTC
TACAGAAGTATGAGGTGGTTGACTCAAAAGAACAACGCCTACCCTGTTCAAGATGCCCAA
TACACAAATAATAGAGGAAGGAACATTCTTTTCATGTGGGGCATAAATCACCCACCCACT
GATACTGCGCAGACAAATCTGTACACAAGGACTGACACAACAACAAGTGTGGCGACAGAA
GATATAAATAGGACCTTCAAACCATTGATAGGGCCAAGGCCTCTTGTCAATGGTCAGCAA
GGAAGGATTGATTATTATTGGGCGGTATTGAAACCAGGTCAGACATTGCGAGTAAGATCC
AACGGGAATCTAATCGCTCCATGGTATGGACACATTCTTTCAGGGGAGAGTCACGGAAGA
ATCCTGAAAACGGATTTAAACAGTGGTAACTGTGTAGTGCAATGTCAAACAGAAAGAGGT
GGCTTAAATACTACATTGCCATTCCACAACGTAAGTAAGTACGCATTTGGAAACTGCCCA
AAATATGTTGGAGTAAAGAGTCTCAAATTGGCAGTCGGTCTGAGGAATGTGCCTGCTAGA
TCAAGTAGAGGACTATTTGGAGCCATAGCGGGTTTCATAGAGGGAGGTTGGCCAGGGCTA
GTCGTTGGTTGGTACGGGTTCCAGCATTCAAATGGTCAAGGAACTGGTATGGCTGCAGAT
AGAGACTCAACTCAAAAGGCAGTTGACAAAATAACGTCCAAAGTAAATAATATAGTCGAT
AAAATGAACAAACAGTATGAAATTATCGATCATGAATTCAGCGAGGTTGAAACTAGACTC
AATATGATCAATAATAAGATTGATGACCAAATTCAAGACATATGGGCATATAACGCGGAA
TTGCTAGTACTGCTTGAAAATCAGAAAACGCTCGATGAGCATGATGCAAATGTAAACAAT
CTATATAACAAAGTGAAGAGGGCACTGGGTTCCAATGCAGTGGAAGATGGGAAAGGATGC
TTCGAGCTATACCATAAATGCGATGACCAGTGCATGGAGACAATTCGAAACGGGACCTAT
AACAGAAGAAAGTATAAAGAGGAATCAAGACTAGAGAGACAGAAAATAGAAGGGGTCAAA
CTGGAATCTGAAGGAACCTACAAAATCCTCACCATTTATTCGACTGTCGCCTCATCTCTT
GTTATTGCAATGGGGTTCGCTGCCTTCTTGTTCTGGGCCATGTCCAACGGATCTTGCAGA
TGCAACATTTGTATATAATTGGCAAAAACACC
>gi|202071369|gb|FJ190134.1| Influenza A virus (A/chicken/Shandong/jn408/2007(H9N2)) segment 4 hemagglutinin (HA) gene, complete cds
TCACAACCACTCAAGATGGAAGCAGTATCACTAATAACTATACTACTAGTAGTGACAGTA
AGCAATGCAGACAAAATCTGCATCGGATACCAATCAACAAACTCCACAGAAACTGTAGAC
ACGCTAACAGAAAACAATGTTCCTGTGACACATGCCAAAGAATTGCTCCACACAGAGCAC
AATGGGATGCTATGTGCAACAAATCTGGGACATCCTCTTATCCTAGACACCTGTAACATT
GAAGGACTAATCTATGGCAACCCTTCCTGTGATCTACTGTTGGGAGGAAGAGAATGGTCC
TACATTGTAGAAAGACCATCGGCTGTCAATGGATTGTGTTATCCCGGGAATGTAGAAAAT
CTAGAAGAACTAAGGTCACTTTTTAGTTCTGCTAGTTCTTACCAGAGAATCCAGATTTTT
CCAGACGCAATCTGGAATGTGTCTTACAGTGGGACAAGCAAAGCATGTTCTGACTCATTC
TACAGAAGCATGAGATGGTTGACTCAAAAGAGCAACGCTTACCCTATTCAAGATGCTCAA
TACACAAATAATAGAGGGAAGAACATTCTTTTCATGTGGGGCATAAATCACCCACCCACC
GACACTGTACAGACAAATCTGTACACAAGGACTGACACAACAACAAGTGTGGCGACAGAA
GATATAAATAGAACCTCCAAACCATTGATAGGACCAAGGCCTCTTGTAAATGGTCTGCAG
GGAAGGATTGATTATTATTGGTCGATATTGAAACCAGGTCAGACACTGAGAATAAGATCC
AATGGGAATCTAATTGCTCCATGGTATGGACACGTTCTTTCGGGAGAGAGCCATGGAAGA
ATACTGAAGACTGATTTAAACAGTGGTAACTGTGTGGTGCAATGTCAGACAGAAAGAGGT
GGTTTAAATACTACATTGCCATTCCAAAATGTAAGTAAATATGCATTTGGAAACTGCCCA
AAGTATGTTAGCGTAAAGAGTCTCAAATTGGCAGTTGGTCTGAGGAATGTGCCTGCTAGA
TCAAGCAGAGGACTATTTGGGGCTATAGCTGGATTCATAGAGGGAGGTTGGTCAGGGCTA
GTCGCTGGTTGGTATGGATTCCAGCATTCAAATGACCAGGGGGTTGGTATGGCAGCAGAT
AGGGACTCAACTCAAAAGGCAATTGACAAAATAACATCTAAAGTGAATAATATAGTCGAT
AAAATGAACAAACAGTATAAAAATATTGATCATGAATTCAGCGAGGTTGAAACCCGGCTC
AACATGATCAATAATAAGATTGATGACCAAATTCAAGACATATGGGCATATAACGCAGAA
CTGCTAGTGCTGCTTGAAAACCAGAAAACACTCGATGAGCATGATGCGAATGTGAACAAT
CTATATAATAAAGTGAAGAGAGCATTGGGTTCCAATGCAGTGGAAGATGGGAAAGGGTGT
TTCGAGCTATACCATAAATGTGATGACCAGTGCATGGAAACAATTCGAAACGGGACCTAC
AACAGGAGAAAGTATAAGGAGGAATCAAAACTAGAAAGACAGAAAATAGAAGGGGTCAAA
CTGGAATCTGAAGGAACTTACAAAATCCTCACCATTTATTCGACTGTCGCCTCATCTCTT
GTGATTGCAATGGGGTTTGCTGCCTTCTTGTTCTGGGCCATGTCCAATGGATCTTGCAGA
TGCAACATTTGTATATAACTGGCAAAAACACC
>gi|202071367|gb|FJ190133.1| Influenza A virus (A/chicken/Liaoning/hld1024/2007(H9N2)) segment 4 hemagglutinin (HA) gene, complete cds
TCACAACCACTCAAGATGGAAGCAGTATCACTAATAACTATACTACTAGTAGTGACAGTA
AGCAATGCAGACAAAATCTGCATCGGATACCAATCAACAAACTCCACAGAAACTGTAGAC
ACGCTAACAGAAAACAATGTTCCTGTGACACATGCCAAAGAATTGCTCCACACAGAGCAC
AATGGGATGCTATGTGCAACAAATCTGGGACATCCTCTTATCCTAGACACCTGTAACATT
GAAGGACTAATCTATGGCAACCCTTCCTGTGATCTACTGTTGGGAGGAAGAGAATGGTCC
TACATTGTAGAAAGACCATCGGCTGTCAATGGATTGTGTTATCCCGGGAATGTAGAAAAT
CTAGAAGAACTAAGGTCACTTTTTAGTTCTGCTAGTTCTTACCAGAGAATCCAGATTTTT
CCAGACGCAATCTGGAATGTGTCTTACAATGGGACAAGCAAAGCATGTTCTGACTCATTC
TACAGAAGCATGAGATGGTTGACTCAAAAGAGCAACGCTTACCCTATTCAAGATGCTCAA
TACACAAATAATAGAGGGAAGAACATTCTTTTCATGTGGGGCATAAATCACCCACCCACC
GACACTGTACAGACAAATCTGTACACAAGGACTGACACAACAACAAGTGTGGCGACAGAA
GATATAAATAGAACCTTCAAACCATTGATAGGACCAAGGCCTCTTGTAAATGGTCTGCAG
GGAAGGATTGATTATTATTGGTCGATATTGAAACCAGGTCAGACACTGAGAATAAGATCC
AATGGGAATCTAATTGCTCCATGGTATGGACACGTTCTTTCGGGAGAGAGCCATGGAAGA
ATACTGAAGACTGATTTAAACAGTGGTAACTGTGTGGTGCAATGTCAGACAGAAAGAGGT
GGTTTAAATACTACATTGCCATTCCAAAATGTAAGTAAATATGCATTTGGAAACTGCCCA
AAGTATGTTAGCGTAAAGAGTCTCAAATTGGCAGTTGGTCTGAGGAATGTGCCTGCTAGA
TCAAGCAGAGGACTATTTGGGGCTATAGCTGGATTCATAGAGGGAGGTTGGTCAGGGCTA
GTCGCTGGTTGGTATGGATTCCAGCATTCAAATGACCAGGGGGTTGGTATGGCAGCAGAT
AGGGACTCAACTCAAAAGGCAATTGACAAAATAACATCTAAAGTGAATAATATAGTCGAT
AAAATGAACAAACAGTATGAAATTATTGATCATGAATTCAGCGAGGTTGAAACCCGACTC
AACATGATCAATAATAAGATTGATGACCAAATTCAAGACATATGGGCATATAACGCAGAA
CTGCTAGTGCTGCTTGAAAACCAGAAAACACTCGATGAGCATGATGCGAATGTGAACAAT
CTATATAATAAAGTGAAGAGAGCATTGGGTTCCAATGCAGTGGAAGATGGGAAAGGGTGT
TTCGAGCTATACCATAAATGTGATGACCAGTGCATGGAAACAATTCGAAACGGGACCTAC
AACAGAAGAAAGTATAAGGAGGAATCAAAACTAGAAAGACAGAAAATAGAAGGGGTCAAA
CTGGAATCTGAAGGAACTTACAAAATCCTCACCATTTATTCGACTGTCGCCTCATCTCTT
GTGATTGCAATGGGGTTTGCTGCCTTCTTGTTCTGGGCCATGTCCAATGGATCTTGCAGA
TGCAACATTTGTATATAACTGGCAAAAACACC
>gi|202071365|gb|FJ190132.1| Influenza A virus (A/chicken/Jiangsu/nj15/2001(H9N2)) segment 4 hemagglutinin (HA) gene, complete cds
TCACAACCACTCAAGATGGAAGCAACATCACTAATAACTATACTACTACTAGTAACAACA
AGCAATGCAGATAAAATCTGCATCGGCTACCAATCAACAAACCCCACAGAAACTGTGGAT
ACGCTAGCAGAAAACAATGTTCCTGTGACACATGCCAAAGAATTGCTCCACACAGAGCAC
AATGGGATGCTGTGTGCAACAAATCTGGGACATCCTCTCATTCTAGACACCTGTACCATT
GAAGGACTGATCTATGGCAACCCTTCTTGTGATCTGCTGTTAGGAGGAGGAGAATGGTCC
TACATCGTCGAAAGACCATCGGCTGTTAATGGAATGTGTTACCCCGGGAATGTAGAAAAC
CTAGAGGAACTAAGGTCACTTTTTAGTTCTGCTAGTTCATACCAAAGAATCCAGATCTTT
CCAGACACGATCTGGAATGTGTCTTACAGTGGAACAAGCAAAGCATGTTCAGATTCATTC
TACAGGAGCATGAGATGGTTGACTCAAAAGGACAACGCTTACCCTATTCAAGACGCCCAA
TACACAAATAATAGAGGAAAGAGCATCCTTTTCATGTGGGGCGTAAATCACCCACCCACC
GATACTACACAGACAAATCTGTATACAAGGACTGACACAACAACAAGTGTGACAACAGAA
GATATAGATAGGACCTTCAAACCAGTGATAGGGCCAAGGCCCCTTGTCAATGGTCAGCAG
GGAAGAATTGATTATTATTGGTCGGTATTGAAACCAGGTCAGACATTGCGAGTAAGATCC
GATGGGAATCTAATTGCTCCATGGTATGGACACATTCTTTCAGGAGAGAGCCACGGAAGA
ATCCTGAAGACTGATTTAAACAGTGGTAACTGTGTAGTGCAATGTCAGACTGAAAGAGGT
GGCTTAAACACTACATTGCCCTTCCAAAATGTCAGTAAATATGCATTTGGAAACTGCCCA
AAGTATGTTGGAGTAAAGAGTCTCAAACTGGCAGTTGGTCTAAGGAATGTGCCTGCTAGA
TCAAGTAGAGGACTATTTGGGGCCATAGCTGGATTCATAGAGGGAGGTTGGTCAGGGCTA
GTCGCCGGATGGTATGGTTTTCAACATTCAAACGATCAGGGAGTTGGGATGGCCGCAGAC
AAGGGATCTACCCAAAAAGCAATCGATAAAATAACACCAAAAGTGAACAACATAATCGAT
AAAATGAACAAGCAATATGAGGTCATTGATCATGAATTCAATGAGCTTGAGGGCAGGCTG
AACATGATCAACAACAAAATTGATGATCAGATTCAAGACATTTGGGCTTATAATGCAGAG
TTGCTGGTCTTGCTTGAAAACCAGAAAACTCTAGATGAGCATGATGCAAATGTGAACAAC
CTATACAACAAAGTGAAAAGAGCCTTGGGTTCCAATGCTGTAGAGGATGGAAACGGATGC
TTTGAACTGTACCACAAATGTGATGATCAACGCATGGAAACAATCAGAAATGGAACCTAC
GACAGGCAGAAATACCAAGAAGAATCAAGATTAGAAAGGCAGAAAATAGAAGGGGTAAAG
CTGGAATCTGAGGGCACTTACAAGATCCTCACCATTTATTCGACTGTCGCCTCATCTCTT
GTGCTTGCAATGGGGTTTGCTGCCTTCCTATTCTGGGCCATGTCCAATGGCTCTTGCAGA
TGCAACATTTGTATATAATTGGCAAAAACACC
>gi|202071363|gb|FJ190131.1| Influenza A virus (A/chicken/Jiangsu/nj13/2001(H9N2)) segment 4 hemagglutinin (HA) gene, complete cds
TCACAACCACTCAAGATGGAAGCAACATCACTAATAACTATACTACTACTAGTAACAACA
AGCAATGCAGATAAAATCTGCATCGGCTACCAATCAACAAACTCCACAGAAACTGTGGAT
ACGCTAGCAGAAAACAATGTTCCTGTGACACATGCCAAAGAATTGCTCCACACAGAGCAC
AATGGGATGCTGTGTGCAACAAATCTGGGGCATCCTCTCATTCTAGACACCTGTACCATT
GAAGGACTGATCTATGGCAACCCTTCTTGTGATCTGCTGTTAAGAGGAGGAGAATGGTCC
TACATCGTCGAAAGACCATCGGCTGTTAATGGAATGTGTTACCCCGGGAATGTAGAAAAC
CTAGAGGAACTAAGGTCACTTTTTAGTTCTGCTAGTTCATACCAAAGAATCCAGATCTTT
CCAGACACGATCTGGAATGTGTCTTACAGTGGAACAAGCAAAGCATGTTCAGATTCATTC
TACAGGAGCATGAGATGGTTGACTCAAAAGGACAACGCTTACCCTATTCAAGACGCCCAA
TACACAAATAATAGAGGAAAGAGCATCCTTTTCATGTGGGGCATAAATCACCCACCCACC
GATACTACACAGACAAATCTGTATACAAGGACTGACACAACAACAAGTGTGACAACAGAA
GATATAGATAGGACCTTCAAACCAGTGATAGGGCCAAGGCCCCTTGTCAATGGTCAGCAG
GGAAGAATTGATTATTATTGGTCGGTATTGAAACCAGGTCAGACATTGCGAGTAAGATCC
GATGGGAATCTAATTGCTCCATGGTATGGACACATTCTTTCAGGAGAGAGCCACGGAAGA
ATCCTGAAGACTGATTTAAACAGTGGTAACTGTGTAGTGCAATGTCAGACTGAAAGAGGT
GGCTTAAACACTACATTGCCCTTCCAAAATGTCAGTAAATATGCATTTGGAAACTGCCCA
AAGTATGTTGGAGTAAAGAGTCTCAAACTGGCAGTTGGTCTAAGGAATGTGCCTGCTAGA
TCAAGTAGAGGACTATTTGGGGCCATAGCTGGATTCATAGAGGGAGGTTGGTCAGGGCTA
GTCGCTGGTTGGTATGGGTTCCAGCATTCAAATGATCAAGGGGTTGGTATAGCTGCAGAT
AGAGACTCAACTCAAAAGGCAATTGACAAAATAACATCCAAAGTGAATAATATGGTCGAT
AAAATGAACAAGCAATATGAAATTATTGATCATGAATTCAGCGAGATTGAAACTAGACTC
AATATGATCAATAATAAGATTGATGACCAAATACAAGACATATGGGCATATAACGCAGAA
TTGCTAGTGTTGCTTGAAAATCAGAAAACACTCGATGAGCATGATGCGAATGTAAACAAT
CTATATAACAAAGTGAAGAGGGCACTGGGTTCCAATGCAATGGAAGATGGGAAAGGATGT
TTCGAGCTATACCATAAATGTGATGATCAGTGCATGGAGACAATTCGGAACGGGACCTAT
AACAGGAGAAAATATAAAGAGGAATCAAGACTAGAAAGACAGAAAATAGAAGGGGTCAAG
CTGGAATCTGAAGGAACTTACAAAATCCTCACCATTTATTCGACTGTCGCCTCATCTCTT
GTGGTTGCAATGGGGTTTGCTGCCTTCTTGTTCTGGGCCATGTCCAATGGATCTTGCAGA
TGCAACATTTGTATATAATTGGCAAAAACACC
>gi|202071361|gb|FJ190130.1| Influenza A virus (A/chicken/Heilongjiang/2/2002(H9N2)) segment 4 hemagglutinin (HA) gene, complete cds
TCACAACCACTCAAGATGGAAGCAACATCACTAATAACTATACTACTACTAGTAACAACA
AGCAATGCAGATAAAATCTGCATCGGCTACCAATCAACAAACTCCACAGAAACTGTGGAT
ACGCTAGCAGAAAACAATGTTCCTGTGACACATGCCAAAGAATTGCTCCACACAGAGCAC
AATGGGATGCTGTGTGCAACAAATCTGGGACATCCTCTCATTCTAGACACCTGTACCATT
GAAGGACTGATCTATGGCAACCCTTCTTGTGATCTGCTGTTAGGAGGAGGAGAATGGTCC
TACATCGTCGAAAGACCATCGGCTGTTAATGGAATGTGTTACCCCGGGAATGTAGAAAAC
CTAGAGGAACTAAGGTCACTTTTTAGTTCTGCTAGTTCATACCAAAGAATCCAGATCTTT
CCAGACACGATCTGGAATGTGTCTTACAGTGGAACAAGCAAAGCATGTTCAGATTCATTC
TACAGGAGCATGAGATGGTTGACTCAAAAGGACAACGCTTACCCTATTCAAGACGCCCAA
TACACAAATAATAGAGGAAAGAGCATCCTTTTCATGTGGGGCATAAATCACCCACCCACC
GATACTACACAGACAAATCTGTATACAAGGACTGACACAACAACAAGTGTGACAACAGAA
GATATAGATAGGACCTTCAAACCAGTGATAGGGCCAAGGCCCCTTGTCAATGGTCAGCAG
GGAAGAATTGATTATTATTGGTCGGTATTGAAACCAGGTCAGACATTGCGAGTAAGATCC
GATGGGAATCTAATTGCTCCATGGTATGGACACATTCTTTCAGGAGAGTGCCACGGAAGA
ATCCTGAAGACTGATTTAAACAGTGGTAACTGTGTAGTGCAATGTCAGACTGAAAGAGGT
GGCTTAAACACTACATTGCCCTTCCAAAATGTCAGTAAATATGCATTTGGAAACTGCCCA
AAGTATGTTGGAGTAAAGAGTCTCAAACTGGCAGTTGGTCTAAGGAATGTGCCTGCTAGA
TCAAGTAGAGGACTATTTGGGGCCATGGCTGGATTCATAGAGGGAGGTTGGTCAGGGCTA
GTGGCCGGATGGTATGGTTTTCAACATTCAAACGATCAGGGAGTTGGGATGGCCGCAGAC
AAGGGATCTACCCAAAAAGCAATCGATAAAATAACATCAAAAGTGAACAACATGATCGAT
AAAATGAACAAGCAATATGAGGTCATTGATCATGAATTCAATGAGCTTGAGGCCAGGCTG
AACATGATCAACAACAAAATTGATGATCAGATTCAAGACATTTGGGCTTATAATGCAGAG
TTGCTGGTCTTGCTTGAAAACCAGAAAACTCTAGATGAGCATGATGCAAATGTGAACAAC
CTATACAACAAAGTGAAAAGAGCCTTGGGTTCCAATGCTGTAGAGGATGGAAACGGATGC
TTTGAACTGTACCACAAATGTGATGATCAATGCATGGAAACAATCAGAAATGGAACCTAC
GACAGGCAGAAATACCAAGAAGAATCAAGATTAGAAAGGCAGAAAATAGAAGGGGTAAAG
CTGGAATCTGAGGGCACTTACAAGATCCTCACCATTTATTCGACTGTCGCCTCATCTCTT
GTGCTTGCAATGGGGTTTGCTGCCTTCCTATTCTGGGCCACGTCCAATGGCTCTTGCAGA
TGCAACATTTGTATATAATTGGCAAAAACACC
>gi|202071359|gb|FJ190129.1| Influenza A virus (A/chicken/Hebei/sjz2/2001(H9N2)) segment 4 hemagglutinin (HA) gene, complete cds
TCACAACCACTCAAGATGGAAGCAACATCACTAATAACTATACTACTACTAGTAACAACA
AGCAATGCAGATAAAATCTGCATCGGCTACCAATCAACAAACTCCACAGAAACTGTGGAT
ACGCTAGCAGAAAACAATGTTCCTGTGACACATGCCAAAGAATTGCTCCACACAGAGCAC
AATGGGATGCTGTGTGCAACAAATCTGGGACATCCTCTCATTCTAGACACCTGTACCATT
GAAGGACTGATCTATGGCAACCCTTCTTGTGATCTGCTGTTAGGAGGAGGAGAATGGTTC
TACATCGTCGAAAAACCATCGGCTGTTAATGGAATGTGTTACCCCGGGAATGTAGAAAAC
CTAGAGGAACTAAGGTCACTTTTTAGTTCTGCTAGTTCATACCAAAGAATCCAGATCTTT
CCAGACACGATCTGGAATGTGTCTTACAGTGGAACAAGCAAAGCATGTTCAGATTCATTC
TACAGGAGCATGAGATGGTTGACTCAAAAGGACAACGCTTACCCTATTCAAGACGCCCAA
TACACAAATAATAGAGGAAAGAGCATCCTTTTCATGTGGGGCATAAATCACCCACCCACC
GATACTACACAGACAAATCTGTATACAAGGACTGACACAACAACAAGTGTGACAACAGAA
GATATAGATAGGACCTTCAAACCAGTGATAGGGCCAAGGCCCCTCGTCAATGGTCAGCAG
GGAAGAATTGATTATTATTGGTCGGTATTGAAACCAGGTCAGACATTGCGAGTAAGATCC
GATGGGAATCTAATTGCTCCATGGTATGGACACATTCTTTCAGGAGAGAGCCACGGAAGA
ATCCTGAAGACTGATTTAAACAGTGGCAACTGTGTAGTGCAATGTCAGACTGAAAGAGGT
GGCTTAAACACTACATTGCCCTTCCAAAATGTCAGTAAATATGCATTTGGAAACTGCCCA
AAGTATGTTGGAGTAAAGAGTCTCAAACTGGCAGTTGGTCTAAGGAATGTGCCTGCTAGA
TCAAGTAGAGGACTATTTGGGGCCATAGCTGGATTCATAGAGGGAGGTTGGTCAGGGCTA
GTCGCTGGTTGGTATGGGTTCCAGCATTCAAATGATCAAGGGGTTGGTATAGCTGCAGAT
AGAGACTCAACTCAAAGGGCAATTGACAAAATAACATCCAAAGTGAATAATATAGTCGAT
AAAATGAACAAGCAATATGAAATCATTGATCATGAATTCAGCGAGGTTGAAACTAGACTC
AATATGATCAATAATAAGATTGATGATCAAATACAAGACATATGGGCTTATAACGCAGAA
TTGCTAGTGCTGCTTGAAAACCAGAAAACACTCGACGAGCATGATGCAAATGTGAACAAT
CTATATAACAAAGTGAAGAGGGCACTGGGTTCCAATGCCATGGAAGATGGGAAAGGATGT
TTCGAGCTATACCATAAATGTGATGATCAGTGCATGGAGACAATTCGGAACGGGACCTAT
AACATGAGAAAGTATAAAGAGGAATCAAAACTAGAAAGACAGAAAATAGAAGGGGTCAAG
CTGGAATCTGAAGGAACTTACAAAATCCTCACCATTTATTCGACTGTCGCCTCATCTCTT
GTGATTGCAATGGGGTTTGCTGCCTTCTTGTTCTGGGCCATGTCCAATGGATCTTGCAGA
TGCAACATTTGTATATAATTGGCAAAAACACC
>gi|202071357|gb|FJ190128.1| Influenza A virus (A/chicken/Hebei/2/2002(H9N2)) segment 4 hemagglutinin (HA) gene, complete cds
TCACAACCACTCAAGATGGAAGCAGTATCACTAATAACTATACTACTAGTAGTAACAGCA
AGCAATGCAGACAAAATCTGCATCGGCTACCAATCAACAAACTCCACAGAAACTGTAGAC
ACGCTAACAGAAAACAATGTTCCTGTGACACATGCCAAAGAATTGCTCCACACAGAGCAC
AATGGGATGCTGTGTGCAACAAATCTGGGACATCCTCTTACTCTAGACACCTGTACCATT
GAAGGACTAATCTATGGCAACCCTTCTTGTAATCTACTGTTGGGAGGAAGAGAATGGTCC
TACATCGTCGAAAGACCATCGGCTGTTAATGGGTTGTGTTACCCCGGGAATGTAGAAAAC
CTAGAAGAACTAAGGTCACTTTTTAGCTCTGCTAGTTCTTACCAAAGAATCCAGATCTTT
CCAGACACAATCTGGAATGTGTCTTACAATGGGACAAGCAAAGCATGTTCAGATTCATTC
TACAGAAGCATGAGATGGTTGACCCAAAAGAACAACGCTTACCCTATTCAAGACGCCCAA
TACACAAATAATAGAGGAAAGAACATTCTTTTCATGTGGGGCATAAATCACCCACCCACT
GATACTGTGCAGACAAATCTGTACACAAGGGCTGACACAACAACAAGTGTGGCAACAGAA
GATATAAATAGGACCTTCAAACCATTGATAGGGCCAAGGCCTCTTGTCAATGGTCTGCAG
GGAAGAATTGATTATTATTGGTCGGTATTGAAACCAGGTCAGACATTGCGAGTAAGATCC
AATGGGAATCTAATCGCTCCATGGTATGGGTACATTCTTTCAGGAGAGAGCCACGGAAGA
ATCCTGAAGACTGATTTAAACAGTGGTAGCTGTGTAGTGCAATGTCAGACAGAAAGAGGT
GGCTTGAATACTACATTGCCATTCCACAATGTAAGTAAGTATGCATTTGGAAACTGCCCA
AAATATGTTGGAGTAAAGAGTCTCAAATTGGCAGTTGGTCTGGGGAATGTGCCTGCTAGA
TCAAGTAGAGGACTATTTGGAGCCATAGCTGGATTCATAGAGGGAGGTTGGTCAGGGCTA
GTCGCTGGTTGGTATGAGTTCCAACATTCAAATGACCAAGGGGTTGGTATGGCTGCAGAT
AGAGACTCAACTCAAAAGGCAATTGACAAAATAACATCCAAAGTGAATAATATAGTCGAT
AAAATGAACAAACAGTATGAAATTATTGATCATGAATTCAGCGAGGTTGAAACTAGACTC
AATATGATCAATAATAAGATTGATGACCAAATTCAAGACATATGGGCATATAACGCAGAA
TTGCTAGTGCTGCTTGAAAACCAGAAAACACTCGATGAGCATGATGCGAATGTAAACAAT
CTCTATAACAAAGTGAAGAGGGCACTGGGTTCCAATGCAGTGGAAGATGGGAAAGGATGT
TTCGAGCTATACCATAAATGTGATGACCAGTGCATGGAGACAATTCGGAACGGGACCTAT
AACAGGAGAAAGTATAAAGAGGAATCAAGACTAGAAAGACAGAAAATAGAAGGGGTCAAG
CTGGAATCTGAAGGAACTTACAAAATCCTCACCATTTATTCGACTGTCGCCTCATCTCTT
GTGATTGCAATGGGGTTTGCTGCCTTCTTGTTCTGGGCCATGTCCAATGGATCTTGCAGA
TGCAACATTTGTATATAATTGGCAAAAACACC
>gi|202071355|gb|FJ190127.1| Influenza A virus (A/chicken/Guangdong/22/2001(H9N2)) segment 4 hemagglutinin (HA) gene, complete cds
TCACAACCACTCAAGATGGAAGCAGTATTGCTAATAACTATACTACTAGTAGTAACAGTA
AGCAATGCAGATAAAATCTGCATCGGCTACCAATCAACAAACTCCACAGAAACTGTAGAC
ACGCTAACAGAAAACAATGTCCCTGTGACACATGCCAAAGAATTGCTCCACACAGAGCAC
AATGGGATGCTGTGTGCAACAAATCTGGGACATCCTCTCATTCTAGACACCTGTACCATT
GAAGGACTAATCTATGGCAACCCTTCTTGTGATCTACTGTTGGGAGGAAGAGAATGGTCC
TACATCGTTGAAAGACCATCGGCTGTTAATGGATTGTGTTACCCCGGGAATGTAGAAAAC
CTAGAAGAACTAAGGTCACTTTTTAGTTCTGCTAGTTCTTACCAAAGAATCCAGATCTTT
CCAGACACAATCTGGAATGTGTCTTACAGTGGGACAAGCAAAGCATGTTCAGATTCATTC
TACAGAAACATGAGATGGTTGACTCAAAAGAACAACGCATACCCTATTCAAGACGCCCAA
TACACAAATAATCGAGGGAAGAACATTCTTTTCATGTGGGGCATAAATCACCCACCCACC
GATACTACGCAGACAAATCTGTACACAAGGACTGACACAACAACAAGTGTGGCAACAGAA
GATATAAATAGGACCTTCAAACCATTGATAGGGCCACGGCCTCTTGTCAATGGTCAGCAG
GGAAGAATTGATTATTATTGGTCGGTATTGAAACCAGGTCAAACACTGCGAGTAAGGTCC
AATGGGAATCTAATTGCTCCATTGTATGGACACATCCTTTCAGGAGAGAGCCACGGAAGA
ATCCTGAAGACTGATTTAAAAAGTGGTAACTGTGCAGTGCAATGTCAGACAGAAAGAGGT
GGCTTAAATACAACATTGCCATTCCAAAATGTAAGTAAGTATGCATTTGGAAACTGCCCG
AAATATGTTGGAGTAAAGAGTCTCAAACTGGCAGTTGGTCTGAGGAATGTGCCTGCTAGA
TCAAGTAGAGGACTATTCGGGGCCATAGCTGGATTCATAGAGGGAGGTTGGTCAGGGCTA
GTCGCTGGTTGGTATGGGTTCCAGCATTCAAATGATCAAGGGGTTGGTATGGCAGCAGAT
AGAGACTCAACTCAAAAGGCAATTGACAAAATAACATCCAAAGTGAATAATATAGTCGAT
AAAATGAACAAACAGTATGAAATTATTGATCATGAATTCAGCGAGGTTGAAACTAGAATC
AACATGATCAATAATAAGATTGATGACCAAATTCAAGACATATGGGCATATAACGCAGAA
TTGCTAGTGCTGCTTGAAAACCAGAAAACACTCGATGAGCATGATGCGAATGTAAACAAT
CTATATAATAAAGTGAAGAGGGCATTGGGTTCCAATGCAGTGGAAGATGGGAAAGGATGT
TTCGAGCTATACCATAAATGTGATGACCAGTGCATGGAGACAATTCGGAACGGGACCTAC
AACAGGAGGAAGTATAAAGAGGAATCAAGATTAGAAAGACAGAAAATAGAAGGGGTCAAG
CTGGAATCTGAAGGAACTTACAAAAACCTCACCATTTATTCGACTGTCGCCTCATCTCTT
GTGATTGCAATGGGGTTTGCTGCCTTCTTGTTCTGGGCCATGTCCAATGGATCTTGCAGA
TGCAACATTTGTATATAATTGGCAAAAACACC
>gi|202071353|gb|FJ190126.1| Influenza A virus (A/chicken/Guangdong/16/1999(H9N2)) segment 4 hemagglutinin (HA) gene, complete cds
TCACAACCACTCAAGATGGAAGCAACATCACTAATAACTATACTACTACTAGTAACAACA
AGCAATGCAGATAAAATCTGCATCGGCTACCAATCAACAAACTCCACAGAAACTGTGGAT
ACGCTAGCAGAAAACAATGTTCCTGTGACAGATGCCAAAGAATTGCTCCACACAGAGCAC
AATGGGATGCTGTGTGCAACAAATCTGGGACATCCTCTCATTCTAGACACCTGTACCATT
GAAGGACTGATCTATGGCAACCCTTCTTGTGATCTGCTGTTAGGAGGAGGAGAATGGTCC
TACATCGTCGAAAGACCATCGGCTGTTAATGGAATGTGTTACCCCGGGAATGTAGAAAAC
CTAGAGGAACTAAGGTCACTTTTTAGTTCTGCTAGTTCATACCAAAGAATCCAGATCTTT
CCAGACACGATCTGGAATGTGTCTTACAGTGGAACAAGCAAAGCATGTTCAGATTCATTC
TACAGGAGCATGAGATGGTTGACTCAAAAGGACAACGCTTACCCTATTCAAGACGCCCAA
TACACAAATAATAGAGGAAAGAGCATCCTTTTCATGTGGGGCATAAATCACCCACCCACC
GATACTGCACAGACAAATCTGTATACAAGGACTGACACAACAACAAGTGTGACAACAGAA
GATATAGATAGGACCTTCAAACCAGTGATAGGGCCAAGGCCCCTTGTCAATGGTCAGCAG
GGAAGAATTGATTATTATTGGTCGGTATTGAAACCAGGTCAGACATTGCGAGTAAGATCC
GATGGGAATCTAATTGCTCCATGGTATGGACACATTCTTTCAGGAGAGAGCCACGGAAGA
ATCCTGAAGACTGATTTAAACAGTGGTAACTGTGTAGTGCAATGTCAGACTGAAAGAGGT
GGCTTAAACACTACATTGCCCTTCCAAAATGTCAGTAAATATGCATTTGGAAACTGCCCA
AAGTATGTTGGAGTAAAGAGTCTCAAACTGGCAGTTGGTCTAAGGAATGTGCCTGCTAGA
TCAAGTAGAGGACTATTTGGGGCCATAGCTGGATTCATAGAGGGAGGTTGGTCAGGGCTA
GTCGCTGGTTGGTATGGGTTCCAGCATTCAAATGATCAAGGGGTTGGTATAGCTGCAGAT
AGGGACTCAACTCAAAAGGCAATTGACAAAATAACATCCAAAGTGAATAATATGGTCGAT
AAAATGAACAAGCAATATGAAATTATTGATCATGAATTCAGCGAGGTTGAAACTAGACTC
AATATGATCAATAATAAGATTGATGACCAAATACAGGACATATGGGCATATAACGCAGAA
TTGCTAGTGTTGCTTGAAAATCAGAAAACACTCGATGAGCATGATGCGAATGTAAACAAT
CTATATAACAAAGTGAAGAGGGCACTGGGTTCCAATGCAATGGAAGATGGGAAAGGATGT
TTCGAGCTATACCATAAATGTGATGATCAGTGCATGGAGACAATTCGGAACGGGACCTAT
AACAGGAGAAAATATAAAGAGGAATCAAGACTAGAAAGACAGAAAATAGAAGGGGTCAAG
CTGGAATCTGAAGGAACTTACAAAATCCTCACCATTTATTCGACTGTCGCCTCATCTCTT
GTGGTTGCAATGGGGTTTGCTGCCTTCTTGTTCCGGGCCATGTCCAATGGATCTTGCAGA
TGCAACATTTGTATATAATTGGCAAAAACACC
>gi|202071351|gb|FJ190125.1| Influenza A virus (A/chicken/Guangdong/10/2001(H9N2)) segment 4 hemagglutinin (HA) gene, complete cds
TCACAACCACTCAAGATGGAAGCATTATCACTAATAACTATACTACTAGTAGTAACGGTA
AGCAATGCAGATAAAATCTGCATCGGCTACCAATCAACAAACTCCACAGAAACTGTAGAC
ACGCTAACAGAAAACAATGTTCCTGTGACACATGCCAAAGAATTACTCCACACAGAGCAC
AATGGGATGCTGTGTGCAACAAATCTGGGACGTCCTCTCATTCTAGACACCTGTACCATT
GAAGGACTGATCTATGGCAACCCTTCTTGTGATCTACTGTTGGGAGGAAGAGAATGGTCC
TACATCGTTGAAAGACCATCGGCTGTTAATGGAATGTGTTACCCCGGGAATGTAGAAAAC
CTAGAGGAACTAAGGTCACTTTTTAGCTCTGCTAGTTCATACCAAAGAATCCAGATCTTT
CCAGACACAATCTGGAATGTGTCTTACAATGGAACAAGCAAAGCATGTTCAGATTCATTC
TACAGGAGCATGAGATGGTTGACTCAAAAGGACAACGCTTACCCTATTCAAGACGCCCAA
TACACAAATAATAGAGGAAAGAGCATTCTTTTCATGTGGGGCATAAATCACCCACCCACC
GATACTACACAGAAAAATCTGTACACAAGGACTGACACAACAACAAGTGTGGCAACAGAG
GATATAAATAGGACCTTCAAACCATTGATAGGGCCAAGGCCCCTTGTCAATGGTCAGCAG
GGGAGAATTGATTATTATTGGTCAGTATTGAAACCAGGTCAGACATTGCGAGTAAGGTCC
AATGGGAATCTAATCGCTCCATGGTATGGACACATTCTTTCAGGAGAGAGCCATGGAAGA
ATCCTGAAGACTGATTTAAAAAGTGGTAACTGTGTAGTGCAATGTCAGACAGAAAGAGGT
GGCTTAAATACTACATTGCCATTCCACAATGTCAGTAAATATGCATTTGGAAACTGCCCA
AAATATGTTGGAGTAAAGAGTCTCAAACTGGCAGTGGGTCTGAGGAATGTGCCTGCTAGA
TCAAGTAGAGGACTATTTGGGGCCATAGCTGGATTCATAGAGGGAGGTTGGTCAGGGCTA
GTCGCTGGTTGGTATGGGTTCCAGCACTCAAATGATCAAGGGGTTGGTATGGCTGCAGAT
AGAGAATCAACTCAAAAGGCAATTGACAAAATAACATCCAAAGTGAATAATATAGTCGAT
AAAATGAACAAACAATATGAAATTATTGATCATGAATTCAGCGAGGTTGAAGCCAGACTC
AGTATGATCAATAATAAGATTGATGACCAAATTCAAGACATATGGGCATATAACGCAGAA
TTGCTAGTGCTGCTTGAAAACCAGAAAACACTCGATGAGCATGATGCGAATGTAAACAAT
CTATATAACAAAGTGAAGAGGGCACTGGGTTCCAATGCAATGGAAGATGGGAAAGGATGT
TTCGAGCTATACCATAAATGTGATGATCAGTGCATGGAGACAATTCGGAACGGGACCTAT
AGCAGGAGAAAGTATAGAGAGGAATCAAGACTAGAAAGACAGAAAATAGAAGGGGTCAAG
CTGGAATCTGAAGGAACTTACAAAATCCTCACTATTTATTCGACTGTCGCCTCATCTCTT
GTGATTGCAACGGGGTTTGCTGCCTTCCTTTTCTGGGCCATGTCCAATGGATCTTGCAGA
TGCAACATTTGTATATAATTGGCAAAAACACC
>gi|202071349|gb|FJ190124.1| Influenza A virus (A/chicken/Guangdong/2/2000(H9N2)) segment 4 hemagglutinin (HA) gene, complete cds
TCACAACCACTCAAGATGGAAGCAGTATCACTAATAACTATACTACTAGTAGTAACAGCA
AGCAATGCAGATAAAATCTGCATCGGCTACCAATCAACAAACTCCACAGAAACTGTAGAC
ACGCTAACAGAAAACAATGTTCCCGTAACACATGCCAAAGAACTGCTCCACACAGAGCAC
AATGGGATGCTGTGTGCAACAAATCTGGGACATCCTCTTATTCTAGACACCTGTACCATT
GAAGGACTGATCTATGGCAACCCTTCTTGTGATCTGCTGTTGGGAGGAGGAGAATGGTCC
TACATCGTCGAAAGACCATCGGCTGTTAATGGAATGTGTTACCCCGGGAATGTAGAAAAC
CTAGAGGAACTAAGGTCACTTTTTAGTTCTGCTAGTTCCTACCAAAGAATCCAGATCTTA
CCAGACACAATCTGGAATGTGTCTTACAGTGGAACAAGCAAAGCATGTTCAGATTCATTC
TACAGGAGCATGAGATGGTTGACTCAAAAGAACAACGCTTACCCTATTCAAGACGCCCAA
TACACAAATAATAGAGGAAAGAGCATTCTTTTCATGTGGGGAATAAATCACCCACCCACC
GATACTGTACAGACAAACCTGTACACAAGGACTGACACAACAACAAGTGTGACAACAGAA
GATATAAATAGGACCTTCAAACCAGTGATAGGGCCAAGGCCCCTTGTCAATGGTCAGCAG
GGAAGAATTGATTATTATTGGTCGGTATTGAAACCAGGTCAGACATTGCGAGTAAGATCC
AATGGGAATCTAATTGCTCCATGGTATGGACACATTCTTTCAGGAGAGAGCCACGGAAGA
ATCCTGAAGACTGATTTAAACAGTGGTAACTGTGTAGTGCAATGTCAGACTGAAAGAGGT
GGCTTAAACACTACATTGCCATTCCACAATGTCAGTAAATATGCATTTGGAAACTGCCCA
AAATATGTTGGAGTAAAGAGTCTCAAACTGGCAGTTGGTCTGAGGAATGTGCCTGCTAGA
TCAAGTAGAGGACTATTTGGGGCCATAGCTGGATTCATAGAGGGAGGTTGGTCAGGGCTA
GTCGCCGGATGGTATGGTTTTCAACATTCAAACGATCAGGGAGTTGGGATGGCCGCAGAC
AAGGGATCTACCCAAAAAGCAATCGATAAAATAACATCAAAAGTGAACAACATAATCGAT
AAAATGAACAAGCAATATGAGGTCATTGATCATGAATTCAATGAGCTTGAGGCCAGGCTG
AACATGATCAACAACAAAATTGATGATCAGATTCAAGACATTTGGGCTTATAATGCAGAG
TTGCTGGTCTTGCTTGAAAACCAGAAAACTCTAGATGAGCATGATGCAAATGTGAACAAC
CTATACAACAAAGTGAAAAGAGCCTTGGGTTCCAATGCTGTAGAGGATGGAAACGGATGC
TTTGAACTGTACCACAAATGTGATGATCAATGCATGGAAACAATCAGAAATGGAACCTAC
GACAGGCAGAAATACCAAGAAGAATCAAGATTAGAAAGGCAGAAAATAGAAGGGGTAAAG
CTGGAATCTGAGGGCACTTACAAGATCCTCACCATTTATTCGACTGTCGCCTCATCTCTT
GTGCTTGCAATGGGGTTTGCTGCCTTCCTATTCTGGGCCATGTCCAATGGCTCTTGCAGA
TGCAACATTTGTATATAATTGGCAAAAACACC
>gi|202071347|gb|FJ190123.1| Influenza A virus (A/chicken/Guangdong/1/2002(H9N2)) segment 4 hemagglutinin (HA) gene, complete cds
TCACAACCACTCAAGATGGAAGCAGTATCACTAATAACTATACTACTAGTAGTAACAGTA
AGCAATGCGGATAAAATCTGCATCGGCTACCAATCAACAAACTCCACAGAAACTGTAGAC
ACGCTAACAGAAAACAATGTCCCTGTGACACATGCCAAAGAATTGCTCCACACAGAGCAC
AATGGGATGCTGTGTGCAACAAGTTTGGGACATCCTCTTATTCTAGACACCTGTACCATT
GAAGGACTAATCTATGGCAACCCTTCTTGTGATCTACTGTTGGGAGGAAGAGAATGGTCC
TACATCGTCGAAAGGCCATCGGCTGTTAATGGATTGTGTTACCCCGGGAATGTAGAAAAT
CTAGAAGAACTAAGGTCACTTTTTAGTTCTGCTAGTTCTTACCAAAGGATTCAGATCTTT
CCAGACACAATCTGGAATGTGTCTTACAGTGGGACAAGCAAAGCATGTTCAGATTCATTC
TACAGAAGCATGAGATGGTTGACCCAAAAGAACAACGCTTACCCTATTCAAGACGCCCAA
TACACAAATAATCGAGGGAAGAACATTCTTTTCATGTGGGGCATAAATCACCCACCCACA
GATACTGTGCAGACAAATCTGTACACAAGGACTGACACAGCAACAAGTGTGGCAACAGAA
GATATAAATAGGACCTTCAAACCATTGATAGGACCAAGGCCTCTTGTCAATGGTCAGCAA
GGAAGAATTGATTATTATTGGTCGGTATTGAAACCAGGTCAAACACTGCGAGTAAGGTCC
AATGGGAATCTAATCGCTCCATGGTATGGACACATTCTTTCAGGGGAGAGCCACGGAAGA
ATCCTAAAGACTGATTTAAAAAGTGGTAACTGTGCAGTGCAATGTCAGACAGAAAAAGGT
GGCTTAAATACAACATTGCCATTCCAAAATGTAAGTAAGTATGCATTTGGAAACTGCCCG
AAATATGTTGGAGTAAAGAGTCTCAAACTTGCAGTTGGTCTGAGGAATGTGCCTGCTAGA
TCAAGTAGAGGACTATTCGGGGCCATAGCTGGATTCATAGAGGGAGGTTGGTCAGGGCTA
GTCGCTGGTTGGTATGGGTTCCAGCATTCAAATGATCAAGGGGTTGGTATGGCAGCAGAT
AGAGACTCAACTCAAAAGGCAATTGACAAAATAACATCCAAAGTGAATAACATAGTCGAT
AAAATGAACAAACAGTATGAAATTATTGATCATGAATTCAGCGAGGTTGAAACTAGACTT
AACATGATCAATAATAAGATTGATGACCAAATTCAAGACATATGGGCATATAACGCAGAA
TTGCTAATGCTGCTTGAAAACCAGAAAACACTCGATGAGCATGATGCAAATGTAAACAAT
CTATATAATAAAGTGAAGAGGGCATTGGGTTCCAATGCAGTGGAAGATGGGAAAGGATGT
TTCGAGCTATACCATAAATGTGATGACCAGTGCATGGAGACAATTCGGAACGGGACCTAC
AACAGGAGGAAGTATAAAGAGGAATCAAAATTAGAAAGACAGAAAATAGAAGGGGTCAAG
CTGGAATCTGAAGGAACTTACAAAATCCTCACCATTTATTCGACTGTCGCCTCATCTCTT
GTGATTGCAATGGGGTTTGCTGCCTTCTTGTTCTGGGCCATGTCCAATGGGTCTTGCAGA
TGCAACATTTGTATATAATTGGCAAAAACACC
>gi|202071345|gb|FJ190122.1| Influenza A virus (A/chicken/Fujian/2/2002(H9N2)) segment 4 hemagglutinin (HA) gene, complete cds
TCACAACCACTCAAGATGGAAGCAATATCACTAATAACTATACTACTAGTAGTAACAGCA
AGCACTGCAGATAAAATCTGCATCGGCTACCAATCAACAAACTCCACAGAAACTGTGGAT
ACGCTAACAGAAAGCAATGTCCCTGTGACACATGCTAAAGAATTGCTCCACACAGAGCAC
AATGGAATGCTGTGTGCAACAAATCTGGGACATCCTCTCATTCTAAACACCTGTACCATT
GAAGGACTGATCTATGGCAACCCTTCTTGTGATCCGCTGTTGGGAGGAAGAGGATGGTCC
TACATCGTCGAAAGACCATCGGCCGTTAATGGAATGTGTTACCCAGGGAATGTGGAAAAC
CTAGAGGAACTAAGATCACTCTTTAGTTCTGCTAGTTCCTACCAAAGGATTCAGATCTTT
CCAGACACGATCTGGAATGTGTCTTACAGTGGAACAAGCAGAGCATGTTCAGATTCATTC
TACAGGAGCATGAGATGGCTGACTGAAAAGGACAACGCTTACCCTGTTCAAGACGCCCAA
TACACAAATAATAGAGGAAAGAGCATTCTTTTCATGTGGGGCATAAATCACCCACCCACC
GATGCTGTACAGACAGAGTTGTACACAAGGACCGACACAACAACAAGTGTGGCAACAGAA
GATATAAATAGAACCTTCAAACCAATGATAGGGCCAAGGCCCCTTGTCAGTGGTCTGCAG
GGAAGAATTGATTATTATTGGTCAGTATTAAAACCAGGTCAGACATTGCGAGTAAGATCC
AATGGGAATCTAATTGCTCCATGGTATGGACACATTCTTTCAGGAGAGAGCCACGGAAGA
ATCCTGAAGACTGACTTAACCAATGGTAGCTGTGTAGTGCAATGTCAGACTGAAAGAGGT
GGCTTAAACACCACATTGCCGTTCCACAATATCAGCAAATATGCATTTGGAAACTGCCCA
AAGTATGTTGGAGTAAAGAGTCTCAAACTAGCAGTTGGTCTGAGGAATGTGCCTGCTAGA
TCAGGTAGGGGACTATTTGGGGCCATAGCTGGTTTTATAGAGGGAGGTTGGTCAGGGCTA
GTCGCTGGTTGGTATGGGTTCCAGCATTCAAATGATCAAGGGGTTGGTATAGCTGCAGAT
AGAGACTCAACTCAAAAGGCAATTGACAAAATAACATCCAAAGTGAATAATATGGTCGAT
AAAATGAACAAGCAATATGAAATTATTGATCATGAATTCAGCGAGATTGAAACTAGACTC
AATATGATCAATAATAAGATTGATGACCAAATACAAGACATATGGGCATATAACGCAGAA
TTGCTAGTGTTGCTTGAAAATCAGAAAACACTCGATGAGCATGATGCGAATGTAAACAAT
CTATATAACAAAGTGAAGAGGGCACTGGGTTCCAATGCAATGGAAGATGGGAAAGGATGT
TTCGAGCTATACCATAAATGTGATGATCAGTGCATGGAGACAATTCGGAACGGGACCTAT
AACAGGAGAAAATATAAAGAGGAATCAAGACTAGAAAGACAGAAAATAGAAGGGGTCAAG
CTGGAATCTGAAGGAACTTACAAAATCCTCACCATTTATCCGACTGTCGCCTCATCTCCT
GTGGTTGCAATGGGGTTTGCTGCCTTCTTGTTCTGGGCCATGTCCAATGGATCTTGCAGA
TGCAACATTTGTATATAATTGGCAAAAACACC
>gi|202071343|gb|FJ190121.1| Influenza A virus (A/chicken/Shandong/lx827/2007(H9N2)) segment 4 hemagglutinin (HA) gene, complete cds
TCACAACCACTCAAGATGGAAGCTGCATCACTAATAACTATACTACTAGTAGTAACAGTA
AGCAATGCAGATAAAATCTGCATTGGCTACCAATCAACAAACTCCACAGAAACTGTAGAC
ACGCTAACCGAAAACAATGTTCCTGTGACACATGCCCAAGAATTGCTTCACACAGAGCAC
AATGGGATGCTATGTGCAACAAATCTGGGACGTCCTCTTATTCTAGACACCTGTACCATT
GAAGGACTAATCTATGGCAACCCTTCTTGTGATCTACTGCTGGGAGGAAGAGAATGGTCC
TATATTGTCGAAAGACCATCGGCTGTTAATGGATTGTGTTACCCCGGAAATGTAGAAAAC
CTAGAAGAACTAAGGTCACTTTTTAGCTCTGCTAGTTCTTACCAAAGAATCCAGATCTTC
CCAGACACAATCTGGAATGTGTCTTACAGTGGCACAAGCAAAGCATGTTCAGATTCATTC
TACAGAAGTATGAGGTGGTTGACTCAAAAGAACAACGCTTACCCTGTTCAAGATGCCCAA
TACACAAATAATAGAGGAAGGAACATTCTTTTCATGTGGGGCATAAATCACCCACCCACT
GATACTGCGCAGACAAATCTGTACACAAGGACTGACACAACAACAAGTGTGGCGACAGAA
GAGATAAATAGGACCTTCAAACCATTGATAGGGCCAAGGCCTCTTGTCAATGGTCTGCAA
GGAAGGATTGATTATTATTGGGCGGTATTGAAACCAGGTCAGACATTGCGAGTAAGATCC
AACGGGAATCTAATCGCTCCATGGTATGGACACATTCTTTCAGGGGAGAGTCACGGAAGA
ATCCTGAAAACGGATTTAAACAGTGGTAACTGTGTAGTGCAATGTCAAACAGAAAGAGGT
GGCTTGAATACTACATTGCCATTCCACAACGTAAGTAAGTACGCATTTGGAAACTGCCCA
AAATATGTTGGATTAAAGAGTCTCAAATTGGCAGTCGGTCTGAGGAATGTGCCTGCTAGA
TCAAGTAGAGGACTATTTGGAGCCATAGCGGGTTTCATAGAGGGAGGTTGGTCAGGGCTA
GTCGCTGGTTGGTACGGGTTCCAGCATTCAAATGATCAAGGAACTGGTATGGCTGCAGAT
AGAGACTCAACTCAAAAGGCAGTTGACAAAATAACGTCCAAAGTAAATAATATAGTCGAT
AAAATGAACAAACAGTATGAAATTATCGATCATGAATTCAGCGAGGTTGAAACTAGACTC
AATATGATCAATAATAAGATTGATGACCAAATTCAAGACATATGGGCATATAACGCGGAA
TTGCTAGTACTGCTTGAAAATCAGAAAACGCTCGATGAGCATGATGCAAATGTAAACAAT
CTATATAACAAAGTGAAGAGGGCACTGGGTTCCAATGCAGTGGAAGATGGGAAAGGATGC
TTCGAGCTATACCATAAATGCGATGACCAGTGCATGGAGACAATTCGAAACGGGACCTAT
AACAGAAGAAAGTATAAAGAGGAATCAAGACTAGAGAGACAGAAAATAGAAGGGGTCAAA
CTGGAATCTGAAGGAACCTACAAAATCCTCACCATTTATTCGACTGTCGCCTCATCTCTT
GTTATTGCAATGGGGTTCGCTGCCTTCTTGTTCTGGGCCATGTCCAATGGATCTTGCAGA
TGCAACATTTGTATATAATTGGCAAAAACACC
>gi|202071341|gb|FJ190120.1| Influenza A virus (A/chicken/Shandong/lx929/2007(H9N2)) segment 4 hemagglutinin (HA) gene, complete cds
TCACAACCACTCAAGATGGAAGCTGCATCACTAATAACTATACTACTAGTAGTAACAGTA
AGCAATGCAGATAAAATCTGCATTGGCTACCAATCAACAAACTCCACAGAAACTGTAGAC
ACGCTAACCGAAAACAATGTTCCTGTGACACATGCCCAAGAATTGCTTCACACAGAGCAC
AATGGGATGCTATGTGCAACAAATCTGGGACGTCCTCTTATTCTAGACACCTGTACCATT
GAAGGACTAATCTATGGCAACCCTTCTTGTGATCTACTGCTGGGAGGAAGAGAATGGTCC
TATATTGTCGAAAGACCATCGGCTGTTAATGGATTGTGTTACCCCGGAAATGTAGAAAAC
CTAGAAGAACTAAGGTCACTTTTTAGCTCTGCTAGTTCTTACCAAAGAATCCAGATCTTC
CCAGACACAATCTGGAATGTGTCTTACAGTGGCACAAGCAAAGCACGTTCAGATTCATTC
TACAGAAGTATGAGGTGGTTGACTCAAAAGAACAACGCTTACCCTGTTCAAGATGCCCAA
TACACAAATAATAGAGGAAGGAACATTCTTTTCATGTGGGGCATAAATCACCCACCCACT
GATACTGTGCAGACAAATCTGTACACAAGGACTGACACAACAACAAGTGTGGCGACAGAA
GAGATAAATAGGACCTTCAAACCATTGATAGGGCCAAGGCCTCTTGTCAATGGTCTGCAA
GGAAGGATTGATTATTATTGGGCGGTATTGAAACCAGGTCAGACATTGCGAGTAAGATCC
AACGGGAATCTAATCGCTCCATGGTATGGACACATTCTTTCAGGAGAGAGCCACGGAAGA
ATCCTGAAGACTGATTTAAACAGTGGTAACTGTGTAGTGCAATGTCAGACTGAAAGAGGT
GGCTTAAACACTACATTGCCCTTCCAAAATGTCAGTAAATATACATTTGGAAACTGCCCA
AAGTATGTTGGAGTAAAGAGTCTCAAACTGGCAGTTGGTCTAAGGAATGTGCCTGCTAGA
TCAAGTAGAGGACTATTTGGGGCCATAGCTGGATTCATAGAGGGAGGTTGGTCAGGGCTA
GTCGCTGGTTGGTATGGGTTCCAGCATTCAAATGATCAAGGGGTTGGTATAGCTGCAGAT
AGAGACTCAACTCAAAAGGCAATTGACAAAATAACATCCAAAGTGAATAATATGGTCGAT
AAAATGAACAAGCAATATGAAATTATTGATCATGAATTCAGCGAGATTAATAATAAGATT
GATGACCAAATACAAGACATATGGGCATATAACGCAGAATTGCTAGTGTTGCTTGAAAAT
CAGAAAACACTCGATGAGCATGATGCGAATGTAAACAATCTATATAACAAAGTGAAGAGG
GCACTGGGTTCCAATGCAATGGAAGATGGGAAAGGATGTTTCGAGCTATACCATAAATGT
GATGATCAGTGCATGGAGACAATTCGGAACGGGACCTATAACAGGAGAAAATATAAAGAG
GAATCAAGACTAGAAAGACAGAAAATAGAAGGGGTCAAGCTGGAATCTGAAGGAACTTAC
AAAATCCTCACCATTTATTCGACTGTCGCCTCATCTCTTGTGGTTGCAATGGGGTTTGCT
GCCTTCTTGTTCTGGGCCATGTCCAATGGATCTTGCAGATGCAACATTTGTATATAATTG
GCAAAAACACC
>gi|202071339|gb|FJ190119.1| Influenza A virus (A/chicken/Shandong/lx316/2007(H9N2)) segment 4 hemagglutinin (HA) gene, complete cds
TCACAACCACTCAAGATGGAAGCAGTATCACTAATAACTATACTACTAGTAGTGACAGTA
AGCAATGCAGACAAAATCTGCATCGGATACCAATCAACAAACTCCACAGAAACTGTAGAC
ACGCTAACAGAAAACAATGTTCCTGTGACACATGCCAAAGAATTGCTCCACACAGAGCAC
AATGGGATGCTATGTGCAACAAATCTGGGACATCCTCTTATCCTAGACACCTGTAACATT
GAAGGACTAATCTATGGCAACCCTTCCTGTGATCTACTGTTGGGAGGAAGAGAATGGTCC
TACATTGTAGAAAGACCATCGGCTGTCAATGGATTGTGTTATCCCGGGAATGTAGAAAAT
CTAGAAGAACTAAGGTCACTTTTTAGTTCTGCTAGTTCTTACCAGAGAATCCAGATTTTT
CCAGACGCAATCTGGAATGTGTCTTACAATGGGACAAGCAAAGCATGTTCTGACTCATTC
TACAGAAGCATGAGATGGTTGACTCAAAAGAGCAACGCTTACCCTATTCAAGATGCTCAA
TACACAAATAATAGAGGGAAGAACATTCTTTTCATGTGGGGCATAAATCACCCACCCACC
GACACTGTACAGACAAATCTGTACACAAGGACTGACACAACAACAAGTGTGGCGACAGAA
GATATAAATAGAACCTTCAAACCATTGATAGGACCAAGGCCTCTTGTAAATGGTCTGCAG
GGAAGGATTGATTATTATTGGTCGATATTGAAACCAGGTCAGACACTGAGAATAAGATCC
AATGGGAATCTAATTGCTCCATGGTATGGACACGTTCTTTCGGGAGAGAGCCATGGAAGA
ATACTGAAGACTGATTTAAACAGTGGTAACTGTGTGGTGCAATGTCAGACAGAAAGAGGT
GGTTTAAATACTACATTGCCATTCCAAAATGTAAGTAAATATGCATTTGGAAACTGCCCA
AAGTATGTTAGCGTAAAGAGTCTCAAATTGGCAGTTGGTCTGAGGAATGTGCCTGCTAGA
TCAAGCAGAGGACTATTTGGGGCTATAGCTGGATTCATAGAGGGAGGTTGGTCAGGGCTA
GTCGCTGGTTGGTATGGATTCCAGCATTCAAATGACCAGGGGGTTGGTATGGCAGCAGAT
AGGGACTCAACTCAAAAGGCAATTGACAAAATAACATCTAAAGTGAATAATATAGTCGAT
AAAATGAACAAACAGTATGAGATTATTGATCATGAATTCAGCGAGGTTGAAACCCGACTC
AACATGATCAATAATAAGATTGATGACCAAATTCAAGACATATGGGCATATAACGCAGAA
CTGCTAGTGCTGCTTGAAAACCAGAAAACACTCGATGAGCATGATGCGAATGTGAACAAT
CTATATAATAAAGTGAAGAGAGCATTGGGTTCCAATGCAGTGGAAGATGGGAAAGGGTGT
CTCGAGCTATACCATAAATGTGATGACCAGTGCATGGAAACAATTCGAAACGGGACCTAC
AACAGGAGAAAGTATAAGGAGGAATCAAAACTAGAAAGACAGAAAATAGAAGGGGTCAAA
CTGGAATCTGAAGGAACTTACAAAATCCTCACCATTTATTCGACTGTCGCCTCATCTCTT
GTGATTGCAATGGGGTTTGCTGCCTTCTTGTTCTGGGCCATGTCCAATGGATCTTGCAGG
TGCAACATTTGTATATAACTGGCAAAAACACC
>gi|202071337|gb|FJ190118.1| Influenza A virus (A/chicken/Shandong/ly421/2007(H9N2)) segment 4 hemagglutinin (HA) gene, complete cds
TCACAACCACTCAAGATGGAAGCAGTATCACTAATAACTATACTACTAGTAGTGACAGTA
AGCAATGCAGACAAAATCTGCATCGGCTACCAATCAACAAACTCCACAGAAACTGTAGAC
ACGCTAACAGAAAACAATGTTCCTGTTACACACGCCAAAGAATTGCTCCACACAGAGCAC
AATGGGATGCTATGTGCAACAAATCTGGGACATCCTCTTATCCTAGACACCTGTAACATT
GAAGGATTAATCTATGGCAACCCTTCCTGTGATCTACTGTTGGGAGGAAGAGAATGGTCC
TACATTGTAGAAAGGCCATCGGCTGTCAATGGATTGTGCTACCCGGGGAATGTAGAAAAC
CTAGAAGAACTAAGGTCACTTTTTAGTTCTGCTAGTTCTTATCAAAGAGTCCAGATCTTT
CCAGACACAATCTGGAATGTTTCTTACAGTGGGACAAGCAAAGCATGTTCAGATTCATTC
TACAGAAGCATGAGAAGGTTGACTCAAAAGAGCAACGCTTACCCTATTCAAGACGCCCAA
TACACAAATAATAGAGGGAAGAACATCCTCTTCATGTGGGGCATAAACCACCCACCCACA
GACACTACGCAGACAAATCTATACACAAGGACTGACACAACAACAAGTGTGGCGACAGAA
GATATAAATAGAACCTTCAAACCGTTGATAGGGCCAAGGCCTCTTGTCAATGGTCTGCAA
GGAAGAATTGATTATTACTGGTCTATATTGAAACCAGGTCAGACACTGAGAGTAAGATCC
AATGGGAATCTAATTGCTCCATGGTATGGACACATTCTTTCAGGAGAGAGTCACGGAAGA
ATACTGAAGACTGATTTAAACAGTGGTAACTGTGTAGTGCAATGTCAGACAGAAAGAGGT
GGCTTAAATACTACATTGCCATTCCAAAATGTAAGTACGTATGCATTTGGAAACTGCCCA
AAATATGTTGGTGTAAAGAGTCTCAAATTGGCAGTTGGGCTGAGGAATGTGCCTGCTAGA
TCAAGCAGAGGTCTATTTGGGGCTATAGCTGGATTCATAGAGGGAGGTTGGTCAGGGCTA
GTCGCTGGTTGGTACGGATTCCAACATTCAAATGACCAAGGGGTTGGTATGGCAGCAGAT
AGGGATTCAACCCAAAAGGCATTTGACAAAATAACATCTAAAGTGAACAATATAGTCGAT
AAAATGAACAAACAGTATGAAATTATTGATCAGGAATTCAGCGAGGTTGAAACCCGACTC
AACATGATCAATAATAAGATTGATGACCAAATTCAAGACATATGGGCATATAACGCAGAA
TTGCTAGTGCTGCTTGAAAACCAGAAAACACTCGATGAGCATGATGCGAATGTTAACAAC
TTATATAATAAAGTGAAAAGAGCATTGGATTCCAATGCAATGGAAGATGGGAAAGGGTGT
TTCGAGCTATACCATAAATGTGATGACCAGTGCATGGAAACAATTCGAAACGGGACTTAC
AACAGGAGAAAGTATAAGGAGGAGTCAAGACTAGAAAGACAGAAAATAGAAGGGGTCAAA
CTGGAATCTGAAGGAACTTACAAAATCCTCACCATTTATTCGACTGTCGCCTCATCTCTC
GTGATTGCAATGGGGTTTGCTGCCTTCTTGTTCTGGGCCATGTCCAATGGATCTTGCAGA
TGCAACATTTGTATATAACTGGCAAAAACACC
>gi|202071335|gb|FJ190117.1| Influenza A virus (A/chicken/Shandong/2/2003(H9N2)) segment 4 hemagglutinin (HA) gene, complete cds
TCACAACCACTCAAGATGGAAGCAACATCACTAATAACTATACTACTACTAGTAACAACA
AGCAATGCAGATAAAATCTGCATCGGCTACCAATCAACAAACTCCACAGAAACTGTGGAT
ACGCTAGCAGAAAACAATGTTCCTGTGACACATGCCAAAGAATTGCTCCACACAGAGCAC
AATGGGATGCTGTGTGCAACAAATCTGGGACATCCTCTCATTCTAGACACCTGTACCATT
GAAGGACTGATCTATGGCAACCCTTCTTGTGATCTGCTGTTAGGAGGAGGAGAATGGTCC
TACATCGTCGAAAGACCATCGGCTGTTAATGGAATGTGTTACCCCGGGAATGTAGAAAAC
CTAGAGGAACTAAGGTCACTTTTTAGTTCTGCTAGTTCATACCAAAGAATCCAGATCTTT
CCAGACACGATCTGGAATGTGTCTTACAGTGGAACAAGCAAAGCATGTTCAGATTCATTC
TACAGGAGCATGAGATGGTTGACTCAAAAGGACAACGCTTACCCTATTCAAGACGCCCAA
TACACAAATAATAGAGGAAAGAGCATCCTTTTCATGTGGGGCATAAATCACCCACCCACC
GATACTGCACAGACAAATCTGTATACAAGGACTGACACAACAACAAGTGTGACAACAGAA
TATATAGATAGGACCTTCAAACCAGTGATAGGGCCAAGGCCCCTTGTCAATGGTCAGCAG
GGAAGAATTGATTATTATTGGTCGGTATTGAAACCAGGTCAGACATTGCGAGTAAGATCC
GATGGGAATCTAATTGCTCCATGGTATGGACACATTCTTTCAGGAGAGAGCCACGGAAGA
ATCCTGAAGACTGATTTAAACAGTGGTAACTGTGTAGTGCAATGTCAGACTGAAAGAGGT
GGCTTAAACACTACATTGCCCTTCCAAAATGTCAGTAAATATGCATTTGGAAACTGCCCA
AAGTATGTTGGAGTAAAGAGTCTCAAACTGGCAGTTGGTCTAAGGAATGTGCCTGCTAGA
TCAAGTAGAGGACTATTTGGGGCCATAGCTGGATTCATAGAGGGAGGTTGGTCAGGGCTA
GTCGCTGGTTGGTATGGGTTCCAGCATTCAAATGATCAAGGGGTTGGTATAGCTGCAGAT
AGAGACTCAACTCAAAAGGCAATTGACAAAATAACATCCAAAGTGAATAATATGGTCGAT
AAAATGAACAAGCAATATGAAATTATTGATCATGAATTCAGCGAGGTTGAAACTAGACTC
AATATGATCAATAATAAGATTGATGACCAAATACAAGACATATGGGCATATAACGCAGAA
TTGCTAGTGTTGCTTGAAAATCAGAAAACACTCGATGAGCATGATGCGAATGTAAACAAT
CTATATAACAAAGTGAAGAGGGCACTGGGTTCCAATGCAATGGAAGATGGGAAAGGATGT
TTCGAGCTATACCATAGATGTGATGATCAGTGCATGGAGACAATTCGGAACGGGACCTAT
AACAGGAGAAAATATAAAGAGGAACCAAGACTAGGAAGACAGAAAATAGAAGGGGTCAAG
CTGGAATCTGAAGGAACTTACAAAATCCTCACCATTTATTCGACTGTCGCCTCATCTCTT
GTGGTTGCAATGGGGTTTGCTGCCTTCCTGTTCTGGGCCATGTCCAATGGATCTTGCAGA
TGCAACATTTGTATATAATTGGCAAAAACACC
>gi|202071333|gb|FJ190116.1| Influenza A virus (A/chicken/Henan/622/2006(H9N2)) segment 4 hemagglutinin (HA) gene, complete cds
TCACAACCACTCAAGATGGAAGCAGTATCACTAATAACTATGCTACTAGTGGTAACAGTA
AGCAATGCAGATAAAATTTGCATCGGCTACCAATCAACAAACTCCACAGAAACTGTAGAC
ACACTAACAGAAAACAATGTCCCTGTTACACATGCCAAAGAATTGCTCCACACAGAGCAC
AATGGGATGCTGTGTGCTACAAATTTGGGACATCCTCTTATTCTAGACACCTGTACCATT
GAAGGACTAATCTATGGCAATCCTTCTTGTGATCTACTGTTGGGAGGAAGAGAATGGTCC
TACATCGTCGAGAGACCATCGGCTGTAAATGGATTGTGTTACCCCGGGAATGTAGAAAAT
CTAGAAGAGCTAAGGTCACTTTTTAGTTCTGCTAGTTCTTATCAAAGGATCCAGATCTTT
CCAGACACAATCTGGAATGTGTCTTACAGTGGGACAAGCAAAGCATGTTCAGATTCATTC
TACAGAAGCATGAGGTGGTTGACCCAAAAGAACAACGCTTACCCTATTCAAGACGCCCAA
TACGCAAATAATCAAGAAAAGAACATTCTTTTCATGTGGGGCATAAATCATCCACCCACC
GATACTGCGCAGACAAATCTGTACACAAGAACCGACACAACAACAAGTGTGGCAACAGAA
GAAATAAATAGGACCTTCAAACCATTGATAGGACCAAGGCCTCTTGTCAATGGTTTGCAG
GGAAGAATTGATTATTATTGGTCGGTATTGAAACCAGGTCAAACACTGCGAATAAGGTCC
AATGGGAATCTAATAGCTCCATGGTATGGACACATTCTTTCAGGAGAGAGTCACGGAAGA
ATCCTTAAGACTGATCTAAAAAGGGGTAGCTGTACAGTACAATGTCAGACAGAAAAAGGT
GGCTTAAACACAACATTGCCATTCCAAAATGTAAGTAAGTATGCATTTGGAAACTGCTCG
AAATATATTGGAATAAAGAGCCTCAAACTTGCAGTTGGTCTGAGGAATGTGCCTTCTAAA
TCAAGTAGAGGACTATTCGGAGCCATAGCTGGATTCATAGAGGGAGGTTGGTCAGGGCTA
GTCGCTGGTTGGTATGGATTCCAGCATTCAAATGACCAAGGGGTTGGTATGGCAGCAGAT
AGAGACTCAACCCAGAAGGCAATTGATAAAATAACATCCAAAGTGAATAACATAGTCGAT
AAAATGAACAAACAGTATGAAATTATTGATCATGAATTCAGCGAGGTTGAAACTAGACTT
AACATGATCAATAATAAGATTGATGATCAGATTCAAGACATATGGGCATATAACGCAGAA
TTGCTTGTGCTACTTGAAAACCAGAAAACACTCGATGAGCATGATGCAAATGTAAACAAT
CTATATAATAAAGTAAAGAGAGCATTGGGTTCCAATGCAGTGGAAGATGGGAAAGGATGT
TTCGAGCTATACCACAAATGTGATGACCAGTGCATGGAGACAATTCGGAACGGGACCTAC
AACAGGAGGAAGTATCAAGAGGAATCAAAATTAGAAAGACAGAAAATAGAGGGGGTCAAG
CTGGAATCTGAAGGAACTTACAAAATCCTCACCATTTATTCGACTGTCGCCTCATCTCTT
GTGATTGCAATGGGGTTTGCTGCCTTCTTGTTCTGGGCCATGTCCAATGGATCTTGCAGA
TGCAACATTCGTATATAATTGGCAAAAACACC
>gi|202071331|gb|FJ190115.1| Influenza A virus (A/chicken/Henan/5/2001(H9N2)) segment 4 hemagglutinin (HA) gene, complete cds
TCACAACCACTCAAGATGGAAGCAGTATCATTAATAACTATACTACTAGTAGGAACAGTA
AGCAATGCAGATAAAATCTGCATCGGCTACCAATCAACAAACTCCACAGAAACTGTAGAC
ACGCTAACAGAAAACAATGTTCCTGTGACACATGCCAAAGAATTGCTCCACACAGAGCAC
AATGGAATGCTGTGTGCAACAAATCTGGGACATCCTCTTATTCTAGACACCTGTACCATT
GAAGGACTAATCTATGGCAACCCTTCTTGTGATATACTGTTGGGAGGAAGAGAATGGTCC
TACATCGTCGAAAGACCATCGGCTGTTAATGGATTGTGTTACCCCGGGAATGTAGAAAAC
CTAGAAGAACTAAGGTCACTTTTTAGCTCTGCTAGTTCTTACCAAAGAATCCAGATCTTT
CCAGACACAATCTGGAATGTGTCTTACAGTGGGACAAGCAAAGCATGTTCAGATTCATTC
TACAGAAGCATGAGATGGTTGACTCAAAAGAACAACGCTTACCCTATTCAAGACGCCCAA
TACACAAATAATAGAGGAGAGAACATTCTTTTCATGTGGGGCATAAATCACCCACCCACT
GATACTGTGCAGACAAATCTGTACACAAGGACTGACACAACAACAAGTGTGGCAACAGAA
GATATAAATAGGACCTTCAAACCATTGATAGGGCCAAGGCCTCTTGTCAATGGTCTGCAG
GGAAGAATTGATTATTATTGGTCGGTATTGAAACCAGGTCAGACATTGCGAGTAAGATCC
AATGGGAATCTAATCGCTCCATGGTATGGACACATTCTTTCAGGAGAGAGCCACGGAAGA
ATCCTGAAGACTGATTTAAACAGTGGTAACTGTGTAGTGCAATGTCAGACAGAAAGAGGT
GGCTTGAATACTACATTGCCATTCCACAATGTAAGTAAGTATGCATTTGGAAACTGCCCA
AAATATATTGGAGTAAAGAGTCTCAAATTGGCAGTTGGTCTGAGGAATGTGCCTGCTAGA
TCAAGTAGAGGACTATTTGGAGCCATAGCTGGATTCATAGAGGGAGGTTGGTCAGGGCTA
GTCGCTGGTTGGTATGGGTTCCAGCATTCAAATGATCAAGGGGTTGGTATGGCTGCAGAT
AGAGACTCAACTCAAAAGGCAATTGACAAAATAACATCCAAAGTGAATAATATAGTCGAT
AAAATGAACAAACAGTATGAAATTATTGATCATGAATTCAGTGAGGTTGAAACTAGACTC
AATATGATCAATAATAAGATTGATGACCAAATTCAAGACATATGGGCATATAACGCAGAA
TTGCTAGTGCTGCTTGAAAACCAGAAAACACTCGATGAGCATGATGCGAATGTAAACAAT
CTCTATAACAAAGTGAAGAGGGCACTGGGTTCCAATGCAGTGGAAGATGGGAAAGGATGT
TTCGAGCTATACCATAAATGTGATGACCAGTGCATGGAGACAATTCGGAACGGGACCTAT
AGCAGGAGAAAGTATAAAGAGGAATCAAGACTAGAAAGACAGAAAATAGAAGGGGTCAAG
CTGGAATCTGAAGGAACTTACAAAATCCTCACCATTTATTCGACTGTCGCCTCATCTCTT
GTGATTGCAATGGGGTTTGCTGCCTTCTTGTTCTGGGCCATGTCCAATGGATCTTGCAGA
TGCAACATTTGTATATAATTGGCAAAAACACC
>gi|202071329|gb|FJ190114.1| Influenza A virus (A/chicken/Henan/1/2001(H9N2)) segment 4 hemagglutinin (HA) gene, complete cds
TCACAACCACTCAAGATGGAAGCAGTATCACTAATAACTATACTACTAGTAGTAACAGTA
AGCAATGCAGATAAAATCTGCATCGGCTACCAATCAACAAACTCCACAGAAACTGTAGAC
ACGCTAACAGAAAACAATGTTCCTGTGACACATGCCAAAGAATTGCTCCACACAGAGCAC
AATGGGATGCTATGTGCAACAAATCTGGGACATCCTCTTATTCTAGACACCTGTACCATT
GAAGGACTAATCTATGGCAACCCTTCCTGTGATCTACTGTTGGGAGGAAGAGAATGGTCC
TACATCGTCGAAAGACCATCGGCTGTTAATGGATTGTGTTACCCCGGGAATGTAGAAAAC
CTAGAAGAACTAAGGTCACTTTTTAGTTCTGCTAGTTCTTACCAAAGAATCCAGATCTTT
CCAGACACAATCTGGAATGTGTCTTACAGTGGGACAAGCAAAGCATGTTCAGATTCATTC
TACAGAAGCATGAGATGGTTGACTCCAAAGAGCAACGCTTACCCTATTCAAGACGCCCAA
TACACAAATAATAGAGGGAAGAACATTCTTTTCATGTGGGGCATAAATCATCCACCCACC
GATACTATGCAGACAAATCTGTACACAAGGACTGACACAACAACAAGTGTGGCGACAGAA
GATATAAATAGAACCTTCAAACCATTGATAGGGCCAAGGCCTCTTGTCAATGGTCAGCAG
GGAAGGATTGATTATTATTGGTCGATATTGAAACCAGGTCAGACACTGCGAGTAAGATCC
AATGGGAATCTAATCGCTCCATGGTATGGACACATTCTTTCAGGAGAGAGCCACGGAAGA
ATCCTGAAGACTGATTTAAACAGTGGTAACTGTGTAGTGCAATGTCAGACAGAAAGAGGT
GGCTTAAATACTACATTGCCATTTCAAAATGTAAGTAAGTATGCATTTGGAAACTGCCCA
AAATATGTTGGAGTAAAGAGTCTCAAATTGGCAGTTGGTCTGAGGAATGTGCCTGCTAGA
TCAAGCAGAGGACTATTCGGGGCCATAGCTGGATTCATAGAGGGAGGTTGGTCAGGGCTA
GTCGCTGGTTGGTATGGGTTCCAGCATTCAAATGACCAAGGGGTTGGTATGGCAGCAGAT
AGAGACTCAACTCAAAAGGCAATTGACAAAATAACATCTAAAGTGAATAATATAGTTGAT
AAAATGAACAAACAGTATGAAATTATTGATCATGAATTCAGCGAGGTTGAAACTAGACTC
AACATGATCAATAATAAGATTGATGACCAAATTCAAGACATATGGGCATATAACGCAGAA
TTGCTAGTGCTGCTTGAGAACCAGAAAACACTCGATGAGCATGATGCGAATGTGAACAAT
CTATATAATAAAGTGAAGAGGGCATTGGGTTCCAATGCAGTGGAAGATGGGAAAGGGTGT
TTCGAGCTATACCATAAATGTGATGACCAGTGCATGGAAACAATTCGAAACGGGACCTAC
AACAGGAGAAAGTATAAAGAGGAATCAAGACTAGAAAGACAGAAAATAGAAGGGGTCAAG
CTGGAATCTGAAGGAACTTACAAAATCCTCACCATTTATTCGACTGTCGCCTCATCTCTT
GTGATTGCAATGGGGTTTGCTGCCTTCTTGTTCTGGGCCATGTCCAATGGATCTTGCAGA
TGCAACATTTGTATATAATTGGCAAAAACACC
>gi|202071327|gb|FJ190113.1| Influenza A virus (A/chicken/Heilongjiang/u/1998(H9N2)) segment 4 hemagglutinin (HA) gene, complete cds
TCACAACCACTCAAGATGGAAGCAAAAGCAATAATTGCTGCACTGCTAATGGTAACAGCA
GCCAATGCTGATAAAATCTGCATTGGCTATCAATCAACAAACTCCACCGAAACTGTCGAC
ACACTGACAGAGAGCAATGTTCCTGTAACACACACTAAAGAATTGCTCCACACAGAACAC
AATGGGATATTGTGTGCAACTGATCTAGGACATCCCCTCATTCTAGACACCTGCACTATT
GAAGGACTAATCTATGGAAATCCTTCCTGTGACATACTACTAGGAGGAAAAGAATGGTCC
TACATCGTTGAAAGGTCGTCAGCCGTCAATGGAATGTGTTACCCAGGGAATGTAGAGAAC
CTAGAAGAGCTTAGGTCACTTTTCAGTTCTGCAAAACCTTACAAAAGAATCCAAATCTTT
CCAGATAAAACTTGGAATGTAACATACAGCGGAACAAGCAGAGCATGCTCAAATTCATTC
TATAGGAGCATGAGATGGCTGACCCACAATAGTAATTCCTACCCTTTTCAGAACGCTCAT
TACACCAACAATGAGAGGGAGAACATTCTTTTCATGTGGGGCATACACCATCCACCTACC
GACACAGAACAGACAGACTTGTACAAGAAGGCCGATACAACAACAAGTGTGACAACAGAA
GATATAAATCGCACTTTCAAACCAGTAATAGGGCCAAGGCCCCTTGTCAACGGCCAGCAG
GGAAGAATCGATTACTATTGGTCTGTACTAAAACCTGGGCAGACTTTGAGAATAAGGTCC
AATGGAAATCTAATTGCCCCTTGGTATGGACATGTTCTTACGGGAGAGAGCCATGGAAGA
ATCCTAAAGACTGATTTGAACAATGGTAATTGTGTGGTACAATGTCAGACTGAAAAAGGA
GGACTCAATACAACCTTGCCATTTCACAATATTAGCAAATATGCATTTGGGAATTGTCCT
AAGTATGTTGGGGTGAAAAGTCTCAAATTGGCAGTTGGTTTAAGGAATGTGCCTGCTGTA
TCTAGTAGAGGACTGTTCGGAGCAATAGCTGGGTTCATAGAGGGAGGTTGGTCAGGGCTA
GTCGCCGGATGGTATGGTTTTCAACATTCAAACGATCAGGGAGTTGGGATGGCCGCAGAC
AAGGGATCTACCCAAAAAGCAATCGATAAAATAACATCAAAAGTGAACAACATAATCGAT
AAAATGAACAAGCAATATGAGGTCATTGATCATGAATTCAATGAGCTTGAGGGCAGGCTG
AACATGATCAACAACAAAATTGATGATCAGATTCAAGACATTTGGGCTTATAATGCAGAG
TTGCTGGTCTTGCTTGAAAACCAGAAAACTCTAGATGAGCATGATGCAAATGTGAACAAC
CTATACAACAAAGTGAAAAGAGCCTTGGGTTCCAATGCTGTAGAGGATGGAAACGGATGC
TTTGAACTGTACCACAAATGTGATGATCAATGCATGGAAGCAATCAGAAATGGAACCTAC
GACAGGCAGAAATACCAAGAAGAATCAAGGTTAGAAAGGCAGAAAATAGAAGGGGTAAAG
CTGGAATCTGAGGGCACTTACAAGATCCTCACCATTTATTCGACTGTCGCCTCATCTCTT
GTGCTTGCAATGGGGTTTGCTGCCTTCCTATTCTGGGCCATGTCCAATGGCTCTTGCAGA
TGCAACATTTGTATATAATTGGCAAAAACACC
>gi|202071325|gb|FJ190112.1| Influenza A virus (A/chicken/Guangdong/11/1999(H9N2)) segment 4 hemagglutinin (HA) gene, complete cds
TCACAACCACTCAAGATGGAAGCAGTATCACTAATAACTATACTACTAGTAGTAACAGTA
AGCAATGCAGACAAAATCTGCATCGGCTACCAATCAACAAACTCCCCAGAAACTGTAGAC
ACGCTAACAGAAAACAATGTTCCTGTGACACATGCCAAAGAATTGCTCCACACAGAGCAC
AATGGGATGCTGTGTGCAACAAATCTGGGACATCCTCTTATTCTAGACACCTGTACCATT
GAAGGACTAGTCTATGGCAACCCTTCTTGTAATCTACTGTTGGGAGGAAGAGAATGGTCC
TACATCGTCGAAAGACCATCGGCTGTTAATGGGTTGTGTTACCCCGGGAATGTAGAAAAC
CTAGAAGAACTAAGGTCACTTTTTAGCTCTGCTAGTTCTTACCAAAGAATCCAGATCTTT
CCAGACACAATCTGGAATGTGTCTTACAATGGGACAAGCAAAGCATGTTCAGATTCATTC
TACAGAAGCATGAGATGGTTGACCCAAAAGAACAACGCTTACCCTATTCAAGACGCCCAA
TACACAAATAATAGAGGAAAGAACATTCTTTTCATGTGGGGCATAAATCACCCACCCACT
GATACTGTGCAGACAAATCTGTACACAAGGGCTGACACAACAACAAGTGTGGCAACAGAA
GATATAAATAGGACCTTCAAACCATTGATAGGGCCAAGGCCTCTTGTCAATGGTCTGCAG
GGAAGAATTGATTATTATAGGTCGGTATTGAAACCAGGTCAGACATTGCGAGTAAGATCC
AATGGGAATCTAATCGCTCCATGGTATGGGTACATTCTTTCAGGAGAGAGCCACGGAAGA
ATCCTGAAGACTGATTTAAACAGTGGTAACTGTGTAGTGCAATGTCAGACAGAAAGAGGT
GGCTTGAATACTACATTGCCATTCCACAATGTAAGTAAGTATGCATTTGGAAACTGCCCA
AAATATGTTGGAGTAAAGAGTCTCAAATTGGCAGTTGGTCTGAGGAATGTGCCTGCTAGA
TCAAGTAGAGGACTATTTGGAGCCATAGCTGGATTCATAGAGGGAGGTTGGTCAGGGCTA
GTCGCCGGATGGTATGGTTTTCAACATTCAAACGATCAGGGAGTTGGGATGGCCGCAGAC
AAGGGATCTACCCAAAAAGCAATCGATAAAATAACATCAAAAGTGAACAACATAATCGAT
AAAATGAACAAGCAATATGAGGTCATTGATCATGAATTCAATGAGCTTGAGGCCAGGCTG
AACATGATCAACAACAAAATTGATGATCAGATTCAAGACATTTGGGCTTATAATGCAGAG
TTGCTGGTCTTGCTTGAAAACCAGAAAACTCTAGATGAGCATGATGCAAATGTGAACAAC
CTATACAACAAAGTGAAAAGAGCCTTGGGTTCCAATGCTGTAGAGGATGGAAACGGATGC
TTTGAACTGTACCACAAATGTGATGATCAATGCATGGAAACAATCAGAAATGGAACCTAC
GACAGGCAGAAATACCAAGAAGAATCAAGATTAGAAAGGCAGAAAATAGAAGGGGTAAAG
CTGGAATCTGAGGGCACTTACAAGATCCTCACCATTTATTCGACTGTCGCCTCATCCCTT
GTGCTTGCAATGGGGTTTGCTGCCTTCCTATTCTGGGCCATGTCCAATGGCTCTTGCAGA
TGCAACATTTGTATATAATTGGCAAAAACACC
>gi|202071323|gb|FJ190111.1| Influenza A virus (A/chicken/Beijing/3/2001(H9N2)) segment 4 hemagglutinin (HA) gene, complete cds
TCACAACCACTCAAGATGGAAGCAACATCACTAATAACTATACTACTACTAGTAACAACA
AGCAATGCAGATAAAATCTGCATCGGCTACCAATCAACAAACTCCACAGAAACTGTGGAT
ACGCTAGCAGAAAACAATGTTCCTGTGACACATGCCAAAGAATTGCTCCACACAGAGCAC
AATGGGATGCTGTGCGCAACAAATCTGGGACATCCTCTCATTCTAGACACCTGTACCATT
GAAGGACTGATCTATGGCAACCCTTCTTGTGATCTGCTGTTAGGAGGAGGAGAATGGTCC
TACATCGTCGAAAGACCATCGGCTGTTAATGGAAGGTGTTACCCCGGGAATGTAGAAAAC
CTAGAGGAACTAAGGTCACTTTTTAGTTCTGCTAGTTCATACCAAAGAATCCAGATCTTT
CCAGACACGATCTGGAATGTGTCTTACAGTGGAACAAGCAAAGCATGTTCAGATTCATTC
TACAGGAGCATGAGATGGTTGACTCAAAAGGACAACGCTTACCCTATTCAAGACGCCCAA
TACACAAATAATAGAGGAAAGAGCATCCTTTTCATGTGGGGCATAAATCACCCACCCACC
GATACTACACAGACAAATCTGTATACAAGGACTGACACAACAACAAGTGTGACAACAGAA
GATATAGATAGGACCTTCAAACCAGTGATAGGGCCAAGGCCCCTTGTCAATGGTCAGCAG
GGAAGAATTGATTATTATTGGTCGGTATTGAAACCAGGTCAGACATTGCGAGTAAGATCC
GATGGGAATCTAATTGCTCCATGGTATGGACACATTCTTTCAGGAGAGAGCCACGGAAGA
ATCCTGAAGACTGATTTAAACAGTGGTAACTGTGTAGTGCAATGTCAGACTGAAAGAGGT
GGCTTAAACACTACATTGCCCTTCCAAAATGTCAGTAAATATGCATTTGGAAACTGCCCA
AAGTATGTTGGAGTAAAGAGTCTCATACTGGCAGTTGGTCTAAGGAATGTGCCTGCTAGA
TCAAGTAGAGGACTATTTGGGGCCATAGCTGGATTCATAGAGGGAGGTTGGTCAGGGCTA
GTGGCCGGATGGTATGGTTTTCAACATTCAAACGATCAGGGAGTTGAGATGGCCGCAGAC
AAGGGATCTACCCAAAAAGCAATCGATAAAATAACATCAAAAGTGAACAACATAATCGAT
AAAATGAACAAGCAATATGAGGTCATTGATCATGAATTCAATGAGCTTGAGGCCAGGCTG
AACATGATCAACAACAAAATTGATGATCAGATTCAAGACATTTGGGCTTATAATGCAGAG
TTGCTGGTCTTGCTTGAAACCCAGAAAACTCTAGATGAGCATGATGCAAATGTGAACAAC
CTATACAACAAAGTGAAAAGAGCCTTGGGTTCCAATGCTGTAGAGGATGGAAACGGATGT
TTTGAACTGTACCACAAATGTGATGATCAATGCATGGAAACAATCAGAAATGGAACCTAC
GACAGGCAGAAATACCAAGAAGAATCAAGATTAGAAAGGCAGAAAATAGAAGGGGTAAAG
CTGGAATCTGAGGGCACTTACAAGATCCTCACCATTTATTCGACTGTCGCCTCATCTCTT
GTGCTTGCAATGGGGTTTGCTGCCTTCCTATTCTGGGCCATGTCCAATGGCTCTTGCAGA
TGCAACATTTGTATATAATTGGCAAAAACACC
>gi|188504874|gb|EU644485.1| Influenza A virus (A/chicken/Yunnan/honghe10/07(H9N2)) segment 4 hemagglutinin (HA) gene, complete cds
ATGGAAACAATATCACTAATAACTATGCTACTAGTAGTAACAGTAAGCAATGCAGATAAA
ATCTGCATCGGCTACCAATCAACAAACTCCACAGAAACTGTAGACACACTAACAGAAAAC
AATGTCCCTGTGACACATGCCAAAGAATTGCTCCACACAGAGCACAATGGGATGCTGTGT
GCAACAAACTTGGGACATCCTCTTATTCTAGACACCTGTACCATTGAAGGACTAATCTAT
GGCAATCCTTCTTGTGATCTGCTGTTGGGAGGAAGAGAATGGTCCTACATCGTCGAAAGA
CCATCGGCTGTTAATGGATTGTGTTACCCCGGGAATGTAGAAAATCTAGAAGAGCTAAGG
TCACTTTTTAGTTCTGCTAGTTCTTATCAAAGGATTCAGATTTTTCCAGACACAATCTGG
AATGTGTCTTACAGTGGGACAAGCAAAGCATGTTCAGATTCATTCTACAGAAGCATGAGA
TGGTTGACCCAAAAGAACAACGCTTACCCTATTCAAGACGCCCAATACACAAATAATCGA
GAAAAGAACATTCTTTTCATGTGGGGTATAAATCACCCACCCACCGATACTACGCAAACA
AATCTGTACACAAGAACCGACACAACAACAAGTGTGGCAACAGAAGAAATAAATAGGACC
TTCAAGCCATTGATAGGACCCAGGCCTCTTGTCTATGGTTTGCAGGGAAGAATTGATTAT
TATTGGGCGGTGTTGAAACCAGGTCAGACATTGCGAGTGAGATCCAACGGGAATCTAATT
GCTCCATGGTATGGACACATTCTTTCAGGGGAGAGTCACGGAAGAATCCTGAAAACGGAT
TTAAACAGTGGTAACTGTGTAGTGCAATGTCAAACAGAAAGAGGTGGCTTGAATACTACA
TTGCCATTCCAAGATGTAAGTAAGTATGCATTTGGAAACTGCTCGAAATATGTTGGAATA
AAGAGTCTCAAACTTGCAGTTGGCCTGAGGAATGTGCCTTCTAGATCTAGTAGAGGACTA
TTCGGGGCCATAGCTGGATTCATAGAAGGGGGTTGGTCAGGGCTAGTTGCTGGTTGGTAT
GGATTCCAGCATTCAAATGACCAAGGGGTTGGTATGGCAGCAGATAGAGACTCAACCCAA
AAGGCAATTGATAAAATAACATCCAAAGTGAATAACATAGTCGATAAAATGAACAAACAG
TATGAAATTATTGATCATGAATTCAGCGAGGTTGAAACTAGACTTAACATGATCAATAAT
AAGATTGATGATCAAATTCAGGACATATGGGCATATAACGCAGAATTGCTAGTGCTGCTT
GAAAACCAGAAAACACTCGATGAGCATGATGCAAATGTAAACAATCTATATAATAAAGTG
AAGAGGGCATTGGGTTCCAATGCAGTGGAAGATGGGAAAGGATGTTTCGAGCTATACCAC
AAATGTGATGACCAGTGCATGGAGACAATTCGGAATGGGACCTACAACAGGAGGAAGTAT
CAAGAGGAATCAAAATTAGAAAGACAGAAAATAGAGGGGGTCAAGCTGGAGTCTGAAGGA
ACTTACAAAATCCTCACCATTTATTCGACTGTCGCCTCATCTCTTGTGATTGCAATGGGG
TTTGCTGCCTTCTTGTTCTGGGCAATGTCCAATGGGTCTTGCAGACGCAACATTTGTATA
TAG
>gi|333943948|dbj|AB634252.1| Influenza A virus (A/chicken/Jiangsu/48/2001(H9N2)) HA gene for hemagglutinin, complete cds
ATGAAAGTAGTATCACTAATAACTATACTACTAGCAGTAACAGTAAGCAATGCAGATAAA
ATCTGCATCGGCTACCAATCAACAAACTCCACAGAAACTGTAGACACACTAACAGAAAAC
AATGTTCCTGTGACACATGCCAAAGAATTACTCCACACAGAGCACAATGGGATGCTGTGT
GCAACAAACCTAGGACATCCTCTCATTCTAGACACCTGTACCATTGAAGGACTGATCTAT
GGCAACCCTTCCTGTGATCTACTGTTGGGAGGGAGAGAATGGTCCTACATCGTTGAAAGA
CCATCAGCTGTTAATGGAATGTGTTNCCCCGGGAATGTAGAAAACCTAGAGGAATTAAGG
TCACTTTTTAGCTCTGCTAGTTCCTACCAAAGAATCCAGATCTTTCCAGACACAATCTGG
AATGTGTCCTATAATGGAACAAGCAAAGCATGTTCAGATTCATTCTACAGGAGCATGAGA
TGGTTGACTCAAAAGAACAACGCTTACCCTATTCAGGACGCCCAATTCACAAATAATAGA
GAAAAGAGCATTCTTTTCATGTGGGGCATAAACCACCCACCCACCGATACTGTACAGACT
AATCTGTATACAAGAACTGACACAACAACAAGTGTGGCAACAGAAGATATAAATAGGACC
TTCAAACCATTGATAGGACCAAGGCCCCTTGTCAATGGTCAGCAGGGGAGAATTGATTAT
TATTGGTCAGTATTGAAACCAGGTCAGACATTGCGAATAAGATCCAATGGAAACCTAATC
GCTCCATGGTATGGACACATTCTTTCAGGAGAAAGCCATGGAAGAATCCTGAAGACTGAT
TTAAAAAGTGGTAACTGTGTAGTGCAATGTCAGACAGAAAGAGGTGGCTTAAATACAACA
TTGCCATTCCACAATGTCAGTAAGTATGCATTTGGAAACTGCCCAAAGTATGTTGGAGTA
AAGAGTCTCAAACTGGCAGTTGGTCTGAGGAATGTGCCTGCTAGATCAAGCAGAGGACTA
TTTGGGGCCATAGCTGGATTCATAGAGGGAGGTTGGTCAGGGCTAGTCGCTGGTTGGTAT
GGGTTCCAGCATTCAAATGATCAAGGGGTTGGTATGGCAGCAGATAGAGACTCAACTCAA
AAGGCAATTGACAAGATAACATCCAAGGTGAATAATATAGTCGACAAAATGAACAAACAA
TATGAAATCATTGATCATGAATTCAGCCAGGTTGAAGCTAGACTCAATATGATCAATAAT
AAGATTGATGACCAAATTCAAGACATATGGGCATACAACGCAGAATTGCTAGTGCTGCTT
GAAAACCAGAAAACACTCGATGAGCATGATGCGAATGTAAACAATCTATATAACAAAGTG
AAGAGAGCACTGGGTTCCAACGCAATGGAAGATGGGAAAGGATGTTTCGAACTATACCAT
AAATGTGATGATCAGTGCATGGAGACAATTCGGAACGGGACCTATAACAGGAGAAAGTAT
AAGGAGGAATCGAAACTAGAGAGACAGAAAATAGAAGGGGTTAAGCTGGAATCAGAAGGA
ACTTACAAAATCCTCACCATTTATTCGACTGTCGCCTCATCTCTTGTGATTGCAATGGGG
TTTGCTGCCTTCCTTTTCTGGGCCATGTCCAATGGATCTTGCAGATGCAACATTTGTATA
TAA
>gi|261863865|gb|GU071968.1| Influenza A virus (A/chicken/Iran/RZ53/2008(H9N2)) segment 4 hemagglutinin (HA) gene, complete cds
ATGAAAACAATTTCACTGGTAACTATACTACTAGTAGTAACAACAAGCAATGCAGATAAA
ATCTGCATCGGCCACCAGTCAACAAATTCAACAGAAACTGTTGACACGCTAACAGAAACT
AATGTTCCTGTGACACATGCAAAAGAATTGCTCCATACAGAGCATAATGGAATGCTGTGT
GCAACAAATCTGGGACATCCCCTCATTCTAAACACATGTACTATCGAAGGACTGATTTAT
GGCAACCCTTCTTGTGACCTGCTGTTGGAAAAAAGGGAATGGTCCTACATCGTCGAAAGA
TCATCAGCAGTAAATGGAACATGTTACCCTGGGAATGTAGAAAACTTAGAGGAACTCAGA
ACACTTTTTAGTTCCTCTAGTTCCTACCAAAGAATCCAAATCTTCCCAGACACAATCTGG
AATGTGACTTACACTGGAACAAGCAAATCATGTTCAGATTCATTCTACAGGAATATGAGA
TGGCTGACTCAAAAGAACGGGCTTTATCCTGTTCAAGACGCCCAATACACAAACAATCGG
GGAAAGGACATTCTTTTCGTGTGGGGCATACATCACCCACCAACTGATACTGCACAGACG
AATTTGTACACAAGAACCGACACAACAACAAGTGTAACAACAGAAAGTTTAGATAGAACC
TTCAAACCATTGATAGGGCCAAGGCCCCTTGTCAATGGTCTGATTGGCAGAATTAATTAT
TATTGGTCTGTACTAAAACCAGGCCAGACATTGCGAGTAAGATCCAATGGAAATCTAATT
GCTCCATGGTATGGACACATTCTCTCAGGGGAGAGCCATGGGAGGATCCTGAAGACTGAT
TTAAACAATGGTAATTGTGTAGTGCAATGTCAGACTGAGAAAGGTGGCTTAAACAGTACA
TTGCCATTCCACAATATCAGTAAATATGCATTTGGGACTTGCCCCAAATACATTGGAGTC
AAGAGTCTCAAACTGGCAATCGGTCTGAGAAACGTGCCTGCTAGATCAAGTAGAGGACTA
TTTGGAGCCATAGCTGGATTCATAGAAGGAGGTTGGCCAGGATTAGTTGCTGGTTGGTAT
GGTTTTCAGCATTCGAATGATCAAGGGGTTGGTATAGCTGCAGACAGGGATTCAACTCAA
AAGGCAATTGACAAAATAACATCCAAAGTGAATAATATAGTCGACAAGATGAACAAGCAA
TATGAAATAATTGATCATGAATTCAGTGAGGTTGAAACTAGACTCAATATGATCAATAAC
AAGATTGATGATCAAATACAAGACATATGGGCATATAATGCAGAGTTGCTAGTACTACTT
GAAAACCAGAAAACACTCGATGAGCATGATGCAAATGTGAACAATCTATATAACAAGGTG
AAAAGGGCCCTGGGCTCCAATGCTATGGAAGATGGAAAGGGCTGTTTTGAGCTATACCAT
AAGTGTGATGACCTATGCATGGAAACAATTCGAAACGGAACCTATAATAGGAGAAAGTAC
AAAGAGGAAGCAAGACTAGAAAGGCAGAAAATAGAAGGGGTCAAGCTAGAATCTGAAGAG
ACTTACAAAATCCTTACCATTTATTCGACTGTCGCCTCATCTCTTGTACTTGCAATGGGG
TCTGCTGCCTTCTTGTTCTGGGCCATGTCCAATGGATCATGCAGGTGCAACATTTGTATA
TAA
>gi|261863863|gb|GU071967.1| Influenza A virus (A/chicken/Iran/RZ42/2008(H9N2)) segment 4 hemagglutinin (HA) gene, complete cds
ATGAAAACAATTTCACTGGTAACTATACTACTAGTAGTAACAACAAGCAATGCAGATAAA
ATCTGCATCGGCCACCAGTCAACAAATTCAACAGAAACTGTTGACACGCTAACAGAAGCT
AATGTTCCTGTGACACATGCCAAAGAACTGCTCCATACAGAGCATAATGGAATGCTGTGT
GCAACAAATCTGGGACATCCCCTCATTCTAGACACATGCACTATCGAAGGACTAATTTAT
GGCAACCCTTCTTGTGACCTGCTGTTGGGAGGAAGGGAATGGTCCTACATTGTCGAAAGA
CCATCAGCGGTAAATGGAACATGTTACCCTGGGAATGTAGAAAACTTAGAGGAACTCAGA
ACACTCTTTAGTTCCTCTAGTTCCTACCAAAGAATCCAAATCTTCCCAGACACAATCTGG
AATGTGACTTACACTGGAACAAGCAAATCATGTTCAGATTCATTCTACAGGAATATGAGA
TGGCTGACTCAAAAGAATGGGCTTTACCCTGTTCAAGACGCCCAATACACAAACAATCGG
GGAAAGGACATTCTTTTCGTGTGGGGAATACATCATCCACCAACTGATACTGCACANACG
AATTTGTACNCAAGAACCGACACANCAACAAGCGTAACAACAGAAAATTTAGATAGAACC
TTCAAACCGTTGATAGGGCCAAGGCCCCTTGTCAATGGTCTGATTGGCAGAATTAATTAT
TATTGGTCGGTACTAAAACCAGGCCAGACATTGCGAGTAAGATCCAATGGAAATCTAATT
GCCCCATGGTATGGACACGTTCTCTCTGGAGAGAGCCATGGGAGGATCNTGAGAAGTGAT
TTAAACAATGGTGATTGTGTAGTGCAATGTCAGACTGAGAAAGGTGGCTTAAACAGTACA
TTACCATTCCNCAATATCAGTAAATATGCATTTGGGACCTGTCCCAAATATATTGGAGTC
AAGAGTCTCAAACTGGCAATCGGTCTGAGAAACGTGCCTGCTAGATCAAGTAGAGGACTA
TTTGGAGCCATAGCGGGATTCATAGAAGGAGGTTGGCCAGGATTAGTTGCTGGTTGGTAT
GGTTTCCAGCATTCGAATGATCAAGGGGTTGGTATGGCTGCAGATAGGGATTCAACTCAA
AAGGCAATTGACAAAATAACATCCAAAGTGAATAATATAGTCGACAAGATGAACAAGCAA
TATGAAATAATTGATCATGAATTCAGTGAGGTTGAAACTAGACTCAATATGATCAATAAC
AAGATTGATGACCAAATACAAGACGTATGGGCATATAATGCAGAGTTGCTAGTACTGCTT
GAAAACCAGAAAACACTCGATGAGCATGATGCAAATGTGAACAATCTATATAACAAGGTG
AAAAGGGCCCTGGGCTCCAATGCGATGGAAGATGGAAAGGGCTGTTTTGAGCTATATCAT
AAGTGTGATGACCAATGCATGGAAACAATTCGAAACGGAACCTATAATAGGAGAAAGTAC
AGAGAGGAAGCAAGACTAGAAAGACAGAAAATAGAAGGGGTCAAGCTGGAATCTGAAGGG
ACTTACAAAATTCTTACCATTTATTCGACTGTCGCCTCATCTCTTGTACTTGCAATGGGG
TTTGCTGCCTTTTTGTTCTGGGCCATGTCCAATGGATCATGCAGGTGCAACATTTGTATA
TAA
>gi|261863861|gb|GU071966.1| Influenza A virus (A/chicken/Iran/RZ37/2008(H9N2)) segment 4 hemagglutinin (HA) gene, complete cds
ATGAAAACAATTTCACTGGTAACTATACTACTAGTAGTAACAACAAGCAATGCAGATAAA
ATCTGCATCGGCCACCAGTCAACAAATTCAACAGAAACTGTTGACACGCTAACAGAAGCT
AATGTTCCTGTGACACATGCCAAAGAACTGCTCCATACAGAGCATAATGGAATGCTGTGT
GCAACAAATCTGGGACATCCCCTCATTCTAGACACATGCACTATCGAAGGACTAATTTAT
GGCAACCCTTCTTGTGACCTGCTGTTGGGAGGAAGGGAATGGTCCTACATTGTCGAAAGA
CCATCAGCGGTAAATGGAACATGTTACCCTGGGAATGTAGAAAACTTAGAGGAACTCAGA
ACACTCTTTAGTTCCTCTAGTTCCTACCAAAGAATCCAAATCTTCCCAGACACAATCTGG
AATGTGACTTACACTGGAACAAGCAAATCATGTTCAGATTCATTCTACAGGAATATGAGA
TGGCTGACTCAAAAGAATGGGCTTTACCCTGTTCAAGACGCCCAATACACAAACAATCGG
GGAAAGGACATTCTTTTCGTGTGGGGAATACATCATCCACCAACTGATACTGCACAGACG
AATTTGTACACAAGAACCGACACAACAACAAGCGTAACAACAGAAAATTTAGATAGAACC
TTCAAACCGTTGATAGGGCCAAGGCCCCTTGTCAATGGTCTGATTGGCAGAATTAATTAT
TATTGGTCGGTACTAAAACCAGGCCAGACATTGCGAGTAAGATCCAATGGAAATCTAATT
GCCCCATGGTATGGACACGTTCTCTCAGGAGAGAGCCATGGGAGGATCCTGAGAACTGAT
TTAAACAATGGTGATTGTGTAGTGCAATGTCAGACTGAGAAAGGTGGCTTAAACAGTACA
TTACCATTCCACAATATCAGTAAATATGCATTTGGGACCTGTCCCAAATATATTGGAGTC
AAGAGTCTCAAACTGGCAATCGGTCTGAGAAACGTGCCTGCTAGATCAAGTAGAGGACTA
TTTGGAGCCATAGCGGGATTCATAGAAGGAGGTTGGCCAGGATTAGTTGCTGGTTGGTAT
GGTTTCCAGCATTCGAATGATCAAGGGGTTGGTATGGCTGCAGATAGGGATTCAACTCAA
AAGGCAATTGACAAAATAACATCCAAAGTGAATAATATAGTCGACAAGATGAACAAGCAA
TATGAAATAATTGATCATGAATTCAGTGAGGTTGAAACTAGACTCAATATGATCAATAAC
AAGATTGATGACCAAATACAAGACGTATGGGCATATAATGCAGAGTTGCTAGTACTGCTT
GAAAACCAGAAAACACTCGATGAGCATGATGCAAATGTGAACAATCTATATAACAAGGTG
AAAAGGGCCCTGGGCTCCAATGCGATGGAAGATGGAAAGGGCTGTTTTGAGCTATATCAT
AAGTGTGATGACCAATGCATGGAAACAATTCGAAACGGAACCTATAATAGGAGAAAGTAC
AGAGAGGAAGCAAGACTAGAAAGACAGAAAATAGAAGGGGTCAAGCTGGAATCTGAAGGG
ACTTACAAAATTCTTACCATTTATTCGACTGTCGCCTCATCTCTTGTACTTGCAATGGGG
TTTGCTGCCTTTTTGTTCTGGGCCATGTCCAATGGATCATGCAGGTGCAACATTTGTATA
TAA
>gi|261863859|gb|GU071965.1| Influenza A virus (A/chicken/Iran/RZ36/2008(H9N2)) segment 4 hemagglutinin (HA) gene, complete cds
ATGAAAACAATTTCACTGGTAACTATACTACTAGTAGTAACAACAAGCAATGCAGATAAA
ATCTGCATCGGCCACCAGTCAACAAATTCAACAGAAACTGTTGACACGCTAACAGAAGCT
AATGTTCCTGTGACACATGCCAAAGAACTGCTCCATACAGAGCATAATGGAATGCTGTGT
GCAACAAATCTGGGACATCCCCTCATTCTAGACACATGCACTATCGAAGGACTAATTTAT
GGCAACCCTTCTTGTGACCTGCTGTTGGGAGGAAGGGAATGGTCCTACATTGTCGAAAGA
CCATCAGCGGTAAATGGAACATGTTACCCTGGGAATGTAGAAAACTTAGAGGAACTCAGA
ACACTCTTTAGTTCCTCTAGTTCCTACCAAAGAATCCAAATCTTCCCAGACACAATCTGG
AATGTGACTTACACTGGAACAAGCAAATCATGTTCAGATTCATTCTACAGGAATATGAGA
TGGCTGACTCAAAAGAATGGGCTTTACCCTGTTCAAGACGCCCAATACACAAACAATCGG
GGAAAGGACATTCTTTTCGTGTGGGGAATACATCATCCACCAACTGATACTGCACAGACG
AATTTGTACACAAGAACCGACACAACAACAAGCGTAACAACAGAAAATTTAGATAGAACC
TTCAAACCGTTGATAGGGCCAAGGCCCCTTGTCAATGGTCTGATTGGCAGAATTAATTAT
TATTGGTCGGTACTAAAACCAGGCCAGACATTGCGAGTAAGATCCAATGGAAATCTAATT
GCCCCATGGTATGGACACGTTCTCTCAGGAGAGAGCCATGGGAGGATCCTGAGAACTGAT
TTAAACAATGGTGATTGTGTAGTGCAATGTCAGACTGAGAAAGGTGGCTTAAACAGTACA
TTACCATTCCACAATATCAGTAAATATGCATTTGGGACCTGTCCCAAATATATTGGAGTC
AAGAGTCTCAAACTGGCAATCGGTCTGAGAAACGTGCCTGCTAGATCAAGTAGAGGACTA
TTTGGAGCCATAGCGGGATTCATAGAAGGAGGTTGGCCAGGATTAGTTGCTGGTTGGTAT
GGTTTCCAGCATTCGAATGATCAAGGGGTTGGTATGGCTGCAGATAGGGATTCAACTCAA
AAGGCAATTGACAAAATAACATCCAAAGTGAATAATATAGTCGACAAGATGAACAAGCAA
TATGAAATAATTGATCATGAATTCAGTGAGGTTGAAACTAGACTCAATATGATCAATAAC
AAGATTGATGACCAAATACAAGACGTATGGGCATATAATGCAGAGTTGCTAGTACTGCTT
GAAAACCAGAAAACACTCGATGAGCATGATGCAAATGTGAACAATCTATATAACAAGGTG
AAAAGGGCCCTGGGCTCCAATGCGATGGAAGATGGAAAGGGCTGTTTTGAGCTATATCAT
AAGTGTGATGACCAATGCATGGAAACAATTCGAAACGGAACCTATAATAGGAGAAAGTAC
AGAGAGGAAGCAAGACTAGAAAGACAGAAAATAGAAGGGGTCAAGCTGGAATCTGAAGGG
ACTTACAAAATTCTTACCATTTATTCGACTGTCGCCTCATCTCTTGTACTTGCAATGGGG
TTTGCTGCCTTTTTGTTCTGGGCCATGTCCAATGGATCATGCAGGNGCAACATTTGTATA
TAA
>gi|261863857|gb|GU071964.1| Influenza A virus (A/chicken/Iran/RZ28/2008(H9N2)) segment 4 hemagglutinin (HA) gene, complete cds
ATGAAAACAATTTCACTGGTAACTATACTACTAGTAGTAACAACAAGCAATGCAGATAAA
ATCTGCATCGGCCACCAGTCAACAAATTCAACAGAAACTGTTGACACGCTAACAGAAGCT
AATGTTCCTGTGACACATGCCAAAGAACTGCTCCATACAGAGCATAATGGAATGCTGTGT
GCAACAAATCTGGGACATCCCCTCATTCTAGACACATGCACTATCGAAGGACTAATTTAT
GGCAACCCTTCTTGTGACCTGCTGTTGGGAGGAAGGGAATGGTCCTACATTGTCGAAAGA
CCATCAGCGGTAAATGGAACATGTTACCCTGGGAATGTAGAAAACTTAGAGGAACTCAGA
ACACTCTTTAGTTCCTCTAGTTCCTACCAAAGAATCCAAATCTTCCCAGACACAATCTGG
AATGTGACTTACACTGGAACAAGCAAATCATGTTCAGATTCATTCTACAGGAATATGAGA
TGGCTGACTCAAAAGAATGGGCTTTACCCTGTTCAAGACGCCCAATACACAAACAATCGG
GGAAAGGACATTCTTTTCGTGTGGGGAATACATCATCCACCAACTGATACTGCACAGACG
AATTTGTACACAAGAACCGACACAACAACAAGCGTAACAACAGAAAATTTAGATAGAACC
TTCAAACCGTTGATAGGGCCAAGGCCCCTTGTCAATGGTCTGATTGGCAGAATTAATTAT
TATTGGTCGGTACTAAAACCAGGCCAGACATTGCGAGTAAGATCCAATGGAAATCTAATT
GCCCCATGGTATGGACACGTTCTCTCTGGAGAGAGCCATGGGAGGATCCTGAGAACTGAT
TTAAACAATGGTGATTGTGTAGTGCAATGTCAGACTGAGAAAGGTGGCTTAAACAGTACA
TTACCATTCCACAATATCAGTAAATATGCATTTGGGACCTGTCCCAAATATATTGGAGTC
AAGAGTCTCAAACTGGCAATCGGTCTGAGAAACGTGCCTGCTAGATCAAGTAGAGGACTA
TTTGGAGCCATAGCGGGATTCATAGAAGGAGGTTGGCCAGGATTAGTTGCTGGTTGGTAT
GGTTTCCAGCATTCGAATGATCAAGGGGTTGGTATGGCTGCAGATAGGGATTCAACTCAA
AAGGCAATTGACAAAATAACATCCAAAGTGAATAATATAGTCGACAAGATGAACAAGCAA
TATGAAATAATTGATCATGAATTCAGTGAGGTTGAAACTAGACTCAATATGATCAATAAC
AAGATTGATGACCAAATACAAGACGTATGGGCATATAATGCAGAGTTGCTAGTACTGCTT
GAAAACCAGAAAACACTCGATGAGCATGATGCAAATGTGAACAATCTATATAACAAGGTG
AAAAGGGCCCTGGGCTCCAATGCGATGGAAGATGGAAAGGGCTGTTTTGAGCTATATCAT
AAGTGTGATGACCAATGCATGGAAACAATTCGAAACGGAACCTATAATAGGAGAAAGTAC
AGAGAGGAAGCAAGACTAGAAAGACAGAAAATAGAAGGGGTCAAGCTGGAATCTGAAGGG
ACTTACAAAATTCTTACCATTTATTCGACTGTCGCCTCATCTCTTGTACTTGCAATGGGG
TTTGCTGCCTTTTTGTTCTGGGCCATGTCCAATGGATCATGCAGGTGCAACATTTGTATA
TAA
>gi|172050807|gb|EU573939.1| Influenza A virus (A/chicken/Shandong/B1/1998(H9N2)) hemagglutinin (HA) gene, complete cds
AGCAAAAGCAGGGGAATTTCACAACCACTCAAGATGGAAGTAGTATCACTAATAACTATA
CTACTAGTAGTGACAGTAAGCAATGCAGACAAAATCTGCATCGGCCACCAATCAACAAAC
TCCACAGAAACTGTAGACACGCTAACAGAAAACAATGTTCCTGTGACACATGCCAAAGAA
TTGCTCCACACAGAGCACAATGGGATGCTGTGTGCAACAAATCTGGGACATCCCCTTATT
CTAGACACCTGCACCATTGAAGGACTAATCTATGGCAACCCTTCTTGTGATCCACTGTTG
GGAGGAAGAGAATGGTCCTACATCGTCGAAAGACCATCGGCTGTTAATGGATTGTGTTAT
CCCGGGAATGTAGAAAACCTAGAAGAACTAAGGTCACTTTTTAGCTCTGCTAGTTCTTAT
CAAAGAATCCAGATCTTTCCAGACACAATCTGGAATGTGTCTTACAGTGGGACAAGCAAA
GCATGTTCAGATTCATTCTACAGAAGCATGAGATGGTTGACTCAAAAGAACAACTCTTAC
CCTATTCAAGACGCCCAATACACAAATAATAGAGGAAAGAACATTCTTTTCATGTGGGGC
ATAAATCACCCACCCACTGATACTACGCAGACAAATCTATACACAAGGACTGACACAACA
ACAAGTGTGGCAACAGAAGATATAAATAGGACCTTCAAACCATTGATAGGGCCAAGGCCT
CTTGTCAATGGTCAGCAGGGAAGAATTGATTATTATTGGTCGGTATTGAAACCAGGTCAG
ACATTGCGAGTAAGATCCAATGGGAATCTAATCGCTCCATGGTATGGACACATTCTTTCA
GGAGAGAGCCACGGAAGAATCCTGAAGACTGATTTAAACAGTGGTAACTGTGTAGTGCAA
TGTCAGACAGAAAGAGGTGGCTTGAATACTATATTGCCATTCCACAATGTAAGTAAGTAT
GCATTTGGAAACTGCCCAAAATATGTTGGAGTAAAGAGTCTCAAATTGGCAGTTGGTCTG
AGGAATGTGCCTGCTAGATCAAGTAGAGGACTATTTGGAGCCATAGCTGGATTCATAGAG
GGAGGTTGGTCAGGGCTAGTCGCTGGTTGGTATGGGTTCCAGCATTCAAATGATCAAGGG
GTTGGTATGGCTGCAGATAGAGACTCAACTCAAAAGGCAATTGACAAAATAACATCCAAA
GTGAATAATATAGTCGATAAAATGAACAAACAGTATGAAATTATTGATCATGAATTCAGC
GAGGTTGAAACTAGACTCAATATGATCAATAATAAGATTGATGACCAAATTCAAGACATA
TGGGCATATAACGCAGAATTGCTAGTGCTGATTGAAAACCAGAAAACACTCGATGAGCAT
GATGCGAATGTAAATAATCTCTATAACAAAGTGAAGAGGGCACTGGGTTCCAATGCAGTG
GAAGATGGGAAAGGATGTTTCGAGCTATACCATAAATGTGATGACCAGTGCATGGAGACA
ATTCGGAACGGGACCTATAACAGGAGAAAGTATAAAGAGGAATCAAGACTAGAAAGACAG
AAAATAGAAGGGGTCAAGCTGGAATCTGAAGGAACTTACAAAATCCTCACCATTTATTCG
ACTGTCGCCTCATCTCTTGTGATTGCAATGGGGTTTGCTGCCTTCTTGTTCTGGGCCATG
TCCAATGGATCTTGCAGATGCAACATTTGTATATAATTGGCAAAAACACCCTTGTTTCTA
CT
>gi|126360805|gb|EF063735.1| Influenza A virus (A/chicken/Iran/B326/2005(H9N2)) hemagglutinin (HA) gene, complete cds
ATGAAAACAATTTCACTGATAACTATACTACTAGTAGTAACAACAAGCAATGCAGATAAA
ATCTGCATCGGCCACCAGTCAACAAATTCCACAGAAACTGTTGACACGCTAACAGAAACT
AATGTTCCTGTGACACATGCTAAAGAATTGCTCCATACAGAGCACAATGGAATGCTGTGT
GCAACAAATCTGGGACATCCCCTCATTCTAGACACATGCACTATCGAAGGACTGATTTAT
GGCAACCCTTCTTGTGACCTGCTGTTGGGAGGAAGGGAATGGTCCTACATCGTCGAAAGA
CCATCAGCGGTAAATGGAACATGTTACCCTGGGAATGTAGAAAACTTAGAGGAACTCAGA
ACACTTTTTAGTTCCTCTAGTTCCTACCAAAGAATCCAAATCTTCCCAGACACAATCTGG
AATGTGACTTACACTGGAACAAGCAAATCATGTTCAGATTCATTCTACAGGAATATGAGA
TGGCTGACTCAAAAGAACGGGCTTTACCCTGTTCAAGACGCCCAATACACAAACAATCGG
GGAAAGGACATTCTTTTCTTGTGGGGCATACATCACCCACCAACTGATACTGCACAGACG
AATTTGTACACAAGAACCGACACAACAACAAGCGTAACAACAGAAAATTTGGATAGAACC
TTCAAACCATTGATAGGGCCAAGGCCCCTTGTCAATGGTCTGATTGGCAGAATTAATTAT
TATTGGTCGGTACTAAAACCAGGCCAGACATTGCGAGTAAGATCCAATGGAAATCTAATT
GCTCCATGGTATGGACACGTTCTCTCAGGAGAGAGCCATGGGAGGATCCTGAAGACTGAT
TTAAACAGTGGTAATTGTGTAGTGCAATGTCAGACTGAGAAAGGTGGCTTAAACAGTACA
TTGCCATTCCACAATATCAGTAAATATGCATTTGGGACCTGCCCCAAATATATTGGAGTC
AAGAGTCTCAAACTGGCAATCGGTCTGAGAAACGTACCTGCTAGATCAAGTAGAGGACTA
TTTGGAGCCATAGCTGGATTCATAGAAGGAGGTTGGCCAGGATTAGTTGCTGGTTGGTAT
GGTTTTCAGCATTCGAATGATCAAGGGGTTGGTATGGCTGCAGATAGGGATTCAACTCAA
AAGGCAATTGATAAAATAACATCCAAGGTGAATAATATAGTCGACAAGATGAACAAGCAA
TATGAAATAATTGATCATGAATTCAGTGAGGTTGAAACTAGACTCAATATGATCAATAAC
AAGATTGATGACCAAATACAAGACGTATGGGCATATAATGCAGAGTTGCTAGTACTACTT
GAAAACCAGAAAACACTCGATGAGCATGATGCAAATGTGAACAATCTATATAACAAGGTG
AAAAGGGCCCTGGGCTCCAATGCGATGGAAGATGGAAAGGGCTGTTTTGAGCTATACCAT
AAATGTGATGACCAATGCATGGAAACAATTCGGAACGGAACCTATAATAGGAGAAAGTAC
AAAGAGGAAGTAAGACTAGAAAGGCAGAAAATAGAAGGGGTCAAGCTGGAATCTGAAGGG
ACTTACAAAATCCTTACCATTTATTCGACTGTCGCCTCATCTCTTGTACTTGCAATGGGG
TTTGCTGCCTTCTTGTTCTGGGCCATGTCCAATGGATCATGCAGGTGCAACATTTGTATA
TAA
>gi|126360803|gb|EF063734.1| Influenza A virus (A/chicken/Iran/B11A/2005(H9N2)) hemagglutinin (HA) gene, complete cds
ATGGAAACAATATCACTGATAACTATACTACTAGTAGTAACAACAAGCAATGCAGATAAA
ATCTGCATCGGCCACCAGTCAACAAATTCCACAGAAACTGTTGACACGCTAACAGAAACT
AATGTTCCTGTGACACATGCTAAAGAACTGCTCCATACAGAGCACAATGGAATGCTGTGT
GCAACAAATCTGGGACATCCCCTCATTCTAGACACATGCACTATCGAAGGACTGATTTAT
GGCAACCCTTCTTGTGACCTGCTGTTGGGAGGAAGAGAATGGTCCTACATCGTCGAAAGA
CCATCAGCGGTAAATGGAACATGTTACCCTGGGAATGTAGAAAACTTAGAGGAACTCAGA
ACACTTTTTAGTTCCTCTAGTTCCTACCAAAGAATCCAAATCTTCCCAGACACAATCTGG
AATGTGACTTACACTGGAACAAGCAAATCATGTTCAGATTCATTCTACAGGAATATGAGA
TGGCTGACTCAAAAGAACGGGCTTTACCCTGTTCAAGACGCCCAATACACAAACAATCGG
GGAAAGGACATTCTTTTCTTGTGGGGCATACATCACCCACCAACTGATACTGCACAGACG
AATTTGTACACAAGAACCGACACAACAACAAGCGTAACAACAGAAAATTTGGATAGAACC
TTCAAACCATTGATAGGGCCAAGGCCCCTTGTCAATGGTCTGATTGGCAGAATTAATTAT
TATTGGTCGGTGCTAAAACCAGGCCAGACATTGCGAGTAAGATCCAATGGAAATCTAATT
GCTCCATGGTATGGACACGTTCTCTCAGGAGAGAGCCATGGGAGGATCCTGAAGACTGAT
TTAAACAGTGGTAATTGTGTAGTGCAATGTCAGACTGAGAAAGGTGGCTTAAACAGTACA
TTGCCATTCCACAATATCAGTAAATATGCATTTGGGACCTGCCCCAAATATATTGGAGTC
AAGAGTCTCAAACTGGCAATCGGTCTGAGAAACGTACCTGCTAGATCAAGTAGAGGACTA
TTTGGAGCCATAGCTGGATTCATAGAAGGAGGTTGGCCAGGATTAGTTGCTGGTTGGTAT
GGTTTTCAGCATTCGAATGATCAAGGGGTTGGTATGGCTGCAGATAGGGATTCAACTCAA
AAGGCAATTGATAAAATAACATCCAAGGTGAATAATATAGTCGACAAGATGAACAAGCAA
TATGAAATAATTGATCATGAATTCAGTGAGGTTGAAACTAGACTCAATATGATCAATAAC
AAGATTGATGACCAAATACAAGACGTATGGGCATATAATGCAGAGTTGCTAGTACTACTT
GAAAACCAGAAAACACTCGATGAGCATGATGCAAATGTGAACAATCTATATAACAAGGTG
AAAAGGGCCCTGGGCTCCAATGCGATGGAAGATGGAAAGGGCTGTTTTGAGCTATACCAT
AAATGTGATGACCAATGCATGGAAACAATTCGGAACGGAACCTATAATAGGAGAAAGTAC
AAAGAGGAAGTAAGACTAGAAAGGCAGAAAATAGAAGGGGTCAAGCTGGAATCTGAAGGG
ACTTACAAAATCCTTACCATTTATTCGACTGTCGCCTCATCTCTTGTACTTGCAATGGGG
TTTGCTGCCTTCTTGTTCTGGGCCATGTCCAATGGATCATGCAGGTGCAACATTTGTATA
TAA
>gi|126360801|gb|EF063733.1| Influenza A virus (A/chicken/Iran/B102/2005(H9N2)) hemagglutinin (HA) gene, complete cds
ATGGAAACAATTTCACTGATAACTATACTACTAGTAGTAACAACAAGCAATGCAGATAAA
ATCTGCATCGGCCACCAGTCAACAAATTCCACAGAAACTGTTGACACGCTAACAGAAACT
AATGTTCCTGTGACACATGCCAAAGAATTGCTCCATACAGAGCATAATGGAATGCTGTGT
GCAACAAATCTGGGACATCCCCTCATTCTAGACACATGCACTATCGAAGGACTGATTTAT
GGCAACCCTTCTTGTGACCTGCTGTTGGGAGGAAGGGAATGGTCCTACATCGTCGAAAGA
CCATCAGCGGTAAATGGAACATGTTACCCTGGGAATGTAGAAAACTTAGAAGAACTCAGA
ACACTTTTTAGTTCCTCTAGTTCCTACCAAAGAATCCAAATCTTCCCCGACACAATCTGG
AATGTGACTTACACTGGAACAAGCAAATCATGTTCAGATTCATTCTACAGGAATATGAGA
TGGCTGACTCAAAAGAGCGGGCTTTACCCTGTTCAAGACGCCCAATACACAAACAATCGG
GGAAAGGACATTCTTTTCGTGTGGGGCATACATCACCCACCAACTGATACTGCACAGACG
AATTTGTACACAAGAACCGACACAACAACAAGCGTAACAACAGAAAATTTAGATAGAACC
TTCAAACCATTGATAGGGCCAAGGCCCCTTGTCAATGGTCTGATTGGCAGAATTAATTAT
TATTGGTCGGTACTAAAACCAGGCCAGACATTGCGAGTAAGATCCAATGGAAATCTAATT
GCTCCATGGTATGGACACGTTCTCTCAGGAGAGAGCCATGGGAGGATCCTGAAGACTGAT
TTAAACAGTGGTAATTGTGTAGTGCAATGTCAGACTGAGAAGGGTGGCTTAAACAGTACA
TTGCCATTCCACAATATCAGTAAATATGCATTTGGGACCTGCCCCAAATATATTGGAGTC
AAGAGTCTCAAACTGGCAATCGGTCTGAGAAACGTGCCTGCTAGATCAAGTAGAGGACTA
TTTGGAGCCATAGCTGGATTCATAGAAGGAGGTTGGCCAGGATTAGTTGCTGGTTGGTAT
GGTTTTCAGCATTCGAATGATCAAGGGGTTGGTATGGCTGCAGATAGGGATTCAACTCAA
AAGGCAATTGATAAAATAACATCCAAGGTGAATAATATAGTCGACAAGATGAACAAGCAA
TATGAAATAATTGATCATGAATTCAGTGAGGTTGAAACTAGACTCAATATGATCAATAAC
AAGATTGATGACCAAATACAAGACGTATGGGCATATAATGCAGAGTTGCTAGTACTACTT
GAAAACCAGAAAACACTCGATGAGCATGATGCAAATGTGAACAATCTATATAACAAGGTG
AAAAGGGCCCTGGGCTCCAATGCGATGGAAGATGGAAAGGGCTGTTTTGAGCTATACCAT
AAGTGTGATGACCAATGCATGGAAACAATTCGGAACGGAACCTATAATAGGAGAAAGTAC
AAAGAGGAAGCAAGACTAGAAAGGCAGAAAATAGAAGGGGTCAAGCTGGAATCTGAAGGG
ACTTACAAAATCCTTACCATTTATTCGACTGTCGCCTCATCTCTTATACTTGCAATGGGG
TTTGCTGCCTTCTTGTTCTGGGCCATGTCCAATGGATCATGCAGGTGCAACATTTGTATA
TAA
>gi|126360799|gb|EF063732.1| Influenza A virus (A/chicken/Iran/B99/2005(H9N2)) hemagglutinin (HA) gene, complete cds
ATGGAAACCATTTCACTGATAACTATACTACTAGTAGTAACAACAAGCAATGCAGATAAA
ATCTGCATCGGCCACCAGTCAACAAATTCCACAGAAACTGTTGACACGCTAACAGAAACT
AATGTTCCTGTGACACATGCTAAAGAACTGCTCCATACAGAGCACAATGGAATGCTGTGT
GCAACAAATCTGGGACATCCCCTCATTCTAGACACATGCACTATCGAAGGACTGATTTAT
GGCAACCCTTCTTGTGACCTGCTGTTGGGAGGAAGGGAATGGTCCTACATCGTCGAAAGA
CCATCAGCGGTAAATGGAACATGTTACCCTGGGAATGTAGAAAACTTAGAGGAACTCAGA
ACACTTTTTAGTTCCTCTAGTTCCTACCAAAGAATCCAAATCTTCCCAGACACAATCTGG
AATGTGACTTACACTGGAACAAGCAAATCATGTTCAGATTCATTCTACAGGAATATGAGA
TGGCTGACTCAAAAGAACGGGCTTTACCCTGTTCAAGACGCCCAATACACAAACAATCGG
GGAAAGGACATTCTTTTCTTGTGGGGCATACATCACCCACCAACTGATACTACACAGACG
AATTTGTACACAAGAACCGACACAACAACAAGCGTAACAACAGAAAATTTGGATAGAACC
TTCAAACCATTGATAGGGCCAAGGCCCCTTGTCAATGGTCTGATTGGCAGAATTAATTAT
TATTGGTCGGTGCTAAAACCAGGCCAGACATTGCGAGTAAGATCCAATGGAAATCTAATT
GCTCCATGGTATGGACACGTTCTCTCAGGAGAGAGCCATGGGAGGATCCTGAAGACTGAT
TTAAACAGTGGTAATTGTGTAGTGCAATGTCAGACTGAGAAAGGTGGCTTAAACAGTACA
TTGCCATTCCACAATATCAGTAAATATGCATTTGGGACCTGCCCCAAATATATTGGAGTC
AAGAGTCTCAAACTGGCAATCGGTCTGAGAAACGTACCTGCTAGATCAAGTAGAGGACTA
TTTGGAGCCATAGCTGGATTCATAGAAGGAGGTTGGCCAGGATTAGTTGCTGGTTGGTAT
GGTTTTCAGCATTCGAATGATCAAGGGGTTGGTATGGCTGCAGATAGGGATTCAACTCAA
AAGGCAATTGATAAAATAACATCCAAGGTGAATAATATAGTCGACAAGATGAACAAGCAA
TATGAAATAATTGATCATGAATTCAGTGAGGTTGAAACTAGACTCAATATGATCAATAAC
AAGATTGATGACCAAATACAAGACGTATGGGCATATAATGCAGAGTTGCTAGTACTACTT
GAAAACCAGAAAACACTCGATGAGCATGATGCAAATGTGAACAATCTATATAACAAGGTG
AAAAGGGCCCTGGGCTCCAATGCGATGGAAGATGGAAAGGGCTGTTTTGAGCTATACCAT
AAATGTGATGACCAATGCATGGAAACAATTCGGAACGGAACCTATAATAGGAGAAAGTAC
AAAGAGGAAGTAAGACTAGAAAGGCAGAAAATAGAAGGGGTCAAGCTGGAATCTGAAGGG
ACTTACAAAATCCTTACCATTTATTCGACTGTCGCCTCATCTCTTGTACTTGCAATGGGG
TTTGCTGCCTTCTTGTTCTGGGCCATGTCCAATGGATCATGCAGGTGCAACATTTGTATA
TAA
>gi|126360797|gb|EF063731.1| Influenza A virus (A/chicken/Iran/B76/2004(H9N2)) hemagglutinin (HA) gene, complete cds
ATGAAAACAATTTCACTGATAACTATACTACTAGTAGTAACAACAAGCAATGCAGATAAA
ATCTGCATCGGCCACCAGTCAACAAATTCCACAGAAACTGTTGACACGCTAACAGAAACT
AATGTTCCTGTGACACATGCTAAAGAATTGCTCCATACAGAGCACAATGGAATGCTGTGT
GCAACAAATCTGGGACATCCCCTCATTCTAGACACATGCACTATCGAAGGACTGATTTAT
GGCAACCCTTCTTGTGACCTGCTGTTGGGAGGAAGGGAATGGTCCTACATCGTCGAAAGA
CCATCAGCGGTAAATGGAACATGTTACCCTGGGAATGTAGAAAACTTAGAGGAACTCAGA
ACACTTTTTAGTTCCTCTAGTTCCTACCAAAGAATCCAAATCTTCCCAGACACAATCTGG
AATGTGACTTACACTGGAACAAGCAAATCATGTTCAGATTCATTCTACAGGAATATGAGA
TGGCTGACTCAAAAGAACGGGCTTTACCCTGTTCAAGACGCCCAATACACAAACAATCGG
GGAAAGGACATTCTTTTCTTGTGGGGCATACATCACCCACCAACTGATACTGCACAGACG
AATTTGTACACAAGAACCGACACAACAACAAGCGTAACAACAGAAAATTTGGATAGAACC
TTCAAACCATTGATAGGGCCAAGGCCCCTTGTCAATGGTCTGATTGGCAGAATTAATTAT
TATTGGTCGGTACTAAAACCAGGCCAGACATTGCGAGTAAGATCCAATGGAAATCTAATT
GCTCCATGGTATGGACACGTTCTCTCAGGAGAGAGCCATGGGAGGATCCTGAAGACTGAT
TTAAACAGTGGTAATTGTGTAGTGCAATGTCAGACTGAGAAAGGTGGCTTAAACAGTACA
TTGCCATTCCACAATATCAGTAAATATGCATTTGGGACCTGCCCCAAATATATTGGAGTC
AAGAGTCTCAAACTGGCAATCGGTCTGAGAAACGTRCCTGCTAGATCAAGTAGAGGACTA
TTTGGAGCCATAGCTGGATTCATAGAAGGAGGTTGGCCAGGATTAGTTGCTGGTTGGTAT
GGTTTTCAGCATTCGAATGATCAAGGGGTTGGTATGGCTGCAGATAGGGATTCAACTCAA
AAGGCAATTGATAAAATAACATCCAAGGTGAATAATATAGTCGACAAGATGAACAAGCAA
TATGAAATAATTGATCATGAATTCAGTGAGGTTGAAACTAGACTCAATATGATCAATAAC
AAGATTGATGACCAAATACAAGACGTATGGGCATATAATGCAGAGTTGCTAGTACTACTT
GAAAACCAGAAAACACTCGATGAGCATGATGCAAATGTGAACAATCTATATAACAAGGTG
AAAAGGGCCCTGGGCTCCAATGCGATGGAAGATGGAAAGGGCTGTTTTGAGCTATACCAT
AAATGTGATGACCAATGCATGGAAACAATTCGGAACGGAACCTATAATAGGAGAAAGTAC
AAAGAGGAAGCAAGACTAGAAAGGCAGAAAATAGAAGGGGTCAAGCTGGAATCTGAAGGG
ACTTACAAAATCCTTACCATTTATTCGACTGTCGCCTCATCTCTTGTACTTGCAATGGGG
TTTGCTGCCTTCTTGTTCTGGGCCATGTCCAATGGATCATGCAGGTGCAACATTTGTATA
TAA
>gi|126360795|gb|EF063730.1| Influenza A virus (A/chicken/Iran/B322/2004(H9N2)) hemagglutinin (HA) gene, complete cds
ATGGAAACAGTATCACTGATGACTATACTACTAGTAGCAACAGCAAGCAATGCAGACAAA
ATCTGCATCGGCCACCAGTCAACAAACTCCACAGAGACTGTGGACACGCTAACAGAAACC
AATGTTCCTGTGACAGATGCCAAAGAATTGCTCCACACAGAGCACAATGGAATGCTGTGT
GCAACAAATCTGGGACATCCCCTAATTTTAGACACGTGCACTATTGAAGGACTGATCTAT
GGTAACCCTTCTTGTGACTTACTGTTGGGGGGAAGAGAATGGTCCTACATCGTCGAAAGG
CCATCAGCTGTAAATGGAACGTGTTACCCTGGGAATGTAGAAAACCTAGAGGAGCTCAGG
ACACTTTTTAGTTCCGCTAGTTCCTACCGAAGAATCCAAATCTTCCCAGACACAATCTGG
AATGTGACTTACACTGGAACAAGCAAAGCATGTTCAGATTCATTCTACAGGAGTATGAGA
TGGCTGACTCAAAGAAGCGGGTCTTACCCTGTTCAAGACGCTCAATACACAAATAATATG
GAAAAGAACATTCTTTTCGTATGGGGCATACATCACCCACCCACTGAAACTGCACAGACA
AATTTGTACACAAGAACCGACACAACAACAAGCGTAACAACAGAAGATTTAAATAGGATC
TTCAAACCGATGGTAGGGCCAAGGCCCCTTGTCAATGGTCTGCAGGGAAGAATTAATTAT
TATTGGTCGGTGCTAAAACCAGGCCAGACACTGCGAGTAAGATCCAATGGGAATCTAATT
GCTCCATGGTATGGACACATTCTTTCGGGAGGGAGCCATGGAAGAATCCTGAAGACTGAT
TTGAGAAGTAGTAATTGCGTAGTGCAATGTCAGACTGAAAAAGGCGGCTTAAACAGTACA
TTGCCGTTTCACAATATCAGTAAATATGCATTTGGAAACTGTCCCAAATATATTAGAGTT
AAGAGTCTCAAACTGGCAGTAGGGTTGAGGAACGTGCCTGCTAGATCAAGTAGAGGACTA
TTCGGAGCCATAGCTGGATTCATAGAAGGAGGTTGGCCAGGACTAGTCGCTGGTTGGTAT
GGTTTCCAGCATTCAAATGATCAAGGGGTTGGTATTGCGGCAGATAGGGATTCAACCCAA
AAGGCAATTGATAGAATAACAACCAAGGTGAATAATATAGTCGACAAAATGAACAAACAA
TATGAAATAATTGATCATGAATTCAGTGAGGTTGAAACTAGACTCAACATGATCAATGAT
AAGATTGATGACCAAATACAGGACGTATGGGCATACAATGCAGAGTTGCTAGTACTACTT
GAAAACCAGAAAACACTCGATGAGCATGACGCAAACGTAAACAATCTATATAACAAGGTG
AAGAGGGCACTGGGTTCCAATGCGATGGAAGATGGGAAAGGCTGTTTCGAGCTATATCAT
AAATGTGATGACCAATGCATGGAAACAATTCGGAACGGGACCTATAATAGGAGAAAGTAT
AAAGAGGAATCAAGATTAGAAAGGCAGAAAATAGAAGGGGTTAAGCTGGAATCTGAGGGA
ACTTACAAAATCCTTACCATTTATTCGACTGTTGCCTCATCTCTTGTGCTTGCAATGGGG
TTTGCTGCCTTCTTGTTCTGGGCCATGTCCAATGGTTCTTGCAGGTGCACCATTTGTATA
TAA
>gi|126360793|gb|EF063729.1| Influenza A virus (A/chicken/Iran/B308B/2004(H9N2)) hemagglutinin (HA) gene, complete cds
ATGAAAACCATTTCACTGATAACTATACTACTAGTAGTAACAACAAGCAATGCAGATAAA
ATCTGCATCGGCCACCAGTCAACAAATTCCACAGAAACTGTTGACACGCTAACAGAAACT
AATGTTCCTGTGACACATGCCAGAGAATTGCTCCATACAGAGCACAATGGAATGCTGTGT
GCAACAAATCTGGGACATCCCCTCATTCTAGACACATGCACTATCGAAGGACTGATTTAT
GGCAACCCTTCTTGTGACCTGCTGTTGGGAGGACGGGAATGGTCCTACATCGTCGAAAGA
CCATCAGCGGTAAATGGAACATGTTACCCTGGGAATGTAGAAAACTTAGAGGAACTCAGA
ACACTTTTTAGTTCCTCTAGTTCCTACCAAAGAATCCAAATCTTCCCAGACACAATCTGG
AATGTGACTTACACTGGAACAAGCAAATCATGTTCAGATTCATTCTACAGGAATATGAGA
TGGCTGACTCAAAAGAACGGGCTTTACCCTGTTCAAGACGCCCAATACACAAACAATCGG
GGAAAGGACATTCTTTTCGTGTGGGGCATACATCACCCACCAACTGATACTGCACAGACG
AATTTGTACACAAGAACCGACACAACAACAAGCGTAACAACAGAAAATTTAGATAGAACC
TTCAAACCATTGATAGGGCCAAGGCCCCTTGTCAATGGTCTGATTGGCAGAATTAATTAT
TATTGGTCGGTACTAAAACCAGGCCAGACATTGCGAGTAAGATCCAATGGAAATCTAATT
GCTCCATGGTATGGACACGTTCTCTCAGGAGAGAGCCATGGGAGGATCATGAAGACTGAT
TTAAACAGTGGTAATTGTGTAGTGCAATGTCAGACTGAGAAAGGTGGCTTAAACAGTACA
TTGCCATTCCACAATATCAGTAAATATGCATTTGGGACCTGCCCCAAATATATTGGAGTC
AAGAGTCTCAAACTGGCAATCGGTCTGAGAAACGTRCCTGCTAGATCAAGTAGAGGACTA
TTTGGAGCCATAGCTGGATTCATAGAAGGAGGTTGGCCAGGATTAGTTGCTGGTTGGTAT
GGTTTTCAGCATTCGAATGATCAAGGGGTTGGTATGGCTGCAGATAGGGATTCAACTCAA
AAGGCAATTGATAAAATAACATCCAAGGTGAATAATATAGTCGACAAGATGAACAAGCAA
TATGAAATAATTGATCATGAATTCAGTGAGGTTGAAACTAGACTCAATATGATCAATAAC
AAGATTGATGACCAAATACAAGACGTATGGGCATATAATGCAGAGTTGCTAGTACTACTT
GAAAACCAGAAAACACTCGATGAGCATGATGCAAATGTGAACAATCTATATAACAAGGTG
AAAAGGGCCCTGGGCTCCAATGCGATGGAAGATGGAAAGGGCTGTTTTGAGCTATACCAT
AAATGTGATGACCAATGCATGGAAACAATTCGGAACGGAACCTATAATAGGAGAAAGTAC
AAAGAGGAAGTAAGACTAGAAAGGCAGAAAATAGAAGGGGTCAAGCTGGAATCTGAAGGG
ACTTACAAAATCCTTACCATTTATTCGACTGTCGCCTCATCTCTTGTACTTGCAATGGGG
TTTGCTGCCTTCTTGTTCTGGGCCATGTCCAATGGATCATGCAGGTGCAACATTTGTATA
TAA
>gi|126360791|gb|EF063728.1| Influenza A virus (A/chicken/Iran/B308A/2004(H9N2)) hemagglutinin (HA) gene, complete cds
ATGGAAACCATATCCCTAATGGCTATACTACTAGTAGTAACAGCAAGCAATGCAGACAAA
ATCTGCATCGGCCACCAGTCAACAAATTCCACAGAAACTGTGGACACGCTAACAGAAACC
AATGTTCCTGTGACACATGCCAAAGAATTGCTCCACACAGAGCACAATGGAATGCTGTGT
GCAACAAATCTGGGACATCCCTTAATTCTAGACACGTGCTCCATTGAAGGACTGATCTAT
GGTAACCCATCTTGTGACCTGCTGTTGGGAGGAAGAGAATGGTCCTACATCGTCGAAAGG
TCATCAGCTGTAAATGGAACGTGTTACCCTGGGAATGTAGAAAACCTAGAGGAACTCAGA
ACACTTTTTAGTTCCGCTAGTTCCTACCAAAGAATCCAAATCTTCCCAGACACAATCTGG
AATGTGACTTACACTGGAACAAGCAAAGCATGTTCAGATTCATTTTACAGGAGTATGAGA
TGGCTGACGCAAAAAAGCGGGTCTTACCCTGTTCAGGACGCCCAATACACAAATAATAGG
GGAAAGAGCATTCTTTTCGTGTGGGGCATACATCATCCACCCAGTGAAACTGCACAGACA
AATTTGTACATAAGAACCGACACAACAACTAGCGTGACAACAGAAGATTTAAATAGGATC
TTCAAACCGATGATAGGGCCAAGGCCCCTTGTCAATGGTCTGCAGGGAAGAATTAATTAT
TATTGGTCAGTACTAAAACCAGGCCAGACATTGCGAGTGAGATCCAATGGGAATCTAATT
GCTCCATGGTATGGACACGTTCTTTCGGGAGGGAGCCATGGAAGAATCCTGAAAACTGAT
TTAAAAAGTGGTAATTGCGTAGTGCAATGTCAGACTGAAAAAGGCGGATTAAACAGTACA
TTGCCGTTCCACAATATCAGTAAATATGCATTTGGAAACTGTCCCAAATATGTTAGAGTT
AAAAGTCTCAAATTGGCAGTCGGTTTGAGGAACGTGCCTGCTAGGTCAAGTAGAGGACTA
TTTGGAGCCATAGCTGGATTCATAGAAGGAGGTTGGCCAGGACTAGTTGCAGGTTGGTAT
GGTTTCCAGCATTCAAATGATCAAGGGGTTGGTATGGCTGCAGATAGGGATTCAACTCAA
AAGGCAATTGATAAAATAACAACCAAGGTGAATAATATAGTCGACAAGATGAACAAGCAA
TATGAAATAATTGATCATGAATTCAGTGAGGTTGAAACTAGGCTCAACATGATCAATAAT
AAGATTGATGACCAAATACAGGACGTATGGGCATATAATGCAGAGTTGCTAGTACTACTT
GAAAATCAGAAGACACTTGATGAGCATGACGCAAATGTGAACAATCTGTACAACAAGGTG
AAGAGGGCACTAGGCTCCAATGCGAGGGAAGATGGGAAAGGTTGTTTCGAGCTATACCAT
AAGTGTGATGACCAATGCATGGAAACAATTCGGAACGGAACCTATAGTAAGAGAAAGTAT
AAAGAGGAATCAAGATTGGAAAGGCAGAAAATAGAAGGGATCAAGCTGGAATCTGAGGGA
ACTTACAAAATCCTTACTATTTATTCGACTGTCGCCTCATCTCTTGTGCTTGCAATGGGG
TTTGCTGCCTTCTTGTTCTGGGCCATGTCCAATGGTTCTTGCAGGTGCAACATTTGTATA
TAA
>gi|126360789|gb|EF063727.1| Influenza A virus (A/chicken/Iran/B314/2003(H9N2)) hemagglutinin (HA) gene, complete cds
ATGGAAACAGTATCACTAATGACTATCCTACTAGTAGCAACAGCAAGCAATGCAGACAAA
ATCTGCATCGGCCACCAGTCAACAAACTCCACAGAAACTGTGGACACGCTAACAGAAACC
AATGTTCCTGTGACACATGCCAAAGAATTGCTCCACACAGAGCACAATGGAATGCTGTGT
GCAACAAATCTGGGACATCCCCTAATCTTAGACACGTGCACTATTGAAGGACTGATCTAT
GGAAACCCTTCTTGTGACTTGCTGTTGGGAGGAAGAGAATGGTCCTACATCGTCGAAAGG
TCATCAGCTGTAAATGGAACGTGTTACCCTGGGAATGTAGAGAACCTAGAAGAACTCAGG
ACACTTTTTAGTTCCGCTAGTTCCTACAGAAGAATCCAAATCTTCCCAGACACAATCTGG
AATGTGACTTACACTGGAACAAGCAAARCATGTTCGGATTCATTCTACAGGAGTATGAGA
TGGCTGACTCAAAAAAGCGGGTCTTACCCTGTTCAAGACGCTCAATACACAAATAATATG
GGAAAGAGCATTCTTTTCGTGTGGGGCATACATCATCCACCCACTGAAACTGCACAGACA
AATTTGTACACAAGAACCGACACAACAACAAGCGTGACAACAGAAGACTTAAATAGGATC
TTCAAACCGATGGTAGGGCCAAGGCCCCTTGTCAATGGTCAGCAGGGAAGAATTAATTAT
TATTGGTCAGTACTAAAACCAGGCCAGACACTGCGAGTAAGATCCAATGGGAATCTAATT
GCTCCATGGTATGGACACATTCTTTCGGGAGGAAGCCATGGAAGAATCCTGAAGACTGAT
TTAAAAAGTAGTAATTGCGTAGTGCAATGTCAGACTGAAAAAGGCGGCTTAAACAGTACA
TTGCCGTTCCACAACATCAGTAAATATGCATTTGGAAACTGTCCCAAATATGTTAGAGTT
AAGAGTCTCAAACTGGCAGTAGGGTTGAGGAACGTGCCTGCTAGATCAAGTAGAGGACTA
TTCGGAGCCATAGCTGGATTCATAGAAGGAGGTTGGCCAGGACTAGTCGCTGGTTGGTAT
GGTTTCCAGCATTCAAATGATCAAGGGGTTGGTATTGCGGCAGATAGGGATTCAACTCAA
AAGGCAATTGATAGAATAACAACCAAGGTGAATAATATAGTCGACAAAATGAACAAACAA
TATGAAATAATTGATCATGAATTCAGTGAGGTTGAAACTAGGCTCAACATGATCAATAAT
AAGATTGATGACCAAATACAAGACATATGGGCATATAATGCAGAGTTGCTAGTACTACTT
GAGAACCAGAAAACACTCGATGAGCATGACGCAAACGTAAACAATCTATATAACAAGGTG
AAGAGGGCACTGGGTTCCAATGCGATGGAAGATGGGAAAGGCTGTTTCGAGCTATATCAT
AAATGTGATGACCAATGCATGGAAACAATTCGGAACGGGACCTATAATAGGAGAAAGTAT
AAAGAGGAATCAAGATTAGAAAGGCAGAAAATAGAAGGGGTTAAGCTGGAATCTGAGGGA
ACTTACAAAATCCTTACCATTTATTCGACTGTTGCCTCATCTCTTGTGCTTGCAATGGGG
TTTGCTGCCTTCTTATTCTGGGCCATGTCCAATGGTTCTTGCAGGTGCAACATTTGTATA
TAA
>gi|126360787|gb|EF063726.1| Influenza A virus (A/chicken/Iran/B263/2003(H9N2)) hemagglutinin (HA) gene, complete cds
ATGGAAACAGTTTCACTAATGACTATACTACTAGTAGTAACAGCAAGCAATGCAGACAAA
ATCTGCATCGGCCACCAGTCAACAAACTCCACAGAAACTGTGGACACGCTAACAGAAACC
AATGTTCCTGTGACACATGCCAAAGAATTGCTCCACACAGAGCACAATGGAATGCTGTGT
GCAACAAATCTGGGAAATCCCTTAATTCTAGACACATGCACCATTGAAGGACTGATCTAT
GGTAACCCATCTTGTGACCTGCTGTTGGGAGGAAGAGAATGGTCCTACATCGTCGAAAGG
TCATCAGCTGTAAATGGAACGTGTTACCCTGGGAATGTAGAAAACCTAGAGGAACTCAGA
ACACTTTTTAGTTCCGCTAGTTCCTACCAAAGAATCCAAATCTTCCCAGACACAATCTGG
AATGTGACTTACACTGGGACAAGCAAAGCATGTTCAGATTCATTTTACAGGAGTATGAGA
TGGCTGACTCAAAAAAGCGGGTCTTACCCTGTTCAGGACGCCCAATACACAAATAATAGG
GGAAAGAGCATTCTTTTCGTGTGGGGCATACATCATCCACCCACTGAAACTGCACAGACA
AATTTGTACACAAGAACCGACACAACAACTAGCGTGACAACAGAAGATTTAAATAGGATC
TTCAAACCGATGATAGGGCCAAGGCCCCTTGTCAATGGTCAGCAGGGAAGAATTAATTAT
TATTGGTCAGTACTAAAACCAGGCCAGACATTGCGAGTGAGATCCAATGGGAATCTAATT
GCTCCATGGTATGGACACGTTCTTTCGGGAGGGAGCCATGGAAGAATCCTGAAAACTGAT
TTAAAAAGTGGTAATTGCGTAGTGCAATGTCAGACTGAAAAAGGCGGATTAAACAGTACA
TTGCCGTTCCACAATATCAGTAAATATGCATTTGGAAACTGTCCCAAATATGTTAGAGTT
AAGAGTCTCAAATTGGCAGTCGGTTTGAGGAACGTGCCTGCTAGGTCAAGTAGAGGACTA
TTTGGAGCCATAGCTGGATTCATAGAAGGAGGTTGGCCAGGACTAGTTGCTGGTTGGTAT
GGTTTCCAGCATTCAAATGATCAAGGGGTTGGTATGGCTGCAGATAGGGATTCAACTCAA
AAGGCAATTGATAAAATAACAACCAAGGTGAATAATATAGTCGACAAGATGAACAAGCAA
TATGAAATAATTGATCATGAATTCAGTGAGGTTGAAACTAGGCTCAACATGATCAATAAT
AAGATTGATGACCAAATACAGGACGTATGGGCATATAATGCAGAGTTGCTAGTACTACTT
GAAAATCAGAAGACACTTGATGAGCATGACGCAAATGTGAACAATCTGTACAACAAGGTG
AAGAGGGCACTAGGCTCCAATGCGATGGAAGATGGGAAAGGTTGTTTCGAGCTATACCAT
AAGTGTGATGACCAATGCATGGAAACAATTCGGAACGGAACCTATAGTAAGAGAAAGTAT
AAAGAGGAATCAAGATTGGAAAGGCAGAAAATAGAAGGGATCAAACTGGAATCTGAGGGA
ACTTACAAAATCCTTACCATTTATTCGACTGTCGCCTCATCTCTTGTGCTTGCAATGGGG
TTTGCTGCCTTCTTGTTCTGGGCCATGTCCAATGGTTCTTGCAGGTGCAACATTTGTATA
TAA
>gi|126360785|gb|EF063725.1| Influenza A virus (A/chicken/Iran/L252/2003(H9N2)) hemagglutinin (HA) gene, complete cds
ATGGAAACAGTTTCCCTCATGACTATACTACTAGTAGCAACAGCAAGCAATGCAGATAAA
ATCTGCATCGGCCACCAGTCAACAAACTCTACAGAAACTGTGGACACGCTAACAGAGACC
AATATTCCCGTGACACATGCCAAAGAATTGCTACACACAGAGCACAATGGAATGCTGTGT
GCAACAAATCTGGGACATCCCCTCATTCTAGACACCTGCACTATTGAAGGACTGATCTAT
GGTAACCCTTCTTGTGACCTGCTGTTGGAAGGAAGAGAATGGTCCTACATCGTCGAAAGA
TCATCAGCTGTAAATGGAACGTGTTATCCTGGGAATATAGAAAATCTAGAGGAACTCAGG
ACACTTTTTAGTTCCGCTAGTTCCTACCAAAGAATCCAAATCTTCCCAGACACAATCTGG
AATGTGACCTACACTGGAACAAGCAAAGCATGTTCAGATTCATTCTACAGGAGTATGAGA
TGGCTGACTCAAAAAAGCGGGTCTTACCCTGTTCAAGACGCCCAATACACAAATAATAGG
GGAAAGAACATTCTTTTCGTGTGGGGCATACATCATCCACCCACTGATACTGCACAGACA
AATTTATACACAAGAACCGACACAACAACAAGCGTGACAACAGAAGATTTAAATAGGGTC
TACAAACCAATGATAGGGCCAAGGCCCCTTGTCAATGGTCTGCAGGGAAGAATCAATTAT
TATTGGTCGGTACTAAAACCAGGCCAGACATTGCGAGTAAGATCCAATGGGAATTTAATT
GCTCCATGGTATGGACACGTTCTTTCAGGAGGGAGCCATGGAAGAATCCTGAAGACTGAT
TTAAAAGGTGGTAATTGTGTAGTGCAATGTCAGACTGAAAAAGGTGGCTTAAACAGTACA
TTGCCGTTCCACAATATCAGTAAATATGCATTTGGAAACTGCCCCAAATATGTTAGAGTT
AAGAGTCTCAAACTGGCAGTCGGTCTTAGGAACGTACCTGCTAGATCAAGTAGAGGACTA
TTCGGAGCCATAGCTGGGTTCATAGAAGGAGGTTGGCCAGGACTAGTCGCTGGTTGGTAT
GGTTTTCAGCATTCAAATGATCAAGGGGTTGGTATTGCTGCAGATAGGGATTCAACTCAA
AAGGCAATTGATAAAATAACATCCAAGGTGAATAACATAGTCGACAAGATGAACAAGCAA
TATGAAATAATTGACCATGAATTCAGTGAGGTTGAAACTAGGCTCAACATGATCAATAAT
AAGATTGATGACCAAATACAAGATGTGTGGGCATATAATGCAGAGTTGCTAGTACTACTT
GAAAACCAGAAAACACTCGATGAGCATGATGCGAACGTGAACAATCTATATAACAAGGTG
AAGAGGGCGCTGGGCTCCAATGCAGTGGAAGATGGGAAAGGCTGTTTTGAACTATACCAT
AAATGTGATGACCAGTGCATGGAAACAATTCGGAATGGGACCTATGATAGGAAAAAGTAT
AAAGAGGAATCAAGACTAGAAAGGCAGAAAATAGACGGGGTCAAACTGGAGTCTGAGGGA
ACTTACAAAATCCTTACCATTTATTCGACTGTCGCCTCATCTCTTGTGCTTGCAACGGGG
TTTGCTGCCTTCTTGTTCTGGGCCATGTCCAATGGGTCTTGCAGGTGCAATATTTGTATA
TAA
>gi|34398342|gb|AY364228.1| Influenza A virus (A/chicken/Jiangsu/JS-1/2002(H9N2)) hemagglutinin (HA) gene, complete cds
ATGGAAGTAGTATCACTAATAGCTATACTACTAGTAGTAACAGTAAGCAATGCAGATAAA
ATCTGCATCGGCTACCAACCAACAAACTCCACAGAAACTGTGGATACGCTAACAGAAAAC
AATGTCCCTGTGACACATGCTAAAGAATTGCTCCACACAGAGCACAATGGGATGCTGTGT
GCAACAAATCTGGGACATCCTCTCATTCTAAACACCTGTACCATTGAAGGACTGATCTAT
GGCAACCCTTCTTGTGATCAGCTGTTGGGAGGAGGAAAATGGTCCTACATCGTCGAAAGA
CCATCGGCCGTTAATGGAATGTGTTACCCCGGGAATGTAGAAAGCCTAGAGGAACTAAGA
TCACTCTTTAGTTCTGCTAGTTCCTACCAAAGAATTCAGATCTTTCCAGACACGATCTGG
AATGTGTCTTACAGTGGAACAAGCAAAGCATGTTCAGATTCATTCTACAGGAGCATGAGA
TGGCTGACTCAAAAGAACAACGCTTACCCTATTCAAGACGCCCAATACACAAATAATAGA
GGAAAGAGCATTCTTTTCATGTGGGGCATAAATCACCCACCCACCGATACTGCACAGACA
AATTTGTACACAAGGACCGACACAACAACAAGTGTGACAACAGAAGATATAAATAGAACC
TTCAAACCAATGATAGGGCCAAGGCCCCTTGTCAATGGTCAGCAGGGGAGAATTGATTAT
TATTGGTCGGTATTAAAACCAGGTCAGACATTGCGAATAAGATCCAATGGGAATCTAATT
GCTCCATGGTATGGACACATTCTTTCAGGAGAGAGCAACGGAAGAATCCTGAAGACTGAT
TTAAACAGTGGTAACTGTGTAGTGCAATGTCAGACTGAAAGAGGTGGCTTAAACACCACA
TTGCCGTTCCACAATGTCAGTAAATATGCATTTGGAAACTGCCCAAAGTATGTTGGAGTA
AAGAGTCTCAAACTGGCAGTTGGTCTAAGAAATGTGCCTGCTAGATCAAGTAGAGGACTA
TTTGGGGCTATAGCTGGTTTCATAGAGGGAGGTTGGTCAGGGTTAGTCGCTGGTTGGTAT
GGGTTCCAGCATTCAAATGATCAAGGGGTAGGTATGGCTGCAGATAGAGAATCAACTCAA
AGGGCAATTGACAAAATAACATCCAAAGTGAATAATATAGTCGATAAAATGAACAAGCAG
TATGAAATTATTGATCATGAATTCAGCGAGGTTGAAACTAGACTCAATATGATCAGTAAT
AAGATTGATGATCAAATACAAGACATATGGGCTTATAACGCAGAATTGCTAGTGCTGCTT
GAAAATCAGAAAACACTCGATGAACATGATGCAAATGTAAACAATCTATATAACAAAGTG
AAGAGGGCACTGGGTTCCAATGCCATGGAAGACGGGAAAGGATGTTTTGAGCTATACCAT
AAATGTGATGATCAGTGCATGGAGACAATTCGGAACGGGACCTATAACAGGAGAAAGTAT
AAAGAGGAAGCAAAACTAGAAAGACAGAAAATAGAAGGGGTCAAGCTGGAATCTGAAGGA
ACTTACAAAATCCTCACCATTTATTCGACTGTCGCCTCATCTCTTGTGATTGCAATGGGG
TTTGCTGCCTTCTTGTTCTGGGCCATGTCCAATGGATCTTGCAGATGCAACATTTGTATA
TAA
>gi|158147219|gb|EU157936.1| Influenza A virus (A/chicken/YN/BaoShan1/2006(H9N2)) hemagglutinin (HA) gene, complete cds
ATGGAAACAATATCACTAATAGTAATAACAGTAAGCAATGCGGATAAAATCTGCATTGGC
TACCTATCAACAAACTCCACAGAAACTGTAGACACGCTAACCGAAAACAATGTTCCTGTG
ACACATGCCAAAGAATTGCTTCATACAGAACACAATGGGATGCTATGTGCAACAAATCTG
GGACGTCCTCTTATTCTAGACACCTGTACCATTGAAGGACTAATCTATGGCAACCCTTCT
TGTGATCTACTGCTGGGAGGAAGAGAATGGTCCTATATTGTCGAAAGACCATCGGCTGTT
AATGGACTGTGTTACCCCGGAAATGTAGAAAACCTAGAAGAACTAAGGTCACTTTTTAGT
TCTGCTAGTTCTTACCAAAGAATCCAGATCTTTCCAGACACAATCTGGAATGTGTCTTAC
AGTGGAACAAGCAAAGCATGTTCAGATTCATTCTACAGAAGCGTGAGGTGGTTGACTCAA
AAGAACAACGCTTACCCTGTTCAAGACGCCCAATACACAAATAATAAAAGTAAGCACATT
CTGTTCATGTGGGGCATAAATCACCCATCCACTGATACTGCGCAGACAAATCTGTACACA
AGGACTGACACAACAACAAGTGTGGCGACAGAAGATATAAATAGGACCTTCAAACCATTG
ATAGGGCCAAGGCCTCTTGTCAATGGTCTGCAAGGAAGGATTGATTATTATTGGGCGGTG
TTGAAACCAGGTCAGACATTGCGAGTGAGATCCAACGGGAATCTAATTGCTCCATGGTAT
GGACACATTCTTTCAGGGGAGAGTCGCGGAAGAATCCTGAAAACGGATTTAAACAGTGGT
AACTGTGTAGTGCAATGTCAAACAGAAAGAGGTGGCTTGAATACTACATTGCCATTCCAC
AACGTAAGCAAGTACGCATTTGGAAATTGCCCAAAATATGTTGGAGTAAAGAGTCTCAAA
TTGGCAGTCGGTCTGAGGAATGTACCTGCTAGATCAAGTAGAGGACTATTTGGAGCCATA
GCTGGTTTCATAGAGGGAGGTTGGTCAGGATTAGTTGCTGGTTGGTATGGGTTCCAGCAT
TCAAATGATCAAGGGACTGGTATGGCCGCAGATAGAGACTCAACTCAAAAGGCAATTGAC
AAGATAACTTCCAAAGTAAATAACATAGTCGATAAAATGAACCAACAGTATGAAATTATT
GATCACGAATTCAGTGAGATTGAAACTAGACTCAATATGATCCATAATAAGATTGATGAC
CAAATTCAAGACATATGGGCATATAACGCTGAATTGCTAGTACTTCTTGAAAATCAGAAA
ACGCTCGATGAGCATGATGCAAATGTAAACAATCTATATAACAAAGTGAAGAGGGCACTG
GGTTCCAATGCAGTGGAAGATGGGAAAGGATGCTTCGAGCTGTACCATAAATGCGATGAC
CAGTGCATGGAGACAATCCGAAACGGGACCTATAACAGAAGAGAGTATAAAGAGGAATTA
AGACTAGAGAGACAGAAAATAGAGGGGGTCAAACTGGAATCTGAAGGAACCTACAAAATC
CTCACCATTTATTCGACTGTCGCCTCATCTCTTGTTATTGCAATGGGGTTCGCTGCCTTT
TTGTTCTGGGCCATGTCTAATGGATCTTGCAGACGCAACATTTGTATATAG
>gi|158147215|gb|EU157934.1| Influenza A virus (A/chicken/YN/BanNa1/2006(H9N2)) hemagglutinin (HA) gene, complete cds
ATGGAAACAATATCACTAATAGTAATAACAGTAAGCAATGCGGATAAAATCTGCATTGGC
TACCTATCAACAAACTCCACAGAAACTGTAGACACGCTAACCGAAAACAATGTTCCTGTG
ACACATGCCAAAGAATTGCTTCATACAGAACACAATGGGATGCTATGTGCAACAAATCTG
GGACGTCCTCTTATTCTAGACACCTGTACCATTGAAGGACTAATCTATGGCAACCCTTCT
TGTGATCTACTGCTGGGAGGAAGAGAATGGTCCTATATTGTCGAAAGACCATCGGCTGTT
AATGGACTGTGTTACCCCGGAAATGTAGAAAACCTAGAAGAACTAAGGTCACTTTTTAGT
TCTGCTAGTTCTTACCAAAGAATCCAGATCTTTCCAGACACAATCTGGAATGTGTCTTAC
AGTGGAACAAGCAAAGCATGTTCAGATTCATTCTACAGAAGCGTGAGGTGGTTGACTCAA
AAGAACAACGCTTACCCTGTTCAAGACGCCCAATACACAAATAATAAAAGTAAGCACATT
CTGTTCATGTGGGGCATAAATCACCCATCCACTGATACTGCGCAGACAAATCTGTACACA
AGGACTGACACAACAACAAGTGTGGCGACAGAAGATATAAATAGGACCTTCAAACCATTG
ATAGGGCCAAGGCCTCTTGTCAATGGTCTGCAAGGAAGGATTGATTATTATTGGGCGGTG
TTGAAACCAGGTCAGACATTGCGAGTGAGATCCAACGGGAATCTAATTGCTCCATGGTAT
GGACACATTCTTTCAGGGGAGAGTCGCGGAAGAATCCTGAAAACGGATTTAAACAGTGGT
AACTGTGTAGTGCAATGTCAAACAGAAAGAGGTGGCTTGAATACTACATTGCCATTCCAC
AACGTAAGCAAGTACGCATTTGGAAATTGCCCAAAATATGTTGGAGTAAAGAGTCTCAAA
TTGGCAGTCGGTCTGAGGAATGTACCTGCTAGATCAAGTAGAGGACTATTTGGAGCCATA
GCTGGTTTCATAGAGGGAGGTTGGTCAGGATTAGTTGCTGGTTGGTATGGGTTCCAGCAT
TCAAATGATCAAGGGACTGGTATGGCCGCAGATAGAGACTCAACTCAAAAGGCAATTGAC
AAGATAACTTCCAAAGTAAATAACATAGTCGATAAAATGAACCAACAGTATGAAATTATT
GATCACGAATTCAGTGAGATTGAAACTAGACTCAATATGATCCATAATAAGATTGATGAC
CAAATTCAAGACATATGGGCATATAACGCTGAATTGCTAGTACTTCTTGAAAATCAGAAA
ACGCTCGATGAGCATGATGCAAATGTAAACAATCTATATAACAAAGTGAAGAGGGCACTG
GGTTCCAATGCAGTGGAAGATGGGAAAGGATGCTTCGAGCTGTACCATAAATGCGATGAC
CAGTGCATGGAGACAATCCGAAACGGGACCTATAACAGAAGAGAGTATAAAGAGGAATTA
AGACTAGAGAGACAGAAAATAGAGGGGGTCAAACTGGAATCTGAAGGAACCTACAAAATC
CTCACCATTTATTCGACTGTCGCCTCATCTCTTGTTATTGCAATGGGGTTCGCTGCCTTT
TTGTTCTGGGCCATGTCTAATGGATCTTGCAGACGCAACATTTGTATATAG
>gi|77999548|gb|DQ227352.1| Influenza A virus (A/chicken/Yunnan/Xie-1/1999(H9N2)) hemagglutinin gene, complete cds
ATGGAAACAATATCACTAATAACTATACTACTAGTAGTAACGGTAAGCAATGCAGATAAA
ATCTGCATCGGCTACCAATCAACAAACTCCACAGAAACTGTAGACACGCTAACAGAAAAC
AATGTTCCTGTGACACATGCCAAAGAATTACTCCACACAGAGCACAATGGGATGCTGTGT
GCAACAAATCTGGGACGTCCTCTCATTCTAGACACCTGTACCATTGAAGGACTGATCTAT
GGCAACCCTTCTTGTGATCTACTGTTGGGAGGAAGAGAATGGTCCTACATCGTTGAAAGA
CCATCGGCTGTTAATGGAATGTGTTACCCCGGGAATGTAGAAAATCTAGAGGAACTAAGA
TCACTCTTTAGTTCTGCTAGTTCCTACCAAAGAATCCAGATCTTTCCAGACACAATCTGG
AATGTGTCTTACAGTGGAACAAGCAAAGCATGTTCAGATTCATTCTACAGGAGCATGAGA
TGGTTGACTCAAAAGGACAACGATTACCCTATTCAAGACGCCCAATACACAAATAATAGA
GGAAAGAGCATTCTTTTCATGTGGGGCATAAATCACCCACCCACCGATACTACACAGACA
AATCTGTACACAAGGACTGACACAACAACAAGTGTGGCAACAGAGGAAATAAATAGGACC
TTCAAACCATTGATAGGGCCAAGGCCCCTTGTCAATGGTCAGCAGGGGAGAATTGATTAT
TATTGGTCAGTATTGAAACCAGGTCAGACATTGCGAGTAAGATCCAATGGGAATCTAATC
GCTCCATGGTATGGACACATTCTTTCAGGAGAGAGCCATGGAAGAATCCTGAAGACTGAT
TTAAAAAGTGGTAACTGTGTAGTGCAATGTCAGACAGAAAGAGGTGGCTTAAATACTACA
TTGCCATTCCACAATGTCAGTAAATATGCATTTGGAAACTGCCCAAAATATGTTGGAGTA
AAGAGTCTCAAACTGGCAGTTGGTCTGAGGAATGTGCCTGCTAGATCAAGTAGAGGACTA
TTTGGGGCCATAGCTGGATTCATAGAGGGAGGGTGGTCAGGGCTAGTCGCTGGTGGGTAT
GGGTTCCAGCACTCAAATGATCAAGGGGGTGGTATGGCTGCAGATAGAGAATCAACTCAA
AAGGCAATTGACAAAATAACATCCAAAGTGAATAATATAGTCGATAAAATGAACAAACAA
TATGAAATTATTGATCATGAATTCAGCGAGGTTGAAGCAGGACTCAATATTCCCAAAAAT
AAGATTGATGACCACATTCAAGACATATGGGCATATAACGCAGAATTGCTAGTGCTGCTT
GAAAACCAGAAAACACTCGATGAGCATGATGCGAATGTAAACAATCTATATAACAAAGTG
AAGAGGGCACTGGGTTCCAATGCAATGGAAGATGGGAAAGGATGTTTCGAGCTATACCAT
AAATGTGATGATCAGTGCATGGAGACAATTCGGAACGGGACCTATAGCAGGAGAAAGTAT
AAAGAGGAATCAAGACTAGAAAGACAGAAAATAGAAGGGGTCAAGCTGGAATCTGAAGGA
ACTTACAAAATCCTCACTATTTATTCGACTGTCGCCTCATCTCTTGTGATTGCAATGGGG
TTTGCTGCCTTCCTTTTCTGGGCCATGTCCAATGGATCTTGCAGACGCAACATTTGTATA
TAG
>gi|153800276|gb|EF492243.1| Influenza A virus (A/chicken/Israel/1966/2004(H9N2)) hemagglutinin (HA) gene, complete cds
TTCTTAACTAACAAAAATGGAAACAATATCACTAATAACTATACTACTAATATCAACAGC
AAGCAATGCAGACAAAATCTGCATCGGCTACCAGTCAACAAACTCCACCGAAACTGTGGA
CACGCTAACAGAAACCAATGTTCCTGTGACACATGCCAAAGAATTACTCCACACAGAACA
CAATGGAATGCTGTGTGCAACAAATCTGGGACATCCCCTCATTCTAGACACATGCACTAT
CGAGGGACTGATCTATGGCAACCCTTCTTGTGACCTGCTGTTGGGAGGAAGAGAATGGTC
CTACATCGTTGAAAGACCATCAGCTGTAAATGGGACGTGTTATCCTGGGAATATAGAAAA
TCTAGAGGAACTCAGGACACTCTTTAGTTCCGCTAGTTCCTACCAAAGAATCCAAATTTT
CCCAGACACAATCTGGAATGTGACCTACACTGGAACAAGCAAAGCATGTTCAGATTCATT
CTACAGGAGTATGAGATGGCTGACTCAAAAAAGCGGGTCTTACCCTGTTCAAGACGCCCA
ATACACAAATAATAGGGAAAAGAGCATTCTTTTCGTGTGGGGCATACATCATCCACCCAC
CGATACTGCACAGACAAATCTGTACATAAACACCGACACAACAACAAGCGTGGCAACAGA
AGACTTAAATAGGGTCTTCAAACCAGTGATAGGGCCAAGGCCCCTTGCCAATGGTCTGCA
GGGAAGAATTAATTATTATTGGTCGGTACTAAAACCAGGCCAGACATTGCGAGTAAGATC
CAATGGGAATCTAATTGCTCCATGGTATGGGCACATTCTTTCAGGAGGGAGCCATGGAAG
AATCCTGAAGACTGATTTAAAAAGTGGTAATTGCGTAGTGCAATGTCAGACTGAAAAAGG
TGGCTTAAACAGTACATTGCCATTTCACAATATCAGTAAATATGCATTCGGAACCTGCCC
CAAATACATTAGAGTTAAGAGTCTCAAACTGGCAGTCGGTCTGAGGAATGTGCCAGCTAG
ATCAAGTAGAGGACTATTCGGAGCTATAGCCGGATTCATAGAAGGAGGTTGGCCAGGACT
AGTAGCTGGTTGGTATGGTTTCCAGCATTCAAATGATCAAGGGGTTGGTATGGCTGCAGA
TAGGGATTCAACTCAAAAGGCAATTGATAAAATAACATCCAAGGTAAATAGTATAGTCGA
CAAGATGAACAAGCAATATGAAATAATTGATCATGAGTTCAGTGAGATTGAAACTAGGCT
CAATATGATCAATAATAAGATTGATGACCAAATACAAGACGTATGGGCATACAATGCAGA
ATTGCTAGTACTACTTGAAAATCAAAAAACACTCGATGAGCACGATGCGAACGTGAACAA
TCTGTATAACCAGGTGAAGAGGGCACTGGGCTCCAATGCGATGGAAGATGGGAAAGGCTG
CTTCGAACTATATCACAAATGTGATGACCAGTGCATGGAGACAATTCGGAATGGGACCTA
TAATAGGAGAAAGTATAAAGAGGAATCAAGACTGGAAAGGCAGAAAATAGAAGGGGTCAA
GCTGGAATCTGAAGGAACTTACAAAATCCTTACCATTTATTCGACTGTCGCCTCATCTCT
TGTGCTTGCAATGGGGTTTGCTGCCTTCTTGTTCTGGGCCATGTCCAATGGTTCTTGCAG
GTGCAACATTTGTATATAATTAGCAAA
>gi|153800274|gb|EF492242.1| Influenza A virus (A/chicken/Israel/1808/2004(H9N2)) hemagglutinin (HA) gene, complete cds
TTCTTAACTAATAAAAATGGAAACAATATCACTAATAACTATACTACTAATATCAACAGC
AAGCAATGCAGATAAAATCTGCATCGGCTACCAGTCAACGAACTCCACCGAAACTGTGGA
CACGCTAACAGAAACCAATGTTCCTGTGACACATGCCAAAGAATTACTCCACACAGAACA
CAATGGAATGCTGTGTGCAACAAATCTGGGGCATCCCCTCATTCTAGACACATGCACTAT
TGAAGGACTGGTCTATGGCAACCCTTCTTGTGACCTGCTGTTGGGAGGAAGAGAATGGTC
CTACATCGTTGAAAGACCATCAGCTGTAAATGGAACGTGTTATCCTGGGAATATAGAAAA
TCTAGAGGAACTCAGGACACTCTTTAGTTCCGCTAGTTCATACCAAAGAATCCAAATTTT
CCCAGATACAATCTGGAATGTGACCTACACTGGAACAAGCAAAGCATGTTCAGATTCATT
CTACAGGAGTATGAGATGGCTGACTCAAAAAAGCGGGTCTTACCCTGTTCAAGACGCCCA
ATACACAAATAATAGGGAAAAGAGCATTCTTTTCGTGTGGGGCATACATCATCCACCCAC
CGATACTGCACAGACAAATTTGTACATAAACACCGACACAACAACAAGCGTGGCAACAGA
AGACTTAAATAGGGTCTTCAAACCAGTGATAGGGCCAAGGCCCCTTGCCAATGGTCTGCA
GGGAAGAATTAATTATTATTGGTCGGTACTAAAACCAGGCCAGACATTGCGAGTAAGATC
CAATGGGAATCTAATTGCTCCATGGTATGGGCACATTCTTTCAGGAGGGAGCCACGGAAG
AATCCTGAAGACTGATTTAAAAAGTGGTAATTGCGTAGTGCAATGTCAGACTGAAAAAGG
TGGCTTAAACAGTACATTGCCATTCCACAATATCAGTAAATATGCATTCGGAACCTGCCC
CAAATACATTAGAGTTAAGAGTCTCAAACTGGCAGTCGGTCTGAGGAATGTGCCTGCTAG
ATCAAGTAGAGGACTATTTGGAGCCATAGCTGGATTCATAGAAGGAGGTTGGCCAGGACT
AGTAGCTGGTTGGTATGGTTTCCAGCATTCAAATGATCAAGGGGTTGGTATGGCTGCAGA
TAGGGATTCAACTCAAAAGGCAATTGATAAAATAACATCCAAGGTAAATAGTATAGTCGA
CAAGATGAACAAGCAATATGAAATAATTGATCATGAGTTCAGTGAGATTGAAACTAGGCT
CAATATGATCAATAATAAGATTGATGACCAAATACAAGACGTATGGGCATACAATGCAGA
GTTGCTAGTACTACTTGAAAATCAAAAAACACTCGATGAGCACGATGCGAACGTGAACAA
TCTGTATAACAAGGTGAAGAGGGCACTGGGCTCCAATGCGATGGAAGATGGGAAAGGCTG
TTTCGAACTATACCACAAATGTGATGACCAGTGCATGGAGACAATTCGGAACGGGACCTA
TAATAGGAGAAAGTATAAAGAGGAATCAAGACTGGAAAGGCAGAAAATAGAAGGAGTCAA
GCTGGAATCTGAGGGGACTTACAAAATCCTTACCATTTATTCGACTGTCGCCTCATCTCT
TGTGCTTGCAATGGGGTTTGCTGCCTTCTTGTTCTGGGCCATGTCCAATGGTTCTTGCAG
GTGCAACATTTGTATATAATTAGCAAA
>gi|153800270|gb|EF492240.1| Influenza A virus (A/chicken/Israel/1475/2003(H9N2)) hemagglutinin (HA) gene, complete cds
TTCTTAACTAACAAAAATGGAAACAATATCACTAATAACTATACTACTAATATCAACAGC
AAGCAATGCAGATAAAATCTGCATCGGCTACCAGTCAACAAACTCCACCGAAACTGTGGA
CACGCTAACAGAAACCAATGTTCCTGTGACACATGCCAAAGAATTACTCCACACAGAACA
CAATGGAATGCTGTGTGCAACAAATCTGGGACATCCCCTCATTCTAGACACATGCACTAT
TGAAGGACTGATCTATGGCAACCCTTCTTGTGACCTGCTGTTGGGAGGAAGAGAATGGTC
CTACATCGTTGAAAGACCATCAGCTGTAAATGGAACGTGTTATCCTGGGAATATAGAAAA
TCTAGAGGAACTCAGGACACTCTTTAGTTCCGCTAGTTCCTACCAAAGAATCCAAATTTT
CCCAGACACAATCTGGAATGTGACCTACACTGGAACAAGCAAAGCATGTTCAGATTCATT
CTACAGGAGTATGAGATGGCTGACTCAAAAAAGCGGGTCTTACCCTGTTCAAGACGCCCA
ATACACAAATAATGGGGAAAAGAGCATTCTTTTCGTGTGGGGCATACATCATCCACCCAC
CGATACTGCACAGACAAATTTGTACATAAACACCGACACAACAACAAGCGTGGCAACAGA
AGACTTAAATAGGGTCTTCAAACCAGTGATAGGGCCAAGGCCCCTTGCCAATGGTCTGCA
GGGAAGAATTAATTATTATTGGTCGGTACTAAAACCAGGCCAGACATTGCGAGTAAGATC
CAATGGGAATCTAATTGCTCCATGGTATGGGCACATTCTTTCAGGAGGGAGCCATGGAAG
AATCCTGAAGACTGATTTAAAAAGTGGTAATTGCGTAGTGCAATGTCAGACTGAAAAAGG
TGGCTTAAACAGTACATTGCCATTCCACAATATCAGTAAATATGCATTCGGAACCTGCCC
CAAATACATTAGAGTTAAGAGTCTCAAACTGGCAGTCGGTCTGAGGAATGTGCCTACTAG
ATCAAGTAGAGGACTATTTGGAGCCATAGCTGGATTCATAGAAGGAGGTTGGCCAGGACT
AGTAGCTGGTTGGTATGGTTTCCAGCATTCAAATGATCAAGGGGTTGGTATGGCTGCAGA
TAGGGATTCAACTCAAAAGGCAATTGATAAAATAACATCCAAAGTAAATAGTATAGTCGA
CAAGATGAACAAGCAATATGAAATAATTGATCATGAGTTCAGTGAGATTGAAACTAGGCT
CAATATGATCAATAATAAGATTGATGACCAAATACAAGACGTATGGGCATACAATGCAGA
ATTGCTAGTACTACTTGAAAATCAAAAAACACTCGATGAGCACGATGCGAACGTGAACAA
TCTGTATAACAAGGTGAAGAGGGCACTGGGCTCCAATGCGATGGAAGATGGGAAAGGCTG
TTTCGAACTATACCACAAATGTGATGACCAGTGCATGGAGACAATTCGGAACGGGACCTA
TAATAGGAGAAAGTATAAAGAGGAATCAAGACTGGAAAGGCAGAAAATAGAAGGGGTCAA
GCTGGAATCTGAGGGAACTTACAAAATCCTTACCATTTATTCGACTGTCGCCTCATCTCT
TGTGCTTGCAATGGGGTTTGCTGCCTTCTTGTTCTGGGCCATGTCCAATGGTTCTTGCAG
GTGCAACATTTGTATATAATTAGCAAA
>gi|153800268|gb|EF492239.1| Influenza A virus (A/chicken/Israel/1376/2003(H9N2)) hemagglutinin (HA) gene, complete cds
TTCTTAACTAACAAAAATGGAAACAATATCACTAATAACTATACTACTAATATCAACAGC
AAGCAATGCAGATAAAATCTGCATCGGCTACCAGTCAACAAACTCCACCGAAACTGTGGA
CACGCTAACAGAAACCAATGTTCCTGTGACACATGCCAAAGAATTACTCCACACAGAACA
CAATGGAATGCTGTGTGCAACAAATCTGGGACATCCCCTCATTCTAGACACATGCACTAT
TGAAGGACTGATCTATGGCAACCCTTCTTGTGACCTGCTGTTGGGAGGAAGAGAATGGTC
CTACATCGTTGAAAGACCATCAGCTGTAAATGGAACGTGTTATCCTGGGAATATAGAAAA
TCTAGAGGAACTCAGGACACTCTTTAGTTCCGCTAGTTCCTACCAAAGAATCCAAATTTT
CCCAGACACAATCTGGAATGTGACCTACACTGGAACAAGCAAAGCATGTTCAGATTCATT
CTACAGGAGTATGAGATGGCTGACTCAAAAAAGCGGGTCTTACCCTGTTCAAGACGCCCA
ATACACAAATAATAGGGAAAAGAGCATTCTTTTCGTGTGGGGCATACATCATCCACCCAC
CGATACTGCACAGACAAATTTGTACATAAACACCGACACAACAACAAGCGTGGCAACAGA
AGACTTAAATAGGGTCTTCAAACCAGTGATAGGGCCAAGGCCCCTTGCCAATGGTCTGCA
GGGAAGAATTRATTATTATTGGTCGGTACTAAAACCAGGCCAGACATTGCGAGTAAGATC
CAATGGGAATCTAATTGCTCCATGGTATGGGCACATTCTTTCAGGAGGGAGCCATGGAAG
AATYCTGAAGACTGATTTAAAAAGTGGTAATTGCGTAGTGCAATGTCAGACTGAAAAAGG
TGGCTTAAACAGTACATTGCCATTCCACAATATCAGTAAATATGCATTCGGAACCTGCCC
CAAATACATTAGAGTTAAGAGTCTCAAACTGGCAGTCGGTCTGAGGAATGTGCCTGCTAG
ATCAAGTAGAGGACTATTTGGAGCCATAGCTGGATTCATAGAAGGAGGTTGGCCAGGACT
AGTAGCTGGTTGGTATGGTTTCCAGCATTCAAATGATCAAGGGGTTGGTATGGCTGCAGA
TAGGGATTCAACTCAAAAGGCAATTGATAAAATAACATCCAAGGTAAATAGTATAGTCGA
CAAGATGAACAAGCAATATGAAATAATTGATCATGAGTTCAGTGAGATTGAAACTAGGCT
CAATATGATCAATAATAAGATTGATGACCAAATACAAGACGTATGGGCATACAATGCAGA
ATTGCTAGTACTACTTGAAAATCAAAAAACACTCGATGAGCACGATGCGAACGTGAACAA
TCTGTATAACAAGGTGAAGAGGGCACTGGGCTCCAATGCGATGGAAGATGGGAAAGGCTG
TTTCGAACTATACCACAAATGTGATGACCAGTGCATGGAGACAATTCGGAACGGGACCTA
TAATAGGAGAAAGTATAAAGAGGAATCAAGACTGGAAAGGCAGAAAATAGAAGGGGTCAA
GCTGGAATCTGAGGGAACTTACAAAATCCTTACCATTTATTCGACTGTCGCCTCATCTCT
TGTGCTTGCAATGGGGTTTGCTGCCTTCTTGTTCTGGGCCATGTCCAATGGTTCTTGCAG
GTGCAACATTTGTATATAATTAGCAAA
>gi|153800262|gb|EF492236.1| Influenza A virus (A/chicken/Israel/909/2005(H9N2)) hemagglutinin (HA) gene, complete cds
TTCTTAACTAACAAAAATGGAAACAATATCACTAATAACTATACTACTAATATCAACAGC
AATCAATGCAGATAAAATCTGCATCGGCTACCAATCAACAAACTCCACCGAAGCTGTAGA
CACGCTGACAGAAACCAACGTTCCTGTGACACATGCCAAAGAATTACTCCACACAGAACA
CAATGGAATGCTGTGTGCAACAAATCTGGGACATCCCCTCATTCTAGACACATGCACTAT
TGAAGGACTGATCTATGGAAACCCTTCTTGTGACCTGCTGTTGGGAGGAAGAGAATGGTC
CTACATCGTTGAAAGACCATCAGCTGTAAATGGAACGTGTTATCCAGGGAATATAGAAAA
TCTTGAGGAACTCAGGACACTCTTTAGTTCCGCTAGTTCCTACCAAAGAATCCAAATTTT
CCCAGACACAATCTGGAATGTGACCTACACTGGAACAAGCAAAGCATGTTCAGATTCATT
CTACAGGAATATGAGATGGCTGACTCAAAAAAGCGGGTCTTACCCTGTTCAAGACGCCCA
ATACACAAATAACAGGGAAAAGAGCATTCTTTTCATGTGGGGCATACATCATCCACCCAC
CGATACTGCACAGACAAATTTGTACATAAACACCGACACAACAACAAGCGTGGCAACAGA
AGACTTAAATAGGGTCTTCAAACCAGTGATAGGGCCAAGGCCCCTTGCCAATGGTCTGCA
GGGAAGAATTAATTATTATTGGTCGGTACTAAAACCAGGCCAGACATTGCGAGTAAGATC
CAATGGGAATCTAATTGCTCCATGGTATGGGCACATTCTTTCAGGAGAGAGCCATGGAAG
AATCCTGAAGACTGATTTGAAAAGTGGTAATTGCATAGTGCAATGTCAGACTGAAAAAGG
TGGCTTAAACAGTACATTGCCATTCCACAATATCAGTAAATATGCATTCGGAACCTGTCC
CAAATACATTAGAGTTAATAGTCTCAAACTGGCAGTCGGTCTGAGGAATGTACCTGCTAG
ATCAAGTAGAGGACTATTTGGAGCCATAGCTGGATTCATAGAAGGAGGTTGGCCAGGACT
AGTAGCTGGTTGGTATGGTTTCCAGCATTCAAATGATCAAGGGGTTGGTATGGCTGCAGA
TAGGGATTCAACTCAAAAGGCAATTGATAAAATAACATCCAAGGTAAATAGTATTGTCGA
CAAGATGAACAAGCAATATGAAATAATTGATCATGAGTTCAGTGAGGTTGAAACTAGGCT
CAATATGATCAATAATAAGATTGATGACCAAATACAAGACGTATGGGCATACAATGCAGA
ATTGCTAGTACTACTTGAAAATCAAAAAACACTCGATGAGCACGATGCGAACGTGAACAA
TCTGTATAACAAGGTGAAGAGGGCACTGGGCTCCAATGCGATGGAAGATGGGAAAGGCTG
TTTCGAACTATATCACAAATGTGATGACAAGTGCATGGAAACAATTCGGAACGGGACCTA
TAATAGGAGAAAGTATCAAGAGGAATCAAGACTAGAAAGGCAGAAAATAGAAGGGGTCAA
GCTGGAATCTGAGGGAACTTACAAAATCCTTACCATTTATTCGACTGTCGCCTCATCTCT
TGTGCTTGCAATGGGGTTTGCTGCCTTCATGTTCTGGGCCATGTCCAATGGTTCTTGCAG
GTGCAACATTTGTATATAATTAGCAAA
>gi|153800258|gb|EF492234.1| Influenza A virus (A/chicken/Israel/853/2005(H9N2)) hemagglutinin (HA) gene, complete cds
TTCTTAACTAACAAAAATGGAAACAATATCACTAATAACTATACTACTAATATCAACAGC
AATCAATGCAGATAAAATCTGCATCGGCTACCAATCAACAAACTCCACCGAAGCTGTAGA
CACGCTGACAGAAACCAACGTTCCTGTGACACATGCCAAAGAATTACTCCACACAGAACA
CAATGGAATGCTGTGTGCAACAAATCTGGGACATCCCCTCATTCTAGACACATGCACTAT
TGAAGGACTGATCTATGGAAACCCTTCTTGTGACCTGCTGTTGGGAGGAAGAGAATGGTC
CTACATCGTTGAAAGACCATCAGCTGTAAATGGAACGTGTTATCCAGGGAATATAGAAAA
TCTTGAGGAACTCAGGACACTCTTTAGTTCCGCTAGTTCCTACCAAAGAATCCAAATTTT
CCCAGACACAATCTGGAATGTGACCTACACTGGAACAAGCAAAGCATGTTCAGATTCATT
CTACAGGAATATGAGATGGCTGACTCAAAAAAGCGGGTCTTACCCTGTTCAAGACGCCCA
ATACACAAATAACAGGGAAAAGAGCATTCTTTTCATGTGGGGCATACATCATCCACCCAC
CGATACTGCACAGACAAATTTGTACATAAACACCGACACAACAACAAGCGTGGCAACAGA
AGACTTAAATAGGGTCTTCAAACCAGTGATAGGGCCAAGGCCCCTTGCCAATGGTCTGCA
GGGAAGAATTAATTATTATTGGTCGGTACTAAAACCAGGCCAGACATTGCGAGTAAGATC
CAATGGGAATCTAATTGCTCCATGGTATGGGCACATCCTTTCAGGAGGGAGCCATGGAAG
AATCCTGAAGACTGATTTAAAAAGTGGTAATTGCATAGTGCAATGTCAGACTGAAAAAGG
TGGCTTAAACAGTACATTGCCATTCCACAATATCAGTAAATATGCATTCGGAACCTGTCC
CAAATACATTAGAGTTAATAGTCTCAAACTGGCAGTCGGTCTGAGGAATGTGCCTGCTAG
ATCAAGTAGAGGACTATTTGGAGCCATAGCTGGATTCATAGAAGGAGGTTGGCCAGGACT
AGTAGCTGGTTGGTATGGTTTCCAGCATTCAAATGATCAAGGGGTTGGTATGGCTGCAGA
TAGGGATTCAACTCAAAAGGCAATTGATAAAATAACATCCAAGGTAAATAGTATTGTCGA
CAAGATGAACAAGCAATATGAAATAATTGATCATGAGTTCAGTGAGGTTGAAACTAGGCT
CAATATGATCAATAATAAGATTGATGACCAAATACAAGACGTATGGGCATACAATGCAGA
ATTGCTAGTACTACTTGAAAATCAAAAAACACTCGATGAGCACGATGCGAACGTGAACAA
TCTGTATAACAAGGTGAAGAGGGCACTGGGCTCCAATGCGATGGAAGATGGGAAAGGCTG
TTTCGAACTATATCACAAATGTGATGACAAGTGCATGGAAACAATTCGGAACGGGACCTA
TAATAGGAGAAAGTATCAAGAGGAATCAAGACTAGAAAGGCAGAAAATAGAAGGGGTCAA
GCTGGAATCTGAGGGAACTTACAAAATCCTTACCATTTATTCGACTGTCGCCTCATCTCT
TGTGCTTGCAATGGGGTTTGCTGCCTTCATGTTCTGGGCCATGTCCAATGGTTCTTGCAG
GTGCAACATTTGTATATAATTAGCAAA
>gi|153800254|gb|EF492232.1| Influenza A virus (A/chicken/Israel/793/2005(H9N2)) hemagglutinin (HA) gene, complete cds
TTCTTAACTAACAAAAATGGAAACAATATCACTAATAACTATACTACTAATATCAACAGC
AATCAATGCAGATAAAATCTGCATCGGCTACCAATCAACAAACTCCACCGAAGCTGTAGA
CACGCTGACAGAAACCAACGTTCCTGTGACACATGCCAAAGAATTACTCCACACAGAACA
CAATGGAATGCTGTGTGCAACAAATCTGGGACATCCCCTCATTCTAGACACATGCACTAT
TGAAGGACTGATCTATGGAAACCCTTCTTGTGACCTGCTGTTGGGAGGAAGAGAATGGTC
CTACATCGTTGAAAGACCATCAGCTGTAAATGGAACGTGTTATCCAGGGAATATAGAAAA
TCTTGAGGAACTCAGGACACTCTTTAGTTCCGCTAGTTCCTACCAAAGAATCCAAATTTT
CCCAGACACAATCTGGAATGTGACCTACACTGGAACAAGCAAAGCATGTTCAGATTCATT
CTACAGGAATATGAGATGGCTGACTCAAAAAAGCGGGTCTTACCCTGTTCAAGACGCCCA
ATACACAAATAACAGGGAAAAGAGCATTCTTTTCATGTGGGGCATACATCATCCACCCAC
CGATACTGCACAGACAAATTTGTACATAAACACCGACACAACAACAAGCGTGGCAACAGA
AGACTTAAATAGGGTCTTCAAACCAGTGATAGGGCCAAGGCCCCTTGCCAATGGTCTGCA
GGGAAGAATTAATTATTATTGGTCGGTACTAAAACCAGGCCAGACATTGCGAGTAAGATC
CAATGGGAATCTAATTGCTCCATGGTATGGGCACATCCTTTCAGGAGGGAGCCATGGAAG
AATCCTGAAGACTGATTTGAAAAGTGGTAATTGCATAGTGCAATGTCAGACTGAAAAAGG
TGGCTTAAACAGTACATTGCCATTCCACAATATCAGTAAATATGCATTCGGAACCTGTCC
CAAATACATTAGAGTTAATAGTCTCAAACTGGCAGTCGGTCTGAGGAATGTGCCTGCTAG
ATCAAGTAGAGGACTATTTGGAGCCATAGCTGGATTCATAGAAGGAGGTTGGCCAGGACT
AGTAGCTGGTTGGTATGGTTTCCAGCATTCAAATGATCAAGGGGTTGGTATGGCTGCAGA
TAGGGATTCAACTCAAAAGGCAATTGATAAAATAACATCCAAGGTAAATAGTATTGTCGA
CAAGATGAACAAGCAATATGAAATAATTGATCATGAGTTCAGTGAGGTTGAAACTAGGCT
CAATATGATCAATAATAAGATTGATGACCAAATACAAGACGTATGGGCATACAATGCAGA
ATTGCTAGTACTACTTGAAAATCAAAAAACACTCGATGAGCACGATGCGAACGTGAACAA
TCTGTATAACAAGGTGAAGAGGGCACTGGGCTCCAATGCGATGGAAGATGGGAAAGGCTG
TTTCGAACTATATCACAAATGTGATGACAAGTGCATGGAAACAATTCGGAACGGGACCTA
TAATAGGAGAAAGTATCAAGAGGAATCAAGACTAGAAAGGCAGAAAATAGAAGGGGTCAA
GCTGGAATCTGAGGGAACTTACAAAATCCTTACCATTTATTCGACTGTCGCCTCATCTCT
TGTGCTTGCAATGGGGTTTGCTGCCTTCATGTTCTGGGCCATGTCCAATGGTTCTTGCAG
GTGCAACATTTGTATATAATTAGCAAA
>gi|153800252|gb|EF492231.1| Influenza A virus (A/chicken/Israel/786/2001(H9N2)) hemagglutinin (HA) gene, complete cds
TTCTTAACTAGCAAAAATGGAAACAATATCGCTAATAACTATACTACTAGTAGTAACAGC
AAGCAATGCAGATAAAATCTGCATCGGCTACCAGTCAACAAACTCCACAGAAACTGTGGA
CACGCTAACAGAAACCAATGTTCCTGTGACACATGCCAAAGAATTAATCCACACAGAGCA
CAATGGAATGCTGTGTGCAACAAATCTGGGACATCCCCTCATTCTAGACACATGCACTAT
TGAAGGACTGATCTATGGCAACCCTTCTTGTGACCTGCTGTTGGGAGGAAGAGAATGGTC
CTACATCGTAGAAAGATCATCAGCTGTAAATGGAACGTGTTATCCTGGGAATGTAGAAAA
CCTAGAGGAACTCAGGACACTTTTTAGTTCCGCTAGTTCCTATCAAAGAATCCAAATCTT
CCCAGACACAATTTGGAATGTGACTTACACTGGAACAAGCAAAGCATGTTCAGGTTCATT
CTACAGGAGTATGAGATGGCTGACTCAAAAGAGCGGGTCTTACCCTGTTCAAGACGCCCA
ATACACAAATAATAGGGAAAAGAGCATTCTTTTCGTGTGGGGCATACATCATCCACCCAC
CGATACTGCACAGACAAATTTGTACATAAACACCGACACAACAACAAGCGTGACAACAGA
AGATTTAAATAGGATCTTCAAACCAGTGATAGGGCCGAGGCCCCTTGTCAATGGTCTGCA
GGGAAGAATTAATTATTATTGGTCGGTACTAAAACCAGGCCAGACATTGCGAGTAAGATC
CAACGGGAATCTAATTGCTCCATGGTATGGACACGTTCTTTCAGGAGGGAGCCATGGAAG
GATCCTGAAGACTGATTTAAACAGTGGTAATTGCGTAGTGCAATGTCAGACTGAAAAAGG
TGGCTTAAACAGTACATTGCCATTCCACAACATCAGTAAATATGCATTCGGAATTTGCCC
CAAATATGTTAGAGTTAAGAGTCTCAAACTGGCAGTCGGTCTGAGGAACGTGCCTGCTAG
ATCAAATAGAGGACTATTTGGAGCCATAGCTGGATTCATAGAGGGAGGTTGGCCAGGACT
AGTCGCTGGTTGGTATGGTTTCCAGCATTCAAATGATCAAGGGGTTGGTATGGCTGCAGA
TAGGGATTCAACTCAAAGGGCAATTGATAAAATAACATCCAAGGTAAATAATATAGTCGA
CAAGATGAACAAGCAATATGAAATAATTGATCATGAGTTCAGTGAGGTTGAAACTAGGCT
CAATATGATCAACAATAAGATTGATGACCAAATACAAGACGTATGGGCATATAATGCAGA
ATTGCTAGTACTACTTGAAAATCAGAAAACACTCGATGAGCATGATGCGAATGTGAACAA
TCTATATAACAAGGTGAAGAGGGCACTTGGCTCCAATGCAATGGAAGATGGGAAGGGCTG
TTTCGAGCTATACCACAAATGTGATGACCAGTGCATGGAAACAATTCGGAACGGGACCTA
TAATAGGAGAAAGTATAAAGAGGAATCAAAACTAGAGAGGCAGAAAATAGAAGGGGTCAA
GCTGGAATCTGAGGGAACTTACAAAATCCTTACCATTTATTCGACTGCCGCCTCATCTCT
TGTGCTTGCAATGGGGTTTGCTGCCTTCTTGTTCTGGGCCATGTCCAATGGGTCTTGCAG
GTGCAACATTTGTATATAATTATCAAA
>gi|153800244|gb|EF492227.1| Influenza A virus (A/chicken/Israel/554/2005(H9N2)) hemagglutinin (HA) gene, complete cds
TTCTTAACTAACAAAAATGGAAACAATATCACTAATAACTATACTACTAATATCAACAGC
AAGCAATGCAGATAAAATCTGCATCGGCTACCAGTCAACAAACTCCACCGAAACTGTGGA
CACGCTAACAGAAACCAATGTTCCTGTGACACATGCCAAAGAATTACTCCACACAGAACA
CAATGGAATGCTGTGTGCAACAAATCTGGGACATCCCCTCATTCTAGACACATGCACTGT
TGAAGGACTGATCTATGGCAACCCTTCTTGTGACCTGCTGTTGGGAGGAAGAGAATGGTC
CTACATCGTTGAAAGACCATCAGCTGTAAATGGAACGTGTTATCCTGGGAATATAGAAAA
TCTAGAGGAACTCAGGACACTCTTTAGTTCCGCTAGTTCCTACCAAAGAATCCAAATTTT
CCCAGACACAATCTGGAATGTGACCTACACTGGAACAAGCAAAGCATGTTCAGATTCATT
CTACAGGAGTATGAGATGGCTGACTCAAAAAAGCGGGTCTTACCCTCTTCAAGACGCCCA
ATACACAAATAATAGGGAAAAGAGCATTCTTTTTGTGTGGGGCATACACCATCCACCTAC
CGATACTGCACAGACAAATTTGTACATAAACACCGACACAACAACAAGCGTGGCAACAGA
AGACTTAAATAGGGTCTTCAAACCAGTGATAGGGCCGAGGCCCCTTGCCAATGGTCAGCA
GGGAAGAATTAATTATTATTGGTCGGTACTAAAACCAGGCCAGACATTGCGAGTAAGATC
CAATGGGAATCTAATTGCTCCATGGTATGGGCACATTCTTTCAGGAGGGAGCCATGGAAG
AATCCTGAAGACTGATTTAAAAAGTGGTAATTGCGTAGTGCAATGCCAGACTGAAAAAGG
TGGCTTAAACAGTACATTGCCATTTCACAATATCAGTAAATATGCATTCGGAACCTGCCC
CAAATACATTAGAGTTAAGAGCCTCAAACTGGCAGTCGGTCTGAGGAATGTGCCTGCTAG
ATCAAGTAGAGGACTATTTGGAGCYATAGCTGGATTCATAGAAGGAGGTTGGCCAGGACT
GGTAGCTGGTTGGTATGGTTTCCAGCATTCAAATGATCAAGGGGTTGGTATGGCTGCAGA
TAGGGATTCAACTCAGAAGGCAATTGATAAAATAACATCCAAGGTAAATAGTATAGTCGA
CAAGATGAACAAGCAATATGAAATAATTGATCATGAGTTCAGTGAGATTGAAACTAGGCT
CAATATGATCAATAATAAGATTGATGACCAAATACAAGACGTATGGGCATACAATGCAGA
ATTGCTAGTACTACTTGAAAATCAAAAAACACTCGATGAGCACGATGCGAACGTGAACAA
TCTGTATAACAAGGTGAAGAGGGCACTGGGCTCCAATGCGATGGAAGATGGGAAAGGCTG
TTTCGAACTATACCACAAATGTGATGACCAGTGCATGGAGACAATTCGGAACGGGACCTA
TAATAGGAGAAAGTATAAAGAGGAATCAAGGCTGGAAAGGCAGAAAATAGAAGGGGTCAA
ACTGGAATCTGAAGGAACTTACAAAATCCTTACCATTTATTCGACTGTCGCCTCATCTCT
TGTGCTTGCAATGGGATTTGCTGCCTTCTTGTTCTGGGCCATGTCCAATGGTTCTTGCAG
GTGCAACATTTGGATATAATAAGCAAA
>gi|153800240|gb|EF492225.1| Influenza A virus (A/chicken/Israel/282/2005(H9N2)) hemagglutinin (HA) gene, complete cds
TTCTTAACTAACAAAAATGGAAACAATATCACTAATAACTATACTACTAATATCAACAGC
AAGCAATGCAGATAAAATCTGCATCGGCTACCAGTCAACAAACTCCACCGAAACTGTGGA
CACGCTAACAGAAACCAATGTTCCTGTGACACATGCCAAAGAATTACTCCACACAGAACA
CAATGGAATGCTGTGTGCAACAAATCTAGGACAGCCCCTCATTCTAGACACATGCACTAT
TGAAGGACTGATCTATGGCAACCCTTCTTGTGACCAGCTGTTGGGAGGAAGAGAATGGTC
CTACATCGTTGAAAGACCATCAGCTGTAAATGGAACGTGTTATCCTGGGAATGTAGAAAA
TCTAGAGGAACTCAGGACACTCTTTAGTTCCGCTAGCTCCTACCAAAGAATCCAAATTTT
CCCAGACACAATCTGGAATGTGACCTACACTGGAACAAGCAAAGCATGTTCAGATTCATT
CTACAGGAGTATGAGATGGCTGACTCAAAAAAGCGGGTCTTACCCTGTTCAAGACGCCCA
ATACACAAATAATAGGGAAAAGAGCATTCTTTTCGTGTGGGGCATACACCATCCACCTAC
CGATACTGCACAGACAAATTTGTACATAAACACCGACACAACAACAAGCGTGGCAACAGA
AGACTTAAATAGGGTCTTCAAACCAGTGATCGGGCCGAGGCCCCTTGCCAATGGTCTGCA
GGGAAGAATTAATTATTATTGGTCGGTACTAAAACCAGGCCAGACATTGCGAGTAAGATC
CAATGGGAATCTAATTGCTCCATGGTATGGGCACATTCTTTCAGGAGGGAGCCATGGAAG
AATCCTGAAGACTGATTTAAAAAGTGGTAATTGCGTAGTGCAATGTCAGACTGAAAAAGG
TGGCTTAAACAGTACATTGCCATTCCACAATATCAGTAAATATGCATTCGGAACCTGCCC
CAAATACATTAGAGTTAAGAGTCTCAAACTGGCAGTCGGTCTGAGGAATGTACCTGCTAG
ATCAAGTAGAGGACTATTTGGAGCCATAGCTGGATTCATAGAAGGAGGTTGGCCAGGACT
AGTAGCTGGTTGGTATGGTTTCCAGCATTCAAATGATCAAGGGGTTGGTATGGCTGCAGA
TAGGGATTCAACTCAGAAGGCAATTGATAAAATAACATCCAAGGTAAATAGTATAGTCGA
CAAGATGAACAAGCAATATGAAATAATTGATCATGAGTTCAGTGAGATTGAAACTAGGCT
CAATATGATCAACAATAAGATTGATGACCAAATACAAGACGTATGGGCATACAATGCAGA
ATTGCTAGTACTACTTGAAAATCAAAAAACACTCGATGAGCACGATGCGAACGTGAACAA
TCTGTATAACAAGGTGAAGAGGGCATTGGGCTCCAATGCGATGGAAGATGGGAAAGGCTG
TTTCGAACTATATCACAAATGTGATGACCAGTGCATGGAGACAATTCGGAACGGGACCTA
TAATAGGAGAAAGTATAAAGAGGAATCAAGGCTGAAAAGGCAGAAAATAGAAGGGGTAAA
ACTGGAATCTGAAGGAACTTACAAAATCCTTACCATTTATTCGACTGCCGCCTCATCTCT
TGTGCTTGCAATGGGGTTTGCTGCCTTCTTGTTCTGGGCCATGTCCAATGGTTCTTGCAG
GTGCAACATTTGTATATAATTAGCAAA
>gi|153800220|gb|EF492224.1| Influenza A virus (A/chicken/Israel/178/2006(H9N2)) hemagglutinin (HA) gene, complete cds
TTCTCAGCTAACAGAAATGGAAACAATATCACTAATAACTATACTACTAATATCAACAGC
AAGCAATGCAGATAAAATCTGCATCGGCTACCAGTCAACAAACTCCACCGAAACTGTGGA
CACGCTAACAGAAACCAATGTTCCTGTGACACATGCCAAAGAATTACTCCACACAGAACA
CAATGGAATGCTGTGTGCAACAAATCTGGGACATCCCCTCATTCTAGACACATGCACTAT
TGAAGGACTGATCTATGGCAACCCTTCTTGTGACCTGCTGTTGGGAGGAAGAGAATGGTC
CTACATCGTTGAAAGACCATCAGCTGTAAATGGAACGTGTTATCCTGGGAATATAGAAAA
TCTAGAGGAACTCAGGACACTCTTTAGTTCCGCTAGTTCCTACCAAAGAATCCAAATTTT
CCCAGACACAATCTGGAATGTGACCTACACTGGAACAAGCAAAGCATGTTCAGATTCATT
CTACAGGAGTATGAGATGGCTGACTCAAAAAAGCGGGTCTTACCCTGTTCAAGATGCCCA
ATACACAAATAATAGGGAAAAGAGCATTCTTTTCGTGTGGGGCATACACCATCCACCTAC
TGATACTGCACAGACAAATTTGTACATAAACACCGACACAACAACAAGCGTGGCAACAGA
AGACTTAAATAGAGTCTTCAAACCAGTGATAGGGCCGAGGCCCCTTGCCAATGGTCTGCA
GGGAAGAATTAATTATTATTGGTCGRTACTAAAACCAGGCCAGACATTGCGAGTAAGATC
CAATGGGAATCTAATTGCTCCATGGTATGGGCACATTCTTTCAGGAGGGAGCCATGGAAG
AATCCTGAAGACTGATTTAAGAATTGGTAATTGCGTAGTGCAATGTCAGACTGAAAAAGG
TGGCTTAAACAGTACATTGCCATTCCACAATATCAGTAAATATGCATTCGGAACCTGCCC
CAAATACATTAGAGTTAAGAGTCTCAAACTGGCAGTCGGTCTGAGGAATGTGCCTGCTAG
ATCAAGTAGAGGACTATTTGGAGCTATAGCTGGATTCATAGAAGGAGGTTGGCCAGGACT
AGTAGCTGGTTGGTATGGTTTCCAGCATTCAAATGATCAAGGGGTTGGTATGGCTGCAGA
TAGGGATTCAACTCAGAAGGCAATTGATAAAATAACATCCAAGGTTAATAGTATAGTTGA
CAAGATGAACAAGCAGTATGAAATAATTGATCATGAGTTCAGTGAAGTTGAAACTAGGCT
CAATATGATCAATAATAAGATTGATGACCAAATACAAGACGTATGGGCATACAATGCAGA
ATTGCTAGTACTACTTGAAAATCAAAAAACACTCGATGAGCACGATGCGAACGTGAACAA
TCTGTATAACAAGGTGAAGAGGGCACTGGGCTCCAATGCGATGGAAGATGGGAAAGGCTG
TTTCGAACTATACCACAAATGTGATGACCAGTGCATGGAGACAATTCGGAACGGGACCTA
TAATAGGAGAAAGTATAAAGAGGAATCAAGGCTGGAAAGGCAGAAAATAGAAGGGGTCAA
ACTGGAATCTGAAGGAACTTACAAAATCCTTACCATTTATTCGACTGTCGCCTCATCTCT
TGTGCTTGCAATGGGATTTGCTGCCTTCTTGTTCTGGGCCATGTCCAATGGTTCTTGCAG
GTGCAACATTTGTATATAATTAGCAAA
>gi|153800216|gb|EF492222.1| Influenza A virus (A/chicken/Israel/29/2005(H9N2)) hemagglutinin (HA) gene, complete cds
TTCTTAACTAACAAAAATGGAAACAATATCACTAATAACTATACTACTAATATCAACAGC
AAGCAATGCAGACAAAATCTGCATCGGCTACCAGTCAACAAACTCCACCGAAACTGTGGA
CACGCTAACAGAAACCAATGTTCCTGTGACACATGCCAAAGAATTACTCCACACAGAACA
CAATGGAATGCTGTGTGCAACAAATCTGGGACATCCCCTCATTCTAGACACATGCACTAT
CGAGGGACTGATCTATGGCAACCCTTCTTGTGACCTGCTGTTGGGAGGAAGAGAATGGTC
CTACATCGTTGAAAGACCATCAGCTGTAAATGGGACGTGTTATCCTGGGAATATAGAAAA
TCTAGAGGAACTCAGGACACTCTTTAGTTCCGCTAGTTCCTACCAAAGAATCCAAATTTT
CCCAGACACAATCTGGAATGTGACCTACACTGGAACAAGCAAAGCATGTTCAGATTCATT
CTACAGGAGTATGAGATGGCTGACTCAAAAAAGCGGGTCTTACCCTGTTCAAGACGCCCA
ATACACAAATAATAGGGAAAAGAGCATTCTTTTCGTGTGGGGCATACATCATCCACCCAC
CGATACTGCACAGACAAATCTGTACATAAACACCGACACAACAACAAGCGTGGCAACAGA
AGACTTAAATAGGGTCTTCAAACCAGTGATAGGGCCAAGGCCCCTTGCCAATGGTCTGCA
GGGAAGAATTAATTATTATTGGTCGGTACTAAAACCAGGCCAGACATTGCGAGTAAGATC
CAATGGGAATCTAATTGCTCCATGGTATGGGCACATTCTTTCAGGAGGGAGCCATGGAAG
AATCCTGAAGACTGATTTAAAAAGTGGTAATTGCGTAGTGCAATGTCAGACTGAAAAAGG
TGGCTTAAACAGTACATTGCCATTTCACAATATCAGTAAATATGCATTCGGAACCTGCCC
CAAATACATTAGAGTTAAGAGTCTCAAACTGGCAGTCGGTCTGAGGAATGTGCCAGCTAG
ATCAAGTAGAGGACTATTCGGAGCCATAGCTGGATTCATAGAAGGAGGTTGGCCAGGACT
AGTAGCTGGTTGGTATGGTTTCCAGCATTCAAATGATCAAGGGGTTGGTATGGCTGCAGA
TAGGGATTCAACTCAAAAGGCAATTGATAAAATAACATCCAAGGTAAATAGTATAGTCGA
CAAGATGAACAAGCAATATGAAATAATTGATCATGAGTTCAGTGAGATTGAAACTAGGCT
CAATATGATCAATAATAAGATTGATGACCAAATACAAGACGTATGGGCATACAATGCAGA
ATTGCTAGTACTACTTGAAAATCAAAAAACACTCGATGAGCACGATGCGAACGTGAACAA
TCTGTATAACCAGGTGAAGAGGGCACTGGGCTCCAATGCGATGGAAGATGGGAAAGGCTG
CTTCGAACTATATCACAAATGTGATGACCAGTGCATGGAGACAATTCGGAATGGGACCTA
TAATAGGAGAAAGTATAAAGAGGAATCAAGACTGGAAAGGCAGAAAATAGAAGGGGTCAA
GCTGGAATCTGAAGGAACTTACAAAATCCTTACCATTTATTCGACTGTCGCCTCATCTCT
TGTGCTTGCAATGGGGTTTGCTGCCTTCTTGTTCTGGGCCATGTCCAATGGTTCTTGCAG
GTGCAACATTTGTATATAATTAGCAAA
>gi|153800214|gb|EF492221.1| Influenza A virus (A/chicken/Israel/90658/2000(H9N2)) hemagglutinin (HA) gene, complete cds
TTCTTAACTAGCAAAAATGGAAACAATATCACTAATAACTATACTACTAGTAGTAACAGC
AAGCAATGCAGATAAAATCTGCATCGGCTACCAGTCAACAAACTCCACAGAAACTGTGGA
CACGCTAACAGAAACCAATGTTCCTGTGACACATGCCAAAGAATTACTCCACACAGAGCA
CAATGGAATGCTGTGTGCAACAAATCTGGGACATCCCCTCATTCTAGACACATGCACTAT
TGAAGGACTGATCTATGGCAACCCTTCTTGTGACCTGCTGTTGGGAGGAAGAGAATGGTC
CTACATCGTAGAAAGATCATCAGCTGTAAATGGAACGTGTTATCCTGGGAATGTAGAAAA
CCTAGAGGAACTCAGGACACTTTTTAGTTCCGCTAGTTCCTATCAAAGAATCCAAATCTT
CCCAGACACAATTTGGAATGTGACTTACACTGGAACAAGCAAAGCATGTTCAGGTTCATT
CTACAGGAGTATGAGATGGCTGACTCAAAAGAGCGGGTCTTACCCTGTTCAAGACGCCCA
ATACACAAATAATAGGGAAAAGAGCATTCTTTTCGTGTGGGGCATACATCATCCACCCAC
CGATACTGCACAGACAAATTTGTACATAAACACCGACACAACAACAAGCGTGACAACAGA
AGATTTAAATAGGATCTTCAAACCAGTGATAGGGCCAAGGCCCCTTGTCAATGGTCTGCA
GGGAAGAATTAATTATTATTGGTCGGTACTAAAACCAGGCCAGACATTGCGAGTAAGATC
CAATGGGAATCTAATTGCTCCATGGTATGGGCACGTTCTTTCAGGAGGGAGCCATGGAAG
GATCCTGAAGACTGATTTAAACAGTGGTAATTGCGTAGTGCAATGTCAGACTGAAAAAGG
TGGCTTAAACAGTACATTGCCATTCCACAACATCAGTAAATATGCATTCGGAATCTGCCC
CAAATATGTTAGAGTTAAGAGTCTCAAACTGGCAGTCGGTCTGAGGAACGTGCCTGCTAG
ATCAAGTAGAGGACTATTTGGAGCCATAGCTGGATTCATAGAAGGAGGTTGGCCAGGACT
AGTCGCTGGTTGGTATGGTTTCCAGCATTCAAATGATCAAGGGGTTGGTATGGCTGCAGA
TAGGGATTCAACTCAAAGGGCAATTGATAAAATAACATCCAAGGTAAATAATATAGTCGA
CAAGATGAACAAGCAATATGAAATAATTGATCATGAGTTCAGTGAGGTTGAAACTAGGCT
CAATATGATCAATAATAAGATTGATGACCAAATACAAGACGTATGGGCATATAATGCAGA
ATTGCTAGTACTACTTGAAAATCAGAAAACACTCGATGAGCATGATGCGAACGTGAACAA
TCTATATAACAAGGTGAAGAGGGCACTGGGCTCCAATGCGATGGAAGATGGGAAAGGCTG
TTTCGAGCTATACCACAAATGTGATGACCAGTGCATGGAAACAATTCGGAACGGGACCTA
TAATAGGAGAAAGTATAAAGAGGAATCAAGACTAGAAAGGCAGAAAATAGAAGGGGTCAA
GCTGGAATCTGAGGGAACTTACAAAATCCTTACCATTTATTCGACTGTCGCCTCATCTCT
TGTGCTTGCAATGGGGTTTGCTGCCTTCTTGTTCTGGGCCATGTCCAATGGGTCTTGCAG
GTGCAACATTTGTATATAATTATCAAA
>gi|402485095|gb|JX465626.1| Influenza A virus (A/chicken/Iran/ZMT-101/1998(H9N2)) segment 4 hemagglutinin (HA) gene, complete cds
AGCAAAAGCAGGGGAATTTCTTAACTAGCAAAAATGGAAACAGTATCACTAATAACTATA
CTACTAGTAGTAACAGCAAGCAATGCAGATAAAATCTGCATCGGCTACCAGTCAACAAAC
TCCACAGAAACTGTGGACACGCTAACAGAAACCAATGTTCCTGTGACACATGCCAAAGAA
TTGCTCCACACAGAGCACAATGGAATGCTGTGTGCAACAAATCTGGGACATCCCCTCATT
CTAGACACATGCACTATTGAAGGACTGATCTATGGTAACCCTTCTTGTGACCTGCTGTTG
GGAGGAAGAGAATGGTCCTACATCGTCGAAAGATCATCAGCTGTAAATGGAACGTGTTAC
CCTGGGAATGTAGAAAACCTAGAGGAACTCAGGACACTTTTTAGTTCCGCTAGTTCCTAC
CAAAGAATCCAAATCTTCCCAGACACAATCTGGAATGTGACTTACACTGGAACAAGCAAA
GCATGTTCAGGTTCATTCTACAGGAGTATGAGATGGCTGACTCAAAAAAGCGGGTCTTAC
CCTGTTCAAGACGCCCAATACACAAATAATAGGGGAAAGAGCATTCTTTTCGTGTGGGGC
ATACATCATCCACCCACCGATACTGAACAGACAAATTTGTACATAAGAACCGACACAACA
ACAAGCGTGACAACAGAAGATTTAAATAGGATCTTCAAACCAATGATAGGGCCAAGGCCC
CTTGTGAATGGTCAGCAGGGAAGAATTAATTATTATTGGTCGGTACTAAAACCAGGCCAG
ACATTGCGAGTAAGATCCAATGGGAATCTAATTGCTCCATGGTATGGACACGTTCTTTCA
GGAGGGAGCCATGGAAGAATCCTGAAGACTGATTTAAACAGTGGTAATTGCGTAGTGCAA
TGTCAGACTGAAAAAGGCGGCTTAAACAGTACAATGGCATTCCACAATCTCAGTAAATAT
GCATTTGGAAACTGCCCCAAATATGTTAGAGTTAAGAGTCTCAAACTAGCAGTCGGTCTG
AGGAACGTGCCTGCTAGATCAAGTAGAGGACTATTCGGAGCCATAGCTGGATTCATAGAA
GGAGGTTGGCCAGGACTAGTCGCTGGTTGGTATGGTTTCCAGCATTCAAATGATCAAGGG
GTTGGTATGGCTGCAGATAGGGATTCAACTCAAAAGGCAATTGATAAAATAACATCCAAG
GTGAATAATATAGTCGACAAGATGAACAAGCAATATGAAATAATTGATCATGAATTCAGT
GAGGTTGAAACTAGGCTCAACATGATCAATAATAAGATTGATGACCAAATACAAGACGTA
TGGGCATATAATGCAGAGTTGCTAGTACTACTTGAAAATCAGAAAACACTCGATGAGCAT
GACGCGAACGTGAACAATCTATATAACAAGGTGAAGAGGGCACTGGGCTCCAATGCGATG
GAAGATGGGAAAGGCTGTTTCGAGCTATACCATAAATGTGATGACCAGTGCATGGAAACA
ATTCGGAACGGGACCTATAATAGGAGAAAGTATAAAGAGGAATCAAGACTAGAAAGGCAG
AAAATAGAAGGGGTCAAGCTGGAATCTGAGGGAACTTACAAAATCCTTACCATTTATTCG
ACTGTCGCCTCATCTCTTGTGCTTGCAATGGGGTTTGCTGCCTTCTTGTTCTGGGCCATG
TCCAACGGGTCTTGCAGGTGCAACATTTGTATATAATTAGCAAAAACACCCTTGTTTC
>gi|472401383|gb|KC757802.1| Influenza A virus (A/chicken/Bangladesh/8731/2010(H9N2)) segment 4 hemagglutinin (HA) gene, complete cds
ATGGAAACAGTAACACTGATGACTATACTACTATTAATAACAACAAGCAATGCAGATAAA
ATCTGTATCGGCCACCAATCAACAAATTCTACAGAAACTGTGGACACGCTAACAGAAACT
AATGTTCCTGTGACACATGCCAAAGAATTGCTCCACACAGATCACAATGGAATGCTGTGT
GCAACAAATCTAGGACATCCCCTCATCCTAGATACATGTAACGTCGAAGGACTGATCTAC
GGCAACCCTTCTTGTGACCTTTTGTTGGGAGGAAGAGAATGGTCCTACATCGTCGAAAGA
CCATCGGCAGTGAATGGAACGTGTTACCCTGGGAATGTAGAAAACTTGGAGGAACTCAGA
ACACTTTTTAGTTCCTCTAGTTCCTACCAAAGAATCCAAATTTTCCCAGATACAATCTGG
AATGTGACTTACACTGGAACGAGCAAATCATGTTCAGACTCCTTCTATAGGAATATGAGA
TGGCTGACTCAAAAGAACGGTCTTTACCCTGTTCAAGATGCCCAATTCACAAACAATCGG
GGAAAGGACATCCTTTTTGTCTGGGGCATACATCATCCACCCACCGATACTGCACAGACG
AATTTATACACAAGAACCGACACAATAACAAGCGTGACAACAGAAAATTTGGATAGAACT
TTCAAACCATTAATAGGGCCAAGGCCACTTGTTAATGGTCTAATTGGAAGAATTAATTAT
TATTGGTCAGTACTAAAACCAGGCCAGACATTACGAGTAAGATCCAATGGGAATCTAATT
GCTCCATGGTATGGACATGTTCTCTCAGGAGAGAGCCATGGGAGAATACTGAAGACTAAT
TTGAACAGCGGTAATTGCGTAGTTCAATGTCAGACTGAAAAGGGTGGCTTAAACAGTACA
TTGCCATTCCACAATATCAGTAAATATGCATTCGGGAACTGCCCCAAATATATTGGAGTC
AAGAGTCTCAAACTAGCAATAGGTCTGAGAAACGTGCCTGCCAAGTCAAAGAGAGGACTA
TTTGGAGCCATAGCTGGATTCATAGAAGGAGGTTGGCCAGGACTAGTCGCTGGTTGGTAT
GGTTTCCAGCATTCTAATGATCAGGGAGTTGGTATAGCGGCAGATAGGGTTTCAACCCAA
AAGGCAGTTGATAAAATAACATCCAAGGTGAATAATATAGTAGATAAGATGAACAAGCAA
TATGAAATAATTGATCATGAATTCAGTGAGGTTGAAACTAGACTCAATATGATCAATAAT
AAAATTGATGACCAAATACAAGACGTGTGGGCATATAATGCAGAATTGCTAGTATTACTT
GAAAACCAGAAAACACTCGATGAGCATGACGCAAACGTGAACAATCTATATAACAAAGTG
AAAAGGGCCCTGGGCTCAAATGCACTGGAAGATGGAAAGGGTTGTTTCGAGCTATACCAT
AAATGTGATGACCAATGCATGGAAACAATTCGGAACGGGACCTATAATAGGAGAAAGTAC
CAAGAGGAATCAAGACTAGAAAGGCAGAAAATAGAAGGGATAAAGCTGGAGTCTGAGGGG
ACTTACAAAATCCTCACTATTTATTCGACTGTCGCCTCATCTCTTGTACTTGCAATGGGG
TTTGCTGCCTTCTTGTTCTGGGCCATGTCTAATGGATCATGCAGGTGCAACATTTGTATA
TAATTAG
>gi|472401329|gb|KC757824.1| Influenza A virus (A/chicken/Bangladesh/13916/2011(H9N2)) segment 4 hemagglutinin (HA) gene, complete cds
ATGAAAACAATATCACTGATAATTATACTACTATTAGTAGCAACAAGCAATGCAGATAAA
[truncated: 1,268,153 more chars]
