# Supplementary material for: A global phylogenetic analysis in order to determine the host species and geography dependent features present in the evolution of avian H9N2 influenza hemagglutinin
Source: PeerJ. 2014 Oct 30;2:e655. doi: 10.7717/peerj.655 (PMC4217197; doi:10.7717/peerj.655)
Supplement: Supplemental Information 5 — There are two directories one for the protein sequences and a second for the nucleotide sequences. There are also two MEGA files that include the nucleotide alignment (.mas file) and the phylogenetic trees (.mts file). [file peerj-02-655-s005.zip › Raw Nucleotide Data/egyptDNA.fasta]

>gi|418213200|gb|KC017474.1| Influenza A virus (A/chicken/Egypt/A2-D/2011(H9N2)) segment 4 hemagglutinin (HA) gene, complete cds
AGCAAAAGCAGGGGAATTTCACAACTAGCAAAATGGAAATAATACCACTGATGACTATAC
TGCTATTAGTAACAACAAGCAATGCAGATAAAATATGCATTGGCCATCAGTCAACAAATT
CCACAGAAACTGTGGACACACTAACGGAAACTAATGTTCCTGTGACACATGCCAAAGAAT
TGCTCCACACAGAGCACAATGGAATGCTGTGTGCAACAAATCTGGGAAATCCCCTCATCC
TAGACACATGCACTATCGAAGGACTTATCTATGGTAACCCTTCTTGTGACATGTTGTTGG
GGGGAAGGGAATGGTCCTATATCGTTGAAATACCATCAGCGGTAAATGGAACATGTTACC
CTGGGAATGTGGAAAACTTAGAGGAACTCAGAATACTTTTTAGTTCCTCTAGTTCCTATC
AAAGAATTCAAATGTTCCCAGACACAATCTGGAATGTGACTTACAGTGGAACAAGCAAAT
CATGTTCAGATTCATTCTACAGGAATATGAGATGGCTAACTCAAAAGAACGGGAATTATC
CTGTCCAAGACGCCCAATACACAAATACTCGGGGAAAGGACATTCTTTTCGTTTGGGGCA
TACATCATCCACCCACTGATACTGCACAGACGAATTTGTACACAAGAACCGACACAACAA
CAAGCGTAACAACAGAAAATTTGGATAGGACCTTCAAACCATTGATAGGGCCAAGGCCCC
TTGTCAATGGTCAGATTGGAAGAATTAATTATTATTGGTCGGTACTAAAACCAGGCCAGA
CATTGCGAGTAAGATCCAATGGGAATCTAATTGCTCCATGGTTTGGACACGTTCTCTCAG
GAGAGAGCCATGGGAGAATTCTGAAAACTGATTTAAACAGTGGTAATTGTGTAGTGCAAT
GTCAGACTGAAAAAGGTGGCCTAAACAGTACATTACCTTTCCACAATATCAGTAAATATG
CATTTGGGGATTGCCCCAAATATATTGGAGTCAAGAGTCTCAAACTGGCAATCGGTCTGA
GAAATGTGCCTGCCAGGTCAAGTAGAGGGCTATTTGGAGCCATAGCTGGATTCATAGAAG
GAGGTTGGCCAGGGCTGGTTGCCGGTTGGTATGGTTTCCAACATTCAAATGATCAAGGGG
TTGGCATGGCTGCAGATAGGGATTCCACTCAAAAGGCAGTTGACAAAATAACAGCCAAGG
TGAACAATATAGTCGACAAGATGAACAAGCAATATGAAATAATTGATCATGAATTCAGTG
AGGTTGAAACTAGACTCAATATGATCAATAACAAGATTGATGACCAAATACAAAATGTAT
GGGCATATAATGCAGAGTTGCTAGTACTACTTGAGAACCAGAAAACACTCGATGAGCATG
ACGCAAACGTGAACAACCTATACAACAAGGTGAAAAGGGCCTTAGGCTCCAATGCGATGG
AAGATGGGAAAGGCTGTTTCGAGTTATACCACAAATGTGATGATCAATGCATGGAAACTA
TTCGGAACGGGACCTATAATAGGAGAAAGTACAAAGAGGAATCAAGACTAGAAAGGCAGA
AAATAGAGGGAGTTAAACTGGAATCTGAGGGGACTTACAAAATACTTACCATTTATTCGA
CTGTCGCCTCATCTCTTGTACTTGCAATGGGGTTTGCTGCCTTCTTATTCTGGGCCATGT
CAAATGGATCATGCAGGTGCAACATCTGTATATAATTGGCAAAAACACCCTTGTTTCTAC
T
>gi|385722337|gb|JQ906555.1| Influenza A virus (A/chicken/Egypt/115636V/2011(H9N2)) segment 4 hemagglutinin (HA) gene, complete cds
TAGCAAAAGCAGGGGAATTTTTTAACTAGCAAAATGGAAATAACACCACTGATGACTATA
CTACTATTAGTAACAACAAGCAATGCAGATAAAATATGCATTGGCCACCAGTCAACAAAT
TCCACAGAAACTGTGGACACACTAGCGGAAACTAATGTTCCTGTGACACATGCCAAAGAA
TTGCTCCACACAGAGCACAATGGAATGCTGTGTGCAACAAATCTGGGAAATCCCCTCATC
CTAGACACATGCACTATCGAAGGACTTATCTATGGTAACCCTTCTTGTGACATGTTGTTG
GGGGGAAGGGAATGGTCCTATATCGTTGAAAGACCATCAGCGGTAAATGGAACATGTTAC
CCTGGGAATGTGGAAAACTTAGAGGAACTCAGAATACTTTTTAGTTCCTCTAGTTCCTAT
CAAAGAATTCAAATGTTCCCAGACACAATCTGGAATGTGACTTACAGTGGAACAAGCAAA
TCATGTTCAGATTCATTCTACAGGAATATGAGATGGCTAACTCAAAAGAACGGGAATTAT
CCTGTTCAAGACGCCCAATACACAAATACTCGGGGAAAGGACATTCTTTTCGTTTGGGGC
ATACATCATCCACCCACCGATACTGCACAGACGAATTTGTACACAAGAACCGACACAACA
ACAAGCGTAACAACAGAAAATTTGGATAGGACTTTCAAACCATTGATAGGGCCAAGGCCC
CTTGTCAATGGTCTGATTGGAAGAATTAATTATTATTGGTCGGTACTAAAACCAGGCCAG
ACATTGCGAGTAAGATCCAATGGGAATCTAATTGCTCCATGGTTTGGACACGTTCTCTCA
GGAGAGAGCCATGGGAGGATTCTGAAAACTGATTTAAACAGTGGTAATTGTGTAGTGCAA
TGTCAGACTGAAAAAGGTGGCCTAAACAGTACATTACCTTTCCACAATATCAGTAAATAT
GCATTTGGGGATTGCCCCAAATATGTTGGAGTCAAGAGTCTCAAATTGGCAATCGGTCTG
AGAAATGTGCCTGCCAGGTCAAGTAGAGGGCTATTTGGAGCCATAGCTGGATTCATAGAA
GGAGGTTGGCCAGGGCTGGTTTCCGGTTGGTATGGTTTCCAACATTCAAATGATCAAGGG
GTTGGTATGGCTGCAGATAGGGTTTCCACTCAAAAGGCAGTTGACAAAATAACATCCAAG
GTGAACAATATAGTCGACAAGATGAACAAGCAATATGAAATAATTGATCATGAATTCAGT
GAGGTTGAAACTAGACTCAATATGATCAATAACAAAATTGATGACCAAATACAAGATGTA
TGGGCATATAATGCAGAGTTGCTAGTACTACTTGAGAACCAGAAAACACTCGATGAGCAT
GACGCAAACGTGAACAACCTATACAACAAGGTGAAAAGGACCCTAGGATCCAATGCGATG
GAAGATGGGAAGGGCTGTTTCGAATTGTACCACAAATGTGATGATCAATGCATGGAAACT
ATTCGGAACGGGACCTATAATAGGAGAAAGTACAAAGAGGAATCAAGACTAGAAAGGCAG
AAAATAGAGGGAGTTAAACTGGAATCTGAGGGGACTTACAAAATACTTACCATTTATTCG
ACTGTCGCCTCATCTCTTGTACTTGCAATGGGGTTTGCTGCCTTCTTATTCTGGGCCATG
TCAAATGGATCATGCAGGTGCAACATCTGTATATAA
>gi|385722335|gb|JQ906554.1| Influenza A virus (A/chicken/Egypt/115617V/2011(H9N2)) segment 4 hemagglutinin (HA) gene, complete cds
AGCAAAAGCAGGGGTAACTCTTAACTAGCAAAATGGAAATAATACCACTGATGACTATAC
TGCTATTAGTAACAACAAACAATGCAGATAAAATATGCATTGGCCATCAATCAACAAATT
CCACAGAAACTGTGGACACACTAACTGAAACTAATGTTCCTGTGACACATGCCAAAGAAT
TGCTCCACACAGAGCACAATGGAATGCTGTGTGCAACAAATCTGGGAAATCCCCTCATCC
TAGACACATGCACTATCGAAGGACTTATCTATGGTAACCCTTCTTGTGACATGTTTTTGG
GGGGAAGGGAATGGTCCTATATCGTTGAAAGACCATCAGCGGTAAATGGAACATGTTACC
CTGGGAATGTGGAAAACTTAGAGGAACTCAGAACACTTTTTAGTTCCTCTAGTTCCTATC
AAAGAATTCAAATGTTCCCAGACACAATCTGGAATGTGACTTACAATGGAACAAGCAAAT
CATGTTCAGATTCATTCTACAGGAATATGAGATGGCTAACTCAAAAGAACGGGAATTATC
CTGTTCAAGACGCCCAATACACAAATACTCGGGGAAAGGACATTCTTTTCGTTTGGGGCA
TACATCATCCACCCACTGATACTACACAGACGAATTTGTACACAAGAACCGACACAACAA
CAAGCGTAACAACAGAAAATTTGGATAGGACCTTCAAACCATTGATAGGGCCAAGGCCCC
TTGTCAATGGTCTGATTGGAAGAATTAATTATTATTGGTCGGTACTAAAACCAGGCCAGA
CATTGCGAGTAAGATCCAATGGGAATCTAATTGCTCCATGGTTTGGACACATTCTCTCAG
GAGAGAGCCATGGGAGAATTCTGAAAACTGATTTAAACAGTGGTAATTGTGTAGTGAAAT
GTCAGACTGAAAAAGGTGGCCTAAACAGTACATTACCTTTCCACAATATCAGTAAATATG
CATTTGGGGATTGCCCCAAATATATTGGAGTCAAGAGTCTCAAACTGGCAATCGGTCTGA
GAAATGTGCCTGCCAGATCAAGTAGAGGGCTATTTGGAGCCATAGCTGGATTCATAGAAG
GAGGTTGGCCAGGGCTGGTTGCCGGTTGGTATGGTTTCCAACATTCAAATGATCAAGGGG
TTGGCATGGCTGCAGATAGGGATTCCACTCAAAAGGCAGTTGACAAAATAACATCCAAGG
TGAACAGTATAGTCGACAAGATGAACAAGCAATATGAAATAATTGATCATGAATTCAGTG
AGGTTGAAACTAGACTCAATATGATCAATAACAAGATTGATGACCAAATACAAAATGTAT
GGGCATATAATGCAGAGTTGCTAGTGCTACTTGAGAACCAGAAAACACTCGATGAGCATG
ACGCAAACGTGAACAACCTATACAACAAAGTGAAAAGGGCCTTAGGCTCCAATGCGATGG
AAGATGGGAAAGGCTGTTTCGAGTTATACCACAAATGTGATGATCAATGCATGGAAACTA
TTCGGAACGGGACCTATAATAGGAGAAAGTACAAAGAGGAATCAAGACTAGGAAGGCAGA
AAATAGAGGGAGTTAAACTGGAATCTGAGGGGACTTACAAAATACTTACCATTTATTCGA
CTGTCGCCTCATCTCTTGTGCTTGCAATGGGGTTTGCTGCCTTCTTATTCTGGGCCATGT
CAAATGGATCATGCAGGTGCAACATCTGTATATAA
>gi|385722331|gb|JQ906552.1| Influenza A virus (A/chicken/Egypt/114915V/2011(H9N2)) segment 4 hemagglutinin (HA) gene, complete cds
AGCAAAAGCAGGGGTAATTCTTAACTAGCAAAATGGAAATAATACCACTGATGACTGTAC
TGCTATTAGTAACAACAAGCAATGCAGATAAAATATGCATTGGCCATCAGTCAACAAATT
CCACAGAAACTGTGGACACACTAACGGAAACTAATGTTCCTGTGACACATGCCAAAGAAT
TGCTCCACACAGAGCACAATGGAATGCTGTGTGCAACAAATCTGGGAAATCCCCTCATCC
TAGACACATGCACTATCGAAGGACTTATCTATGGTAACCCTTCTTGTGACATGTTGTTGG
GGGGAAGGGAATGGTCCTATATCGTTGAAAGACCATCAGCGGTAAATGGAACATGTTACC
CTGGGAATGTGGAAAACTTAGAGGAACTCAGAATACTTTTTAGTTCCTCTAGTTCCTATC
AAAGAATTCAAATGTTCCCAGACACAATCTGGAATGTGACTTACAGTGGAGCAAGCAAAT
CATGTTCAGATTCATTCTACAGGAATATGAGATGGCTAACTCAAAAGAACGGGAATTATC
CTGTCCAAGACGCCCAATACACAAATACTCGGGGAAAGGACATTCTTTTCGTTTGGGGCA
TACATCATCCACCCACTGATACTGTACAGACGAATTTGTACACAAGAACCGACACAACAA
CAAGCGTAACAACAGAAAATTTGGATAGGACCTTCAAACCATTGATAGGGCCAAGGCCCC
TTGTCAATGGTCTGATTGGAAGAATTAATTATTATTGGTCGGTACTAAAACCAGGCCAGA
CATTGCGAGTAAGATCCAATGGGAATCTAATTGCTCCATGGTTTGGACACGTTCTCTCAG
GAGAGAGCCATGGGAGAATTCTGAAAACTGATTTAAACAGTGGTAATTGTGTAGTGCAAT
GTCAGACTGAAAAAGGTGGCCTAAACAGTACATTACCTTTCCACAATATCAGTAAATATG
CATTTGGGGATTGCCCCAAATATATTGGAGTCAAGAGTCTCAAACTGGCAATCGGTCTGA
GAAATGTGCCTGCCAGATCAAGTAGAGGGCTATTTGGAGCCATAGCTGGATTCATAGAAG
GAGGTTGGCCAGGGCTGGTTGCCGGTTGGTATGGTTTCCAACATTCAAATGATCAAGGGG
TTGGCATGGCTGCAGATAGGGATTCCACTCAAAAGGCAGTTGACAAAATAACAGCCAAGG
TGAACAATATAGTCGACAAGATGAACAAGCAATATGAAATAATTGATCATGAATTCAGTG
AGGTTGAAACTAGACTCAATATGATCAATAACAAGATTGATGACCAAATACAAAATGTAT
GGGCATATAATGCAGAGTTGCTAGTACTACTTGAGAACCAGAAAACACTCGATGAGCATG
ACGCAAACGTGAAACACCTATACAACAAGGTGAAAAGGGCCTTAGGCTCCAATGCGATGG
AAGATGGGAAAGGCTGTTTCGAGTTATACCACAAATGTGATGATCAATGCATGGAAACTA
TTCGGAACGGGACCTATAGTAGGAGAAAGTACAAAGAGGAATCAAGACTAGAAAGGCAGA
AAATAGAGGGAGTTAAACTGGAATCTGAGGGGACTTACAAAATACTTACCATTTATTCGA
CTGTCGCCTCATCTCTTGTACTTGCAATGGGGTTTGCTGCCTTCTTATTCTGGGCCATGT
CAAATGGATCATGCAGGTGCAACATCTGTATATAA
>gi|385722329|gb|JQ906551.1| Influenza A virus (A/chicken/Egypt/12186F-9/2012(H9N2)) segment 4 hemagglutinin (HA) gene, complete cds
GGGAATTTCTTAACTAGCAAAATGGAAATAATACCACTGACGACTATACTACTATTAGTA
ACAACAAGCAATGCAGATAAAATATGCATTGGCCACCAGTCAACAAATTCCACGGAAACT
GTGGACACACTAACGGAAACTAATGTTCCTGTGACACATGCCAAAGAATTGCTCCACACA
GAGCACAATGGAATGCTGTGTGCAACAAATCTGGGAAATCCCCTCATCCTAGACACATGC
ACTATCGAAGGACTTATCTATGGTAACCCTTCTTGTGACATGTTGTTGGGGGGAAGGGAA
TGGTCCTATATCGTTGAAAGACCATCAGCGGTAAATGGAACATGTTACCCTGGGAATGTG
GAAAACTTAGAGGAACTCAGAATACTTTTTAGTTCCTCTAGTTCCTATCAAAGAATTCAA
ATGTTCCCAGACACAATCTGGAATGTGACTTACAGTGGAACAAGCAAATCGTGTTCAGAT
TCATTCTACAGGAATATGAGATGGCTAACTCAAAAGAACGGGAACTATCCTGTTCAAGAC
GCCCAATACACAAATACTCGGGGAAAGGACATTCTTTTCGTTTGGGGCATACATCATCCA
CCCACCGATACTACACAGACGAATTTGTACACAAGAACCGACACAACAACAAGCGTAACA
ACAGAAAATTTGGATAGGACTTTCAAACCATTGATAGGGCCAAGGCCCCTTGTCAATGGT
CTGATTGGAAGAATTAATTATTATTGGTCGGTACTAAAACCAGGCCAGACATTGCGAGTA
AGATCCAATGGGAATCTAATTGCTCCATGGTTTGGACACGTTCTCTCTGGAGAGAGCCAT
GGGAGAATTCTGAAAACTGATTTAAACAGTGGTAATTGTGTAGTGAAATGTCAGACTGAA
AAAGGTGGCCTAAACAGTACATTACCTTTCCACAATATCAGTAAATATGCATTTGGGGAT
TGCCCCAAATATATTGGAGTCAAGAGTCTCAAATTGGCAATCGGTCTGAGAAATGTGCCT
GCCAGATCAAGTAGAGGGCTATTTGGAGCCATAGCTGGATTCATAGAAGGAGGTTGGCCA
GGGCTGGTTTCCGGTTGGTATGGTTTCCAACATTCAAATGATCAGGGGGTTGGTATGGCT
GCAGATAGGGATTCCACTCAAAAGGCAGTTGACAAAATAACATCCAAGGTGAACAATATA
GTCGACAAGATGAACAAGCAATATGAAATAATTGATCATGAATTCAGTGAGGTTGAAACT
AGACTCAATATGATCAATAACAAGATTGATGACCAAATAAAAAATGTATGGGCATATAAT
GCAGAGTTGCTAGTATTACTTGAGAACCAGAAAACACTCGATGAGCATGACGCAAACGTG
AACAACCTATACAACAAGGTGAAAAGGGCCCTAGGATCCAATGCGGTGGAAGATGGGAAG
GGCTGTTTCGAGTTATACCACAAATGTGATGATCAATGCATGGAAACTATTCGGAACGGG
ACCTATAATAGGAGAAAGTACAAAGAGGAATCAAGACTAGAAAGGCAGAAAATAGAGGGA
GTTAAACTGGAATCTGAGGGGACTTACAAAATACTTACCATTTATTCGACTGTCGCCTCA
TCTCTTGTACTTGCAATGGGGTTTGCTGCCTTCTTATTCTGGGCCATGTCAAATGGATCA
TGCAGGTGCAACATCTGTATATAATTAGCA
>gi|410444972|gb|JX912997.1| Influenza A virus (A/chicken/Egypt/D4692A/2012(H9N2)) segment 4 hemagglutinin (HA) gene, complete cds
CAAGGGACAAAAGCAGGGGAAACTCTTAACTAGCAAAATGGAAATAATACCACTGATGAC
TATACTGCTATTAGTAACAACAAACAATGCAGATAAAATATGCATTGGCCATCAATCAAC
AAATTCCACAGAAACTGTGGACACACTAACGGAAACTAATGTTCCTGTGACACATGCCAA
AGAATTGCTCCACACAGAGCACAATGGAATGCTGTGTGCAACAAATCTGGGTAATCCCCT
CATCCTAGACACATGCACTATCGAAGGACTTATCTATGGCAACCCTTCTTGTGACATGTT
GTTGGGGGGAAGGGAATGGTCCTATATCGTTGAAAGACCATCAGCGGTAAATGGAACATG
TTACCCTGGGAATGTAGAAAACTTAGAGGAACTCAGAATACTTTTTAGTTCCTCTAGTTC
CTATCAAAGAATTCAAATGTTCCCAGACACAATCTGGAATGTGACTTACAGTGGAACAAG
CAAATCATGTTCAGATTCATTCTACAGAAATATGAGATGGCTAACTCAAAAGAACGGGAA
TTATCCTGTTCAAGACGCCCAATACACAAATACTCGGGGAAAGGACATTCTTTTCGTTTG
GGGCATACATCATCCACCCACTGATACTGCACAGACGAATTTGTACACAAGAACCGACAC
AACAACAAGCGTAACAACAGAAAATTTAGACAGGACTTTCAAACCATTGATAGGGCCAAG
GCCCCTTGTCAATGGTCTGATTGGAAGAATTAATTATTATTGGTCGGTACTAAAACCAGG
CCAGACATTGCGAGTAAGATCCAATGGGAATCTAATTGCTCCATGGTTTGGACACGTTCT
CTCAGGAGAGAGCCATGGGAGAATTCTGAAAACTGATTTAAACAGTGGTAATTGTGTAGT
GCAATGTCAGACTGAAAAAGGTGGCCTAAACAGTACATTACCTTTCCACAATATCAGTAA
ATATGCATTTGGGGATTGCCCCAAATATATTGGAGTCAAGAGTCTCAAACTGGCAATCGG
TCTGAGAAATGTGCATGCCAGGTCAAGTAGAGGGCTATTTGGAGCCATAGCTGGATTCAT
AAAAGGAGGTTGGCCAGGGCTGGTTGCCGGTTGGTATGGTTTCCAACATTCAAATGATCA
AGGGGTTGGCATGGCTGCAGATAGGGATTCCACTCAAAAGGCAGTTGACAAAATAACATC
CAAGGGGAACAATATAGTCCACAAGATGAACAAGCAATATGAAATAATTGATCATGAATT
CAGTGAGGGTGAAACAAAACTCAATATGATCAATAACAAGATGGATGACCAAACACAAAA
TGTATGGGCATATAATGCAGAGTTGCTAGTGCTACTTGAGAACCAGAAAACACTCGATGA
GCATGACGCAAACGTGAACAACCTATACAACAAGGTGAAAAGGGCCCTAGGATCCAATGC
GATGGAAGAAGGGAAAGGCTGTTTCGAGTTATACCACAAATGGGATGATCAATGCATGGA
AACTATTCGGAACGGGACCTATAATAGGAGAAAGTACAAAGAGGAATCAAGACTAGGAAG
GCAGAAAATAGAGGGAGTTAAACTGGAATCTGAGGGGACTTACAAAATACTTGCCATTTA
TTCGACTGTCGCCTCATCTCTTGTGCTTGCAATGGGGTTTGCTGCCTTCTTATTCTGGGC
CATGTCAAATGGATCATGCAGGTGCAACATCTGTATATAATTAGGCAAGA
>gi|357817494|gb|JN828570.1| Influenza A virus (A/quail/Egypt/113413v/2011(H9N2)) segment 4 hemagglutinin (HA) gene, complete cds
ATGGAAACAATATCACTGATGACTATACTACTATTAGTAACAACAAGCAATGCAGATAAA
ATATGCATTGGCCACCAGTCAACAAATTCCACAGAAACTGTGGACACACTAACGGAAACT
AATGTTCCTGTGACACATGCCAAAGAATTGCTCCACACAGAGCACAATGGAATGCTGTGT
GCAACAAATCTGGGAAATCCCCTCATCCTAGACACATGCACTATTGAAGGACTTATCTAT
GGTAACCCTTCTTGTGACATGTTGTTGGGGGGAAGGGAATGGTCCTATATCGTTGAAAGA
CCATCAGCGGTAAATGGAACATGTTACCCTGGGAATGTGGAAAACTTAGAGGAACTCAGA
ATACTTTTTAGTTCCTCTAGTTCCTATCAAAGAATTCAAATGTTCCCAGACACAATCTGG
AATGTGACTTACAGTGGAACAAGCAAATCATGTTCAGATTCATTCTACAGGAATATGAGA
TGGCTAACTCAAAAGAACGGGAATTATCCTGTTCAAGACGCCCAATACACAAATACTCGG
GGAAAGGACATTCTTTTCGTTTGGGGCATACATCATCCACCCACCGATACTGCACAGACG
AATTTGTACACAAGAACCGACACAGCAACAAGCGTAACAACAGAAAATTTGGATAGGACT
TTCAAACCATTGATAGGGCCAAGGCCCCTTGTCAATGGTCTGATTGGAAGAATTAATTAT
TATTGGTCGGTACTAAAACCAGGCCAGACATTGCGAGTAAGATCCAATGGGAATCTAATT
GCTCCATGGTTTGGACACGTTCTCTCAGGAGAGAGCCATGGGAGAATTCTGAAAACTGAT
TTAAACAGTGGTAATTGTGTAGTGCAATGTCAGACTGAAAAAGGTGGCCTAAACAGTACA
TTACCTTTCCACAATATCAGTAAATATGCATTTGGGGATTGCCCCAAATATATTGGAGTC
AAGAGTCTCAAATTGGCAATCGGTCTGAGAAATGTGCCTGCCAGGTCAAGTAGAGGGCTA
TTTGGAGCCATAGCTGGATTCATAGAAGGAGGTTGGCCAGGGCTGGTTTCCGGTTGGTAT
GGTTTCCAACATTCAAATGATCAAGGGGTTGGTATGGCTGCAGATAGGGATTCCACTCAA
AAGGCAGTTGACAAAATAACATCCAAGGTGAACAATATAGTCGACAAGATGAACAAGCAA
TATGAAATAATTGATCATGAATTCAGTGAGGTTGAAACTAGACTCAATATGATCAATAAC
AAGATTGATGACCAAATACAAGATGTATGGGCATACAATGCAGAGTTGCTAGTACTACTT
GAGAACCAGAAAACACTCGATGAGCATGACGCAAACGTGAACAACCTATACAACAAGGTG
AAAAGGGCCCTAGGATCCAATGCGATGGAAGATGGGAAGGGCTGTTTCGAGTTATACCAC
AAATGTGATGATCAATGCATGGAAACTATTCGGAACGGGACCTATAATAGGAGAAAGTAC
AAAGAGGAATCAAGACTAGAAAGGCAGAAAATAGAGGGAGTTAAACTGGAATCTGAGGGG
ACTTACAAAATACTTACCATTTATTCGACTGTCGCCTCATCTCTTGTACTTGCAATGGGG
TTTGCTGCCTTCTTATTCTGGGCCATGTCAAATGGATCATGCAGGTGCAACATCTGTATA
TAA
>gi|410444958|gb|JX912990.1| Influenza A virus (A/chicken/Egypt/S5018B/2012(H9N2)) segment 4 hemagglutinin (HA) gene, complete cds
AGCAAAAGCAGGGGAAATTCTTAACTAGCAAAATGGAAATAATACCACTGATGACTATAC
TGCTATTAGTAACAACAAACAATGCAGATAAAATATGCATTGGCCATCAATCAACAAATT
CCACAGAAACTGTGGACACACTAACGGAAACTAATGTTCCTGTGACACATGCCAAAGAAT
TACTCCACACAGAGCACAATGGAATGCTGTGTGCAACAAATCTGGGAAATCCCCTCATCC
TAGACACATGCACTATCGAAGGACTTATCTATGGTAACCCTTCTTGTGACATGTTGTTGG
GGGGAAGGGAATGGTCCTATATCGTTGAAAGACCATCAGCGGCAAATGGAACATGTTACC
CTGGGAATGTGGAAAACTTAGAGGAACTCAGAATACTTTTTAGTTCCTCTAGTTCCTATC
AAAGAATTCAAATGTTCCCAGACACAATCTGGAATGTGACTTACAGTGGAACAAGCAAAT
CATGTTCAGATTCATTCTACAGGAATATGAGATGGCTAACTCAAAAGAACGGGAATTATC
CTGTTCAAGACGCCCAATACACAAATACTCGGGGAAAGGACATTCTTTTCGTTTGGGGCA
TACATCATCCACCCACTGATACTGCACAGACGAATTTGTACACAAGAACCGATACAACAA
CAAGCGTAACAACAGAAAATTTGGATAGGACCTTCAAACCATTGATAGGGCCAAGGCCCC
TTGTCAATGGTCTGATTGGAAGAATTAATTATTATTGGTCGGTACTAAAACCAGGCCAGA
CATTGCGAGTAAGATCCAATGGGAATCTAATTGCTCCATGGTTTGGACACGTTCTCTCAG
GAGAGAGCCATGGGAGAATTCTGAAAACTGATTTAAACAGTGGTAATTGTGTAGTGCAAT
GTCAGACTGAAAAAGGTGGCCTAAACAGTTCATTACCTTTCCACAATATCAGTAAATATG
CATTTGGGGATTGCCCCAAATATATTGGAGTCAAGAGTCTCAAACTGGCAATCGGTCTGA
GAAATGTGCCTGCCAGGTCAAGTAGAGGACTATTTGGAGCCATAGCTGGATTCATAGAAG
GAGGTTGGCCAGGGCTGGTTGCCGGTTGGTATGGTTTCCAACATTCAAATGATCAAGGGG
TTGGCATGGCTGCAGATAGGGATTCCACTCAAAAGGCAGTTGACAAAATAACATCCAAGG
TGAACAATATAGTCGACAAGATGAACAAGCAATATGAAATAATTGATCATGAATTCAGTG
AGGTTGAAACTAGACTCAATATGATCAATAACAAGATTGATGACCAAATACAAAATGTAT
GGGCATACAATGCAGAGTTGCTAGTACTACTTGAGAACCAGAAAACACTCGATGAGCATG
ACGCAAACGTGAACAACCTATACAACAAAGTGAAAAGGGCCTTAGGCTCCCATGCGATGG
AAGATGGGAAAGGCTGCTTCGAGTTATCCCACAAATGTGGTGGTCATTGCGTGGGAACTA
TTCGGAACGGGACCTATCTTAGAAGAAAGTACAAAGAGGAATCAAGACTAGGAAGGCAGA
AAATAGAGGGAGTTAAACTGGAATCTGAGGGGACTTACAAAATACTTACCATTTATTCGA
CTGTCGCCTCATCTCTTGTGCTTGCAATGGGGTTTGCTGCCTTCTTATTCTGGGCCATGT
CAAATGGATCATGCAGGTGCAACATCTGTATATAATTAGGCCAGGG
>gi|410444948|gb|JX912985.1| Influenza A virus (A/chicken/Egypt/D4905B/2012(H9N2)) segment 4 hemagglutinin (HA) gene, complete cds
AAATGGAAATAATAGCACTGATGACTATACTGCTATTAGTAACAACAAACAATGCAGATA
AAATATGCATTGGCCATCAATCAACAAATTCCACAGAAACTGTGGACACACTAACGGAAA
CTAATGTTCCTGTGACACATGCCAAAGAATTACTCCACACAGAGCACAATGGAATGCTGT
GGGCAACAAATCTGGGAAATCCCCTCATCCTAGACACATGCACTATCGAAGGACTTATCT
ATGGTAACCCTTCTTGTGACATGTTGTTGGGGGGAAGGGAATGGTCCTATATCGTTGAAA
GACCATCAGCGGTAAATGGAACATGTTACCCTGGGAATGTGGAAAACTTAGAGGAACTCA
GAATACTTTTTAGTTCCTCTAGTTCCTATCAAAGAATTCAAATGTTCCCAGACACAATCT
GGAATGTGACTTACAGTGGAACAAGCAAATCATGTTCAGATTCATTCTACAGGAATATGA
GATGGCTAACTCAAAAGAACGGGAATTATCCTGTTCAAGACGCCCAATACACAAATACTC
GGGGAAAGGACATTCTTTTCGTTTGGGGCATACATCATCCACCCACTGATACTGCACAGA
CGAATTTGTACACAAGAACCGATACAACAACAAGCGTAACAACAGAAAATTTGGATAGGA
CCTTCAAACCATTGATAGGGCCAAGGCCCCTTGTCAATGGTCTGATTGGAAGAATTAATT
ATTATTGGTCGGTACTAAAACCAGGCCAGACATTGCGAGTAAGATCCAATGGGAATCTAA
TTGCTCCATGGTTTGGACACGTTCTCTCAGGAGAGAGCCATGGGAGAATTCTGAAAACTG
ATTTAAACAGTGGTAATTGTGTAGTGCAATGTCAGACTGAAAAAGGTGGCCTAAACAGTA
CATTACCTTTCCACAATATCAGTAAATATGCATTTGGGGATTGCCCCAAATATATTGGAG
TCAAGAGTCTCAAACTGGCAATCGGTCTGAGAAATGTGCCTGCCAGGTCAAGTAGAGGAC
TATTTGGAGCCATAGCTGGATTCATAGAAGGAGGTTGGCCAGGGCTGGTTGCCGGTTGGT
ATGGTTTCCAACATTCAAATGATCAAGGGGTTGGCATGGCTGCAGATAGGGATTCCACTC
AAAAGGCAGTTGACAAAATAACATCCAAGGTGAACAATATAGTCGACAAGATGAACAAGC
AATATGAAATAATTGATCATGAATTCAGTGAGGTTGAAACTAGACTCAATATGATCAATA
ACAAGATTGATGACCAAATACAAAATGTATGGGCATATAATGGAGAGTTGCTAGTACTAC
TTGAGAACCAGAAAACACTCCATGAGCATGACGCAAACGTGAACAACCTATACAACAAAA
TGAAAAGGGCCTTAGGCTCCAATGCGATGGAAAAAGGGAAAGGCTGCTTCCAGTTATCCC
ACAAAGGTGATGATCAATGCATGGAAACTATCTGGAACGGGACCTATTTTAGGAGAAAGG
AAAAAGAGGAATCAAGACTAGGAAGGCAGAAAATAGAGGGAGTTAAACTGGAATCTGAGG
GGACTGACAAAATACTTACCATTTATACAACTGGCGCCTCATCTCTTCTGCTTGCAATGG
GGTTTGCTGCCTTCTTATCCTGGGCCATGTCGGGTGGAGCATGCAGGTGCAACATCTGTG
TGTAAGCAGCCCAGG
>gi|410444946|gb|JX912984.1| Influenza A virus (A/chicken/Egypt/D4907A/2012(H9N2)) segment 4 hemagglutinin (HA) gene, complete cds
AACCTTTTAACCAAGCCAAAATGGAAATAATACCACTGATGACTATACTGCTATTAGTAA
CAACAAACAATGCAGATAAAATATGCATTGGCCATCAATCAACAAATTCCACAGAAACTG
TGGACACACTAACGGAAACTAATGTTCCTGTGACACATGCCAAAGAATTACTCCACACAG
AGCACAATGGAATGCGGGGGGCAACAAATCTGGGAAATCCCCTCATCCTAGACACATGCA
CTATCGAAGGACTTATCTATGGTAACCCTTCTTGTGACATGTTGTTGGGGGGAAGGGAAT
GGTCCTATATCGTTGAAAGACCATCAGCGGTAAATGGAACATGTTACCCTGGGAATGTGG
AAAACTTAGAGGAACTCAGAATACTTTTTAGTTCCTCTAGTTCCTATCAAAGAATTCAAA
TGTTCCCAGACACAATCTGGAATGTGACTTACAGTGGAACAAGCAAATCATGTTCAGATT
CATTCTACAGGAATATGAGATGGCTAACTCAAAAGAACGGGAATTATCCTGTTCAAGACG
CCCAATACACAAATACTCGGGGAAAGGACATTCTTTTCGTTTGGGGCATACATCATCCAC
CCACTGATACTGCACAGACGAATTTGTACACAAGAACCGATACAACAACAAGCGTAACAA
CAGAAAATTTGGATAGGACCTTCAAACCATTGATAGGGCCAAGGCCCCTTGTCAATGGTC
TGATTGGAAGAATTAATTATTATTGGTCGGTACTAAAACCAGGCCAGACATTGCGAGTAA
GATCCAATGGGAATCTAATTGCTCCATGGTTTGGACACGTTCTCTCAGGAGAGAGCCATG
GGAGAATTCTGAAAACTGATTTAAACAGTGGTAATTGTGTAGTGCAATGTCAGACTGAAA
AAGGCGGCCTAAACAGTACATTACCTTTCCACAATATCAGTAAATATGCATTTGGGGATT
GCCCCAAATATATTGGAGTCAAGAGTCTCAAACTGGCAATCGGTCTGAGAAATGTGCCTG
CCAGGTCAAGTAGAGGACTATTTGGAGCCATAGCTGGATTCATAGAAGGAGGTTGGCCAG
GGCTGGTTGCCGGTTGGTATGGTTTCCAACATTCAAATGATCAAGGGGTTGGCATGGCTG
CAGATAGGGATTCCACTCAAAAGGCAGTTGACAAAATAACATCCAAGGTGAACAATATAG
TCGACAAGATGAACAAGCAATATGAAATAATTGATCATGAATTCAGTGAGGTTGAAACTA
GACTCAATATGATCAATAACAAGATTGATGACCAAATACAAAATGTATGGGCATATAATG
CAGAGTTGCTAGTACTACTTGAGAACCAGAAAACACTCGATGAGCATGACGCAAACGTGA
ACAACCTATACAACAAAGTGAAAAGGGCCTTAGGCTCCAATGCGATGGAAGATGGGAAAG
GCTGCTTCCAGTTATACCACAAATGGGAGGACCAATGCATGGAAACTATTCGGAACGGGA
CCTATAATAAAAGAAAGTACAAAGAGGAACCAAGACTAGGAAGGCAGAAAATAGAGGGAG
TTAAACTGGAATCTGAGGGGACTTACAAAATACTTACCATTTATTCAAAGGGCGCCTCAT
CTCTTGTGCTTGCAATGGGGTTTGCTGCCTTCTTATTCTGGGCCATGTCGGGTGGATCAT
GCAGGTGCAACATCTGTGTGTAATTAGGCCAG
>gi|380469868|gb|CY110928.1| Influenza A virus (A/chicken/Egypt/S4456B/2011(H9N2)) hemagglutinin (HA) gene, complete cds
AGCAAAAGCAGGGGAAATTCTTAACTAGCAAAATGGAAATAATACCACTGACGACTATAC
TACTATTAGTAACAACAAGCAATGCAGATAAAATATGCATTGGCCACCAGTCAACAAATT
CCACAGAAACTGTGGACACACTAACGGAAACTAATGTTCCTGTGACACATGCCAAAGAAT
TGCTCCACACAGAGCACAATGGAATGCTGTGTGCAACAAATCTGGGAAATCCCCTCATCC
TAGACACATGCACTATCGAAGGACTTATCTATGGCAACCCTTCTTGTGACATGTTGTTGG
GGGGAAGGGAATGGTCCTATATCGTTGAAAGACCATCAGCGGTAAATGGAACATGTTACC
CTGGGAATGTGGAAAACTTAGAGGAACTCAGAATACTTTTTAGTTCCTCTAGTTCCTATC
AAAGAATTCAAATGTTCCCAGACACAATCTGGAATGTGACTTACAGTGGAACAAGCAAAT
CATGTTCAGATTCATTCTACAGGAATATGAGATGGCTAACTCAAAAGAACGGGAATTATC
CTGTTCAAGACGCCCAATACACAAATACTCGGGGAAAGGACATTCTTTTCGTTTGGGGCA
TACATCATCCACCCACCGATACTGCACAGACGAATTTGTACACAAGAATCGACACAACAA
CAAGCGTAACAACAGAAAATTTGGATAGGACTTTCAAACCATTGATAGGGCCAAGGCCCC
TTGTCAATGGTCTGATTGGAAGAATTAATTATTATTGGTCGGTACTAAAACCAGGCCAGA
CATTGCGAGTAAGATCCAATGGGAATCTAATTGCTCCATGGTTTGGACACGTTCTCTCTG
GAGGGAGCCATGGGAGAATTCTGAAAACTGATTTAAACAGTGGTAATTGTGTAGTGCAAT
GTCAGACTGAAAAAGGTGGCCTAAACAGTACATTACCTTTCCACAATATCAGTAAATATG
CATTTGGGGATTGCCCCAAATATATTGGAGTCAAGAGTCTCAAATTGGCAATCGGTCTGA
GAAATGTGCCTGCCAAATCAAGTAGAGGGCTATTTGGAGCCATAGCTGGATTCATAGAAG
GAGGTTGGCCAGGGCTGGTTTCCGGTTGGTATGGTTTCCAACATTCAAATGATCAAGGGG
TTGGTATGGCTGCAGATAGGGATTCCACTCAAAAGGCAGTTGACAAAATAACATCCAAGG
TGAACAATATAGTCGACAAGATGAACAAGCAATATGAAATAATTGATCATGAATTCAGTG
AGGTTGAAACTAGACTCAATATGATCAATAACAAGATTGATGACCAAATACAAGATGTAT
GGGCATATAATGCAGAGTTGCTAGTACTACTTGAGAACCAGAAAACACTCGATGAGCATG
ACGCAAACGTGAACAACCTATACAACAAGGTGAAAAGGGCCCTAGGATCCAATGCGATGG
AAGATGGGAAGGGCTGTTTCGAGTTATACCACAAGTGTGATGATCAATGCATGGAAACTA
TTCGGAACGGGACCTATAATAGGAGAAAGTACAAAGAGGAATCAAGACTAGAAAGGCAGA
AAATAGAGGGAGTTAAACTGGAATCTGAGGGGACTTACAAAATACTTACCATTTATTCGA
CTGTCGCCTCATCTCTTGTACTTGCAATGGGGTTTGCTGCCTTCTTATTCTGGGCCATGT
CAAATGGATCATGCAGGTGCAACATCTGTATATAA
>gi|380469866|gb|CY110927.1| Influenza A virus (A/chicken/Egypt/S4454E/2011(H9N2)) hemagglutinin (HA) gene, complete cds
AGCAAAAGCAGGGGAAATTCTTAACTAGCAAAATGGAAATAATACCACTGACGACTATAC
TACTATTAGTAACAACAAGCAATGCAGATAAAATATGCATTGGCCACCAGTCAACAAATT
CCACAGAAACTGTGGACACACTAACGGAAACTAATGTTCCTGTGACACATGCCAAAGAAT
TGCTCCACACAGAGCACAATGGAATGCTGTGTGCAACAAATCTGGGAAATCCCCTCATCC
TAGACACATGCACTATCGAAGGACTTATCTATGGTAACCCTTCTTGTGACATGTTGTTGG
GGGGAAGGGAATGGTCCTATATCGTTGAAAGACCATCAGCGGTAAATGGAACATGTTACC
CTGGGAATGTGGAAAACTTAGAGGAACTCAGAATACTTTTTAGTTCCTCTAGTTCCTATC
AAAGAATTCAAATGTTCCCAGACACAATCTGGAATGTGACTTACAGTGGAACAAGCAAAT
CATGTTCAGATTCATTCTACAGGAATATGAGATGGCTAACTCAAAAGAACGGGAATTATC
CTGTTCAAGACGCCCAATACACAAATACTCGGGGAAAGGACATTCTTTTCGTTTGGGGCA
TACATCATCCACCCACCGATACTGCACAGACGAATTTGTACACAAGAATCGACACAACAA
CAAGCGTAACAACAGAAAATTTGGATAGGACTTTCAAACCATTGATAGGGCCAAGGCCCC
TTGTCAATGGTCTGATTGGAAGAATTAATTATTATTGGTCGGTACTAAAACCAGGCCAGA
CATTGCGAGTAAGATCCAATGGGAATCTAATTGCTCCATGGTTTGGACACGTTCTCTCTG
GAGGGAGCCATGGGAGAATTCTGAAAACTGATTTAAACAGTGGTAATTGTGCAGTGCAAT
GTCATACTGAAAAAGGTGGCCTAAACAGTACATTTCCTTTCCACAATATCAGTAAATATG
CATTTGGGGATTGCCCCAAATATATTGGAGTCAAGAGTCTCAAATTGGCAATCGGTCTGA
GAAATGTGCCTGCCAAATCAAGTAGAGGGCTATTTGGAGCCATAGCTGGATTCATAGAAG
GAGGTTGGCCAGGGCTGGTTTCCGGTTGGTATGGTTTCCAACATTCAAATGATCAAGGGG
TTGGTATGGCTGCAGATAGGGATTCCACTCAAAAGGCAGTTGACAAAATAACATCCAAGG
TGAACAATATAGTCGACAAAATGAACAAGCAATATGAAGTAATTGATCATGAATTCAGTG
AGGTTGAAACTAGACTCAATATGATCAATAACAAGATTGATGACCAAATACAAGATGTAT
GGGCATATAATGCAGAGTTGCTAGTACTACTTGAGAACCAGAAAACACTCGATGAGCATG
ACGCAAACGTGAACAACCTATACAACAAGGTGAAAAGGGCCCTAGGATCCAATGCGATGG
AAGATGGGAAGGGCTGTTTCGAGTTATACCACAAGTGTGATGATCAATGCATGGAAACTA
TTCGGAACGGGACCTATAATAGGAGAAAGTACAAAGAGGAATCAAGACTAGAAAGGCAGA
AAATAGAGGGAGTTAAACTGGAATCTGAGGGGACTTACAAAATACTTACCATTTATTCGA
CTGTCGCCTCATCTCTTGTACTTGCAATGGGGTTTGCTGCCTTCTTATTCTGGGCCATGT
CAAATGGATCATGCAGGTGCAATATATGTATATAATT
>gi|380469862|gb|CY110925.1| Influenza A virus (A/chicken/Egypt/S4454B/2011(H9N2)) hemagglutinin (HA) gene, complete cds
AGCAAAAGCAGGGGAAATTCTTAACTAGCAAAATGGAAATAATACCACTGACGACTATAC
TACTATTAGTAACAACAAGCAATGCAGATAAAATATGCATTGGCCACCAGTCAACAAATT
CCACAGAAACTGTGGACACACTAACGGAAACTAATGTTCCTGTGACACATGCCAAAGAAT
TGCTCCACACAGAGCACAATGGAATGCTGTGTGCAACAAATCTGGGAAATCCCCTCATCC
TAGACACATGCACTATCGAAGGACTTATCTATGGTAACCCTTCTTGTGACATGTTGTTGG
GGGGAAGGGAATGGTCCTATATCGTTGAAAGACCATCAGCGGTAAATGGAACATGTTACC
CTGGGAATGTGGAAAACTTAGAGGAACTCAGAATACTTTTTAGTTCCTCTAGTTCCTATC
AAAGAATTCAAATGTTCCCAGACACAATCTGGAATGTGACTTACAGTGGAACAAGCAAAT
CATGTTCAGATTCATTCTACAGGAATATGAGATGGCTAACTCAAAAGAACGGGAATTATC
CTGTTCAAGACGCCCAATACACAAATACTCGGGGAAAGGACATTCTTTTCGTTTGGGGCA
TACATCATCCACCCACCGATACTGCACAGACGAATTTGTACACAAGAATCGACACAACAA
CAAGCGTAACAACAGAAAATTTGGATAGGACTTTCAAACCATTGATAGGGCCAAGGCCCC
TTGTCAATGGTCTGATTGGAAGAATTAATTATTATTGGTCGGTACTAAAACCAGGCCAGA
CATTGCGAGTAAGATCCAATGGGAATCTAATTGCTCCATGGTTTGGACACGTTCTCTCTG
GAGGGAGCCATGGGAGAATTCTGAAAACTGATTTAAACAGTGGTAATTGTGTAGTGCAAT
GTCAGACTGAAAAAGGTGGCCTAAACAGTACATTACCTTTCCACAATATCAGTAAATATG
CATTTGGGGATTGCCCCAAATATATTGGAGTCAAGAGTCTCAAATTGGCAATCGGTCTGA
GAAATGTGCCTGCCAAATCAAGTAGAGGGCTATTTGGAGCCATAGCTGGATTCATAGAAG
GAGGTTGGCCAGGGCTGGTTTCCGGTTGGTATGGTTTCCAACATTCAAATGATCAAGGGG
TTGGTATGGCTGCAGATAGGGATTCCACTCAAAAGGCAGTTGACAAAATAACATCCAAGG
TGAACAATATAGTCGACAAAATGAACAAGCAATATGAAGTAATTGATCATGAATTCAGTG
AGGTTGAAACTAGACTCAATATGATCAATAACAAGATTGATGACCAAATACAAGATGTAT
GGGCATATAATGCAGAGTTGCTAGTACTACTTGAGAACCAGAAAACACTCGATGAGCATG
ACGCAAACGTGAACAACCTATACAACAAGGTGAAAAGGGCCCTAGGATCCAATGCGATGG
AAGATGGGAAGGGCTGTTTCGAGTTATACCACAAGTGTGATGATCAATGCATGGAAACTA
TTCGGAACGGGACCTATAATAGGAGAAAGTACAAAGAGGAATCAAGACTAGAAAGGCAGA
AAATAGAGGGAGTTAAACTGGAATCTGAGGGGACTTACAAAATACTTACCATTTATTCGA
CTGTCGCCTCATCTCTTGTACTTGCAATGGGGTTTGCTGCCTTCTTATTCTGGGCCATGT
CAAATGGATCATGCAGGTGCAACATATGTATATAATT
>gi|342675397|gb|JN401974.1| Influenza A virus (A/reassortant/IDCDC_RG29(Egypt/N03072/2010 x Puerto Rico/8/1934)(H5N1)) segment 4 hemagglutinin (HA) gene, complete cds
ATGGAGAAAATAGTGCTTCTTCTTGCAATAGTCAGTCTTGTTAAAAGTGATCAGATTTGC
ATTGGTTACCATGCAAACAACTCGACAGAGCAGGTTGACACAATAATGGAAAAGAACGTC
ACTGTTACACACGCCCAAGACATACTGGAAAAGACACACAACGGGAAACTCTGCAATCTA
GATGGAGTGAAGCCTCTAATTTTAAGAGATTGTAGCGTAGCCGGATGGCTCCTCGGGAAC
CCAATGTGCGACGAATTCCTCAATGTGCCGGAATGGTCTTACATAGTGGAGAAGATCAAT
CCAGCCAATGACCTCTGTTATCCAGGGAATTTCAACGACTATGAAGAACTGAAACACCTA
TTGAGCAGAATAAACCATTTTGAGAAAATTCAGATCATCCCCAAAAGTTCTTGGTCAGAT
CATGAAGCCTCAGGAGTGAGCTCAGTATGTCCATACCAGGGAAGATCCTCCTTTTTTAGA
AATGTGGTATGGCTTACCAAAAAGGACAATGCATACCCAACAATAAAGAGAAGTTACAAT
AATACCAACCAAGAAGATCTTTTGGTACTATGGGGGATTCACCATCCAAATGATGCGGCA
GAGCAGACAAGGCTTTATCAAAACCCAACTACCTATATTTCCGTTGGGACATCAACACTA
AACCAGAGATTGGTACCAAAAATAGCTACTAGATCTAAGGTAAACGGGCAAAGTGGAAGG
ATGGAGTTCTTTTGGACAATTTTAAAATCGAATGATGCAATAAACTTTGAGAGTAATGGA
AATTTCATTGCTCCAGAAAATGCATACAAAATTGTCAAGAAAGGGGACTCAACAATTATG
AAAAGTGAGTTGGAATATGGTAACTGCAACACCAAGTGTCAGACTCCAATAGGGGCGATA
AACTCCAGTATGCCATTCCACAACATCCACCCTCTCACCATCGGGGAATGCCCCAAATAT
GTGAAATCAAACAGATTAGTCCTTGCTACTGGGCTAAGAAATAGCCCTCAAGGAGAGACG
CGAGGACTATTTGGAGCTATAGCAGGTTTTATAGAGGGAGGATGGCAGGGAATGGTAGAT
GGTTGGTATGGGTACCACCATAGCAACGAGCAGGGGAGTGGGTACGCTGCAGACAAAGAA
TCCACTCAAAAGGCAATAGATGGAGTCACCAATAAGGTCAACTCAATCATTGACAAAATG
AACACTCAGTTTGAGGCTGTTGGAAGGGAATTTAATAACTTAGAAAGGAGAATAGAAAAT
TTAAACAAGAAGATGGAAGACGGATTCCTAGATGTCTGGACTTATAATGCTGAACTTCTG
GTTCTCATGGAAAATGAGAGAACTCTAGACTTTCATGACTCAAATGTCAAGAACCTTTAC
GACAAGGTCCGGCTACAGCTTAGGGATAATGCAAAGGAGCTTGGTAACGGTTGTTTCGAG
TTCTATCACAGATGTGATAATGAATGTATGGAAAGTGTAAGAAACGGAACGTATGACTAC
CCGCAGTATTCAGAAGAAGCAAGATTAAAAAGAGAGGAAATAAGTGGAGTAAAATTGGAG
TCAATAGGAACTTACCAAATACTGTCAATTTATTCAACAGTGGCGAGCTCCCTAGCACTG
GCAATCATGGTGGCTGGTCTATTTTTATGGATGTGCTCCAATGGATCGTTACAATGCAGA
ATTTGCATTTAA
>gi|385198497|gb|JQ858488.1| Influenza A virus (A/chicken/Egypt/12186F-12/2012(H5N1)) segment 4 hemagglutinin (HA) gene, complete cds
GAGCAAAAGCAGGGGTTCAATCTGTCAAAATGGAGAAAATAGTGCTTCTTCTTGCAATAG
TCAGTATTGTTAAAAGTGATCAGATTTGCATTGGTTACCATGCAAACAACTCGACAGAGC
AGGTTGACACGATAATGGAAAAGAACGTCACTGTTACACACGCCCAAGACATACTGGAAA
AAACACACAACGGGAAACTCTGCAATCTAGATGGAGTGAAGCCTCTAATTTTAAGAGATT
GTAGTGTAGCTGGATGGCTCCTCGGGAACCCAATGTGCGACGAATTCCTCAATGTGCCGG
AATGGTCTTACATAGTGGAGAAGATCAATCCAGCTAATGACCTCTGTTATCCAGGGAATT
TCAATGACTATGAAAAACTGAAACACCTATTGAGCAGAATAAACCATTTTGAGAAAATTC
AGATCATTCCCAAAGATTCTTGGTCAGATCATGAAGCCTCAGGAGTGAGCTCAGCATGTC
CATACCAGGGAAGATCCTCCTTTTTTAGAAATGTGGTATGGCTTACCAAAAAGAACGATG
CATACCCAACAATAAAGAAAAGTTACAATAATACCAACCAAGAAGATCTTTTGGTACTAT
GGGGGATTCACCATCCAAATGATGCTGCAGAGCAGACAAGGCTTTATCAAAACCCAACTA
CCTATATTTCCGTTGGGACATCAACACTAAACCAGAGATTGGTACCCAAAATAGCTACTA
GATCTAAGGTAAACGGGCAAAGTGGAAGGATGGAGTTCTTTTGGACAATTTTAAAATCGA
ATGATGCAATAAACTTTGAGAGTAATGGGAACTTCATTGCTCCAGAAAATGCATACAAAA
TTGTCAAGAAAGGGGACTCAACAATTATGAAAAGTGAGTTGGAATATAGTAACTGCAACA
CCAAGTGTCAGACTCCAATAGGGGCGATAAACTCCAGTATGCCATTCCACAACATCCACC
CTCTCACCATCGGGGAATGCCCCAAATATGTGAAATCAAACAGATTAGTCCTTGCTACTG
GGCTCAGAAATAGCCCTCAAGGAGAGAAAAGAAGAAAAAAGAGAGGACTATTTGGAGCTA
TAGCAGGCTTTATAGAGGGAGGATGGCAGGGAATGATAGATGGTTGGTATGGGTACCACC
ATAGCAACGAGCAGGGAAGTGGGTACGCTGCAGACAAAGAATCCACTCAAAAGGCAATAG
ATGGAGTCACCAATAAGGTCAACTCGATCATTGACAAAATGAACACTCAGTTTGAGGCTG
TTGGAAGGGAGTTTAATAACTTAGAAAGGAGAATAGAAAATTTAAACAAGAAGATGGAAG
ACGGATTCCTAGATGTCTGGACTTATAATGCTGAACTTCTGGTTCTCATGGAAAATGAGA
GAACTCTAGACTTTCATGACTCAAATGTCAAGAACCTTTATGACAAGGTCCGACTACAGC
TTAGGGATAATGCAAAAGAGCTTGGTAACGGTTGTTTCGAGTTCTATCACAGATGTGATA
ATGAATGTATGGAAAGTGTAAGAAACGGAACGTATGACTACCCGCAATATTCAGAAGAAG
CAAGATTAAAAAGAGAGGAAATAAGTGGAGTAAAATTGGAGTCAATAGGAACTTACCAAA
TACTGTCAATTTATTCAACAGTGGCGAGCTCCCTAGCACTGGCAATCATGGTGGCTGGTC
TATTTTTATGGATGTGCTCCAATGGATCGCTACAGTGCAGAATTTGCATTTAAATTTGTG
AGTTCAAATTGTAGTTAAAA
>gi|385198495|gb|JQ858487.1| Influenza A virus (A/chicken/Egypt/12186F-9/2012(H5N1)) segment 4 hemagglutinin (HA) gene, complete cds
GTCTCAGGGAGCAAAAGCAGGGGTTCAATCTGTCAAAATGGAGAAAATAGTGCTTTTTCT
TGCAATAGTCAGTATTGTTAAAAGTGATCAGATTTGCATTGGTTACCATGCAAACAACTC
GACAGAGCAGGTTGACACGATAATGGAAAAGAACGTCACTGTTACACACGCCCAAGACAT
ACTGGAAAAAACACACAACGGGAAACTCTGCAATCTAGATGGAGTGAAGCCTCTAATTTT
AAGAGATTGTAGTGTAGCTGGATGGCTCCTCGGGAACCCAATGTGCGACGAATTCCTCAA
TGTGCCGGAATGGTCTTACATAGTGGAGAAGATCAATCCAGCTAATGACCTCTGTTATCC
AGGGAATTTCAATGACTATGAAGAACTGAAACACCTATTGAGCAGAATAAACCATTTTGA
GAAAATTCAGATCATTCCCAAAGATTCTTGGTCAGATCATGAAGCCTCAGGAGTGAGCTC
AGCATGTCCATACCAGGGAAGATCCTCCTTTTTTAGAAATGTGGTATGGCTTACCAAAAA
GAACGATGCATACCCAACAATAAAGAAAAGTTACAATAATACCAACCAAGAAGATCTTTT
GGTACTATGGGGGATTCACCATCCAAATGATGCTGCAGAGCAGACAAGGCTTTATCAAAA
CCCAACTACCTATATTTCCGTTGGGACATCAACACTAAACCAGAGATTGGTACCCAAAAT
AGCTACTAGATCTAAGGTAAACGGGCAAAGTGGAAGGATGGAGTTCTTTTGGACAATTTT
AAAATCGAATGATGCAATAAACTTTGAGAGTAATGGGAACTTCATTGCTCCAGAAAATGC
ATACAAAATTGTCAAGAAAGGGGACTCAACAATTATGAAAAGTGAGTTGGAATATAGTAA
CTGCAACACCAAGTGTCAGACTCCAATAGGGGCGATAAACTCCAGTATGCCATTCCACAA
CATCCACCCTCTCACCATCGGGGAATGCCCCAAATATGTGAAATCAAACAGATTAGTCCT
TGCTACTGGGCTCAGAAATAGCCCTCAAGGAGAGAAAAGAAGAAAAAAGAGAGGACTATT
TGGAGCTATAGCAGGTTTTATAGAGGGAGGATGGCAGGGAATGATAGATGGTTGGTATGG
GTACCACCATAGCAACGAGCAGGGAAGTGGGTACGCTGCAGACAAAGAATCCACTCAAAA
GGCAATAGATGGAGTCACCAATAAGGTCAACTCGATCATTGACAAAATGAACACTCAGTT
TGAGGCTGTTGGAAGGGAGTTTAATAACTTAGAAAGGAGAATAGAAAATTTAAACAAGAA
GATGGAAGACGGATTCCTAGATGTCTGGACTTATAATGCTGAACTTCTGGTTCTCATGGA
AAATGAGAGAACTCTAGACTTTCATGACTCAAATGTCAAGAACCTTTATGACAAGGTCCG
ACTACAGCTTAGGGATAATGCAAAAGAGCTTGGTAACGGTTGTTTCGAGTTCTATCACAG
ATGTGATAATGAATGTATGGAAAGTGTAAGAAACGGAACGTATGACTACCCGCAATATTC
AGAAGAAGCAAGATTAAAAAGAGAGGAAATAAGTGGAGTAAAATTGGAGTCAATAGGAAC
TTACCAAATACTGTCAATTTATTCAACAGTGGCGAGCTCCCTAGCACTGGCAATCATGGT
GGCTGGTCTATTTTTATGGATGTGCTCCAATGGATCGCTACAGTGCAGAATTTGCATTTA
AATTTGTGAGTTCAAATTGTA
>gi|385198487|gb|JQ858483.1| Influenza A virus (A/chicken/Egypt/121/2012(H5N1)) segment 4 hemagglutinin (HA) gene, complete cds
ATGGAGAAAATAGTGCTTCTTCTTGCAATAGTCAGTATTGTTAAAAGTGATCAGATTTGC
ATTGGTTACCATGCAAACAACTCGACAGAGCAGGTTGACACAATAATGGAAAAGAACGTC
ACTGTTACACACGCCCAAGACATACTGGAAAAGACACACAACGGGAAACTCTGCAATCTA
GATGGAGTGAAGCCTCTAATTTTAAGAGATTGTAGTGTAGCTGGATGGCTCCTTGGGAAC
CCAATGTGCGACGAATTCCTCAATGTGCCGGAATGGTCTTACATAGTGGAGAAGATCAAT
CCAGCCAATGACCTCTGTTATCCAGGGAATTTCAACGACTATGAAGAACTGAAACACCTA
TTGAGCAGAATAAACCATTTTGAGAAAATTCAGATCATTCCCAAAGATTCTTGGTCAGAT
CACGAAGTCTCAGGAGTGAGCTCAGCATGTCCATACCAGGGAAGAGCCTCATTTTTTAGA
AATGTGGTATGGCTTACCAAAAAGAACGATGCATACCCAACAATAAAGAAAAGTTACAAT
AATACCAACCAAGAAGATCTTTTGGTACTATGGGGGATTCACCATCCAAATGATGCTGCA
GAGCAGACAAGGCTTTATCAAAACCCAACTACCTATATTTCCGTTGGGACATCAACACTA
AACCAGAGATTGGTACCCAAAATAGCTACTAGATCTAAGGTAAACGGGCAAAGTGGAAGG
ATGGAGTTCTTTTGGACAATTCTAAAATCGAATGATGCAATAAACTTTGAGAGTAATGGA
AACTTCATTGCTCCAGAAAATGCATACAAAATTGTTAAGAAAGGAGACTCAACAATTATG
AAAAGTGAGTTGGAATATAGTAACTGCAACACCAAGTGTCAGACTCCAATAGGGGCAATA
AACTCCAGTATGCCATTCCACAACATCCACCCTCTCACCATCGGGGAATGCCCCAAATAT
GTGAAATCAAACAGATTAGTCCTTGCTACTGGGCTCAGAAATAGCCCTCAAGGAGAGAAA
AGAAGAAAAAAGAGAGGACTATTTGGAGCTATAGCAGGCTTTATAGAGGGAGGATGGCAG
GGAATGGTAGATGGTTGGTATGGGTACCACCATAGCAACGAGCAGGGGAGTGGGTACGCT
GCAGACAAAGAATCCACTCAAAAGGCAATAGATGGAGTCACCAATAAGGTCAATTCGATC
ATTGACAAAATGAACACTCAGTTTGAGGCTGTTGGAAGGGAATTTAATAACTTAGAAAGG
AGAATAGAAAATTTAAACAAGAAGATGGAAGACGGATTCCTAGATGTCTGGACTTATAAT
GCTGAACTTCTGGTTCTCATGGAAAATGAGAGAACTCTAGACTTTCATGACTCAAATGTC
AAGAACCTTTATGACAAGGTCCGACTACAACTGAGGGATAATGCAAAGGAGCTTGGTAAC
GGTTGTTTCGAGTTCTATCACAGATGTGATAATGAATGTATGGAAAGTGTAAGAAACGGA
ACGTATGACTACCCTCAATATTCAGAAGAAGCAAGATTAAAAAGAGAGGAAATAAGTGGG
GTAAAATTGGAGTCAATAGGAACTTACCAAATACTGTCAATTTATTCAACAGTGGCGAGC
TCCCTAGCACTGGCAATCATGGTGGCTGGTCTATTTTTATGGATGTGCTCCAATGGATCG
CTACAATGCAGAATTTGCATTTAA
>gi|385198485|gb|JQ858482.1| Influenza A virus (A/chicken/Egypt/11765s/2011(H5N1)) segment 4 hemagglutinin (HA) gene, complete cds
GCAGGGGTTCAATCTGTCAAAATGGAGAAAATAGTGCTTCTTCTTGCAATAGTCAGTATT
GTTAAAAGTGATCAGATTTGCATTGGTTACCATGCAAACAACTCGACAGAGCAGGTTGAC
ACGATAATGGAAAAGAACGTCACTGTTACACACGCCCAAGACATACTGGAAAAGACACAC
AACGGGAAACTCTGCAATCTAGATGGAGTGAAGCCTCTAATTTTAAGAGATTGTAGTGTA
GCTGGATGGCTCCTCGGGAACCCAATGTGCGACGAATTCCTCAATGTGCCGGAATGGTCT
TACATAGTGGAGAAGATCAATCCAGCTAATGACCTCTGTTATCCAGGGAATTTCAATAAC
TATGAAGAACTGAAACACCTATTGAGCAGAATAAACCATTTTGAGAAAATTCAGATCATT
CCCAAAGATTCTTGGTCAGATCATGAAGCCTCAGGAGTGAGCTCAGCATGTCCATACCAG
GGAAGACCCTCCTTTTTTAGAAATGTGGTATGGCTTACCAAAAAGAACGATGCATACCCA
ACAATAAAGAAAAGTTACAATAATACCAACCAAGAAGATCTTTTGGTACTATGGGGAATT
CACCATCCAAATGATGCTGCAGAGCAGACAAGGCTTTATCAAAACCCAACTACCTATATT
TCCGTTGGGACATCAACACTAAACCAGAGATTGGTACCCAAAATAGCTACTAGATCTAAG
GTAAACGGACAAAGTGGAAGGATGGAGTTCTTTTGGACAATTTTAAAATCGAATGATGCA
ATAAACTTTGAGAGTAATGGGAACTTCATTGTTCCAGAAAATGCATACAAAATTGTCAAG
AAAGGGGACTCAACAATTATGAAAAGTGAGTTGGAATATAGTAACTGCAACACCAAATGT
CAGACTCCAATAGGGGCGATAAACTCCAGTATGCCATTCCACAACATCCACCCTCTCACC
ATTGGGGAATGCCCCAAATATGTGAAATCAAACAGATTAGTCCTTGCTACTGGGCTCAGA
AATAGCCCTCAAGGAGAGAAAAGAAGAAAAAAGAGAGGACTATTTGGAGCTATAGCAGGC
TTTATAGAGGGAGGATGGCAGGGAATGGTAGATGGTTGGTATGGGTACCACCATAGCAAC
GAGCAGGGAAGTGGGTACGCTGCAGACAAGGAATCCACTCAAAAGGCAATAGATGGAGTC
ACCAATAAGGTCAATTCGATCATTGACAAAATGAACACTCAGTTTGAGGCTGTTGGAAGG
GAGTTTAATAACTTAGAAAGGAGAATAGAAAATTTAAACAAGAAGATGGAAGACGGATTC
CTAGATGTCTGGACTTATAATGCTGAACTTCTGGTTCTCATGGAAAATGAGAGAACTCTA
GACTTTCATGACTCAAATGTCAAGAACCTTTATGACAAGGTCCGATTACAGCTTAGGGAT
AATGCAAAGGAGCTTGGTAACGGTTGTTTCGAGTTCTATCACAGATGTGATAATGAATGT
ATGGAAAGTGTAAGAAACGGAACGTATGACTACCCGCAATATTCAGAAGAAGCAAGATTA
AAAAGAGAGGAAATAAGTGAAGTAAAATTGGAGTCAATAGGAATTTACCAAATACTGTCA
ATTTATTCAACAGTGGCGAGCTCCCTAGCATTGGCAATCATGGTGGCTGGTCTATTTTTA
TGGATGTGCTCCAATGGATCGCTACAATGCAGAATTTGCATTTAAATTTGTGAGTTCAAA
TTGTAGTTAAAAACACCCTTGTTTCCTACT
>gi|385198481|gb|JQ858480.1| Influenza A virus (A/duck/Egypt/11762s/2011(H5N1)) segment 4 hemagglutinin (HA) gene, complete cds
AGCAGGGGTTCAATCTGTCAAAATGGAGAAAATAGTGCTTCTTCTTGCAATAGTCAGTAT
TGTTAAAAGTGATCAGATTTGCATTGGTTACCATGCAAACAACTCGACAGAGCAGGTTGA
CACAATAATGGAAAAGAACGTCACTGTTACACACGCCCAAGACATACTGGAAAAGACACA
CAACGGGAAACTCTGCAATCTAGATGGAGTGAAGCCTCTAATTTTAAGAGATTGTAGTGT
AGCTGGATGGCTCCTTGGGAACCCAATGTGCGACGAATTCCTCAATGTGCCGGAATGGTC
TTACATAGTGGAGAAGATCAATCCAGCCAATGACCTCTGTTATCCAGGGAATTTCAACGA
CTATGAAGAACTGAAACACCTATTGAGCAGAATAAACCATTTTGAGAAAATTCAGATCAT
TCCCAAAGATTCTTGGTCAGATCATGAAGTCTCAGGAGTGAGCTCAGCATGTCCATACCA
GGGAAGATCCTCCTTTTTTAGAAATGTGGTATGGCTTACCAAAAAGAACGATGCATACCC
AACAATAAAGAAAAGTTACAATAATACCAACCAAGAAGATCTTTTGGTACTATGGGGGAT
TCACCATCCAAATGATGCTGCAGAGCAGACAAGGCTTTATCAAAACCCAACTACCTATAT
TTCCGTTGGGACATCAACACTAAACCAGAGATTGGTACCCAAAATATCTACTAGATCTAA
GGTAAACGGGCAAAGTGGAAGGATGGAGTTCTTTTGGACAATTCTAAAATCGAATGATGC
AATAAACTTTGAGAGTAATGGAAACTTCGTTGCTCCAGAAAATGCATACAAAATTGTCAA
GAAAGGGGACTCAACAATTATGAAAAGTGAGTTGGAATATAGTAACTGCAACACCAAGTG
TCAGACTCCAATAGGGGCAATAAACTCTAGTATGCCATTCCACAACATCCACCCTCTCAC
CATCGGGGAATGCCCCAAATATGTGAAATCAAACAGATTAGTCCTTGCTACTGGGCTCAG
AAATAGCCCCCAAGGAGAGAAAAGAAGAAAAAAGAGAGGACTATTTGGAGCTATAGCAGG
CTTTATAGAGGGAGGATGGCAGGGAATGGTAGATGGTTGGTATGGGTACCACCATAGCAA
CGAGCAGGGGAGTGGGTACGCTGCAGACAAAGAATCCACTCAAAAGGCAATAGATGGAGT
CACCAATAAGGTCAATTCGATCATTGACAAAATGAACACTCAGTTTGAGGCTGTTGGAAG
GGAATTTAATAACTTAGAAAGGAGAATAGAAAATTTAAACAAGAAGATGGAAGACGGATT
CCTAGATGTCTGGACTTATAATGCTGAACTTCTGGTTCTCATGGAAAATGAGAGAACTCT
AGACTTTCATGACTCAAATGTCAAGAACCTTTATGACAAGGTCCGACTACAGCTTAGGGA
TAATGCAAAGGAGCTTGGTAACGGTTGTTTCGAATTCTATCACAGATGTGATAATGAATG
TATGGAAAGTGTAAGAAACGGAACGTATGACTACCCTCAATATTCAGAAGAAGCAAGATT
AAAAAGAGAGGAAATAAGTGGAGTAAAATTGGAGTCAATAGGAACTTACCAAATACTGTC
AATTTATTCAACAGTGGCGAGCTCCCTAGCACTGGCAATCATGGTGGCTGGTCTATTTTT
ATGGATGTGCTCCAATGGATCGTTACAATGCAGAATTTGCATTTAAATTTGTGAGTTCAA
ATTGTAGTTAAAAACACCCTTGTTTCCTACT
>gi|385198479|gb|JQ858479.1| Influenza A virus (A/chicken/Egypt/1188/2011(H5N1)) segment 4 hemagglutinin (HA) gene, complete cds
TTCGTCTCAGGGAGCAAAAGCAGGGGTTCAATCTGTCAAAATGGAGAAAATAGTGCTTCT
TCTTGCAATAGTCAGTATTGTTAAAAGTGATCAGATTTGCATTGGTTACCATGCAAACAA
CTCGACAGAGCAGGTTGACACAATAATGGAAAAGAACGTCACTGTTACACACGCCCAAGA
CATACTGGAAAAGACACACAACGGGAAACTCTGCAATCTAGATGGAGTGAAGCCTCTAAT
TTTAAGAGATTGTAGTGTAGCTGGATGGCTCCTCGGGAACCCAATGTGCGACGAATTCCT
CAATGTGCCGGAATGGTCTTACATAGTGGAAAAGATCAATCCAGCCAATGACCTCTGTTA
TCCAGGGAATTTCAACGACTATGAAGAACTGAAACACCTATTGAGCARAATAAACCATTT
TGAGAAAATTCAGATCATTCCCAAAGATTCTTGGTCAGATCATGAAACCTCAGGAGTGAG
CTCAGCATGTCCATACCAGGGAAAATCCTCCTTTTTTAGAAATGTGGTATGGCTTACCAA
AAAGAACGATGCATACCCGACAATAAAGAAAAGTTACAATAATACCAACCAAGAAGATCT
TTTGGTACTATGGGGGATTCACCATCCAAATGATGCTGCAGAGCAGACAAGGCTTTATCA
AAACCCAACTACCTATATTTCCGTTGGGACATCAACACTAAACCAGAGATTGGTACCCAA
AATAGCTACTAGATCTAAGGTAAACGGGCAAAGTGGAAGGATGGAGTTCTTTTGGACAAT
TTTAAAATCGAATGATGCAATAAACTTTGAGAGTAATGGAAACTTCATTGCTCCAGAAAA
TGCATACAAAATTGTCAAGAAAGGGGACTCAACAATTATGAAAAGTGAGTTGGAATATAG
TAACTGCAACACCAAGTGTCAGACTCCAATAGGGGCGATAAACTCCAGTATGCCATTCCA
CAACATCCACCCTCTCACCATCGGGGAATGCCCCAAATACGTGAAATCAAACAGATTAGT
CCTTGCTACTGGGCTCAGAAATAGCCCTCAAGGAGAGAAAAGAAGAAAAAAGAGAGGACT
ATTTGGGGCTATAGCAGGCTTTATAGAGGGAGGATGGCAGGGAATGGTAGATGGTTGGTA
TGGGTACCACCATAGCAACGAGCAGGGGAGTGGGTACGCTGCAGACAAAGAATCCACTCA
AAAGGCAATAGATGGAGTCACCAATAAGGTCAATTCGATCATTGACAAAATGAACACTCA
GTTTGAGGCTGTTGGAAGGGAATTTAATAACTTAGAAAGGAGAATAGAAAATTTAAACAA
GAAGATGGAAGACGGATTCCTAGATGTCTGGACTTATAATGCTGAACTTCTGGTTCTCAT
GGAAAATGAGAGAACTCTAGACTTTCATGACTCAAATGTCAAGAACCTTTATGACAAGGT
CCGACTACAGCTTAGGGATAATGCAAAGGAGCTTGGTAACGGTTGTTTCGAGTTCTATCA
CAGATGTGATAATGAATGTATGGAAAGTGTAAGAAACGGAACGTATGACTACCCGCAATA
TTCAGAAGAAGCAAGATTAAAAAGAGAGGAAATAAGTGGAGTAAAATTGGAGTCAATAGG
AACTTACCAAATACTGTCAATTTATTCAACAGTGGCGAGCTCCCTAGCACTGGCAATCAT
GGTGGCTGGTCTATTTTTATGGATGTGCTCCAATGGATCGCTACAATGCAGAATTTGCAT
TTAATTTTGTGAGTTCAAATTGTAGTTAAAAACACCCTTGTTTCCTACT
>gi|385198473|gb|JQ858476.1| Influenza A virus (A/duck/Egypt/11685s/2011(H5N1)) segment 4 hemagglutinin (HA) gene, complete cds
GGGGTTCAATCTGTCAAAATGGAGAAAATAGTGCTTCTTCTTGCAATAGTCAGTATTGTT
AAAAGTGATCAGATTTGCATTGGTTACCATGCAAACAACTCGACAGAGCAGGTTGACACA
ATAATGGAAAAGAACGTCACTGTTACACACGCCCAAGACATACTGGAAAAGACACACAAC
GGGAAACTCTGCAATCTAGATGGAGTGAAGCCTCTAATTTTAAGAGATTGTAGTGTAGCT
GGATGGCTCCTCGGGAACCCAATGTGCGACGAATTCCTCAATGTGCCGGAATGGTCTTAC
ATAGTGGAAAAGATCAATCCAGCCAATGACCTCTGTTATCCAGGGAATTTCAACGACTAT
GAAGAACTGAAACACCTATTGAGCAGAATAAACCATTTTGAGAAAATTCAGATCATTCCC
AAAGATTCTTGGTCAGATCATGAAACCTCAGGAGTGAGCTCAGCATGTCCATACCAGGGA
AGATCCTCCTTTTTTAGAAATGTGGTATGGCTTACCAAAAAGAACGATGCATACCCAACA
ATAAAGAAAAGTTACAATAATACCAACCAAGAAGATCTTTTGGTACTATGGGGAATTCAC
CATCCAAATGATGCTGCAGAGCAGACAAGGCTTTATCAAAACCCAACTACCTATGTTTCC
GTTGGGACATCAACACTAAACCAGAGATTGGTACCCAAAATAGCTACTAGATCTAAGGTA
AACGGGCAAAGTGGGAGGATGGAGTTCTTTTGGACAATTTTAAAATCGAATGATGCAATA
AACTTTGAGAGTAATGGAAACTTCATTGCTCCAGAAAATGCATACAAAATTGTCAAGAAA
GGGGACTCAACAATTATGAAAAGTGAGTTGGAATATAGCAACTGCAACACCAAGTGTCAG
ACTCCAATAGGGGCGATAAACTCCAGTATGCCATTCCACAACATCCACCCTCTCACCATC
GGGGAATGCCCCAAATATGTGAAATCAAACAGATTAGTCCTTGCTACTGGGCTCAGAAAT
AGCCCTCAAGGAGAGAAAAGAAGAAAAAAGAGAGGACTATTTGGAGCTATAGCAGGTTTT
ATAGAGGGAGGATGGCAGGGAATGGTAGATGGTTGGTATGGGTACCACCATAGCAACGAG
CAGGGGAGTGGGTACGCTGCAGACAAAGAATCCACTCAAAAGGCAATAGATGGAGTCACC
AATAAGGTCAATTCGATCATTGACAAAATGAACACTCAGTTTGAGGCTGTTGGAAGGGAA
TTTAATAACTTGGAAAGGAGAATAGAAAATTTAAACAAGAAGATGGAAGACGGATTCCTA
GATGTCTGGACTTATAATGCTGAACTTCTGGTTCTCATGGAAAATGAGAGAACTCTAGAC
TTTCATGACTCAAATGTCAAGAACCTTTATGAAAAGGTCCGACTACAGCTTAGGGATAAT
GCAAAGGAGCTTGGTAACGGTTGTTTCGAGTTCTATCACAGATGTGATAATGAATGTATG
GAAAGTGTAAGAAACGGAACGTATGACTACCCGCAGTATTCAGAAGAAGCAAGATTAAAA
AGAGAGGAAATAAGTGGGGTAAAATTGGAGTCAATTGGAACTTACCAAATACTGTCAATT
TATTCAACAGTGGCGAGCTCTCTAGCACTGGCAATCATGGTGGCTGGTCTATCTTTATGG
ATGTGCTCCAATGGATCGCTACAATGCAGAATTTGCATTTAAATTTGTGAGTTCAAATTG
TAGTTAAAAACACCCTTGTTTCCTACT
>gi|385198471|gb|JQ858475.1| Influenza A virus (A/chicken/Egypt/11667s/2011(H5N1)) segment 4 hemagglutinin (HA) gene, complete cds
AGCAGGGGTTCAATCTGTCAAAATGGAGAGAATAGTGCTTCTTCTTGCAATAGCCAGTAT
TGTTAAAAGTGATCAGATTTGCATTGGTTACCATGCAAACAACTCGACAGAGCAGGTTGA
CACGATAATGGAAAAGAACGTCACTGTTACACACGCCCAAGACATACTGGAAAAGACACA
CAACGGAAAACTCTGCAATCTAGATGGAGTGAAGCCTCTAATTTTAAGAGATTGTAGTGT
AGCTGGATGGCTCCTCGGGAACCCAATGTGCGACGAATTCCTCAATGTGCCGGAATGGTC
TTACATAGTGGAGAAGATCAATCCAGCTAATGACCTCTGTTATCCAGGGAATTTCAATGA
CTATGAAGAACTGAAACACCTATTGAGCAGAATAAACCATTTTGAGAAAATTCAGATCAT
TCCCAAAGATTCTTGGTCAGATCATGAAGCCTCAGGAGTGAGCTCAGCATGTCCATACCA
GGGAAGATCCTCCTTTTTTAGAAATGTGGTATGGCTTACCAAAAAGAACGATGCATACCC
AACAATAAAGAAAAGTTACAATAATACCAACCAAGAAGATCTTTTGGTACTATGGGGGAT
TCACCATCCAAATGATGCTGCAGAGCAGACAAGGCTTTATCAAAACCCAACTACCTATAT
TTCCGTTGGGACATCAACACTAAACCAGAGATTGGTACCCAAAATAGCTACTAGATCTAA
GGTAAACGGGCAAAGTGGAAGGATGGAGTTCTTTTGGACAATTTTAAAATCGAATGATGC
AATAAACTTTGAGAGTAATGGGAACTTCATTGCTCCAGAAAATGCATACAAAATTGTCAA
GAAAGGGGACTCAACAATTATGAAAAGTGAGTTGGAATATAGTAACTGCAACACCAAGTG
TCAGACTCCAATAGGGGCGATAAACTCCAGTATGCCATTCCACAACATCCACCCTCTCAC
CATTGGGGAATGCCCCAAATATGTGAAATCAAACAGATTAGTCCTTGCTACTGGGCTCAG
AAATAGCCCTCAAGGAGAGAAAAGAAGAAAAAAGAGAGGACTATTTGGAGCTATAGCAGG
CTTTATAGAGGGAGGATGGCAGGGAATGGTAGATGGTTGGTATGGGTACCACCATAGCAA
CGAGCAGGGAAGTGGGTACGCTGCAGACAAGGAATCCACTCAAAAGGCAATAGATGGAGT
CACCAATAAGGTCAATTCGATCATTGACAAAATGAACACTCAGTTTGAGGCTGTTGGAAG
GGAGTTTAATAACTTAGAAAGGAGAATAGAAAATTTAAACAAGAAGATGGAAGACGGATT
CCTAGATGTCTGGACTTATAATGCTGAACTTCTGGTTCTCATGGAAAATGAGAGAACTCT
AGACTTTCATGACTCAAATGTCAAGAACCTTTATGACAAGGTCCGACTACAGCTTAGGGA
TAATGCAAAGGAGCTTGGTAACGGTTGTTTCGAGTTCTATCACAGATGTGATAATGAATG
TATGGAAAGTGTAAGAAACGGAACGTATGACTACCCGCAATATTCAGAAGAAGCAAGATT
AAAAAGAGAGGAAATAAGTGGAGTAAAATTGGAGTCAATAGGAACTTACCAAATACTGTC
AATTTATTCAACAGTGGCGAGCTCCCTAGCACTGGCAATCATGGTGGCTGGTCTATTTTT
ATGGATGTGCTCCAATGGATCGGTACAATGCAGAATTTGCATTTAA
>gi|385198467|gb|JQ858473.1| Influenza A virus (A/chicken/Egypt/11672s/2011(H5N1)) segment 4 hemagglutinin (HA) gene, complete cds
TCAGGGAGCAAAAGCAGGGGTTCAATCTGTCAAAATGGAGAAAATAGTGCTTCTTCTTGC
AATAGTCAGTATTGTTAAAAGTGATCAGATTTGCATTGGTTACCATGCAAACAACTCGAC
AGAGCAGGTTGACACAATAATGGAAAAGAACGTCACTGTTACACACGCCCAAGACATACT
AGAAAAGACACACAACGGGAAACTCTGCAACCTAGATGGAGTGAAGCCTCTAATTTTAAG
AGATTGTAGTGTAGCTGGATGGCTCCTCGGGAACCCAATGTGCGACGAATTCCTCAATGT
GCCGGAATGGTCTTACATAGTAGAGAAGATCAATCCAGCCAATGACCTCTGTTATCCAGG
GAATTTCAACGACTATGAAGAACTGAAACACCTATTGAGCAGAATAAACCATTTTGAGAA
AATTCAGATCATTCCCAAAGATTCTTGGTCAGATCATGAAACCTCAGGAGTGAGCTCAGC
ATGTCCATACCAGGGAAGATCCTCCTTTTTTAGAAATGTGGTATGGCTTACCAAAAAGAA
CGATGCATACCCAACAATAAAGAAAAGTTACAATAATACCAACCAAGAAGATCTTTTGGT
ACTATGGGGAATTCACCATCCAAATGATGCTGCAGAGCAGACAAGGCTTTATCAAAACCC
AACTACCTATGTTTCCGTTGGGACATCAACACTAAACCAGAGATTGGTACCCAAAATAGC
TACTAGATCTAAGGTAAACGGGCAAAGTGGGAGGATGGAGTTCTTTTGGACAATTTTAAA
ATCGAATGATGCAATAAACTTTGAGAGTAATGGAAACTTCATTGCTCCAGAAAATGCATA
CAAAATTGTCAAGAAAGGGGACTCAACAATTATGAAAAGTGAGTTGGAATATAGCAACTG
CAACACCAAGTGTCAGACTCCAATAGGGGCGATAAACTCCAGTATGCCATTCCACAACAT
CCACCCTCTCACCATCGGGGAATGCCCCAAATATGTGAAATCAAACAGATTAGTCCTTGC
TACTGGGCTCAGAAATAGCCCTCAAGGAGAGAAAAGAAGAAAAAAGAGAGGACTATTCGG
AGCTATAGCAGGTTTTATAGAGGGAGGATGGCAGGGAATGGTAGATGGTTGGTATGGGTA
CCACCATAGCAACGAGCAGGGGAGTGGGTACGCTGCAGACAAAGAATCCACTCAAAAGGC
AATAGATGGAGTCACCAATAAGGTCAATTCGATCATTGACAAAATGAACACTCAGTTTGA
GGCTGTTGGAAGGGAATTTAATAACTTGGAAAGGAGAATAGAAAATTTAAACAAGAAGAT
GGAAGACGGATTCCTAGATGTCTGGACTTATAATGCTGAACTTCTGGTTCTCATGGAAAA
TGAGAGAACTCTAGACTTTCATGACTCAAATGTCAAGAACCTTTATGAAAAGGTCCGACT
ACAGCTTAGGGATAATGCAAAGGAGCTTGGTAACGGTTGTTTCGAGTTCTATCACAGATG
TGATAATGAATGTATGGAAAGTGTAAGAAACGGAACGTATGACTACCCGCAGTATTCAGA
AGAAGCAAGATTAAAAAGAGAGGAAATAAGTGGAGTAAAATTGGAGTCAATTGGAACTTA
CCAAATACTGTCAATTTATTCAACAGTGGCGAGCTCTCTAGCACTGGCAATCATGGTGGC
TGGTCTATCTTTATGGATGTGCTCCAATGGATCGCTACAATGCAGAATTTGCATTTAA
>gi|385198465|gb|JQ858472.1| Influenza A virus (A/chicken/Egypt/113Q/2011(H5N1)) segment 4 hemagglutinin (HA) gene, complete cds
CAATCTGTCAAAATGGAGAGAATAGTGCTTCTTCTTGCAATAGTCAGTCTTGTTAAAAGT
GATCAGATTTGCATTGGTTACCATGCAAACAACTCAACACAGCAGGTTGACACAATAATG
GAAAAGAACGTCACTGTTACACACGCTCAAGACATACTGGAAAAGACACACAATGGGAAA
CTCTGCGATCTAGATGGAGTGAAGCCTCTAATTTTAAGAGATTGTAGTGTAGCTGGATGG
CTCCTCGGGAACCCAATGTGTGACGAATTCCCCAATGTGTCTGAATGGTCCTACATAGTG
GAGAAGGTCAATCCAGCCAATGACCTCTGTTACCCAGGGAATTTCAACAACTATGAAGAA
CTGAAACACCTATTGAGCAGAATAAACCGGTTTGAGAAAATTCAGATCATCCCCAAAAAT
TCTTGGCCAGACCATGAAGCCTCATTAGGAGTGAGCTCAGCATGTCCATACCAGGGAGAA
CTCTCCTTTTATAAAAATGTGGTATGGCTTATCAAAAAGAACAATACATACCCAACAATA
AAGGAAAGTTACCATAATACCAATCAAGAAGATCTTTTGGTGCTGTGGGGGATCCACCAT
CCAAATGATGAAAAAGAGCAAAAAAGTATCTATAAAAACCCAATTACCTATATTTCCGTT
GGGACATCAACACTAAACCAGAGATTGGTACCAAAGATAGCCACTAGACCTAAGGTAAAC
GGACAAAGTGGAAGAGTGGAGTTCTTTTGGACAATTTTAAAATCAAATGATACAATAAAC
TTTGAAAGTAATGGAAATTTCATTGCTCCAGAGTATGCATATAAAATTGTCAAGAAAGGG
AGCTCAACAATTATGAAAAGTGAGTTGGAATATGGTAACTGCAGCACCAAGTGTCAAACT
CCAATAGGGGCGATAAACTCCAGTATGCCATTCCACAACATCCACCCTCTCACCATCGGG
GAATGCCCCAAATATGTGAAATCAACCAGATTAGTCCTTGCTACTGGGCTCAGAAATAGC
CCTCAAGGAGAAGGAAGAAGAAAAAAGAGAGGACTATTTGGAGCTATAGCAGGTTTTATA
GAGGGAGGATGGCAGGGAATGGTAGATGGTTGGTATGGGTACCACCATAGCAACGAGCAG
GGGACTGGGTACGCTGCAGACAAAGAATCCACTCAAAAGGCAATAGATGGAGTCACCAAT
AAGGTCAACTCGATCATTGACAAAATGAATACTCAGTTTGAGGCTGTTGGGAGGGAATTT
AATAACTTGGAAAAGAGAATAGAAAATTTAAACAAGAAGATGGAAGACGGGTTCCTAGAT
GTCTGGACTTATAATGCTGAACTTCTGGTTCTCATGGAAAATGAGAGAACTCTAGACTTT
CATGACTCAAATGTCAGGAACCTTTACGACAAGGTGCGACTACAGCTTAGGGACAATGCA
AAGGAGCTTGGTAACGGTTGTTTCGAGTTCTATCACAAATGCGATAATGAATGTATGGAA
AGTGTAAGAAACGGAACGTATGACTACCCTCAGTATTCAGAAGAAGCAAGATTAAAAAGA
GAGGAAATAAGTGGAGTAAAATTGGAATCAATAGGAAATTACCAAATATTATCAATTTAT
TCAACAGTGGCAAGTTCCCTAGCACTGGCAATCATGGTGGCTGGTCTATCTTTATGGATG
TGCTCCAATGGATCGCTACAATGCAGAATTTGCATTTAAATTTGTGAGTTCAGATTGTAG
TTAAAAACACCCTTGTTTCCTACT
>gi|385198463|gb|JQ858471.1| Influenza A virus (A/chicken/Egypt/1176/2011(H5N1)) segment 4 hemagglutinin (HA) gene, complete cds
ATGGAGAAAATAGTGCTTCTTCTTGCAATAGTCAGTATTGTTAAAAGTGATCAGATTTGC
ATTGGTTACCATGCAAACAACTCGACAGAGCAGGTTGACACGATAATGGAAAAGAACGTC
ACTGTTACACACGCCCAAGACATACTGGAAAAGACACACAACGGGAAACTCTGCAATCTA
GATGGAGTGAAGCCTCTAATTTTAAGAGATTGTAGTGTAGCTGGATGGCTCCTCGGGAAC
CCAATGTGCGACGAATTCCTCAATGTGCCGGAATGGTCTTACATAGTGGAGAAGATCAAT
CCAGCTAATGACCTCTGTTATCCAGGGAATTTCAATGACTATGAAGAACTGAAACACCTA
TTGAGCAGAATAAACCATTTTGAGAAAATTCAGATCATTCCCAAAGATTCTTGGTCAGAT
CATGAAGCCTCAGGAGTGAGCTCAGCATGTCCATACCAGGGAAGATCCTCCTTTTTTAGA
AATGTGGTATGGCTTACCAAAAAGAACGATGCATACCCAACAATAAAGAAAAGTTACAAT
AATACCAACCAAGAAGATCTTTTGGTACTATGGGGGATTCACCATCCAAATGATGCTGCA
GAGCAGACAAGGCTTTATCAAAACCCAACTACCTATATTTCCGTTGGGACATCAACACTA
AACCAGAGATTGGTACCCAAAATAGCTACTAGATCTAAGGTAAACGGGCAAAGTGGAAGG
ATGGAGTTCTTTTGGACAATTTTAAAATCGAATGATGCAATAAACTTTGAGAGTAATGGA
AACTTCATTGCTCCAGAAAATGCATACAAAATTGTCAAGAAAGGGGACTCAACAATTATG
AAAAGTGAGTTGGAATATAGTAACTGCAACACCAAGTGTCAGACTCCAATAGGGGCGATA
AACTCCAGTATGCCATTCCACAACATCCACCCTCTCACCATCGGGGAATGCCCCAAATAT
GTGAAATCAAACAGATTAGTCCTTGCTACTGGGCTCAGAAATAGCCCTCAAGGAGAGAAA
AGAAGAAAAAAGAGAGGACTATTTGGAGCTATAGCAGGCTTTATAGAGGGAGGATGGCAG
GGAATGGTAGATGGTTGGTATGGGTACCACCATAGCAACGAGCAGGGAAGTGGGTACGCT
GCAGACAAAGAATCCACTCAAAAGGCAATAGATGGAGTCACCAATAAGGTCAACTCGATC
ATTGACAAAATGAACACTCAGTTTGAGGCTGTTGGAAGGGAGTTTAATAACTTAGAAAGG
AGAATAGAAAATTTAAACAAGAAGATGGAAGACGGATTCCTAGATGTCTGGACTTATAAT
GCTGAACTTCTGGTTCTCATGGAAAATGAGAGAACTCTAGACTTTCATGACTCAAATGTC
AAGAACCTTTATGACAAGGTCCGACTACAGCTTAGGGATAATGCAAAAGAGCTTGGTAAC
GGTTGTTTCGAGTTCTATCACAGATGTGATAATGAATGTATGGAAAGTGTAAGAAACGGA
ACGTATGACTACCCGCAATATTCAGAAGAAGCAAGATTAAAAAGAGAGGAAATAAGTGGA
GTAAAATTGGAGTCAATAGGAACTTACCAAATACTGTCAATTTATTCAACAGTGGCGAGC
TCCCTAGCACTGGCAATCATGGTGGCTGGTCTATTTTTATGGATGTGCTCCAATGGATCG
CTACAATGCAGAATTTGCATTTAAATTTGTGAGTTCAAATTGTAGTTAAAAACACCCTTG
TTTCCTACT
>gi|385198461|gb|JQ858470.1| Influenza A virus (A/duck/Egypt/1120SMF/2011(H5N1)) segment 4 hemagglutinin (HA) gene, complete cds
AGCAGGGGTTCAATCTGTCAAAATGGAGAAAATAGTGCTTCTTCTTGCAATAGTCAGTAT
TGTTAAAAGTGATCAGATTTGCATTGGTTACCATGCAAACAACTCGACAGAGCAGGTTGA
CACAATAATGGAAAAGAACGTCACTGTTACACACGCCCAAGACATACTGGAAAAGACACA
CAACGGGAAACTCTGCAATCTAGATGGAGTGAAGCCTCTAATTTTAAGAGATTGTAGTGT
AGCTGGATGGCTCCTCGGGAACCCAATGTGCGACGAATTCCTCAATGTGCCGGAATGGTC
TTACATAGTGGAGAAGATCAATCCAGCCAATGACCTCTGTTATCCAGGGAATTTCAACGA
CTATGAAGAACTGAAACACCTATTGAGCAGAATAAACCATTTTGAGAAAATTCAGATCAT
TCCCAAAGATTCTTGGTCAGATCATGAAGCCTCAGGAGTGAGCTCAGCATGTCCATACCA
GGGAAGATCCTCCTTTTTTAGAAATGTGGTATGGCTTACCAAAAAGAACGATGCATACCC
GACAATAAAGAAAAGTTACAATAATACCAACCAAGAAGATCTTTTGGTACTATGGGGGAT
TCACCATCCAAATGATGCTGCAGAGCAGACAAGGCTTTACCAAAACCCAACTACCTATAT
TTCCGTTGGGACATCAACACTAAACCAGAGATTGGTACCCAAAATAGCTACTAGATCTAA
GGTAAACGGGCAAAGTGGAAGGATGGAGTTCTTTTGGACAATTTTAAAATCGAATGATGC
AATAAACTTTGAGAGTAATGGAAACTTCATTGCTCCAGAAAATGCATACAAAATTGTCAA
GAAAGGGGACTCAACAATTATGAAAAGTGAGTTGGAATATAGTAACTGCAACACCAAGTG
TCAAACTCCAATAGGGGCGATAAACTCCAGTATGCCATTCCACAACATCCACCCTCTCAC
CATCGGGGAATGCCCCAAATATGTGAAATCAAACAGATTAGTCCTTGCTACTGGGCTCAG
AAATAGCCCTCAAGGAGAGAAAAGAAGAAAAAAGAGAGGACTATTTGGAGCTATAGCAGG
TTTTATAGAGGGAGGATGGCAGGGAATGGTAGATGGTTGGTATGGGTACCACCATAGCAA
CGAGCAGGGGAGTGGGTACGCTGCAGACAAAGAATCCACTCAAAAGGCAATAGATGGAGT
CACCAATAAGGTCAACTCGATCATTGACAAAATGAACACTCAGTTTGAGGCTGTTGGAAG
GGAATTTAATAACTTAGAAAGGAGAATAGAAAATTTAAACAAGAAGATGGAAGACGGATT
CCTAGATGTCTGGACTTATAATGCTGAACTTCTGGTTCTCATGGAAAATGAGAGAACTCT
AGACTTTCATGACTCAAATGTCAAGAACCTTTATGACAAGGTCCGACTACAGCTTAGGGA
TAATGCAAAGGAGCTTGGTAACGGTTGTTTCGAGTTCTATCACAGATGTGATAATGAATG
TATGGAAAGTGTAAGAAACGGAACGTATGACTACCCGCAGTATTCAGAAGAAGCAAGATT
AAAAAGAGAGGAAATAAGTGGAGTAAAATTGGAGTCAATAGGAACTTACCAAATACTGTC
AATTTATTCAACAGTGGCGAGCTCCCTAGCACTGGCAATCATGGTGGCTGGTCTATTTTT
ATGGATGTGCTCCAATGGATCGTTACAATGCAGAATTTGCATTTAAATTTGTGAGTTCAA
ATTGTAGTTAAAAACACCCTTGTTTCCTACT
>gi|385198459|gb|JQ858469.1| Influenza A virus (A/chicken/Egypt/11506SF/2011(H5N1)) segment 4 hemagglutinin (HA) gene, complete cds
AGCAGGGGTTCAATCTGTCAAAATGGAGAAAATAGTGCTTCTTCTTGCAATAGTCAGTAT
TGTTAAAAGTGATCAGATTTGCATTGGTTACCATGCAAACAACTCGACAGAGCAGGTTGA
CACAATAATGGAAAAGAACGTCACTGTTACACACGCCCAAGACATACTGGAAAAGACACA
CAACGGGAAACTCTGCAATCTAGATGGAGTGAAGCCTCTAATTTTAAGAGATTGTAGTGT
AGCTGGATGGCTCCTCGGGAACCCAATGTGCGACGAATTCCTCAATGTGCCGGAATGGTC
TTACATAGTGGAGAAGATCAATCCAGCCAATGACCTCTGTTATCCAGGGAATTTCAACGA
CTATGAAGAACTGAAACACCTATTGAGCARAATAAACCATTTTGAGAAAATTCAGATCAT
TCCCAAAGATTCTTGGTCAGATCATGAAGCCTCAGGAGTGAGCTCAGCATGTCCATACCA
GGGAAGGTCCTCCTTTTTTAGAAATGTGGTATGGCTTACCAAAAAGAACGATGCATACCC
AACAATAAAGAAAAGTTACAATAATACCAACCAAGAAGATCTTTTGGTACTATGGGGGAT
TCACCATCCAAATGATGCTGCAGAGCAGACAAGGCTTTATCAAAACCCAACTACCTATAT
TTCCGTTGGGACATCAACACTAAACCAGAGATTGGTACCCAAGATAGCTACTAGATCTAA
GGTAAACGGGAAAAGTGGAAGAATGGAGTTCTTTTGGACAATTTTAAAATCGAATGATGC
AATAAACTTTGAGAGTAATGGAAACTTCATTGCTCCAGAAAATGCATACAAAATTGTCAA
GAAAGGGGACTCAACAATTATGAAAAGTGAGTTGGAATATAGTAACTGCAACACCAAGTG
TCAGACTCCAATAGGGGCGATAAACTCCAGTATGCCATTCCACAACATTCACCCTCTCAC
CATCGGGGAATGCCCCAAATACGTGAAATCAAACAGATTAGTCCTTGCTACTGGGCTCAG
AAATAGCCCTCAAGGAGAGAAAAGAAGAAAAAAGAGAGGACTATTTGGAGCTATAGCAGG
CTTTATAGAGGGAGGATGGCAGGGAATGGTAGATGGTTGGTATGGGTACCACCATAGCAA
CGAGCAGGGGAGTGGGTACGCTGCAGACAAAGAATCCACTCAAAAGGCAATAGATGGAGT
CACCAATAAGGTCAATTCGATCATTGACAAAATGAACACTCAGTTTGAGGCTGTTGGAAG
GGAATTTAATAACTTAGAAAGGAGAATAGAAAATTTAAACAAGAAGATGGAAGACGGATT
CCTAGATGTCTGGACTTATAATGCTGAACTTCTGGTTCTCATGGAAAATGAGAGAACTCT
AGACTTTCATGACTCAAATGTCAAGAACCTTTATGACAAGGTCCGACTACAGCTTAGGGA
TAATGCAAAGGAGCTTGGTAACGGTTGTTTCGAGTTCTATCACAGATGTGATAATGAATG
TATGGAAAGTGTAAGAAACGGAACGTATGACTACCCGCAGTATTCAGAAGAAGCAAGGTT
AAAAAGAGAGGAAATAAGTGGAGTAAAATTGGAGTCAATAGGAACTTACCAAATACTGTC
AATTTATTCAACAGTGGCGAGCTCCCTAGCACTGGCAATCATGGTGGCTGGTCTATTTTT
ATGGATGTGTTCCAATGGATCGCTACAATGCAGAATTTGCATTTAA
