# Supplementary material for: A global phylogenetic analysis in order to determine the host species and geography dependent features present in the evolution of avian H9N2 influenza hemagglutinin
Source: PeerJ. 2014 Oct 30;2:e655. doi: 10.7717/peerj.655 (PMC4217197; doi:10.7717/peerj.655)
Supplement: Supplemental Information 5 — There are two directories one for the protein sequences and a second for the nucleotide sequences. There are also two MEGA files that include the nucleotide alignment (.mas file) and the phylogenetic trees (.mts file). [file peerj-02-655-s005.zip › Raw Nucleotide Data/fujianDNA.fasta]

>gi|344222056|gb|JN571286.1| Influenza A virus (A/chicken/Fujian/FZ11/2011(H9N2)) segment 4 hemagglutinin (HA) gene, complete cds
ATTTCACAACCAGTCAAGATGGAAACAATATCACTAATAACTATGCTGCTAGTAGTAACA
ATGAGCAATGCAGATAAAATATGCATCGGCTACCAATCAACAAACTCCACAGAAACTGTA
GACACACTAACAGAGAACAATGTCCCTGTGACACATGCCAAAGAATTGCTCCACACTGAG
CACAATGGGATGCTGTGTGCAACAACCTTGGGACAACCTCTCATTCTAGACACCTGTACC
ATTGAAGGACTAATCTATGGCAATCCTTCCTGTGATCTGCTGTTGGGAGGAAGAGAGTGG
TCCTATATCGTCGAGAGACCATCTGCTGTTAATGGATTGTGTTACCCTGGGAATGTGGAA
AATCTAGAAGAGCTAAGGTCACTCTTTAGTTCTGCTAGTTCTTATCAAAGGATCCAGATC
TTTCCAGATACAATCTGGAATGTGTCTTACAGTGGGACAAGCAAAGCATGTTCAGATTCA
TTCTACAGAAGCATGAGATGGTTGACCCAAAAGAACAACGCTTACCCTGTTCAAGACGCC
CAGTACACAAATAATCAAGGAAAGAACATTCTTTTCATGTGGGGCATAAATCACCCACCT
ACCGATACTACGCAAACAAACCTGTACACAAGAACCGACACAACAACAAGTGTGGCAACA
GAAGAAATAAATAGGACCTTCAAACCATTGATAGGGCCAAGGCCTCTTGTCAATGGTTTA
CAGGGAAGAATTGATTATTATTGGTCGGTATTGAAGCCAGGTCAAACACTGCGAATAAGA
TCCAATGGGAATCTAATAGCTCCATGGTATGGACACATTCTTTCAGGAGAGAGCCACGGA
AGAATCTTAAAGACTGATTTAAAGAGGGGTAGCTGTACAGTGCAATGTCAAACAGAAAAA
GGTGGCTTAAACACAACATTGCCATTTCAAAATGTAAGTAAATATGCATTTGGAAACTGC
TCGAAATATATTGGAGTAAAGAGTCTCAAACTTGCGGTTGGTCTGAGGAATGTGCCTTCT
AGATCTAGTAGAGGACTATTCGGGGCCATAGCTGGATTCATAGAGGGAGGTTGGTCAGGA
CTAGTTGCTGGTTGGTATGGATTCCAGCATTCAAATGACCAAGGGGTTGGTATGGCAGCA
GATAGAGACTCAACCCAAAAGGCAATTGATAAAATAACATCCAAAGTGAATAACATAGTC
GATAAAATGAACAAACAGTATGAAATCATAGATCATGAATTCAGTGAGGTTGAAACTAGA
CTTAACATGATCAATAATAAGATTGATGATCAAATCCAAGACATATGGGCATATAATGCA
GAATTGCTAGTGCTGCTTGAAAATCAGAAAACACTCGATGAGCATGATGCAAATGTGAAC
AATCTATACAATAAAGTTAAGAGGGCATTAGGTTCCAATGCAATGGAAGATGGGAAAGGA
TGTTTCGAGCTATACCACAAATGTGATAACCAATGCATGGAGACAATTCGGAACGGAACC
TACAACAGGAGGAGGTATCAAGAGGAATCAAAATTAGAAAGACAGAAAATAGAGGGGGTC
AAGCTGGAATCTGAAGGAACTTACAAAATTCTCACCATTTATTCGACTGTTGCCTCTTCT
CTTGTAATTGCAATGGGGTTTGCTGCCTTCTTGTTCTGGGCCATGTCCAATGGGTCTTGC
AGATGCAACATTTGTATATAATT
>gi|344222054|gb|JN571285.1| Influenza A virus (A/chicken/Fujian/FZ04/2011(H9N2)) segment 4 hemagglutinin (HA) gene, complete cds
ATTTCACAACCAGTCAAGATGGAAACAATATCACTAATAACTATGCTGCTAGTAATAACA
ATGAGCAATGCAGATAAAATATGCATCGGCTACCAATCAACAAACTCCACAGAAACTGTA
GACACACTAACAGAAAACAGTGTCCCTGTGACACACGCCAAAGAATTGCTCCACACTGAG
CACAATGGGATGCTGTGTGCAACAACCTTGGGACAGCCTCTCATTCTAGACACCTGTACC
ATTGAAGGACTAATCTATGGCAATCCTTCCTGTGATCTACTGTTGGGAGGAAGAGAATGG
TCCTATATCGTCGAGAGACCATCTGCTGTTAATGGATTGTGTTACCCTGGGAACGTGGAA
AATCTAGAAGAGCTAAGGTCACTCTTTAGTTCTGCTAGTTCTTATCAAAGGATCCAAATC
TTTCCAGATACAATCTGGAATGTGTCTTACAGTGGGACAAGCAAAGCATGTTCAGATTCA
TTCTACAGAAGTATGAGATGGTTGACCCAAAAGAACAACGCTTACCCTGTTCAAGACGCC
CAATACACAAATAATCAAGGAAAGAACATTCTTTTCATGTGGGGCATAAATCACCCACCT
ACCGATACTGCGCAAACAAATCTGTACACAAGAACCGACACAACAACAAGTGTGGCAACA
GAAGAAATAAATAGGACCTTCAAACCATTGATAGGACCAAGGCCTCTTGTCAATGGTTTA
CAGGGAAGAATTGATTATTATTGGTCAGTATTGAAGCCAGGTCAAACACTGCGAATAAGA
TCCAATGGGAATCTAATAGCTCCATGGTATGGACACATTCTTTCAGGAGAGAGCCACGGA
AGAATCTTAAAGACTGATTTAAAGAGGGGTAGCTGTACAGTGCAATGTCAAACAGAAAAA
GGTGGCTTAAACACAACATTGCCATTTCAAAATGTAAGTAAATATGCATTTGGAAACTGC
TCGAAATATATTGGAGTAAAGAGTCTCAAACTTGCGGTTGGTCTGAGGAATGTGCCTTCT
AGATCTAGTAGAGGACTATTCGGGGCCATAGCTGGATTCATAGAGGGAGGTTGGTCAGGA
CTAGTTGCTGGTTGGTATGGATTCCAGCATTCAAATGACCAAGGGGTTGGTATGGCAGCA
GATAGAGACTCAACCCAAAAGGCAATTGATAAAATAACATCCAAAGTGAATAACATAGTC
GATAAAATGAACAAACAGTATGAAATCATAGATCATGAATTCAGTGAGGTTGAAACTAGA
CTTAACATGATCAATAATAAGATTGATGATCAAATCCAAGACATATGGGCATATAATGCA
GAATTGCTAGTGCTGCTTGAAAATCAGAAAACACTCGATGAGCATGATGCAAATGTGAAC
AACCTATACAATAAAGTTAAGAGGGCATTAGGTTCCAATGCAATGGAAGATGGGAAAGGA
TGTTTCGAGCTATACCACAAATGTGATAACCAATGCATGGAGACAATTCGGAACGGGACC
TACAACAGGAGGAGGTATCAAGAGGAATCAAAATTAGAAAGACAGAAAATAGAGGGGGTC
AAGCTGGAATCTGAAGGAACTTACAAAATTCTCACCATTTATTCGACTGTTGCCTCATCT
CTTGTAATTGCAATGGGGTTTGCTGCCTTCTTGTTCTGGGCCATGTCCAATGGGTCTTGC
AGATGCAACATTTGTATATAATT
>gi|327420592|gb|JF715008.1| Influenza A virus (A/chicken/Fujian/G9/2009(H9N2)) segment 4 hemagglutinin (HA) gene, complete cds
ATGGAAGTAGTATCACTAATAACTATGCTGCTAGTAGTAACAATGAGCAATGCAGACAAA
ATATGCATCGGCTACCAATCAACAAACTCCACAGAAACTGTAGACACACTAACAGAAAAC
AATGTCCCTGTGACACACGCCAAAGAATTGCTCCACACTGAGCACAATGGGATGCTGTGT
GCAACAACCTTGGGACAGCCTCTCATTCTAGACACCTGTACCATTGAAGGACTAATCTAC
GGCAATCCTTCCTGTGATCTACTGTTGGGAGGAAGAGAATGGTCTTATATCGTCGAGAGA
CCATCTGCTGTTAATGGATTGTGTTACCCCGGGAATGTGGAAAATCTAGAAGAGCTAAGG
TCACTCTTTAGTTCTGCTAGTTCTTATCAAAGGATCCAGATCTTTCCAGATACAATCTGG
AATGTGTCTTACAGTGGGACAAGCAAAGCATGTTCAGATTCATTCTACAGAAGCATGAGA
TGGTTGACCCAAAAGAACAACGCTTACCCTGTTCAAGACGCCCAATACACAAATGATCGA
GAAAAGAACATTCTTTTCATGTGGGGCATAAATCACCCACCTACCGATACTGCGCAAACA
AATCTGTACACAAGAACCGACACAACAACAAGTGTGGCAACAGAAGAAATAAATAGGACC
TTCAAACCATTGATAGGACCAAGGCCTCTTGTCAATGGTTTACAGGGAAGAATTGATTAT
TATTGGTCGGTATTAAAGCCAGGTCAAACACTGCGAATAAGATCCAATGGGAATCTAATA
GCTCCATGGTATGGACACATTCTTTCAGGAGAGAGCCACGGAAGAATCTTGAAGACTGAT
TTAAAGAGGGGTAGTTGTACAGTGCAATGTCAAACAGAAAAAGGTGGCTTAAACACAACA
TTGCCATTTCAAAATGTAAGTAAATATGCATTTGGAAACTGCTCGAAATACATTGGAGTA
AAGAGTCTCAAACTTGCGGTTGGTCTGAGGAATGTGCCTTCTAGATCTAGTAGAGGACTA
TTTGGGGCCATAGCTGGATTCATAGAGGGAGGTTGGTCAGGACTAGTTGCTGGTTGGTAT
GGATTCCAGCATTCAAATGACCAAGGGGTTGGTATGGCAGCAGATAGAGACTCAACCCAA
AAGGCAATTGATAAAATAACATCCAAAGTGAATAACATAGTCGATAAAATGAACAAACAG
TATGAAATTATAGATCATGAATTCAGTGAGGTTGAAACTAGACTTAACATGATCAATAAT
AAGATTGATGATCAAATCCAAGACATATGGGCATATAACGCAGAATTGCTAGTGCTGCTT
GAAAATCAGAAAACACTCGATGAGCATGATGCAAATGTGAACAATCTATACAATAAAGTT
AAGAGGGCATTAGGTTCCAATGCAGTGGAAGATGGGAAAGGATGTTTCGAGCTATACCAC
AAATGTGATAACCAATGCATGGAGACAATTCGGAACGGGACCTACAACAGGAGGAAGTAT
CAAGAGGAATCAAAATTAGAAAGACAGAAAATAGAGGGGGTCAAGCTGGAATCTGAAGGA
ACTTACAAAATCCTCACCATTTATTCGACTGTTGCCTCATCTCTTGTGATTGCAATGGGG
TTTGCTGCCTTCTTGTTCTGGGCCATGTCCAATGGGTCTTGCAGATGCAACATTTGTATA
TAA
>gi|357528387|gb|JN986889.1| Influenza A virus (A/chicken/Fujian/HJF04/2011(H9N2)) segment 4 hemagglutinin (HA) gene, complete cds
ATGGAAGTAGTATCACTAATAACTATGCTGCTAGTAGCCACAATGAGCAATGCAGATAAA
ATATGCATCGGCTACCAATCAACAAACTCCACAGAAACTGTAGACACACTAACAGAAAAC
AATGTCCCTGTGACACACGCCAAAGAATTGCTCCACACTGAGCACAATGGGATGCTGTGT
GCAACAACCTTGGGACAGCCTCTCATTCTAGACACCTGTACCGTTGAAGGACTAATCTAC
GGCAATCCTTCCTGTGATCTACTGTTGGAAGGAAGAGAATGGTCCTATATCGTCGAGAGA
CCATCTGCTGTTAATGGATTGTGTTACCCCGGGAATGTGGAAAATCTAGAAGAACTAAGG
TCACTCTTTAGTTCTGCTAGTTCTTATCATAGGATCCAGATCTTTCCCGATACAATCTGG
AACGTGTCATACAGTGGGACAAGCAAAGCATGTTCAAATTCATTCTACAGAAGCATGAGA
TGGTTGACCCAAAAGAACAACGCTTACCCTGTTCAAGACGCCCAATACACAAATAATCGA
GAAAAGAACATTCTTTTCATGTGGGGCATAAATCACCCACCTACCGATACTGCGCAAACA
AATCTGTACACAAGAACCGACACAACAACAAGTGTGGCAACAGAAGAAATAAGTAGGACC
TTCAAACCATTGATAGGACCAAGGCCTCTTGTCAATGGTTTACAGGGAAGAATTGATTAT
TATTGGTCGATATTGAAACCAGGTCAAACACTGCGAATAAGGTCCAATGGGAATCTAATA
GCTCCATGGTATGGACACATTCTTTCAGGAGAGAGCCACGGAAGAATCTTGAAGACTGAT
TTAAAAAAGGGTAGCTGTACAGTGCAATGTCAAACAGAAAAAGGTGGCTTAAACACAACA
TTGCCATTTCAAAATATAAGTAAGTATGCATTTGGAAACTGCTCGAAATATATTGGAGTA
AAGAGCCTCAAACTTGCGATTGGTCTGAGGAATGTGCCTTCTAGGTCTAGTAGAGGACTA
TTCGGGGCCATAGCTGGATTCATAGAGGGGGGTTGGTCAGGACTAGTTGCTGGTTGGTAT
GGATTCCAGCATTCAAATGACCAAGGGGTTGGTATGGCAGCAGATAGAGACTCAACCCAA
AAGGCAATTGATAAAATAACATCCAAAGTGAATAACATAGTCGATAAAATGAACAAACAG
TATGAAATTATAGATCATGAATTCAGTGAGGTTGAAACTAGACTTAACATGATCAATAAT
AAGATTGATGATCAAATTCAAGACATATGGGCATATAATGCAGAATTGCTAGTGCTGCTT
GAAAATCAGAAAACACTCGATGAGCATGATGCAAATGTGAACAATCTATACAATAAAATT
AAGAGGGCATTAGGTTCCAATGCAGTGGAAGATGGGAAAGGATGTTTCGAGCTATACCAC
AAATGTGATAACCAATGCATGGAGACAATTCGGAACGGGACCTACAACAGGAGGAAGTAT
CAAGAGGAATCAAAATTAGAAAGACAGAAAATAGAGGGGATCAAGCTGGAATCTGAAGGA
ACTTACAAAATCCTCACCATTTATTCGACTGTTGCCTCATCTCTTGTGATTGCAATGGGG
TTTGCTGCCTTCTTGTTCTGGGCCATGTCCAATGGGTCTTGCAGATGCAACATTTGTATA
TAA
>gi|284930010|gb|GU471798.1| Influenza A virus (A/duck/Fujian/T14/2007(H9N2)) segment 4 hemagglutinin (HA) gene, complete cds
ATGGAAGTAGTATCACTAATAACTATACTACTAGTAGTAACACTAAGCAATGCAGATAAA
ATCTGCATCGGCTACCAATCAACAAACTCCACAGAAACTGTAGACACGCTAACAGAAAAC
AATGTTCCTGTGACACATGCCAAAGAATTACTCCACACAGAGCACAATGGGATGCTATGT
GCAACAAATCTGGGACATCCTCTTATTCTAGACACCTGTACCATTGAAGGGCTAATCTAT
GGCAACCCTTCTTGTGATCTACTGCTGGAAGGAAGAGAATGGTCCTATATCGTCGAAAGA
CCATCGGCTGTTAATGGATTGTGTTACCCCGGAAATGTAGAAAACCTAGAAGAACTAAGG
TCACTTTTTAGTTCTGCTAGTTCTTACCAAAGAATCCAGATCTTTCCAGACACAATCTGG
AATGTGTCTTATAGTGGAACAAGCAAAGCATGTTCAGATTCATTCTACAGGAGCATGAGA
TGGTTGACTCAAAAGAACAACGCTTACCCTGTTCAAGACGCCCAATACACAAATAATAGA
GGAAAGAGCATTCTGTTCATGTGGGGTATAAATCACCTACCCACTGATACTGCGCAGACA
AATCTGTACACAAGGACTGACACAACAACAAGTGTGGCAACAGAAGATATAAATAGGACC
TTCAAACCATTGATAGGGCCAAGGCCTCTTGTCAATGGTCAGCAAGGAAGGATTGATTAT
TATTGGGCGGTATTGAAACCAGGTCAGACATTGCGAGTAAGATCCAATGGGAATCTAATC
GCTCCATGGTATGGACACATTCTTTCAGGAGAGAGCCACGGAAGAATCTTGAAGACGGAT
TTAAACAGTGGTAACTGTGTAGTGCAATGTCAGACAGAAAGAGGTGGCTTGAATACTACA
TTGCCATTCCACAATGTAAGTAAGTATGCATTTGGAAACTGCCCAAAATATGTTGGAATA
AAGAGTCTCAAACTGGCAGTTGGTCTGAGGAATGTGCCTGCTAGATCAAGTAGAGGATTA
TTTGGAGCCATAGCTGGATTCATAGAGGGAGGTTGGTCAGGACTAGTTGCTGGTTGGTAT
GGGTTCCAGCATTCAAATGATCAAGGAACTGGTATGGCTGCAGATAGAGACTCAACTCAA
AAGGCAATTGACAAAATAACGTCCAAAGTAAATAATATAGTCGATAAGATGAACAAACAG
TATGAAATTATTGATCATGAATTCAGCGAGGTTGAAACTAGACTCAATATGATCAATAAT
AAGATTGATGACCAAATTCAAGACATATGGGCATATAATGCAGAATTGCTAGTACTGCTT
GAAAACCAGAAAACGCTCGATGAGCATGATGCGAATGTGAACAATCTATATAACAAAGTG
AAGAGGGCACTGGGTTCCAATGCAGTGGAAGATGGGAAAGGATGCTTCGAGCTATACCAT
AAATGTGATGACCAGTGCATGGAGACAATTCGGAACGGGACCTATAACAGAAGAAAGTAT
AAAGAGGAATCAAGACTAGAGAGACAGAAAATAGAAGGGGTCAAACTGGAATCTGAAGGA
ACCTACAAAATCCTCACCATTTATTCGACTGTCGCCTCATCTCTTGTTATTGCAATGGGG
TTTGCTGCCTTCTTGTTCTGGGCCATGTCCAATGGATCTTGCAGATGCAACATTTGTATA
TAA
>gi|284930008|gb|GU471797.1| Influenza A virus (A/duck/Fujian/T7/2007(H9N2)) segment 4 hemagglutinin (HA) gene, complete cds
ATGGAAGTAGTATCACTAATAACTATACTACTAGTAGTAACACTAAGCAATGCAGATAAA
ATCTGCATCGGCTACCAATCAACAAACTCCACAGAAACTGTAGACACGCTAACAGAAAAC
AATGTTCCTGTGACACATGCCAAAGAATTACTCCACACAGAGCACAATGGGATGCTATGT
GCAACAAATCTGGGACATCCTCTTATTCTAGACACCTGTACCATTGAAGGGCTAATCTAT
GGCAACCCTTCTTGTGATCTACTGCTGGGAGGAAGAGAATGGTCCTATATCGTCGAAAGA
CCATCGGCTGTTAATGGATTGTGTTACCCCGGAAATGTAGAAAACCTAGAAGAACTAAGG
TCACTTTTTAGTTCTGCTAGTTCTTACCAAAGAATCCAGATCTTTCCAGACACAATCTGG
AATGTGTCTTATAGTGGGACAAGCAAAGCATGTTCAGATTCATTCTACAGGAGCATGAGA
TGGTTGACTCAAAAGAACAACGCTTACCCTGTTCAAGACGCCCAACACACAAATAATAGA
GGAAAGAACATTCTGTTCATGTGGGGTATAAATCACCCACCCACTGATACTGCGCAGACA
AATCTGTACACAAGGACTGACACAACAACAAGTGTGGCAACAGAAGATATAAATAGGACC
TTCAAACCATTGATAGGGCCAAGGCCTCTTGTCAATGGTCAGCAAGGAAGGATTGATTAT
TATTGGGCGGTATTGAAACCAGGTCAGACATTGCGAGTAAGATCCAATGGGAATCCAATC
GCTCCATGGTATGGACACATTCTTTCAGGAGAGAGCCACGGAAGAATCCTGAAGACGGAT
TTAAACAGTGGTAACTGTGTAGTGCAATGTCAGACAGAAAGAGGTGGCTTGAATACTACA
TTGCCATTCCACAATGTAAGTAAGTATGCATTTGGAAACTGCCCAAAATATGTTGGAATA
AAGAGTCTCAAACTGGCAGTTGGTCTGAGGAATGTGCCTGCTAGATCAAGTAGAGGATTA
TTTGGAGCCATAGCTGGATTCATGGAGGGAGGTTGGTCAGGACTAGTTGCTGGTTGGTAT
GGGTTCCAGCATTCAAATGATCAAGGAACTGGTATGGCTGCAGATAGAGACTCAACTCAA
AAGGCAATTGACAAAATAACGTCCAAAGTAAATAATATAGTCGATAAGATGAACAAACAG
TATGAAATTATTGATCATGAATTCAGCGAGGTTGAAACTAGACTCAATATGATCAATAAT
AAGATTGATGACCAAATTCAAGACATATGGGCATATAATGCAGAATTGCTAGTACTGCTT
GAAAACCAGAAAACGCTCGATGAGCATGATGCGAATGTGAACAATCTATATAACAAAGTG
AAGAGGGCACTGGGTTCCAATGCAGTGGAAGATGGGAAAGGATGCTTCGAGCTATACCAT
AAATGTGATGACCAGTGCATGGAGACAATTCGGAACGGGACCTATAACAGAAGAAAGTAT
AAAGAGGAATCAAGACTAGAGAGACAGAAAATAGAAGGGGTCAAACTGGAATCTGAAGGA
ACCTACAAAATCCTCACCATTTATTCGACTGTCGCCTCATCTCTTGTTATTGCAATGGGG
TTTGCTGCCTTCTTGTTCTGGGCCATGTCCAATGGATCTTGCAGATGCAACATTTGTATA
TAA
>gi|333125846|gb|JF916721.1| Influenza A virus (A/duck/Fujian/MH/2003(H9N2)) segment 4 hemagglutinin (HA) gene, complete cds
AGCAAAAGCCGTGGAACTTCACAACCAGTCAAGATGGAAACAATATCACTAATAACTATA
CTACTACTAGTAACAACAAGCAATGCAGATAAAATCTGCATCGGCTACCAATCAACAAAC
TCCACAGAAACTGTGGATACGCTAGCAGAAAACAATGTTCCTGTGACACATGCCAAAGAA
TTGCTCCACACAGAGCACAATGGGATGCTGTGTGCAACAAATCTGGGACATCCTCTCATT
CTAGACACCTGTACCATTGAAGGACTGATCTATGGCAACCCTTCTTGTGATCTGCTGTTA
GGAAGAGGAGAATGGTCCTACATCGTCGAAAGACCATCGGCTGTTAATGGAATGTGTTAC
CCCGGGAATGTAGAAAACCTAGAGGAACTAAGGTCACTTTTTAGTTCTGCTAGTTCATAC
CAAAGAATCCAGATCTTTCCAGACACGATCTGGAATGTGTCTTACAGTGGAACAAGCAAA
GCATGTTCAGATTCATTCTACAGGAGCATGAGATGGTTGACTCAAAAGGACAACGCTTAC
CCTATTCAAGACGCCCAATACACAAATAATAGAGGAAAGAGCATCCTTTTCATGTGGGGC
ATAAATCACCCACCCACCGATACTGCACAGACAAATCTGTATACAAGGACTGACACAACA
ACAAGTGTGACAACAGAAGATATAGATAGGACCTTCAAACCAGTGATAGGGCCAAGGCCC
CTTGTCAATGGTCAGCAGGGAAGAATTGATTATTATTGGTCGGTATTGAAACCAGGTCAG
ACATTGCGAGTAAGATCCGATGGGAATCTAATTGCTCCATGGTATGGACACATTCTTTCA
GGAGAGAGCCACGGAAGAATCCTGAAGACTGATTTAAACAGTGGTAACTGTGTAGTGCAA
TGTCAGACTGAAAGAGGTGGCTTAAACACTACATTGCCATTCCAAAATGTCAGTAAATAT
GCATTTGGAAACTGCCCAAAGTATGTTGGAGTAAAGAGTCTCAAACTGGCAGTTGGTCTA
AGGAATGTGCCTGCTAGATCAAGTAGAGGACTATTTGGGGCCATAGCTGGATTCATAGAG
GGAGGTTGGTCAGGGCTAGTCGCTGGTTGGTATGGGTTCCAGCATTCAAATGATCAAGGG
GTTGGTATGGCTGCAGATAGAGACTCAACTCAAAAGGCAATTGACAAAATAACATCCAAA
GTGAATAATATGGTCGATAAAATGAACAAGCAATATGAAATTATTGATCATGAATTCAGC
GAGGTTGAAACTAGACTCAATATGATCAATAATAAGATTGATGACCAAATACAAGACATA
TGGGCATATAACGCAGAATTGCTAGTGTTGCTTGAAAATCAGAAAACACTCGATGAGCAT
GATGCGAATGTAAACAATCTATATAACAAAGTGAAGAGGGCACTGGGTTCCAATGCAATG
GAAGATGGGAAAGGATGTTTCGAGCTATACCATAAATGTGATGATCAGTGCATGGAGACA
ATTCGGAACGGGACCTATAACAGGAGAAAGTATAAAGAGGAATCAAGACTAGAAAGACAG
AAAATAGAAGGGGTCAAGCTGGAATCTGAAGGAACTTACAAAATCCTCACCATTTATTCG
ACTGTCGCCTCATCTCTTGTGATTGCAATGGGGTTTGCTGCCTTCTTGTATTGTACCATG
TCCAATGGATCTTGCAGATGCAACATTTGTATATAATTGGCAAAAACACCCTTGTTTCTA
CT
>gi|202071345|gb|FJ190122.1| Influenza A virus (A/chicken/Fujian/2/2002(H9N2)) segment 4 hemagglutinin (HA) gene, complete cds
TCACAACCACTCAAGATGGAAGCAATATCACTAATAACTATACTACTAGTAGTAACAGCA
AGCACTGCAGATAAAATCTGCATCGGCTACCAATCAACAAACTCCACAGAAACTGTGGAT
ACGCTAACAGAAAGCAATGTCCCTGTGACACATGCTAAAGAATTGCTCCACACAGAGCAC
AATGGAATGCTGTGTGCAACAAATCTGGGACATCCTCTCATTCTAAACACCTGTACCATT
GAAGGACTGATCTATGGCAACCCTTCTTGTGATCCGCTGTTGGGAGGAAGAGGATGGTCC
TACATCGTCGAAAGACCATCGGCCGTTAATGGAATGTGTTACCCAGGGAATGTGGAAAAC
CTAGAGGAACTAAGATCACTCTTTAGTTCTGCTAGTTCCTACCAAAGGATTCAGATCTTT
CCAGACACGATCTGGAATGTGTCTTACAGTGGAACAAGCAGAGCATGTTCAGATTCATTC
TACAGGAGCATGAGATGGCTGACTGAAAAGGACAACGCTTACCCTGTTCAAGACGCCCAA
TACACAAATAATAGAGGAAAGAGCATTCTTTTCATGTGGGGCATAAATCACCCACCCACC
GATGCTGTACAGACAGAGTTGTACACAAGGACCGACACAACAACAAGTGTGGCAACAGAA
GATATAAATAGAACCTTCAAACCAATGATAGGGCCAAGGCCCCTTGTCAGTGGTCTGCAG
GGAAGAATTGATTATTATTGGTCAGTATTAAAACCAGGTCAGACATTGCGAGTAAGATCC
AATGGGAATCTAATTGCTCCATGGTATGGACACATTCTTTCAGGAGAGAGCCACGGAAGA
ATCCTGAAGACTGACTTAACCAATGGTAGCTGTGTAGTGCAATGTCAGACTGAAAGAGGT
GGCTTAAACACCACATTGCCGTTCCACAATATCAGCAAATATGCATTTGGAAACTGCCCA
AAGTATGTTGGAGTAAAGAGTCTCAAACTAGCAGTTGGTCTGAGGAATGTGCCTGCTAGA
TCAGGTAGGGGACTATTTGGGGCCATAGCTGGTTTTATAGAGGGAGGTTGGTCAGGGCTA
GTCGCTGGTTGGTATGGGTTCCAGCATTCAAATGATCAAGGGGTTGGTATAGCTGCAGAT
AGAGACTCAACTCAAAAGGCAATTGACAAAATAACATCCAAAGTGAATAATATGGTCGAT
AAAATGAACAAGCAATATGAAATTATTGATCATGAATTCAGCGAGATTGAAACTAGACTC
AATATGATCAATAATAAGATTGATGACCAAATACAAGACATATGGGCATATAACGCAGAA
TTGCTAGTGTTGCTTGAAAATCAGAAAACACTCGATGAGCATGATGCGAATGTAAACAAT
CTATATAACAAAGTGAAGAGGGCACTGGGTTCCAATGCAATGGAAGATGGGAAAGGATGT
TTCGAGCTATACCATAAATGTGATGATCAGTGCATGGAGACAATTCGGAACGGGACCTAT
AACAGGAGAAAATATAAAGAGGAATCAAGACTAGAAAGACAGAAAATAGAAGGGGTCAAG
CTGGAATCTGAAGGAACTTACAAAATCCTCACCATTTATCCGACTGTCGCCTCATCTCCT
GTGGTTGCAATGGGGTTTGCTGCCTTCTTGTTCTGGGCCATGTCCAATGGATCTTGCAGA
TGCAACATTTGTATATAATTGGCAAAAACACC
>gi|401716712|gb|JX448765.1| Influenza A virus (A/chicken/Fujian/SN2/2012(H9N2)) segment 4 hemagglutinin (HA) gene, complete cds
ATGGAAGTAGTATCACTGATAACTACACTGTTAGCAGTAACAACAAGCAATGCAGATAAA
ATCTGCATCGGCTACCAATCAACAAACTCCACAGAAACTGTAGACACACTAACAGAAAAC
AATGTCCCTGTGACACATGCCAAAGAACTACTCCACACAGAACACAATGGGATGTTGTGT
GCAACAAACTTGGGACATCCTCTTATTCTAGACACCTGTTCCATTGAAGGGCTAATCTAC
GGCAATCCTTCTTGTGATCTACTGTTGGGAGGAAGAGACTGGTCCTACATCGTCGAGAGA
CCATCGGCTGTTAATGGATTGTGTTACCCTGGGAATGTAGAAAATCTAGAAGAGCTAAGG
TCACCTTTCAGTTCTGCTAGTTCTTATCAAAGAATCCAGATTTTCCCAGACACAATCTGG
AATGTGTCTTACAATGGAACAAGCAAAGCATGTTCAGATTCATTCTACAGAAGCATGAGA
TGGTTGACTCAAAAGAACAACGCTTATCCTATTCAAGACGCCCAATACACAAATAATCAA
GAGAAGAACATTCTTTTCATGTGGGGCATAAATCACCCACCCACCGAGACTGTGCAGACA
AATCTGTACACAAGAACCGACACAACCACAAGTGTGGCAACAGAAGAAATAAATAGGACC
TTCAAACCGTTGATAGGACCAAGACCTCTTGTCAATGGTTTGCAGGGAAGAATTGATTAT
TATTGGTCAGTATTGAAACCAGGTCAAACACTGCGGATAAGATCAAATGGGAATCTAATA
GCTCCATGGTATGGACACATTCTTTCTGGAGAGAGCCACGGAAGAATCCTGAAGACTGAT
TTAAAAAGAGGTAGCTGTACAGTGCAATGTCAGACAGAAAAAGGTGGTTTAAACACAACA
TTGCCATTCCAAAATGTAAGTAAGTATGCATTTGGAAACTGCTCGAAATATGTTGGAATA
AAGAGTCTCAAACTTGCAGTGGGTCTGAGGAATGTGCCTTCTAGATCTAGTAGAGGATTA
TTTGTGGCCATAGCTGGATTTATAGAGGGAGGTTGGTCAGGACTAGTTGCAGGTTGGTAC
GGATTCCAGCATTCAAATGACCAAGGGGTTGGTATGGCAGCAGATAGAGACTCAACCCAA
AAGGCAATTGACAAAATAACATCCAAAGTGAATAACATAGTCGATAAAATGAACAAACAG
TATGAAATTATTGATCATGAATTCAGTGAGGCTGAAAATAGACTTAACATGATCAATAAT
AAGATTGATGATCAAACTCAAGACGTATGGGCATATAACGCAGAACTACTAGTGCTGCTT
GAAAATCAGAAAACACTCGATGAGCATGATGCAAATGTAAACAATCTGTATAATAAAGTG
AAGAGGGCATTGGGTTCCAATGCAGTGGAAGATGGGAAAGGATGTTTCGAGCTATATCAC
AAATGTGATGACCAGTGCATGGAGACAATTCGGAACGGGACCTACAACAGGAGGAAGTAT
CAAGAGGAATCAAAATTAGAAAGACAGAAAATAGAGGGGGTCAAGCTGGAATCTGAAGGA
ACTTACAAAATCCTCACCATTTATTCGACTGTCGCCTCATCTCTTGTGATTGCAATGGGG
TTTGCTGCCTTTTTGTTCTGGGCCATGTCCAATGGGTCTTGCAGATGCAACATTTGTATA
TAA
>gi|401716676|gb|JX448747.1| Influenza A virus (A/chicken/Fujian/WS/2010(H9N2)) segment 4 hemagglutinin (HA) gene, complete cds
ATGGAAGTAGTATCACTGATAACTACACTATTAGCAGTAACAACAAGCAATGCAGATAAA
ATATGCATCGGCTACCAATCAACAAACTCCACAGAAACTGTAGACACACTAACAGAAAAC
AATGTCCCTGTGACACATGCCAAAGAATTGCTCCACACTGAGCACAATGGGATGCTGTGT
GCAACAACCTTGGGACAGCCTCTCATTCTAGACACCTGTACCATTGAAGGACTAATCTAT
GGCAATCCTTCCTGTGATCTGCTGTTGGGAGGAAGAGAGTGGTCCTATATCGTCGAGAGA
CCATCTGCTGTTAATGGATTGTGTTACCCTGGGAATGTGGAAAATCTAGAAGAGCTAAGG
TCACTCTTTAGTTCTGCTAGTTCTTATCAAAGGATCCAGATCTTTCCAGATACAATCTGG
AATGTGTCTTACAGTGGGACAAGCAAAGCATGTTCAGATTCATTCTACAGAAGCATGAGA
TGGTTGACCCAAAAGAACAACGCTTACCCTGTTCAAGACGCCCAGTACACAAATAATCAA
GGAAAGAACATTCTTTTCATGTGGGGCATAAATCACCCACCTACCGATACTGCGCAAACA
AACCTGTACACAAGAACCGACACAACAACAAGTGTGGCAACAGAAGAAATAAATAGGACC
TTCAAACCATTGATAGGGCCAAGGCCTCTTGTCAATGGTTTACAGGGAAGAATTGATTAT
TATTGGTCGGTATTGAAGCCAGGTCAAACACTGCGAATAAGATCCAATGGGAATCTAATA
GCTCCATGGTATGGACACATTCTTTCAGGAGAGAGCCACGGAAGAATCTTAAAGACTGAT
TTAAAGAGGGGTAGCTGTACAGTGCAATGTCAAACAGAAAAAGGTGGCTTAAACACAACA
TTGCCATTTCAAAATGTAAGTAAATATGCATTTGGAAACTGCTCGAAATATATTGGAGTA
AAGAGTCTCAAACTTGCGGTTGGTCTGAGGAATGTGCCTTCTAGATCTAGTAGAGGACTA
TTCGGGGCCATAGCTGGATTCATAGAGGGAGGTTGGTCAGGACTAGTTGCTGGTTGGTAT
GGATTCCAGCATTCAAATGACCAAGGGGTTGGTATGGCAGCAGATAGAGACTCAACCCAA
AAGGCAATTGATAAAATAACATCCAAAGTGAACAACATAGTCGATAAAATGAACAAACAG
TATGAAATCATAGATCATGAATTCAGTGAGGTTGAAACTAGACTTAACATGATCAATAAT
AAGATTGATGATCAAATCCAAGACATATGGGCATATAATGCAGAATTGCTAGTGCTGCTT
GAAAATCAGAAAACACTCGATGAGCATGATGCAAATGTGAACAATCTATACAATAAAGTT
AAGAGGGCATTAGGTTCCAATGCAATGGAAGATGGGAAAGGATGTTTCGAGCTATACCAC
AAATGTGATAACCAATGCATGGAGACAATTCGGAACGGAACCTACAACAGGAGGAGGTAT
CAAGAGGAATCAAAATTAGAAAGACAGAAAATAGAGGGGGTCAAGCTGGAATCTGAAGGA
ACTTACAAAATTCTCACCATTTATTCGACTGTTGCCTCATCTCTTGTAATTGCAATGGGG
TTTGCTGCCTTCTTGTTCTGGGCCATGTCCAATGGGTCTTGCAGATGCAACATTTGTATA
TAA
>gi|401716674|gb|JX448746.1| Influenza A virus (A/chicken/Fujian/SN1/2011(H9N2)) segment 4 hemagglutinin (HA) gene, complete cds
ATGGAAGTAGTATCACTGATAACTACACTATTAGCAGTAACAACAAGCAATGCAGATAAA
ATCTGCATCGGCTACCAATCAACAAACTCCACAGAAACTGTAGACACACTAACAGAAAAC
AATGTCCCTGTGACACATGCCAAAGAACTGCTCCACACAGAACACAATGGGATGTTGTGT
GCAACAAACTTGGGACATCCTCTTATTCTAGACACCTGTTCCATTGAAGGGCTAATCTAC
GGCAATCCTTCTTGTGATCTACTGTTGGGAGGAAGAGAATGGTCCTACATCGTCGAGAGA
CCATCGGCTGTTAATGGATTGTGTTACCCTGGGAATGTAGAAAATCTAGAAGAGCTAAGG
TCACTTTTTAGTTCTGCTAGCTCTTATCAAAGGATCCAGATTTTCCCAGACACAATCTGG
AATGTGTCTTACAGTGGAACAAGCAAAGCATGTTCAGATTCACTCTACAGAAGCATGAGA
TGGTTGACTCAAAAGAACAACGCTTATCCTATTCAAGACGCCCAATACACAAATAATCAA
GAGAAGAACATTCTTTTCATGTGGGGCATAAATCACCCACCCACCGAGACTGTGCAGACA
AATCTGTACACAAGAACCGACACAACCACAAGTGTTGCAACAGAAGAAATAAATAGGACC
TTCAAACCGTTGGTAGGACCAAGACCTCTTGTCAATGGTTTGCAGGGAAGAATTGATTAT
TATTGGTCAGTATTGAAACCAGGTCAAACACTGCGAATAAGATCAAATGGGAATCTAATA
GCTCCATGGTATGGACACATTCTTTCTGGAGAGAGCCACGGAAGAATCCTGAAGACTGAT
TTAAAAAGAGGTAGCTGTACAGTGCAATGTCAGACAGAAAAAGGTGGTTTAAACACAACA
TTGCCATTCCAAAATGTAAGTAAGTATGCATTTGGAAACTGCTCGAAATATGTTGGAATA
AAGAGTCTCAAACTTGCAGTGGGTCTGAGGAATGTGCCTTCTAGATCTAGTAGAGGATTA
TTTGGGGCCATAGCTGGATTTATAGAGGGAGGTTGGTCAGGACTAGTTGCAGGTTGGTAT
GGATTCCAGCATTCAAATGACCAAGGGGTTGGTATGGCAGCAGATAGAGACTCAACCCAA
AAGGCAATTGACAAAATAACATCCAAAGTGAATAACATAGTCGATAAAATGAACAAACAG
TATGAAATTATTGATCATGAATTCAGTGAGGTTGAAAATAGACTTAACATGATCAATAAT
AAGATTGATGATCAAATTCAAGACATATGGGCATATAACGCAGAACTACTAGTGCTGCTT
GAAAATCAGAAAACACTCGATGAGCATGATGCAAATGTAAACAATCTATATAATAAAGTG
AAGAGGGCATTGGGTTCCAATGCAGTGGAAGATGGGAAAGGATGTTTCGAGCTATATCAC
AAATGTGATGACCAGTGCATGGAGACAATTCGGAACGGGACCTACAACAGGAGGAAGTAT
CAAGAGGAATCAAAATTAGAAAGACAGAAAATAGAGGGGGTCAAGCTGGAATCTGAAGGC
ACTTACAAAATCCTCACCATTTATTCGACTGTCGCCTCATCTCTTGTGATTGCAATGGGG
TTTGCTGCCTTTTTGTTCTGGGCCATGTCCAATGGGTCTTGCAGATGCAACATTTGTATA
TAA
>gi|333125622|gb|JF916713.1| Influenza A virus (A/Muscovy duck/Fujian/CL/1997(H9N2)) segment 4 hemagglutinin (HA) gene, complete cds
TTCACAACCAGTCAAGATGGAAACAACATCACTAATAACTATACTACTAGTAGTAACAAC
AAGCAATGCAGATAAAATCTGCATCGGCTACCAATCAACAAACTCCACAGAAACTGTGGA
TACGCTAGCAGAAAACAATGTTCCTGTGACACATGCCAAAGAATTGCTCCACACAGAGCA
CAATGGGATGCTGTGTGCAACAAATCTGGGACATCCTCTCATTCTAGACACCTGTACCAT
TGAAGGACTGATCTATGGCAACCCTTCTTGTGATCTGCTGTTAGGAAGAGGAGAATGGTC
ATACATCGTCGAAAGACCATCGGCTGTTAATGGAATGTGTTACCCCGGGAATGTAGAAAA
CCTAGAGGAACTAAGGTCACTTTTTAGTTCTGCTAGTTCATACCAAAGAATCCAGATCTT
TCCAGACACGATCTGGAATGTGTCTTACAGTGGAACAAGCAAAGCATGTTCAGATTCATT
CTACAGGAGCATGAGATGGTTGACTCAAAAGGACAACGCTTACCCTATTCAAGACGCCCA
ATACACAAATAATAGAGGAAAGAGCATCCTTTTCATGTGGGGCATAAATCACCCACCCAC
CGATACTACACAGACAAATCTGTACACAAGGACTGACACAACAACAAGTGTGACAACAGA
AGATATAGATAGGACCTTCAAACCAGTGATAGGGCCAAGGCCCCTTGTCAATGGTCAGCA
GGGAAGAATTGATTATTATTGGTCGGTATTGAAACCAGGTCAGACATTGCGAGTAAGATC
CGATGGGAATCTAATTGCTCCATGGTATGGACACATTCTTTCAGGAGAGAGCCACGGAAG
AATCCTGAAGACTGATTTAAACAGTGGTAACTGTGTAGTGCAATGTCAGACTGAAAGAGG
TGGCTTAAACACTACATTGCCATTCCAAAATGTCAGTAAATATGCATTTGGAAACTGCCC
AAAGTATGTTGGAGTAAAGAGTCTCAAACTGGCAGTTGGTCTAAGGAATGTGCCTGCTAG
ATCAAGTAGAGGACTATTTGGGGCCATAGCTGGATTCATAGAGGGAGGTTGGTCAGGGCT
AGTCGCTGGTTGGTATGGGTTCCAGCATTCAAATGATCAAGGGGTTGGTATGGCTGCAGA
TAGAGACTCAACTCAAAAGGCAATTGACAAAATAACATCCAAAGTGAATAATATGGTCGA
TAAAATGAACAAGCAATATGAAATTATTGATCATGAATTCAGCGAGGTTGAAACTAGACT
CAATATGATCAATAATAAGATTGATGACCAAATACAAGACATATGGGCATATAACGCAGA
ATTGCTAGTGTTGCTTGAAAATCAGAAAACACTCGATGAGCATGATGCGAATGTAAACAA
TCTATATAACAAAGTGAAGAGGGCACTGGGTTCCAATGCAATGGAAGATGGGAAAGGATG
TTTCGAGCTATACCATAAATGTGATGATCAGTGCATGGAGACAATTCGGAACGGGACCTA
TAACAGGAGAAAGTATAAAGAGGAATCAAGACTAGAAAGACAGAAAATAGAAGGGGTCAA
GCTGGAATCTGAAGGAACTTACAAAATCCTCACCATTTATTCGACTGTCGCCTCATCTCT
TGTGATTGCAATGGGGTTTGCTGCCTTCTTGTTCTGGGCCATGTCCAATGGATCTTGCAG
ATGCAACATTTGTATATAATTAGCA
>gi|327420680|gb|JF715052.1| Influenza A virus (A/chicken/Fujian/SL6/2011(H9N2)) segment 4 hemagglutinin (HA) gene, complete cds
ATGGAAGTAGTATCACTAATAACTATACTACTAGCAATAACAGGAAGCAATGCGGACAAA
ATTTGCATTGGCCACCAATCGACAAACTCCACAGAAACTGTTGACACGCTAACCGAAAAC
AATGTTCCTGTGACACACGCTAAAGAATTGCTTCACACAGAACACAATGGGATGCTATGT
GCAACAAACCTGGGGCGTCCTCTTATTCTAGACACCTGTACCATTGAAGGACTAATCTAT
GGCAACCCTTCTTGTGATCTACCGCTGGAAGGGAGAGAATGGTCCTATATTGTCGAAAGA
CCATCGGCTGTTAATGGAGTGTGCTACCCCGGAAATGTAGAAAACCTAGAAGAATTAAGG
TCACTTTTTAGTTCCGCTAGTTCTTACCAAAGAATCCAGATCTTTCCAGACTCAATCTGG
AATGTGACTTACAGTGGAACAAGCAAAGCATGTTCTGATTCATTCTACAGAAACATGAGA
TGGTTGACTCAAAAGAACAACAATTACCCTGTTCAAGACGCCCAATACACAAATAATAGA
GGAAGGAACATCCTTTTCATGTGGGGCATAAATCACCCACCCACTGATACTGCACAGACA
AATCTGTACACAAGGACTGACACAACAACAAGCGTGGCGACGGAAGATATAAATAGGACC
TTCAAACCATTGATAGGGCCAAGGCCTCTTGTCAATGGTCTACAAGGAAGGATTGATTAT
TATTGGGCGGTGTTGAAACCAGGTCAGACATTGCGAGTAAGATCCAACGGGAATCTAATC
GCTCCATGGTATGGACACATTCTCTTAGGGGAGAGTCACGGAAGAATCCTGAAAACGGAT
TTAAAGAGTGGCAACTGTGTAGTGCAATGTCAAACAGAAAGAGGTGGTTTAAACACTACA
TTGCCATTTCACAACGTAAGCAAGTATGCATTTGGAAATTGCCCAAAATATGTTGGAGTA
AGAAGTCTCAAATTGGCAGTCGGTCTGAGGAATGTGCCTGCTAGATCAAGTAGAGGACTA
TTTGGAGCCATAGCTGGTTTCATAGAGGGAGGTTGGTCAGGATTAGTTGCTGGTTGGTAT
GGGTTCCAGCATTCAAATGATCAAGGAACCGGTATGGCTGCAGATAGAGACTCAACTCAA
AAGGCAATTGACAAAATAACGTCAAAAGTAAACAATATAGTCGACAAAATGAACAAGCAG
TATGAAATTATTGACCATGAATTCAGCGAGGTTGAAACTAGACTCAATATGGTCAATAAT
AAGATTGATGACCAAATTCAAGACATATGGGCATATAATGCTGAATTGCTAGTACTGCTT
GAAAATCAAAAAACGCTCGATGAGCATGACGCAAATGTAAACAATCTATATAACAAAGTG
AAGAGGGCACTGGGTTCCAATGCAGTGGAAGATGGGAAAGGATGCTTCAGTCTATACCAT
AAATGCGATAACCAGTGCATGGAGACAATTCGAAACGGGACCTATAACAGAAGAAAGTAT
GAGGAGGAATCAAAACTAGAGAGACAGAAAATAGAGGGGGTCAAACTGGAATCTGAAGGA
ACCTACAAAATCCTCACCATTTATTCGACTGTCGCCTCATCTCTTGTTATTGCAATGGGG
TTCGCTGCCTTCTTGTTCTGGGCCATGTCCAATGGATCTTGCAGATGCAACATTTGTATA
TAA
>gi|327420648|gb|JF715036.1| Influenza A virus (A/chicken/Fujian/SL4/2011(H9N2)) segment 4 hemagglutinin (HA) gene, complete cds
ATGGAAGTAGTATCACTGATAACTACACTATTAGCAGTAACAACAAGCAATGCAGATAAA
ATCTGCATCGGCTACCAATCAACAAACTCCACAGAAACTGTAGACACACTAACAGAAAAC
AATGTCCCTGTGACACATGCCAAAGAACTGCTCCACACAGAACACAATGGGATGTTGTGT
GCAACAAACTTGGGACATCCTCTTATTCTAGACACCTGTTCCATTGAAGGGCTAATCTAC
GGCAATCCTTCTTGTGATCTACTGTTGGGAGGAAGAGAATGGTCCTACATCGTCGAGAGA
CCATCGGCTGTTAATGGATTGTGTTACCCTGGGAATGTAGAAAATCTAGAAGAGCTAAGG
TCACTTTTTAGTTCTGCTAGTTCTTATCAAAGGATCCAGATTTTCCCAGACACAATCTGG
AATGTGTCTTACAGTGGAACAAGCAAAGCATGTTCAGATTCATTCTACAGAAGCATGAGA
TGGTTGACTCAAAAGAACAACGCTTATCCTATTCAAGACGCCCAATACACAAATAATCAA
GAGAAGAACATTCTTTTCATGTGGGGCATAAATCACCCACCCACCGAGACTGTGCAGACA
AATCTGTACACAAGAACCGACACAACCACAAGTGTTGCAACAGAAGAAATAAATAGGACC
TTCAAACCGTTGATAGGACCAAGACCTCTTGTCAATGGTTTGCAGGGAAGAATTGATTAT
TATTGGTCAGTATTGAAACCAGGTCAAACACTGCGAATAAGATCAAATGGGAATCTAATA
GCTCCATGGTATGGACACATTCTTTCTGGAGAGAGCCACGGAAGAATCCTGAAGACTGAT
TTAAAAAGAGGTAGCTGTACAGTGCAATGTCAGACAGAAAAAGGTGGTTTAAACACAACA
TTGCCATTCCAAAATGTAAGTAAGTATGCATTTGGAAACTGCTCGAAATATGTTGGAATA
AAGAGTCTCAAACTTGCAGTGGGTCTGAGGAATGTGCCTTCTAGATCTAGTAGAGGATTA
TTTGGGGCCATAGCTGGATTTATAGAGGGAGGTTGGTCAGGACTAGTTGCAGGTTGGTAT
GGATTCCAGCATTCAAATGACCAAGGGGTTGGTATGGCAGCAGATAGAGACTCAACCCAA
AAGGCAATTGACAAAATAACATCCAAAGTGAATAACATAGTCGATAAAATGAACAAACAG
TATGAAATTATTGATCATGAATTCAGTGAGGTTGAAAATAGACTTAACATGATCAATAAT
AAGATTGATGATCAAATTCAAGACATATGGGCATATAACGCAGAACTACTAGTGCTGCTT
GAAAATCAGAAAACACTCGATGAGCATGATGCAAATGTAAACAATCTATATAATAAAGTG
AAGAGGGCATTGGGTTCCAATGCAGTGGAAGATGGGAAAGGATGTTTCGAGCTATATCAC
AAATGTGATGACCAGTGCATGGAGACAATTCGGAACGGGACCTACAACAGGAGGAAGTAT
CAAGAGGAATCAAAATTAGAAAGACAGAAAATAGAGGGGGTCAAGCTGGAATCTGAAGGM
ACTTACAAAATCCTCACCATTTATTCGACTGTCGCCTCATCTCTTGTGATTGCAATGGGG
TTTGCTGCCTTTTTGTTCTGGGCCATGTCCAATGGGTCTTGCAGATGCAACATTTGTATA
TAA
>gi|310693795|gb|HQ425334.1| Influenza A virus (A/duck/Fujian/FQ107/2007(H9N2)) segment 4 hemagglutinin (HA) gene, complete cds
AGCAAAAGCAGGGGAATAACATAGCCAATCAAGATGGAAGTAGTATCACTAATAACTATA
CTACTAGTAGTAACAGTAAGCAATGCAGATAAAATCTGCATTGGCTTCCAATCAACAAAC
TCCACAGAAACTGTAGACACGCTAACCGAAAACAATGTTCCTGTGACACATGCCAAAGAA
TTGCTTCACACAGAGCACAATGGGATGCTATGTGCAACAAATCTGGGACGTCCTCTTATT
CTAGACACCTGTACCATTGAAGGACTAATCTATGGCAACCCTTCTTGTGATCTACTGCTG
GGAGGAAGAGAATGGTCCTATATTGTCGAAAGACCATCGGCTGTTAATGGATTGTGTTAC
CCCGGAAATGTAGAAAACCTAGAAGAACTAAGATCACTTTTTAGCTCTGCTAGTTCTCAC
CAAAGAATCCAGATCTTCCCAGACACAATCTGGAATGTGTCTTACAGTGGCACAAGCAAA
GCATGTTCAGATTCATTCTACAGAAGTATGAGGTGGTTGACTCAAAAGAACAAATCTTAC
CCTGTTCAAGACGCCCAATACACAAATAATAGAGGAAGGAACATTCTTTTCATGTGGGGC
ATAAATCACCCACCCACTGATACTGCGCAGACAAATCTGTACACAAGGACTGACACAACA
ACAAGTGTGGCGACAGAAGATGTAAATAGGACCTTCAAACCATTGATAGGGCCAAGGCCT
CTTGTCAATGGTCAGCAAGGAAGAATTGATTATTATTGGGCGGTATTGAAACCAGGTCAG
ACATTGCGAGTAAGATCCAACGGGAATCTAATCGCTCCATGGTATGGACACATTCTTTCA
GGGGAGAGTCACGGAAGAATCCTGAAAACGGATTTAAACAGTGGTAACTGTGTAGTGCAA
TGTCAAACAGAAAGAGGTGGCTTGAATACTACATTGCCATTCCACAACGTAAGTAAGTAC
GCATTTGGAAACTGCCCAAAATATGTTGGAGTAAAGAGTCTCAAATTGGCAGTCGGTCTG
AGGAATGTGCCTGCTAGATCAAGTAGAGGACTATTTGGAGCCATAGCTGGCTTCATAGAG
GGAGGTTGGTCAGGACTAGTTGCTGGTTGGTACGGGTTCCAGCATTCAAATGATCAAGGA
ACTGGTATGGCTGCAGATAGAGACTCAACTCAAAAGGCAATTGACAAAATAACGTCCAAA
GTAAATAATATAGTCGATAAAATGAACAAACAGTATGAAATTATCGATCATGAATTCAGC
GAGGTTGAAACTAGACTCAATATGATCAATAATAAGATTGATGACCAAATTCAAGACATA
TGGGCATATAACGCAGAATTGCTAGTACTGCTTGAAAATCAGAAAACGCTCGATGAGCAT
GATGCAAATGTAAACAATCTATATAACAAAGTGAAGAGAGCACTGGGTTCCAATGCAGTG
GAAGATGGGAAAGGATGTTTCGAGCTATACCATAAATGCGATGACCAGTGCATGGAGACA
ATTCGAAACGGGACCTATAACAGAAGAAAGTATAAAGAGGAATCAAGACTAGAGAGACAG
AAAATAGAAGGGGTCAAACTGGAATCTGAAGGAACCTACAAAATCCTCACCATTTATTCG
ACTGTCGCCTCATCTCTTGTGATTGCAATGGGGTTTGCTGCCTTCTTGTTCTGGGCCATG
TCCAATGGATCTTGCAGATGCAACATTTGTATATAATTAGC
>gi|212570948|gb|FJ434575.1| Influenza A virus (A/chicken/Fujian/FB3/2007(H9N2)) segment 4 hemagglutinin (HA) gene, complete cds
AGCGAAAGCAGGGGAATTTCACAACCACTCAAGATGGAAACAGTATCACTAATAACTATG
CTGCTAGTAGTAACAATGAGCAATGCAGGTAAAATATGCATCGGCTACCAATCAACAAAC
TCCACAGAAACTGTAGACACACTAACAGAAAACAATGTCCCTGTGACACACGCCAAAGAA
TTGCTCCACACAGAGCACAATGGGATGCTGTGCGCAACAACCTTGGGACATCCTCTCATT
CTAGACACCTGTACCATTGAAGGACTAATCTATGGCAATCCTTCTTGTGATCTACTGTTG
GGAGGAAGAGAATGGTCCTATATCGTCGAGAGACCATCGGCTGTTAATGGATTGTGTTAC
CCCGGGAATGTAGAAAATCTAGAAGAGCTAAGGTCACTTTTTAGTTCTGCTAGTTCTTAT
CAAAGGATCCAGATTTTTCCAGACACAATCTGGAATGTGTCTTACAGTGGGACAAGCAAA
GCATGTTCAGATTCATTCTACAGAAGCATGAGATGGTTGACCCAAAAGAACAACGCTTAC
CCTATTCAAGACGCTCAATACACAAATAATCGAGAGAAGAACGTTCTTTTCATGTGGGGC
ATAAATCACCCACCCACCGATACTGCGCAGACAAATCTGTACACAAGAACCGACACAACA
ACAAGTGTGGCAACAGAAGAAATAAATAGGACCTTCAAACCATTGATAGGACCAAGGCCT
CTTGTCAATGGTTTACAGGGAAGAATTGATTATTATTGGTCGGTATTGAAACCAGGTCAA
ACACTGCGAATAAGATCCAATGGGAATCTAATAGCTCCATGGTATGGACACATTCTTTCA
GGAGAGAGCCACGGAAGAATCTTGAAGACTGATTTAAAAAGGGGTAGCTGTACAGTGCAA
TGTCAGACAGAAAAAGGTGGCTTAAACACAACATTGCCATTCCAAAATGTAAGTAAGTAT
GCATTTGGAAACTGCTCGAAATATATTGGAGTAAAGAGTCTCAAACTTGCAGTTGGTCTG
AGGAATGTGCCTTCTAGATCTAGTAGAGGACTATTCGGGGCCATAGCTGGATTCATAGAG
GGAGGTTGGTCAGGACTAGTTGCTGGTTGGTATGGATTCCAGCATTCAAATGACCAAGGG
GTTGGTATGGCAGCAGATAGAGACTCAACCCAAAAGGCAATTGATAAAATAACATCCAAA
GTGAATAACATAGTCGATAAAATGAACAAACAGTATGAAATTATTGATCATGAATTCAGT
GAGATTGAAACTAGACTTAACATGATCAATAATAAGATTGATGATCAAATCCAAGACATA
TGGGCATATAACGCAGAATTGCTAGTGCTGCTTGAAAACCAGAAAACACTCGATGAGCAT
GATGCAAATGTAAACAATCTATACAATAAAGTGAAGAGGGCATTAGGTTCCAATGCAGTG
GAAGATGGGAAAGGATGTTTCGAGCTATACCACAAATGTGATGACCAGTGCATGGCGACA
ATTCGGAACGGGACCTACAACAGGAGAAAGTATCAAGAGGAATCAAAATTAGAAAGACAG
AAAATAGAGGGGGTCAAGCTGGAATCTGAAGGAACTTACAAAATCCTCACCATTTATTCG
ACTGTCGCCTCATCTCTTGTGATTGCAATGGGGTTTGCTGCCTTCTTGTTCTGGGCTATG
TCCAATGGGTCTTGCAGATGCAACATTTGTATATAATTGGCAAAAACACCCTTGTTTCTA
CT
>gi|212570940|gb|FJ434574.1| Influenza A virus (A/chicken/Fujian/FB21/2007(H9N2)) segment 4 hemagglutinin (HA) gene, complete cds
AGCGAAAGCAGGGGAATTTCACAACCACTCAAGATGGAAACAGTATCACTAATAACTATG
CTGCTAGTAGTAACAATGAGCAATGCAGATAAAATATGCATCGGCTACCAATCAACAAAC
TCCACAGAAACTGTAGACACACTAACAGAAAACAATGTCCCTGTGACACACGCCAAAGAA
TTGCTCCACACAGAGCACAATGGGATGCTGTGCGCAACAACCTTGGGACATCCTCTCATT
CTAGACACCTGTACCATTGAAGGACTAATCTATGGCAATCCTTCTTGTGATCTACTGTTG
GGAGGAAGAGAATGGTCCTATATCGTCGAGAGACCATCGGCTGTTAATGGATTGTGTTAC
CCCGGGAATGTAGAAAATCTAGAAGAGCTAAGGTCACTTTTTAGTTCTGCTAGTTCTTAT
CAAAGGATCCAGATTTTTCCAGACACAATCTGGAATGTGTCTTACAGTGGGACAAGCAAA
GCATGTTCAGATTCATTCTACAGAAGCATGAGATGGTTGACCCAAAAGAACAACGCTTAC
CCTATTCAAGACGCTCAATACACAAATAATCGAGAGAAGAACATTCTTTTCATGTGGGGC
ATAAATCACCCACCCACCGATACTGCGCAGACAAATCTGTACACAAGAACCGACACAACA
ACAAGTGTGGCAACAGAAGAAATAAATAGGACCTTCAAACCATTGATAGGACCAAGGCCT
CTTGTCAATGGTTTACAGGGAAGAATTGATTATTATTGGTCGGTATTGAAACCAGGTCAA
ACACTGCGAATAAGATCCAATGGGAATCTAATAGCTCCATGGTATAGACACGTTCTTTCA
GGAGAGAGCCACGGAAGAATCTTGAAGACTGATTTAAAAAGGGGTAGCTGTACAGTGCAA
TGTCAGACAGAAAAAGGTGGCTTAAACACAACATTGCCATTCCAAAATGTAAGTAAGTAT
GCATTTGGAAACTGCTCGAAATATATTGGAGTAAAGAGTCTCAAACTTGCAGTTGGTCTG
AGGAATGTGCCTTCTAGATCTAGTAGAGGACTATTCGGGGCCATAGCTGGATTCATAGAG
GGAGGTTGGTCAGGACTAGTTGCTGGTTGGTATGGATTCCAGCATTCAAATGACCAAGGG
GTTGGTATGGCAGCAGATAGAGACTCAACCCAAAAGGCAATTGATAAAATAACATCCAAA
GTGAATAACATAGTCGATAAAATGAACAAACAGTATGAAATTATTGATCATGAATTCAGT
GAGATTGAAACTAGACTTAACATGATCAATAATAAGATTGATGATCAAATCCAAGACATA
TGGGCATATAACGCAGAATTGCTAGTGCTGCTTGAAAACCAGAAAACACTCGATGAGCAT
GATGCAAATGTAAACAATCTATACAATAAAGTGAAGAGGGCATTAGGTTCCAATGCAGTG
GAAGATGGGAAAGGATGTTTCGAGCTATACCACAAATGTGATGACCAGTGCATGGCGACA
ATTCGGAACGGGACCTACAACAGGAGAAAGTATCAAGAGGAATCAAAATTAGAAAGACAG
AAAATAGAGGGGGTCAAGCTGGAATCTGAAGGAACTTACAAAATCCTCACCATTTATTCG
ACTGTCGCCTCATCTCTTGTGATTGCAATGGGGTTTGCTGCCTTCTTGTTCTGGGCTATG
TCCAATGGGTCTTGCAGATGCAACATTTGTATATAATTGGCAAAAACACCCTGTTTCTAC
T
>gi|212570930|gb|FJ434573.1| Influenza A virus (A/chicken/Fujian/FB22/2007(H9N2)) segment 4 hemagglutinin (HA) gene, complete cds
AGCGAAAGCAGGGGAATTTCACAACCACTCAAGATGGAAACAGTATCACTAATAACTATG
CTGCTAGTAGTAACAATGAGCAATGCAGATAAAATATGCATCGGCTACCAATCAACAAAC
TCCACAGAAACTGTAGACACACTAACAGAAAACAATGTCCCTGTGACACACGCCAAAGAA
TTGCTCCACACAGAGCACAATGGGATGCTGTGCGCAACAACCTTGGGACATCCTCTCATT
CTAGACACCTGTACCATTGAAGGACTAATCTATGGCAATCCTTCTTGTGATCTACTGTTG
GGAGGAAGAGAATGGTCCTATATCGTCGAGAGACCATCGGCTGTTAATGGATTGTGTTAC
CCCGGGAATGTAGAAAATCTAGAAGAGCTAAGGTCACTTTTTAGTTCTGCTAGTTCTTAT
CAAAGGATCCAGATTTTTCCAGACACAATCTGGAATGTGTCTTACAGTGGGACAAGCAAA
GCATGTTCAGATTCATTCTACAGAAGCATGAGATGGTTGACCCAAAAGAACAACGCTTAC
CCTATTCAAGACGCTCAATACACAAATAATCGAGAGAAGAACATTCTTTTCATGTGGGGC
ATAAATCACCCACCCACCGATACTGCGCAGACAAATCTGTACACAAGAACCGACACAACA
ACAAGTGTGGCAACAGAAGAAATAAATAGGACCTTCAAACCATTGATAGGACCAAGGCCT
CTTGTCAATGGTTTACAGGGAAGAATTGATTATTATTGGTCGGTATTGAAACCAGGTCAA
ACACTGCGAATAAGATCCAATGGGAATCTAATAGCTCCATGGTATGGACACATTCTTTCA
GGAGAGAGCCACGGAAGAATCTTGAAGACTGATTTAAAAAGGGGTAGCTGTACAGTGCAA
TGTCAGACAGAAAAAGGTGGCTTAAACACAACATTGCCATTCCAAAATGTAAGTAAGTAT
GCATTTGGAAACTGCTCGAAATATATTGGAGTAAAGAGTCTCAAACTTGCAGTTGGTCTG
AGGAATGTGCCTTCTAGATCTAGTAGAGGACTATTCGGGGCCATAGCTGGATTCATAGAG
GGAGGTTGGTCAGGACTAGTTGCTGGTTGGTATGGATTCCAGCATTCAAATGACCAAGGG
GTTGGTATGGCAGCAGATAGAGACTCAACCCAAAAGGCAATTGATAAAATAACATCCAAA
GTGAATAACATAGTCGATAAAATGAACAAACAGTATGAAATTATTGATCATGAATTCAGT
GAGATTGAAACTAGACTTAACATGATCAATAATAAGATTGATGATCAAATCCAAGACATA
TGGGCATATAACGCAGAATTGCTAGTGCTGCTTGAAAACCAGAAAACACTCGATGAGCAT
GATGCAAATGTAAACAATCTATACAATAAAGTGAAGAGGGCATTAGGTTCCAATGCAGTG
GAAGATGGGAAAGGATGTTTCGAGCTATACCACAAATGTGATGACCAGTGCATGGCGACA
ATTCGGAACGGGACCTACAACAGGAGAAAGTATCAAGAGGAATCAAAATTAGAAAGACAG
AAAATAGAGGGGGTCAAGCTGGAATCTGAAGGAACTTACAAAATCCTCACCATTTATTCG
ACTGTCGCCTCACCTCTTGTGATTGCAATGGGGTTTGCTGCCTTCTTGTTCTGGGCTATG
TCCAATGGGTCTTGCAGATGCAACATTTGTATATAATTGGCAAAAACACCCTGTTTCTAC
T
>gi|212570922|gb|FJ434572.1| Influenza A virus (A/chicken/Fujian/FG13/2007(H9N2)) segment 4 hemagglutinin (HA) gene, complete cds
AGCGAAAGCAGGGGAATTTCACAACCACTCAAGATGGAAACAGTATCACTAATAACTATG
CTGCTAGTAGTAACAATGAGCAATGCAGATAAAATATGCATCGGCTACCAATCAACAAAC
TCCACAGAAACTGTAGACACACTAACAGAAAACAATGTCCCTGTGACACACGCCAAAGAA
TTGCTCCACACAGAGCACAATGGGATGCTGTGTGCAACAACCTTGGGACATCCTCTCATT
CTAGACACCTGTACCATTGAAGGACTAATCTATGGCAATCCTTCCTGTGATCTACTGTTG
GGAGGAAGAGAATGGTCCTATATCGTCGAGAGACCATCGGCTGTTAATGGATTGTGTTAC
CCCGGGAATGTAGAAAATCTAGAAGAGCTAAGGTCACTCTTTAGTTCTGCTAGTTCTTAT
CAAAGGATCCAGATCTTTCCAGATACAATCTGGAATGTGTCTTACAGTGGGACAAGCAAA
GCATGTTCAGATTCATTCTACAGAAGCATGAGATGGTTGACCCAAAAGAACAACGCTTAC
CCTATTCAAGACGCCCAATACACAAATAATCGAGAAAAGAACATTCTTTTCATGTGGGGC
ATAAATCACCCACCCACCGATACTGCGCAGACAAATCTGTACACAAGAACCGACACAACA
ACAAGTGTGGCAACAGAAGAAATAAATAGGACCTTCAAACCATTGATAGGACCAAGGCCT
CTTGTCAATGGTTTACAGGGAAGAATTGATTATTATTGGTCGGTATTGAAACCAGGTCAA
ACACTGCGAATAAGATCCAATGGGAATCTAATAGCTCCATGGTATGGACACATTCTTTCA
GGAGAGAGCCACGGAAGAATCTTGAAGACTGATTTAAAGAGGGGTAGCTGTACAGTGCAA
TGTCAAACAGAAAAGGGTGGCTTAAACACAACATTGCCATTTCAAAATGTAAGTAAGTAT
GCATTTGGAAACTGCTCGAAATATATTGGAGTAAAGAGTCTCAAACTTGCGGTTGGTCTG
AGGAATGTGCCTTCTAGATCTAGTAGAGGACTATTCGGGGCCATAGCTGGATTCATAGAG
GGAGGTTGGTCAGGACTAGTTGCTGGTTGGTATGGATTCCAGCATTCAAATGACCAAGGG
GTTGGTATGGCAGCAGATAGAGACTCAACCCAAAAGGCAATTGATAAAATAACATCCAAA
GTGAATAACATAGTCGATAAAATGAACAAACAGTATGAAATTATTGATCATGAATTCAGT
GAGGTTGAAACTAGACTTAACATGATCAATAATAAGATTGATGATCAAATCCAAGACATA
TGGGCATATAACGCAGAATTGCTAGTGCTGCTTGAAAATCAGAAAACACTCGATGAGCAT
GATGCAAATGTGAACAATCTATACAATAAAGTTAAGAGGGCATTAGGTTCCAATGCAGTG
GAAGATGGGAAAGGATGTTTCGAGCTATACCACAAATGTGATGACCAATGCATGGAGACA
ATTCGGAACGGGACCTACAACAGGAGGAAGTATCAAGAGGAATCAAAATTAGAAAGACAG
AAAATAGAGGGGGTCAAGCTGGAATCTGAAGGAACTTACAAAATCCTCACCATTTATTCG
ACTGTTGCCTCATCTCTTGTGATTGCAATGGGGTTTGCTGCCTTCTTGTTCTGGGCCATG
TCCAATGGGTCTTGCAGATGCAACATTTGTATATAATTGGCAAAAACACCCTTTTTCTAC
T
>gi|212570914|gb|FJ434571.1| Influenza A virus (A/chicken/Fujian/FG14/2007(H9N2)) segment 4 hemagglutinin (HA) gene, complete cds
AGCGAAAGCAGGGGAATTTCACAACCACTCAAGATGGAAACAGTATCACTAATAACTATG
CTGCTAGTAGTAACAATGAGCAATGCAGATAAAATATGCATCGGCTACCAATCAACAAAC
TCCACAGAAACTGTAGACACACTAACAGAAAACAATGTCCCTGTGACACACGCCAAAGAA
TTGCTCCACACAGAGCACAATGGGATGCTGTGCGCAACAACCTTGGGACATCCTCTCATT
CTAGACACCTGTACCATTGAAGGACTAATCTATGGCAATCCTTCTTGTGATCTACTGTTG
GGAGGAAGAGAATGGTCCTATATCGTCGAGAGACCATCGGCTGTTAATGGATTGTGTTAC
CCCGGGAATGTAGAAAATCTAGAAGAGCTAAGGTCACTTTTTAGTTCTGCTAGTTCTTAT
CAAAGGATCCAGATTTTTCCAGACACAATCTGGAATGTGTCTTACAGTGGGACAAGCAAA
GCATGTTCAGATTCATTCTACAGAAGCATGAGATGGTTGACCCAARAGAACAACGCTTAC
CCTATTCAAGACGCTCAATACACAAATAATCGRGAGAAGAACATTCTTTTCATGTGGGGC
ATAAATCACCCACCCACCGATACTGCGCAGACAAATCTGTACACAAGAACCGACACAACA
ACAAGTGTGGCAACAGAAGAAATAAATAGGACCTTCAAACCATTGATAGGACCAAGGCCT
CTTGTCAATGGTTTACAGGGAAGAATTGATTATTATTGGTCGGTATTGAAACCAGGTCAA
ACACTGCGAATAAGATCCAATGGGAATCTAATAGCTCCATGGTATGGACACATTCTTTCA
GGAGAGAGCCACGGAAGAATCTTGAAGACTGATTTAAAAAGGGGTAGCTGTACAGTGCAA
TGTCAGACAGAAAAAGGTGGCTTAAACACAACATTGCCATTCCAAAATGTAAGTAAGTAT
GCATTTGGAAACTGCTCGAAATATATTGGAGTAAAGAGTCTCAAACTTGCAGTTGGTCTG
AGGAATGTGCCTTCTAGATCTAGTAGAGGACTATTCGGGGCCATAGCTGGATTCATAGAG
GGAGGTTGGTCAGGACTAGTTGCTGGTTGGTATGGATTCCAGCATTCAAATGACCAAGGG
GTTGGTATGGCAGCAGATAGAGACTCAACCCAAAAGGCAATTGATAAAATAACATCCAAA
GTGAATAACATAGTCGATAAAATGAACAAACAGTATGAAATTATTGATCATGAATTCAGT
GAGATTGAAACTAGACTTAACATGATCAATAATAAGATTGATGATCAAATCCAAGACATA
TGGGCATATAACGCAGAATTGCTAGTGCTGCTTGAAAACCAGAAAACACTCGATGAGCAT
GATGCAAATGTAAACAATCTATACAATAAAGTGAAGAGGGCATTAGGTTCCAATGCAGTG
GAAGATGGGAAAGGATGTTTCGAGCTATACCACAAATGTGATGACCAGTGCATGGCGACA
ATTCGGAACGGGACCTACAACAGGAGAAAGTATCAAGAGGAATCAAAATTAGAAAGACAG
AAAATAGAGGGGGTCAAGCTGGAACCTGAAGGAACTTACAAAATCCTCACCATTTATTCG
ACTGTCGCCTCATCTCTTGTGATTGCAATGGGGTTTGCTGCCTTCTTGTTCTGGGCTATG
TCCAATGGGTCTTGCAGATGCAACATTTGTATATAATTGGCAAAAACACCCTGTTTCTAC
T
>gi|212570904|gb|FJ434570.1| Influenza A virus (A/chicken/Fujian/FH7/2007(H9N2)) segment 4 hemagglutinin (HA) gene, complete cds
AGCGAAAGCAGGGGAATTTCACAACCACTCAAGATGGAAACAGTATCACTAATAACTATG
CTGCTAGTAGTAACAATGAGCAGTGCAGATAAAATATGCATCGGCTACCAATCAACAAAC
TCCACAGAAACTGTAGACACACTAACAGAAAACAATGTCCCTGTGACACACGCCAAAGAA
TTGCTCCACACAGAGCACAATGGGATGCTGTGCGCAACAACCTTGGGACATCCTCTCATT
CTAGACACCTGTACCATTGAAGGACTAATCTATGGCAATCCTTCTTGTGATCTACTGTTG
GGAGGAAGAGAATGGTCCTATATCGTCGAGAGACCATCGGCTGTTAATGGATTGTGTTAC
CCCGGGAATGTAGAAAATCTAGAAGAGCTAAGGTCACTTTTTAGTTCTGCTAGTTCTTAT
CAAAGGATCCAGATTTTTCCAGACACAATCTGGAATGTGTCTTACAGTGGGACAAGCAAA
GCATGTTCAGATTCATTCTACAGAAGCATGAGATGGTTGACCCAARAGAACAACGCTTAC
CCTATTCAAGACGCTCAATACACAAATAATCGRGAGAAGAACATTCTTTTCATGTGGGGC
ATAAATCACCCACCCACCGATACTGCGCAGACAAATCTGTACACAAGAACCGACACAACA
ACAAGTGTGGCAACAGAAGAAATAAATAGGACCTTCAAACCATTGATAGGACCAAGGCCT
CTTGTCAATGGTTTACAGGGAAGAATTGATTATTATTGGTCGGTATTGAAACCAGGTCAA
ACACTGCGAATAAGATCCAATGGGAATCTAATAGCTCCATGGTATGGACACATTCTTTCA
GGAGAGAGCCACGGAAGAATCTTGAAGACTGATTTAAAAAGGGGTAGCTGTACAGTGCAA
TGTCAGACAGAAAAAGGTGGCTTAAACACAACATTGCCATTCCAAAATGTAAGTAAGTAT
GCATTTGGAAACTGCTCGAAATATATTGGAGTAAAGAGTCTCAAACTTGCAGTTGGTCTG
AGGAATGTGCCTTCTAGATCTAGTAGAGGACTATTCGGGGCCATAGCTGGATTCATAGAG
GGAGGTTGGTCAGGACTAGTTGCTGGTTGGTATGGATTCCAGCATTCAAATGACCAAGGG
GTTGGTATGGCAGCAGATAGAGACTCAACCCAAAAGGCAATTGATAAAATAACATCCAAA
GTGAATAACATAGTCGATAAAATGAACAAACAGTATGAAATTATTGATCATGAATTCAGT
GAGATTGAAACTAGACTTAACATGATCAATAATAAGATTGATGATCAAATCCAAGACATA
TGGGCATATAACGCAGAATTGCTAGTGCTGCTTGAAAACCAGAAAACACTCGATGAGCAT
GATGCAAATGTAAACAATCTATACAATAAAGTGAAGAGGGCATTAGGTTCCAATGCAGTG
GAAGATGGGAAAGGATGTTTCGAGCTATACCACAAATGTGATGACCAGTGCATGGCGACA
ATTCGGAACGGGACCTACAACAGGAGAAAGTATCAAGAGGAATCAAAATTAGAAAGACAG
AAAATAGAGGGGGTCAAGCTGGAACCTGAAGGAACTTACAAAATCCTCACCATTTATTCG
ACTGTCGCCTCATCTCTTGTGATTGCAATGGGGTTTGCTGCCTTCTTGTTCTGGGCTATG
TCCAATGGGTCTTGCAGATGCAACATTTGTATATAATTGGCAAAAACACCCTTTTTCTAC
T
>gi|212570894|gb|FJ434569.1| Influenza A virus (A/chicken/Fujian/FH14/2007(H9N2)) segment 4 hemagglutinin (HA) gene, complete cds
AGCGAAAGCAGGGGAATTTCACAACCACTCAAGATGGAAACAGTATCACTAATAACTATG
CTGCTAGTAGTAACAATGAGCAATGCAGATAAAATATGCATCGGCTACCAATCAACAAAC
TCCACAGAAACTGTAGACACACTAACAGAAAACAATGTCCCTGTGACACACGCCAAAGAA
TTGCTCCACACAGAGCACAATGGGATGCTGTGCGCAACAACCTTGGGACATCCTCTCATT
CTAGACACCTGTACCATTGAAGGACTAATCTATGGCAATCCTTCTTGTGATCTACTGTTG
GGAGGAAGAGAATGGTCCTATATCGTCGAGAGACCATCGGCTGTTAATGGATTGTGTTAC
CCCGGGAATGTAGAAAATCTAGAAGAGCTAAGGTCACTTTTTAGTTCTGCTAGTTCTTAT
CAAAGGATCCAGATTTTTCCAGACACAATCTGGAATGTGTCTTACAGTGGGACAAGCAAA
GCATGTTCAGATTCATTCCACAGAAGCATGAGATGGTTGACCCAAAAGAACAACGCTTAC
CCTATTCAAGACGCTCAATACACAAATAATCGAGAGAAGAACATTCTTTTCATGTGGGGC
ATAAATCACCCACCCACCGATACTGCGCAGACAAATCTGTACACAAGAACCGACACAACA
ACAAGTGTGGCAACAGAAGAAATAAATAGGACCTTCAAACCATTGATAGGACCAAGGCCT
CTTGTCAATGGTTTACAGGGAAGAATTGATTATTATTGGTCGGTATTGAAACCAGGTCGA
ACACTGCGAATAAGATCCAATGGGAATCTAATAGCTCCATGGTATGGACACATTCTTTCA
GGAGAGAGCCACGGAAGAGTCTTGAAGACTGATTTAAAAAGGGGTAGCTGTACAGTGCAA
TGTCAGACAGAAAAAGGTGGCTTAAACACAACATTGCCATTCCAAAATGTAAGTAAGTAT
GCATTTGGAAACTGCTCGAAATATATTGGAGTAAAGAGTCTCAAACTTGCAGTTGGTCTG
AGGAATGTGCCTTCTAGATCTAGTAGAGGACTATTCGGGGCCATAGCTGGATTCATAGAG
GGAGGTTGGTCAGGACTAGTTGCTGGCTGGTATGGATTCCAGCATTCAAATGACCAAGGG
GTTGGTATGGCAGCAGATAGAGACTCAACCCAAAAGGCAATTGATAAAATAACATCCAAA
GTGAATAACATAGTCGATAAAATGAACAAACAGTATGAAATTATTGATCATGAATTCAGT
GAGATTGAAACTAGACTTAACATGATCAATAATAAGATTGATGATCAAATCCAAGACATA
TGGGCATATAACGCAGAATTGCTAGTGCTGCTTGAAAACCAGAAAACACTCGATGAGCAT
GATGCAAATGTAAACAATCTATACAATAAAGTGAAGAGGGCATTAGGTTCCAATGCAGTG
GAAGATGGGAAAGGATGTTTCGAGCTATACCACAAATGTGATGACCAGTGCATGGCGACA
ATTCGGAACGGGACCTACAACAGGAGAAAGTATCAAGAGGAATCAAAATTAGAAAGACAG
AAAATAGAGGGGGTCAAGCTGGAATCTGAAGGAACTTACAAAATCCTCACCATTTATTCG
ACTGTCGCCTCATCTCTTGTGATTGCAATGGGGTTTGCTGCCTTCTTGTTCTGGGCTATG
TCCAATGGGTCTTGCAGATGCAACATTTGTATATAATTGGCAAAAACACCCTGTTTCTAC
T
>gi|66733492|gb|DQ064355.1| Influenza A virus (A/chicken/Fujian/25/00(H9N2)) hemagglutinin (HA) gene, complete cds
AGCAAAAGCAGGGGAATTTCACAACCAATCAAGATGGAAACAATATCACTAATAACTATA
CTACTAGTAGTAACAGCAAGCACTGCAGATAAAATCTGCATCGGCTACCAATCAACAAAC
TCCACAGAAACTGTGGATACGCTAACAGAAAGCAATGTCCCTGTGACACATGCTAAAGAA
TTGCTCCACACAGAGCACAATGGAATGCTGTGTGCAACAAATCTGGGACATCCTCTCATT
CTAAACACCTGTACCATTGAAGGACTGATCTATGGCAACCTTTCTTGTGATCCGCTGTTG
GGAGGAAGAGGATGGTCTTACATCGTCGAAAGACCATCGGCCGTTAATGGAATGTGTTAC
CCTGGGAATGTGGAAAACCTAGAGGAACTAAGATCACTCTTTAGTTCTGCTAGTTCCTAC
CAAAGGATTCAGATCTTTCCAGACACGATCTGGAATGTGTCTTACAGTGGAACAAGCAGA
GCATGTTCAGATTCATTCTACAGGAGCATGAGATGGCTGACTAAAAAGGACAACGCTTAC
CCTGTTCAAGACGCCCAATACACAAATAATAGAGGAAAGAGCATTCTTTTCATGTGGGGC
ATAAATCACCCACCCACCGATGCTGTACAGACAGAGTTGTACACAAGGACCGACACAACA
ACAAGTGTGGCAACAGAAGATATAAATAGAACCTTCAAACCAATGATAGGGCCAAGGCCC
CTTGTCAGTGGTCTGCAGGGAAGAATTGATTATTATTGGTCAGTATTAAAACCAGGTCAG
ACATTGCGAGTAAGATCCAATGGGAATCTAATTGCTCCATGGTATGGACACATTCTTTCA
GGAGAGAGCCACGGAAGAATCCTGAAGACTGACTTAACCAATGGTAGCTGTGTAGTGCAA
TGTCAGACTGAAAGAGGTGGCTTAAACACCACATTGCCGTTCCACAATATCAGCAAATAT
GCATTTGGAAACTGCCCAAAGTATGTTGGAGTAAAGAGTCTCAAACTAGCAGTTGGTCTG
AGGAATGTGCCTGCTAGATCAAGTAGGGGACTATTTGGGGCCATAGCTGGTTTTATAGAG
GGAGGTTGGTCAGGTTTAGTCGCTGGTTGGTATGGGTTCCAGCATTCAAATGATCAAGGG
GTTGGTATGGCTGCAGATAGAGACTCAACTCAAAGGGCAATTGACAAAATAACATCCAAA
GTGAATAATATAGTCGATAAAATGAACAAGCAATATGAAATCATTGATCATGAATTCAGC
GAGGTTGAAACTAGACTCAATATGATCAATAATAAGATTGATGATCAAATACAAGACATA
TGGGCTTATAACGCAGAATTGCTAGTGCTGCTTGAAAACCAGAAAACACTCGACGAGCAT
GATGCAAATGTGAACAATCTATACAACAAAGTGAAGAGGACACTGGGTTCCAATGCCATG
GAAGATGGGAAAGGATGTTTTGAGCTATATCATAAATGTGATGATCAGTGCATGGAGACA
ATTCGGAACGGGACCTATAACATGAGAAAGTATAAAGAGGAATCAAAACTAGAAAGACAG
AAAATAGAAGGGGTCAAGCTGGAATCTGAAGGAACTTACAAAATCCTCACCATTTATTCG
ACTGTCGCCTCATCTCTTGTGATTGCAATGGGGTTTGCTGCCTTCTTGTTCTGGGCCATG
TCCAATGGATCTTGCAGATGCAACATTTGTATATAATTGGCAAAAACACCCTTGTTTCTA
CT
>gi|294712733|gb|HM008887.1| Influenza A virus (A/chicken/Fujian/11/2007(H9N2)) segment 4 hemagglutinin (HA) gene, complete cds
ATGGAAACAGTATCACTAATAACTATGCTGCTAGTAGTAACAATGAGCAATGCAGGTAAA
ATATGCATCGGCTACCAATCAACAAACTCCACAGAAACTGTAGACACACTAACAGAAAAC
AATGTCCCTGTGACACACGCCAAAGAATTGCTCCACACAGAGCACAATGGGATGCTGTGC
GCAACAACCTTGGGACATCCTCTCATTCTAGACACCTGTACCATTGAAGGACTAATCTAT
GGCAATCCTTCTTGTGATCTACTGTTGGGAGGAAGAGAATGGTCCTATATCGTCGAGAGA
CCATCGGCTGTTAATGGATTGTGTTACCCCGGGAATGTAGAAAATCTAGAAGAGCTAAGG
TCACTTTTTAGTTCTGCTAGTTCTTATCAAAGGATCCAGATTTTTCCAGACACAATCTGG
AATGTGTCTTACAGTGGGACAAGCAAAGCATGTTCAGATTCATTCTACAGAAGCATGAGA
TGGTTGACCCAAAAGAACAACGCTTACCCTATTCAAGACGCTCAATACACAAATAATCGA
GAGAAGAACGTTCTTTTCATGTGGGGCATAAATCACCCACCCACCGATACTGCGCAGACA
AATCTGTACACAAGAACCGACACAACAACAAGTGTGGCAACAGAAGAAATAAATAGGACC
TTCAAACCATTGATAGGACCAAGGCCTCTTGTCAATGGTTTACAGGGAAGAATTGATTAT
TATTGGTCGGTATTGAAACCAGGTCAAACACTGCGAATAAGATCCAATGGGAATCTAATA
GCTCCATGGTATGGACACATTCTTTCAGGAGAGAGCCACGGAAGAATCTTGAAGACTGAT
TTAAAAAGGGGTAGCTGTACAGTGCAATGTCAGACAGAAAAAGGTGGCTTAAACACAACA
TTGCCATTCCAAAATGTAAGTAAGTATGCATTTGGAAACTGCTCGAAATATATTGGAGTA
AAGAGTCTCAAACTTGCAGTTGGTCTGAGGAATGTGCCTTCTAGATCTAGTAGAGGACTA
TTCGGGGCCATAGCTGGATTCATAGAGGGAGGTTGGTCAGGACTAGTTGCTGGTTGGTAT
GGATTCCAGCATTCAAATGACCAAGGGGTTGGTATGGCAGCAGATAGAGACTCAACCCAA
AAGGCAATTGATAAAATAACATCCAAAGTGAATAACATAGTCGATAAAATGAACAAACAG
TATGAAATTATTGATCATGAATTCAGTGAGATTGAAACTAGACTTAACATGATCAATAAT
AAGATTGATGATCAAATCCAAGACATATGGGCATATAACGCAGAATTGCTAGTGCTGCTT
GAAAACCAGAAAACACTCGATGAGCATGATGCAAATGTAAACAATCTATACAATAAAGTG
AAGAGGGCATTAGGTTCCAATGCAGTGGAAGATGGGAAAGGATGTTTCGAGCTATACCAC
AAATGTGATGACCAGTGCATGGCGACAATTCGGAACGGGACCTACAACAGGAGAAAGTAT
CAAGAGGAATCAAAATTAGAAAGACAGAAAATAGAGGGGGTCAAGCTGGAATCTGAAGGA
ACTTACAAAATCCTCACCATTTATTCGACTGTCGCCTCATCTCTTGTGATTGCAATGGGG
TTTGCTGCCTTCTTGTTCTGGGCTATGTCCAATGGGTCTTGCAGATGCAACATTTGTATA
TAA
>gi|157379627|gb|CY023688.1| Influenza A virus (A/chicken/Fujian/12252/2005(H9N2)) segment 4 sequence
CTAGTAGTAACAGTAAGCAATGCAGATAAAATCTGCATCGGCTACCAATCAACAAACTCC
ACAGAAACTGTAGACACACTAACAGAAAACAATGTCCCTGTGACACATGCCAAAGAATTG
CTCCACACAGAGCACAATGGGATGCTGTGTGCAACAAACTTGGGACATCCTCTTATTCTA
GACACCTGTACCATTGAAGGACTAATCTATGGCAATCCTTCCTGTGATCTACTGTTGGGA
GGAAGAGAATGGTCCTACATCGTCGAGAGACCATCGGCTGTTAATGGATTGTGTTACCCC
GGGAATGTAGAAAATCTAGAAGAGCTAAGGTCACTTTTTAGTTCTGCTAGTTCTTATCAA
AGGATCCAGATTTTTCCAGACACAATCTGGAATGTGTCTTACAGTGGGACAAGCAAAGCA
TGTTCAGATTCATTCTACAGAAGCATGAGATGGTTGACCCAAAAGAACAACGCTTACCCT
ATTCAAGACGCCCAATACACGAATAATCGAGAAAAGAACATTCTTTTCATGTGGGGCATA
AATCACCCACCCACCGATACTGCGCAGACAAATCTGTACACAAGAACCGACACAACAACA
AGTGTGGCAACAGAAGAAATAAATAGGACCTTCAAACCATTGATAGGACCAAGGCCTCTT
GTCAATGGTTTACAGGGAAGAATTGATTATTATTGGTCGGTATTGAAACCAGGTCAAACA
CTGCGAATAAGATCCAATGGGAATCTAATAGCTCCATGGTATGGACACATTCTTTCAGGA
GAGAGCCACGGAAGAATCCTGAAGACTGATTTAAAAAGGGGTAGCTGTACAGTGCAATGT
CAGACAGAAAAAGGTGGCTTAAACACAACATTGCCATTCCAAAATGTAAGTAAGTATGCA
TTTGGAAACTGCTCGAAATATGTTGGAGTAAAGAGTCTCAAACTTGCAGTTGGTCTGAGG
AATGTGCCTTCTAGATCTAGTAGAGGACTATTCGGGGCCATAGCTGGATTCATAGAGGGA
GGTTGGTCAGGACTAATTGCTGGTTGGTATGGATTCCAGCATTCAAATGACCAAGGGGTT
GGTATGGCAGCAGATAGAGACTCAACCCAAAAGGCAATTGATAAAATAACATCCAAAGTG
AATAACATAGTCGATAAAATGAACAAACAGTATGAAATTATTGATCATGAATTCAGTGAG
GTTGAAACTAGACTTAACATGATCAATAATAAGATTGATGATCAAATTCAAGACATATGG
GCATATAACGCAGAATTGCTAGTGCTGCTTGAAAACCAGAAAACACTCGATGAGCATGAT
GCAAATGTAAACAATCTATATAATAAAGTGAAGAGGGCATTAGGTTCCAATGCAGTGGAA
GATGGGAAAGGATGTTTCGAGCTATACCACAAATGTGATGACCAGTGCATGGAGACAATT
CGGAACGGGACCTACAACAGGAGGAAGTATCAAGAGGAATCAAAATTAGAAAGACAGAAA
ATAGAGGGGGTCAAGCTGGAATCTGAAGGAACTTACAAAATCCTCACCATTTATTCGACT
GTCGCCTCATCTCTT
>gi|157379608|gb|CY023680.1| Influenza A virus (A/chicken/Fujian/11488/2005(H9N2)) segment 4 sequence
ATGGAAACAGTATCACTAATAACTATGCTACTAGTAGTAACAGTAAGCAATGCAGATAAA
ATCTGCATCGGCTACCAATCAACAAACTCCACAGAAACTGTAGACACACTAACAGAAAAC
AATGTCCCTGTGACACATGCCAAAGAATTGCTCCACACAGAGCACAATGGGATGCTGTGT
GCAACAAACTTGGGACATCCTCTTATTCTAGACACCTGTACCATTGAAGGACTAATCTAT
GGCAATCCTTCCTGTGATCTACTGTTGGGAGGAAGAGAATGGTCCTACATCGTCGAGAGA
CCATCGGCTGTTAATGGATTGTGTTACCCCGGGAATGTAGAAAATCTAGAAGAGCTAAGG
TCACTTTTTAGTTCTGCTAGTTCTTATCAAAGGATCCAGATTTTTCCAGACACAATCTGG
AATGTGTCTTACAGTGGGACAAGCAAAGCATGTTCAGATTCATTCTACAGAAGCATGAGA
TGGTTGACCCAAAAGAACAACGCTTACCCTATTCAAGACGCCCAATACACGAATAATCGA
GAAAAGAACATTCTTTTCATGTGGGGCATAAATCACCCACCCACCGATACTGCGCAGACA
AATCTGTACACAAGAACCGACACAACAACAAGTGTGGCAACAGAAGAAATAAATAGGACC
TTCAAACCATTGATAGGACCAAGGCCTCTTGTCAATGGTTTACAGGGAAGAATTGATTAT
TATTGGTCGGTATTGAAACCAGGTCAAACACTGCGAATAAGATCCAATGGGAATCTAATA
GCTCCATGGTATGGACACATTCTTTCAGGAGAGAGCCACGGAAGAATCCTGAAGACTGAT
TTAAAAAGGGGTAGCTGTACAGTGCAATGTCAGACAGAAAAAGGTGGCTTAAACACAACA
TTGCCATTCCAAAATGTAAGTAAGTATGCATTTGGAAACTGCTCGAAATATGTTGGAGTA
AAGAGTCTCAAACTTGCAGTTGGTCTGAGGAATGTGCCTTCTAGATCTAGTAGAGGACTA
TTCGGGGCCATAGCTGGATTCATAGAGGGAGGTTGGTCAGGACTAATTGCTGGTTGGTAT
GGATTCCAGCATTCAAATGACCAAGGGGTTGGTATGGCAGCAGATAGAGACTCAACCCAA
AAGGCAATTGATAAAATAACATCCAAAGTGAATAACATAGTCGATAAAATGAACAAACAG
TATGAAATTATTGATCATGAATTCAGTGAGGTTGAAACTAGACTTAACATGATCAATAAT
AAGATTGATGATCAAATTCAAGACATATGGGCATATAACGCAGAATTGCTAGTGCTGCTT
GAAAACCAGAAAACACTCGATGAGCATGATGCAAATGTAAACAATCTATATAATAAAGTG
AAGAGGGCATTAGGTTCCAATGCAGTGGAAGATGGGAAAGGATGTTTCGAGCTATACCAC
AAATGTGATGACCAGTGCATGGAGACAATTCGGAACGGGACCTACAACAGGAGGAAGTAT
CAAGAGGAATCAAAATTAGAAAGACAGAAAATAGAGGGGGTCAAGCTGGAATCTGAAGGA
ACTTACAAAATCCTCACCATTTATTCGACTGTCGCCTCATCTCTT
>gi|157379589|gb|CY023672.1| Influenza A virus (A/chicken/Fujian/11302/2005(H9N2)) segment 4 sequence
ATGGAAACAGTATCACTAATAACTATGCTGCTAGTAGTAACAATAAGCAATGCAGATAAA
ATATGCATCGGCTACCAATCAACAAACTCCACAGAAACTGTAGACACACTAACAGAAAAC
AATGTCCCTGTGACACACGCCAAAGAATTGCTCCACACAGAGCACAATGGGATGCTGTGT
GCAACAAACTTGGGACATCCTCTTATTCTAGACACCTGTACCATTGAAGGACTAATCTAT
GGCAATCCTTCTTGTGATCTACTGTTGGGAGGAAGAGAATGGTCCTATATCGTCGAGAGA
CCATCGGCTGTTAATGGATTGTGTTACCCCGGGAATGTAGAAAATCTAGAAGAGCTAAGG
TCACTTTTTAGTTCTGCTAGTTCTTATCAAAGGATCCAGATTTTTCCAGACACAATCTGG
AATGTGTCTTACAGTGGGACAAGCAAAGCATGTTCAGATTCATTCTACAGAAGCATGAGA
TGGTTGACCCAAAAGAACAACGCTTACCCTATTCAAGACGCCCAATACACAAATAATCGA
GAAAAGAACATTCTTTTCATGTGGGGCATAAATCACCCACCCACCGATACTGCGCAGACA
AATCTGTACACAAGAACCGACACAACAACAAGTGTGGCAACAGAAGAAATAAATAGGACC
TTCAAACCATTGATAGGACCAAGGCCTCTTGTCAATGGTTTACAGGGAAGAATTGATTAT
TATTGGTCGGTATTGAAACCTGGTCAAACACTGCGAATAAGATCCAATGGGAATCTAATA
GCTCCATGGTATGGACACATTCTTTCAGGAGAGAGCCACGGAAGAATCCTGAAGACTGAT
TTAAAAAGGGGTAGCTGTACAGTGCAATGTCAGACAGAAAAAGGTGGCTTAAACACAACA
TTGCCATTCCAAAATGTAAGTAAGTATGCATTTGGAAACTGCTCGAAATATATTGGAGTA
AAGAGTCTCAAACTTGCAGTTGGTCTGAGGAATGTGCCTTCTAGATCTAGTAGAGGACTA
TTCGGGGCCATAGCTGGATTCATAGAGGGAGGTTGGTCAGGACTAGTTGCTGGTTGGTAT
GGATTCCAGCATTCAAATGACCAAGGGGTTGGTATGGCAGCAGACAGAGACTCAACCCAA
AAGGCAATTGATAAAATAACATCCAAAGTGAATAACATAGTCGATAAAATGAACAAACAG
TATGAAATTATTGATCATGAATTCAGTGAGGTTGAAACTAGACTTAACATGATCAATAAT
AAGATTGATGATCAAATTCAAGACATATGGGCATATAACGCAGAATTGCTAGTGCTGCTT
GAAAACCAGAAAACACTCGATGAGCATGATGCAAATGTAAACAATCTATATAATAAAGTG
AAGAGGGCATTAGGTTCCAATGCAGTGGAAGATGGGAAAGGATGTTTCGAGCTATACCAC
AAATGTGATGACCAGTGCATGGAGACAATTCGGAACGGGACCTACAACAGGAGGAAGTAT
CAAGAGGAATCAAAATTAGAAAGACAGAAAATAGAGGGGGTCAAGCTGGAATCTGAAGGA
ACTTACAAAATCCTCACCATTTATTCGACTGTCGCCTCATCTCTT
>gi|157379570|gb|CY023664.1| Influenza A virus (A/chicken/Fujian/10954/2005(H9N2)) segment 4 sequence
ATGGAAACAGTATCACTAATAACTATGCTGCTAGTAGTAACAATAAGCAATGCAGATAAA
ATATGCATCGGCTACCAATCAACAAACTCCACAGAAACTGTAGACACACTAACAGAAAAC
AATGTCCCTGTGACACACGCCAAAGAATTGCTCCACACAGAGCACAATGGGATGCTGTGT
GCAACAAACTTGGGACATCCTCTTATTCTAGACACCTGTACCATTGAAGGACTAATCTAT
GGCAATCCTTCTTGTGATCTACTGTTGGGAGGAAGAGAATGGTCCTATATCGTCGAGAGA
CCATCGGCTGTTAATGGATTGTGTTACCCCGGGAATGTAGAAAATCTAGAAGAGCTAAGG
TCACTTTTTAGTTCTGCTAGTTCTTATCAAAGGATCCAGATTTTTCCAGACACAATCTGG
AATGTGTCTTACAGTGGGACAAGCAAAGCATGTTCAGATTCATTCTACAGAAGCATGAGA
TGGTTGACCCAAAAGAACAACGCTTACCCTATTCAAGACGCCCAATACACAAATAATCGA
GAAAAGAACATTCTTTTCATGTGGGGCATAAATCACCCACCCACCGATACTGCGCAGACA
AATCTGTACACAAGAACCGACACAACAACAAGTGTGGCAACAGAAGAAATAAATAGGACC
TTCAAACCATTGATAGGACCAAGGCCTCTTGTCAATGGTTTACAGGGAAGAATTGATTAT
TATTGGTCGGTATTGAAACCTGGTCAAACACTGCGAATAAGATCCAATGGGAATCTAATA
GCTCCATGGTATGGACACATTCTTTCAGGAGAGAGCCACGGAAGAATCCTGAAGACTGAT
TTAAAAAGGGGTAGCTGTACAGTGCAATGTCAGACAGAAAAAGGTGGCTTAAACACAACA
TTGCCATTCCAAAATGTAAGTAAGTATGCATTTGGAAACTGCTCGAAATATATTGGAGTA
AAGAGTCTCAAACTTGCAGTTGGTCTGAGGAATGTGCCTTCTAGATCTAGTAGAGGACTA
TTCGGGGCCATAGCTGGATTCATAGAGGGAGGTTGGTCAGGACTAGTTGCTGGTTGGTAT
GGATTCCAGCATTCAAATGACCAAGGGGTTGGTATGGCAGCAGATAGAGACTCAACCCAA
AAGGCAATTGATAAAATAACATCCAAAGTGAATAACATAGTCGATAAAATGAACAAACAG
TATGAAATTATTGATCATGAATTCAGTGAGGTTGAAACTAGACTTAACATGATCAATAAT
AAGATTGATGATCAAATTCAAGACATATGGGCATATAACGCAGAATTGCTAGTGCTGCTT
GAAAACCAGAAAACACTCGATGAGCATGATGCAAATGTAAACAATCTATATAATAAAGTG
AAGAGGGCATTAGGTTCCAATGCAGTGGAAGATGGGAAAGGATGTTTCGAGCTATACCAC
AAATGTGATGACCAGTGCATGGAGACAATTCGGAACGGGACCTACAACAGGAGGAAGTAT
CAAGAGGAATCAAAATTAGAAAGACAGAAAATAGAGGGGGTCAAGCTGGAATCTGAAGGA
ACTTACAAAATCCTCACCATTTATTCGACTGTCGCCTCATCTCTT
>gi|157379551|gb|CY023656.1| Influenza A virus (A/chicken/Fujian/10308/2005(H9N2)) segment 4 sequence
ATGGAAACAGTATCACTAATAACTATGCTACTAGTAGTAACAGTAAGCAATGCAGATAAA
ATCTGCATCGGCTACCAATCAACAAACTCCACAGAAACTGTAGACACACTAACAGAAAAC
AATGTCCCTGTGACACATGCCAAAGAATTGCTCCACACAGAGCACAATGGGATGCTGTGT
GCAACAAACTTGGGACATCCTCTTATTCTAGACACCTGTACCATTGAAGGACTAATCTAT
GGCAATCCTTCTTGTGATCTACTGTTGGGAGGAAGAGAATGGTCCTACATCGTCGAGAGA
CCATCGGCTGTTAATGGATTGTGTTACCCCGGGAATGTAGAAAATCTAGAAGAGCTAAGG
TCACTTTTTAGTTCTGCTAGTTCTTATCAAAGGATCCAGATTTTTCCAGACACAATCTGG
AATGTGTCTTACAGTGGGACAAGCAAAGCATGTTCAGATTCATTCTACAGAAGCATGAGA
TGGTTGACCCAAAAGAACAACGCTTACCCTATTCAAGACGCCCAATACACAAATAATCGA
GAAAAGAACATTCTTTTCATGTGGGGCATAAATCACCCACCCACCGATACTGCGCAGACA
AATCTGTACACAAGAACCGACACAACAACAAGTGTGGCAACAGAAGAAATAAATAGGACC
TTCAAACCATCGATAGGACCAAGGCCTCTTGTCAATGGTTTACAGGGAAGAATTGATTAT
TATTGGTCGGTATTGAAACCAGGTCAAACACTGCGAATAAGATCCAATGGGAATCTAATA
GCTCCATGGTATGGACACATTCTTTCAGGAGAGAGCCACGGAAGAATCCTGAAGACTGAT
TTAAAAAGGGGTAGCTGTACAGTGCAATGTCAGACAGAAAAAGGTGGCTTAAACACAACA
TTGCCATTCCAAAATGTAAGTAAGTATGCATTTGGAAACTGCTCGAAATATGTTGGAGTA
AAGAGTCTCAAACTTGCAGTTGGTCTGAGGAATGTGCCTTCTAGATCTAGTAGAGGACTA
TTCGGGGCCATAGCTGGATTCATAGAGGGAGGTTGGTCAGGGCTAGTTGCTGGTTGGTAT
GGATTCCAGCATTCAAATGACCAAGGGGTTGGTATGGCAGCAGATAGAGACTCAACCCAA
AAGGCAATTGATAAAATAACATCCAAAGTGAATAACATAGTCGATAAAATGAACAAACAG
TATGAAATTATTGATCATGAATTCAGTGAGGTTGAAGCTAGACTTAACATGATCAATAAT
AAGATTGATGATCAAATTCAAGACATATGGGCATATAACGCAGAATTGCTAGTGCTGCTT
GAAAACCAGAAAACACTCGATGAGCATGATGCAAATGTAAACAATCTATATAATAAAGTG
AAGAGGGCATTAGGTTCCAATGCAGTGGAAGATGGGAAAGGATGTTTCGAGCTATACCAC
AAATGTGATGACCAGTGCATGGAGACAATTCGGAACGGGACCTACAACAGGAGGAAGTAT
CCAGAGGAATCAAAATTAGAAAGA
>gi|157379532|gb|CY023648.1| Influenza A virus (A/chicken/Fujian/9752/2005(H9N2)) segment 4 sequence
ATGGAAACAGTATCACTAATAACTATGCTACTAGTAGTAACAGTAAGCAATGCAGATAAA
ATCTGCATCGGCTACCAATCAACAAACTCCACAGAAACTGTAGACACACTAACAGAAAAC
AATGTCCCTGTGACACATGCCAAAGAATTGCTCCACACAGAGCACAATGGGATGCTGTGT
GCAACAAACTTGGGACATCCTCTTATTCTAGACACCTGTACCATTGAAGGACTAATCTAT
GGCAATCCTTCTTGTGATCTACTGTTGGGAGGAAGAGAATGGTCCTACATCGTCGAGAGA
CCATCGGCTGTTAATGGATTGTGTTACCCCGGGAATGTAGAAAATCTAGAAGAGCTAAGG
TCACTTTTTAGTTCTGCTAGTTCTTATCAAAGGATCCAGATTTTTCCAGACACAATCTGG
AATGTGTCTTACAGTGGGACAAGCAAAGCATGTTCAGATTCATTCTACAGAAGCATGAGA
TGGTTGACCCAAAAGAACAACGCTTACCCTATTCAAGACGCCCAATACACAAATAATCGA
GAAAAGAACATTCTTTTCATGTGGGGCATAAATCACCCACCCACCGATACTGCGCAGACA
AATCTGTACACAAGAACCGACACAACAACAAGTGTGGCAACAGAAGAAATAAATAGGACC
TTCAAACCATCGATAGGACCAAGGCCTCTTGTCAATGGTTTACAGGGAAGAATTGATTAT
TATTGGTCGGTATTGAAACCAGGTCAAACACTGCGAATAAGATCCAATGGGAATCTAATA
GCTCCATGGTATGGACACATTCTTTCAGGAGAGAGCCACGGAAGAATCCTGAAGACTGAT
TTAAAAAGGGGTAGCTGTACAGTGCAATGTCAGACAGAAAAAGGTGGCTTAAACACAACA
TTGCCATTCCAAAATGTAAGTAAGTATGCATTTGGAAACTGCTCGAAATATGTTGGAGTA
AAGAGTCTCAAACTTGCAGTTGGTCTGAGGAATGTGCCTTCTAGATCTAGTAGAGGACTA
TTCGGGGCCATAGCTGGATTCATAGAGGGAGGTTGGTCAGGGCTAGTTGCTGGTTGGTAT
GGATTCCAGCATTCAAATGACCAAGGGGTTGGTATGGCAGCAGATAGAGACTCAACCCAA
AAGGCAATTGATAAAATAACATCCAAAGTGAATAACATAGTCGATAAAATGAACAAACAG
TATGAAATTATTGATCATGAATTCAGTGAGGTTGAAGCTAGACTTAACATGATCAATAAT
AAGATTGATGATCAAATTCAAGACATATGGGCATATAACGCAGAATTGCTAGTGCTGCTT
GAAAACCAGAAAACACTCGATGAGCATGATGCAAATGTAAACAATCTATATAATAAAGTG
AAGAGGGCATTAGGTTCCAATGCAGTGGAAGATGGGAAAGGATGTTTCGAGCTATACCAC
AAATGTGATGACCAGTGCATGGAGACAATTCGGAACGGGACCTACAACAGGAGGAAGTAT
CAAGAGGAATCAAAATTAGAAAGACAGAAAATAGAGGGGGTCAAGCTGGAATCTGAAGGA
ACTTACAAA
>gi|157379513|gb|CY023640.1| Influenza A virus (A/chicken/Fujian/9290/2005(H9N2)) segment 4 sequence
ATGGAAACAGTATCACTAATAACTATGCTACTAGTAGTAACAGTAAGCAATGCAGATAAA
ATCTGCATCGGCTACCAATCAACAAACTCCACAGAAACTGTAGACACACTAACAGAAAAC
AATGTCCCTGTGACACATGCCAAAGAATTGCTCCACACAGAGCACAATGGGATGCTGTGT
GCAACAAACTTGGGACATCCTCTTATTCTAGACACCTGTACCATTGAAGGACTAATCTAT
GGCAATCCTTCTTGTGATCTACTGTTGGGAGGAAGAGAATGGTCCTACATCGTCGAGAGA
CCATCGGCTGTTAATGGATTGTGTTACCCCGGGAATGTAGAAAATCTAGAAGAGCTAAGG
TCACTTTTTAGTTCTGCTAGTTCTTATCAAAGGATCCAGATTTTTCCAGACACAATCTGG
AATGTGTCTTACAGTGGGACAAGCAAAGCATGTTCAGATTCATTCTACAGAAGCATGAGA
TGGTTGACCCAAAAGAACAACGCTTACCCTATTCAAGACGCCCAATACACGAATAATCGA
GAAAAGAACATTCTTTTCATGTGGGGCATAAATCACCCACCCACCGATACTGCGCAGACA
AATCTGTACACAAGAACCGACACAACAACAAGTGTGGCAACAGAAGAAATAAATAGGACC
TTCAAACCATTGATAGGACCAAGGCCTCTTGTCAATGGTTTACAGGGAAGAATTGATTAT
TATTGGTCGGTATTGAAACCAGGTCAAACACTGCGAATAAGATCCAATGGGAATCTAATA
GCTCCATGGTATGGACACATTCTTTCAGGAGAGAGCCACGGAAGAATCCTGAAGACTGAT
TTAAAAAGGGGTAGCTGTACAGTGCAATGTCAGACAGAAAAAGGTGGCTTAAACACAACA
TTGCCATTCCAAAATGTAAGTAAGTATGCATTTGGAAACTGCTCGAAATATGTTGGAGTA
AAGAGTCTCAAACTTGCAGTTGGTCTGAGGAATGTGCCTTCTAGATCTAGTAGAGGACTA
TTCGGGGCCATAGCTGGATTCATAGAGGGAGGTTGGTCAGGACTAGTTGCTGGTTGGTAT
GGATTCCAGCATTCAAATGACCAAGGGGTTGGTATGGCAGCAGATAGAGACTCAACCCAA
AAGGCAATTGATAAAATAACATCCAAAGTGAATAACATAGTCGATAAAATGAACAAACAG
TATGAAATTATTGATCATGAATTCAGTGAGGTTGAAACTAGACTTAACATGATCAATAAT
AAGATTGATGATCAAATTCAAGACATATGGGCATATAACGCAGAATTGCTAGTGCTGCTT
GAAAACCAGAAAACACTCGATGAGCATGATGCAAATGTAAACAATCTATATAATAAAGTG
AAGAGGGCATTAGGTTCCAATGCAGTGGAAGATGGGAAAGGATGTTTCGAGCTATACCAC
AAATGTGATGACCAGTGCATGGAGACAATTCGGAACGGGACCTACAACAGGAGGAAGTAT
CAAGAGGAATCAAAATTAGAAAGACAGAAAATAGAGGGGGTCAAGCTGGAATCTGAAGGA
ACTTACAAAATCCTCACCATTTATTCGACTGTCGCCTCATCTCTT
>gi|157379494|gb|CY023632.1| Influenza A virus (A/chicken/Fujian/9104/2005(H9N2)) segment 4 sequence
ATGGAAACAGTATCACTAATAACTATGCTACTAGTAGTAACAGTAAGCAATGCAGATAAA
ATCTGCATCGGCTACCAATCAACAAACTCCACAGAAACTGTAGACACACTAACAGAAAAC
AATGTCCCTGTGACACATGCCAAAGAATTGCTCCACACAGAGCACAATGGGATGCTGTGT
GCAACAAACTTGGGACATCCTCTTATTCTAGACACCTGTACCATTGAAGGACTAATCTAT
GGCAATCCTTCTTGTGATCTACTGTTGGGAGGAAGAGAATGGTCCTACATCGTCGAGAGA
CCATCGGCTGTTAATGGATTGTGTTACCCCGGGAATGTAGAAAATCTAGAAGAGCTAAGG
TCACTTTTTAGTTCTGCTAGTTCTTATCAAAGGATCCAGATTTTTCCAGACACAATCTGG
AATGTGTCTTACAGTGGGACAAGCAAAGCATGTTCAGATTCATTCTACAGAAGCATGAGA
TGGTTGACCCAAAAGAACAACGCTTACCCTATTCAAGACGCCCAATACACAAATAATCGA
GAAAAGAACATTCTTTTCATGTGGGGCATAAATCACCCACCCACCGATACTGCGCAGACA
AATCTGTACACAAGAACCGACACAACAACAAGTGTGGCAACAGAAGAAATAAATAGGACC
TTCAAACCATTGATAGGACCAAGGCCTCTTGTCAATGGTTTACAGGGAAGAATTGATTAT
TATTGGTCGGTATTGAAACCAGGTCAAACACTGCGAATAAGATCCAATGGGAATCTAATA
GCTCCATGGTATGGACACATTCTTTCAGGAGAGAGCCACGGAAGAATCCTGAAGACTGAT
TTAAAAAGGGGTAGCTGTACAGTGCAATGTCAGACAGAAAAAGGTGGCTTAAACACAACA
TTGCCATTCCAAAATGTAAGTAAGTATGCATTTGGAAACTGCTCGAAATATGTTGGAGTA
AAGAGTCTCAAACTTGCAGTTGGTCTGAGGAATGTGCCTTCTAGATCTAGTAGAGGACTA
TTCGGGGCCATAGCTGGATTCATAGAGGGAGGTTGGTCAGGACTAGTTGCTGGTTGGTAT
GGATTCCAGCATTCAAATGACCAAGGGGTTGGTATGGCAGCAGATAGAGACTCAACCCAA
AAGGCAATTGATAAAATAACATCCAAAGTGAATAACATAGTCGATAAAATGAACAAACAG
TATGAAATTATTGATCATGAATTCAGTGAGGTTGAAACTAGACTTAACATGATCAATAAT
AAGATTGATGATCAAATTCAAGACATATGGGCATATAACGCAGAATTGCTAGTGCTGCTT
GAAAACCAGAAAACACTCGATGAGCATGATGCAAATGTAAACAATCTATATAATAAAGTG
AAGAGGGCATTAGGTTCCAATGCAGTGGAAGATGGGAAAGGATGTTTCGAGCTATACCAC
AAATGTGATGACCAGTGCATGGAGACAATTCGGAACGGGACCTACAACAGGAGGAAGTAT
CAAGAGGAATCAAAATTAGAAAGACAGAAAATAGAGGGGGTCAAGCTGGAATCTGAAGGA
ACTTACAAAATCCTCACCATTTATTCGACTGTCGCCTCATCTCTT
>gi|157379456|gb|CY023616.1| Influenza A virus (A/chicken/Fujian/8341/2005(H9N2)) segment 4 sequence
ATGGAAACAGTATCACTAATAACTATGCTACTAGTAGTAACAGTAAGCAATGCAGATAAA
ATCTGCATCGGCTACCAATCAACAAACTCCACAGAAACTGTAGACACACTAACAGAAAAC
AATGTCCCTGTGACACATGCCAAAGAATTGCTCCACACAGAGCACAATGGGATGCTGTGT
GCAACAAACTTGGGACATCCTCTTATTCTAGACACCTGTACCATTGAAGGACTAATCTAT
GGCAATCCTTCTTGTGATCTACTGTTGGGAGGAAGAGAATGGTCCTACATCGTCGAGAGA
CCATCGGCTGTTAATGGATTGTGTTACCCCGGGAATGTAGAAAATCTAGAAGAGCTAAGG
TCACTTTTTAGTTCTGCTAGTTCTTATCAAAGGATCCAGATTTTTCCAGACACAATCTGG
AATGTGTCTTACAGTGGGACAAGCAAAGCATGTTCAGATTCATTCTACAGAAGCATGAGA
TGGTTGACCCAAAAGAACAACGCTTACCCTATTCAAGACGCCCAATACACAAATAATCGA
GAAAAGAACATTCTTTTCATGTGGGGCATAAATCACCCACCCACCGATACTGCGCAGACA
AATCTGTACACAAGAACCGACACAACAACAAGTGTGGCAACAGAAGAAATAAATAGGACC
TTCAAACCATTGATAGGACCAAGGCCTCTTGTCAATGGTTTACAGGGAAGAATTGATTAT
TATTGGTCGGTATTGAAACCAGGTCAAACACTGCGAATAAGATCCAATGGGAATCTAATA
GCTCCATGGTATGGACACATTCTTTCAGGAGAGAGCCACGGAAGAATCCTGAAGACTGAT
TTAAAAAGGGGTAGCTGTACAGTGCAATGTCAGACAGAAAAAGGTGGCTTAAACACAACA
TTGCCATTCCAAAATGTAAGTAAGTATGCATTTGGAAACTGCTCGAAATATGTTGGAGTA
AAGAGTCTCAAACTTGCAGTTGGTCTGAGGAATGTGCCTTCTAGATCTAGTAGAGGACTA
TTCGGGGCCATAGCTGGATTCATAGAGGGAGGTTGGTCAGGACTAGTTGCTGGTTGGTAT
GGATTCCAGCATTCAAATGACCAAGGGGTTGGTATGGCAGCAGATAGAGACTCAACCCAA
AAGGCAATTGATAAAATAACATCCAAAGTGAATAACATAGTCGATAAAATGAACAAACAG
TATGAAATTATTGATCATGAATTCAGTGAGGTTGAAACTAGACTTAACATGATCAATAAT
AAGATTGATGATCAAATTCAAGACATATGGGCATATAACGCAGAATTGCTAGTGCTGCTT
GAAAACCAGAAAACACTCGATGAGCATGATGCAAATGTAAACAATCTATATAATAAAGTG
AAGAGGGCATTAGGTTCCAATGCAGTGGAAGATGGGAAAGGATGTTTCGAGCTATACCAC
AAATGTGATGACCAGTGCATGGAGACAATTCGGAACGGGACCTACAACAGGAGGAAGTAT
CAAGAGGAATCAAAATTAGAAAGACAGAAAATAGAGGGGGTCAAGCTGGAATCTGAAGGA
ACTTACAAAATCCTCACCATTTATTCGACTGTCGCCTCATCTCTT
>gi|157379437|gb|CY023608.1| Influenza A virus (A/chicken/Fujian/7884/2005(H9N2)) segment 4 sequence
ATGGAAGTAGTATCACTAATAACTATACTACTAGTAGTAACAGTAAGCAATGCAGATAAA
ATCTGCATTGGCTATCAATCAACAAACTCCACAGAAACTGTAGACACGCTAACCGAAAAC
AATGTTCCAGTGACACATGCCAAAGAATTGCTTCACACAGAGCACAATGGGATGCTATGT
GCAACAAATCTGGGACGTCCTCTTATTCTAGACACCTGTACCATTGAAGGACTAATCTAT
GGCAACCCTTCTTGTGATCTACTGCTGGGAGGAAGAGAATGGTCCTACATTGTCGAAAGA
CCATCGGCTGTTAATGGATTGTGTTACCCCGGAAATGTAGAAAACCTAGAAGAACTAAGG
TCACTTTTTAGCTCTGCTAGTTCTTATCAAAGAATCCAGATCTTCCCAGACACAATCTGG
AATGTGTCTTACAGTGGCACAAGCAAAGCATGTTCAGATTCATTCTACAGAAGTATGAGG
TGGTTGACTCAAAAGAACAATGCTTACCCTGTTCAAGACGCCCAATACACAAATAATAGA
GGGAGGAACATTCTTTTCATGTGGGGCATAAATCACCCACCCACTGATACTGCGCAGACA
AATCTGTACACAAGGACTGACACAACAACAAGTGTGGCGACAGAAGATATAAATAGGACC
TTCAAACCATTGATAGGGCCAAGGCCTCTTGTCAATGGTCTGCAAGGAAGAATTGATTAT
TATTGGGCGGTATTGAAACCAGGTCAGACATTGCGAGTAAGATCCAACGGGAATCTAATC
GCTCCATGGTATGGACACATTCTTTCAGGGGAGAGTCACGGAAGAATCCTGAAAACGGAT
TTAAACAGTGGTAACTGTGTAGTGCAATGTCAAACAGAAAGAGGTGGCTTGAATACTACA
TTGCCATTCCACAACGTAAGTAAGTACGCATTTGGAAACTGCCCAAAATATGTTGGAGTA
AAGAGTCTCAAATTGGCAGTCGGTTTGAGGAATGTGCCTGCTAGATCAAGTAGAGGACTA
TTTGGAGCCATAGCTGGCTTCATAGAGGGAGGTTGGTCAGGATTAGTTGCTGGTTGGTAC
GGATTCCAGCATTCAAATGATCAAGGAACTGGTATGGCTGCAGATAGAGATTCAACTCAA
AAGGCAATTGACAAAATAACGTCCAAAGTAAATAATATAGTCGATAAAATGAACAAACAG
TATGAAATTATCGATCATGAATTCAGCGAGGTTGAAACTAGGCTCAATATGATCAATAAT
AAGATTGATGACCAAATTCAAGACATATGGGCATATAACGCAGAATTGCTAGTACTGCTT
GAAAATCAGAAAACGCTCGATGAGCATGATGCAAATGTAAACAATCTATATAACAAAGTG
AAGAGAGCACTGGGTTCCAATGCAGTGGAAGATGGGAAAGGATGCTTCGAGCTATACCAT
AAATGCGATGACCAGTGCATGGAGACAATTCGAAACGGGACCTATAACAGAAGAAAGTAT
AAAGAGGAATCAAGACTAGAGAGACAGAAAATAGAAGGGGTCAAACTGGAATCTGAAGGA
ACCTACAAAATCCTTACCATTTATTCGACTGTCGCCTCATCTCTT
>gi|157379418|gb|CY023600.1| Influenza A virus (A/chicken/Fujian/7386/2005(H9N2)) segment 4 sequence
ATGGAAGTAGTATCACTAATAACTATACTACTAGTAGTAACAGTAAGCAATGCAGATAAA
ATCTGCATTGGCTATCAATCAACAAACTCCACAGAAACTGTAGACACGCTAACCGAAAAC
AATGTTCCAGTGACACATGCCAAAGAATTGCTTCACACAGAGCACAATGGGATGCTATGT
GCAACAAATCTGGGACGTCCTCTTATTCTAGACACCTGTACCATTGAAGGACTAATCTAT
GGCAACCCTTCTTGTGATCTACTGCTGGGAGGAAGAGAATGGTCCTACATTGTCGAAAGA
CCATCGGCTGTTAATGGATTGTGTTACCCCGGAAATGTAGAAAACCTAGAAGAACTAAGG
TCACTTTTTAGCTCTGCTAGTTCTTATCAAAGAATCCAGATCTTCCCAGACACAATCTGG
AATGTGTCTTACAGTGGCACAAGCAAAGCATGTTCAGATTCATTCTACAGAAGTATGAGG
TGGTTGACTCAAAAGAACAATGCTTACCCTGTTCAAGACGCCCAATACACAAATAATAGA
GGGAGGAACATTCTTTTCATGTGGGGCATAAATCACCCACCCACTGATACTGCGCAGACA
AATCTGTACACAAGGACTGACACAACAACAAGTGTGGCGACAGAAGATATAAATAGGACC
TTCAAACCATTGATAGGGCCAAGGCCTCTTGTCAATGGTCTGCAAGGAAGAATTGATTAT
TATTGGGCGGTATTGAAACCAGGTCAGACATTGCGAGTAAGATCCAACGGGAATCTAATC
GCTCCATGGTATGGACACATTCTTTCAGGGGAGAGTCACGGAAGAATCCTGAAAACGGAT
TTAAACAGTGGTAACTGTGTAGTGCAATGTCAAACAGAAAGAGGTGGCTTGAATACTACA
TTGCCATTCCACAACGTAAGTAAGTACGCATTTGGAAACTGCCCAAAATATGTTGGAGTA
AAGAGTCTCAAATTGGCAGTCGGTTTGAGGAATGTGCCTGCTAGATCAAGTAGAGGACTA
TTTGGAGCCATAGCTGGCTTCATAGAGGGAGGTTGGTCAGGATTAGTTGCTGGTTGGTAC
GGATTCCAGCATTCAAATGATCAAGGAACTGGTATGGCTGCAGATAGAGATTCAACTCAA
AAGGCAATTGACAAAATAACGTCCAAAGTAAATAATATAGTCGATAAAATGAACAAACAG
TATGAAATTATCGATCATGAATTCAGCGAGGTTGAAACTAGGCTCAATATGATCAATAAT
AAGATTGATGACCAAATTCAAGACATATGGGCATATAACGCAGAATTGCTAGTACTGCTT
GAAAATCAGAAAACGCTCGATGAGCATGATGCAAATGTAAACAATCTATATAACAAAGTG
AAGAGAGCACTGGGTTCCAATGCAGTGGAAGATGGGAAAGGATGCTTCGAGCTATACCAT
AAATGCGATGACCAGTGCATGGAGACAATTCGAAACGGGACCTATAACAGAAGAAAGTAT
GAAGAGGAATCAAGACTAGAGAGACAGAAAATAGAAGGGGTCAAACTGGAATCTGAAGGA
ACCTACAAAATCCTTACCATT
>gi|157379399|gb|CY023592.1| Influenza A virus (A/chicken/Fujian/6960/2005(H9N2)) segment 4 sequence
GTATCACTAATAACTATACTACTAGTAGTAACAGTAAGCAATGCAGATAAAATCTGCATT
GGCTATCAATCAACAAACTCCACAGAAACTGTAGACACGCTAACCGAAAACAATGTTCCA
GTGACACATGCCAAAGAATTGCTTCACACAGAGCACAATGGGATGCTATGTGCAACAAAT
CTGGGACGTCCTCTTATTCTAGACACCTGTACCATTGAAGGACTAATCTATGGCAACCCT
TCTTGTGATCTACTGCTGGGAGGAAGAGAATGGTCCTACATTGTCGAAAGACCATCGGCT
GTTAATGGATTGTGTTACCCCGGAAATGTAGAAAACCTAGAAGAACTAAGGTCACTTTTT
AGCTCTGCTAGTTCTTATCAAAGAATCCAGATCTTCCCAGACACAATCTGGAATGTGTCT
TACAGTGGCACAAGCAAAGCATGTTCAGATTCATTCTACAGAAGTATGAGGTGGTTGACT
CAAAAGAACAATGCTTACCCTGTTCAAGACGCCCAATACACAAATAATAGAGGGAGGAAC
ATTCTTTTCATGTGGGGCATAAATCACCCACCCACTGATACTGCGCAGACAAATCTGTAC
ACAAGGACTGACACAACAACAAGTGTGGCGACAGAAGATATAAATAGGACCTTCAAACCA
TTGATAGGGCCAAGGCCTCTTGTCAATGGTCTGCAAGGAAGAATTGATTATTATTGGGCG
GTATTGAAACCAGGTCAGACATTGCGAGTAAGATCCAACGGGAATCTAATCGCTCCATGG
TATGGACACATTCTTTCAGGGGAGAGTCACGGAAGAATCCTGAAAACGGATTTAAACAGT
GGTAACTGTGTAGTGCAATGTCAAACAGAAAGAGGTGGCTTGAATACTACATTGCCATTC
CACAACGTAAGTAAGTACGCATTTGGAAACTGCCCAAAATATGTTGGAGTAAAGAGTCTC
AAATTGGCAGTCGGTTTGAGGAATGTGCCTGCTAGATCAAGTAGAGGACTATTTGGAGCC
ATAGCTGGCTTCATAGAGGGAGGTTGGTCAGGATTAGTTGCTGGTTGGTACGGATTCCAG
CATTCAAATGATCAAGGAACTGGTATGGCTGCAGATAGAGATTCAACTCAAAAGGCAATT
GACAAAATAACGTCCAAAGTAAATAATATAGTCGATAAAATGAACAAACAGTATGAAATT
ATCGATCATGAATTCAGCGAGGTTGAAACTAGGCTCAATATGATCAATAATAAGATTGAT
GACCAAATTCAAGACATATGGGCATATAACGCAGAATTGCTAGTACTGCTTGAAAATCAG
AAAACGCTCGATGAGCATGATGCAAATGTAAACAATCTATATAACAAAGTGAAGAGAGCA
CTGGGTTCCAATGCAGTGGAAGATGGGAAAGGATGCTTCGAGCTATACCATAAATGCGAT
GACCAGTGCATGGAGACAATTCGAAACGGGACCTATAACAGAAGAAAGTATAAAGAGGAA
TCAAGACTAGAGAGACAGAAAATAGAAGGGGTCAAACTGGAATCTGAAGGAACCTACAAA
ATCCTTACCATTTATTCGACTGTCGCCTCATCTCTT
>gi|157379380|gb|CY023584.1| Influenza A virus (A/chicken/Fujian/6188/2005(H9N2)) segment 4 sequence
GTATCACTAATAACTATACTACTAGTAGTAACAGTAAGCAATGCAGATAAAATCTGCATT
GGCTATCAATCAACAAACTCCACAGAAACTGTAGACACGCTAACCGAAAACAATGTTCCA
GTGACACATGCCAAAGAATTGCTTCACACAGAGCACAATGGGATGCTATGTGCAACAAAT
CTGGGACGTCCTCTTATTCTAGACACCTGTACCATTGAAGGACTAATCTATGGCAACCCT
TCTTGTGATCTACTGCTGGGAGGAAGAGAATGGTCCTACATTGTCGAAAGACCATCGGCT
GTTAATGGATTGTGTTACCCCGGAAATGTAGAAAACCTAGAAGAACTAAGGTCACTTTTT
AGCTCTGCTAGTTCTTATCAAAGAATCCAGATCTTCCCAGACACAATCTGGAATGTGTCT
TACAGTGGCACAAGCAAAGCATGTTCAGATTCATTCTACAGAAGTATGAGGTGGTTGACT
CAAAAGAACAATGCTTACCCTGTTCAAGACGCCCAATACACAAATAATAGAGGGAGGAAC
ATTCTTTTCATGTGGGGCATAAATCACCCACCCACTGATACTGCGCAGACAAATCTGTAC
ACAAGGACTGACACAACAACAAGTGTGGCGACAGAAGATATAAATAGGACCTTCAAACCA
TTGATAGGGCCAAGGCCTCTTGTCAATGGTCTGCAAGGAAGAATTGATTATTATTGGGCG
GTATTGAAACCAGGTCAGACATTGCGAGTAAGATCCAACGGGAATCTAATCGCTCCATGG
TATGGACACATTCTTTCAGGGGAGAGTCACGGAAGAATCCTGAAAACGGATTTAAACAGT
GGTAACTGTGTAGTGCAATGTCAAACAGAAAGAGGTGGCTTGAATACTACATTGCCATTC
CACAACGTAAGTAAGTACGCATTTGGAAACTGCCCAAAATATGTTGGAGTAAAGAGTCTC
AAATTGGCAGTCGGTTTGAGGAATGTGCCTGCTAGATCAAGTAGAGGACTATTTGGAGCC
ATAGCTGGCTTCATAGAGGGAGGTTGGTCAGGATTAGTTGCTGGTTGGTACGGATTCCAG
CATTCAAATGATCAAGGAACTGGTATGGCTGCAGATAGAGACTCAACTCAAAAGGCAATT
GACAAAATAACGTCCAAAGTAAATAATATAGTCGATAAAATGAACAAACAGTATGAAATT
ATCGATCATGAATTCAGCGAGGTTGAAACTAGGCTCAATATGATCAATAATAAGATTGAT
GACCAAATTCAAGACATATGGGCATATAACGCAGAATTGCTAGTACTGCTTGAAAATCAG
AAAACGCTCGATGAGCATGATGCAAATGTAAACAATCTATATAACAAAGTGAAGAGAGCA
CTGGGTTCCAATGCAGTGGAAGATGGGAAAGGATGCTTCGAGCTATACCATAAATGCGAT
GACCAGTGCATGGAGACAATTCGAAACGGGACCTATAGCAGAAGAAAGTATAAAGAGGAA
TCAAGACTAGAGAGACAGAAAATAGAAGGGGTCAAACTGGAATCTGAAGGAACCTACAAA
ATCCTTACCATTTATTCGACTGTCGCCTCATCTCTT
>gi|157379361|gb|CY023576.1| Influenza A virus (A/chicken/Fujian/5683/2005(H9N2)) segment 4 sequence
ATGGAAGTAGTATCACTAATAACTATACTACTAGTAGTAACAGTAAGCAATGCAGATAAA
ATCTGCATTGGCTATCAATCAACAAACTCCACAGAAACTGTAGACACGCTAACCGAAAAC
AATGTTCCAGTGACACATGCCAAAGAATTGCTTCACACAGAGCACAATGGGATGCTATGT
GCAACAAATCTGGGACGTCCTCTTATTCTAGACACCTGTACCATTGAAGGACTAATCTAT
GGCAACCCTTCTTGTGATCTACTGCTGGGAGGAAGAGAATGGTCCTACATTGTCGAAAGA
CCATCGGCTGTTAATGGATTGTGTTACCCCGGAAATGTAGAAAACCTAGAAGAACTAAGG
TCACTTTTTAGCTCTGCTAGTTCTTATCAAAGAATCCAGATCTTCCCAGACACAATCTGG
AATGTGTCTTACAGTGGCACAAGCAAAGCATGTTCAGATTCATTCTACAGAAGTATGAGG
TGGTTGACTCAAAAGAACAATGCTTACCCTGTTCAAGACGCCCAATACACAAATAATAGA
GGGAGGAACATTCTTTTCATGTGGGGCATAAATCACCCACCCACTGATACTGCGCAGACA
AATCTGTACACAAGAACTGACACAACAACAAGTGTGGCGACAGAAGATATAAATAGGACC
TTCAAACCATTGATAGGGCCAAGGCCTCTTGTCAATGGTCTGCAAGGAAGAATTGATTAT
TATTGGGCGGTATTGAAACCAGGTCAGACATTGCGAGTAAGATCCAACGGGAATCTAATC
GCTCCATGGTATGGACACATTCTTTCAGGGGAGAGTCACGGAAGAATCCTGAAAACGGAT
TTAAACAGTGGTAACTGTGTAGTGCAATGTCAAACAGAAAGAGGTGGCTTGAATACTACA
TTGCCATTCCACAACGTAAGTAAGTACGCATTTGGAAACTGCCCAAAATATGTTGGAGTA
AAGAGTCTCAAATTGGCAGTCGGTTTGAGGAATGTGCCTGCTAGATCAAGTAGAGGACTA
TTTGGAGCCATAGCTGGCTTCATAGAGGGAGGTTGGTCAGGATTAGTTGCTGGTTGGTAC
GGATTCCAGCATTCAAATGATCAAGGAACTGGTATGGCTGCAGATAGAGACTCAACTCAA
AAGGCAATTGACAAAATAACGTCCAAAGTAAATAATATAGTCGATAAAATGAACAAACAG
TATGAAATTATCGATCATGAATTCAGCGTGGTTGAAACTAGGCTCAATATGATCAATAAT
AAGATTGATGACCAAATTCAAGACATATGGGCATATAACGCAGAATTGCTAGTACTGCTT
GAAAATCAGAAAACGCTCGATGAGCATGATGCAAATGTAAACAATCTATATAACAAAGTG
AAGAGAGCACTGGGTTCCAATGCAGTGGAAGATGGGAAAGGATGCTTCGAGCTATACCAT
AAATGTGATGACCAGTGCATGGAGACAATTCGAAACGGGACCTATAACAGAAGAAAGTAT
AAAGAGGAATCAAGACTAGAGAGACAGAAAATAGAAGGGGTCAAACTGGAATCTGAAGGA
ACCTACAAAATCCTTACCATTTATTCGACTGTCGCCTCATCTCTT
>gi|157379342|gb|CY023568.1| Influenza A virus (A/chicken/Fujian/5214/2005(H9N2)) segment 4 sequence
ATGGAAGTAGTATCACTAATAACTATACTACTAGTAGTAACAGTAAGCAATGCAGATAAA
ATCTGCATTGGCTATCAATCAACAAACTCCACAGAAACTGTAGACACGCTAACCGAAAAC
AATGTTCCAGTGACACATGCCAAAGAATTGCTTCACACAGAGCACAATGGGATGCTATGT
GCAACAAATCTGGGACGTCCTCTTATTCTAGACACCTGTACCATTGAAGGACTAATCTAT
GGCAACCCTTCTTGTGATCTACTGCTGGGAGGAAGAGAATGGTCCTACATTGTCGAAAGA
CCATCGGCTGTTAATGGATTGTGTTACCCCGGAAATGTAGAAAACCTAGAAGAACTAAGG
TCACTTTTTAGCTCTGCTAGTTCTTATCAAAGAATCCAGATCTTCCCAGACACAATCTGG
AATGTGTCTTACAGTGGCACAAGCAAAGCATGTTCAGATTCATTCTACAGAAGTATGAGG
TGGTTGACTCAAAAGAACAATGCTTACCCTGTTCAAGACGCCCAATACACAAATAATAGA
GGGAGGAACATTCTTTTCATGTGGGGCATAAATCACCCACCCACTGATACTGCGCAGACA
AATCTGTACACAAGGACTGACACAACAACAAGTGTGGCGACAGAAGATATAAATAGGACC
TTCAAACCATTGATAGGGCCAAGGCCTCTTGTCAATGGTCTGCAAGGAAGAATTGATTAT
TATTGGGCGGTATTGAAACCAGGTCAGACATTGCGAGTAAGATCCAACGGGAATCTAATC
GCTCCATGGTATGGACACATTCTTTCAGGGGAGAGTCACGGAAGAATCCTGAAAACGGAT
TTAAACAGTGGTAACTGTGTAGTGCAATGTCAAACAGAAAGAGGTGGCTTGAATACTACA
TTGCCATTCCACAACGTAAGTAAGTACGCATTTGGAAACTGCCCAAAATATGTTGGAGTA
AAGAGTCTCAAATTGGCAGTCGGTTTGAGGAATGTGCCTGCTAGATCAAGTAGAGGACTA
TTTGGAGCCATAGCTGGCTTCATAGAGGGAGGTTGGTCAGGATTAGTTGCTGGTTGGTAC
GGATTCCAGCATTCAAATGATCAAGGAACTGGTATGGCTGCAGATAGAGACTCAACTCAA
AAGGCAATTGACAAAATAACGTCCAAAGTAAATAATATAGTCGATAAAATGAACAAACAG
TATGAAATTATCGATCATGAATTCAGCGAGGTTGAAACTAGGCTCAATATGATCAATGAT
AAGATTGATGACCAAATTCAAGACATATGGGCATATAACGCAGAATTGCTAGTACTGCTT
GAAAATCAGAAAACGCTCGATGAGCATGATGCAAATGTAAACAATCTATATAACAAAGTG
AAGAGAGCACTGGGTTCCAATGCAGTGGAAGATGGGAAAGGATGCTTCGAGCTATACCAT
AAATGCGATGACCAGTGCATGGAGACAATTCGAAACGGGACCTATAACAGAAGAAAGTAT
>gi|157379323|gb|CY023560.1| Influenza A virus (A/chicken/Fujian/4820/2005(H9N2)) segment 4 sequence
ATGGAAGTAGTATCACTAATAACTATACTACTAGTAGTAACAGTAAGCAATGCAGATAAA
ATCTGCATTGGCTATCAATCAACAAACTCCACAGAAACTGTAGACACGCTAACCGAAAAC
AATGTTCCAGTGACACATGCCAAAGAATTGCTTCACACAGAGCACAATGGGATGCTATGT
GCAACAAATCTGGGACGTCCTCTTATTCTAGACACCTGTACCATTGAAGGATTAATCTAT
GGCAACCCTTCTTGTGATCTACTGCTGGGAGGAAGAGAATGGTCCTACATTGTCGAAAGA
CCATCGGCTGTTAATGGATTGTGTTACCCCGGAAATGTAGAAAACCTAGAAGAACTAAGG
TCACTTTTTAGCTCTGCTAGTTCTTATCAAAGAATCCAGATCTTCCCAGACACAATCTGG
AATGTGTCTTACAGTGGCACAAGCAAAGCATGTTCAGATTCATTCTACAGAAGTATGAGG
TGGTTGACTCAAAAGAACAATGCTTACCCTGTTCAAGACGCCCAATACACAAATAATAGA
GGGAGGAACATTCTTTTCATGTGGGGCATAAATCACCCACCCACTGATACTGCGCAGACA
AATCTGTACACAAGGACTGACACAACAACAAGTGTGGCGACAGAAGATATAAATAGGACC
TTCAAACCATTGATAGGGCCAAGGCCTCTTGTCAATGGTCTGCAAGGAAGAATTGATTAT
TATTGGGCGGTATTGAAACCAGGTCAGACATTGCGAGTAAGATCCAACGGGAATCTAATC
GCTCCATGGTATGGACACATTCTTTCAGGGGAGAGTCACGGAAGAATCCTGAAAACGGAT
TTAAACAGTGGTAACTGTGTAGTGCAATGTCAAACAGAAAGAGGTGGCTTGAATACTACA
TTGCCATTCCACAACGTAAGTAAGTACGCATTTGGAAACTGCCCAAAATATGTTGGAGTA
AAGAGTCTCAAATTGGCAGTCGGTTTGAGGAATGTGCCTGCTAGATCAAGTAGAGGACTA
TTTGGAGCCATAGCTGGCTTCATAGAGGGAGGTTGGTCAGGATTAGTTGCTGGTTGGTAC
GGATTCCAGCATTCAAATGATCAAGGAACTGGTATGGCTGCAGATAGAGACTCAACTCAA
AAGGCGATTGACAAAATAACGTCCAAAGTAAATAATATAGTCGATAAAATGAACAAACAG
TATGAAATTATCGATCATGAATTCAGCGAGGTTGAAACTAGGCTCAATATGATCAATAAT
AAGATTGATGACCAAATTCAAGACATATGGGCATATAACGCAGAATTGCTAGTACTGCTT
GAAAATCAGAAAACGCTCGATGAGCATGATGCAAATGTAAACAATCTATATAACAAAGTG
AAGAGAGCACTGGGTTCCAATGCAGTGGAAGATGGGAAAGGATGCTTCGAGCTATACCAT
AAATGCGATGACCAGTGCATGGAGACAATTCGAAACGGGACCTATAACAGAAGAAAGTAT
AAAGAGGAATCAAGACTAGAGAGACAGAAAATAGAAGGGGTCAAACTGGAATCTGAAGGA
ACCTACAAAATCCTTACCATTTATTCGACTGTCGCCTCATCTCTT
>gi|157379304|gb|CY023552.1| Influenza A virus (A/chicken/Fujian/4332/2005(H9N2)) segment 4 sequence
ATACTACTAGTAGTAACAGTAAGCAATGCAGATAAAATCTGCATTGGCTATCAATCAACA
AACTCCACAGAAACTGTAGACACGCTAACCGAAAACAATGTTCCAGTGACACATGCCAAA
GAATTGCTTCACACAGAGCACAATGGGATGCTATGTGCAACAAATCTGGGACGTCCTCTT
ATTCTAGACACCTGTACCATTGAAGGACTAATCTATGGCAACCCTTCTTGTGATCTACTG
CTGGGAGGAAGAGAATGGTCCTACATTGTCGAAAGACCATCGGCTGTTAATGGATTGTGT
TACCCCGGAAATGTAGAAAACCTAGAAGAACTAAGGTCACTTTTTAGCTCTGCTAGTTCT
TATCAAAGAATCCAGATCTTCCCAGACACAATCTGGAATGTGTCTTACAGTGGCACAAGC
AAAGCATGTTCAGATTCATTCTACAGAAGTATGAGGTGGTTGACTCAAAAGAACAATGCT
TACCCTGTTCAAGACGCCCAATACACAAATAATAGAGGGAGGAACATTCTTTTCATGTGG
GGCATAAATCACCCACCCACTGATACTGCGCAGACAAATCTGTACACAAGGACTGACACA
ACAACAAGTGTGGCGACAGAAGATATAAATAGGACCTTCAAACCATTGATAGGGCCAAGG
CCTCTTGTCAATGGTCTGCAAGGAAGAATTGATTATTATTGGGCGGTATTGAAACCAGGT
CAGACATTGCGAGTAAGATCCAACGGGAATCTAATCGCTCCATGGTATGGACACATTCTT
TCAGGGGAGAGTCACGGAAGAATCCTGAAAACGGATTTAAACAGTGGTAACTGTGTAGTG
CAATGTCAAACAGAAAGAGGTGGCTTGAATACTACATTGCCATTCCACAACGTAAGTAAG
TACGCATTTGGAAACTGCCCAAAATATGTTGGAGTAAAGAGTCTCAAATTGGCAGTCGGT
TTGAGGAATGTGCCTGCTAGATCAAGTAGAGGACTATTTGGAGCCATAGCTGGCTTCATA
GAGGGAGGTTGGTCAGGATTAGTTGCTGGTTGGTACGGATTCCAGCATTCAAATGATCAA
GGAACTGGTATGGCTGCAGATAGAGACTCAACTCAAAAGGCAATTGACAAAATAACGTCC
AAAGTAAATAATATAGTCGATAAAATGAACAAACAGTATGAAATTATCGATCATGAATTC
AGCGAGGTTGAAACTAGGCTCAATATGATCAATAATAAGATTGATGACCAAATTCAAGAC
ATATGGGCATATAACGCAGAACTGCTAGTACTGCTTGAAAATCAGAAAACGCTCGATGAG
CATGATGCAAATGTAAACAATCTATATAACAAAGTGAAGAGAGCACTGGGTTCCAATGCA
GTGGAAGATGGGAAAGGATGCTTCGAGCTATACCATAAATGCGATGACCAGTGCATGGAG
ACAATTCGAAACGGGACCTATAACAGAAGAAAGTATAAAGAGGAATCAAGACTAGAGAGA
CAGAAAATAGAAGGGGTCAAACTGGAATCTGAAGGAACCTACAAAATCCTTACCATTTAT
TCGACTGTCGCCTCATCTCTT
>gi|157379285|gb|CY023544.1| Influenza A virus (A/chicken/Fujian/3080/2005(H9N2)) segment 4 sequence
CTAATAACTATACTACTAGTAGTAACAGTAAGCAATGCAGATAAAATCTGCATTGGCTAT
CAATCAACAAACTCCACAGAAACTGTAGACACGCTAATCGAAAACAATGTTCCAGTGACA
CATGCCAAAGAATTGCTTCACACAGAGCACAATGGGATGCTATGTGCAACAAATCTGGGA
CGTCCTCTTATTCTAGACACCTGTACCATTGAAGGACTAATCTATGGCAACCCTTCTTGT
GATCTACTGCTGGGAGGAAGAGAATGGTCCTACATTGTCGAAAGACCATCGGCTGTTAAT
GGATTGTGTTACCCCGGAAATGTAGAAAACCTAGAAGAACTAAGGTCACTTTTTAGCTCT
GCTAGTTCTTATCAAAGAATCCAGATCTTCCCAGACACAATCTGGAATGTGTCTTACAGT
GGCACAAGCAAAGCATGTTCAGATTCATTCTACAGAAGTATGAGGTGGTTGACTCAAAAG
AACAATGCTTACCCTGTTCAAGACGCCCAATACACAAATAATAGAGGGAGGAACATTCTT
TTCATGTGGGGCATAAATCACCCACCCACTGATACTGCGCAGACAAATCTGTACACAAGG
ACTGACACAACAACAAGTGTGGCGACAGAAGATATAAATAGGACCTTCAAACCATTGATA
GGGCCAAGGCCTCTTGTCAATGGTCTGCAAGGAAGAATTGATTATTATTGGGCGGTATTG
AAACCAGGTCAGACATTGCGAGTAAGATCCAACGGGAATCTAATCGCTCCATGGTATGGA
CACATTCTTTCAGGGGAGAGTCACGGAAGAATCCTGAAAACGGATTTAAACAGTGGTAAC
TGTGTAGTGCAATGTCAAACAGAAAGAGGTGGCTTGAATACTACATTGCCATTCCACAAC
GTAAGTAAGTACGCATTTGGAAACTGCCCAAAATATGTTGGAGTAAAGAGTCTCAAATTG
GCAGTCGGTTTGAGGAATGTGCCTGCTAGATCAAGTAGAGGACTATTTGGAGCCATAGCT
GGCTTCATAGAGGGAGGTTGGTCAGGATTAGTTGCTGGTTGGTACGGATTCCAGCATTCA
AATGATCAAGGAACTGGTATGGCTGCAGATAGAGACTCAACTCAAAAGACAATTGACAAA
ATAACGTCCAAAGTAAATAATATAGTCGATAAAATGAACAAACAGTATGAAATTATCGAT
CATGAATTCAGCGAGGTTGAAACTAGGCTCAATATGATCAATAATAAGATTGATGACCAA
ATTCAAGACATATGGGCATATAACGCAGAATTGCTAGTACTGCTTGAAAATCAGAAAACG
CTCGATGAGCATGATGCAAATGTAAACAATCTATATAACAAAGTGAAGAGAGCACTGGGT
TCCAATGCAGTGGAAGATGGGAAAGGATGCTTCGAGCTATACCATAAATGCGATGACCAG
TGCATGGAGACAATTCGAAACGGGACCTATAACAGAAGAAAGTATAAAGAGGAATCAAGA
CTAGAGAGACAGAAAATAGAAGGGGTCAAACTGGAATCTGAAGGAACCTACAAAATCCTT
ACCATT
>gi|54126496|gb|AY747609.1| Influenza A virus (A/swine/Fujian/1/2003(H5N1)) hemagglutinin (HA) gene, complete cds
AGCAAAAGCAGGGGTCTAATCTGCCAAAATGGAGAAAATAGTGCTTCTTCTTGCAATAGT
CAGTCTTGTTAAAGGTGATCAGATTTGCACTGGTTACTATGCAAACAACTCGACAGAGCA
GGTTGACACAATAATGGAAAAGAACGTTACTGTTACACATGCCCAAGACATACTGGAAAA
GACACACAACGGGAAGCTCTGCGATCTAGATGGAGTGAAGCCTCTAATTTTGAGAGATTG
TAGTGTAGCTGGATGGCTCCTCGGAAACCCAATGTGTGACGAATTCATCAATGTACCGGA
ATGGTCTTACATAGTGGAGAAGGCCAGTCCAGCCAATGACCTCTGTTACCCAGGGGATTT
CAACGACTATGAAGAACTGAAACACCTATTGAGCAGAATAAACCATTTTGAGAAAATTCA
GATCATCCCCAAAAGTTCTTGGTCCAATCATGAAGCCTCATCAGGGGTGAGCTCAGCATG
TCCATACCAGGGGAGGTCCTCCTTTTTCAGGAATGTGGTATGGCTTATCGAAAAGAACAG
TGCATACCCAACAATAAAGAGGAGCTACAATAATACCAACCAAGAAGATCTTTTGGTACT
GTGGGGGATTCACCATCCTAATGATGCGGCAGAGCAGACAAAGCTCTATCAAAACCCAAC
CACCTATATTTCCGTTGGAACATCAACACTAAACCAGAGATTGGTACCAAAAATAGCTAC
TAGATCCAAAGTAAACGGGCAAAGTGGAAGAATGGAGTTCTTCTGGACAATTTTAAAGCC
GAATGATGCTATCAACTTCGAGAGTAATGGAAATTTCATTGCTCCAGAATATGCATACAA
AATTGTCAAGAAAGGGGACTCAGCAATTATGAAAAGTGAATTGGAATATGGTAACTGCAA
CACCAAGTGTCAAACTCCAATGGGGGCGATAAACTCTAGTATGCCATTCCACAACATACA
CCCTCTCACCATCGGGGAATGCCCCAAATATGTGAAATCAAACAGATTAGTCCTTGCAAC
AGGGCTCAGAAATAGCCCTCAAAGAGAGATAAGAAGAAAAAAGAGAGGACTATTTGGAGC
TATAGCAGGCTTTATAGAGGGAGGATGGCAGGGAATGGTAGATGGTTGGTATGGGTACCA
CCATAGCAATGAGCAGGGGAGTGGATACGCTGCAGACAAAGAATCCACTCAAAAGGCAAT
AGATGGAGTCACCAATAAAGTCAACTCGATCATTGACAAAATGAACACTCAATTTGAGGC
CGTTGGAAGGGAATTCAATAACTTAGAAAGGAGAATAGAGAATTTAAACAAGAAGATGGA
GGACGGATTCCTAGATGTCTGGACTTATAATGCTGAACTTCTGGTTCTCATGGAAAATGA
GAGAACTCTAGACTTTCATGACTCAAATGTCAAGAACCTTTACGACAAGGTCCGACTACA
GCTTAGGGATAATGCAAAGGAGCTGGGTAACGGTTGTTTCGAGTTCTATCACAAATGTGA
TAATGAATGTATGGAAAGTGTAAGAAACGGAACGTATGACTACCCGCAGTATTCAGAAGA
AGCAAGACTAAACAGAGAGGAAATAAGTGGAGTAAAATTGGAATCAATAGGAACTTACCA
AATACTGTCAATTTATTCAACAGTGGCGAGTTCCCTAGCACTGGCAATCATGGTAGCTGG
TCTATCTTTATGGATGTGCTCCAATGGATCGTTACAATGCAGAATTTGCATTTAAATTTG
TAAGTTCAGATTGTAATTAAAAACAC
>gi|345648090|gb|JN627142.1| Influenza A virus (A/chicken/Fujian/FZ11/2011(H9N2)) segment 6 neuraminidase (NA) gene, complete cds
AGCAAAAGCAGGAGTAAAAATGAATCCAAATCAGAAGATAATAACAATTGGTTCCGTCTC
TCTAACTATTGCGATAATATGCCTCCTCATGCAGATTGCCATCTTAGTTACGACCATGAC
ACTACATTTCAAGCATAATGAATGCACCAACTCCTCGAACAATCAAGCAGTGCCATGTGG
ACCAATCATAATAGAAAGGAACGTAACTGAGATAGTGCATCTAAATAGCACTACCTTAGA
GAAGGAAATTTGTCCTAGAGCAGCAGGATACAGGAATTGGTCGAAACCACAGTGTCAAAT
AACAGGGTTCGCTCCTTTCTCCAAGGACAATTCAATTAGGCTCTCCGCAGGTGGAGATAT
TTGGGTGACAAGAGAGCCTTATGTATCGTGTGGTCTTGGTAAATGTTATCAGTTTGCACT
TGGGCAGGGGACTACCTTGGACAACAGTCACTCAAATGGCACATCACATGATAGGACTCC
TCATAGGACACTTTTGATGAATGAGTTGGGTGTTCCATTTCATTTGATGACCAAACAAGT
GTGCATAGCATGGTCCAGCTCAAGCTGTCATGATGGGAAAGCATGGTTACATGTTTGTGT
TACTGGAGATGATAGGAATGCAACTGCCAGTATCATTTATGATGGTATACTTGTTGATAG
CATTGGTTCATGGTCTAAAAATATCCTCAGAACTCAGGAGTCAGAATGCGTTTGCATCAA
TGGAACCTGTACGGTAGTAATGACGGATGGGAGTGCTTCAGGGAAAGCTGACACTAGAAT
ACTATTCATTAGAGAGGGGAAAATAGTACACATTAGCCCTTTGTCAGGAAGTGCTCAGCA
TGTGGAGGAATGCTCCTGTTACCCCCAATATCCAGAAGTTAGGTGTGTTTGTAGAGACAA
TTGGAGGGGATCTAATAGACCCGTTCTATACATAAATATAGCAGATTATAGTATTGATTC
CGGTTATGTGTGCTCGGGACTTGTTGGTGACACACCAAGGAATGACGATGTGTCTAGCAG
CAGCAATTGCAAGGATCCTAATAATGAGAGAGGGGCTCCAGGAGTGAAAGGGTGGGCCTT
TGACAGTGGAAATGACATTTGGATGGGAAGAACTATTGAAAAGGATTCGCGCTCAGGTTA
TGAGACTTTCAGGGTCATTGATGGTTGGAACACTGCTAATTCCAAGTCACAGACAAGTAG
ACAAGTCATAGTTGACAGTGACAATTCGTCCGGGTATTCTGGCATTTTCTCCGTTGAAGG
CAAAAGCTGCATTAACAGGTGTTTTTATGTAGAGCTAATAAGAGGGAGACCAAAGGAGAC
TAGAGTGTGGTGGACTTCAAATAGTATTATTGTATTCTGTGGAACTTCAGGTACTTATGG
AACAGGCTCATGGCCTGATGGTGCAAATATCAATTTCATGGCTATATAAGCTTTCGC
>gi|345648088|gb|JN627141.1| Influenza A virus (A/chicken/Fujian/FZ04/2011(H9N2)) segment 6 neuraminidase (NA) gene, complete cds
AGCAAAAGCAGGAGTAAAAATGAATCCAAATCAGAAGATAATAGCAATTGGTGCCGTCTC
TCTAACTATTGCGATAATATGCCTCCTCATGCAGATTGCCATCTTAGTTACGACCATGAC
ACTACATTTCAAGCATAATGAATGCACCAACTCCTCGAACAATCAAGCAGTGCCATGTGG
ACCAATCATAATAGAAAGGAACGTAACTGAGATAGTGCACCTAAATAGCACTACCTTAGA
GAAGGAAATTTGTCCTAAAGCAGCAGGATACAGGAATTGGTCGAAACCACAATGTCAAAT
AACAGGGTTCGCTCCTTTCTCCAAGGACAATTCAATTAGGCTCTCCGCAGGTGGAGATAT
TTGGGTGACAAGAGAGCCTTATGTATCGTGTGGTCTTGGTAAATGTTATCAGTTTGCACT
TGGGCAGGGGACTACCTTGGACAACAGTCACTCAAATGGCACATCACATGATAGGACTCC
TCATAGGACACTTTTGATGAATGAGTTGGGTGTTCCATTTCATTTGATGACCAAACAAGT
GTGCATAGCATGGTCCAGCTCAAGCTGTCATGATGGGAAAGCATGGTTACATGTTTGTGT
TACTGGAGATGATAGAAATGCAACTGCCAGTATCATCTATGGTGGTATACTTGTTGATAG
CATTGGTTCATGGTCTAAAAATATCCTCAGAACTCAGGAGTCAGAATGTGTTTGCATCAA
TGGAACCTGTGCGGTAGTAATGACGGATGGAAGTGCTTCAGGGAAAGCTGACACTAGAAT
ACTATTTATTAGAGAGGGGAAAATAGTACACATTAGCCCTTTGTCAGGAAGTGCTCAGCA
TGTGGAGGAATGCTCCTGTTACCCCCAATATCCAGAAGTTAGGTGTGTTTGTAGAGACAA
TTGGAGGGGATCTAATAGACCCGTTCTATACATAAATATGGCAGATTATAGTATTGATTC
CGGTTATGTGTGCTCGGGACTTGTTGGTGACACACCAAGAAATGACGATGTATCTAGCAG
CAGCAATTGCAAGGATCCTAATAATGAGAGAGGGGCTCCAGGAGTGAAAGGGTGGGCCTT
TGACAGTGGAAATGACATTTGGATGGGAAGAACTATTGAAAAGGATTCGCGCTCAGGTTA
TGAGACTTTCAGGGTCATTGATGGTTGGAACACTGCTAATTCCAAGTCACAGACAAGTAG
ACAAGTCATAGTTGGCAGTGACAATTCGTCCGGGTATTCTGGCATTTTCTCCGTTGAAGG
CAAAAGCTGCATCAACAGGTGTTTTTATGTAGAGCTAATAAGAGGGAGACCAAAGGAGAC
TAGAGTGTGGTGGACTTCAAATAGTATTATTGTATTCTGTGGAACTTCAGGTACTTATGG
AACAGGCTCATGGCCTGATGGTGCAAATATCAATTTCATGGCTATATAAGCTTTCGC
