# Supplementary material for: A global phylogenetic analysis in order to determine the host species and geography dependent features present in the evolution of avian H9N2 influenza hemagglutinin
Source: PeerJ. 2014 Oct 30;2:e655. doi: 10.7717/peerj.655 (PMC4217197; doi:10.7717/peerj.655)
Supplement: Supplemental Information 5 — There are two directories one for the protein sequences and a second for the nucleotide sequences. There are also two MEGA files that include the nucleotide alignment (.mas file) and the phylogenetic trees (.mts file). [file peerj-02-655-s005.zip › Raw Nucleotide Data/guangdongDNA.fasta]

>gi|14485229|gb|AF384557.1| Influenza A virus (A/Chicken/Guangdong/SS/94(H9N2)) hemagglutinin (HA) gene, complete cds
ATGGAAGCAGTATCACTAATAACTATACTACTAGTAGTAACAGCAAGCAATGCAGATAAA
ATCTGCATCGGCTACCAATCAACAAACTCCACAGAAACTGTAGACACGCTAACAGAAAAC
AATGTTCCTGTAACACATGCCAAAGAACTGCTCCACACAGAGCACAATGGGATGCTGTGT
GCAACAAATCTGGGACATCCTCTTATTCTAGACACCTGTACCATTGAAGGACTGATCTAT
GGCAACCCTTCTTGTGATCTGCTGTTGGGAGGAGGAGAATGGTCCTACATCGTCGAAAGA
CCATCGGCTGTTAATGGAATGTGTTACCCCGGGAATGTAGAAAACCTAGAGGAACTAAGG
TCACTTTTTAGTTCTGCTAGTTCCTACCAAAGAATCCAGATCTTTCCAGACACAATCTGG
AATGTGTCTTACAGTGGAACAAGCAAAGCATGTTCAGATTCATTCTACAGGAGCATGAGA
TGGTTGACTCAAAAGAACAACGCTTACCCTATTCAAGACGCCCAATACACAAATAATAGA
GGAAAGAGCATTCTTTTCATGTGGGGAATAAATCACCCACCCACCGATACTGCACAGACA
AACCTGTACACAAGGACTGACACAACAACAAGTGTGACAACAGAAGATGTAAATAGGACC
TTCAAACCAGTGATAGGGCCAAGGCCCCTTGTCAATGGTCAGCAGGGAAGAATTGATTAT
TATTGGTCGGTATTGAAACCAGGTCAGACATTGCGAGTAAGATCCAATGGGAATCTAATT
GCTCCATGGTATGGACACATTCTTTCAGGAGAGAGCCACGGAAGAATCCTGAAGACTGAT
TTAAACAGTGGTAACTGTGTAGTGCAATGTCAGACTGAAAGAGGTGGCTTAAACACTACA
TTGCCATTCCACAATGTCAGTAAATATGCATTTGGAAACTGCCCAAAATATGTTGGAGTA
AAGAGTCTCAAACTGGCAGTTGGTCTGAGGAATGTGCCTGCTGGATCAAGTAGAGGACTA
TTTGGGGCCATAGCTGGATTCATAGAGGGAGGTTGGTCAGGGCTAGTCGCTGGTTGGTAT
GGGTTCCAGCATTCTAATGATCAAGGGGTTGGTATGGCTGCGGATAGAGACTCAACTCAA
AAGGCAATTGACAAAATAACATCCAAAGTGAATAATATAGTCGATAAAATGAACAAGCAA
TATGAAATTATTGATCATGAATTCAGCGAGGTTGAAACTAGACTCAATATGATCAATAAT
AAGATTGATGACCAAATACAAGACATATGGGCATATAACGCAGAATTGCTAGTGCTGCTT
GAAAATCAGAAAACACTCGATGAGCATGATGCGAATGTAAACAATCTATATAACAAAGTG
AAGAGGGCACTGGGTTCCAATGCAATGGAAGATGGGAAAGGATGTTTCGAGCTATACCAT
AAATGTGATGATCAGTGCATGGAGACAATTCGGAACGGGACCTATAACAGGAGAAAGTAT
AAAGAGGAATTAAGACTAGAAAGACAGAAAATAGAAGGGGTCAAGCTGGAATCTGAAGGA
ACTTACAAAATCCTCACCATTTATTCGACTGTCGCCTCATCTCTTGTGATTGCAATGGGG
TTTGCTGCCTTCTTGTTCTGGGCCATGTCCAATGGATCTTGCAGATGCAACATTTGTATA
TAA
>gi|284930070|gb|GU471897.1| Influenza A virus (A/chicken/Guangdong/G7/2009(H9N2)) segment 4 hemagglutinin (HA) gene, complete cds
ATGGAAGTAGTATCACTAATAACTATACTGCTAGTAGTAACAGTAAGCAATGCAGATAAA
ATCTGCATCGGCTACCAATCAACAAACTCCACAGAAACTGTAGACACACTAACAGAAAAC
AATGTCCCTGTGACACATGCCAAAGAGTTGCTCCACACAGAGCACAATGGGATGCTGTGT
GCAACAAGTTTGGGACATCCTCTTATTCTAGACACCTGCACCATTGAAGGACTAATCTAT
GGCAACCCTTCTTGTGATCTACTGTTGGGAGGAAGAGAATGGTCCTACATCGTCGAAAGA
CCATCGGCTGTTAATGGGTTGTGTTACCCCGGGAATGTAGAAAATCTAGAAGAACTAAGG
TCACTCTTTAGTTCTGCTAGTTCTTACCAAAGGATCCAGATCTTTCCAGACACAATCTGG
AATGTGTCTTACAGTGGGACAAGCAAAGCATGTTCAGATTCATTCTACAGAAGCATGAGA
TGGTTGACCCAAAAGAACAACGCTTACCCTATTCAGGACGCCCAATACACAAATAATCGA
GAGAAGAACATTCTTTTCATGTGGGGCATAAATCACCCACCCACTGATACTACGCAGACA
AATCTGTACACAAGGACTGACACAACAACAAGTGTGGCAACAGAAGATATAAATAGGACC
TTCAAACCATTAATAGGACCAAGGCCTCTTGTCAATGGTCTGCAGGGAAGAATTGATTAT
TATTGGTCGGTATTGAAACCAGGTCAAACACTGCGAGTAAGGTCCAATGGGAATCTAATC
GCTCCATGGTATGGACACATTCTTTCAGGAGAGAGCCACGGAAGAATCCTGAAGACTGAT
TTAAAAAGTGGTAACTGTGCAGTGCAATGTCAGACAGAAAAAGGTGGATTAAATACAACA
TTGCCATTCCAAAATGTAAGTAAGTATGCATTTGGAAACTGCCCGAAATATGTTGGAGTA
AGGAGTCTCAAACTTGCAGTTGGTCTGAGGAATGTGCCTTCTAGATCAAGTAGAGGACTA
TTCGGGGCCATAGCTGGATTCATAGAGGGAGGTTGGTCAGGGCTAATTGCTGGTTGGTAT
GGGTTCCAGCATTCAAATGATCAAGGGGTTGGTATGGCAGCAGATAGAGACTCAACTCAA
AAGGCAATTGACAAAATAACATCCAAAGTGAATAACATAGTCGATAAAATGAACAAACAG
TATGAAATTATTGATCATGAATTCAGCGAGGTTGAGACTAGACTTAACATGATCAATAAT
AAGATTGATGACCAAATTCAAGACATATGGGCATATAACGCAGAATTGCTAGTGCTGCTT
GAAAACCAGAAAGCACTCGATGAGCATGATGCAAATGTAAACAATCTATATAATAAAGTG
AAGAGGGCATTGGGTTCCAATGCAGTGGAAGATGGGAAAGGATGTTTCGAGCTATACCAT
AAATGTGATGACCAGTGCATGGGGACAATTCGGAACGGGACCTACAACAGGAGGAAGTAT
CAAGAGGAATCAAAATTAGAAAGACAGAAAATAGAAGGGATCAAGCTGGAATCTGAAGGA
ACTTACAAAATCCTCACCATTTATTCGACTGTCGCCTCATCTCTTGTGATTGCAATGGGG
TTTGCTGCCTTCTTGTTCTGGGCCATGTCCAATGGGTCTTGCAGATGCAACATTTGTATA
TAA
>gi|284930068|gb|GU471896.1| Influenza A virus (A/chicken/Guangdong/A4/2003(H9N2)) segment 4 hemagglutinin (HA) gene, complete cds
ATGGAAGTAGTATCACTAATAACTATGCTACTAGTAGTAACAGTAAGCAATGCAGATAAA
ATCTGCATCGGCTACCAATCAACAAACTCCACAGAAACTGTAGACACACTAACAGAAAAC
AATGTCCCTGCGACACATGCCAAAGAATTGCTCCACACAGAGCATAATGGGATGCTGTGT
GCAACAAGCTTGGGACATCCTCTTATCCTAGACACCTGTACCATTGAAGGACTAATCTAT
GGCAATCCTTCTTGTGATCTACTGTTGGGAGGAAGAGAATGGTCCTATATCGTCGAGAGA
CCATCGGCTGTTAATGGATTGTGTTACCCCGGGAATGTAGAAAATCTAGAAGAGCTAAGG
TCACTTTTTAGTTCTGCTAGTTCTTATCAAAGGATCCAAATTTTTCCAGACACAATCTGG
AATGTGTCTTACAGCGGGACAAGCAAAGCATGTTCAGATTCATTCTACAGAAGCATGAGA
TGGTTGACCCAAAAGAACAACGCTTACCCTATTCAAGACGCCCAATACACAAATAATCAA
GAAAAGAACATTCTTTTCATGTGGGGCATAAATCATCTACCCACCGATACTGTGCAGACA
AATCTGTACACAAGAACCGACACAACAACGAGTGTGGCAACAGAAGAAATAAATAGGACC
TTCAAACCATTGATAGGACCAAGGCCTCTTGTCAATGGTTTGCAGGGAAGAATTGACTAT
TATTGGTCGGTATTGAAACCGGGTCAAACACTGCGGATAAGATCCAATGGGAATCTAATA
GCTCCATGGTATGGACACATTCTTTCAGGAGAGAGCCACGGAAGGATCCTGAAGACTGAT
TTAAAAAGGGGTAGCTGCACAGTGCAATGTCAGACAGAAAAAGGTGGCTTAAACACAACA
TTGCCATTCCAAAACGTAAGTAAGTATGCATTTGGAAACTGCTCAAAATATATTGGAATA
AAGAGTCTCAAACTTGCAGTTGGTCTGAGGAATGTGCCTTCTGGATCTAGTAGAGGACTA
TTCGGGGCCATAGCAGGATTCATAGAGGGAGGTTGGTCAGGACTAGTTGCTGGTTGGTAT
GGATTCCAGCATTCAAATGCCCAAGGGGTTGGTATGGCAGCAGATAGAGACTCAACCCAA
AAGGCAATTGATAAAATAACATCCAAAGTGAATAACATAGTCGACAAAATGAGCAAGCAG
TATGAAATTATTGATCATGAATTCAGCGAGGTTGAAACTAGACTGAACATGATCAATAAT
AAGATTGATGATCAAATCCAAGACATATGGGCATATAATGCAGAATTGCTAGTTCTGCTT
GAAAACCAGAAAACACTCGATGAGCATGATGCAAATGTAAACAATCTATATAATAAAGTG
AAGAGGGCATTGGGTTCCAATGCGGTGGAAGATGGGAAAGGATGTTTCGAGCTATACCAC
AAATGTGATGACCAGTGCATGGAGACAATTCGGAACGGGACCTACAACAGGAGGAAGTAT
CAAGAGGAATCAAAATTAGAAAGACAGAAAATAGAGGGGGTCAAGCTGGAATCTGAAGGA
ACTTACAAGATTCTCACCATTTATTCGACTGTCGCCTCATCTCTTGTGATTGCAATGGGG
TTTGCTGCCTTCTTGTTCTGGGCCATGTCCAATGGGTCTTGCAGATGCAACATTTGTATA
TAA
>gi|284930066|gb|GU471895.1| Influenza A virus (A/chicken/Guangdong/B2/2006(H9N2)) segment 4 hemagglutinin (HA) gene, complete cds
ATGGAAGTAGTATCACTAATAACTATGCTACTAGTAGTAACAGTAAGCAATGCAGATAAA
ATCTGCATCGGCTACCAATCAACAAACTCCACAGAAACTGTAGACACACTAACAGAAAAC
AATGTCCCTGTGACACATGCCAAAGAATTGCTCCACACAGAGCATAATGGGATGCTGTGT
GCAACAAGCTTGGGACATCCTCTTATCCTAGACACCTGTACCATTGAAGGACTAATCTAT
GGCAATCCTTCTTGTGATCTACTGTTGGGAGGAAGAGAATGGTCCTATATCGTCGAGAGA
CCATCGGCTGTTAATGGATTGTGTTACCCCGGGAATGTAGAAAATCTAGAAGAGCTAAGG
TCACTTTTTAGTTCTGCTAGTTCTTATCAAAGGATCCAAATTTTTCCAGACACAATCTGG
AATGTGTCTTACAGCGGGACAAGCAAAGCATGTTCAGATTCATTCTACAGAAGCATGAGA
TGGTTGACCCAAAAGAACAACGCTTACCCTATTCAAGACGCCCAATACACAAATAATCAA
GAAAAGAACATTCTTTTCATGTGGGGCATAAATCATCCACCCACCGATACTGCGCAGACA
AATCTGTACACAAGAACCGACACAACAACGAGTGTGGCAACAGAAGAAATAAATAGGACC
TTCAAACCATTGATAGGACCAAGGCCTCTTGTCAATGGTTTGCAGGGAAGAATTGACTAT
TATTGGTCGGTATTGAAACCGGGTCAAACACTGCGAATAAGATCCAATGGGAATCTAATA
GCTCCATGGTATGGACACATTCTTTCAGGAGAGAGCCACGGAAGAATCCTGAAGACTGAT
TTAAAAAGGGGTAGCTGCACAGTGCAATGTCAGACAGAAAAAGGTGGCTTAAACACAATA
TTGCCATTCCAAAACGTAAGTAAGTATGCATTTGGAAACTGCTCAAAATATATTGGAATA
AAGAGTCTCAAACTTGCAGTTGGTCTGAGGAATGTGCCTTCTAGATCTAGTAGAGGACTA
TTCGGGGCCATAGCAGGATTCATAGAGGGAGGTTGGTCAGGACTAGTTGCTGGTTGGTAT
GGATTCCAGCACTCAAATGCCCAAGGGGTTGGTATGGCAGCAGATAGAGACTCAACCCAA
AAGGCAATTGATAAAATAACATCCAAAGTGGATAACATAGTCGACAAAATGAACAAGCAG
TATGAAATTATTGATCATGAATTCAGCGAGGTTGAAACTAGACTGAACATGATCAATAAT
AAGATTGATGAACAAATCCAAGACATATGGGCATATAATGCAGAATTGCTAGTTCTGCTT
GAAAACCAGAAAACACTCGATGAGCATGATGCAAATGTAAACAATCTATATAATAAAGTG
AAGAGGGCATTGGGTTCCAATGCGGTGGAAGATGGGAAAGGATGTTTCGAGCTATACCAC
AAATGTGATGACCAGTGCATGGAGACAATTCGGAACGGGACCTACAACAGGAGGAAGTAT
CAGGAGGAATCAAAATTAGAAAGACAGAAAATAGAGGGGGTCAAGCTGGAATCTGAAGGA
ACTTACAAAATTCTCACCATTTATTCGACTGTCGCCTCATCTCTTGTGATTGCAATGGGG
TTTGCTGCCTTCTTGTTCTGGGCCATGTCCAATGGGTCTTGCAGATGCAACATTTGTATA
TAA
>gi|284930064|gb|GU471894.1| Influenza A virus (A/chicken/Guangdong/A10/2007(H9N2)) segment 4 hemagglutinin (HA) gene, complete cds
ATGGAAGTAGTATCACTAATAACTATGCTACTAGTAGTAACAGTAAGCAATGCAGATAAA
ATCTGCATCGGCTACCAATCAACAAACTCCACAGAAACTGTAGACACACTAACAGAAAAC
AATGTCCCTGTGACACATGCCAAAGAATTGCTCCACACAGAGCATAATGGGATGCTGTGT
GCAACAAGCTTGGGACATCCTCTTATCCTAGACACCTGTACCATTGAAGGACTAATCTAT
GGCAATCCTTCTTGTGATCTACTGTTGGGAGGAAGAGAATGGTCCTATATCGTCGAGAGA
CCATCGGCTGTTAATGGATTGTGTTACCCCGGGAATGTAGAAAATCTAGAAGAGCTAAGG
TCACTTTTTAGTTCTGCTAGTTCTTATCAAAGGATCCAAATTTTTCCAGACACAATCTGG
AATGTGTCTTACAGCGGGACAAGCAAAGCATGTTCAGATTCATTCTACAGAAGCATGAGA
TGGTTGACCCAAAAGAACAACGCTTACCTTATTCAAGACGCCCAATACACAAATAATCAA
GAAAAGAACATTCTTTTCATGTGGGGCATAAATCATCCACCCACCGATACTGTGCAGACA
AATCTGTACACAAGAACCGACACAACAACGAGTGTGGCAACAGAAGAAATAAATAGGACC
TTCAAACCATTGATAGGACCAAGGCCTCTTGTCAATGGTTTGCAGGGAAGAATTGACTAT
TATTGGTCGGTATTGAAACCGGGTCAAACACTGCGAATAAGATCCAATGGGAATCTAATA
GCTCCATGGTATGGACACATTCTTTCAGGAGAGAGCCACGGAAGAATCCTGAAGACTGAT
TTAAAAAGGGGTAGCTGCACAGTGCAATGTCAGACAGAAAAAGGTGGCTTAAACACAACA
TTGCCATTCCAAAACGTAAGTAAGTATGCATTTGGAAACTGCTCAAAATATATTGGAATA
AAGAGTCTCAAACTTGCAGTTGGTCTGAGGAATGTGCCTTCTAGATCTAGTAGAGGACTA
TTCGGGGCCATAGCAGGATTCATAGAGGGAGGTTGGTCAGGACTAGTTGCTGGTTGGTAT
GGATCCCAGCATTCAAATGCCCAAGGGGTTGGTATGGCAGCAGATAGAGACTCAACCCAA
AAGGCAATTGATAAAATAACATCCAAAGTGAATAACATAGTCGACAAAATGAACAAGCAG
TATGAAATTATTGATCATGAATTCAGCGAGGCTGAAACTAGACTGAACATGATCAATAAT
AAGATTGATGATCAAATCCAAGACATATGGGCATATAATGCAGAATTGCTAGTTCTGCTT
GAAAACCAGAAAACACTCGATGAGCATGATGCAAATGTAAACAATCTATATAATAAAGTG
AAGAGGGCATTGGGTTCCAATGCGGTGGAAGATGGGAAAGGATGTTTCGAGCTATACCAC
AAATGTGATGACCAGTGCATGGAGACAATTCGGAACGGGACCTACAACAGGAGGAAGTAT
CAAGAGGAATCAAAATTAGAAAGACAGAAAATAGAGGGGGTCAAGCTGGAATCTGAAGGA
ACTTACAAAATTCTCACCATTTATTCGACTGTCGCCTCATCTCTTGTGATTGCAATGGGG
TTTGCTGCCTTCTTGTTCTGGGCCATGTCCAATGGGTCTTGCAGATGCAACATTTGTATA
TAA
>gi|284930062|gb|GU471893.1| Influenza A virus (A/chicken/Guangdong/A5/2003(H9N2)) segment 4 hemagglutinin (HA) gene, complete cds
ATGGAAGTAGTATCACTAATAACTATGCTACTAGTAGTAACAGTAAGCAATGCAGATAAA
ATCTGCATCGGCTACCAATCAACAAACTCCACAGAAACTGTAGACACACTAACAGAAAAC
AATGTCCCTGTGACACATGCCAAAGAATTGCTCCACACAGAGCATAATGGGATGCTGTGT
GCAACAAGCTTGGGACATCCTCTTATCCTAGACACCTGTACCATTGAAGGACTAATCTAT
GGCAATCCTTCTTGTGATCTACTGTTGGGAGGAAGAGAATGGTCCTATATCGTCGAGAGA
CCATCGGCTGTTAATGGATTGTGTTACCCCGGGAATGTAGAAAATCTAGAAGAGCTAAGG
TCACTTTTTAGTTCTGCTAGTTCTTATCAAAGGATCCAAATTTTTCCAGACACAATCTGG
AATGTGTCTTACAGCGGGACAAGCAAAGCATGTTCAGATTCATTCTACAGAAGCATGAGA
TGGTTGACCCAAAAGAACAACGCTTACCCTATTCAAGACGCCCAATACACAAATAATCAA
GAAAAGAACATTCTTTTCATGTGGGGCATAAATCATCCACCCACCGATACTGCGCAGACA
AATCTGTACACAAGAACCGACACAACAACGAGCGTGGCAACAGAAGAAATAAATAGGACC
TTCAAACCATTGATAGGACCAAGGCCTCTTGTCAATGGTTTGCAGGGAAGAATTGACTAT
TATTGGTCGGTATTGAAACCGGGTCAAACACTGCGAATAAGATCCAATGGGAATCTAATA
GCTCCATGGTATGGACACATTCTTTCAGGAGAGAGCCACGGAAGAATCCTGAAGACTGAT
TTAAAAAGGGGTAGCTGCACAGTGCAATGTCAGACAGAAAAAGGTGGCTTAAACACAACA
TTGCCATTCCAAAACGTAAGTAAGTATGCATTTGGAAACTGCTCAAAATATATTGGAATA
AAGAGTCTCAAACTTGCAGTTGGTCTGAGGAATGTGCCTTCTAGATCTAGTAGAGGACTA
TTCGGGGCCATAGCAGGATTCATAGAGGGAGGTTGGTCAGGACTAGTTGCTGGTTGGTAT
GGATTCCAGCACTCAAATGCCCAAGGGGTTGGTATGGCAGCAGATAGAGACTCAACCCAA
AAGGCAATTGATAAAATAACATCCAAAGTGGATAACATAGTCGACAAAATGAACAAGCAG
TATGAAATTATTGATCATGAATTCAGCGAGGTTGAAACTAGACTGAACATGATCAATAAT
AAGATTGATGATCAAATCCAAGACATATGGGCATATAATGCAGAATTGCTAGTTCTGCTT
GAAAACCAGAAAACACTCGATGAGCATGATGCAAATGTAAACAATCTATATAATAAAGTG
AAGAGGGCATTGGGTTCCAATGCGGTGGAAGATGGGAAAGGATGTTTCGAGCTATACCAC
AAATGTGATGACCAGTGCATGGAGACAATTCGGAACGGGACCTACAACAGGAGGAAGTAT
CAGGAGGAATCAAAATTAGAAAGACAGAAAATAGAGGGGGTCAAGCTGGAATCTGAAGGA
ACTTACAAAATTCTCACCATTTATTCGACTGTCGCCTCATCTCTTGTGATTGCAATGGGG
TTTGCTGCCTTCTTGTTCTGGGCCATGTCCAATGGGTCTTGCAGATGCAACATTTGTATA
TAA
>gi|284930060|gb|GU471892.1| Influenza A virus (A/chicken/Guangdong/A3/2003(H9N2)) segment 4 hemagglutinin (HA) gene, complete cds
ATGGAAGTAGTATCACTAATAACTATACTGCTAGTAGTAACAGTAAGCAATGCAGATAAA
ATCTGCATCGGCTACCAATCAACAAACTCCACAGAAACTGTAGACACACTAACAGAAAAC
AATGTCCCTGTGACACATGCCAAAGAATTGCTCCACACAGAGCACAATGGGATGCTGTGT
GCAACAAGTTTGGGACATCCTCTTATTCTAGACACCTGCACCATTGAAGGACTAATCTAT
GGCAACCCTTCTTGTGATCTACTGTTGGGAGGAAGAGAATGGTCCTACATCGTCGAAAGA
CCATCGGCTGTTAATGGGTTGTGTTACCCCGGGAATGTAGAAAATCTAGAAGAACTAAGG
TCACTCTTTAGTTCTGCTAGTTCTTACCAAAGGATCCAGATCTTTCCAGACACAATCTGG
AATGTGTCTTACAGTGGGACAAGCAAAGCATGTTCAGATTCATTCTACAGAAGCATGAGA
TGGTTGACCCAAAAGAACAACGCTTACCCTATTCAAGACGCCCAATACACAAATAATCGA
GAGAAGAACATTCTTTTCATGTGGGGCATAAATCACCCACCCACTGATACTACGCAGACA
AATCTGTACACAAGGACTGACACAACAACAAGTGTGGCAACAGAAGATATAAATAGGACC
TTCAAACCATTAATAGGACCAAGGCCTCTTGTCAATGGTCTGCAGGGAAGAATTGATTAT
TATTGGTCGGTATTGAAACCAGGTCAAACACTGCGAGTAAGGTCCAATGGGAATCTAATC
GCTCCATGGTATGGACACATTCTTTCAGGAGAGAGCCACGGAAGAATCCTGAAGACTGAT
TTAAAAAGTGGTAACTGTGCAGTGCAATGTCAGACAGAAAAAGGTGGATTAAATACAACA
TTGCCATTCCAAAATGTAAGTAAGTATGCATTTGGAAACTGCCCGAAATATGTTGGAGTA
AAGAGTCTCAAACTTGCAGTTGGTCTGAGGAATGTGCCTTCTAGATCAAGTAGAGGACTA
TTCGGGGCCATAGCTGGATTCATAGAGGGAGGTTGGTCAGGGCTAATTGCTGGTTGGTAT
GGGTTCCAGCATTCAAATGATCAAGGGGTTGGTATGGCAGCAGATAGAGACTCAACTCAA
AAGGCAATTGACAAAATAACATCCAAAGTGAATAACATAGTCGATAAAATGAACAAACAG
TATGAAATTATTGATCATGAATTCAGCGAGGTTGAAACTAGACTTAACATGATCAATAAC
AAGATTGATGACCAAATTCAAGACATATGGGCATATAACGCAGAATTGCTAGTGCTGCTT
GAAAACCAGAAAACACTCGATGAGCATGATGCAAATGTAAACAATCTATATAATAAAGTG
AAGAGGGCATTGGGTTCCAATGCAGTGGAAGATGGGAAAGGATGTTTCGAGCTATACCAT
AAATGTGATGACCAGTGCATGGGGACAATTCGGAACGGGACCTACAACAGGAGGAAGTAT
CAAGAGGAATCAAAATTAGAAAGACAGAAAATAGAAGGGATCAAGCTGGAATCTGAAGGA
ACTTACAAAATCCTCACCATTTATTCGACTGTCGCCTCATCTCTTGTGATTGCAATGGGG
TTTGCTGCCTTCTTGTTCTGGGCCATGTCCAATGGGTCTTGCAGATGCAACATTTGTATA
TAA
>gi|284930058|gb|GU471891.1| Influenza A virus (A/chicken/Guangdong/HE12/2008(H9N2)) segment 4 hemagglutinin (HA) gene, complete cds
ATGGAAGTAGTATCACTAATAACTATGCTACTAGTAGCAACAGTAATCAATGCAGATAAA
ATCTGCATCGGCTACCAATCAACAAACTCCACAGAAACTGTAGACACATTAACAGAAAAC
AATGTCCCTGTGACACATGCCAAAGAATTGCTCCACACAGAGCACAATGGGATGCTGTGT
GCAACAAACTTGGGACACCCTCTTATTCTAGACACCTGTACCATTGAAGGACTAATCTAT
GGCAATCCTTCTTGTGATCTACTGTTGGGAGGAAGAGAATGGTCCTACATCGTTGAGAGA
CCATCGGCTGTTAATGGATTGTGTTACCCCGGGAATGTAGAAAATCTAGAAGAGCTAAGG
TCACTTTTTAGTTCTGCTAGTTCCTATCAAAGGATTCAGATTTTTCCAGACACAATCTGG
AATGTGTCTTACAGTGGGACAAGCAAAGCATGTTCAGATTCATTCTACAGAAGCATGAGA
TGGTTGACCCAAAAGAACAACGCATACCCTATTCAAGACGCCCAATACACAAATAATCAA
GAAAAGAACATTCTTTTCATGTGGGGCATAAATCACCCACCCACAGATACTGTGCAGACA
AATCTGTACACAAGAACCGACACAACAACAAGTGTGGCAACAGAAGATATAAATAGGACC
TTCAAACCATTGATAGGACCAAGGCCTCTTGTCAATGGTTTACAGGGAAGAATTGATTAT
TATTGGTCGGTATTGAAACCAGGTCAAACGCTGCGAATCAGATCAAATGGGAATCTAATA
GCTCCATGGTATGGACACATTCTTTCAGGAGAGAGCCACGGAAGAATCCTGAAGACTGAT
CTAAAAAAGGGTAGCTGTACAGTGCAATGTCAGACAGAAAAAGGTGGCTTAAACACAACA
TTGCCATTCCAAAATGTAAGCAAGTATGCATTTGGAAACTGTTCGAAATATGTTGGAGTG
AAGAGTCTCAAACTTGCAGTAGGTCTGAGGAATGTGCCTTCTAGATCTAGTAGAGGACTG
TTCGGGGCCATAGCTGGATTCATAGAGGGAGGTTGGTCAGGACTAGTTGCTGGTTGGTAT
GGATTCCAGCATTCAAATGACCAAGGGGTTGGTATGGCAGCAGATAGAGACTCAACCCAA
AAGGCAATTGATAAAATAACATCCAAAGTGAATAACATAGTCGATAAAATGAACAAACAA
TATGAAATTATTGATCATGGATTCAGTGAGGTTGAAACTAGGCTTAACATGATCAATAAT
AAGATCGATGATCAAATTCAAGACATATGGGCATATAACGCAGAGTTGCTAGTGCTGCTT
GAAAACCAGAAAACACTCGATGAGCATGATGCAAATGTAAACAATCTATATAATAAAGTG
AAGAGGTCATTAGGTTCTAATGCAGTGGAAGATGGGAAAGGATGTTTCGAGCTATACCAC
AAATGTGATGACCAATGCATGGAGACAATTCGGAACGGGACCTACAACAGGAGGAGGTAT
CAAGAGGAATCAAAATTGGAAAGACAGAAAATAGAGGGGGTCAAGCTGGAATCTGAAGGA
ACTTACAAAATCCTCACTATTTATTCGACTGTCGCCTCATCTCTTGTGATTGCAATGGGG
TTTGCTGCCTTCTTGTTCTGGGCCATGTCCAATGGGTCTTGCAGATGCAACATTTGTATA
TAA
>gi|284930056|gb|GU471890.1| Influenza A virus (A/chicken/Guangdong/HE20/2008(H9N2)) segment 4 hemagglutinin (HA) gene, complete cds
ATGGAAGTAGTATCACTAATAACTATGCTACTAGTAGCAACAGTAATCAATGCAGATAAA
ATCTGCATCGGCTACCAATCAACAAACTCCACAGAAACTGTAGACACATTAACAGAAAAC
AATGTCCCTGTGACACATGCCAAAGAATTGCTCCACACAGAGCACAATGGGATGCTGTGT
GCAACAAACTTGGGACATCCTCTTATTCTAGACACCTGTACCATTGAAGGACTAATCTAT
GGCAATCCTTCTTGTGATCTACTGTTGGGAGGAAGAGAATGGTCCTACATCGTTGAGAGA
CCATCGGCTGTTAATGGATTGTGTTACCCCGGGAATGTAGAAAATCTAGAAGAGCTAAGG
TCACTTTTTAGTTCTGCTAGTTCCTATCAAAGGATCCAGATTTTTCCAGACACAATCTGG
AATGTGTCTTACAGTGGGACAAGCAAAGCATGTTCAGATTCATTCTACAGAAGCATGAGA
TGGTTAACCCAAAAGAACAACGCTTACCCTATTCAAGACGCCCAATACACAAATAATCGA
GAAAAGAACATTCTTTTCATGTGGGGCATAAATCACCCACCCACCGATACTGCGCAGACA
AATCTGTACACAAGAACCGACACAACAACAAGTGTGGCAACAGAAGAAATAAATAGGACC
TTCAAACCATTGATAGGACCAAGGCCTCTTGTCAATGGTTTACAGGGAAGAATTGATTAT
TATTGGTCGGTATTGAAACCAGGTCAAACACTGCGAATCAGATCCAATGGGAATCTAATA
GCTCCATGGTATGGACACATTCTTTCAGGAGAGAGCCACGGAAGAATCCTGAAGACTGAT
CTAAAAAGGGGTAGCTGTACAGTGCAATGTCAGACAGAAAAAGGTGGCTTAAACACAACA
TTGCCATTCCAAAATGTAAGTAAGTATGCATTTGGAAACTGTTCGAAATATGTTGGAGTG
AAGAGTCTCAAACTTGCAGTAGGTCTGAGGAATGTGCCTTCTAGATCTAGTAGAGGACTA
TTCGGGGCCATAGCTGGATTCATAGAGGGAGGTTGGTCAGGACTAGTTGCTGGTTGGTAT
GGATTCCAGCATTCAAATGACCAAGGGGTTGGTATGGCAGCAGATAGAGACTCAACCCAA
AAGGCAATTGATAAAATAACATCCAAAGTGAATAACATAGTCGATAAAATGAACAAACAA
TATGAAATTATTGATCATGAATTCAGTGAGGTTGGAACTAGACTTAACATGATCAATAAT
AAGATCGATGATCAAATTCAAGACATATGGGCATATAACGCAGAGTTGCTAGTGCTGCTT
GAAAACCAGAAAACACTCGATGAGCATGATGCAAATGTAAACAATCTATATAATAAAGTG
AAGAGGGCATTAGGTTCCAATGCAGTGGAAGATGGGAAAGGATGTTTCGAGCTATACCAC
AAATGTGATGACCAGTGCATGGAGACAATTCGGAACGGGACCTACAACAGGAGGAGGTAT
CAAGAGGAATCAAAATTGGAAAGACAGAAAATAGAGGGGGTCAAGCTGGAATCTGAAGGA
ACTTACAAAATCCTAACCATTTATTCGACTGTCGCCTCATCTCTTGTGATTGCAATGGGG
TTTGCTGCCTTCTTGTTCTGGGCCATGTCCAATGGGTCTTGCAGATGCAACATTTGTATA
TAA
>gi|284930054|gb|GU471889.1| Influenza A virus (A/chicken/Guangdong/B6/2005(H9N2)) segment 4 hemagglutinin (HA) gene, complete cds
ATGGAAGTAGTATCACTAATAACTATACTACTAGTAATAACAGTACGCAATGCGGATAAA
ATCTGCATTGGCTACCAATCAACAAACTCCACAGAAACTGTAGACACGCTAACCGAAAAC
AATGTTCCTGTGACACATGCCAAAGAATTGCTTCACACAGAACACAATGGGATGCTATGT
GCAACAAATCTGGGACGTCCTCTTATTCTAGACACCTGTACCATTGAAGGACTAATCTAT
GGCAACCCTTCTTGTGATCTACTGCTGGGAGGAAGAGAATGGTCCTATATTGTCGAAAGA
CCATCGGCTGTTAATGGACTGTGTTACCCCGGAAATGTAGAAAACCTAGAAGAACTAAGG
TCACTTTTTAGCTCTGCTAGTTCTTACCAAAGAATCCAGATCTTTCCAGACACAATCTGG
AATGTGTCTTACAGTGGAACAAGCAAAGCATGTTCAGATTCATTCTACAGAAGCATGAGG
TGGTTGACTCAAAAGAACAACGCTTACCCTGTTCAAGACGCCCAATACACAAATAATAGA
GGAAGGAACATTCTTTTCATGTGGGGCATAAATCACCCACCCACTGATACTGCGCAGACA
AATCTGTACACAAGGACTGACACAACAACAAGTGTGGCGACAGAAGATATAAATAGGACC
TTCAAACCATTGATAGGGCCAAGGCCTCTTGTCAATGGTCTGCAAGGAAGGATTGACTAT
TATTGGGCGGTGTTGAAACCAGGTCAGACATTGCGAGTAAGATCCAACGGGAATCTAATC
GCTCCATGGTATGGACACATTCTTTCAGGGGAGAGTCACGGAAGAATCCTGAAAACGGAT
TTAAACAGTGGTAACTGTGTAGTGCAATGTCAAACAGAAAGAGGTGGCTTGAATACTACA
TTGCCATTCCACAACGTAAGCAAGTACGCATTTGGAAATTGCCCAAAATATGTTGGAGTA
AAGAGTCTCAAATTGGCAGTCGGTCTGAGGAATGTGCCTGCTAGATCAAGTAGAGGACTA
TTTGGAGCCATAGCTGGTTTCATAGAGGGAGGTTGGTCAGGATTAGTTGCTGGTTGGTAT
GGGTTCCAGCATTCAAATGATCAAGGAACTGGTATGGCTGCAGATAGAGACTCAACTCAA
AAGGCAATTGACAAAATAACATCCAAAGTAAATAATATAGTCGATAAAATGAACAAACAG
TATGAAATTATTGATCATGAATTCAGCGAGATTGAAACTAGACTCAATATGATCAATAAT
AAGATTGATGACCAAATTCAAGACATATGGGCATATAACGCTGAATTGCTAGTACTGCTT
GAAAATCAGAAAACGCTCGATGAGCATGATGCAAATGTAAACAATCTATATAACAAAGTG
AAGAGGGCACTGGGTTCCAATGCAGTGGAAGATGGGAAAGGATGCTTCGAGCTATACCAT
AAATGCGATGACCAGTGCATGGAGACAATTCGAAACGGGACCTATAACAGAAGAAAGTAT
AAAGAGGAATCAAGACTAGAGAGACAGAAAATAGAGGGGGTCAAACTGGAATCTGAAGGA
ACCTACAAAATCCTCACCATTTATTCGACTGTCGCCTCATCTCTTGTTATTGCAATGGGG
TTCGCTGCCTTCTTGTTCTGGGCCATGTCCAATGGATCTTGCAGATGCAACATTTGTATA
TAA
>gi|284930052|gb|GU471888.1| Influenza A virus (A/chicken/Guangdong/A6/2003(H9N2)) segment 4 hemagglutinin (HA) gene, complete cds
ATGGAAGTAGTATCACTGATAACTATGCTACTAGTAGTAACAGTAAGCAATGCAGATAAA
ATCTGCATCGGCTACCAATCAACAAACTCCACAGAAACTGTAGACACACTAACAGAAAAC
AATGTCCCTGTGACACATGCCAAAGAATTGCTCCAAACAGAGCACAATGGGATGCTGTGT
GCAACAAACTTGGGACATCCTCTTATTCTAGACACCTGTACCATTGAAGGACTAATTTAT
GGCAATCCTTCTTGTGACCTACTGTTGGGAGGAAGAGAATGGTCCTACATCGTCGAGAGA
CCATCGGCTGTTAATGGATTGTGTTACCCCGGGAATGTAGAAAATCTAGAAGAGCTAAGG
TCACTTTTTAGTTCTGCTAGTTCTTATCAAAGGATCCAGATTTTTCCTGACACAATCTGG
AATGTGTCTTACAGTGGAACTAGCAAAGCATGTTCAGATTCATTCTACAGAAGCATGAGA
TGGTTGACTCAAAAGAACAACGCTTACCCTGTTCAAGACGCCCAATACACAAATAATCGA
GAAAAGAACATTCTTTTCATGTGGGGCATAAATCACCCACCCACCGAGACTGTGCAGACA
AACTTGTACACAAGAACCGACACAACAACAAGTGTGGCAACAGAAGAAATAAATAGGACC
TTCAAACCATTGATAGGACCAAGGCCTCTTGTCAATGGTTTGCAGGGAAGAATTGATTAT
TATTGGTCGGTATTAAAACCAGGTCAAACACTGCGAATAAGATCCAATGGGAATCTAATA
GCTCCATGGTATGGACACATTCTTTCAGGAGAGAGCCATGGAAGAATCCTGAAGACTGAT
TTAAAAAGGGGTAGCTGTACAGTGCAATGTCAGACAGAAAAAGGTGGCTTAAACACAACC
TTGCCATTCCAAAATATAAGTAAGTATGCATTTGGAAACTGCTCGAAATATGTTGGAATA
AAGAGTCTCAAACTTGCAGTTGGTCTGAGGAATGTGCCTTCTAGATCTAGTAGAGGACTA
TTTGGGGCCATAGCTGGATTCATAGAGGGAGGTTGGTCAGGACTAGTTGCTGGTTGGTAT
GGATTCCAGCATTCAAATGACCAAGGGGTTGGCATGGCAGCAGATAGAGACTCAACCCAA
AAGGCAATTGATAAAATAACATCCAAAGTGAATAACATAGTCGATAAAATGAACAAACAG
TATGAAATTATTGATCATGAATTCAGCGAGGTTGAAAATAGACTTAACATGATCAGTAAT
AAGATTGATGATCAAATTCAAGACATATGGGCATATAACGCAGAGCTGCTAGTGCTGCTT
GAAAACCAGAAAACACTCGATGAGCATGATGCAAATGTAAACAATCTATATAATAAAGTG
AAGAGGGCATTGGGTTCCAATGCAGTGGAAGATGGGAAAGGATGTTTCGAGCTATATCAC
AAATGTGATGACCAGTGCATGGAGACAATTCGGAACGGGACCTACAACAGGAGGAAGTAT
CAAGAGGAATCAAAATTAGAGAGACAGAGAATAGAGGGGGTCAAGCTGGAATCTGAAGGA
ACTTACAAAATCCTCACCATTTATTCGACTGTCGCCTCATCTCTTGTGATTGCAATGGGG
TTTGCTGCCTTCTTGTTCTGGGCCATGTCCAATGGGTCTTGCAGATGCAACATTTGTATA
TAA
>gi|284930050|gb|GU471887.1| Influenza A virus (A/duck/Guangdong/810/2009(H9N2)) segment 4 hemagglutinin (HA) gene, complete cds
ATGGAAGTAGTATCACTGATAACTATGCTACTAGTAGTAACAGTAAGCAATGCAGATAAA
ATCTGCATCGGCTACCAATCAACAAACTCCACAGAAACTGTAGACACACTAACAGAAAAC
AATGTCCCTGTGACACATGCCAAAGAATTGCTCCAAACAGAGCACAATGGGATGCTGTGT
GCAACAAACTTGGGACATCCTCTTATTCTAGACACCTGTACCATTGAAGGACTAATTTAT
GGCAATCCTTCTTGTGATCTACTGTTGGGAGGAAGAGAATGGTCCTACATCGTCGAGAGA
CCATCGGCTGTTAATGGATTGTGTTACCCCGGGAATGTAGAAAATCTAGAAGAGCTAAGG
TCACTGTTTAGTTCTGCTAGTTCTTATCAAAGGATCCAGATTTTTCCAGACACAATCTGG
AATGTGTCTTACAGTGGAACTAGCAAAGCATGTTCAGATTCATTCTACAGAAGCATGAGA
TGGTTGACTCAAAAGAACAACGCTTACCCTGTTCAAGACGCCCAATACACAAATAATCGA
GAAAAGAACATTCTTTTCATGTGGGGCATAAATCACCCACCCACCGAGACTGTGCAGACA
AACTTGTACACAAGAACCGACACAACAACAAGTGTGGCAACAGAAGAAATAAATAGGACC
TTCAAACCATTGATAGGACCAAGGCCTCTTGTCAATGGTTTGCAGGGAAGAATTGATTAT
TATTGGTCGGTATTAAAACCAGGTCAAACACTGCGAATAAGATCCAATGGGAATCTAATA
GCTCCATGGTATGGACACATTCTTTCAGGAGAGAGCCATGGAAGAATCCTGAAGACTGAT
TTAAAAAGGGGTAGCTGTACAGTGCAATGTCAGACAGAAAAAGGTGGCTTAAACACAACC
TTGCCATTCCAAAATATAAGTAAGTATGCATTTGGAAACTGCTCGAAATATGTTGGAATA
AAGAGTCTCAAACTTGCAGTTGGTCTGAGGAATGTGCCTTCTAGATCTAGTAGAGGACTA
TTTGGGGCCATAGCTGGATTCATAGAGGGAGGTTGGTCAGGACTAGTTGCTGGTTGGTAT
GGATTCCAGCATTCAAATGACCAAGGGGTTGGCATGGCAGCAGATAGAGACTCAACCCAA
AAGGCAATTGATAAAATAACATCCAAAGTGAATAACATAGTCGATAAAATGAACAAACAG
TATGAAATTATTGACCATGAATTCAGCGAGGTTGAAAATAGACTTAACATGATCAGTAAT
AAGATTGATGATCAAATTCAAGACATATGGGCATATAACGCAGAGCTGCCAGTGCTGCTT
GAAAACCAGAAAACACTCGATGAGCATGATGCAAATGTAAACAATCTATATAATAAAGTG
AAGAGGGCATTGGGTTCCAATGCAGTGGAAGATGGGAAAGGATGTTTCGAGCTATATCAC
AAATGTGATGACCAGTGCATGGAGACAATTCGGAACGGGGCCTACAACAGGAGGAAGTAT
CAAGAGGAATCAAAATTAGAGAGACAGAGAATAGAGGGGGTCAAGCTGGAATCTGAAGGA
ACTTACAAAATCCTCACCATTTATTCGACTGTCGCCTCATCTCTTGTGATTGCAATGGGG
TTTGCTGCCTTCTTGTTCTGGGCCATGTCCAATGGGTCTTGCAGATGCAACATTTGTATA
TAA
>gi|284930048|gb|GU471886.1| Influenza A virus (A/chicken/Guangdong/B7/2003(H9N2)) segment 4 hemagglutinin (HA) gene, complete cds
ATGGAAGTAGTATCACTAATAACTATGCTACTAGTAGCAACAGTAATCAATGCAGATAAA
ATCTGCATCGGCTACCAATCAACAAACTCCACAGAAACTGTAGACACATTAACAGAAAAC
AATGTCCCTGTGACACATGCCAAAGAATTGCTCCACACAGAGCACAATGGGATGCTGTGT
GCAACAAACTTGGGACATCCTCTTATTCTAGACACCTGTACCATTGAAGGACTAATCTAT
GGCAATCCTTCTTGTGATCTACTGTTGGGAGGAAGAGAATGGTCCTACATCGTTGAGAGA
CCATCGGCTGTTAATAGATTGTGTTACCCCGGGAATGTAGAAAATCTAGAAGAGCTAAGG
TCACTTTTTAGTTCTGCTAGTTCCTATCAAAGGATTCAGATTTTTCCAGACACAATCTGG
AATGTGTCTTACAGTGGGACAAGCGAAGCATGCTCAGATTCATTCTACAGAAGCATGAGA
TGGTTGACCCAAAAGAACAACGCTTACCCTATTCAAGACGCCCAATACACAAATAATCAA
GAAAAGAACATTCTTTTCATGTGGGGCATAAATCACCCACCCACCGATACTGTGCAGACA
AATCTGTACACAAGAACCGACACAACAACAAGTGTGGCAACAGAAGAAATAAATAGGACC
TTCAAACCATTGATAGGACCAAGGCCTCTTGTCAATGGTTTACAGGGAAGAATTGATTAT
TATTGGTCGGTATTGAAACCAGGTCAAACACTGCGAATCAGATCAAATGGGAATCTAATA
GCTCCATGGTATGGACACATTCTTTCAGGAGAGAGCCACGGAAGAATCCTGAAGACTGAT
CTAAAAAGGGGTAGCTGTACAGTGCAATGTCAGACAGAAAAAGGTGGCTTAAACACAACA
TTGCCATTCCAAAATGTAAGTAAGTATGCATTTGGAAACCGTTCGAAATATGTTGGAGTG
AAGAGTCTCAAACTTGCAGTAGGTCTGAGGAATGTGCCTTCTAGATCTAGTAGAGGACTA
TTCGGGGCCATAGCTGGATTCATAGGGGGAGGTTGGTCAGGACTAGTTGCTGGTTGGTAT
GGATTCCAGCATTCAAATGACCAAGGGGTTGGTATGGCAGCAGATAGAGACTCAACCCAA
AAGGCAATTGATAAAATAACATCCAAAGTGAATAACATAGTCGATAAAATGAACAAACAA
TATGAAGTTATTGATCATGAATTCAGTGAGGTTGAAACTAGACTTAACATGATCAATAAT
AAGATCGATGATCAAATTCAAGACATATGGGCATATAACGCAGAGTTGCTAGTGCTGCTT
GAAAACCAGAAAACACTCGATGAGCATGATGCAAATGTAAACAATCTATATAATAAAGTG
AAGAGGGCATTAGGTTCCAATGCAGTGGAAGATGGGAAAGGATGTTTCGAGCTATACCAC
AAATGTGATGACCAGTGCATGGAGACAATTCGGAACGGGACCTACAACAGGAGGAGGCAT
CAAGAGGAATCAAAATTGGAAAGACAGAAAATAGAGGGGGTCAAGCTGGAATCTGAAGGA
ACTTACAAAATCCTCACCATTTACTCGACTGTCGCCTCATCTCTTGTGATTGCAATGGGG
TTTGCTGCCTTCTTGTTCTGGGCCATGTCCAATGGGTCTTGCAGATGCAACATTTGTATA
TAA
>gi|284930046|gb|GU471885.1| Influenza A virus (A/chicken/Guangdong/B5/2002(H9N2)) segment 4 hemagglutinin (HA) gene, complete cds
ATGGAAGTAGTATCACTAATAACTATACTACTAGTAGTAACAGTAAGCAATGCAGATAAA
ATCTGCATCGGCTACCAATCAACAAACTCCACAGAAACTGTAGACACACTAACAGAAAAC
AATGTCCCTGTGACACATGCCAAAGAATTACTCCACAAAGAACACAATGGGATGCTGTGT
GCAACAAATTTGGGACATCCTCTTATTCTAGACACCTGTACCATTGAAGGACTAATCTAT
GGCAACCCTTCTTGTGATCTACTGTTGGGAGGAAGAGAATGGTCCTACATCGTCGAAAGA
CCATCGGCTGTTAATGGGTTGTGTTACCCCGGGAATGTAGAAAATCTAGAAGAACTAAGG
TCACTTTTTAGTTCTGCTAGTTCTTACCAAAGGATCCAGATCTTTCCAGACACAATCTGG
AATGTGTCTTACAGTGGGACAAGCAAAGCATGTTCAGATTCATTCTACAGAAGCATGAGA
TGGTTGACCCAAAAGAACAACGCTTACCCTATTCAAGACGCCCAATACACAAATAATCGA
GAGAAGAGCATTCTTTTCATGTGGGGCATAAATCACCCACCCACTGATACTGCGCAGACA
AATCTGTACACAAGGACTGACACAACAACAAGCGTGGCAACAGAAGATATAAATAGGACC
TTCAAACCATTGATAGGACCAAGGCCTCTTGTCAATGGTCTGCAGGGAAGAATTAATTAT
TATTGGTCGGTATTGAAACCTGGTCAAACACTGCGAGTAAGGTCCAATGGGAATCTAATC
GCTCCATGGTATGGACACATTCTTTCAGGAGAGAGCCACGGAAGAATCCTAAAGACTGAT
TTAAAAAGTGGTAACTGTGCAGTGCAATGTCAGACAGAAAAAGGTGGATTAAATACAACA
TTGCCATTCCAAAATGTAAGTAAGTATGCATTTGGAAACTGCCCGAAATATGTTGGAGTA
AAGAGTCTCAAACTTGCAGTTGGTCTGAGGAATGTGCCTTCTAGATCAAGTAGAGGACTA
TTCGGGGCCATAGCTGGATTCATAGAGGGAGGTTGGTCAGGGCTAGTTGCTGGTTGGTAT
GGGTTCCAGCATTCAAATGATCAAGGGGTTGGTATGGCAGCAGATAGAGACTCAACTCAA
AAGGCAATTGACAAAATAACATCCAAAGTGAATAACATAGTCGATAAAATGAACAAACAG
TATGAAATTATTGATCATGAATTCAGCGAGGTTGAAACTAGACTTAACATGATCAATAAC
AAGATTGATGACCAAATTCAAGACATATGGGCATATAACGCAGAATTGCTAGTGCTGCTT
GAAAACCAGAAAACACTCGATGAGCATGATGCAAATGTGAACAATCTATATAATAAAGTG
AAGAGGGCATTGGGTTCCAATGCAGTGGAAGATGGGAAAGGATGTTTCGAGCTATACCAT
AAATGTGATGACCAGTGCGTGGAGACAATTCGGAACGGGACCTACAATAGGAGGAAGTAT
CAAGAGGAATCAAAATTAGAAAGACAGAAAATAGAAGGGGTCAAGCTGGAATCTGAAGGA
ACTTACAAAATCCTCACCATTTATTCGACTGTCGCCTCATCTCTTGTGATTGCAATGGGG
TTTGCTGCCTTCTTGTTCTGGGCCATGTCCAATGGGTCTTGCAGATGCAACATTTGTATA
TAA
>gi|284930044|gb|GU471884.1| Influenza A virus (A/chicken/Guangdong/B9/2002(H9N2)) segment 4 hemagglutinin (HA) gene, complete cds
ATGGAAGTAGTATCACTGATAACTATACTACTAGTAGTAACAGTAAGCAATGCAGATAAA
ATCTGCATCGGCTACCAATCAACAAACTCCACAGAAACTGTAGACACGCTAACAGAAAAC
AATGTTCCTGTGACACATGCCAAAGAATTGCTCCACACAGAGCACAATGGGATGCTATGT
GCAACAAATCTGGGACATCCTCTTATTCTTGACACCTGTACCATTGAAGGGCTAATCTAT
GGCAACCCTTCTTGTGATCTACTGCTGGGAGGAAGAGAATGGTCCTATATCGTCGAAAGA
CCATCGGCTGTTAATGGATTGTGTTACCCCGGAAATGTAGAAAACCTAGAAGAACTAAGG
TCACTTTTTAGCTCTGCTAGTTCTTACCAAAGAATTCAGATCTTTCCAGACACAATCTGG
AATGTGTCTTACAGTGGAACAAGCAAAGCATGTTCAGATTCATTCTACAGAAGCATGAGA
TGGTTGACTCAAAAGAACAACGCTTACCCTGTTCAAGACGCCCAATACACAAATAATAGA
GGAAAGAACATTCTTTTCATGTGGGGCATAAATCACCCACCCACTGATACTGTGCAGACA
AATCTGTACACAAGGACTGACACAACAACAAGTGTGGCAACAGAAGATATAAATAGGACC
TTCAAACCATTGATAGGGCCAAGGCCTCTTGTCAATGGTCTGCAAGGAAGGATTGATTAT
TATTGGGCGGTATTGAAACCAGGTCAGACATTGCGAGTAAGATCCAATGGGAATCTAATC
GCTCCATGGTATGGACACATTCTTTCAGGAGAGAGCCACGGAAGAATCCTGAAGACGGAT
TTAAACAGTGGTAACTGTGTAGTGCAATGTCAGACAGAAAGAGGTGGCTTGAATACTACA
TTGCCATTCCACAATGTAAGTAAGTACGCATTTGGGAACTGCCCAAAATATGTTGGAGTA
AAGAGTCTCAAATTGGCAGTTGGTCTGAGGAATGTACCTGCTAGATCAAGTAGAGGACTA
TTTGGAGCCATAGCTGGATTCATAGAGGGAGGTTGGTCAGGACTAGTTGCTGGTTGGTAT
GGGTTCCAGCATTCAAATGATCAAGGAACTGGTATGGCTGCAGATAGAGACTCAACTCAA
AAGGCAATTGACAAAATAACGTCCAAAGTAAATAATATAGTCGATAAAATGAACAAACAG
TATGAAATTATTGATCATGAATTCAGCGAGGTTGAAACTAGACTCAATATGATCAATAAT
AAGATTGATGACCAAATTCAAGACATATGGGCATATAACGCAGAATTGCTAGTACTGCTT
GAAAACCAGAAAACGCTCGATGAGCATGATGCGAATGTAAACAATCTATATAACAAAGTG
AAGAGGGCACTGGGTTCCAATGCAGTGGAAGATGGGAAAGGATGTTTCGAGCTATACCAT
AAATGTGATGACCAGTGCATGGAGACAATTCGAAACGGGACCTATAACAGAAGAAAGTAT
AAAGAGGAATCAAGACTAGAGAGACAGAAAATAGAAGGGGTCAAACTGGAATCTGAAGGA
ACCTACAAAATCCTCACCATTTATTCGACTGTCGCCTCATCTCTTGTTATTGCAATGGGG
TTTGCTGCCTTCTTGTTCTGGGCCATGTCCAATGGATCTTGCAGATGCAACATTTGTATA
TAA
>gi|284930042|gb|GU471883.1| Influenza A virus (A/chicken/Guangdong/B4/2006(H9N2)) segment 4 hemagglutinin (HA) gene, complete cds
ATGGAAGTAGTATCACTAATAACTATGCTACTAGTAGCAACAGTAATCAATGCAGATAAA
ATCTGCATCGGCTACCAATCAACAAACTCCACAGAAACTGTAGACACATTAACAGAAAAC
AATGTCCCTGTGACACATGCCAAAGAATTGCTCCACACAGAGCACAATGGGATGCTGTGT
GCAACAAACTTGGGACATCCTCTTATTCTAGACACCTGTACCATTGAAGGACTAATCTAT
GGCAATCCTTCTTGTGATCTACTGTTGGGAGGAAGAGAATGGTCCTACATCGTTGAGAGA
CCATCGGCTGTTAATGGATTGTGTTACCCCGGGAATGTAGAAAATCTAGAAGAGCTAAGG
TCACTTTTTAGTTCTGCTAGTTCCTATCAAAGGATTCAGATTTTTCCAGACACAATCTGG
AATGTGTCTTACAGTGGGACAAGCAAAGCATGTTCAGATTCATTCTACAGAAGCATGAGA
TGGTTGACCCAAAAGAACAACGCTTACCCTATTCAAGACGCCCAATACACAAATAATCAA
GAAAAGAACATTCTTTTCATGTGGGGCATAAATCACCCACCCACCGATACTACGCAGACA
AATCTGTACACAAGAACCGACACAACAACAAGTGTGGCAACAGAAGAAATAAATAGGACC
TTCAAACCATTGATAGGACCAAGGCCTCTTGTCAATGGTTTACAGGGAAGAATTGATTAT
TATTGGTCGGTATTGAAACCAGGTCAAACACTGCGAATCAGATCAAATGGGAATCTAATA
GCTCCATGGTATGGACACATTCTTTCAGGAGAGAGCCACGGAAGAATCCTGAAGACTGAT
CTAAAAAGGGGTAGCTGTACAGTGCAATGTCAGACAGAAAAAGGTGGCTTAAACACAACA
TTGCCATTCCAAAATGTAAGTAAGTATGCATTTGGAAACTGTTCGAAATATGTTGGAGTG
AAGAGTCTCAAACTTGCAGTAGGTCTGAGGAATGTGCCTTCTAGATCTAGTAGAGGACTA
TTCGGGGCCATAGCTGGATTCATAGAGGGAGGTTGGTCAGGACTAGTTGCTGGTTGGTAT
GGATTCCAGCATTCAAATGACCAAGGGGTTGGTATGGCAGCAGATAGAGACTCAACCCAA
AAGGCAATTGATAAAATAACATCCAAAGTGAATAACATAGTCGATAAAATGAACAAACAA
TATGAAATTATTGATCATGAATTCAGTGAGGTTGAAACTAGACTTAACATGATCAATAAT
AAGATCGATGATCAAATTCAAGACATATGGGCATATAACGCAGAGTTGCTAGTGCTGCTT
GAAAACCAGAAAACACTCGATGAGCATGATGCAAATGTAAACAATCTATATAATAAAGTG
AAGAGGGCATTAGGTTCCAATGCAGTGGAAGATGGGAAAGGATGTTTCGAGCTATACCAC
AAATGTGATGACCAGTGCATGGAGACAATTCGGAACGGGACCTACAACAGGAGGAGGTAT
CAAGAGGAATCAAAATTGGAAAGACAGAAAATAGAGGGGGTCAAGCTGGAATCTGAAGGA
ACTTACAAAATCCTCACCATTTATTCGACTGTCGCCTCATCTCTTGTGATTGCAATGGGG
TTTGCTGCCTTCTTGTTCTGGGCCATGTCCAATGGGTCTTGCAGATGCAACATTTGTATA
TAA
>gi|284930040|gb|GU471882.1| Influenza A virus (A/chicken/Guangdong/A7/2002(H9N2)) segment 4 hemagglutinin (HA) gene, complete cds
ATGGAAGTAGTATCACTGATGACTATGCTACTAGTAGTAACAGTAAGCAATGCAGATAAA
ATCTGCATCGGCTACCAATCAACAAACTCCACAGAAACTGTAGACACACTAACAGAAAAC
AATGTCCCTGTGACACATGCCAAAGAATTGCTCCACACAGAGCACAATGGGATGCTGTGT
GCAACAAACTTGGGACATCCTCTTATTCTAGACACCTGTACCATTGAAGGACTAATCTAT
GGCAATCCTTCTTGTGATCTACTGCTGGGAGGAAGAGAATGGTCCTACATCGTCGAGAGA
CCATCGGCTGTTAATGGATTGTGTTACCCCGGGAATGTAGAAAATCTAGAAGAGCTAAGG
TCACTTTTTAGTTCTGCTAGTTCTTATCAAAGGATCCAGATTTTTCCAGACACAATCTGG
AATGTGTCTTACAGTGGAACTAGCAAAGCATGTTCAGATTCATTCTACAGAAGCATGAGA
TGGTTGACTCAAAAGAACAACGCTTACCCTGTTCAAGACGCCCAATACACAAATAATCGA
GAAAAGAACATTCTTTTCATGTGGGGCATAAATCACCCACCCACCGAGACTACGCAGACA
AATTTGTACACAAGAACCGACACAACAACAAGTGTGGCAACAGAAGAAATAAATAGGACC
TTCAAACCATTGATAGGACCAAGGCCTCTTGTCAATGGTTTGCAGGGAAGAATTGATTAT
TATTGGTCGGTATTGAAACCAGGTCAAACACTGCGAATAAGATCCAATGGGAATCTAATA
GCTCCATGGTATGGACACATTCTTTCAGGAGAGAGCCATGGAAGAATCCTGAAGACTGAT
TTAAAAAGGGGTAGCTGTACAGTGCAATGTCAGACAGAAAAAGGTGGCTTAAACACAACC
TTGCCATTCCAAAATGTAAGTAAATATGCATTTGGAAACTGCTCGAAATATGTTGGAATA
AAGAGTCTCAAACTTGCAGTTGGTCCGAGGAATGTGCCTTCTAGATCTAGTAGAGGACTA
TTTGGGGCCATAGCTGGATTCATAGAGGGAGGTTGGTCAGGACTAGTTGCTGGTTGGTAT
GGATTTCAGCATTCAAATGACCAAGGGGTTGGCATGGCAGCAGATAGAGACTCAACCCAA
AAGGCAATTGATAAAATAACATCCAAAGTGAATAACATAGTCGATAAAATGAACAAACAG
TATGAAATTATTGATCATGAATTCAGCGAGGTAGAAAATAGACTTAACATGATCAATAAT
AAGATTGATGATCAAATTCAAGACATATGGGCATATAACGCAGAGCTGCTAGTGCTGCTT
GAAAACCAAAAAACACTCGATGAGCATGATGCAAATGTAAACAATCTATATAATAAAGTG
AAGAGGGCATTGGGTTCCAACGCAGTGGAAGATGGGAAAGGATGTTTCGAGCTATATCAC
AAATGTGATGACCAGTGCATGGAGACAATTCGGAACGGGACCTACAACAGGAGGAAGTAT
CAAGAGGAATCAAAATTAGAGAGACAGAGAATAGAGGGGGTCAAGCTGGAATCTGAAGGA
ACTTACAAAATCCTCACCATTTATTCGACTGTCGCCTCATCTCTTGTGATTGCAATGGGG
TTTGCTGCCTTCTTGTTCTGGGCCATGTCCAATGGGTCTTGCAGATGCAACATTTGTATA
TAA
>gi|284930038|gb|GU471881.1| Influenza A virus (A/chicken/Guangdong/HE22/2008(H9N2)) segment 4 hemagglutinin (HA) gene, complete cds
ATGGAAGTAGTATCACTAATAACTATGCTACTAGTAGCAACAGTAATCAATGCAGATAAA
ATCTGCATTGGCTACCAATCAACAAACTCCACAGAAACTGTAGACACATTAACAGAAAAC
AATGTCCCTGTGACACATGCCAAAGAATTGCTCCACACAGAGCACAATGGGATGCTGTGT
GCAACAAACTTGGGACATCCTCTTATTCTAGACACCTGTACCATTGAAGGACTAATCTAT
GGCAATCCTTCTTGTGATCTACTGTTGGGAGGAAGAGAATGGTCCTACATCGTTGAGAGA
CCATCGGCTGTTAATGGATTGTGTTACCCCGGGAATGTAGAAAATCTAGAAGAGCTAAGG
TCACTTTTTAGTTCTGCTAGTTCCTATCAAAGGATTCAGATTTTTCCAGACACAATCTGG
AATGTGTCTTACAGTGGGACAAGCAAAGCATGTTCAGATTCATTCTACAGAAGCATGAGA
TGGTTGACCCAAAAGAACAACGCTTACCCTATTCAAGACGCCCAATACACAAATAATCAA
GAAAAGAACATTCTTTTCATGTGGGGCATAAATCACCCACCCACCGATACTGTGCAGACA
AATCTGTACACAAGAACCGACACAACAACAAGTGTGGCAACAGAAGAAATAAATAGGACC
TTCAAACCATTGATAGGACCAAGGCCTCTTGTCAATGGTTTACAGGGAAGAATTGATTAT
TATTGGTCGGTATTGAAACCAGGTCAAACACTGCGAATCAGATCAAATGGAAATCTAATA
GCTCCATGGTATGGACACATTCTTTCAGGAGAGAGCCACGGAAGAATCCTGAAGACTGAT
CTAAAAAGGGGTAGCTGTACAGTGCAATGTCAGACAGAAAAAGGTGGCTTAAATACAACA
TTGCCATTCCAAAATGTAAGTAAGTATGCATTTGGAAACTGTTCGAAATATGTTGGAGTG
AAGAGTCTCAAACTTGCAGTAGGTCTGAGGAATGTGCCTTCTAGATCTAGTAGAGGACTA
TTCGGGGCCATAGCTGGATTCATAGAGGGAGGTTGGTCAGGACTAGTTGCTGGTTGGTAT
GGATTCCAGCATTCAAATGACCAAGGGGTTGGTATGGCAGCAGATAGAGACTCAACCCAA
AAGGCAATTGATAAAATAACATCCAAAGTGAATAACATAATCGATAAAATGAACAAACAA
TATGAAATTATTGATCATGAATTCAGTGAGGTTGAAACTAGACTTAACACGATCAATAAT
AAGATCGATGATCAAATTCAAGACATATGGGCATATAACGCAGAGTTGCTAGTGCTGCTT
GAAAACCAGAAAACACTCGATGAGCATGATGCAAATGTAAACAATCTATATAATAAAGTG
AAGAGGGCATTAGGTTCCAATGCAGTGGAAGATGGGAAAGGATGTTTCGAGCTATACCAC
AAATGTGATGACCAGTGCATGGAGACAATTCGGAACGGGACCTACAACAGGAGGAGGTAT
CAAGAGGAATCAAAATTGGAAAGACAGAAAATAGAGGGGGTCAAGCTGGAATCTGAAGGA
ACTTACAAAATCCTCACCATTTATTCGACTGTCGCCTCATCTCTTGTGATTGCAATGGGG
TTTGCTGCCTTCTTGTTCTGGGCCATGTCCAATGGGTCTTGCAGATGCAACATTTGTATA
TAA
>gi|284930036|gb|GU471880.1| Influenza A virus (A/chicken/Guangdong/HE21/2008(H9N2)) segment 4 hemagglutinin (HA) gene, complete cds
ATGGAAGTAGTATCACTGATAACTATGCTACTAGTAGTAACAGTAAGCAATGCAGATAAA
ATCTGCATCGGCTACCAATCAACAAACTCCACAGAAACTGTAGACACACTAACAGAAAAC
AATGTCCCTGTGACACATGCCAAAGAATTGCTCCACACAGAGCACAATGGGATGCTGTGT
GCAACAAACTTGGGACATCCTCTTATTCTAGACACCTGTACCATTGAAGGACTAATCTAT
GGGAATCCTTCTTGTGATCTACTGTTGGGAGGAAGAGAATGGTCCTACATCGTTGAGAGA
CCATCGGCTGTTAATGGATTGTGTTACCCCGGGAATGTAGAAAATCTAGAAGAGCTAAGG
TCACTTTTTAGTTCTGCTAGTTCTTATCAAAGGATCCAGATTTTTCCAGACACAATCTGG
AATGTGTCTTACAGTGGAACTAGCAAAGCATGTTCAGATTCATTCTACAGAAGCATGAGA
TGGTTGACTCAAAAGAACAACGCTTACCCTGTTCAAGACGCCCAATACACAAATAATCGA
GAAAAGAACATTCTTTTCATGTGGGGCATAAATCACCCACCCACCGAGACTGTGCAGACA
AACTTGTACACAAGAACCGACACAACAACAAGTGTGGCAACAGAAGAAATAAATAGGACC
TTCAAACCATTGATAGGACCAAGGCCCCTTGTCAATGGTTTGCAGGGAAGAATTGACTAT
TATTGGTCGGTATTGAAACCAGGTCAAACACTGCGAATAAGATCCAATGGGAATCTAATA
GCTCCATGGTATGGACACATTCTTTCAGGAGAGAGCCATGGAAGAATCCTGAAGACTGAT
TTAAAAAGGGGTAGCTGTACAGTGCAATGTCAGACAGAAAAAGGTGGCTTAAACACAACC
TTGCCATTCCAAAATGTAAGTAAGTATGCATTTGGAAACTGTTCGAAATATGTTGGAATA
AAGAGTCTCAAACTTGCAGTTGGTCTGAGGAATGTGCCTTCTAGATCTAGTAGAGGACTA
TTTGGGGCCATAGCTGGATTCATAGAGGGAGGTTGGTCAGGACTAGTTGCTGGTTGGTAT
GGATTCCAGCATTCAAATGACCAAGGGGTTGGCATGGCAGCAGATAGAGACTCAACCCAA
AAGGCAATTGATAAAATAACATCCAAAGTGAATAACATAGTCGATAAAATGAACAAACAG
TATGAAATTATTGATCATGAATTCAGCGAGGTTGAAAATAGACTTAACATGATCAATAAT
AAGATTGATGATCAAATTCAAGACATATGGGCATATAACGCAGAGCTGCTAGTGCTGCTT
GAAAACCAGAAAACACTCGATGAGCATGATGCAAATGTAAACAATCTATATAATAAAGTG
AAGAGGGCATTGGGTTCCAATGCAGTGGAAGATGGGAAAGGATGTTTCGAGCTATATCAC
AAATGTGATGACCAGTGCATGGAGACAATTCGGAACGGGACCTACAACAGGAGGAAGTAT
CAAGAGGAATCAAAATTAGAGAGACAGAGAATAGAGGGGGTCAAGCTGGAATCTGAAGGA
ACTTACAAAATCCTCACCATTTATTCGACTGTCGCCTCATCTCTTGTGATTGCAATGGGG
TTTGCTGCCTTCTTGTTCTGGGCCATGTCCAATGGGTCTTGCAGATGCAACATTTGTATA
TAA
>gi|284930034|gb|GU471879.1| Influenza A virus (A/chicken/Guangdong/HE10/2009(H9N2)) segment 4 hemagglutinin (HA) gene, complete cds
ATGGAAGTAGTATCACTAATAACTATGCTACTAGTAGCAACAGTAATCAATGCAGATAAA
ATCTGCATCGGTTACCAATCAACAAACTCCACAGAAACTGTAGACACATTAACAGAAAAC
AATGTCCCTGTGACACATGCCAAGGAATTGCTCCACACAGAGCACAATGGGATGCTGTGT
GCAACAAACTTGGGACATCCTCTTATTCTAGACACCTGTACCATTGAAGGACTAATCTAT
GGCAATCCTTCTTGTGATCTACTGTTGGGAGGAAGAGAATGGTCCTACATCGTTGAGAGA
CCATCGGCTGTTAATGGATTGTGTTACCCCGGGAATGTAGAAAATCTAGAAGAGCTAAGG
TCACTTTTTAGTTCTGCTGGTTCCTATCAAAGGATTCAGATTTTTCCAGACACAATCTGG
AATGTGTCCTACAGTGGGACAAGCAAAGCATGTTCAGATTCATTCTACAGAAACATGAGA
TGGTTGACCCAAAAGAACAACGCTTACCCTATTCAAGACGCCCAATACACAAATAACCAA
GAAAAGAACATTCTTTTCATGTGGGGCATAAATCACCCACCCACTGATACTGTGCAGACA
AATCTGTACACAAGAACCGACACAACAACAAGTGTGGCAACAGAGGAAATAAATAGGACC
TTCAAACCATTGATAGGACCAAGGCCTCTTGTCAATGGTTTACAGGGAAGAATTGATTAT
TATTGGTCGGTATTGAAACCAGGTCAAACACTGCGAATCAGATCAAATGGGAATCTAATA
GCTCCATGGTATGGACACATCCTTTCAGGAGAGAGCCACGGAAGAATCCTGAAGACTGAT
CTAAAAAGGGGTAGCTGTACAGTGCAATGTCAGACAGAAAAAGGTGGCTTAAACACAACA
TTGCCATTCCAAAATGTAAGTAAGTATGCATTTGGAAACTGTTCGAAATATGTTGGAGTG
AAAAGTCTCAAACTTGCAGTAGGTCTGAGGAATGTGCCTTCTAGATCTAGTAGAGGACTA
TTCGGGGCCATAGCTGGATTCATAGAGGGAGGTTGGTCAGGACTAGTTGCTGGTTGGTAT
GGATTCCAGCATTCAAATGACCAAGGGGTTGGTATGGCAGCAGATAGAGACTCAACCCAA
AAGGCAATTGATAAATTAACATCCAAAGTGAATAACATAGTCGATAAAATGAACAAACAA
TATGAAATTATTGATCATGAATTCAGTGAGGTTGAAACTAGACTTAACATGATCAATAAT
AAAATCGATGATCAAATTCAAGACATATGGGCATATAACGCAGAGTTGCTAGTACTGCTT
GAAAACCAGAAAACACTCGATGAGCATGATGCAAATGTAAACAATCTATATAATAAAGTG
AAGAGGGCATTAGGTTCCAATGCAGTGGAAGATGGGAAAGGATGTTTCGAGCTATACCAC
AAATGTGATGACCAGTGCATGGAGACAATTCGGAACGGGACCTACAACAGGAGGAGGTAT
CAAGAGGAATCAAAATTGGAAAGACAGAAAATAGAGGGGGTCAAGCTGGAATCTGAAGGA
ACGTACAAAATCCTCACCATTTATTCGACTGTCGCCTCATCTCTTGTGATTGCAATGGGG
TTTGCTGCCTTTTTGTTCTGGGCCATGTCCAATGGGTCTTGCAGATGCAACATTTGTATA
TAA
>gi|284930032|gb|GU471878.1| Influenza A virus (A/chicken/Guangdong/E25/2008(H9N2)) segment 4 hemagglutinin (HA) gene, complete cds
ATGGAAGTAGTATCACTAATAACTATGCTACTAGTAGCAACAGTAATCAATGCAGATAAA
ATCTGCATCGGCTACCAATCAACAAACTCCACAGAAACTGTAGACACATTAACAGAAAAC
AATGTCCCTGTGACACATGCCAAAGAATTGCTCCACACAGAGCACAATGGGATGCTGTGT
GCAACAAACTTGGGACATCCTCTTATTCTAGACACCTGTACCATTGAAGGACTAATCTAT
GGCAATCCTTCTTGTGATCTACTGTTGGGAGGAAGAGAATGGTCCTACATCGTTGAGAGA
CCATCGGCTGTTAATGGATTGTGTTACCCCGGGAATGTAGAAAATCTAGAAGAGCTAAGG
TCACTTTTTAGTTCTGCTAGTTCCTATCAAAGGATCCAGATTTTTCCAGACACAATCTGG
AATGTGTCTTACAGTGGGACAAGCAAAGCATGTTCAGATTCATTCTACAGAAGCATGAGA
TGGCTGACCCAAAAGAACAACGCTTACCCTATTCAAGACGCCCAATACACAAATAACCGA
GAAAAGAACATTCTTTTCATGTGGGGCATAAATCACCCACCCACCGATACTGTGCAGACA
AATCTGTACACAAGAACCGACACAACAACAAGTGTGGCAACAGAAGAAATAAATAGGACC
TTCAAACCATTGATAGGACCAAGGCCTCTTGTCAATGGTTTACAGGGAAGAATTGATTAT
TATTGGTCGGTATTGAAACCAGGTCAAACACTGCGAATCAGATCCAATGGGAATCTGATA
GCTCCATGGTATGGACACATTCTTTCAGGAGAGAGCCACGGAAGAATCCTGAAGACTGAT
CTAAAAAGGGGTAGCTGTACAGTGCAATGTCAGACAGAGAAAGGTGGATTAAACACAACA
TTGCCATTCCAAAATGTAAGTAAGTATGCATTTGGAAACTGTTCGAAATATGTTGGAGTG
AAGAGTCTCAAACTTGCAGTAGGTCTGAGGAATGTGCCTTCTAGATCTAGTAGAGGACTA
TTCGGGGCCATAGCTGGATTCATAGAGGGAGGTTGGTCAGGACTAGTTGCTGGTTGGTAT
GGATTCCAGCATTCAAATGACCAAGGGGTTGGTATGGCAGCAGATAGAGACTCAACCCAA
AAGGCAATTGATAAAATAACATCCAAAGTGAATAACATAGTCGATAAAATGAACAAACAA
TATGAAATTATTGATCATGAATTCAGTGAGGTTGAAACTAGACTTAACATGATCAATAAT
AAGATCGATGATCAAATTCAAGACATATGGGCATATAACGCAGAGTTGCTAGTGCTGCTT
GAAAACCAGAAAACACTCGATGAGCATGATGCAAATGTAAACAATCTATATAATAAAGTG
AAGAGGGCATTAGGTTCCAATGCAGTGGAAGATGGGAAAGGATGTTTCGAGCTATACCAC
AAATGTGATGACCAGTGCATGGAGACAATTCGGAACGGGACCTACAACAGGAGGAGGTAT
CAAGAGGAATCAAAATTGGAAAGACAGAAAATAGAGGGGGTCAAGCTGGAATCTGAAGGA
ACTTACAAAATCCTCACCATTTATTCGACTGTCGCCTCATCTCTTGTGATTGCAATGGGG
TTTGCTGCCTTCTTGTTCTGGGCCATGTCCAATGGGTCTTGCAGATGCAACATTTGTATA
TAA
>gi|284930030|gb|GU471877.1| Influenza A virus (A/chicken/Guangdong/E24/2008(H9N2)) segment 4 hemagglutinin (HA) gene, complete cds
ATGGAAGTAGTATCACTGATAACTATGCTACTAGTAGTAACAGTAAGCAATGCAGATAAA
ATCTGCATCGGCTACCAATCAACAAACTCCACAGAAACTGTAGACACACTAACAGAAAAC
AATGTCCCTGTGACACATGCCAAAGAATTGCTCCAAACAGAGCACAATGGGATGCTGTGT
GCAACAAACTTGGGACATCCTCTTATTCTAGACACCTGTACCATTGAAGGACTAATTTAT
GGCAATCCTTCTTGTGATCTACTGTTGGGAGGAAGAGAATGGTCCTACATCGTCGAGAGA
CCATCGGCTGTTAATGGATTGTGTTACCCCGGGAATGTAGAAAATCTAGAAGAGCTAAGG
TCACTTTTTAGTTCTGCTAGTTCTTATCAAAGGATCCAGATTTTTCCAGACACAATCTGG
AATGTGTCTTACAGTGGAACTAGCAAAGCATGTTCAGATTCATTCTACAGAAGCATGAGA
TGGTTGACTCAAAAGAACAACGCTTACCCTGTTCAAGACGCCCAATACACAAATAATCGA
GAAAAGAACATTCTTTTCATGTGGGGCATAAATCACCCACCCACCGAGACTGTGCAGACA
AACTTGTACACGAGAACCGACACAACAACAAGTGTGGCAACAGAAGAAATAAATAGGACC
TTCAAACCATTGATAGGACCAAGGCCTCTTGTCAATGGTTTGCAGAGAAGAATTGATTAT
TATTGGTCGGTATTAAAACCAGGTCAAACACTGCGAATAAGATCCAATGGGAATCTAATA
GCTCCATGGTATGGACACATTCTTTCAGGAGAGAGCCATGGAAGAATCCTGAAGACTGAT
TTAAAAAGGGGTAGCTGTACAGTGCAATGTCAGACAGAAAAAGGTGGCTTAAACACAACC
TTGCCATTCCAAAATATAAGTAAGTATGCATTTGGAAACTGCTCGAAATATGTTGGAATA
AAGAGTCTCAAACTTGCAGTTGGTCTGAGGAATGTGCCTTCTAGATCTAGTAGAGGACTA
TTTGGGGCCATAGCTGGATTCATAGAGGGAGGTTGGTCAGGACTAGTTGCTGGTTGGTAT
GGATTCCAGCATTCAAATGACCAAGGGGTTGGCATGGCAGCAGATAGAGACTCAACCCAA
AAGGCAATTGATAAAATAACATCCAAAGTGAATAACATAGTCGATAAAATGAACAAACAG
TATGAAATTATTGATCATGAATTCAGCGAGGTTGAAAATAGACTTAACATGATCAATAAT
AAGATTGATGATCAAATTCAAGACATATGGGCATATAACGCAGAGCTGCTAGTGCTGCTT
GAAAACCAGAAAACACTCGATGAGCATGATGCAAATGTAAACAATCTATATAATAAAGTG
AAGAGGGCATTGGGTTCCAATGCAGTGGAAGATGGGAAAGGATGTTTCGAGCTATATCAC
AAATGTGATGACCAGTGCATGGAGACAATTCGGAACGGGACCTACAACAGGAGGAAGTAT
CAAGAGGAATCAAAATTAGAGAGACAGAGAATAGAGGGGGTCAAGCTGGAATCTGAAGGA
ACTTACAAAATCCTCACCATTTATTCGACTGTCGCCTCATCTCTTGTGATTGCAATGGGG
TTTGCTGCCTTCTTGTTCTGGGCCATGTCCAATGGGTCTTGCAGATGCAACATTTGTATA
TAA
>gi|284930028|gb|GU471876.1| Influenza A virus (A/chicken/Guangdong/E23/2008(H9N2)) segment 4 hemagglutinin (HA) gene, complete cds
ATGGAAGTAGTATCACTGATAACTATGCTACTAGTAGTAACAGTAAGCAATGCAGATAAA
ATCTGCATCGGCTACCAATCAACAAACTCCACAGAAACTGTAGACACACTAACAGAAAAC
AATGTCCCTGTGACACATGCCAAAGAATTGCTCCAAACAGAGCACAATGGGATGCTGTGT
GCAACAAACTTGGGACATCCTCTTATTCTAGACACCTGTACCATTGAAGGACTAATTTAT
GGCAATCCTTCTTGTGATCTACTGTTGGGAGGAAGAGAATGGTCCTACATCGTCGAGAGA
CCATCGGCTGTTAATGGATTGTGTTACCCCGGGAATGTAGAAAATCTAGAAGAGCTAAGG
TCACTTTTTAGTTCTGCTAGTTCTTATCAAAGGATCCAGATTTTTCCAGACACAATCTGG
AATGTGTCTTACAGTGGAACTAGCAAAGCATGTTCAGATTCATTCTACAGAAGCATGAGA
TGGTTGACTCAAAAGAACAACGCTTACCCTGTTCAAGACGCCCAATACACAAATAATCGA
GAAAAGAACATTCTTTTCATGTGGGGCATAAATCACCCACCCACCGAGACTGTGCAGACA
AACTTGTACACAAGAACCGACACAACAACAAGTGTGGCAACAGAAGAAATAAATAGGACC
TTCAAACCATTGATAGGACCAAGGCCTCTTGTCAATGGTTTGCAGGGAAGAATTGATTAT
TATTGGTCGGTATTAAAACCAGGTCAAACACTGCGAATAAGATCCAATGGGAATCTAATA
GCTCCATGGTATGGACACATTCTTTCAGGAGAGAGCCATGGAAGAATCCTGAAGACTGAT
TTAAAAAGGGGTAGCTGTACAGTGCAATGTCAGACAGAAAAAGGTGGCTTAAACACAACC
TTGCCATTCCAAAATGTAAGTAAGTATGCATTTGGAAACTGCTCGAAATATGTTGGAATA
AAGAGTCTCAAACTTGCAGTTGGTCTGAGGAATGTGCCTTCTAGATCTAGTAGAGGACTA
TTTGGGGCCATAGCTGGATTCATAGAGGGAGGTTGGTCAGGACTAGTTGCTGGTTGGTAT
GGATTCCAGCATTCAAATGACCAAGGGGTTGGCATGGCAGCAGATAGAGACTCAACCCAA
AAGGCAATTGATAAAATAACATCCAAAGTGAATAACATAGTCGATAAAATGAACAAACAG
TATGAAATTATTGATCATGAATTCAGCGAGGTTGAAAATAGACTTAACATGATCAATAAT
AAGATTGATGATCAAATTCAAGACATATGGGCATATAACGCAGAGCTGCTAGTGCTGCTT
GAAAACCAGAAAACACTCGATGAGCATGATGCAAATGTAAACAATCTATATAATAAAGTG
AAGAGGGCATTGGGTTCCAATGCAGTGGAAGATGGGAAAGGATGTTTCGAGCTATATCAC
AAATGTGATGACCAGTGCATGGAGACAATTCGGAACGGGACCTACAACAGGAGGAAGTAT
CAAGAGGAATCAAAATTAGAGAGACAGAGAATAGAGGGGGTCAAGCTGGAATCTGAAGGA
ACTTACAAAATCCTCACCATTTATTCGACTGTCGCCTCATCTCTTGTGATTGCAATGGGG
TTTGCTGCCTTCTTGTTCTGGGCCATGTCCAATGGGTCTTGCAGATGCAACATTTGTATA
TAA
>gi|284930026|gb|GU471875.1| Influenza A virus (A/chicken/Guangdong/E8/2009(H9N2)) segment 4 hemagglutinin (HA) gene, complete cds
ATGGAAGTAGTATCACTGATGACTATGCTACTAGTAGTAACAGTAAGCAATGCAGATAAA
ATCTGCATCGGCTACCAATCAACAAACTCCACAGAAACTGTAGACACACTAACAGAAAAC
AATGTCCCTGTGACACATGCCAAAGAATTGCTCCACACAGAGCACAATGGGATGCTGTGT
GCAACAAACTTGGGACATCCTCTTATTCTAGACACCTGTACCATTGAAGGACTAATCTAT
GGCAATCCTTCTTGTGATCTACTGCTGGGAGGAAGAGAATGGTCCTACATCGTCGAGAGA
CCATCGGCTGTTAATGGATTGTGTTACCCCGGGAATGTAGAAAATCTAGAAGAGCTAAGG
TCACTTTTTAGTTCTGCTAGTTCTTATCAAAGGATCCAGATTTTTCCAGACACAATCTGG
AATGTGTCTTACAGTGGAACTAGCAAAGCATGTTCAGATTCATTCTACAGAAGCATGAGA
TGGTTGACTCAAAAGAACAACGCTTACCCTGTTCAAGACGCCCAATACACAAATAATCGA
GAAAAGAACATTCTTTTCATGTGGGGCATAAATCACCCACCCACCGAGACTACGCAGACA
AATTTGTACACAAGAACCGACACAACAACAAGTGTGGCAACAGAAGAAATAAATAGGACC
TTCAAACCATTGATAGGACCAAGGCCTCTTGTCAATGGTTTGCAGGGAAGAATTGATTAT
TATTGGTCGGTATTGAAACCAGGTCAAACACTGCGAATAAGATCCAATGGGAATCTAATA
GCTCCATGGTATGGACACATTCTTTCAGGAGAGAGCCATGGAAGAATCCTGAAGACTGAT
TTAAAAAGGGGTAGCTGTACAGTGCAATGTCAGACAGAAAAAGGTGGCTTAAACACAACC
TTGCCATTCCAAAATGTAAGTAAATATGCATTTGGAAACTGCTCGAAATATGTTGGAATA
AAGAGTCTCAAACTTGCAGTTGGTCCGAGGAATGTGCCTTCTAGATCTAGTAGAGGACTA
TTTGGGGCCATAGCTGGATTCATAGAGGGAGGTTGGTCAGGACTAGTTGCTGGTTGGTAT
GGATTTCAGCATTCAAATGACCAAGGGGTTGGCATGGCAGCAGATAGAGACTCAACCCAA
AAGGCAATTGATAAAATAACATCCAAAGTGAATAACATAGTCGATAAAATGAACAAACAG
TATGAAATTATTGATCATGAATTCAGCGAGGTAGAAAATAGACTTAACATGATCAATAAT
AAGATTGATGATCAAATTCAAGACATATGGGCATATAACGCAGAGCTGCTAGTGCTGCTT
GAAAACCAAAAAACACTCGATGAGCATGATGCAAATGTAAACAATCTATATAATAAAGTG
AAGAGGGCATTGGGTTCCAACGCAGTGGAAGATGGGAAAGGATGTTTCGAGCTATATCAC
AAATGTGATGACCAGTGCATGGAGACAATTCGGAACGGGACCTACAACAGGAGGAAGTAT
CAAGAGGAATCAAAATTAGAGAGACAGAGAATAGAGGGGGTCAAGCTGGAATCTGAAGGA
ACTTACAAAATCCTCACCATTTATTCGACTGTCGCCTCATCTCTTGTGATTGCAATGGGG
TTTGCTGCCTTCTTGTTCTGGGCCATGTCCAATGGGTCTTGCAGATGCAACATTTGTATA
TAA
>gi|66733506|gb|DQ064362.1| Influenza A virus (A/chicken/Guangdong/6/97(H9N2)) hemagglutinin (HA) gene, complete cds
AGCAAAAGCAGGGGAATTTCACAACCACTCAAGATGAAAGCAGTACCACTAATAACTATA
CTACTAGTAGTAACAGCAAGCAATGCAGACAAAATCTGCATCGGCTACCAATCAACAAAC
TCCACAGAAACCGTAGACACGCTAACAGAAAACAATGTTCCTGTGACACATGCCAAAGAA
TTGCTCCACACAGAGCACAATGGGATGCTGTGTGCAACAAATCTGGGACGTCCTCTTATT
CTAGACACTTGCACCATTGAAGGACTGATCTATGGCAACCCTTCTTGTGATCTACTGTTG
GGAGGAAGAGAATGGTCCTACATCGTCGAAAGACCATCGGCTGTTAATGGAATGTGTTAC
CCCGGGAATGTAGAAAACCTAGAGGAACTAAGGTCACTTTTTAGTTCTGCTAGTTCCTAC
CAAAGAATCCAGATCTTTCCAGACGCAATCTGGAATGTGTCTTACAGTGGAACAAGCAAA
GCATGTTCAGATTCATTCTACAGGAGCATGAGATGGTTGACTCAAAAGAACAACGCTTAC
CCTATTCAAGACGCCCAATACACAAATAATAGAGGAAAGAGCATTCTTTTCATGTGGGGC
ATAAATCACCCACCTACCGATACTGTACAGACAAATCTGTACACAAGGACTGACACAACA
ACAAGTGTGGCAACAGAAGATATAAATAGGACCTTCAAACCAGTGATAGGGCCAAGGCCC
CTTGTCAATGGTCAGCAGGGAAGAATTGATTATTATTGGTCGGTATTGAAACCAGGCCAG
ACATTGCGAGTAAGATCCAATGGGAATCTAATCGCTCCATGGTATGGACACATTCTTTCA
GGAGAGAGCCACGGAAGAATCCTGAAGACTGATTTAAACAGTGGTAGCTGTGTAGTGCAA
TGTCAAACAGAAAGAGGTGGCTTAAATACTACTTTGCCATTCCACAATGTCAGTAAATAT
GCATTTGGAAACTGCCCAAAATATATTGGAGTAAAGAGTCTCAAACTGGCAGTTGGTCTG
AGGAATGTGCCTGCTAGATCAAGTAGAGGACTATTTGGGGCCATAGCTGGATTCATAGAG
GGAGGTTGGTCAGGGCTGGTCGCTGGTTGGTATGGGTTCCAGCATTCAAATGATCAAGGG
GTTGGTATAGCTGCAGATAGAGACTCAACTCAAAGGGCAATTGACAAAATAACGTCCAAA
GTGAATAATATAGTCGATAAAATGAACAAGCAATATGAAATTATTGATCATGAATTCAGC
GAGGTTGAAAATAGACTCAATATGATCAATAATAAGATTGATGACCAGATACAAGACATA
TGGGCATATAACGCAGAATTGCTAGTGCTGCTTGAAAACCAGAAAACACTCGATGAGCAT
GATGCGAATGTAAACAATCTATATAACAAAGTGAAGAGGGCACTGGGTTCCAATGCAATG
GAAGATGGGAAAGGGTGTTTTGAGCTATACCATAAATGTGATGATCAGTGCATGGAGACA
ATTCGGAACGGGACCTATAACAGGAGAAAGTATAAAGAGGAATCAAGACTAGAAAGACAG
AAAATAGAAGGGGTCAAGCTGGAATCTGAAGGAACTTACAAAATCCTCACCATTTATTCG
ACTGTCGCCTCATCTCTTGTGATTGCAATGGGGTTTGCTGCCTTCTTGTTCTGGGCCATG
TCCAATGGATCTTGCAGGTGCAACATTTGTATATAATTGGCAAAAACACCCTTGTTTCTA
CT
>gi|66733504|gb|DQ064361.1| Influenza A virus (A/chicken/Guangdong/56/01(H9N2)) hemagglutinin (HA) gene, complete cds
AGCAAAAGCAGGGGAATTTCACAACCACTCAAGATGGAAGCACTATCACTAATAACTATA
CTATTAGTAGTAACGGTAAGCAATGCAGATAAAATCTGCATCGGCTACCAATCAACAAAC
TCCACAGAAACTGTAGACACGCTAACAGAAAACAATGTTCCTGTGACACATGCCAAAGAA
TTACTCCACACAGAGCACAATGGGATGCTGTGTGCAACAAATCTGGGACGTCCTCTCATC
CTGGACACCTGTACCATTGAAGGGCTGATCTATGGCAACCCTTCCTGTGATCTACTGTTG
GGAGGAAGAGAATGGTCCTACATCGTTGAAAGACCATCGGCCGTTAATGGAATGTGTTAC
CCCGGGAATGTAGAAAACCTAGAGGAACTAAGGTCACTTTTTAGCTCTGCTAGTTCGTAC
CAAAGAATCCAGATCTTTCCAGACACAATCTGGAATGTGTCTTACAGTGGGACAAGCAAA
GCATGTTCGGATTCATTCTACAGGAGCATGAGGTGGTTGACTCAAAAGAACAATGCTTAC
CCTATCCAAGACGCCCAATACACAAATAATAGAGGAAAGAGCATTCTTTTCATGTGGGGC
ATAAATCACCCACCCACCGATACTGCACAGACAAATCTGTACACAAGGACTGACACAACA
ACCAGTGTGGCAACAGAAGAAATAAATAGGACCTTCAAACCATTAATAGGGCCAAGGCCC
CTTGTCAATGGTCTGCAGGGGAGAATTGATTATTATTGGTCAGTATTGAAACCAGGTCAG
ACATTGCGAGTAAGATCCAATGGGAATCTAATCGCTCCATGGTATGGACACATCCTTTCA
GGAGAGAGCCATGGAAGAATCCTGAAGACTGATTTAAAAAGTGGTAACTGCGTAGTGCAA
TGTCAGACAGAAAGAGGTGGCTTAAATACCACATTGCCATTCCACAATGTCAGTAAATAT
GCATTCGGAAACTGCCCCAAGTATGTTGGAGTAAAGAGTCTCAAACTGGCAGTTGGTCTG
AGGAATGTGCCTGCCAGATTAAGTAGAGGACTATTTGGGGCCATAGCTGGATTCATAGAG
GGAGGTTGGTCAGGGCTAGTCGCCGGTTGGTATGGGTTCCAGCATTCAAATGATCAAGGG
GTTGGTATGGCTGCAGATAGAGAATCAACTCAAAAGGCAATTGACAAAATAACATCCAAA
GTGAATAATATAGTCGATAAAATGAACAAACAATATGAAATCATTGATCATGAATTCAGC
GAGGTTGAATCCAGACTAAATATGATCAATAATAAGATTGATGACCAAATTCAAGACATA
TGGGCATATAACGCAGAATTGCTAGTGCTGCTTGAAAACCAGAAAACACTCGATGAGCAT
GATGCGAATGTAAACAATTTATATAACAAAGTGAAAAGGGCACTGGGCTCCAATGCAATG
GAAGATGGGAAAGGGTGTTTCGAGCTATACCATAAATGTGATGATCAGTGCATGGAGACA
ATTCGGAACGGGACATATAGCAGGAGAAAGTATAAAGAGGAATCAAGACTGGAAAGACAG
AAAATAGAAGGGGTCAAGCTGGAATCTGAAGGGACTTACAAAATCCTCACTATTTATTCG
ACTGTCGCCTCATCTCTTGTGATTGCAATGGGGTTTGCTGCCTTCCTTTTCTGGGCCATG
TCTAATGGATCTTGCAGATGCAACATTTGTATATAATTGGCAAAAACACCCTTGTTTCTA
CT
>gi|66733502|gb|DQ064360.1| Influenza A virus (A/chicken/Guangdong/5/97(H9N2)) hemagglutinin (HA) gene, complete cds
AGCAAAAGCAGGGGAATTTCACAACCATTCTAGATGGAAGCAGTATCACTAATAACTATA
CTACTAGTAGTAACAGCAAGCAATGCAGATAAAATCTGCATCGGCTACCAATCAACAAAC
TCCACAGAAACTGTAGGCACGCTAACAGAAAACAATGTTCCTGTAACACATGCCAAAGAA
CTGCTCCACACAGAGCACAATGGGATGCTGTGTGCAACAAATCTGGGACATCCTCTTATT
CTAGACACCTGTACCATTGAAGGACTGATCTATGGCAACCCTTCTTGTGATCTGCTGTTG
GGAGGAGGAGAATGGTCCTACATCGTCGAAAGACCATCGGCTGTTAATGGAATGTGTTAC
CCCGGGAATGTAGAAAACCTAGAGGAACTAAGGTCACTTTTTAGTTCTGCTAGTTCCTAC
CAAAGAATCCAGATCTTTCCAGACACAATCTGGAATGTGTCTTACAGTGGAACAAGCAAA
GCATGTTCAGATTCATTCTACAGGAGCATGAGATGGTTGACTCAAAAGAACAACGCTTAC
CCTATTCAAGACGCCCAATACACAAATAATAGAGGAAAGAGCATTCTTTTCATGTGGGGA
ATAAATCACCCACCCACCGATACTGTACAGACAAACCTGTACACAAGGACTGACACAACA
ACAAGTGTGACAACAGAAGATATAAATAGGACCTTCAAACCAGTGATAGGGCCAAGGCCC
CTTGTCAATGGTCAGCAGGGAAGAATTGATTATTATTGGTCGGTATTGAAACCAGGTCAG
ACATTGCGAGTAAGATCCAATGGGAATCTAATAGCTCCATGGTATGGACACATTCTTTCA
GGAGAGAGCCACGGAAGAATCCTGAAGACTGATTTAAACAGTGGTAACTGTGTAGTGCAA
TGTCAGACTGAAAGAGGTGGCTTAAACACTACATTGCCATTCCACAATGTCAGTAAATAT
GCATTTGGAAACTGCCCAAAATATGTTGGAGTAAAGAGTCTCAAACTGGCAGTTGGTCTG
AGGAATGTGCCTGCTAGATCAAGTAGAGGACTATTTGGGGCCATAGCTGGATTCATAGAG
GGAGGTTGGTCAGGGCTAGTCGCTGGTTGGTATGGGTTCCAGCATTCTAATGATCAAGGG
GTTGGTATGGCTGCGGATAGAGACTCAACTCAAAAGGCAATAGACAAAATAACATCCAAA
GTGAATAATATAGTCGATAAAATGAACAAGCAATATGAAATTATAGATCATGAATTCAGC
GAGGTTGAAACTAGACTCAATATGATCAATAATAAGATAGATGACCAAATACAAGACATA
TGGGCATATAACGCAGAATTGCTAGTGCTGCTTGAAAATCAGAAAACACTCGATGAGCAT
GATGCGAATGTAAACAATCTATATAACAAAGTGAAGAGGGCACTGGGTTCCAATGCAATG
GAAGATGGGAAAGGATGTTTCGAGCTATACCATAAATGTGATGATCAGTGCATGGAGACA
ATACGGAACGGGACCTATAACAGGAGAAAGTATAAAGAGGAATCAAGACTAGAAAGACAG
AAAATAGAAGGGGTCAAGCTGGAATCTGAAGGAACTTACAAAATCCTCACCATTTATTCG
ACTGTCGCCTCATCTCTTGTGATTGCAATGGGGTTTGCTGCATTCTTGTTCTGGGCCATG
TCCAATGGATCTTGCAGATGCAACATTTGTATATAATTGGCAAAAACACCCTTGTTTCTA
CT
>gi|66733500|gb|DQ064359.1| Influenza A virus (A/chicken/Guangdong/47/01(H9N2)) hemagglutinin (HA) gene, complete cds
AGCAAAAGCAGGGGAATTTCACAACCACTCAAGATGGAAACAGTATCACTAATAACTATA
CTACTAGTAGCAACAGTAAGCAATGCAGATAAAATCTGCATCGGCTACCAATCAACAAAC
TCCACAGAAACTGTAGACACGCTAACAGAAAACAATGTCCCTGTGACACATGCCAAAGAA
TTGCTCCACACAGAGCACAATGGGATGCTGTGTGCAACAAATCTGGGACATCCTCTTATT
CTAGACACCTGTACCATTGAAGGACTAATCTATGGCAACCCTTCTTGTGATCTACTGTTG
GGAGGAAGAGAATGGTCCTACATCGTCGAAAGACCATCGGCTGTTAATGGATTGTGTTAC
CCCGGGAATGTAGAAAATCTAGAAGAACTAAGGTCACTTTTTAGTTCTGCTAGTTCTTAC
CAAAGGATCCAGATCTTTCCAGACACAATCTGGAATGTGTCTTACAGTGGGACAAGCAAA
GCATGTTCAGATTCATTCTACAGAAGCATGAGATGGTTGACTCAAAAGAACAACGCTTAC
CCTATTCAGGACGCCCAATACACAAATAATCGAGGGAAGAACATTCTTTTCATGTGGGGC
ATAAATCACCCACCCACCGATACTGCGCAGACAAATCTGTACACAAGGACTGACACAACA
ACAAGTGTGGCAACAGAAGATATAAATAGGACCTTCAAACCATTGATAGGGCCAAGGCCT
CTTGTCAATGGTCAGCAGGGAAGAATTGATTATTATTGGTCTGTATTGAAACCAGGTCAA
ACACTGCGAGTAAGGTCCAATGGGAATCTAATCGCTCCATGGTATGGACACATTCTTTCA
GGAGAGAGCCACAGAAGAGTCCTGAAGACTGATTTAAAAAGTGGTAACTGTGCAGTGCAA
TGTCAGACAGAAAGAGGTGGCTTAAATACAACATTGCCATTCCAAAATGTAAGTAAGTAT
GCATTTGGAAACTGCCCGAAATATGTTGGAGTAAAGAGTCTCAAACTGGCAGTTGGTCTG
AGGAATGTGCCTGCTAGATCAAGTAGAGGACTATTCGGGGCCATAGCTGGATTCATAGAG
GGAGGTTGGTCAGGTCTAGTCGCTGGTTGGTATGGGTTCCAGCATTCAAATGATCAAGGG
GTTGGTATGGCAGCAGATAGAGACTCAACTCAAAAGGCAATTGACAAAATAACATCCAAA
GTGAATAACATAGTCGATAAAATGAACAAACAGTATGAAGTTATTGATCATGAATTCAGC
GAGGTTGAAACTAGACTCAATATGATCAATAATAAGATTGATGACCAAATTCAAGATATA
TGGGCATATAACGCAGAATTGCTAGTGCTGCTTGAAAACCAGAAAACACTCGATGAGCAT
GATGCGAATGTAAACAATCTATATAATAAAGTGAAGAGGGCATTGGGTTCCAATGCAGTG
GAAGATGGGAAAGGATGTTTCGAGCTATACCATAAATGTGATGACCAGTGCATGGAGACA
ATTCGGAACGGGACCTACAACAGAAGGAAGTATAAAGAGGAATCAAAATTAGAAAGACAG
AAAATAGAAGGGGTCAAGCTGGAATCTGAAGGAACTTACAAAATCCTCACCATTTATTCG
ACTGTCGCCTCATCTCTTGTGATTGCAATGGGGTTTGCTGCCTTCTTGTTCTGGGCCATG
TCCAATGGATCTTGCAGATGCAACATTTGTATATAATTGGCAAAAACACCCTTGTTTCTA
CT
>gi|66733498|gb|DQ064358.1| Influenza A virus (A/chicken/Guangdong/4/00(H9N2)) hemagglutinin (HA) gene, complete cds
AGCAAAAGCAGGGGAATTTCACAACCACTCAAGATGGAAGTAGTATCACTAATAACTATA
CTACTAGTAGTAACAGTAAGCAATGCAGATAAAATCTGCATCGGCTACCAATCAACAAAC
TCCACAGAAACTGTAGACACGCTAACAGAAAACAATGTTCCTGTGACACATGCCAAAGAA
TTGCTCCACACAGAGCACAATGGGATGCTATGTGCAACAAATCTGGGACATCCTCTTATT
CTAGACACCTGTACCATTGAAGGGCTAATCTATGGCAACCCTTCTTGTGATCTACTGCTG
GGAGGAAGAGAATGGTCCTACATCGTCGAAAGACCATCGGCTGTTAATGGATTGTGTTAC
CCCGGGAATGTAGAAAACCTAGAAGAACTAAGGTCACTTTTTAGCACTGCTAGTTCTTAC
CAAAGAATCCAGATCTTTCCAGACACAATCTGGAATGTGTCTTACAGTGGAACAAGCAAA
GCATGTTCAGATTCATTCTACAGAAGCATGAGATGGTTGACTCAAAAGAACAACGCTTAC
CCTGTTCAAGACGCCCAATACACAAATAATAGAGGAAAGAACATTCTTTTCATGTGGGGC
ATAAATCACCCACCCACTGATACTACGCAGACAAATCTGTACACAAGGACTGACACAACA
ACAAGTGTGGCAACAGAAGATATAAATAGGACCTTCAAACCATTGATAGGGCCAAGGCCT
CTTGTCAATGGTCTGCAAGGAAGAATTGATTATTATTGGTCGGTATTGAAACCAGGTCAG
ACATTGCGAGTAAGATCCAATGGGAATCTAATCGCTCCATGGTATGGACACATTCTTTCA
GGAGAGAGCCACGGAAGAATCCTGAAGACTGATTTGAACAGTGGTAACTGTGTAGTGCAA
TGTCAGACAGAAAGAGGTGGCTTGAATACTACATTGCCATTCCACAATGTAGGTAAGTAT
GCATTTGGAAACTGCCCAAAATATGTTGGAGTAAAGAGTCTCAAATTGGCAGTTGGTCTG
AGGAATGTGCCTGCTAGATCAAGTAGAGGACTATTTGGAGCCATAGCTGGATTCATAGAG
GGAGGTTGGTCAGGGCTAGTTGCTGGTTGGTATGGGTTCCAGCATTCAAATGATCAAGGA
GTTGGTATGGCTGCAGATAGAGACTCAACTCAAAAGGCAATTGACAAAATAACATCCAAA
GTAAATAATATAGTCGATAAAATGAACAAACAGTATGAAATTATTGATCATGAATTCAGC
GAGGTTGAAACCAGACTCAATATGATCAATAATAAGATTGATGACCAAATTCAAGACATA
TGGGCATATAACGCAGAATTGCTAGTGCTGCTTGAAAACCAGAAAACACTCGATGAGCAT
GATGCGAATGTAAACAATCTATATAACAAAGTGAAGAGGGCACTGGGTTCCAATGCAGTG
GAAGATGGGAAAGGATGCTTCGAGCTATACCATAAATGTGATGACCAGTGCATGGAGACA
ATTCGGAACGGGACCTATAACAGGAGAAAGTATAAAGAGGAATCAAGACTAGAGAGACAG
AAAATAGAAGGGGTCAAGCTGGAATCTGAAGGAACTTACAAAATCCTCACCATTTATTCG
ACTGTCGCCTCATCTCTTGTTATTGCAATGGGGTTTGCTGCCTTCTTGTTCTGGGCCATG
TCCAATGGATCTTGCAGATGCAACATTTGTATATAATTGGCAAAAACACCCTTGTTTCTA
CT
>gi|66733494|gb|DQ064356.1| Influenza A virus (A/chicken/Guangdong/10/00(H9N2)) hemagglutinin (HA) gene, complete cds
AGCAAAAGCAGGGGAATTTCACAACCACTCAAGATGGAAACAGTATTGCTAATAACTATA
CTACTAGTAGTAACAGTAAGCAATGCAGATAAAATCTGCATCGGCTACCAATCAACAAAC
TCCACAGAAACTGTAGACACGCTAACAGAAAACAATGTCCCTGTGACACATGCCAAAGAA
TTGCTCCACACAGAGCACAATGGGATGCTGTGTGCAACAAATCTGGGACATCCTCTCATT
CTAGACACCTGTACCATTGAAGGACTAATCTATGGCAACCCTTCTTGTGATCTACTGTTG
GGAGGAAGAGAATGGTCCTACATCGTTGAAAGACCATCGGCTGTTAATGGATTGTGTTAC
CCCGGGAATGTAGAAAACCTAGAAGAACTAAGGTCACTTTTTAGTTCTGCTAGTTCTTAC
CAAAGAATCCAGATCTTTCCAGACACAATCTGGAATGTGTCTTACAGTGGGACAAGCAAA
GCATGTTCAGATTCATTCTACAGAAACATGAGATGGTTGACTCAAAAGAACAACGCATAC
CCTATTCAAGACGCCCAATACACAAATAATCGAGGGAAGAACATTCTTTTCATGTGGGGC
ATAAATCACCCACCCACCGATACTACGCAGACAAATCTGTACACAAGGACTGACACAACA
ACAAGTGTGGCAACAGAAGATATAAATAGGACCTTCAAACCATTGATAGGGCCACGGCCT
CTTGTCAATGGTCTGCAGGGAAGAATTGATTATTATTGGTCGGTATTGAAACCAGGTCAA
ACACTGCGAGTAAGGTCCAATGGGAATCTAATTGCTCCATTGTATGGACACATCCTTTCA
GGAGAGAGCCACGGAAGAATCCTGAAGACTGATTTAAAAAGTGGTAACTGTGCAGTGCAA
TGTCAGACAGAAAGAGGTGGCTTAAATACAACATTGCCATTCCAAAATGTAAGTAAGTAT
GCATTTGGAAACTGCCCGAAATATGTTGGAGTAAAGAGTCTCAAACTGGCAGTTGGTCTG
AGGAATGTGCCTGCTAGATCAAGTAGAGGACTATTTGGGGCCATAGCTGGATTCATAGAG
GGAGGTTGGTCAGGGCTAGTCGCTGGTTGGTATGGGTTCCAGCATTCAAATGATCAAGGG
GTTGGTATGGCAGCAGATAGAGACTCAACTCAAAAGGCAATTGACAAAATAACATCCAAA
GTGAATAATATAGTCGATAAAATGAACAAACAGTATGAAATTATTGATCATGAATTCAGC
GAGGTTGAAACTAGAATCAACATGATCAATAATAAGATTGATGACCAAATTCAAGACATA
TGGGCATATAACGCAGAATTGCTAGTGCTGCTTGAAAACCAGAAAACACTCGATGAGCAT
GATGCGAATGTAAACAATCTATATAATAAAGTGAAGAGGGCATTGGGTTCCAATGCAGTG
GAAGATGGGAAAGGATGTTTCGAGCTATACCATAAATGTGATGACCAGTGCATGGAGACA
ATTCGGAACGGGACCTACAACAGGAGGAAGTATAAAGAGGAATCAAGATTAGAAAGACAG
AAAATAGAAGGGGTCAAGCTGGAATCTGAAGGAACTTACAAAATCCTCACCATTTATTCG
ACTGTCGCCTCATCTCTTGTGATTGCAATGGGGTTTGCTGCCTTCTTGTTCTGGGCCATG
TCCAATGGATCTTGCAGATGCAACATTTGTATATAATTGGCAAAAACACCCTTGTTTCTA
CT
>gi|357528391|gb|JN986891.1| Influenza A virus (A/chicken/Guangdong/FJC07/2011(H9N2)) segment 4 hemagglutinin (HA) gene, complete cds
ATGGAAGTAGTATCACTAATAACTATAATACTAGTAATAACAGGAAGCAATGCGGATAAA
ATCTGCATTGGCTACCAATCAACAAACTCCACAGAAACTGTAGACACGCTAACCGAAAAC
AATGTTCCTGTGACACATGCGAAAGAATTGCTTCACACAGAGCACAATGGGATGCTATGC
GCAACAAACCTGGGGCGTCCTCTTATTCTAGACACTTGTACCATTGAAGGATTAATCTAT
GGCAACCCTTCTTGTGATCTACCGCCGGAAGGGAGAGAATGGTCCTACATTGTCGAAAGG
CCATCGGCTGTTAATGGGGTGTGCTACCCCGGAAATGTAGAAAACCTGGAAGAATTAAGG
TCACTTTTTAGTTCCGCTAGTTCTTACCAAAGAGTCCAGATCTTTCCAGATTCAATCTGG
AATGTATCTTACAGTGGAACAAGCAAAGCATGTTCAGATTCATTCTACAGAAGCATGAGG
TGGTTGACTCAAAAGAACAACAATTATCCTGTTCAAGACGCCCAATACACAAATAATAGA
GGAAAGAACATTCTTTTCATGCGGGGCATAAATCACCCACCCACTGATACTGCACAGACA
AATCTGTACACAAGGACTGACACAACAACAAGTGTGGCGACGGAAGACATAAATAGGACC
TTCAAACCATTGATAGGGCCAAGGCCTCTTGTCAATGGTCTACAAGGAAGGATTGATTAT
TATTGGGCGGTGTTAAAACCAGGTCAGACATTGCGAGTAAGATCCAACGGGAATCTAATC
GCTCCATGGTATGGACACATTCTCTTAGGGGAGAGTCACGGAAGAATCCTGAAAACGGAT
TTAAAGAGTGGTAACTGTGTAGTGCAATGTCAAACAGAAAGAGGTGGTTTGAACACTACA
TTGCCATTTCACAACGTGAGCAAGTACGCATTCGGAAATTGCCCAAAATATATTGGAGTA
AAGAGTCTCAAATTGGCAGTCGGTCTGAGGAATGTGCCTGCTAGATCAAGTAGAGGACTA
TTTGGAGCCATAGCTGGTTTCATAGAGGGAGGTTGGTCAGGATTAGTTGCTGGTTGGTAT
GGGTTCCAGCATTCAAATGATCAAGGAACCGGAATGGCTGCAGATAGAGACTCAACTCAA
AAGGCAATTGACAAAATAACGTCCAAAGTAAATAATATAGTCGACAAAATGAACAAACAG
TATGAAATTATTGACCATGAATTCAGCGAGATTGAAACTAGACTCAATATGATCAATGAT
AAGGTTGATGACCAGATTCAAGACATATGGGCATATAATGCTGAATTGCTAGTACTGCTT
GAAAATCAAAAAACTCTCGATGAGCATGACGCAAATGTAAACAATCTATATAACAAAGTG
AAGAGGGCACTGGGTTCCAATGCAGTGGAAGATGGGAAAGGATGCTTCGATCTATACCAT
AAATGTGATAACCAGTGCATGGAGACAATTCGAAACGGGACCTATAACAGAAGAAAGTAT
CAGGAGGAATCAAGACTAGAGAGACAGAAAATAGAGGGGGTCAAACTGGAATCTGAAGGA
ACCTACAAAATCCTCACCATTTATTCGACTGTCGCCTCATCTCTTGTTATTGCAATGGGG
TTCGCTGCCTTCTTGTTCTGGGCCATGTCTAATGGATCTGGCAGATGCAACATTTGTATA
TAA
>gi|357528377|gb|JN986884.1| Influenza A virus (A/chicken/Guangdong/DJN03/2011(H9N2)) segment 4 hemagglutinin (HA) gene, complete cds
ATGGAAGTAGTATCACTGATAACCATGCTACTAGTAGTAACAGTAAGCAATGCAGATAAA
ATCTGCATCGGCTACCAATCAACAAACTCCACAGAAACTGTAGACACACTAACAGAAAAC
AATGTCCCTGTGACACATGCCAAAGAATTGCTCCACACAGAGCACAATGGGATGCTGTGT
GCAACAAACTTGGGACATCCTCTTATTCTGGACACCTGCACCATTGAAGGACTAATCTAT
GGCAATCCCTCTTGTGATCTACTGCTGGGAGGAAGAGAATGGTCCTACATCGTTGAGAGA
CCATCGGCTGTTAATGGATTGTGTTACCCCGGGAATGTAGAAAATCTAGAAGAGCTAAGG
TCACTTTTTAGTTCTGCTAGTTCTTATCAAAGGATCCAGATTTTTCCAGACACAATCTGG
AATGTGTCTTACAGTGGAACTAGCAAAGCATGTTCAGATTCATTCTACAGAAGCATGAGA
TGGTTGACTCAAAAGAACAACGCTTACCCTGTTCAAGACGCCCAATACACAAATAATCGA
GAAAAGAACATTCTTTTCATGTGGGGCATAAATCACCCACCCACTGAGACTGCGCAGACA
AATTTGTACACAAGAACCGACACAACAACAAGTGTGGCAACAGAAGAAATAAATAGGACC
TTCAAACCATTGATAGGACCAAGGCCTCTTGTCAATGGATTGCAGGGAAGAATTAATTAT
TATTGGTCGGTATTGAAACCAGGTCAAACACTGCGAATAAGATCCAATGGGAATCTAATA
GCCCCATGGTATGGACACATTCTTTCAGGAGAGAGCCATGGAAGAATCCTGAAGACTGAT
TTAAAAAGGGGTAGCTGTACAGTGCAATGTCAGACAGAAAAAGGTGGCTTAAACACAACC
TTGCCATTCCAAAATGTAAGTAAGTATGCATTTGGAAACTGCTCGAAATATGTTGGAATA
AAGAGTCTCAAACTTGCAGTTGGTCTGAGGAATGTGCCTTCTAGATCTAGTAGGGGACTA
TTTGGTGCCATAGCTGGATTCATAGAGGGAGGTTGGTCAGGACTAGTTGCTGGTTGGTAT
GGATTTCAGCATTCAAATGACCAAGGGGTTGGCATAGCAGCAGATAGAGACTCAACCCAA
AAGGCAATTGATAAAATAACATCCAAAGTTAATAACATAGTCGATAAAATGAACAAACAG
TATGAAATTATTGATCATGAATTCAGCGAGGTAGAAAATAGACTTAACATGATCAATAAT
AAGATTGATGATCAAATTCAAGACATATGGGCGTATAACGCAGAGCTGCTAGTTCTGCTT
GAGAACCAGAAAACACTCGATGAGCATGATGCAAATGTAAACAATCTATATAATAAAGTG
AAGAGGGCATTGGGTACCAATGCAGTGGAAGATGGGAAAGGATGTTTCGAGCTATATCAC
AAATGTGATGACCAGTGCATGGAGACAATTCGGAACGGGACCTACAACAGGAGGAAGTAT
CAAGAGGAATCAAAATTAGAGAGACAGAGAATAGAAGGGGTCAAGCTGGAATCTGAAGGA
ACTTACAAAATCCTCACCATTTATTCGACTGTCGCCTCATCTCTTGTGATTGCAATGGGG
TTTGCTGCCTTCTTGTTCTGGGCAATGTCCAATGGGTCTTGCAGATGCAACATTTGTATA
TAA
>gi|357528375|gb|JN986883.1| Influenza A virus (A/chicken/Guangdong/LJJ03/2011(H9N2)) segment 4 hemagglutinin (HA) gene, complete cds
ATGGAAGTAGTATCACTAATAACTATACTACTATTAATAACAGGAAGCAATGCGGATAAA
ATCTGCATTGGCTACCAATCAACAAACTCCACAGAAACTGTAGACACACTAACCGAAAAC
AATGTTCCTGTGACACATGCTAAAGAATTGCTTCACACAGAGCACAATGGGATGCTATGT
GCAACAAACCTGGGGCGTCCTCTTATTCTAGACACCTGTACCATTGAAGGACTAATCTAT
GGCAACCCTTCTTGTGATCTACCGCTGGAAGGGAAAGAATGGTCCTACATTGTCGAAAGA
CCATCGGCTGTTAATGGAGTGTGCTACCCCGGAAATGTAGAACACCTAGAAGAATTAAGG
TCACTTTTTAGTTCTGCTAGTTCTTACCAAAGAATCCAGATCTTTCCAGATTCAATCTGG
AATGTGTCTTACAGTGGAACAAGCAAAGCATGTTCAGATTCATTCTACAGAAGCATGAGG
TGGTTGACTCAAAAGAACAACAATTACCCTGTTCAAGACGCCCAATACACAAATAATAGA
GGAAAGAACATTCTTTTCATGTGGGGCATAAATCACCCACCCACTGATACTGCACAGACA
AATCTGTACACAAGGACTGACACAACAACAAGTGTGGCGACGGAAGATATAAATAGGACC
TTCAAACCATTGATAGGGCCAAGGCCTCTTGTCAATGGTCTACAAGGAAGGATTGATTAT
TATTGGGCGGTGTTAAAACCAGGTCAGACATTGCGAGTAAGATCCAACGGGAATCTAATC
GCTCCATGGTATGGACACATTCTCTTAGGGGAGAGTCACGGAAGAATCCTGAAAACGGAT
TTAAAGGGTGGTAACTGTGTAGTGCAATGTCAAACAGAAAGAGGTGGTTTGAACACTACA
TTGCCATTTCACAACGTAAGCAAGTACGCATTTGGAAATTGCCCAAAATATATTGGAATA
AAGAGTCTCAAATTGGCAGTCGGTCTGAGGAATGTGCCTGCTAGATCAAGTAGAGGACTA
TTTGGAGCCATAGCTGGTTTCATAGAGGGAGGTTGGTCAGGATTAGTTGCTGGTTGGTAT
GGGTTCCAGCATTCAAATGATCAAGGAACCGGTATGGCTGCAGATAGAGACTCAACTCAA
AAGGCAATTGACAAAATAACGTCCAAAGTAAATAATATAGTCGACAAAATGAACAAACAG
TATGAAATTATTGACCATGAATTCAGCGAGATTGAAACTAGACTCAATATGATCAATGAT
AAGATTGATGACCAAATTCAAGACATATGGGCATATAATGCTGAATTGCTAGTACTGCTT
GAAAATCAAAAAACTCTCGATGAGCATGACGCAAATGTAAACAATCTATATAACAAAGTG
AAGAGGGCACTGGGTTCCAATGCAGTGGAAGATGGGAAAGGATGCTTCGATCTATACCAT
AAATGCGATAACCAGTGCATGGAGACAATTCGAAACGGGACCTATAACAGAAGAAAGTAT
CAGGAGGAATCAAGACTAGAGAGACAGAAAATAGAGGGGGTCAAACTGGAATCTGAAGGA
ACCTACAAAATCCTCACCATTTATTCGACTGTCGCCTCATCTCTTGTTATTGCAATGGGG
TTCGCTGCCTTCTTGTTCTGGGCCATGTCTAATGGATCTTGCAGATGCAACATTTGTATA
TAA
>gi|392843142|gb|JX122438.1| Influenza A virus (A/chicken/Guangdong/SLX10/2011(H9N2)) segment 4 hemagglutinin (HA) gene, complete cds
ATGGAAGCAGCAACAATAATAACTATACTACTAGTAATAACAGGAAGCAATGCGGATAAA
ATCTGCATTGGCTACCAATCAACAAACTCCACAGAAACTGTAGACACGCTAACCGAAAAC
AATGTTCCTGTGACACATGCGAAAGAATTGCTTCACACAGAGCACAATGGGATGCTATGT
GCAACAGACCTGGGGCGTCCTCTTATTCTAGACACCTGTACCATTGAAGGATTAATCTAT
GGCAACCCTTCTTGTGATCTACCGCTGGAAGGGAGAGAATGGTCCTACATTGTTGAAAGA
CCATCGGCTGTTAATGGAGTGTGCTACCCCGGAAATGTAGAAAACCTGGAAGAATTAAGG
TCACTTTTTAGTTCCGCTAGTTCTTACCAAAGAATCCAGATCTTTCCAGATTCAATCTGG
AATGTATCTTACAGTGGAACAAGCAAAGCATGTTCAGATTCATTCTACAGAAGCATGAGG
TGGTTGACTCAAAAGAACAACAATTATCCTGTTCAAGACGCCCAATACACAAATAATAGA
GGAAAGAACATTCTTTTCATGTGGGGTATAAATCACCCACCCACTGATACTGCACAGACA
AATCTGTACACAAGGACTGACACAACAACAAGTGTGGCGACGGAAGACATAAATAGAACC
TTCAAACCATTGATAGGGCCAAGGCCTCTTGTCAATGGTCTACAAGGAAGGATTGATTAT
TATTGGGCGGTGTTAAAACCAGGTCAGACATTGCGAGTAAGATCCAACGGGAATCTAATC
GCTCCATGGTATGGACACATTCTCTTAGGGGAGAGTCACGGAAGAATCCTGAAAACGGAT
TTAAAGAGTGGTAACTGTGTAGTGCAATGTCAAACAGAAAGAGGTGGTTTGAACACTACA
TTGCCATTTCACAACGTGAGCAAGTACGCATTCGGAAATTGCCCAAAATATATTGGAGTA
AAGAGTCTCAAATTGGCAGTCGGTCTGAGGAATGTGCCTGCTAGATCAAGTAGAGGACTA
TTTGGAGCCATAGCTGGTTTCATAGAGGGAGGTTGGTCAGGATTAGTTGCTGGTTGGTAT
GGGTTCCAGCATTCAAATGATCAAGGAACCGGAATGGCTGCAGATAGAGACTCAACTCAA
AAGGCAATTGACAAAATAACGTCCAAAGTAAATAATATAGTCGACAAAATGAACAAACAG
TATGATATTATTGACCATGAATTCAGCGAGATTGAAACTAGACTCAATATGATCAATGAT
AAGATTGATGACCAAATCCAAGACATATGGGCATATAATGCTGAATTGCTAGTACTGCTT
GAAAATCAAAAAACTCTCGATGAGCATGACGCAAATGTAAACAATCTATATAACAAAGTG
AAGAGGGCACTGGGTTCCAATGCAGTGGAAGATGGGAAAGGATGCTTCGATCTATACCAT
AAATGCGATAACCAGTGCATGGAGACAATTCGAAACGGGACCTATAACAGAAGAAAGTAT
CAGGAGGAATCAAGACTAGAGAGACAGAAAATAGAGGGGGTCAAACTGGAATCTGAAGGA
ACCTACAAAATCCTCACCATTTATTCGACTGTCGCCTCATCTCTTGTTATTGCAATGGGG
TTCGCTGCCTTCTTGTTCTGGGCCATGTCTAATGGATCTTGCAGATGCAACATTTGTATA
TAA
>gi|392843140|gb|JX122437.1| Influenza A virus (A/chicken/Guangdong/XXW11/2011(H9N2)) segment 4 hemagglutinin (HA) gene, complete cds
ATGGAAGTAGTATCACTAATAACTATACTACTATTAATAACAGGAAGCAATGCGGATAAA
ATCTGCATTGGCTACCAATCAACAAACTCCACAGAAACTGTAGACACACTAACCGAAAAC
AATGTTCCTGTGACACATGCTAAAGAATTGCTTCACACAGAGCACAATGGGATGCTATGT
GCAACAAACCTGGGGCGTCCTCTTATTCTAGACACCTGTACCATTGAAGGACTAATCTAT
GGCAACCCTTCTTGTGATCTACCGCTGGAAGGGAGAGAATGGTCCTACATTGTCGAAAGA
CCATCGGCTGTTAATGGAGTGTGCTACCCCGGAAATGTAGAAAACCTAGAAGAATTAAGG
TCACTTTTTAGTTCTGCTAGTTCTTACCAAAGAATCCAGATCTTTCCAGATTCAATCTGG
AATGTGTCTTACAGTGGAACAAGCAAAGCATGTTCAGATTCATTCTACAGAAGCATGAGG
TGGTTGACTCAAAAGAACAACAATTACCCTGTTCAAGACGCCCAATACACAAATAATAGA
GGAAAGAACATTCTTTTCATGTGGGGCATAAATCACCCACCCACTGATACTGTACAGACA
AATCTGTACACAAGGACTGACACAACAACAAGTGTGGCGACGGAAGATATAAATAGGACC
TTCAAACCATTGATAGGGCCAAGGCCTCTTGTCAATGGTCAACAAGGAAGGATTGATTAT
TATTGGGCGGTGTTAAAACCAGGTCAGACATTGCGAGTAAGATCCAACGGGAATCTAATC
GCTCCATGGTATGGATACATTCTCTTAGGGGAGGGTCACGGAAGAATCCTGAAAACGGAT
TTAAAGAGTGGTAACTGTGTAGTGCAATGTCAAACAGAAAGAGGTGGTTTGAACACTACA
TTGCCATTTCACAACGTAAGCAAGTACGCATTTGGAAATTGCCCAAAATATATTGGAGTA
AAGAGTCTCAAATTGGCAGTCGGTCTGAGGAATGTGCCTGCTAGATCAAGTAGAGGACTA
TTTGGAGCCATAGCTGGTTTCATAGAGGGAGGTTGGTCAGGATTAGTTGCTGGTTGGTAT
GGGTTCCAGCATTCAAATGATCAAGGAACCGGTATGGCTGCAGATAGAGACTCAACTCAA
AAGGCAATTGACAAAATAACATCCAAAGTAAATAATATAGTCGACAAAATGAACAAACAG
TATGAAATTATTGACCATGAATTCAGCGAGATTGAAACTAGACTCAATATGATCAATGAT
AAGATTGATGACCAAATTCAAGACATATGGGCATATAATGCTGAATTGCTAGTACTGCTT
GAAAATCAAAAAACTCTCGATGAGCATGACGCAAATGTAAACAATCTATATAACAAAGTG
AAGAGGGCACTGGGTTCCAATGCAGTGGAAGATGGGAAAGGATGCTTCGATCTATACCAT
AAATGCGATAACCAGTGCATGGAGACAATTCGAAACGGGACCTATAACAGAAGAAAGTAT
CAGGAGGAATCAAGACTAGAGAGACAGAAAATAGAGGGGGTCAAACTGGAATCTGAAGGA
ACCTACAAAATCCTCACCATTTATTCGACTGTCGCCTCATCTCTTGTTATTGCAATGGGG
TTTGCTGCCTTCTTGTTCTGGGCCATGTCTAATGGATCTTGCAGATGCAACATTTGTATA
TAA
>gi|392843138|gb|JX122436.1| Influenza A virus (A/chicken/Guangdong/LJC/2011(H9N2)) segment 4 hemagglutinin (HA) gene, complete cds
ATGGAAGTAGTATCACTAATAACTATACTACTAGTAATAACAGGAAGCAATGCGGATAAA
ATCTGCATTGGCTACCAATCAACAAACTCCACAGAAACTGTAGACACGCTAACCGAAAAC
AATGTTCCTGTGACACATGCTAAAGAATTGCTTCACACAGAGCACAATGGGATGCTATGT
GCAACAAACCTGGGGCGTCCTCTTATTCTAGACACCTGTACCATTGAAGGACTAATCTAT
GGCAACCCTTCTTGTGATCTACCGCTGGAAGGGAGAGAATGGTCCTACATTGTCGAAAGA
CCATCGGCTGTTAATGGAGTGTGCTACCCCGGAAATGTAGAAAACCTGGAAGAATTAAGG
TCACTTTTTAGTTCCGCTAGTTCTTACCAAAGAATCCAGATCTTTCCAGATTCAATCTGG
AATGTATCTTACAGTGGAACAAGCAAAGCATGTTCAGATTCATTCTACAGAAGCATGAGG
TGGTTGACTCAAAAGAACAACAATTACCCTGTTCAAGACGCCCAATACACAAATAATAGA
GGAAAGAACATTCTTTTCATGTGGGGCATAAATCACCCACCCACTGATACTGCACAGACA
AATCTGTACACAAGGACTGACACAACAACAAGTGTGGCGACTGAAGACATAAATAGGACC
TTCAAACCATTGATAGGGCCAAGGCCTCTTGTCAATGGTCTACAAGGAAGGATTGATTAC
TATTGGGCAGTGTTAAAACCAGGTCAGACATTGCGAGTAAGATCCAACGGGAACCTAATC
GCTCCATGGTATGGACACATTCTCTTAGGGGAGAGTCACGGAAGAATCCTGAAAACGGAT
TTAAAGAGTGGTAACTGTGTAGTGCAATGTCAAACAGAAAGAGGTGGTTTGAACACTACA
TTGCCATTTCACAACGTGAGCAAGTACGCATTCGGAAATTGCCCAAAATATATTGGAGTA
AAGAGTCTCAAATTGGCAGTCGGTCTGAGGAATGTGCCTGCTAGATCAAGTAGAGGACTA
TTTGGAGCCATAGCTGGTTTCATAGAGGGAGGTTGGTCAGGATTAGTTGCTGGTTGGTAT
GGGTTCCAGCATTCAAATGATCAAGGAACCGGAATGGCTGCAGATAGAGACTCAACTCAG
AAGGCAATTGACAAAATAACGTCCAAAGTAAATAACATAGTCGACAAAATGAACAAACAG
TATGAAATTATTGACCATGAATTCAGCGAGATTGAAACTAGACTCAATATGATCAATGAT
AAGATTGATGACCAAATTCAAGACATATGGGCATATAATGCTGAATTACTAGTACTGCTT
GAAAATCAAAAAACTCTCGATGAGCATGACGCAAATGTAAACAATCTATATAACAAAGTG
AAGAGGGCACTGGGTTCCAATGCAGTGGAAGATGGGAAAGGATGCTTCGATCTATACCAT
AAATGCGATGACCAGTGCATGGAGACAATTCGAAACGGGACCTATAACAGAAGAAAGTAT
CAGGAGGAATCAAGACTAGAGAGACAGAAAATAGAGGGGGTCAAACTGGAATCTGAAGGA
ACCTACAAAATCCTCACCATTTATTCGACTGTCGCCTCATCTCTTGTTATTGCAATGGGG
TTCGCTGCCTTCTTGTTCTGGGCCATGTCTAATGGATCTTGCAGATGCAACATTTGTATA
TAA
>gi|392843136|gb|JX122435.1| Influenza A virus (A/chicken/Guangdong/WZD11/2011(H9N2)) segment 4 hemagglutinin (HA) gene, complete cds
ATGGAGACAGTATCACTAATAACTATACTACTAGTAGCAACAGTAAGCAATGCAGATAAG
ATCTGCATCGGCTATCAATCAACAAACTCCACAGAAACTGTGGACACACTAACAGAAAAC
AATGTCCCTGTGACACATGCCAAAGAACTGCTACACACAGAGCATAATGGGATGCTGTGT
GCAACAAGCTTGGGACACCCTCTTATTCTAGACACCTGCACCATTGAAGGACTAATCTAT
GGCAATCCTTCTTGTGATCTATTGTTGGGAGGAAGAGAATGGTCCTATATCGTCGAGAGA
CCATCAGCTGTTAACGGATTGTGTTATCCCGGGAATGTAGAAAATCTAGAAGAGCTAAGG
TCACTTTTTAGTTCTGCTAGGTCTTATCAAAGGATTCAGATTTTCCCAGACACAATCTGG
AATGTGTCTTACAGTGGGACAAGCAAAGCATGTTCAGATTCATTCTACAGAAGCATGAGA
TGGTTGACTCAAAAGAACAACGCTTACCCTATTCAAGACGCCCAATACACAAATAATCAA
GAGAAGAACATTCTTTTCATGTGGGGCATAAATCACCCACCCACCGATACTGTGCAGACA
AATCTGTACACAAGAACCGACACAACAACGAGTGTGGCAACAGAAGAAATAAATAGGATC
TTCAAACCATTGATAGGACCAAGGCCTCTTGTCAATGGTTTGATGGGAAGAATTGATTAT
TATTGGTCGGTATTGAAACCGGGTCAAACACTGCGAATAAGATCTAATGGGAATCTAATA
GCTCCATGGTATGGACACATTCTTTCAGGAGAGAGCCACGGAAGAATCCTGAAGACTGAT
TTAAAAAGGGGTAGCTGCACAGTGCAATGTCAGACAGAGAAAGGTGGCTTAAACACAACA
TTGCCATTCCAAAATGTAAGTAAGTATGCATTTGGAAACTGCTCGAAATACATTGGCATA
AAGAGTCTCAAACTTGCAGTTGGCCTGAGGAATGTGCCTTCTAGATCTAGTAGAGGACTA
TTCGGGGCCATAGCAGGATTTATAGAGGGAGGTTGGTCAGGACTAGTTGCTGGTTGGTAT
GGATTCCAGCATTCAAATGACCAAGGGGTTGGTATGGCAGCAGATAGAGACTCAACCCAA
AGGGCAATTGATAAAATAACATCCAAAGTGAATAACATAGTCGACAAAATGAACAAGCAG
TATGAAATTATTGATCATGAATTCAGTGAGGTTGAAACTAGACTTAACATGATCAATAAT
AAGATTGATGATCAAATCCAAGATATATGGGCATATAATGCAGAATTGCTAGTTCTGCTT
GAAAACCAGAAAACACTCGATGAGCATGACGCAAATGTAAACAATCTATATAATAAAGTG
AAGAGGGCGTTGGGTTCCAATGCAGTGGAAGATGGGAAAGGATGTTTCGAGCTATACCAC
AAATGTGATGACCAGTGCATGGAGACAATTCGGAACGGGACCTACAACAGAAGGAAGTAT
CAAGAGGAGTCAAAATTAGAAAGACAGAAAATAGAGGGGGTTAAGCTGGAATCTGAAGGA
ACTTACAAAATCCTCACCATTTATTCGACTGTCGCCTCATCTCTTGTGATTGCAATGGGG
TTTGCTGCCTTCTTGTTCTGGGCCATGTCCAATGGGTCTTGCAGATGCAACATTTGTATA
TAA
>gi|392843122|gb|JX122428.1| Influenza A virus (A/chicken/Guangdong/YXL12/2011(H9N2)) segment 4 hemagglutinin (HA) gene, complete cds
ATGGAAGCAGCAACAATAATAACTATACTACTAGCAATAACAGGAAGCAATGCGGACAAA
ATCTGCATCGGCTACCAATCAACAAACTCCACAGAAACTGTAGACACGCTAACCGAAAAC
AATGTTCCTGTGACACATGCTAAAGAATTGCTTCACACAGAGCACAATGGGATGCTATGT
GCAACAAACCTGGGGCGTCCTCTTATTCTAGACACCTGTACCATTGAAGGACTAATCTAT
GGCAACCCTTCTTGTGATCTACCGCTGGAGGGGAGAGAATGGTCCTACATTGTCGAAAGA
CCATCAGCTGTCAATGGAGTGTGCTACCCCGGAAATGTAGAAAACCTGGAAGAATTAAGG
TCACTTTTTAGTTCCGCTAGTTCTTACCAAAGAATCCAGATCTTTCCAGATTCAATCTGG
AATGTATCTTACAGTGGAACAAGCAAAGCATGTTCAGATTCATTCTACAGAAGCATGAGG
TGGTTAACTCAAAAGAACAACAATTACCCTGTTCAAGACGCCCAATACACAAATAATAGA
GGAAAGAACATTCTTTTCATGTGGGGCATAAATCACCCACCCACTGATACTGCACAGACA
AATCTGTACACAAGGACTGACACAACAACAAGTGTGGCGACGGAAGACATAAATAGGACC
TTCAAACCATTGATAGGGCCAAGGCCTCTTGTCAATGGTCTACAAGGAAGGATTGATTAT
TATTGGGCGGTGTTAAAGCCAGGTCAGACATTGCGAGTAAGATCCAACGGGAATCTAATC
GCTCCATGGTATGGACACATTCTCTTAGGGGAGAGTCACGGAAGAATCCTGAAAACGGAT
TTAAAGAGTGGTAACTGTGTAGTGCAATGTCAAACAGAAAGAGGTGGTTTGAACACTACA
TTGCCATTTCACAACGTGAGCAAGTACGCATTCGGAAATTGCCCAAAGTATATTGGAGTA
AAGAGTCTCAAATTGGCAGTCGGTCTGAGGAATGTGCCTGCTAGATCAAGTAGAGGACTA
TTTGGAGCCATAGCTGGTTTCATAGAGGGAGGTTGGTCAGGATTAGTTGCTGGTTGGTAT
GGGTTCCAGCATTCAAATGATCAAGGAACCGGAATGGCTGCAGATAGAGACTCAACTCAA
AAGGCAATTGACAAAATAACGTCCAAAGTAAATAATATAGTCGACAAAATGAACAAACAG
TATGAAATTATTGACCATGAATTCAGCGAGATTGAAACTAGACTCAATATGATCAATGAT
AAGATTGATGACCAAATTCAAGACATATGGGCATATAATGCTGAATTGCTAGTACTGCTT
GAAAATCAAAAAACTCTCGATGAGCATGACGCAAATGTAAATAATCTATATAACAGAGTG
AAGAGGGCACTGGGTTCCAATGCAGTCGAAGATGGGAAAGGATGCTTCGATCTATACCAT
AAATGCGATAATCAGTGCATGGAGACAATTCGAAACGGGACCTATAACAGAAAAAAGTAT
CAGGAGGAATCAAGACTAGAGAGACAGCAAATAGAGGGGGTCAAACTGGAATCTGAAGGA
ACCTACAAAATCCTCACCATTTATTCGACTGTTGCCTCATCTCTTGTTATTGCAATGGGG
TTCGCTGCCTTCTTGTTCTGGGCCATGTCTAATGGATCTTGCAGATGCAACATTTGTATA
TAA
>gi|392843120|gb|JX122427.1| Influenza A virus (A/chicken/Guangdong/HMZ10/2011(H9N2)) segment 4 hemagglutinin (HA) gene, complete cds
ATGGAAGCAGCAACAATAATAACTATACTACTAGCAATAACAGGAAGCAATGCGGACAAA
ATCTGCATTGGCTACCAATCAACAAACTCCACAGAAACTGTAGACACGCTAACCGAAAAC
AATGTTCCTGTGACACATGCTAAAGAATTGCTTCACACAGAGCACAATGGGATGCTATGT
GCAACAAACCTGGGGCGTCCTCTTATTCTAGACACCTGTACCATTGAAGGACTAATCTAT
GGCAACCCTTCTTGTGATCTACCGCTGGAAGGGAGAGAATGGTCCTACATTGTCGAAAGA
CCATCAGCTGTTAATGGAGTGTGCTACCCCGGAAATGTAGAAAACCTGGAAGAATTAAGG
TCACTTTTTAGTTCCGCTAGTTCTTACCAAAGAATCCAGATCTTTCCAGATTCAATCTGG
AATGTATCTTACAGTGGAACAAGCAAAGCATGTTCAGATTCATTCTACAGAAGCATGAGG
TGGTTAACTCAAAAGAACAACAATTACCCTGTTCAAGACGCCCAATACACAAATAATAGA
GGAAAGAACATTCTTTTCATGTGGGGCATAAATCACCCACCCACTGATACTGCACAAACA
AATCTGTACACAAGGACTGACACAATAACAAGTGTGGCGACGGAAGACATAAATAGGACC
TTCAAACCATTGATAGGGCCAAGGCCTCTTGTCAATGGTCTACAAGGAAGGATTGATTAT
TATTGGGCGGTGTTAAAACCAGGTCAGACATTGCGAGTAAGATCCAACGGGAATCTAATC
GCTCCATGGTATGGACACATTCTCTTAGGGGAGAGTCACGGAAGAATCCTGAAAACGGAT
TTAAAGAGTGGTAACTGTGTAGTGCAATGTCAAACAGAAAGAGGTGGTTTGAACACTACA
TTGCCATTTCACAACGTGAGCAAGTACGCATTCGGAAATTGCCCAAAGTATATTGGAGTA
AAGAGTCTCAAACTGGCAGTCGGTCTGAGGGATGTGCCTGCTAGATCAAGTAGAGGGCTA
TTTGGAGCCATAGCTGGTTTCATAGAGGGAGGTTGGTCAGGATTAGTTGCTGGTTGGTAT
GGGTTCCAGCATTCAAATGATCAAGGAACCGGAATGGCTGCAGATAGAGACTCAACTCAA
AAGGCAATTGACAAAATAACGTCCAAAGTAAATAATATAGTCGACAAAATGAACAAACAG
TATGAAATTATTGACCATGAGTTCAGCGAGATTGAAACTAGACTCAATATGATCAATGAT
AAGATTGATGACCAAATTCAAGACATATGGGCATATAATGCTGAATTGCTAGTACTGCTT
GAAAATCAAAAAACTCTCGATGAGCATGACGCAAATGTAAACAATCTATATAACAAAGTG
AAGAGGGCACTGGGTTCCAATGCAGTGGAAGATGGGAAAGGGTGCTTCGATCTATACCAT
AAATGCGATAACCAGTGCATGGAGACAATTCGAAACGGGACCTATAACAGAAGAAAGTAT
CAGGAGGAATCAAGACTAGAGAGACAGAAAATAGAGGGGGTCAAACTGGAATCTGAAGGA
ACCTACAAAATCCTCACCATTTATTCGACTGTCGCCTCATCTCTTGTCATTGCAATGGGG
TTCGCTGCCTTCTTGTTCTGGGCCATGTCTAATGGATCTTGCAGATGCAACATTTGTATA
TAA
>gi|392843118|gb|JX122426.1| Influenza A virus (A/chicken/Guangdong/SYN10/2011(H9N2)) segment 4 hemagglutinin (HA) gene, complete cds
ATGGAAGCAGCAACAATAATAACTATACTACTAGTAATAACAGGAAGCAATGCGGATAAA
ATCTGCATTGGCTACCAATCAACAAACTCCACAGAAACTGTAGACACGCTAACCGAAAAC
AATGTTCCTGTGACACATGCTAAAGAATTGCTTCACACAGAGCACAATGGGATGCTTTGT
GCAACAAACCTGGGGCGTCCTCTTATTCTAGACACCTGTACCATTGAAGGACTAATCTAT
GGCAACCCTTCTTGTGATCTACCGCTGGAAGGGAGAGAATGGTCCTACATTGTCGAAAGA
CCATCGGCTGTTAATGGAGTGTGCTATCCCGGAAATGTAGAAAACCTGGAAGAATTAAGG
TCACTTTTTAGTTCCGCTAGTTCTTACCAAAGAATCCAGATCTTTCCAGATTCAATCTGG
AATGTATCTTACAGTGGAACAAGCAAAGCATGTTCAGATTCATTCTACAAAAGCATGAGG
TGGTTGACTCAAAAGAACAACAATTACCCTGTTCAAGACGCCCAATACACAAATAATAGA
GGAAAGAACATTCTTTTCATGTGGGGCATAAATCACCCACCCACTGATACTGCACAGACA
AATCTGTACACAAGGACTGACACAACAACAAGTGTGGCGACGGAAGACATAAATAGGACC
TTCAAACCATTGATAGGGCCAAGGCCTCTTGTCAATGGTCAACGAGGAAGGATTGATTAT
TATTGGGCGGTGTTAAAACCAGGTCAGACATTGCGAGTAAGATCCAACGGGAATCTAATC
GCTCCATGGTATGGACATATTCTCTTAGGGGAGAGTCACGGAAGAATCCTGAAAACGGAT
TTAAAGAGTGGTAACTGTGTAGTGCAATGTCAAACAGAAAGAGGTGGTTTGAACACTACA
TTGCCATTTCACAACGTGAGCAAGTACGCATTCGGAAATTGCCCAAAATATATTGGAGTA
AAGAGTCTCAAATTGGCAGTCGGTCTGAGGAATGTGCCTGCTAGATCAAGTAGAGGACTA
TTTGGAGCCATAGCTGGTTTCATAGAGGGAGGTTGGTCAGGATTAGTTGCTGGTTGGTAT
GGGTTCCAGCATTCAAATGATCAAGGAACCGGAATGGCTGCAGATAGAGACTCAACTCAA
AAGGCAATTGACAAAATAACATCCAAAGTAAATAATATAGTCGACAAAATGAACAAACAG
TATGAAATTATTGATCATGAATTCAGCGAGATTGAAACTAGACTCAATATGATCAATGAT
AAGATTGATGACCAAATTCAAGACATATGGGCATATAATGCTGAATTGCTAGTACTGCTT
GAAAATCAAAAAACTCTCGATGAGCATGACGCAAATGTAAACAATCTATATAACAAAGTG
AAGAGGGCACTGGGTTCCAATGCAGTGGAAGATGGGAAAGGATGCTTCGATCTGTACCAT
AAGTGCGATAACCAGTGCATGGAGACAATTCGAAACGGGACCTATAACAGAAAAAAGTAT
CAGGAGGAATCAAGACTAGAGAGACAGAAAATAGAGGGGGTCAAACTGGAATCTGAAGGA
ACCTACAAAATCCTCACCATTTATTCGACTGTCGCCTCATCTCTTGTTATTGCAATGGGG
TTCGCTGCCTTCTTGTTCTGGGCCATGTCTAATGGATCTTGCAGATGCAACATTTGTATA
TAA
>gi|357528401|gb|JN986896.1| Influenza A virus (A/chicken/Guangdong/HMZ11/2011(H9N2)) segment 4 hemagglutinin (HA) gene, complete cds
ATGGAAGCAGCAACAATAATAACTATACTACTAGCAATAACAGGAAGCAATGCGGACAAA
ATCTGCATTGGCTACCAATCAACAAACTCCACAGAAACTGTAGACACGCTAACCGAAAAC
AATGTTCCTGTGACACATGCTAAAGAATTGCTTCACACAGAGCACAATGGGATGCTATGT
GCAACAAACCTGGGGCGTCCTCTTATTCTAGACACCTGTACCATTGAAGGACTAATCTAT
GGCAACCCTTCTTGTGATCTACCGCTGGAAGGGAGAGAATGGTCCTACATTGTCGAAAGA
CCATCAGCTGTTAATGGAGTGTGCTACCCCGGAAATGTAGAAAACCTGGAAGAATTAAGG
TCACTTTTTAGTTCCGCTAGTTCTTACCAAAGAATCCAGATCTTTCCAGATTCAATCTGG
AATGTATCTTACAGTGGAACAAGCAAAGCATGTTCAGATTCATTCTACAGAAGCATGAGG
TGGTTAACTCAAAAGAACAACAATTACCCTGTTCAAGACGCCCAATACACAAATAATAGA
GGAAAGAACATTCTTTTCATGTGGGGCATAAATCACCCACCCACTGATACTGCACAAACA
AATCTGTACACAAGGACTGACACAATAACAAGTGTGGCGACGGAAGACATAAATAGGACC
TTCAAACCATTGATAGGGCCAAGGCCTCTTGTCAATGGTCTACAAGGAAGGATTGATTAT
TATTGGGCGGTGTTAAAACCAGGTCAGACATTGCGAGTAAGATCCAACGGGAATCTAATC
GCTCCATGGTATGGACACATTCTCTTAGGGGAGAGTCACGGAAGAATCCTGAAAACGGAT
TTAAAGAGTGGTAACTGTGTAGTGCAATGTCAAACAGAAAGAGGTGGTTTGAACACTACA
TTGCCATTTCACAACGTGAGCAAGTACGCATTCGGAAATTGCCCAAAGTATATTGGAGTA
AAGAGTCTCAAACTGGCAGTCGGTCTGAGGGATGTGCCTGCTAGATCAAGTAGAGGGCTA
TTTGGAGCCATAGCTGGTTTCATAGAGGGAGGTTGGTCAGGATTAGTTGCTGGTTGGTAT
GGGTTCCAGCATTCAAATGATCAAGGAACCGGAATGGCTGCAGATAGAGACTCAACTCAA
AAGGCAATTGACAAAATAACGTCCAAAGTAAATAATATAGTCGACAAAATGAACAAACAG
TATGAAATTATTGACCATGAGTTCAGCGAGATTGAAACTAGACTCAATATGATCAATGAT
AAGATTGATGACCAAATTCAAGACATATGGGCATATAATGCTGAATTGCTAGTACTGCTT
GAAAATCAAAAAACTCTCGATGAGCATGACGCAAATGTAAACAATCTATATAACAAAGTG
AAGAGGGCACTGGGTTCCAATGCAGTGGAAGATGGGAAAGGGTGCTTCGATCTATACCAT
AAATGCGATAACCAGTGCATGGAGACAATTCGAAACGGGACCTATAACAGAAGAAAGTAT
CAGGAGGAATCAAGACTAGAGAGACAGAAAATAGAGGGGGTCAAACTGGAATCTGAAGGA
ACCTACAAAATCCTCACCATTTATTCGACTGTCGCCTCATCTCTTGTCATTGCAATGGGG
TTCGCTGCCTTCTTGTTCTGGGCCATGTCTAATGGATCTTGCAGATGCAACATTTGTATA
TAA
>gi|357528399|gb|JN986895.1| Influenza A virus (A/chicken/Guangdong/SQL11/2011(H9N2)) segment 4 hemagglutinin (HA) gene, complete cds
ATGGAAGCAGCAACAATAATAACTATACTACTAGCAATAACAGGAAGCAATGCGGACAAA
ATCTGCATTGGCTACCAATCAACAAACTCCACAGAAACTGTAGACACGCTAACCGAAAAC
AATGTTCATGTGACACATGCTAAAGAATTGCTTCACACAGAGCACAATGGGATGCTATGT
GCAACAAACCTGGGGCGTCCTCTTATTCTAGACACCTGTACCATTGAAGGACTAATCTAT
GGCAACCCTTCTTGTGATCTACCGCTGGAAGGGAGAGAATGGTCCTACATTGTCGAAAGA
CCATCAGCTGTTAATGGAGTGTGCTACCCCGGAAATGTAGAAAACCTGGAAGAATTAAGG
TCACTTTTTAGTTCCGCTAGTTCTTACCAAAGAATCCAGATCTTTCCAGATTCAATCTGG
AATGTATCTTACAGTGGAACAAGCAAAGCATGTTCAGATTCATTCTACAGAAGCATGAGG
TGGTTAACTCAAAAGAACAACAATTACCCTGTTCAAGACGCCCAATACACAAATAATAGA
GGAAAGAACATTCTTTTCATGTGGGGCATAAATCACCCACCCACTGATACTACACAGACA
AATCTGTACACAAGGACTGACACAACAACAAGTGTGGCGACGGAAGACATAAATAGGACC
TTCAAACCATTGATAGGGCCAAGGCCTCTTGTCGATGGTCTACAAGGAAGGATTGATTGT
TATTGGGCGGTGTTAAAACCAGGTCAGACATTGCGAGTAAGATCCAACGGGAATCTAATC
GCTCCATGGTATGGACACATTCTCTTAGGGGAGAGTCACGGGAGAATCCTGAAAACGGAT
TTAAAGAGTGGTAACTGTGTAGTGCAATGTCAAACAGAAAGAGGTGGTTTGAACACTACA
TTGCCATTTCACAACGTGAGCAAGTACGCATTCGGAAATTGCCCAAAGTATATTGGAGTA
AAGAGTCTCAAATTGGCAGTCGGTCTGAGGAATGTGCCTGCTAGATCAAGTAGAGGACTA
TTTGGAGCCATAGCTGGTTTCATAGAGGGAGGTTGGTCAGGATTAGTTGCTGGTTGGTAT
GGGTTCCAGCATTCAAATGATCAAGGAACCGGAATGGCTGCAGATAGAGACTCAACTCAA
AAGGCAATTGACAAAATAACGTCCAAAGTAAATAATATAGTCGACAAAATGAACAAACAG
TATGAAATTATTGACCATGAATTCAGCGAGATTGAAACTAGACTCAATATGATCAATGAT
AAGACTGATGACCAAATTCAAGACATATGGGCATATAATGCTGAATTGCTAGTACTGCTT
GAAAATCAAAAAACTCTCGATGAGCATGACGCAAATGTAAACAATCTTTATAACAAAGTG
AAGAGGGCACTGGGTTCCAATGCAGTGGAAGATGGGAAAGGATGCTTCAATCTATACCAT
AAATGCGATAACCAGTGCATGGAGACAATTCGAAACGGGACCTATAACAGAAGAAAGTAT
CAGGAGGAATCAAGACTAGAGAGACAGAAAATAGAGGGGGTCAAACTGGAATCTGAAGGA
ACCTACAAAATCCTCACCATTTATTCGACTGTCGCCTCATCTCTTGTTATTGCAATGGGG
TTCGCTGCCTTCTTGTTCTGGGCCATGTCTAATGGATCTTGCAGATGCAACATTTGTATA
TAA
>gi|202071355|gb|FJ190127.1| Influenza A virus (A/chicken/Guangdong/22/2001(H9N2)) segment 4 hemagglutinin (HA) gene, complete cds
TCACAACCACTCAAGATGGAAGCAGTATTGCTAATAACTATACTACTAGTAGTAACAGTA
AGCAATGCAGATAAAATCTGCATCGGCTACCAATCAACAAACTCCACAGAAACTGTAGAC
ACGCTAACAGAAAACAATGTCCCTGTGACACATGCCAAAGAATTGCTCCACACAGAGCAC
AATGGGATGCTGTGTGCAACAAATCTGGGACATCCTCTCATTCTAGACACCTGTACCATT
GAAGGACTAATCTATGGCAACCCTTCTTGTGATCTACTGTTGGGAGGAAGAGAATGGTCC
TACATCGTTGAAAGACCATCGGCTGTTAATGGATTGTGTTACCCCGGGAATGTAGAAAAC
CTAGAAGAACTAAGGTCACTTTTTAGTTCTGCTAGTTCTTACCAAAGAATCCAGATCTTT
CCAGACACAATCTGGAATGTGTCTTACAGTGGGACAAGCAAAGCATGTTCAGATTCATTC
TACAGAAACATGAGATGGTTGACTCAAAAGAACAACGCATACCCTATTCAAGACGCCCAA
TACACAAATAATCGAGGGAAGAACATTCTTTTCATGTGGGGCATAAATCACCCACCCACC
GATACTACGCAGACAAATCTGTACACAAGGACTGACACAACAACAAGTGTGGCAACAGAA
GATATAAATAGGACCTTCAAACCATTGATAGGGCCACGGCCTCTTGTCAATGGTCAGCAG
GGAAGAATTGATTATTATTGGTCGGTATTGAAACCAGGTCAAACACTGCGAGTAAGGTCC
AATGGGAATCTAATTGCTCCATTGTATGGACACATCCTTTCAGGAGAGAGCCACGGAAGA
ATCCTGAAGACTGATTTAAAAAGTGGTAACTGTGCAGTGCAATGTCAGACAGAAAGAGGT
GGCTTAAATACAACATTGCCATTCCAAAATGTAAGTAAGTATGCATTTGGAAACTGCCCG
AAATATGTTGGAGTAAAGAGTCTCAAACTGGCAGTTGGTCTGAGGAATGTGCCTGCTAGA
TCAAGTAGAGGACTATTCGGGGCCATAGCTGGATTCATAGAGGGAGGTTGGTCAGGGCTA
GTCGCTGGTTGGTATGGGTTCCAGCATTCAAATGATCAAGGGGTTGGTATGGCAGCAGAT
AGAGACTCAACTCAAAAGGCAATTGACAAAATAACATCCAAAGTGAATAATATAGTCGAT
AAAATGAACAAACAGTATGAAATTATTGATCATGAATTCAGCGAGGTTGAAACTAGAATC
AACATGATCAATAATAAGATTGATGACCAAATTCAAGACATATGGGCATATAACGCAGAA
TTGCTAGTGCTGCTTGAAAACCAGAAAACACTCGATGAGCATGATGCGAATGTAAACAAT
CTATATAATAAAGTGAAGAGGGCATTGGGTTCCAATGCAGTGGAAGATGGGAAAGGATGT
TTCGAGCTATACCATAAATGTGATGACCAGTGCATGGAGACAATTCGGAACGGGACCTAC
AACAGGAGGAAGTATAAAGAGGAATCAAGATTAGAAAGACAGAAAATAGAAGGGGTCAAG
CTGGAATCTGAAGGAACTTACAAAAACCTCACCATTTATTCGACTGTCGCCTCATCTCTT
GTGATTGCAATGGGGTTTGCTGCCTTCTTGTTCTGGGCCATGTCCAATGGATCTTGCAGA
TGCAACATTTGTATATAATTGGCAAAAACACC
>gi|202071353|gb|FJ190126.1| Influenza A virus (A/chicken/Guangdong/16/1999(H9N2)) segment 4 hemagglutinin (HA) gene, complete cds
TCACAACCACTCAAGATGGAAGCAACATCACTAATAACTATACTACTACTAGTAACAACA
AGCAATGCAGATAAAATCTGCATCGGCTACCAATCAACAAACTCCACAGAAACTGTGGAT
ACGCTAGCAGAAAACAATGTTCCTGTGACAGATGCCAAAGAATTGCTCCACACAGAGCAC
AATGGGATGCTGTGTGCAACAAATCTGGGACATCCTCTCATTCTAGACACCTGTACCATT
GAAGGACTGATCTATGGCAACCCTTCTTGTGATCTGCTGTTAGGAGGAGGAGAATGGTCC
TACATCGTCGAAAGACCATCGGCTGTTAATGGAATGTGTTACCCCGGGAATGTAGAAAAC
CTAGAGGAACTAAGGTCACTTTTTAGTTCTGCTAGTTCATACCAAAGAATCCAGATCTTT
CCAGACACGATCTGGAATGTGTCTTACAGTGGAACAAGCAAAGCATGTTCAGATTCATTC
TACAGGAGCATGAGATGGTTGACTCAAAAGGACAACGCTTACCCTATTCAAGACGCCCAA
TACACAAATAATAGAGGAAAGAGCATCCTTTTCATGTGGGGCATAAATCACCCACCCACC
GATACTGCACAGACAAATCTGTATACAAGGACTGACACAACAACAAGTGTGACAACAGAA
GATATAGATAGGACCTTCAAACCAGTGATAGGGCCAAGGCCCCTTGTCAATGGTCAGCAG
GGAAGAATTGATTATTATTGGTCGGTATTGAAACCAGGTCAGACATTGCGAGTAAGATCC
GATGGGAATCTAATTGCTCCATGGTATGGACACATTCTTTCAGGAGAGAGCCACGGAAGA
ATCCTGAAGACTGATTTAAACAGTGGTAACTGTGTAGTGCAATGTCAGACTGAAAGAGGT
GGCTTAAACACTACATTGCCCTTCCAAAATGTCAGTAAATATGCATTTGGAAACTGCCCA
AAGTATGTTGGAGTAAAGAGTCTCAAACTGGCAGTTGGTCTAAGGAATGTGCCTGCTAGA
TCAAGTAGAGGACTATTTGGGGCCATAGCTGGATTCATAGAGGGAGGTTGGTCAGGGCTA
GTCGCTGGTTGGTATGGGTTCCAGCATTCAAATGATCAAGGGGTTGGTATAGCTGCAGAT
AGGGACTCAACTCAAAAGGCAATTGACAAAATAACATCCAAAGTGAATAATATGGTCGAT
AAAATGAACAAGCAATATGAAATTATTGATCATGAATTCAGCGAGGTTGAAACTAGACTC
AATATGATCAATAATAAGATTGATGACCAAATACAGGACATATGGGCATATAACGCAGAA
TTGCTAGTGTTGCTTGAAAATCAGAAAACACTCGATGAGCATGATGCGAATGTAAACAAT
CTATATAACAAAGTGAAGAGGGCACTGGGTTCCAATGCAATGGAAGATGGGAAAGGATGT
TTCGAGCTATACCATAAATGTGATGATCAGTGCATGGAGACAATTCGGAACGGGACCTAT
AACAGGAGAAAATATAAAGAGGAATCAAGACTAGAAAGACAGAAAATAGAAGGGGTCAAG
CTGGAATCTGAAGGAACTTACAAAATCCTCACCATTTATTCGACTGTCGCCTCATCTCTT
GTGGTTGCAATGGGGTTTGCTGCCTTCTTGTTCCGGGCCATGTCCAATGGATCTTGCAGA
TGCAACATTTGTATATAATTGGCAAAAACACC
>gi|202071351|gb|FJ190125.1| Influenza A virus (A/chicken/Guangdong/10/2001(H9N2)) segment 4 hemagglutinin (HA) gene, complete cds
TCACAACCACTCAAGATGGAAGCATTATCACTAATAACTATACTACTAGTAGTAACGGTA
AGCAATGCAGATAAAATCTGCATCGGCTACCAATCAACAAACTCCACAGAAACTGTAGAC
ACGCTAACAGAAAACAATGTTCCTGTGACACATGCCAAAGAATTACTCCACACAGAGCAC
AATGGGATGCTGTGTGCAACAAATCTGGGACGTCCTCTCATTCTAGACACCTGTACCATT
GAAGGACTGATCTATGGCAACCCTTCTTGTGATCTACTGTTGGGAGGAAGAGAATGGTCC
TACATCGTTGAAAGACCATCGGCTGTTAATGGAATGTGTTACCCCGGGAATGTAGAAAAC
CTAGAGGAACTAAGGTCACTTTTTAGCTCTGCTAGTTCATACCAAAGAATCCAGATCTTT
CCAGACACAATCTGGAATGTGTCTTACAATGGAACAAGCAAAGCATGTTCAGATTCATTC
TACAGGAGCATGAGATGGTTGACTCAAAAGGACAACGCTTACCCTATTCAAGACGCCCAA
TACACAAATAATAGAGGAAAGAGCATTCTTTTCATGTGGGGCATAAATCACCCACCCACC
GATACTACACAGAAAAATCTGTACACAAGGACTGACACAACAACAAGTGTGGCAACAGAG
GATATAAATAGGACCTTCAAACCATTGATAGGGCCAAGGCCCCTTGTCAATGGTCAGCAG
GGGAGAATTGATTATTATTGGTCAGTATTGAAACCAGGTCAGACATTGCGAGTAAGGTCC
AATGGGAATCTAATCGCTCCATGGTATGGACACATTCTTTCAGGAGAGAGCCATGGAAGA
ATCCTGAAGACTGATTTAAAAAGTGGTAACTGTGTAGTGCAATGTCAGACAGAAAGAGGT
GGCTTAAATACTACATTGCCATTCCACAATGTCAGTAAATATGCATTTGGAAACTGCCCA
AAATATGTTGGAGTAAAGAGTCTCAAACTGGCAGTGGGTCTGAGGAATGTGCCTGCTAGA
TCAAGTAGAGGACTATTTGGGGCCATAGCTGGATTCATAGAGGGAGGTTGGTCAGGGCTA
GTCGCTGGTTGGTATGGGTTCCAGCACTCAAATGATCAAGGGGTTGGTATGGCTGCAGAT
AGAGAATCAACTCAAAAGGCAATTGACAAAATAACATCCAAAGTGAATAATATAGTCGAT
AAAATGAACAAACAATATGAAATTATTGATCATGAATTCAGCGAGGTTGAAGCCAGACTC
AGTATGATCAATAATAAGATTGATGACCAAATTCAAGACATATGGGCATATAACGCAGAA
TTGCTAGTGCTGCTTGAAAACCAGAAAACACTCGATGAGCATGATGCGAATGTAAACAAT
CTATATAACAAAGTGAAGAGGGCACTGGGTTCCAATGCAATGGAAGATGGGAAAGGATGT
TTCGAGCTATACCATAAATGTGATGATCAGTGCATGGAGACAATTCGGAACGGGACCTAT
AGCAGGAGAAAGTATAGAGAGGAATCAAGACTAGAAAGACAGAAAATAGAAGGGGTCAAG
CTGGAATCTGAAGGAACTTACAAAATCCTCACTATTTATTCGACTGTCGCCTCATCTCTT
GTGATTGCAACGGGGTTTGCTGCCTTCCTTTTCTGGGCCATGTCCAATGGATCTTGCAGA
TGCAACATTTGTATATAATTGGCAAAAACACC
>gi|202071349|gb|FJ190124.1| Influenza A virus (A/chicken/Guangdong/2/2000(H9N2)) segment 4 hemagglutinin (HA) gene, complete cds
TCACAACCACTCAAGATGGAAGCAGTATCACTAATAACTATACTACTAGTAGTAACAGCA
AGCAATGCAGATAAAATCTGCATCGGCTACCAATCAACAAACTCCACAGAAACTGTAGAC
ACGCTAACAGAAAACAATGTTCCCGTAACACATGCCAAAGAACTGCTCCACACAGAGCAC
AATGGGATGCTGTGTGCAACAAATCTGGGACATCCTCTTATTCTAGACACCTGTACCATT
GAAGGACTGATCTATGGCAACCCTTCTTGTGATCTGCTGTTGGGAGGAGGAGAATGGTCC
TACATCGTCGAAAGACCATCGGCTGTTAATGGAATGTGTTACCCCGGGAATGTAGAAAAC
CTAGAGGAACTAAGGTCACTTTTTAGTTCTGCTAGTTCCTACCAAAGAATCCAGATCTTA
CCAGACACAATCTGGAATGTGTCTTACAGTGGAACAAGCAAAGCATGTTCAGATTCATTC
TACAGGAGCATGAGATGGTTGACTCAAAAGAACAACGCTTACCCTATTCAAGACGCCCAA
TACACAAATAATAGAGGAAAGAGCATTCTTTTCATGTGGGGAATAAATCACCCACCCACC
GATACTGTACAGACAAACCTGTACACAAGGACTGACACAACAACAAGTGTGACAACAGAA
GATATAAATAGGACCTTCAAACCAGTGATAGGGCCAAGGCCCCTTGTCAATGGTCAGCAG
GGAAGAATTGATTATTATTGGTCGGTATTGAAACCAGGTCAGACATTGCGAGTAAGATCC
AATGGGAATCTAATTGCTCCATGGTATGGACACATTCTTTCAGGAGAGAGCCACGGAAGA
ATCCTGAAGACTGATTTAAACAGTGGTAACTGTGTAGTGCAATGTCAGACTGAAAGAGGT
GGCTTAAACACTACATTGCCATTCCACAATGTCAGTAAATATGCATTTGGAAACTGCCCA
AAATATGTTGGAGTAAAGAGTCTCAAACTGGCAGTTGGTCTGAGGAATGTGCCTGCTAGA
TCAAGTAGAGGACTATTTGGGGCCATAGCTGGATTCATAGAGGGAGGTTGGTCAGGGCTA
GTCGCCGGATGGTATGGTTTTCAACATTCAAACGATCAGGGAGTTGGGATGGCCGCAGAC
AAGGGATCTACCCAAAAAGCAATCGATAAAATAACATCAAAAGTGAACAACATAATCGAT
AAAATGAACAAGCAATATGAGGTCATTGATCATGAATTCAATGAGCTTGAGGCCAGGCTG
AACATGATCAACAACAAAATTGATGATCAGATTCAAGACATTTGGGCTTATAATGCAGAG
TTGCTGGTCTTGCTTGAAAACCAGAAAACTCTAGATGAGCATGATGCAAATGTGAACAAC
CTATACAACAAAGTGAAAAGAGCCTTGGGTTCCAATGCTGTAGAGGATGGAAACGGATGC
TTTGAACTGTACCACAAATGTGATGATCAATGCATGGAAACAATCAGAAATGGAACCTAC
GACAGGCAGAAATACCAAGAAGAATCAAGATTAGAAAGGCAGAAAATAGAAGGGGTAAAG
CTGGAATCTGAGGGCACTTACAAGATCCTCACCATTTATTCGACTGTCGCCTCATCTCTT
GTGCTTGCAATGGGGTTTGCTGCCTTCCTATTCTGGGCCATGTCCAATGGCTCTTGCAGA
TGCAACATTTGTATATAATTGGCAAAAACACC
>gi|202071347|gb|FJ190123.1| Influenza A virus (A/chicken/Guangdong/1/2002(H9N2)) segment 4 hemagglutinin (HA) gene, complete cds
TCACAACCACTCAAGATGGAAGCAGTATCACTAATAACTATACTACTAGTAGTAACAGTA
AGCAATGCGGATAAAATCTGCATCGGCTACCAATCAACAAACTCCACAGAAACTGTAGAC
ACGCTAACAGAAAACAATGTCCCTGTGACACATGCCAAAGAATTGCTCCACACAGAGCAC
AATGGGATGCTGTGTGCAACAAGTTTGGGACATCCTCTTATTCTAGACACCTGTACCATT
GAAGGACTAATCTATGGCAACCCTTCTTGTGATCTACTGTTGGGAGGAAGAGAATGGTCC
TACATCGTCGAAAGGCCATCGGCTGTTAATGGATTGTGTTACCCCGGGAATGTAGAAAAT
CTAGAAGAACTAAGGTCACTTTTTAGTTCTGCTAGTTCTTACCAAAGGATTCAGATCTTT
CCAGACACAATCTGGAATGTGTCTTACAGTGGGACAAGCAAAGCATGTTCAGATTCATTC
TACAGAAGCATGAGATGGTTGACCCAAAAGAACAACGCTTACCCTATTCAAGACGCCCAA
TACACAAATAATCGAGGGAAGAACATTCTTTTCATGTGGGGCATAAATCACCCACCCACA
GATACTGTGCAGACAAATCTGTACACAAGGACTGACACAGCAACAAGTGTGGCAACAGAA
GATATAAATAGGACCTTCAAACCATTGATAGGACCAAGGCCTCTTGTCAATGGTCAGCAA
GGAAGAATTGATTATTATTGGTCGGTATTGAAACCAGGTCAAACACTGCGAGTAAGGTCC
AATGGGAATCTAATCGCTCCATGGTATGGACACATTCTTTCAGGGGAGAGCCACGGAAGA
ATCCTAAAGACTGATTTAAAAAGTGGTAACTGTGCAGTGCAATGTCAGACAGAAAAAGGT
GGCTTAAATACAACATTGCCATTCCAAAATGTAAGTAAGTATGCATTTGGAAACTGCCCG
AAATATGTTGGAGTAAAGAGTCTCAAACTTGCAGTTGGTCTGAGGAATGTGCCTGCTAGA
TCAAGTAGAGGACTATTCGGGGCCATAGCTGGATTCATAGAGGGAGGTTGGTCAGGGCTA
GTCGCTGGTTGGTATGGGTTCCAGCATTCAAATGATCAAGGGGTTGGTATGGCAGCAGAT
AGAGACTCAACTCAAAAGGCAATTGACAAAATAACATCCAAAGTGAATAACATAGTCGAT
AAAATGAACAAACAGTATGAAATTATTGATCATGAATTCAGCGAGGTTGAAACTAGACTT
AACATGATCAATAATAAGATTGATGACCAAATTCAAGACATATGGGCATATAACGCAGAA
TTGCTAATGCTGCTTGAAAACCAGAAAACACTCGATGAGCATGATGCAAATGTAAACAAT
CTATATAATAAAGTGAAGAGGGCATTGGGTTCCAATGCAGTGGAAGATGGGAAAGGATGT
TTCGAGCTATACCATAAATGTGATGACCAGTGCATGGAGACAATTCGGAACGGGACCTAC
AACAGGAGGAAGTATAAAGAGGAATCAAAATTAGAAAGACAGAAAATAGAAGGGGTCAAG
CTGGAATCTGAAGGAACTTACAAAATCCTCACCATTTATTCGACTGTCGCCTCATCTCTT
GTGATTGCAATGGGGTTTGCTGCCTTCTTGTTCTGGGCCATGTCCAATGGGTCTTGCAGA
TGCAACATTTGTATATAATTGGCAAAAACACC
>gi|202071325|gb|FJ190112.1| Influenza A virus (A/chicken/Guangdong/11/1999(H9N2)) segment 4 hemagglutinin (HA) gene, complete cds
TCACAACCACTCAAGATGGAAGCAGTATCACTAATAACTATACTACTAGTAGTAACAGTA
AGCAATGCAGACAAAATCTGCATCGGCTACCAATCAACAAACTCCCCAGAAACTGTAGAC
ACGCTAACAGAAAACAATGTTCCTGTGACACATGCCAAAGAATTGCTCCACACAGAGCAC
AATGGGATGCTGTGTGCAACAAATCTGGGACATCCTCTTATTCTAGACACCTGTACCATT
GAAGGACTAGTCTATGGCAACCCTTCTTGTAATCTACTGTTGGGAGGAAGAGAATGGTCC
TACATCGTCGAAAGACCATCGGCTGTTAATGGGTTGTGTTACCCCGGGAATGTAGAAAAC
CTAGAAGAACTAAGGTCACTTTTTAGCTCTGCTAGTTCTTACCAAAGAATCCAGATCTTT
CCAGACACAATCTGGAATGTGTCTTACAATGGGACAAGCAAAGCATGTTCAGATTCATTC
TACAGAAGCATGAGATGGTTGACCCAAAAGAACAACGCTTACCCTATTCAAGACGCCCAA
TACACAAATAATAGAGGAAAGAACATTCTTTTCATGTGGGGCATAAATCACCCACCCACT
GATACTGTGCAGACAAATCTGTACACAAGGGCTGACACAACAACAAGTGTGGCAACAGAA
GATATAAATAGGACCTTCAAACCATTGATAGGGCCAAGGCCTCTTGTCAATGGTCTGCAG
GGAAGAATTGATTATTATAGGTCGGTATTGAAACCAGGTCAGACATTGCGAGTAAGATCC
AATGGGAATCTAATCGCTCCATGGTATGGGTACATTCTTTCAGGAGAGAGCCACGGAAGA
ATCCTGAAGACTGATTTAAACAGTGGTAACTGTGTAGTGCAATGTCAGACAGAAAGAGGT
GGCTTGAATACTACATTGCCATTCCACAATGTAAGTAAGTATGCATTTGGAAACTGCCCA
AAATATGTTGGAGTAAAGAGTCTCAAATTGGCAGTTGGTCTGAGGAATGTGCCTGCTAGA
TCAAGTAGAGGACTATTTGGAGCCATAGCTGGATTCATAGAGGGAGGTTGGTCAGGGCTA
GTCGCCGGATGGTATGGTTTTCAACATTCAAACGATCAGGGAGTTGGGATGGCCGCAGAC
AAGGGATCTACCCAAAAAGCAATCGATAAAATAACATCAAAAGTGAACAACATAATCGAT
AAAATGAACAAGCAATATGAGGTCATTGATCATGAATTCAATGAGCTTGAGGCCAGGCTG
AACATGATCAACAACAAAATTGATGATCAGATTCAAGACATTTGGGCTTATAATGCAGAG
TTGCTGGTCTTGCTTGAAAACCAGAAAACTCTAGATGAGCATGATGCAAATGTGAACAAC
CTATACAACAAAGTGAAAAGAGCCTTGGGTTCCAATGCTGTAGAGGATGGAAACGGATGC
TTTGAACTGTACCACAAATGTGATGATCAATGCATGGAAACAATCAGAAATGGAACCTAC
GACAGGCAGAAATACCAAGAAGAATCAAGATTAGAAAGGCAGAAAATAGAAGGGGTAAAG
CTGGAATCTGAGGGCACTTACAAGATCCTCACCATTTATTCGACTGTCGCCTCATCCCTT
GTGCTTGCAATGGGGTTTGCTGCCTTCCTATTCTGGGCCATGTCCAATGGCTCTTGCAGA
TGCAACATTTGTATATAATTGGCAAAAACACC
>gi|484847921|gb|KC879301.1| Influenza A virus (A/chicken/Guangdong/ZW/2012(H9N2)) segment 4 hemagglutinin (HA) gene, complete cds
ATGGAAGTAGTATCACTAATAACTATAGTACTAGTAGCAACAGTAAGCAATGCAGATAAG
ATCTGCATCGGCTATCAATCAACAAACTCCACAGAAACTGTGGACACACTAACAGAAAAC
AATGTCCCTGTGACACATGCCAAAGAACTGCTACACACAGAGCACAATGGGATGCTGTGT
GCAACAAGCTTGGGACACCCTCTTATTCTAGACACCTGCACCATTGAAGGACTAATCTAT
GGCAATCCTTCTTGTGATCTATTGTTGGGAGGAAGAGAATGGTCCTATATCGTCGAGAGA
CCATCAGCTGTTAACGGATTGTGTTATCCCGGGAATGTAGAAAATCTAGAAGAGCTAAGG
TCACTTTTTAGTTCTGCTAGGTCTTATCAAAGGATTCAGATTTTCCCAGACACAATCTGG
AATGTGTCTTACAGTGGGACAAGCAAAGCATGTTCAGATTCATTCTACAGAAGCATGAGA
TGGTTGACTCAAAAGAACAACGCTTACCCTATTCAGGACGCCCAATACACAAATAATCAA
GAGAAGAACATTCTTTTCATGTGGGGCATAAATCACCCACCCACCGATACTGTGCAGACA
AATCTGTACACAAGAACCGACACAACAACGAGTGTGGCAACAGAAGAAATAAATAGGATC
TTCAAACCATTGATAGGACCAAGGCCTCTTGTCAATGGTTTGATGGGAAGAATTGATTAT
TATTGGTCGGTATTAAAACCGGGTCAAACACTGCGAATAAGATCTAATGGGAATCTAATA
GCTCCATGGTATGGACACATTCTTTCAGGAGAGAGCCACGGAAGAATCCTGAAGACTGAT
TTAAAAAGGGGTAGCTGCACAGTGCAATGTCAGACTGAGAAAGGCGGCTTAAACACAACA
TTGCCATTCCAAAATGTAAGTAAGTATGCATTTGGAAACTGCTCGAAATACATTGGCACA
AAGAGTCTCAAACTTGCAGTTGGTCTGAGGAATGTGCCTTCTAGATCTAGTAGAGGACTA
TTCGGGGCCATAGCAGGATTTATAGAGGGAGGTTGGTCAGGACTAGTTGCTGGTTGGTAT
GGATTCCAGCATTCAAATGACCAAGGGGTTGGTATGGCTGCAGATAAAGACTCAACCCAA
AAGGCAATTGATAAAATAACATCCAAAGTGAATAACATAGTCGACAAAATGAACAAGCAG
TATGAAATTATTGATCATGAATTCAGTGAGGTTGAAACTAGACTTAACATGATCAATAAT
AAGATTGATGATCAAATCCAAGATATATGGGCATATAATGCAGAATTGCTAGTTCTGCTT
GAAAACCAGAAAACACTTGATGAGCATGACGCAAATGTAAACAATCTATATAATAAAGTG
AAGAGGGCGTTGGGTTCCAATGCAGTGGAAGATGGGAAAGGATGTTTCGAGCTATACCAC
AAATGTGACGACCAATGCATGGAGACAATTCGGAACGGGACCTACAACAGAAGGAAGTAT
CAAGAGGAGTCAAAATTAGAAAGACAGAAAATAGAGGGGGTTAAGCTGGAATCTGAAGGA
ACTTACAAAATCCTCACCATTTATTCGACTGTCGCCTCATCTCTTGTGATTGCAATGGGG
TTTGCTGCCTTCTTGTTCTGGGCCATGTCCAATGGGTCTTGCAGATGCAACATTTGTATA
TAA
>gi|401716680|gb|JX448749.1| Influenza A virus (A/chicken/Guangdong/LY/2010(H9N2)) segment 4 hemagglutinin (HA) gene, complete cds
ATGGAAGTAGTATCACTAATAACTATACTACTATTAATAACAGGAAGCAATGCGGATAAA
ATCTGCATTGGCTACCAATCAACAAACTCCACAGAAACTGTAGACACACTAACCGAAAAC
AATGTTCCTGTGACACATGCTAAAGAATTGCTTCACACAGAGCACAATGGGATGCTATGT
GCAACAAACCTGGGGCGTCCTCTTATTCTAGACACCTGTACCATTGAAGGACTAATCTAT
GGCAACCCTTCTTGTGATCTACCGCTGGAAGGGAGAGAATGGTCCTACATTGTCGAAAGA
CCATCGGCTGTTAATGGAGTGTGCTACCCCGGAAATGTAGAAAACCTAGAAGAATTAAGG
TCACTTTTTAGTTCTGCTAGTTCTTACCAAAGAATCCAGATCTTTCCAGATTCAATCTGG
AATGTGTCTTACAGTGGAACAAGCAAAGCATGTTCAGATTCATTCTACAGAAGCATGAGG
TGGTTGACTCAAAAGAACAACAATTACCCTGTTCAAGACGCCCAATACACAAATAATAGA
GGAAAGAACATTCTTTTCATGTGGGGCATAAATCACCCACCCACTGATACTGCACAGACA
AATCTGTACACAAGGACTGACACAACAACAAGTGTGGCGACGGAAGATATAAATAGGACC
TTCAAACCATTGATAGGGCCAAGGCCTCTTGTCAATGGTCTACAAGGAAGGATTGATTAT
TATTGGGCGGTGTTAAAACCAGGTCAGACATTGCGAGTAAGATCCAACGGGAATCTAATC
GCTCCATGGTATGGACATATTCTCTTAGGGGAGAGTCACGGAAGAATCCTGAAAACGGAT
TTAAAGAGTGGTAACTGTGTAGTGCAATGTCAAACAGAAAGAGGTGGTTTGAACACTACA
TTGCCATTTCACAACGTAAGCAAGTACGCATTTGGAAATTGCCCAAAATATATTGGAGTA
AAGAGTCTCAAATTGGCAGTCGGTCTGAGGAATGTGCCTGCTAGATCAAGTAGAGGACTA
TTTGGAGCCATAGCTGGTTTCATAGAGGGAGGTTGGTCAGGATTAGTTGCTGGTTGGTAT
GGGTTCCAGCATTCAAATGATCAAGGAACCGGTATGGCTGCAGATAGAGACTCAACTCAA
AAGGCAATTGACAAAATAACGTCCAAAGTAAATAATATAGTCGACAAAATGAACAAACAG
TATGAAATTATTGACCATGAATTCAGCGAGATTGAAACTAGACTCAATATGATCAATGAT
AAGATTGATGACCAAATTCAAGACATATGGGCATATAATGCTGAATTGCTAGTACTGCTT
GAAAATCAAAAAACTCTCGATGAGCATGACGCAAATGTAAACAATCTATATAACAAAGTG
AAGAGGGCACTGGGTTCCAATGCAGTGGAAGATGGGAAAGGATGCTTCGATCTATACCAT
AAATGCGATAACCAGTGCATGGAGACAATTCGAAACGGGACCTATAACAGAAGAAAATAT
CAGGAGGAATCAAGAATAGAGAGACAGAAAATAGAGGGGGTCAAACTGGAATCTGAAGGA
ACCTACAAGATCCTCACCATTTATTCGACTGTCGCCTCATCTCTTGTTATTGCAATGGGG
TTCGCTGCCTTCTTGTTCTGGGCCATGTCTAATGGATCTTGCAGATGCAACATTTGTATA
TAA
>gi|401716678|gb|JX448748.1| Influenza A virus (A/chicken/Guangdong/BL/2010(H9N2)) segment 4 hemagglutinin (HA) gene, complete cds
ATGGAAGTAGTATCACTGATGACTATGCTACTATTAGTAACAGTAAGCAATGCAGATAAA
ATCTGCATCGGCTACCAATCAACAAACTCCACAGAAACTGTAGACACACTAACAGAAAAC
AATGTCCCTGTGACACATGCCAAAGAATTGCTCCACACAGAGCACAATGGGATGCTGTGT
GCAACAAACTTGGGACATCCTCTTATTCTAGACACTTGTACCATTGAAGGACTAATCTAT
GGCAATCCTTCTTGTGATCTACTGCTGGGAGGAAGAGAATGGTCCTACATCGTCGAGAGA
CCATCGGCTGTTAATGGATTGTGTTACCCCGGGAATGTAGAAAATCTAGAAGAGCTAAGG
TCACTTTTTAGTTCTGCTAGTTCTTATCAAAGGATCCAGATTTTTCCAGACACAATCTGG
AATGTGTCTTACAGTGGAACTAGCAAAGCATGTTCAGATTCATTCTACAGAAGCATGAGA
TGGTTGACTCAAAAGAACAACGCTTACCCTGTTCAAGACGCCCAATACACAAATAACCGA
GAAAAGAGCATTCTTTTCATGTGGGGCATAAATCACCCACCCACCGAGACTGTGCAGACA
AACTTGTACACAAGAACCGACACAACAACAAGTGTGGCAACAGAAGAAATAAATAGGACC
TTCAAACCATTGATAGGACCAAGGCCTCTTGTCAATGGTTTGCAGGGAAGAATTGATTAT
TATTGGTCGGTATTGAAACCAGGTCAAACACTGCGAATAAGATCCAATGGGAATCTAATA
GCCCCATGGTATGGACACATTCTTTCAGGAGAGAGCCATGGAAGAATCCTGAAGACTGAT
TTAAAAAGAGGTAGCTGTACAGTGCAATGTCAGACAGAAAAAGGTGGCTTAAACACAACC
TTGCCATTCCAAAATGTAAGTAAGTATGCATTTGGAAACTGCTCGAAATATGTTGGAATA
AAGAGTCTCAAACTTGCAGTTGGTCTGAGGAATGTGCCTTCTAGATCTAGTAGAGGACTA
TTTGGGGCCATAGCTGGGTTCATAGAGGGAGGTTGGTCAGGACTAGTTGCTGGTTGGTAT
GGATTTCAGCATTCAAATGACCAAGGGGTTGGCATGGCAGCAGATAGAGACTCAACCCAA
AAGGCAATTGATAAAATAACATCCAAAGTGAATAACATAGTCGATAAAATGAACAAACAG
TATGAAATTATTGATCATGAATTCAGCGAGGTAGAAAATAGACTTAACATGATCAATAAT
AAGATTGATGATCAAATTCAAGACATATGGGCATATAACGCAGAGCTGCTAGTGCTGCTT
GAAAACCAGAAAACACTCGATGGGCATGATGCAAATGTAAACAATCTATATAATAGAGTG
AAGAGGGCATTGGGTTCCAATGCAGTGGAAGATGGGAAAGGATGTTTCGAGCTATATCAC
AAATGTGATGACCAGTGCATGGAGACAATTCGGAACGGGACCTACAACAGGAGGAAGTAT
CAAGAGGAATCAAAATTAGAGAGACAGAGAATAGAGGGGGTCAAGCTGGAATCTGAAGGA
ACTTACAAAATCCTCACCATTTATTCGACTGTCGCCTCATCTCTTGTGATTGCAATGGGG
TTTGCTGCCTTCTTGTTCTGGGCCATGTCCAATGGGTCTTGCAGATGCAACATTTGTATA
TAA
>gi|379318897|gb|JQ639778.1| Influenza A virus (A/chicken/Guangdong/TS/2004(H9N2)) segment 4 hemagglutinin (HA) gene, complete cds
AGCAAAAGCAGGGGTATTTCACAACCATTCAAGATGGAAGCAGTATCACTAATAACTATA
CTACTAGTAGTAACAGCAAGCAATGCAGATAAAATCTGCATCGGCTACCAATCAACAAAC
TCCACAGAAACTGTAGACACGCTAACAGAAAACAATGTTCCTGTGACACATGCCAAAGAA
CTGCTCCACACAGAGCACAATGGGATGCTGTGTGCAACAAATCTGGGACATCCTCTTATT
CTAGACACCTGTACCATTGAAGGACTGATCTATGGCAACCCTTCTTGTGATCTGCTGTTG
GGAGGAGGAGAATGGTCCTACATCGTCGAAAGACCATCGGCTGTTAATGGAATGTGTTAC
CCCGGGAATGTAGAAAACCTAGAGGAACTAAGGTCACTTTTTAGTTCTGCTAGTTCCTAC
CAAAGAATCCAGATCTTTCCAGACACAATCTGGAATGTGTCTTACAGTGGAACAAGCAAA
GCATGTTCAGATTCATTCTACAGGAGCATGAGATGGTTGACTCAAAAGGACAACGCTTAC
CCTATTCAAGACGCCCAATACACAAATAATAGAGGAAAGAGCATTCTTTTCATGTGGGGA
ATAAATCACCCACCCACCGATACTGTACAGACAAACCTGTACACAAGGACTGACACAACA
ACAAGTGTGACAACAGAAGATATAAATAGGACCTTCAAACCAGTGATAGGGCCAAGGCCC
CTTGTCAATGGTCAGCAGGGAAGAATTGATTATTATTGGTCGGTATTGAAACCAGGTCAG
ACATTGCAAGTAAGATCCAATGGGAATCTAATTGCTCCATGGTATGGACACATTCTTTCA
GGAGAGAGCCACGGAAGAATCCTGAAGACTGATTTAAACAGTGGTAACTGTGTAGTGCAA
TGTCAGACTGAAAGAGGTGGCTTAAACACTACATTGCCATTCCACAATGTCAGTAAATAT
GCATTTGGAAACTGCCCAAAATATGTTGGAGTAAAGAGTCTCAAACTGGCAGTTGGTCTG
AGGAATGTGCCTGCTAGATCAAGTAGAGGACTATTTGGGGCCATAGCTGGATTCATAGAG
GGAGGTTGGTCAGGGCTAGTCGCTGGTTGGTATGGGTTCCAGCATTCTAATGATCAAGGG
GTTGGTATGGCTGCGGATAGAGACTCAACTCAAAAGGCAATTGACAAAATAACATCCAAA
GTGAATAATATAGTCGATAAAATGAACAAGCAATATGAAATTATTGATCATGAATTCAGC
GAGGTTGAAACTAGACTCAATATGATCAATAATAAGATTGATGACCAAATACAAGACATA
TGGGCATATAACGCAGAATTGCTAGTGCTGCTTGAAAATCAGAAAACACTCGATGAACAT
GATGCGAATGTAAACAATCTATATAACAAAGTGAAGAGGGCACTGGGTTCCAATGCAATG
GAAGATGGGAAAGGATGTTTCGAGCTATACCATAAATGTGATGATCAGTGCATGGAGACA
ATTCGGAACGGGACCTATAACAGGAGAAAGTATAAAGAGGAATCAAGACTAGAAAGACAG
AAAATAGAAGGGGTCAAGCTGGAATCTGAAGGAACTTACAAAATCCTCACCATTTATTCG
ACTGTCGCCTCATCTCTTGTGATTGCAATGGGGTTTGCTGCCTTCTTGTTCTGGGCCATG
TCCAATGGATCTTGCAGATGCAACATTTGTATATAATTGGCAAAAACACCCTTGTTTCTA
CT
>gi|379318878|gb|JQ639786.1| Influenza A virus (A/chicken/Guangdong/V/2008(H9N2)) segment 4 hemagglutinin (HA) gene, complete cds
AGCAAAAGCAGGGGAAATTCACAACCACTCAAGATGGAAGTAGTATCACTGATAACTATA
CTACTAGTAGTAACAGTAAGCAATGCAGATAAAATCTGCATCGGCTACCAATCAACAAAC
TCCACAGAAACTGTAGACACGCTAACAGAAAACAATGTTCCTGTGACACATGCCAAAGAA
TTGCTCCACACAGAGCACAATGGGATGCTATGTGCAACAAATCTGGGACATCCTCTTATT
CTTGACACCTGTACCATTGAAGGGCTAATCTATGGCAACCCTTCTTGTGATCTACTGCTG
GGAGGAAGAGAATGGTCCTATATCGTCGAAAGACCATCGGCTGTTAATGGATTGTGTTAC
CCCGGAAATGTAGAAAACCTAGAAGAACTAAGGTCACTTTTTAGCTCTGCTAGTTCTTAC
CAAAGAATCCAGATCTTTCCAGACACAATTTGGAATGTGTCTTACAGTGGAACAAGCAAA
GCATGTTCAGATTCATTCTACAGAAGCATGAGATGGTTGACTCAAGAGAACAACGCTTAC
CCTGTTCAAGACGCCCAATACACAAATAATAGAGGAAAGAACATTCTCTTCATGTGGGGC
ATAAATCACCCACCCACTGATACTGTGCAGACAAATCTGTACACAAGGACTGACACAACA
ACAAGTGTGGCAACAGAAGATATAAATAGGACCTTCAAACCATTGATAGGGCCAAGGCCT
CTTGTCAATGGTCAGCAAGGAAGGATTGATTATTATTGGGCGGTATTGAAACCAGGTCAG
ACATTGCGAGTAAGATCCAATGGGAATCTAATCGCTCCATGGTATGGACACATTCTTTCA
GGAGAGAGCCACGGAAGAATCCTGAAGACGGATTTAAACAGTGGTAACTGTGTAGTGCAA
TGTCAGACAGAAAGAGGTGGCTTGAATACTACATTGCCATTCCACAATGTAAGTAAGTAT
GCATTTGGAAACTGCCCAAAATATGTTGGAGTAAAGAGTCTCAAATTGGCAGTTGGTCTG
AGGAATGTACCTGCTAGATCAAGTAGAGGACTATTTGGAGCCATAGCTGGATTCATAGAG
GGAGGTTGGTCAGGACTAGTTGCTGGTTGGTATGGGTTCCAGCATTCAAATGATCAAGGA
ACTGGTATGGCTGCAGATAGAGACTCAACTCAAAAGGCAATTGACAAAATAACGTCCAAA
GTAAATAATATAGTCGATAAAATGAACAAACAGTATGAAATTATTGATCATGAATTCAGC
GAGGTTGAAACTAGACTCAATATGATCAATAATAAGATTGATGACCAAATTCAAGACATA
TGGGCATATAACGCAGAATTGCTAGTACTGCTTGAAAACCAGAAAACGCTCGATGAGCAT
GATGCGAATGTAAACAATCTATATAACAAAGTGAAGAGGGCACTGGGTTCCAATGCAGTG
GAAGATGGGAAAGGATGTTTCGAGCTATACCATAAATGTGATGACCAGTGCATGGAGACA
ATACGAAACGGGACCTATAACAGAAGAAAGTATAAAGAGGAATCAAGACTAGAGAGACAG
AAAATAGAAGGGGTCAAACTGGAATCTGAAGGAACCTACAAAATCCTCACCATTTATTCG
ACTGTCGCCTCATCTCTTGTTATTGCACTGGGGTTTGCTGCCTTCTTGTTCTGGGCCATG
TCCAATGGATCTTGCAGATGCAACATTTGTATATAATTGGCAAAAACACCCTTGTTTCTA
CT
>gi|383806053|gb|JQ770141.1| Influenza A virus (A/chicken/Guangdong/SQL10/2011(H9N2)) segment 4 hemagglutinin (HA) gene, complete cds
ATGGAAGCAGCAACAATAATAACTATACTACTAGCAATAACAGGAAGCAATGCGGACAAA
ATCTGCATTGGCTACCAATCAACAAACTCCACAGAAACTGTAGACACGCTAACCGAAAAC
AATGTTCATGTGACACATGCTAAAGAATTGCTTCACACAGAGCACAATGGGATGCTATGT
GCAACAAACCTGGGGCGTCCTCTTATTCTAGACACCTGTACCATTGAAGGACTAATCTAT
GGCAACCCTTCTTGTGATCTACCGCTGGAAGGGAGAGAATGGTCCTACATTGTCGAAAGA
CCATCAGCTGTTAATGGAGTGTGCTACCCCGGAAATGTAGAAAACCTGGAAGAATTAAGG
TCACTTTTTAGTTCCGCTAGTTCTTACCAAAGAATCCAGATCTTTCCAGATTCAATCTGG
AATGTATCTTACAGTGGAACAAGCAAAGCATGTTCAGATTCATTCTACAGAAGCATGAGG
TGGTTAACTCAAAAGAACAACAATTACCCTGTTCAAGTCGCCCAATACACAAATAATAGA
GGAAAGAACATTCTTTTCATGTGGGGCATAAATCACCCACCCACTGATACTACACAGACA
AATCTGTACACAAGGACTGACACAACAACAAGTGTGGCGACGGAAGACATAAATAGGACC
TTCAAACCATTGATAGGGCCAAGGCCTCTTGTCAATGGTCTACAAGGAAGGATTGATTAT
TATTGGGCGGTGTTAAAACCAGGTCAGACATTGCGAGTAAGATCCAACGGGAATCTAATC
GCTCCATGGTATGGACACATTCTCTTAGGGGAGAGTCACGGGAGAATCCTGAAAACGGAT
TTAAAGAGTGGTAACTGTGTAGTGCAATGTCAAACAGAAAGAGGTGGTTTGAACACTACA
TTGCCATTTCACAACGTGAGCAAGTACGCATTCGGAAATTGCCCAAAGTATATTGGAGTA
AAGAGTCTCAAATTGGCAGTCGGTCTGAGGAATGTGCCTGCTAGATCAAGTAGAGGACTA
TTTGGAGCCATAGCTGGTTTCATAGAGGGAGGTTGGTCAGGATTAGTTGCTGGTTGGTAT
GGGTTCCAGCATTCAAATGATCAAGGAACCGGAATGGCTGCAGATAGAGACTCAACTCAA
AAGGCAATTGACAAAATAACGTCCAAAGTAAATAATATAGTCGACAAAATGAACAAACAG
TATGAAATTATTGACCATGAATTCAGCGAGATTGAAACTAGACTCAATATGATCAATGAT
AAGATTGATGACCAAATTCAAGACATATGGGCATATAATGCTGAATTGCTAGTACTGCTT
GAAAATCAAAAAACTCTCGATGAGCATGACGCAAATGTAAACAATCTTTATAACAAAGTG
AAGAGGGCACTGGGTTCCAATGCAGTGGAAGATGGGAAAGGATGCTTCGATCTATACCAT
AAATGCGATAACCAGTGCATGGAGACAATTCGAAACGGGACCTATAACAGAAGAAAGTAT
CAGGAGGAATCAAGACTAGAGAGACAGAAAATAGAGGGGGTCAAACTGGAATCTGAAGGA
ACCTACAAAATCCTCACCATTTATTCGACTGTCGCCTCATCTCTTGTTATTGCAATGGGG
TTCGCTGCCTTCTTGTTCTGGGCCATGTCTAATGGATCTTGCAGATGCAACATTTGTATA
TAA
>gi|383806051|gb|JQ770140.1| Influenza A virus (A/chicken/Guangdong/LYH12/2011(H9N2)) segment 4 hemagglutinin (HA) gene, complete cds
ATGGAAGTAGTATCACTAATAACTATACTACTAGTAATAACAGGAAGCAATGCGGATAAA
ATCTGCATTGGCTACCAATCAACAAACTCCACAGAAACTGTAGACACGCTAACCGAAAAC
AATGTTCCTGTGACACATGCTAAAGAATTGCTTCACACAGAGCACAATGGGATGCTATGT
GCAACAAACCTGGGGCGTCCTCTCATTCTAGACACCTGTACCATTGAAGGATTAATCTAT
GGCAACCCTTCTTGTGATCTACCGCTGGAAGGGAGAGAATGGTCCTACATTGTCGAAAGA
CCATCGGCTGTTAATGGAGTGTGCTACCCCGGAAATGTAGAAAACCTTGAAGAATTAAGG
TCACTTTTTAGTTCCGCTAGTTCTTACCAAAGAATCCAGATCTTTCCAGATTCAATCTGG
AATGTATCTTACAGTGGAACAAGCAAAGCATGTTCAGATTCATTCTACAGAAGCATGAGG
TGGTTGACTCAAAAGAACAACAATTACCCTGTTCAAGACGCCCAATACACGAATAATAGA
GGAAAGAACATTCTTTTCATGTGGGGCATAAATCACCCACCCACTGATACTACACAGACA
AATCTGTACACAAGGACTGACACAACAACAAGTGTGGCGACGGAAGACATAAATAGGACC
TTCAAACCATTGATAGGGCCAAGGCCTCTTGTCAATGGTCAACAAGGAAGGATTGATTAT
TATTGGGCAGTGTTAAAACCAGGTCAGACATTGCGAGTAAGATCCAACGGGAACCTAATC
GCTCCATGGTATGGACACATTCTCTTAGGGGAGAGTCACGGAAGAACCCTGAAAACGGAT
TTAAAGAGTGGTAACTGTGTAGTGCAATGTCAAACAGAAAGAGGTGGTTTGAACACTACA
TTGCCATTTCACAACGTGAGCAAGTACGCATTCGGAAATTGCCCAAAATATATTGGAGTA
AAGAGTCTCAAATTGGCAGTCGGTCTGAGGAATGTGCCTGCTAAATCAAGTAGAGGACTA
TTTGGAGCCATAGCTGGTTTCATAGAGGGAGGTTGGTCAGGATTAGTTGCTGGTTGGTAT
GGGTTCCAGCATTCAAATGATCAAGGAACTGGAATGGCTGCAGATAGAGACTCAACACAG
AAGGCAATTGACAAAATAACGTCCAAAGTAAATAACATAGTCGACAAAATGAACAAACAG
TATGAAATTATTGACCATGAATTCAGCGAGATTGAAACTAGACTCAATATGATCAATGAT
AAGATTGATGACCAAATTCAAGACATATGGGCATATAATGCTGAATTGCTAGTACTGCTT
GAAAATCAAAAAACTCTCGATGAGCATGACGCAAATGTAAACAATCTATATAACAAAGTG
AAGAGGGCACTGGGTTCCAATGCAGTGGAAGATGGGAAAGGATGCTTCGATCTATACCAT
AAATGCGATAACCAGTGCATGGAGACAATTCGAAACGGGACCTATAATAGAAGAAAGTAT
CAGGAGGAATCAAGACTAGAGAGACAGAAAATAGAGGGGGTCAAACTGGAATCTGAAGGA
ACCTACAAAATCCTCACCATTTATTCGACTGTCGCCTCATCTCTTGTTATTGCAATGGGG
TTCGCTGCCTTCTTGTTCTGGGCCATGTCTAATGGATCTTGCAGATGCAACATTTGTATA
TAA
>gi|383806045|gb|JQ770137.1| Influenza A virus (A/chicken/Guangdong/CYH12/2011(H9N2)) segment 4 hemagglutinin (HA) gene, complete cds
ATGGAAGTAGTATCACTAATAACTATACTACTAGCAATAACAGGAAGCAATGCGGACAAA
ATCTGCATTGGCTACCAATCAACAAACTCCACAGAAACTGTAGACACGCTAACCGAAAAC
AATGTTCCTGTGACACATGCTAAAGAATTGCTTCACACAGAGCACAATGGGATGCTATGT
GCAACAAACCTGGGGCGTCCTCTTATTCTAGACACCTGTACCATTGAAGGACTAATCTAT
GGCAACCCTTCTTGTGATCTACCGCTGGAAGGGAGAGAATGGTCCTACATTGTCGAAAGA
CCATCAGCTGTTAATGGAGTGTGCTACCCCGGAAATGTAGAAAACCTGGAAGAATTAAGG
TCACTTTTTAGTTCCGCTAGTTCTTACCAAAGAATCCAGATCTTTCCAGATTCAATCTGG
AATGTATCTTACAGTGGAACAAGCAAAGCATGTTCAGATTCATTCTACAGAAGCATGAGG
TGGTTAACTCAAAAGAACAACAATTACCCTGTTCAAGACGCCCAATACACAAATAATAGA
GGAAAGAACATTCTTTTCATGTGGGGCATAAATCACCCACCCACTGATACTGCACAAACA
AATCTGTACACAAGGACTGACACAATAACAAGTGTGGCGACGGAAGACATAAATAGGACC
TTCAAACCATTGATAGGGCCAAGGCCTCTTGTCAATGGTCTACAAGGAAGGATTGATTAT
TATTGGGCGGTGTTAAAACCAGGTCAGACATTGCGAGTAAGATCCAACGGGAATCTAATC
GCTCCATGGTATGGACACATTCTCTTAGGGGAGAGTCACGGAAGAATCCTGAAAACGGAT
TTAAAGAGTGGTAACTGTGTAGTGCAATGTCAAACAGAAAGAGGTGGTTTGAACACTACA
TTGCCATTTCACAACGTGAGCAAGTATGCATTCGGAAATTGCCCAAAGTATATTGGAGTA
AAGAGTCTCAAACTGGCAGTCGGTCTGAGGAATGTGCCTGCTAGATCAAGTAGAGGACTA
TTTGGAGCCATAGCTGGTTTCATAGAGGGCGGTTGGTCAGGATTAGTTGCTGGTTGGTAT
GGGTTCCAGCATTCAAATGATCAAGGAACCGGAATGGCTGCAGATAGAGACTCAACTCAA
AAGGCAATTGACAAAATAACGTCCAAAGTAAATAATATAGTCGACAAAATGAACAAACAG
TATGAAATTATTGACCATGAGTTCAGCGAGATTGAAACTAGACTCAATATGATCAATGAT
AAGATTGATGACCAAATTCAAGACATATGGGCATATAATGCTGAATTGCTAGTACTGCTT
GAAAATCAAAAAACTCTCGATGAGCATGACGCAAATGTAAACAATCTATATAACAAAGTG
AAGAGGGCACTGGGTTCCAATGCAGTGGAAGATGGGAAAGGGTGCTTCGATCTATACCAT
AAATGCGATAACCAGTGCATGGAGACAATCCGAAACGGGACCTATAACAGAAGAAAGTAT
CAGGAGGAATCAAGACTAGAGAGACAGAAAATAGAGGGGGTCAAACTGGAATCTGAAGGA
ACCTACAAAATCCTCACCATTTATTCGACTGTCGCCTCATCTCTTGTCATTGCAATGGGG
TTCGCTGCCTTCTTGTTCTGGGCCATGTCTAATGGATCTTGCAGATGCAACATTTGTATA
TAA
>gi|383806043|gb|JQ770136.1| Influenza A virus (A/chicken/Guangdong/LFQ12/2011(H9N2)) segment 4 hemagglutinin (HA) gene, complete cds
ATGGAAGTAGTATCACTAATAACTATACTACTAGTAATAACAGGAAGCAATGCGGATAAA
ATCTGCATTGGCTACCAATCAACAAACTCCACAGAAACTGTAGACACGCTAACCGAAAAC
AATGTTCCTGTGACACATGCTAAAGAATTGCTTCACACAGAGCACAATGGGATGCTATGT
GCAACAAACCTGGGGCGTCCTCTTATTCTAGACACCTGTACCATTGAAGGATTAATCTAT
GGCAACCCTTCTTGTGACCTACCGCTGGAAGGGAGAGAATGGTCCTACATTGTCGAAAGA
CCATCGGCTGTTAATGGAGTGTGCTACCCCGGAAATGTAGAAAACCTGGAAGAATTAAGG
TCACTTTTTAGTTCCGCTAGTTCTTACCAAAGAATCCAGATCTTTCCAGATTCAATCTGG
AATGTATCTTACAGTGGAACAAGCAAAGCATGTTCAGATTCATTCTACAGAAGCATGAGG
TGGTTGACTCAAAAGAACAACAATTACCCTGTTCAAGACGCCCAATACACAAATAATAGA
GGAAAGAACATTCTTTTCATGTGGGGCATAAATCACCCACCCACTAATACTACACAGACA
AATCTGTACACAAGGACTGACACAACAACAAGTGTGGCGACGGAAGACATAAATAGGACC
TTCAAACCATTGATAGGGCCAAGGCCTCTTGTCAATGGTCTACAAGGAAGGATTGATTAT
TATTGGGCAGTGTTAAAACCAGGTCAGACATTGCGAGTAAGATCCAACGGGAACCTAATC
GCTCCATGGTATGGACACATTCTCTTAGGGGAGAGTCACGGAAGAATCCTGAAAACGGAT
TTAAAGAGTGGTAACTGTGTAGTGCAATGTCAAACAGAAAGAGGTGGTTTGAACACTACA
TTGCCATTTCACAACGTGAGCAAGTACGCATTCGGAAATTGCCCAAAATATATTGGAGTA
AAGAGTCTCAAATTGGCAGTCGGTCTGAGGAATGTGCCTGCTAGATCAAGTAGAGGACTA
TTTGGAGCCATAGCTGGTTTCATAGAGGGAGGTTGGTCAGGATTAGTTGCTGGTTGGTAT
GGGTTCCAGCATTCAAATGATCAAGGAACCGGAATGGCTGCAGATAGAGACTCAACACAG
AAGGCAATTGACAAAATAACGTCCAAAGTAAATAACATAGTCGACAAAATGAACAAACAG
TATGAAATTATTGACCATGAATTCAGCGAGATTGAAACTAGACTCAATATGATCAATGAT
AAGATTGATGACCAAATTCAGGACATATGGGCATATAATGCTGAATTACTAGTACTGCTT
GAAAATCAAAAAACTCTCGATGAGCATGACGCAAATGTAAACAATCTATATAACAAAGTG
AAGAGGGCACTGGGTTCCAATGCAGTGGAAGATGGGAAAGGATGCTTCGATCTATACCAT
AAATGCGATAACCAGTGCATGGAGACAATTCGAAACGGGACCTATAACAGAAGAAAGTAT
CAGGAGGAATCAAGACTAGAGAGACAGAAAATAGAGGGGGTCAAACTGGAATCTGAAGGA
ACCTACAAAATCCTCACCATTTATTCGACTGTCGCCTCATCTCTTGTTATTGCAATGGGG
TTCGCTGCCTTCTTGTTCTGGGCCATGTCTAATGGATCTTGCAGATGCAACATTTGTATA
TAA
>gi|383806041|gb|JQ770135.1| Influenza A virus (A/chicken/Guangdong/SJS12/2011(H9N2)) segment 4 hemagglutinin (HA) gene, complete cds
ATGGAAGTAGTATCACTAATAACTATACTACTAGTAATAACAGGAAGCAATGCGGATAAA
ATCTGCATTGGCTACCAATCAACAAACTCCACAGAAACTGTAGACACGCTAACCGAAAAC
AATGTTCCTGTGACACATGCTAAAGAATTGCTTCACACAGAGCACAATGGGATGCTATGT
GCAACAAACCTGGGGCGTCCTCTTATTCTAGACACCTGTACCATTGAAGGATTAATCTAT
GGCAACCCTTCTTGTGACCTACCGCTGGAAGGGAGAGAATGGTCCTACATTGTCGAAAGA
CCATCGGCTGTTAATGGAGTGTGCTACCCCGGAAATGTAGAAAACCTGGAAGAATTAAGG
TCACTTTTTAGTTCCGCTAGTTCTTACCAAAGAATCCAGATCTTTCCAGATTCAATCTGG
AATGTATCTTACAGTGGAACAAGCAAAGCATGTTCAGATTCATTCTACAGAAGCATGAGG
TGGTTGACTCAAAAGAACAACAATTACCCTGTTCAAGACGCCCAATACACAAATAATAGA
GGAAAGAACATTCTTTTCATGTGGGGCATAAATCACCCACCCACTAATACTGCACAGACA
AATCTGTACACAAGGACTGACACAACAACAAGTGTGGCGACGGAAGACATAAATAGGACC
TTCAAACCATTGATAGGGCCAAGGCCTCTTGTCAATGGTCAACAAGGAAGGATTGATTAT
TATTGGGCAGTGTTAAAACCAGGTCAGACATTGCGAGTAAGATCCAACGGGAACCTAATC
GCTCCATGGTATGGACACATTCTCTTAGGGGAGAGTCACGGAAGAATCCTGAAAACGGAT
TTAAAGAGTGGTAACTGTGTAGTGCAATGTCAAACAGAAAGAGGTGGTTTGAACACTACA
TTGCCATTTCACAACGTGAGCAAGTACGCATTCGGAAATTGCCCAAAATATATTGGAGTA
AAGAGTCTCAAATTGGCAGTCGGTCTGAGGAATGTGCCTGCTAGATCAAGTAGAGGACTA
TTTGGAGCCATAGCTGGTTTCATAGAGGGAGGTTGGTCAGGATTAGTTGCTGGTTGGTAT
GGGTTCCAGCATTCAAATGATCAAGGAACCGGAATGGCTGCAGATAGAGACTCAACACAG
AAGGCAATTGACAAAATAACGTCCAAAGTAAATAACATAGTCGACAAAATGAACAAACAG
TATGAAATTATTGACCATGAATTCAGCGAGATTGAAACTAGACTCAATATGATCAATGAT
AAGATTGATGACCAAATTCAGGACATATGGGCATATAATGCTGAATTACTAGTACTGCTT
GAAAATCAAAAAACTCTCGATGAGCATGACGCAAATGTAAACAATCTATATAACAAAGTG
AAGAGGGCACTGGGTTCCAATGCAGTGGAAGATGGGAAAGGATGCTTCGATCTATACCAT
AAATGCGATAACCAGTGCATGGAGACAATTCGAAACGGGACCTATAACAGAAGAAAGTAT
CAGGAGGAATCAAGACTAGAGAGACAGAAAATAGAGGGGGTCAAACTGGAATCTGAAGGA
ACCTACAAAATCCTCACCATTTATTCGACTGTCGCCTCATCTCTTGTTATTGCAATGGGG
TTCGCTGCCTTCTTGTTCTGGGCCATGTCTAATGGATCTTGCAGATGCAACATTTGTATA
TAA
>gi|383806039|gb|JQ770134.1| Influenza A virus (A/chicken/Guangdong/LWZ11/2011(H9N2)) segment 4 hemagglutinin (HA) gene, complete cds
ATGGAAGCAGCAACAATAATAACTATACTACTAGTAATAACAAGAAGCAATGCGGATAAA
ATCTGCATTGGCTACCAATCAACAAACTCCACAGAAACTGTAGGCACGCTAACCGAAAAC
AATGTTCCTGTGACACATGCTAAAGAATTGCTTCACACAGAGCACAATGGGATGCTATGT
GCAACAAACCTGGGGCGCCCTCTTATTCTAGACACCTGTACCATTGAAGGATTAATCTAT
GGCAACCCTTCTTGTGATCTACCGCTGGAAGGGAGAGAATGGTCCTACATTGTCGAAAGA
CCATCGGCTGTTAATGGAGTGTGCTACCCCGGAAATGTAGAAAACCTTGAAGAATTAAGG
TCACTTTTTAGTTCCGCTAGTTCTTACCAAAGAATCCAGATCTTTCCAGATTCAATCTGG
AATGTATCTTACAGTGGAACAAGCAAAGCATGTTCAGATTCATTCTACAGAAGCATGAGG
TGGTTGACTCAAAAGAACAACAATTACCCTGTTCAAGACGCCCAATACACGAATAATAGA
GGAAAGAACATTCATTTCATGTGGGGCATAAATCACCCACCCACCGATACTACACAGATA
AATCTGTACACAAGGACTGACACAACAACAAGTGTGGCGACGGAAGACATAAATAGGACC
TTCAAACCATTGATAGGGCCAAGGCCTCTTGTCAATGGTCAACAAGGAAGGATTGATTAT
TATTGGGCAGTGTTAAAACCAGGTCAGACATTGCGAGTAAGATCCAACGGGAGCCTAATC
GCTCCATGGTATGGACATATTCTCTTAGGGGAGAGTCACGGAAGAATCCTGAAAACGGAT
TTAAAGAGTGGTAACTGTGTAGTGCAATGTCAAACAGAAAGAGGTGGTTTGAACACTACA
TTGCCATTTCACAACGTGAGCAAGTACGCATTCGGAAATTGCCCAAAATATATTGGAGTA
AAGAGTCTCAAATTGGCAGTCGGTCTGAGGAATGTGCCTGCTAGATCAAGTAGAGGACTA
TTTGGAGCCATAGCTGGTTTCATAGAGGGAGGTTGGTCAGGATTAGTTGCTGGTTGGTAT
GGGTTCCAGCATTCAAATGATCAAGGAACCGGAATGGCTGCAGATAGAGACTCAACACAG
AAGGCAATTGACAAAATAACGTCCAAAGTAAATAACATAGTCGACAAAATGAACAAACAG
TATGAAATTATTGACCATGAATTCAGCGAGATTGAAACTAGACTCAATATGATCAATGAT
AAGATTGATGACCAAATTCAAGACATATGGGCATATAATGCTGAATTACTAGTACTGCTT
GAAAATCAAAAAACTCTCGATGAGCATGACGCAAATGTAAACAATCTATATAACAAAGTG
AAGAGGGCACTGGGTTCCAATGCCGTGGAAGATGGGAAAGGATGCTTCGATCTATACCAT
AAATGCGATAACCAGTGCATGGAGACAATTCGAAACGGGACCTATAACAGAAGAAAGTAT
CAGGAGGAATCAAGACTAGAGAGACAGAAAATAGAGGGGGTCAAACTGGAATCTGAAGGA
ACCTACAAAATCCTCACCATTTATTCGACTGTCGCCTCATCTCTTGTTATTGCAATGGTG
TTCGCTGCCTTCTTGTTCTGGGCCATGTCTAATGGATCTTGCAGATGCAACATTTGTATA
TAA
>gi|383806037|gb|JQ770133.1| Influenza A virus (A/chicken/Guangdong/LJT12/2011(H9N2)) segment 4 hemagglutinin (HA) gene, complete cds
ATGGAAGTAGTATCACTAATAACTATACTACTAGTAATAACAGGAAGCAATGCGGATAAA
ATCTGCATTGGCTACCAATCAACAAACTCCACAGAAACTGTAGACACGCTAACCGAAAAC
AATGTTCCTGTGACACATGCTAAAGAATTGCTTCACACAGAGCACAATGGGATGCTATGT
GCAACAAACCTGGGGCGTCCTCTCATTCTAGACACCTGTACCATTGAAGGATTAATCTAT
GGCAACCCTTCTTGTGATCTACCGCTGGAAGGGAGAGAATGGTCCTACATTGTCGAAAGA
CCATCGGCTGTTAATGGAGTGTGCTACCCCGGAAATGTAGAAAACCTTGAAGAATTAAGG
TCACTCTTTAGTTCCGCTAGTTCTTACCAAAGAATCCAGATCTTTCCAGATTCAATCTGG
AATGTATCTTACAATGGAACAAGCAAAGCATGTTCAGATTCATTCTACAGAAGCATGAGG
TGGTTGACTCAAAAGAACAACAATTACCCTGTTCAAGACGCCCAATACACGAATAGTAGA
GGAAAGAACATTCTTTTCATGTGGGGCATAAATCACCCACCCACTGATACTACACAGACA
AATCTGTACACAAGGACTGACACAACAACAAGTGTGGCGACGGAAGACATAAATAGGACC
TTCAAACCATTGATAGGGCCAAGGCCTCTTGTCAATGGTCTACAAGGAAGGATTGATTAT
TATTGGGCAGTGTTAAAACCAGGTCAGACATTGCGAGTAAGATCCAACGGGAACCTAATC
GCTCCATGGTATGGACACATTCTCTTAGGGGAGAGTCACGGAAGAATCCTGAAAACGGAT
TTAAAGAGTGGTAACTGTGTAGTGCAATGTCAAACAGAAAGAGGTGGTTTGAACACTACA
TTGCCATTTCACAACGTGAGCAAGTACGCATTCGGAAATTGCCCAAAATATATTGGAGTA
AAGAGTCTCAAATTGGCAGTCGGTCTGAGGAATGTGCCTGCTAGATCAAGTAGAGGACTA
TTTGGAGCCATAGCTGGTTTCATAGAGGGAGGTTGGTCAGGATTAGTTGCTGGTTGGTAT
GGGTTCCAGCATTCAAATGATCAAGGAACCGGAATGGCTGCAGATAGAGACTCAACACAG
AAGGCAATTGACAAAATAACGTCCAAAGTAAATAACATAGTCGACAAAATGAACAAACAG
TATGAAATTATTGACCATGAATTCAGCGAGATTGAAACTAGACTCAATATGATCAATGAT
AAGATTGATGACCAAATTCAAGACATATGGGCATATAATGCTGAATTACTAGTACTGCTT
GAAAATCAAAAAACTCTCGATGAGCATGACGCAAATGTAAACAATCTATATAACAAAGTG
AAGAGGGCACTGGGTTCCAATGCAGTGGAAGATGGGAAAGGATGCTTCGATCTATACCAT
AAATGCGATAACCAGTGCATGGAGACAATTCGAAACGGGACCTATAACAGAAGAAAGTAT
CAGGAGGAATCAAGACTAGAGAGACAGAAAATAGAGGGGGTCAAACTGGAATCTGAAGGA
ACCTACAAAATCCTCACCATTTATTCGACTGTCGCCTCATCTCTTGTTATTGCAATGGGG
TTCGCTGCCTTCTTGTTCTGGGCCATGTCTAATGGATCTTGCAGATGCAACATTTGTATA
TAA
>gi|383806035|gb|JQ770132.1| Influenza A virus (A/chicken/Guangdong/SYX12/2011(H9N2)) segment 4 hemagglutinin (HA) gene, complete cds
ATGGAAGTAGTATCACTAATAACTATACTACTAGTAATAACAGGAAGCAATGCGGATAAA
ATCTGCATTGGCTACCAATCAACAAACTCCACAGAAACTGTAGACACGCTAACCGAAAAC
AATGTTCCTGTGACACATGCGAAAGAATTGCTTCACACAGAGCACAATGGGATGCTATGT
GCAACAGACCTGGGGCGTCCTCTTATTCTAGACACCTGTACCATTGAAGGATTAATCTAT
GGCAACCCTTCTTGTGATCTACCGCTGGAAGGGAGAGAATGGTCCTACATTGTTGAAAGA
CCATCGGCTGTTAATGGAGTGTGCTACCCCGGAAATGTAGAAAACCTGGAAGAATTAAGG
TCACTTTTTAGTTCCGCTAGTTCTTACCAAAGAATCCAGATCTTTCCAGATTCAATCTGG
AATGTATCTTACAATGGAACAAGCAAAGCATGTTCAGATTCATTCTACAGAAGCATGAGG
TGGTTGACTCAAAAGAACAACAATTATCCTGTTCAAGACGCCCAATACACAAATAATAGA
GGAAAGAACATTCTTTTCATGTGGGGTATAAATCACCCACCCACTGATACTGTACAGACA
AATCTGTACACAAGGACTGACACAACAACAAGTGTGGCGACGGAAGACATAAATAGAACC
TTCAAACCATTGATAGGGCCAAGGCCTCTTGTCAATGGTCTACAAGGAAGGATTGATTAT
TATTGGGCGGTGTTAAAACCAGGTCAGACATTGCGAGTAAGATCCAACGGGAATCTAATC
GCTCCATGGTATGGACACATTCTCTTAGGGGAGAGTCACGGAAGAATCCTGAAAACGGAT
TTAAAGAGTGGTAACTGTGTAGTGCAATGTCAAACAGAAAGAGGTGGTTTGAACACTACA
TTGCCATTTCACAACGTGAGCAAGTACGCATTCGGAAATTGCCCAAAATATATTGGAGTA
AAGAGTCTCAAATTGGCAGTCGGTCTGAGGAATGTGCCTGCTAGATCACGTAGAGGACTA
TTTGGAGCCATAGCTGGTTTCATAGAGGGAGGTTGGACAGGATTAGTTGCTGGTTGGTAT
GGGTTCCAGCATTCAAATGATCAAGGAACCGGAATGGCTGCAGATAGAGACTCAACTCAA
AAGGCAATTGACAAAATAACGTCCAAAGTAAATAATATAGTCGACAAAATGAACAAACAG
TATGATATTATTGACCATGAATTCAGCGAGATTGAAACTAGACTCAATATGATCAATGAT
AAGATTGATGACCAAATCCAAGACATATGGGCATATAATGCTGAATTGCTAGTACTGCTT
GAAAATCAAAAAACTCTCGATGAGCATGACGCAAATGTAAACAATCTATATAACAAAGTG
AAGAGGGCACTGGGTTCCAATGCAGTGGAAGATGGGAAAGGATGCTTCGATCTATACCAT
AAATGCGATAACCAGTGCATGGAGACAATTCGAAACGGGACCAATAACAGAAGAAAGTAT
CAGGAGGAATCAAGACTAGAGAGACAGAAAATAGAGGGGGTCAAACTGGAATCTGAAGGA
ACCTACAAAATCCTCACCATTTATTCGACTGTCGCCTCATCTCTTGTTGTTGCAATGGGG
TTCGCTGCCTTCTTGTTCTGGGCCATGTCTAATGGATCTTGCAGATGCAACATTTGTATA
TAA
>gi|383806033|gb|JQ770131.1| Influenza A virus (A/chicken/Guangdong/ZW12/2011(H9N2)) segment 4 hemagglutinin (HA) gene, complete cds
ATGGAAGTAGTATCACTAATAACTATACTACTAGTAATAACAGGAAGCAATGCGGATAAA
ATCTGCATTGGCTACCAATCAACAAACTCCACAGAAACTGTAGACACGCTAACCGAAAAC
AATGTTCCTGTGACACATGCTAAAGAATTGCTTCACACAGAGCACAATGGGATGCTATGT
GCAACACACCTGGGGCGTCCTCTTATTCTAGACACCTGTACCATTGAAGGATTAATCTAT
GGCAACCCTTCTTGTGATCTATCGCTGGAAGGGAGAGAATGGTCCTACATTGTCGAAAGA
CCATCGGCTGTTAATGGAGTGTGCTACCCCGGAAATGTAGAAAACCTGGAAGAATTAAGG
TCACTTTTTAGTTCCGCTAGTTCTTACCAAAGAATCCAGATCTTTCCAGATTCAATCTGG
AATGTATCTTACAGTGGAACAAGCAAAGCATGTTCAGATTCATTCTACAGAAGCATGAGG
TGGTTGACTCAAAAGAACAACAATTACCCTGTTCAAGACGCCCAATACACAAATAATAGA
GGAAAGAACATTCTTTTCATGTGGGGCATAAATCACCCACCCACTGATACTGCACAGACA
AATCTGTACACAAGGACTGACACAACAACAAGTGTGGCGACGGAAGACATAAATAGGACC
TTCAAACCATTGATAGGGCCAAGGCCTCTTGTCAATGGTCAACAAGGAAGGATTGATTAT
TATTGGGCAGTGTTAAAACCAGGTCAGACGTTGCGAGTAAGATCCAACGGGAACCTAATC
GCTCCATGGTATGGACACATTCTCTTAGGGGAGAGTCACGGAAGAATCCTGAAAACGGAT
TTAAAGAGTGGTAACTGTGTAGTGCAATGTCAAACAGAAAGAGGTGGTTTGAATACTACA
TTGCCATTTCACAACGTGAGCAAGTACGCATTCGGAAATTGCCCAAAATATATTGGAGTA
AAGAGTCTCAAATTGGCAGTCGGTCTGAGGAATGTGCCTGCTAGATCAAGTAGAGGACTA
TTTGGAGCCATAGCTGGTTTCATAGAGGGAGGTTGGTCAGGATTAGTTGCTGGTTGGTAT
GGGTTCCAGCATTCAAATGATCAAGGAACCGGAATGGCTGCAGATAGAGACTCAACACAG
AAGGCAATTGACAAAATAACGTCCAAAGTAAATAACATAGTCGACAAAATGAACAAACAG
TATGAAATTATTGACCATGAATTCAGCGAGATTGAAACTAGACTCAATATGATCAATGAT
AAGATTGATGACCAAATTCAAGACATATGGGCATATAATGCTGAATTACTAGTACTGCTT
GAAAATCAAAAAACTCTCGATGAGCATGACGCAAATGTAAACAATCTATATAACAAAGTG
AAGAGGGCACTGGGTTCCAATGCAGTGGAAGATGGGAAAGGATGCTTCGATCTATACCAT
AAATGCGATAACCAGTGCATGGAGACAATTCGAAACGGGACCTATAACAGAAGAAAGTAT
CAGGAGGAATCAAGACTAGAGAGACAGAAAATAGAAGGGGTCAAACTGGAATCTGAAGGA
ACCTACAAAATCCTCACCATTTATTCGACTGTCGCCTCATCTCTTGTTATTGCAATGGGG
TTCGCTGCCTTCTTGTTCTGGGCCATGTCTAATGGATCTTGCAGATGCAACATTTGTATA
TAA
>gi|356471863|gb|JN869538.1| Influenza A virus (A/chicken/Guangdong/ZHJ/2011(H9N2)) segment 4 hemagglutinin (HA) gene, complete cds
ATGGAAGTAGTATCACTAATAACTATACTACTAGTAATAACAGGAAGCAATGCGGATAAA
ATCTGCATTGGCTACCAATCAACAAACTCCACAGAAACTGTAGACACGCTAACCGAAAAC
AATGTTCCTGTGACACATGCTAAAGAATTGCTCCACACAAAGCACAATGGGATGCTATGT
GCAACAAACCTGGGGCGTCCTCTTATTCTAGACACCTGTACCATTGAAGGACTAATCTAT
GGCAACCCTTCTTGTGATCTACCGCTGGAAGGGAGAGAATGGTCCTACATTGTCGAAAGA
CCATCGGCTGTTAATGGAGTGTGCTACCCCGGAAATGTAGAAAACCTGGAAGAATTAAGG
TCACTTTTTAGTTCCGCTAGTTCTTACCAAAGAATCCAGATCTTTCCAGATTCAATCTGG
AATGTATCTTACAGTGGAACAAGCAAAGCATGTTCAGATTCATTCTACAGAAGCATGAGG
TGGTTGACTCAAAAGAACAACAATTACCCTGTTCAAGACGCCCAATACACAAATAATAGA
GGAAAGAACATCCTTTTCATGTGGGGCATAAATCACCCACCCACTGATACTGTACAGACA
AATCTGTACACAAGGACTGACACAACAACAAGTGTGGCGACGGAAGACATAAATAGGACC
TTCAAACCATTGATAGGGCCAAGGCCTCTTGTCAATGGTCTACAAGGAAGGATTGATTAT
TATTGGGCAGTGTTAAAACCAGGTCAGACATTGCGAGTAAGATCCAACGGGAACCTAATT
GCTCCATGGTATGGACACATTCTCTTAGGGGAGAGTCACGGAAGAATCCTGAAAACGGAT
TTAAAGAGTGGTAACTGTGTGGTGCAATGTCAAACAGAAAGAGGTGGTTTGAACACTACA
TTGCCATTTCACAACGTGAGCAAGTACGCATTCGGAAATTGCCCAAAATATATTGGAGTA
AAGAGTCTCAAATTGGCAGTCGGTCTGAGGAATGTGCCTGCTAGATCAAGTAGAGGACTA
TTTGGAGCCATAGCTGGTTTCATAGAGGGAGGTTGGTCAGGATTAGTTGCTGGTTGGTAT
GGGTTCCAGCATTCAAATGATCAAGGAACCGGAATGGCTGCAGATAGAGACTCAACTCAG
AAGGCAATTGACAAAATAACGTCCAAAGTAAATAATATAGTCGACAAAATGAACAAACAG
TATGAAATTATTGACCATGAATTCAGCGAGATTGAAACTAGACTCAATATGATCAATGAT
AAGATTGATGACCAAATTCAAGACATATGGGCATATAATGCTGAATTACTAGTACTGCTT
GAAAATCAAAAAACTCTCGATGAGCATGACGCAAATGTAAACAATCTATATAACAAAGTG
AAGAGGGCACTGGGTTCCAATGCAGTGGAAGATGGGAAAGGATGCTTCGATCTATACCAT
AAATGCGACAACCAGTGCATGGAGACAATTCGAAACGGGACCTATAACAGAAGAAAGTAT
CAGGAGGAATCAAGACTAGAGAGACAGAAAATAGAGGGGGTCAAACTGGAATCTGAAGGA
ACCTACAAAATCCTCACCATTTATTCGACTGTCGCCTCATCTCTTGTTATTGCAATGGGG
TTCGCTGCCTTCTTGTTCTGGGCCATGTCTAATGGATCTTGCAGATGCAACATTTGTATA
TAA
>gi|356471845|gb|JN869546.1| Influenza A virus (A/chicken/Guangdong/ZCY/2011(H9N2)) segment 4 hemagglutinin (HA) gene, complete cds
ATGGAAGTAGTATCACTAATAACTATACTACTATTAATAACAGGAAGCAATGCGGATAAA
ATCTGCATTGGCTACCAATCAACAAACTCCACAGAAACTGTAGACACACTAACCGAAAAC
AATGTTCCTGTGACACATGCTAAAGAATTGCTTCACACAGAGCACAATGGGATGCTATGT
GAAACAAACCTGGGGAGTCCTCTTATTCTAGACACCTGTACCATTGAAGGACTAATCTAT
GGCAACCCTTCTTGTGATCTACCGCTGGAAGGGAGAGAATGGTCCTACATTGTCGAAAGA
CCATCGGCTGTTAATGGAGTGTGCTACCCCGGAAATGTAGAAAACCTAGAAGAATTAAGG
TCACTTTTTAGTTCTGCTAGTTCTTACCAAAGAATCCAGATCTTTCCAGATTCAATCTGG
AATGTGTCTTACAGTGGGACAAGCAAAGCATGTTCAGATTCATTCTACAGAAGCATGAGG
TGGTTGACTCAAAAGAACAACAATTACCCTGTTCAAGACGCCCAATACACAAATAATAGA
GGAAAGAACATTCTTTTCATGTGGGGCATAAATCACCCACCCACTGATACTGCACAGACA
AATCTGTACACAAGGACTGACACAACAACAAGTGTGGCGACGGAAGATATAAATAGGACC
TTCAAACCATTGATAGGGCCAAGGCCTCTTGTCAATGGTCTACAAGGAAGGATTGATTAT
TATTGGGCGGTGTTAAAACCAGGTCAGACATTGCGAGTAAGATCCAACGGGAATCTAATC
GCTCCATGGTATGGACACATTCTCTTAGGGGAGAGTCACGGAAGAATCCTGAAAACGGAT
TTAAAGAGTGGTAATTGTGTAGTGCAATGTCAAACAGAAAGAGGTGGTTTGAACACTACA
TTGCCATTTCACAACGTAAGCAAGTACGCATTTGGAAATTGCCCAAAATATATTGGAGTA
AAGAGTCTCAAATTGGCAGTCGGTCTGAGGAATGTGCCTGCTAGATCAAGTAGAGGACTA
TTTGGAGCCATAGCTGGTTTCATAGAGGGAGGTTGGTCAGGATTAGTTGCTGGTTGGTAT
GGGTTCCAGCATTCAAATGATCAAGGAACCGGTATGGCTGCAGATAGAGACTCAACTCAA
AAGGCAATTGACAAAATAACGTCCAAAGTAAATAATATAGTCGACAAAATGAACAAACAG
TATGAAATTATTGACCATGAATTCAGCGACATTGAAACTAGACTCAATATGATCAATGAT
AAGATTGATGACCAAATTCAAGACATATGGGCATATAATGCTGAATTGCTAGTACTGCTT
GAAAATCAAAAAACTCTCGATGAGCATGACGCAAATGTAAACAATCTATATAACAAAGTG
AAGAGGGCACTGGGTTCCAATGCAGTGGAAGATGGGAAAGGATGCTTCGATCTATACCAT
AAATGCGATAACCAGTGCATGGAGACAATTCGAAACGGGACCTACAACAGAAGAAAGTAT
CAGGAGGAATCAAGACTAGAGAGACAGAAAATAGAGGGGGTCAAACTGGAATCTGAAGGA
ACCTACAAAATCCTCACCATTTATTCGACTGTCGCCTCATCTCTTGTTATTGCAATGGGG
TTCGCTGCCTTCTTGTTCTGGGCCATGTCTAATGGATCTTGCAGATGCAACATTTGTATA
TAA
>gi|327420678|gb|JF715051.1| Influenza A virus (A/chicken/Guangdong/HBQ/2011(H9N2)) segment 4 hemagglutinin (HA) gene, complete cds
ATGGAAGTAGTATCACTAATAACTATACTACTATTAATAACAGGAAGCAATGCGGATAAA
ATCTGCATTGGCTACCAATCAACAAACTCCACAGAAACTGTAGACACACTAACCGAAAAC
AATGTTCCTGTGACACATGCTAAAGAATTGCTTCACACAGAGCACAATGGGATGCTATGT
GCAACAAACCTGGGGAGTCCTCTTATTCTAGACACCTGTACCATTGAAGGACTAATCTAT
GGCAACCCTTCTTGTGATCTACCGCTGGAAGGGAGAGAATGGTCCTACATTGTCGAAAGA
CCATCGGCTGTTAATGGAGTGTGCTACCCCGGAAATGTAGAAAACCTAGAAGAATTAAGG
TCACTTTTTAGTTCTGCTAGTTCTTACCAAAGAATCCAGATCTTTCCAGATTCAATCTGG
AATGTGTCTTACAGTGGAACAAGCAAAGCATGTTCAGATTCATTCTACAGAAGCATGAGG
TGGTTGACTCAAAAGAACAACAATTACCCTGTTCAAGACGCCCAATACACAAATAATAGA
GGAAAGAACATTCTTTTCATGTGGGGCATAAATCACCCACCCACTGATACTACACAGACA
AATCTGTACACAAGGACTGACACAACAACAAGTGTGGCGACGGAAGATATAAATAGGACC
TTCAAACCATTGATAGGGCCAAGGCCTCTTGTCAATGGTCAACAAGGAAGGATTGATTAT
TATTGGGCGGTGTTAAAACCAGGTCAGACATTGCGAGTAAGATCCAACGGGAATCTAATC
GCTCCATGGTATGGACACATTCTCTTAGGGGAGAGTCACGGAAGAATCCTGAAAACGGAT
TTAAAGAGTGGTAACTGTGTAGTGCAATGTCAAACAGAAAGAGGTGGTTTGAACACTACA
TTGCCATTTCACAACGTAAGCAAGTACGCATTTGGAAATTGCCCAAAATATATTGGAGTA
AAGAGTCTCAAATTGGCAGTCGGTCTGAGGAATGTGCCTGCTAGATCAAGTAGAGGACTA
TTTGGAGCCATAGCTGGTTTCATAGAGGGAGGTTGGTCAGGATTAGTTGCTGGTTGGTAT
GGGTTCCAGCATTCAAATGATCAAGGAACCGGTATGGCTGCAGATAGAGACTCAACTCAA
AAGGCAATTGACAAAATAACGTCCAAAGTAAATAATATAGTCGACAAAATGAACAAACAG
TATGAAATTATTGACCATGAATTCAGCGAAATTGAAACTAGACTCAATATGATCAATGAT
AAGATTGATGACCAAATTCAAGACATATGGGCATATAATGCTGAATTGCTAGTACTGCTT
GAAAATCAAAAAACTCTCGATGAGCATGACGCAAATGTAAACAATCTATATAACAAAGTG
AAGAGGGCACTGGGTTCCAATGCAGTGGAAGATGGGAAAGGATGCTTCGATCTATACCAT
AAATGCGATAACCAGTGCATGGAGACAATTCGAAACGGGACCTACAACAGAAGAAAGTAT
CAGGAGGAATCAAGACTAGAGAGACAGAAAATAGAGGGGGTCAAACTGGAATCTGAAGGA
ACCTACAAAATCCTCACCATTTATTCGACTGTCGCCTCATCTCTTGTTATTGCAATGGGG
TTCGCTGCCTTCTTGTTCTGGGCCATGTCTAATGGATCTTGCAGATGCAACATTTGTATA
TAA
>gi|327420676|gb|JF715050.1| Influenza A virus (A/chicken/Guangdong/HXK/2011(H9N2)) segment 4 hemagglutinin (HA) gene, complete cds
ATGGAAGTAGTATCACTAATAACTATACTACTAGTAATAACAGGAAGCAATGCAGATAAA
ATCTGCATTGGCTACCAATCAACAAACTCCACAGAAACTGTAGACACGCTAACCGAAAAC
AATGTTCCTGTGACACATGCTAAAGAATTGCTTCACACAGAGCACAATGGGATGCTATGT
GCAACAAACCTGGGGCGTCCTCTTATTCTAGACACCTGTACCATTGAAGGACTAATCTAT
GGCAACCCTTCTTGTGATCTGCCGCTGGAAGGGAGAGAATGGTCCTACATTGTCGAAAGA
CCATCGGTTGTTAATGGAGTGTGCTACCCCGGAAATGTAGAAAACCTGGAAGAATTAAGG
TCACTTTTTAGTTCCGCTAGTTCTTACCAAAGAATCCAGATCTTTCCAGATTCAATCTGG
AATGTATCTTACAGTGGAACAAGCAAAGCATGTTCAGATTCATTCTACAGAAGCATGAGG
TGGTTGACTCAAAAGAACAACAATTACCCTGTTCAAGACGCCCAATACACAAATAATAGA
GGAAAGAACATTCTTTTCATGTGGGGCATAAATCACCCACCCACTGATACTGCACAGACA
AATCTGTACACAAGGGCTGACACAACAACAAGTGTGGCGACGGAAGACATAAATAGGACC
TTCAAACCATTGATAGGGCCAAGGCCTCTTGTCAATGGTCTACAAGGAAGGATTGATTAT
TATTGGGCGGTGTTAAAACCAGGTCAGACATTGCGAGTAAGATCCAACGGGAATCTAATC
GCTCCATGGTATGGACACATTCTCTTAGGGGAGAGTCACGGAAGAATCCTGAAAACGGAT
TTAAAGAGTGGTAATTGTGTAGTGCAATGTCAAACAGAAAGAGGTGGTTTGAACACTACA
TTGCCATTTCACAACGTGAGCAAGTACGCATTCGGAAATTGCCCAAAATATATTGGAGTA
AAGAGTCTCAAATTGGCAGTCGGTCTGAGGAATGTGCCTGCTAGATCAAGTAGAGGACTA
TTTGGAGCCATAGCTGGTTTCATAGAGGGAGGTTGGTCAGGATTAGTTGCTGGTTGGTAT
GGGTTCCAGCATTCAAATGATCAAGGAACCGGAATGGCTGCAGATAGAGACTCAACTCAA
AAGGCAATTGACAAAATAACGTCCAAAGTAAATAATATAGTCGACAAAATGAACAAACAG
TATGAAATTATTGACCATGAATTCAGCGAGATTGAAACTAGACTCAATATGATCAATGAT
AAGATTGATGACCAAATTCAAGACATATGGGCATATAATGCTGAATTGCTAGTACTGCTT
GAAAATCAAAAAACTCTCGATGAGCATGACGCAAATGTAAACAGTCTATATAACAAAGTG
AAGAGGGCACTGGGTTCCAATGCAGTGGAAGATGGGAAAGGATGCTTCGATCTATACCAT
AAATGCGATAACCAGTGCATGGAGACAATTCGAAACGGGACCTATAACAGAAGAAAGTAT
CAGGAGGAATCAAGACTAGAGAGACAGAAAATAGAGGGGGTCAAACTGGAATCTGAAGGA
ACCTACAAAATCCTCACCATTTATTCGACTGTCGCCTCATCTCTTGTTATTGCAATGGGG
TTCGCTGCCTTCTTGTTCTGGGCCATGTCTAATGGATCTTGCAGATGCAACATTTGTATA
TAA
>gi|327420674|gb|JF715049.1| Influenza A virus (A/chicken/Guangdong/LZQ/2011(H9N2)) segment 4 hemagglutinin (HA) gene, complete cds
ATGGAAGTAGTATCACTAATAACTATACTACTATTAATAACAGGAAGCAATGCGGATAAA
ATCTGCATTGGCTACCAATCAACAAACTCCACAGAAACTGTAGACACACTAACCGAAAAC
AATGTTCCTGTGACACATGCTAAAGAATTGCTTCACACAGAGCACAATGGGATGCTATGT
GCAACAAACCTGGGGCGTCCTCTTATTCTAGACACCTGTACCATTGAAGGACTAATCTAT
GGCAACCCTTCTTGTGATCTACCGCTGGAAGGGAAAGAATGGTCCTACATTGTCGAAAGA
CCATCGGCTGTTAATGGAGTGTGCTACCCCGGAAATGTAGAACACCTAGAAGAATTAAGG
TCACTTTTTAGTTCTGCTAGTTCTTACCAAAGAATCCAGATCTTTCCAGATTCAATCTGG
AATGTGTCTTACAGTGGAACAAGCAAAGCATGTTCAGATTCATTCTACAGAAGCATGAGG
TGGTTGACTCAAAAGAACAACAATTACCCTGTTCAAGACGCCCAATACACAAATAATAGA
GGAAAGAACATTCTTTTCATGTGGGGCATAAATCACCCACCCACTGATACCGCACAGACA
AATCTGTACACAAGGACTGACACAACAACAAGTGTGGCGACGGAAGATATAAATAGGACC
TTCAAACCATTGATAGGGCCAAGGCCTCTTGTCAATGGTCTACAAGGAAGGATTGATTAT
TATTGGGCGGTGTTAAAACCAGGTCAGACATTGCGAGTAAGATCCAACGGGAATCTAATC
GCTCCATGGTATGGACACATTCTCTTAGGGGAGAGTCACGGAAGAATCCTGAAAACGGAT
TTAAAGAGTGGTAACTGTGTAGTGCAATGTCAAACAGAAAGAGGTGGTTTGAACACTACA
TTGCCATTTCACAACGTAAGCAAGTACGCATTTGGAAATTGCCCAAAATATATTGGAATA
AAGAGTCTCAAATTGGCAGTCGGTCTGAGGAATGTGCCTGCTAGATCAAGTAGAGGACTA
TTTGGAGCCATAGCTGGTTTCATAGAGGGAGGTTGGTCAGGATTAGTTGCTGGTTGGTAT
GGGTTCCAGCATTCAAATGATCAAGGAACCGGTATGGCTGCAGATAGAGACTCAACTCAA
AAGGCAATTGACAAAATAACGTCCAAAGTAAATAATATAGTCGACAAAATGAACAAACAG
TATGAAATTATTGACCATGAATTCAGCGAGATTGAAACTAGACTCAATATGATCAATGAT
AAGATTGATGACCAAATTCAAGACATATGGGCATATAATGCTGAATTGCTAGTACTGCTT
GAAAATCAAAAAACTCTCGATGAGCATGACGCAAATGTAAACAATCTATATAACAAAGTG
AAGAGGGCACTGGGTTCCAATGCAGTGGAAGATGGGAAAGGATGCTTCGATCTATACCAT
AAATGCGATAACCAGTGCATGGAGACAATTCGAAACGGGACCTATAACAGAAGAAAGTAT
CAGGAGGAATCAAGACTAGAGAGACAGAAAATAGAGGGGGTCAAACTGGAATCTGAAGGA
ACCTACAAAATCCTCACCATTTATTCGACTGTCGCCTCATCTCTTGTTATTGCAATGGGG
TTCGCTGCCTTCTTGTTCTGGGCCATGTCTAATGGATCTTGCAGATGCAACATTTGTATA
TAA
>gi|327420672|gb|JF715048.1| Influenza A virus (A/chicken/Guangdong/FLS/2011(H9N2)) segment 4 hemagglutinin (HA) gene, complete cds
ATGGAAGTAGTATCACTAATAACTATACTACTAGTAATAACAGGAAGCAATGCGGATAAA
ATCTGCATTGGCTACCAATCAACAAACTCCACAGAAACTGTAGACACGCTAACCGAAAAC
AATGTTCCTGTGACACATGCGAAAGAATTGCTTCACACAGAGCACAATGGGATGCTATGT
GCAACAAACCTGGGGCGTCCTCTTATTCTAGACACCTGTACCATTGAAGGATTAATCTAT
GGCAACCCTTCTTGTGATCTACCGCTGGAAGGGAGAGAATGGTCCTACATTGTCGAAAGA
CCATCGGCTGTTAATGGAGTGTGCTACCCCGGAAATGTAGAAAACCTGGAAGAATTAAGG
TCACTTTTTAGTTCCGCTAGTTCTTACCAAAGAATCCAGATCTTTCCAGATTCAATCTGG
AATGTATCTTACAGTGGAACAAGCAAAGCATGTTCAGATTCATTCTACAGAAGCATGAGG
TGGTTGACTCAAAAGAACAACAATTATCCTGTTCAAGACGCCCAATACACAAATAATAGA
GGAAAGAACATTCTTTTCATGTGGGGCATAAATCACCCACCCACTGATACTGTACAGACA
AATCTGTACACAAGGACTGACACAACAACAAGTGTGGCGACGGAAGACATAAATAGGACC
TTCAAACCATTGATAGGGCCAAGGCCTCTTGTCAATGGTCAACAAGGAAGGATTGATTAT
TATTGGGCGGTGTTAAAACCAGGTCAGACATTGCGAGTAAGATCCAACGGGAATCTAATC
GCTCCATGGTATGGACACATTCTCTTAGGGGAGAGTCACGGAAGAATCCTGAAAACGGAT
TTAAAGAGTGGTAACTGTGTAGTGCAATGTCAAACAGAAAGAGGTGGTTTGAACACTACA
TTGCCATTTCACAACGTGAGCAAGTACGCATTCGGAAATTGCCCAAAATATATTGGAGTA
AAGAGTCTCAAATTGGCAGTCGGTCTGAGGAATGTGCCTGCTAGATCAAGTAGAGGACTA
TTTGGAGCCATAGCTGGTTTCATAGAGGGAGGTTGGTCAGGATTAGTTGCTGGTTGGTAT
GGGTTCCAGCATTCAAATGATCAAGGAACCGGAATGGCTGCAGATAGAGACTCAACTCAA
AAGGCAATTGACAAAATAACGTCCAAAGTAAATAATATAGTCGACAAAATGAACAAACAG
TATGAGATTATTGACCATGAATTCAGCGAGATTGAAACTAGACTCAATATGATCAATGAT
AAGATTGATGACCAAATTCAAGACATATGGGCATATAATGCTGAATTGCTAGTACTGCTT
GAAAATCAAAAAACTCTCGATGAGCATGACGCAAATGTAAACAATCTATATAACAAAGTG
AAGAGGGCACTGGGTTCCAATGCATTGGAAGATGGGAAAGGATGCTTCGATCTATACCAT
AAATGCGATAACCAGTGCATGGAGACAATTCGAAACGGGACCTATAACAGAAGAAAGTAT
CAGGAGGAATCAAGACTAGAGAGACAGAAAATAGAGGGGGTCAAACTGGAATCTGAAGGA
ACCTACAAAATCCTCACCATTTATTCGACTGTCGCCTCATCTCTTGTTATTGCAATGGGG
TTCGCTGCCTTCTTGTTCTGGGCCATGTCTAATGGATCTTGCAGATGCAACATTTGTATA
TAA
>gi|327420670|gb|JF715047.1| Influenza A virus (A/chicken/Guangdong/HYF/2011(H9N2)) segment 4 hemagglutinin (HA) gene, complete cds
ATGGAAGTAGTATCACTAATAACTATACTACTATTAATAACAGGAAGCAATGCGGATAAA
ATCTGCATTGGATACCAATCAACAAACTCCACAGAAACTGTAGACACACTAACCGAAAAC
AATGTTCCTGTGACACATGCTAAAGAATTGCTTCACACAGAGCACAATGGGATGCTATGT
GCAACAAACCTGGGGAGTCCTCTTATTCTAGACACCTGTACCATTGAAGGACTAATCTAT
GGCAACCCTTCTTGTGATCTACCGCTGGAAGGGAGAGAATGGTCCTACATTGTCGAAAGA
CCATCGGCTGTTAATGGAGTGTGCTACCCCGGAAATGTAGAAAACCTAGAAGAATTAAGG
TCACTTTTTAGTTCTGCTAGTTCTTACCAAAGAATCCAGATCTTTCCAGATTCAATCTGG
AATGTGTCTTACAGTGGAACAAGCAAAGCATGTTCAGATTCATTCTACAGAAGCATGAGG
TGGTTGACTCAAAAGAACAACAATTACCCTGTTCAAGACGCCCAATACACAAATAATAGA
GGAAAGAACATTCTTTTCATGTGGGGCATAAATCACCCACCCACTGATACTGCACAGACA
AATCTGTACACAAGGACTGACACAACAACAAGTGTGGCGACGGAAGATATAAATAGGACC
TTCAAACCATTGATAGGGCCAAGGCCTCTTGTCAATGGTCTACAAGGAAGGATTGATTAT
TATTGGGCGGTGTTAAAACCAGGTCAGACATTGCGAGTAAGATCCAACGGGAATCTAATC
GCTCCATGGTATGGACACATTCTCTTAGGGGAGAGTCACGGAAGAATCCTGAAAACGGAT
TTAAAGAGTGGTAACTGTGTAGTGCAATGTCAAACAGAAAGAGGTGGTTTGAACACTACA
TTGCCATTTCACAACGTAAGCAAGTACGCATTTGGAAATTGCCCAAAATATATTGGAGTA
AAGAGTCTCAAATTGGCAGTCGGTCTGAGGAATGTGCCTGCTAGATCAAGTAGAGGACTA
TTTGGAGCCATAGCTGGTTTCATAGAGGGAGGTTGGTCAGGATTAGTTGCTGGTTGGTAT
GGGTTCCAGCATTCAAATGATCAAGGAACCGGTATGGCTGCAGATAGAGACTCAACTCAA
AAGGCAATTGACAAAATAACGTCCAAAGTAAATAATATAGTCGACAAAATGAACAAACAG
TATGAAATTATTGACCATGAATTCAGCGAAATTGAAACTAGACTCAATATGATCAATGAT
AAGATTGATGACCAAATTCAAGACATATGGGCATATAATGCTGAATTGCTAGTACTGCTT
GAAAATCAAAAAACTCTCGATGAGCATGACGCAAATGTAAACAATCTATATAACAAAGTG
AAGAGGGCACTGGGTTCCAATGCAGTGGAAGATGGGAAAGGATGCTTCGATCTATACCAT
AAATGCGATAACCAGTGCATGGAGACAATTCGAAACGGGACCTACAACAGAAGAAAGTAT
CAGGAGGAATCAAGACTAGAGAGACAGAAAATAGAGGGGGTCAAACTGGAATCTGAAGGA
ACCTACAAAATCCTCACCATTTATTCGACTGTCGCCTCATCTCTTGTTATTGCAATGGGG
TTCGCTGCCTTCTTGTTCTGGGCCATGTCTAATGGATCTTGCAGATGCAACATTTGTATA
TAA
>gi|327420668|gb|JF715046.1| Influenza A virus (A/chicken/Guangdong/LJH/2011(H9N2)) segment 4 hemagglutinin (HA) gene, complete cds
ATGGAAGTAGTATCACTAATAACTATACTACTATTAATAACAGGAAGCAATGCGGATAAA
ATCTGCATTGGCTACCAATCAACAAACTCCACAGAAACTGTAGACACACTAACCGAAAAC
AATGTTCCTGTGACACATGCTAAAGAATTGCTTCACACAGAGCACAATGGGATGCTATGT
GCAACAAACCTGGGGCGTCCTCTTATTCTAGACACCTGTACCATTGAAGGACTAATCTAT
GGCAACCCTTCTTGTGATCTACCGCTGGAAGGGAGAGAATGGTCCTACATTGTCGAAAGA
CCATCGGCTGTTAATGGAGTGTGCTACCCCGGAAATGTAGAAAACCTAGAAGAATTAAGG
TCACTTTTTAGTTCTGCTAGTTCTTACCAAAGAATCCAGATCTTTCCAGATTCAATCTGG
AATGTGTCTTACAGTGGAACAAGCAAAGCATGTTCAGATTCATTCTACAGAAGCATGAGG
TGGTTGACTCAAAAGAACAACAATTACCCTGTTCAAGACGCCCAATACACAAATAATAGA
GGAAAGAACATTCTTTTCATGTGGGGCATAAATCACCCACCCACTGATACTGTACAGACA
AATCTGTACACAAGGACTGACACAACAACAAGTGTGGCGACGGAAGATATAAATAGGACC
TTCAAACCATTGATAGGGCCAAGGCCTCTTGTCAATGGTCAACAAGGAAGGATTGATTAT
TATTGGGCGGTGTTAAAACCAGGTCAGACATTGCGAGTAAGATCCAACGGGAATCTAATC
GCTCCATGGTATGGACATATTCTCTTAGGGGAGAGTCACGGAAGAATCCTGAAAACGGAT
TTAAAGAGTGGTAACTGTGTAGTGCAATGTCAAACAGAAAGAGGTGGTTTGAACACTACA
TTGCCATTTCACAACGTAAGCAAGTACGCATTTGGAAATTGCCCAAAATATATTGGAGTA
AAGAGTCTCAAATTGGCAGTCGGTCTGAGGAATGTGCCTGCTAGATCAAGTAGAGGACTA
TTTGGAGCCATAGCTGGTTTCATAGAGGGAGGTTGGTCAGGATTAGTTGCTGGTTGGTAT
GGGTTCCAGCATTCAAATGATCAAGGAACCGGTATGGCTGCAGATAGAGACTCAACTCAA
AAGGCAATTGACAAAATAACGTCCAAAGTAAATAATATAGTCGACAAAATGAACAAACAG
TATGAAATTATTGACCATGAATTCAGCGAGATTGAAACTAGACTCAATATGATCAATGAT
AAGATTGATGACCAAATTCAAGACATATGGGCATATAATGCTGAATTGCTAGTACTGCTT
GAAAATCAAAAAACTCTCGATGAGCATGACGCAAATGTAAACAATCTATATAACAAAGTG
AAGAGGGCACTGGGTTCCAATGCAGTGGAAGATGGGAAAGGATGCTTCGATCTATACCAT
AAATGCGATAACCAGTGCATGGAGACAATTCGAAACGGGACCTATAACAGAAGAAAATAT
CAGGAGGAATCAAGAATAGAGAGACAGAAAATAGAGGGGGTCAAACTGGAATCTGAAGGA
ACCTACAAGATCCTCACCATTTATTCGACTGTCGCCTCATCTCTTGTTATTGCAATGGGG
TTCGCTGCCTTCTTGTTCTGGGCCATGTCTAATGGATCTTGCAGATGCAACATTTGTATA
TAA
>gi|327420660|gb|JF715042.1| Influenza A virus (A/chicken/Guangdong/LJD/2011(H9N2)) segment 4 hemagglutinin (HA) gene, complete cds
ATGGAAGTAGTATCACTAATAACTATACTACTATTAATAACAGGAAGCAATGCGGATAAA
ATCTGCATTGGCTACCAATCAACAAACTCCACAGAAACTGTAGACACACTAACCGAAAAC
AATGTTCCTGTGACACATGCTAAAGAATTGCTTCACACAGAGCACAATGGGATGCTATGT
GCAACAAACCTGGGGAGTCCTCTTATTCTAGACACCTGTACCATTGAAGGACTAATCTAT
GGCAACCCTTCTTGTGATCTACCGCTGGAAGGGAGAGAATGGTCCTACATTGTCGAAAGA
CCATCGGCTGTTAATGGAGTGTGCTACCCCGGAAATGTAGAAAACCTAGAAGAATTAAGG
TCACTTTTTAGTTCTGCTAGTTCTTACCAAAGAATCCAGATCTTTCCAGATTCAATCTGG
AATGTGTCTTACAGTGGAACAAGCAAAGCATGTTCAGATTCATTCTACAGAAGCATGAGG
TGGTTGACTCAAAAGAACAACAATTACCCTATTCAAGACGCCCAATACACAAATAATAGA
GGAAAGAACATTCTTTTCATGTGGGGCATAAATCACCCACCCACTGATACTGCACAGACA
AATCTGTACACAAGGACTGACACAACAACAAGTGTGGCGACGGAAGATATAAATAGGACC
TTCAAACCATTGATAGGGCCAAGGCCTCTTGTCAATGGTCTACAAGGAAGGATTGATTAT
TATTGGGCGGTGTTAAAACCAGGTCAGACATTGCGAGTAAGATCCAACGGGAATCTAATC
GCTCCATGGTATGGACACATTCTCTTAGGGGAGAGTCATGGAAGAATCCTGAAAACGGAT
TTAAAGAGTGGTAACTGTGTAGTGCAATGTCAAACAGAAAGAGGTGGTTTGAACACTACA
TTGCCATTTCACAACGTAAGCAAGTACGCATTTGGAAATTGCCCAAAATATATTGGAGTA
AAGAGTCTCAAATTGGCAGTCGGTCTGAGGAATGTGCCTGCTAGATCAAGTAGAGGACTA
TTTGGAGCCATAGCTGGTTTCATAGAGGGAGGTTGGTCAGGATTAGTTGCTGGTTGGTAT
GGGTTCCAGCATTCAAATGATCAAGGAACCGGTATGGCTGCAGATAGAGACTCAACTCAA
AAGGCAATTGACAAAATAACGTCCAAAGTAAATAATATAGTCGACAAAATGAACAAACAG
TATGAAATTATTGACCATGAATTCAGCGAGATTGAAACTAGACTCAATATGATCAATGAT
AAGATTGATGACCAAATTCAAGACATATGGGCATATAATGCTGAATTGCTAGTACTGCTT
GAAAATCAAAAAACTCTCGATGAGCATGACGCAAATGTAAACAATCTATATAACAAAGTG
AAGAGGGCACTGGGTTCCAATGCAGTGGAAGATGGGAAAGGATGCTTCGATCTATACCAT
AAATGCGATAACCAGTGCATGGAGACAATTCGAAACGGGACCTACAACAGAAGAAAGTAT
CAGGAGGAATCAAGACTAGAGAGACAGAAAATAGAGGGGGTCAAACTGGAATCTGAAGGA
ACCTACAAAATCCTCACCATTTATTCGACTGTCGCCTCATCTCTTGTTATTGCAATGGGG
TTCGCTGCCTTCTTGTTCTGGGCCATGTCTAATGGATCTTGCAGATGCAACATTTGTATA
TAA
>gi|327420652|gb|JF715038.1| Influenza A virus (A/chicken/Guangdong/CJZ/2011(H9N2)) segment 4 hemagglutinin (HA) gene, complete cds
ATGGAAGTAGTATCACTAATAACTATACTACTAGTAATAACAGGAAGCAATGCGGATAAA
ATCTGCATTGGCTACCAATCAACAAACTCCACAGAAACTGTAGACACGCTAACCGAAAAC
AATGTTCCTGTGACACATGCTAAAGAATTGCTTCACACAGAGCACAATGGGATGCTATGT
GCAACAAACCTGGGGCGTCCTCTTATTCTAGACACCTGTACCATTGAAGGACTAATCTAT
GGCAACCCTTCTTGTGATCTACCGCTGGAAGGGAGAGAATGGTCCTACATTGTCGAAAGA
CCATCGGCTGTTAATGGAGTGTGCTACCCCGGAAATGTAGAAAACCTGGAAGAATTAAGG
TCACTTTTTAGTTACGCTAGTTCTTACCAAAGAATCCAGATCTTTCCAGATTCAATCTGG
AATGTATCTTACAGTGGAACAAGCAAAGCATGTTCAGATTCATTCTACAGAAGCATGAGG
TGGTTGACTCAAAAGAACAACAATTACCCTGTTCAAGACGCCCAATACACAAATAATAGA
GGAAAGAACATTCTTTTCATGTGGGGCATAAATCACCCACCCACTGATACTGCACAGACA
AATCTGTACACAAGGACTGACACAACAACAAGTGTGGCGACGGAAGACATAAATAGGACC
TTCAAACCATTGATAGGGCCAAGGCCTCTTGTCAATGGTCTACAAGGAAGGATTGATTAT
TATTGGGCAGTGTTAAAACCAGGTCAGACATTGCGAGTAAGATCCAACGGGAACCTAATT
GCTCCATGGTATGGACACATTCTCTTAGGGGAGAGTCACGGAAGAATCCTGAAAACGGAT
TTAAAGAGTGGTAACTGTGTAGTGCAATGTCAAACAGAAAGAGGTGGTTTGAACACTACA
TTGCCATTTCACAACGTGAGCAAGTACGCATTCGGAAATTGCCCAAAATATATTGGAGTA
AAGAGTCTCAAATTGGCAGTCGGTCTGAGGAATGTGCCTGCTAGATCAAGTAGAGGACTA
TTTGGAGCCATAGCTGGTTTCATAGAGGGAGGTTGGTCAGGATTAGTTGCTGGTTGGTAT
GGGTTCCAGCATTCAAATGATCAAGGAACCGGAATGGCTGCAGATAGAGACTCAACTCAG
AAGGCAATTGACAAAATAACGTCCAAAGTAAATAATATAGTCGACAAAATGAACAAACAG
TATGAAATTATTGACCATGAATTCAGCGAGATTGAAACTAGACTCAATATGATCAATGAT
AAGATTGATGACCAAATTCAAGACATATGGGCATATAATGCTGAATTACTAGTACTGCTT
GAAAATCAAAAAACTCTCGATGAGCATGACGCAAATGTAAACAATCTATATAACAAAGTG
AAGAGGGCACTGGGTTCCAATGCAGTGGAAGATGGGAAAGGATGCTTCGATCTATACCAT
AAATGCGATAACCAGTGCATGGAGACAATTCGAAACGGGACCTATAACAGAAGAAAGTAT
CAGGAGGAATCAAGACTAGAGAGACAGAAAATAGAGGGGGTCAAACTGGAATCTGAAGGA
ACCTACAAAATCCTCACCATTTATTCGACTGTCGCCTCATCTCTTGTTATTGCAATGGGG
TTCGCTGCCTTCTTGTTCTGGGCCATGTCTAATGGATCTTGCAGATGCAACATTTGTATA
TAA
>gi|327420646|gb|JF715035.1| Influenza A virus (A/chicken/Guangdong/MYS/2011(H9N2)) segment 4 hemagglutinin (HA) gene, complete cds
ATGGAAGTAGTATCACTAATAACTATACTACTAGTAATAACAGGGAGCAATGCGGATAAA
ATCTGCATTGGCTACCAATCAACAAACTCCACAGAAACTGTAGACACGCTAACCGAAAAC
AATGTTCCTGTGACACATGCTAAAGAATTGCTTCACACAGAGCACAATGGGATGCTATGT
GCAACAAACCTGGGGCGTCCTCTTATTCTAGACACCTGTACCATTGAAGGACTAATCTAT
GGCAACCCTTCTTGTGATCTACCGCTGGAAGGGAGAGAATGGTCCTACATTGTCGAAAGA
CCATCGGCTGTTAATGGAGTGTGCTACCCCGGAAATGTAGAAAACCTGGAAGAATTAAGG
TCACTTTTTAGTTCCGCTAGTTCTTACCAAAGAATCCAGATCTTTCCAGATTCAATCTGG
AATGTATCTTACAGTGGAACAAGCAAAGCATGTTCAGATTCATTCTACAGAAGCATGAGG
TGGTTGACTCAAAAGAACAACAATTACCCTGTTCAAGACGCCCAATACACAAATAATAGA
GGAAAGAACATTCTTTTCATGTGGGGCATAAATCACCCACCCACTGATACTGCACAGACA
AATCTGTACACAAGGACTGACACAACAACAAGTGTGGCGACGGAAGACATAAATAGGACC
TTCAAACCATTGATAGGGCCAAGGCCTCTTGTCAATGGTCTACAAGGAAGGATTGATTAT
TATTGGGCAGTGTTAAAACCAGGTCAGACATTGCGAGTAAGATCCAACGGGAACCTAATC
GCTCCATGGTATGGACACATTCTCTTAGGGGAGAGTCACGGAAGAATCCTGAAAACGGAT
TTAAAGAGTGGTAACTGTGTAGTGCAATGTCAAACAGAAAGAGGTGGTTTGAACACTACA
TTGCCATTTCACAACGTGAGCAAGTACGCATTCGGAAATTGCCCAAAATATATTGGAGTA
AAGAGTCTCAAATTGGCAGTCGGTCTGAGGAATGTGCCTGCTAGATCAAGTAGAGGACTA
TTTGGAGCCATAGCTGGTTTCATAGAGGGAGGTTGGTCAGGATTAGTTGCTGGTTGGTAT
GGGTTCCAGCATTCAAATGATCAAGGAACCGGAATGGCTGCAGATAGAGACTCAACTCAG
AAGGCAATTGACAAAATAACGTCCAAAGTAAATAACATAGTCGACAAAATGAACAAACAG
TATGAAATTATTGACAATGAATTCAGTGAGATTGAAACTAGACTCAATATGATCAATGAT
AAGATTGATGACCAAATTCAAGACATATGGGCATATAATGCTGAATTACTAGTACTGCTT
GAAAATCAAAAAACTCTCGATGAGCATGACGCAAATGTAAACAATCTATATAACAAAGTG
AAGAGGGCACTGGGTTCCAATGCAGTGGAAGATGGGAAAGGATGCTTCGATCTATACCAT
AAATGCGATAACCAGTGCATGGAGACAATTCGAAACGGGACCTATAACAGAAGAAAGTAT
CAGGAGGAATCAAGACTAGAGAGACAGAAAATAGAGGGGGTCAAACTGGAATCTGAAGGA
ACCTACAAAATCCTCACCATTTATTCGACTGTCGCCTCATCTCTTGTTATTGCAATGGGG
TTCGCTGCCTTCTTGTTCTGGGCCATGTCTAATGGATCTTGCAGATGCAACATTTGTATA
TAA
>gi|327420644|gb|JF715034.1| Influenza A virus (A/chicken/Guangdong/YJX/2011(H9N2)) segment 4 hemagglutinin (HA) gene, complete cds
ATGGAAGTAGTATCACTAATAACTATACTACTAGTAATAACAGGAAGCAATGCGGATAAA
ATCTGCATTGGCTACCAATCAACAAACTCCACAGAAACTGTAGACACGCTAACCGAAAAC
AATGTTCCTGTGACGCATGCTAAAGAATTGCTTCACACAGAGCACAATGGGATGCTATGT
GCAACAAACCTGGGGCGTCCTCTTATTCTAGACACCTGTACCATTGAAGGACTAATCTAT
GGCAACCCTTCTTGTGATCTACCGCTGGAAGGGAGAGAATGGTCCTACATTGTCGAAAGA
CCATCGGCTGTTAATGGAGTGTGCTACCCCGGAAATGTAGAAAACCTGGAAGAATTAAGG
TCACTTTTTAGTTCCGCTAGTTCTTACCAAAGAATCCAGATCTTTCCAGATTCAATCTGG
AATGTATCTTACAATGGAACAAGCAAAGCATGTTCAGATTCATTCTACAGAAGCATGAGG
TGGTTGACTCAAAAGAACAACAATTACCCTGTTCAAGACGCTCAATACACAAATAATAGA
GGAAAGAACATTCTTTTCATGTGGGGCATAAATCACCCACCCACTGATACTGCACAGACA
AATCTGTACACAAGGACTGACACAACAACAAGTGTGGCGACGGAAGACATAAATAGGACC
TTCAAACCATTGATAGGGCCAAGGCCTCTTGTCAATGGTCTACAAGGAAGGATTGATTAT
TATTGGGCGGTGTTAAAACCAGGTCAGACATTGCGAGTAAGATCCAACGGGAATCTAATC
GCTCCATGGTATGGATACATTCTCTTAGGGGAGAGTCACGGAAGAATCCTGAAAACGGAT
TTAAAGAGTGGTAACTGTGTAGTGCAATGTCAAACAAAAAGAGGTGGTTTGAACACTACA
TTGCCATTTCACAACGTGAGCAAGTACGCATTCGGAAATTGCCCAAAATATATTGGAGTA
AAGAGTCTCAAATTGGCAGTCGGTCTGAGGAATGTGCCTGCTAGATCAAGTAGAGGACTA
TTTGGAGCCATAGCTGGTTTCATAGAGGGAGGTTGGTCAGGATTAGTTGCTGGTTGGTAT
GGGTTCCAGCATTCAAATGATCAAGGAACCGGAATGGCTGCAGATAGAGACTCAACTCAG
AAGGCAATTGACAAAATAACGTCCAAAGTAAATAATATAGTCGACAAAATGAACAAACAG
TATGAAATTATTGACCATGAATTCAGCGAGATTGAAACTAGACTCAATATGATCAACGAT
AAGGTTGATGACCAAATTCAAGACATATGGGCATATAATGCTGAATTGCTAGTACTGCTT
GAAAATCAAAAAACTCTCGATGAGCATGACGCAAATGTAAACAATCTATATAACAAAGTG
AAGAGGGCACTGGGTTCCAATGCAGTGGAAGATGGGAAAGGATGCTTCGATCTATACCAT
AAATGCGATAATCAGTGCATGGAGACAATTCGAAACGGGACCTATAACAGAAGAAAGTAT
CAGGAGGAATCAAGACTAGAGAGACAGAAAATAGGGGGGGTCAAACTGGAATCTGAAGGA
ACCTACAAAATCCTCACCATTTATTCGACTGTCGCCTCATCTCTTGTTATTGCAATGGGG
TTCGCTGCCTTCTTGTTCTGGGCCATGTCTAATGGATCTTGCAGATGCAACATTTGTATA
TAA
>gi|327420638|gb|JF715031.1| Influenza A virus (A/chicken/Guangdong/ZPY/2011(H9N2)) segment 4 hemagglutinin (HA) gene, complete cds
ATGGAAGTAGTATCACTAATAACTATACTACTAGTAATAACAGGAAGCAATGCAGATAAA
ATCTGCATTGGCTACCAATCAACAAACTCCACAGAAACTGTAGACACGCTAACCGAAAAC
AATGTTCCTGTGACACATGCTAAAGAATTGCTTCACACAGAGCACAATGGGATGCTATGT
GCAACAAACCTGGGGCGTCCTCTTATTCTAGACACCTGTACCATTGAAGGACTAATCTAT
GGCAACCCTTCTTGTGATCTGCCGCTGGAAGGGAGAGAATGGTCCTACATTGTCGAAAGA
CCATCGGCTGTTAATGGGGTGTGCTACCCCGGAAATGTAGAAAACCTGGAAGAATTAAGG
TCACTTTTTAGTTCCGCTAGTTCTTACCAAAGAATCCAGATCTTTCCAGATTCAATCTGG
AATGTATCTTACAGTGGAACAAGCAAAGCATGTTCAGATTCATTCTACAGAAGCATGAGG
TGGTTGACTCAAAAGAACAACAATTACCCTGTTCAAGACGCCCAATACACAAATAATAGA
GGAAAGAACATTCTTTTCATGTGGGGCATAAATCACCCACCCACTGATACTGCACAGACA
AATCTGTACACAAGGGCTGACACAACAACAAGTGTGGCGACGGAAGACATAAATAGGACC
TTCAAACCATTGATAGGGCCAAGGCCTCTTGTCAATGGTCTACAAGGAAGGATTGATTAT
TATTGGGCGGTGTTAAAACCAGGTCAGACATTGCGAGTAAGATCCAACGGGAATCTAATC
GCTCCATGGTATGGACACATTCTCTTAGGGGAGAGTCACGGAAGAATCCTGAAAACGGAT
TTAAAGAGTGGTAATTGTGTAGTGCAATGTCAAACAGAAAGAGGTGGTTTGAACACTACA
TTGCCATTTCACAACGTGAGCAAGTACGCATTCGGAAATTGCCCAAAATATATTGGAGTA
AAGAGTCTCAAATTGGCAGTCGGTCTGAGGAATGTGCCTGCTAGATCAAGTAGAGGACTA
TTTGGAGCCATAGCTGGTTTCATAGAGGGAGGTTGGTCAGGATTAGTTGCTGGTTGGTAT
GGGTTCCAGCATTCAAATGATCAAGGAACCGGAATGGCTGCAGATAGAGACTCAACTCAA
AAGGCAATTGACAAAATAACGTCCAAAGTAAATAATATAGTCGACAAAATGAACAAACAG
TATGAAATTATTGACCATGAATTCAGCGAGATTGAAACTAGACTCAATATGATCAATGAT
AAGATTGATGACCAAATTCAAGACATATGGGCATATAATGCTGAATTGCTAGTACTGCTT
GAAAACAAAAAAACTCTCGATGAGCATGACGCAAATGTAAACAATCTATATAACAAAGTG
AAGAGGGCACTGGGTTCCAATGCAGTGGAAGATGGGAAAGGATGCTTCGATCTATACCAT
AAATGCGATAACCAGTGCATGGAGACAATTCGAAACGGGACCTATAACAGAAGAAAGTAT
CAGGAGGAATCAAGACTAGAGAGACAGAAAATAGAGGGGGTCAAACTGGAATCTGAAGGA
ACCTACAAAATCCTCACCATTTATTCGACTGTCGCCTCATCTCTTGTTATTGCAATGGGG
TTCGCTGCCTTCTTGTTCTGGGCCATGTCTAATGGATCTTGCAGATGCAACATTTGTATA
TAA
>gi|327420632|gb|JF715028.1| Influenza A virus (A/chicken/Guangdong/LYQ/2011(H9N2)) segment 4 hemagglutinin (HA) gene, complete cds
ATGGAAGTAGTATCACTAATAACTATACTACTAGTAATAACAGGAAGCAATGCGGATAAA
ATCTGCATTGGCTACCAATCAACAAACTCCACAGAAACTGTAGACACGCTAACCGAAAAC
AATGTTCCTGTGACACATGCGAAAGAATTGCTTCACACAGAGCACAATGGGATGCTATGT
GCAACAAACCTGGGGCGTCCTCTTATTCTAGACACCTGTACCATTGAAGGATTAATCTAT
GGCAACCCTTCTTGTGATCTACCGCTGGAAGGGAGAGAATGGTCCTACATTGTCGAAAGA
CCATCGGCTGTTAATGGAGTGTGCTACCCCGGAAATGTAGAAAACCTGGAAGAATTAAGG
TCACTTTTTAGTTCCGCTAGTTCTTACCAAAGAATCCAGATCTTTCCAGATTCAATCTGG
AATGTATCTTACAGTGGAACAAGCAAAGCATGTTCAGATTCATTCTACAGAAGCATGAGG
TGGTTGACTCAAAAGAACAACAATTATCCTGTTCAAGACGCCCAATACACAAATAATAGA
GGAAAGAACATTCTTTTCATGTGGGGTATAAATCACCCACCCACTGATACTGCACAGACA
AATCTGTACACAAGGACTGACACAACAACAAGTGTGGCGACGGAAGACATAAATAGGACC
TTCAAACCATTGATAGGGCCAAGGCCTCTTGTCAATGGTCTACAAGGAAGGATTGATTAT
TATTGGGCGGTGTTAAAACCAGGTCAGACATTGCGAGTAAGATCCAACGGGAATCTAATC
GCTCCATGGTATGGACACATTCTCTTAGGGGAGAGTCACGGAAGAATCCTGAAAACGGAT
TTAAAGAGTGGTAACTGTGTAGTGCAATGTCAAACAGAAAGAGGTGGTTTGAACACTACA
TTGCCATTTCACAACGTGAGCAAGTACGCATTCGGAAATTGCCCAAAATATATTGGAGTA
AAGAGTCTCAAATTGGCAGTCGGTCTGAGGAATGTGCCTGCTAGATCAAGTAGAGGACTA
TTTGGAGCCATAGCTGGTTTCATAGAGGGAGGTTGGTCAGGATTAGTTGCTGGTTGGTAT
GGGTTCCAGCATTCAAATGATCAAGGAACCGGAATGGCTGCAGATAGAGACTCAACTCAA
AAGGCAATTGACAAAATAACGTCCAAAGTAAATAATATAGTCGACAAAATGAACAAACAG
TATGATATTATTGACCATGAATTCAGCGAGATTGAAACTAGACTCAATATGATCAATGAT
AAGATTGATGACCAAATCCAAGACATATGGGCATATAATGCTGAATTGCTAGTACTGCTT
GAAAATCAAAAAACTCTCGATGAGCATGACGCAAATGTAAACAATCTATATAACAAAGTG
AAGAGGGCACTGGGTTCCAATGCAGTGGAAGATGGGAAAGGATGCTTCGATCTATACCAT
AAATGCGATAACCAGTGCATGGAGACAATTCGAAACGGGACCTATAACAGAAGAAAGTAT
CAGGAGGAATCAAGACTAGAGAGACAGAAAATAGAGGGGGTCAAACTGGAATCTGAAGGA
ACCTACAAAATCCTCACCATTTATTCGACTGTCGCCTCATCTCTTGTTATTGCAATGGGG
TTCGCTGCCTTCTTGTTCTGGGCCATGTCTAATGGATCTTGCAGATGCAACATTTGTATA
TAA
>gi|327420630|gb|JF715027.1| Influenza A virus (A/chicken/Guangdong/LMQ/2011(H9N2)) segment 4 hemagglutinin (HA) gene, complete cds
ATGGAAGTAGTATCACTAATAACTATACTACTATTAATAACAGGAAGCAATGCGGATAAA
ATCTGCATTGGCTACCAATCAACAAACTCCACAGAAACTGTAGACACACTAACCGAAAAC
AATGTTCCTGTGACACATGCTAAAGAATTGCTTCACACAGAGCACAATGGGATGCTATGT
GCAACAAACCTGGGGAGTCCTCTTATTCTAGACACCTGTACCATTGAAGGACTAATCTAT
GGCAACCCTTCTTGTGATCTACCGCTGGAAGGGAGAGAATGGTCCTACATTGTCGAAAGA
CCATCGGCTGTTAATGGAGTGTGCTACCCCGGAAATGTAGAAAACCTAGAAGAATTAAGG
TCACTTTTTAGTTCTGCTAGTTCTTACCAAAGAATCCAGATCTTTCCAGATTCAATCTGG
AATGTGTCTTACAGTGGAACAAGCAAAGCATGTTCAGATTCATTCTACAGAAGCATGAGG
TGGTTGACTCAAAAGAACAACAATTACCCTATTCAAGACGCCCAATACACAAATAATAGA
GGAAAGAACATTCTTTTCATGTGGGGCATAAATCACCCACCCACTGATACTGCACAGACA
AATCTGTACACAAGGACTGACACAACAACAAGTGTGGCGACGGAAGATATAAATAGGACC
TTCAAACCATTGATAGGGCCAAGGCCTCTTGTCAATGGTCTACAAGGAAGGATTGATTAT
TATTGGGCGGTGTTAAAACCAGGTCAGACATTGCGAGTAAGATCCAACGGGAATCTAATC
GCTCCATGGTATGGACACATTCTCTTAGGGGAGAGTCATGGAAGAATCCTGAAAACGGAT
TTAAAGAGTGGTAACTGTGTAGTGCAATGTCAAACAGAAAGAGGTGGTTTGAACACTACA
TTGCCATTTCACAACGTAAGCAAGTACGCATTTGGAAATTGCCCAAAATATATTGGAGTA
AAGAGTCTCAAATTGGCAGTCGGTCTGAGGAATGTGCCTGCTAGATCAAGTAGAGGACTA
TTTGGAGCCATAGCTGGTTTCATAGAGGGAGGTTGGTCAGGATTAGTTGCTGGTTGGTAT
GGGTTCCAGCATTCAAATGATCAAGGAACCGGTATGGCTGCAGATAGAGACTCAACTCAA
AAGGCAATTGACAAAATAACGTCCAAAGTAAATAATATAGTCGACAAAATGAACAAACAG
TATGAAATTATTGACCATGAATTCAGCGAGATTGAAACTAGACTCAATATGATCAATGAT
AAGATTGATGACCAAATTCAAGACATATGGGCATATAATGCTGAATTGCTAGTACTGCTT
GAAAATCAAAAAACTCTCGATGAGCATGACGCAAATGTAAACAATCTATATAACAAAGTG
AAGAGGGCACTGGGTTCCAATGCAGTGGAAGATGGGAAAGGATGCTTCGATCTATACCAT
AAATGTGATAACCAGTGCATGGAGACAATTCGAAACGGGACCTACAACAGAAGAAAGTAT
CAGGAGGAATCAAGACTAGAGAGACAGAAAATAGAGGGGGTCAAACTGGAATCTGAAGGA
ACCTACAAAATCCTCACCATTTATTCGACTGTCGCCTCATCTCTTGTTATTGCAATGGGG
TTCGCTGCCTTCTTGTTCTGGGCCATGTCTAATGGATCTTGCAGATGCAACATTTGTATA
TAA
>gi|327420626|gb|JF715025.1| Influenza A virus (A/chicken/Guangdong/LYL/2011(H9N2)) segment 4 hemagglutinin (HA) gene, complete cds
ATGGAAGTAGTATCACTAATAACTATACTACTATTAATAACAGGAAGCAATGCGGATAAA
ATCTGCATTGGCTACCAATCAACAAACTCCACAGAAACTGTAGACACACTAACCGAAAAC
AATGTTCCTGTGACACATGCTAAAGAATTGCTTCACACAGAGCACAATGGGATGCTATGT
GCAACAAACCTGGGGCGTCCTCTTATTCTAGACACCTGTACCATTGAAGGACTAATCTAT
GGCAACCCTTCTTGTGATCTACCGCTGGAAGGGAAAGAATGGTCCTACATTGTCGAAAGA
CCATCGGCTGTTAATGGAGTGTGCTACCCCGGAAATGTAGAAAACCTAGAAGAATTAAGG
TCACTTTTTAGTTCTGCTAGTTCTTACCAAAGAATCCAGATCTTTCCAGATTCAATCTGG
AATGTGTCTTACAGTGGAACAAGCAAAGCATGTTCAGATTCATTCTACAGAAGCATGAGG
TGGTTGACTCAAAAGAACAACAATTACCCTGTTCAAGACGCCCAATACACAAATAATAGA
GGAAAGAACATTCTTTTCATGTGGGGCATAAATCACCCACCCACTGATACTGCACAGACA
AATCTGTACACAAGGACTGACACAACAACAAGTGTGGCGACGGAAGATATAAATAGGACC
TTCAAACCATTGATAGGGCCAAGGCCTCTTGTCAATGGTCTACAAGGAAGGATTGATTAT
TATTGGGCGGTGTTAAAACCAGGTCAAACATTGCGAGTAAGATCCAACGGGAATCTAATC
GCTCCATGGTATGGACACATTCTCTTAGGGGAGAGTCACGGAAGAATCCTGAAAACGGAT
TTAAAGAGTGGTAACTGTGTAGTGCAATGTCAAACAGAAAGAGGTGGTTTGAACACTACA
TTGCCATTTCACAACGTAAGCAAGTACGCATTTGGAAATTGCCCAAAATATATTGGAATA
AAGAGTCTCAAATTAGCAGTCGGTCTGAGGAATGTGCCTGCTAGATCAAGTAGAGGACTA
TTTGGAGCCATAGCTGGTTTCATAGAGGGAGGTTGGTCAGGATTAGTTGCTGGTTGGTAT
GGGTTCCAGCATTCAAATGATCAAGGAACCGGTATGGCTGCAGATAGAGACTCAACTCAA
AAGGCAGTTGGCAAAATAACGTCCAAAGTAAATAATATAGTCGACAAAATGAACAAACAG
TATGAAATTATTGACCATGAATTCAGCGAGATTGAAACTAGACTCAATATGATCAATGAT
AAGATTGATGACCAAATTCAAGACATATGGGCATATAATGCTGAATTGCTAGTACTGCTT
GAAAATCAAAAAACTCTCGATGAGCATGACGCAAATGTAAACAATCTATATAACAAAGTG
AAGAGGGCACTGGGTTCCAATGCAGTGGAAGATGGGAAAGGATGCTTCGATCTATACCAT
AAATGCGATAACCAGTGCATGGAGACAATTCGAAACGGGACCTGTAACAGAAGAAAGTAT
CAGGAGGAATCAAGACTAGAGAGACAGAAAATAGAGGGGGTCAAACTGGAATCTGAAGGA
ACCTACAAAATCCTCACCATTTATTCGACTGTCGCCTCATCTCTTGTTATTGCAATGGGG
TTCGCTGCCTTCTTGTTCTGGGCCATGTCTAATGGATCTTGCAGATGCAACATTTGTATA
TAA
>gi|327420624|gb|JF715024.1| Influenza A virus (A/chicken/Guangdong/FZH/2011(H9N2)) segment 4 hemagglutinin (HA) gene, complete cds
ATGGAAGTAGTATCACTAATAACTATACTACTAGTAATAACAGGAAGCAATGCGGATAAA
ATCTGCATTGGCTACCAATCAACAAACTCCACAGAAACTGTAGACACGCTAACCGAAAAC
AATGTTCCTGTGACACATGCTAAAGAATTGCTTCACACAGAGCACAATGGGATGCTATGT
GCAACAAACCTGGGGCGTCCTCTTATTCTAGACACCTGTACCATTGAAGGACTAATCTAT
GGCAACCCTTCTTGTGATCTACCGCTGGAAGGGAGAGAATGGTCCTACATTGTCGAAAGA
CCATCGGCTGTTAATGGAGTGTGCTACCCCGGAAATGTAGAAAACCTGGAAGAATTAAGG
TCACTTTTTAGTTCCGCTAGTTCTTACCAAAGAATCCAGATCTTTCCAGATTCAATCTGG
AATGTATCTTACAGTGGAACAAGCAAAGCATGTTCAGATTCATTCTACAGAAGCATGAGG
TGGTTGACTCAAAAGAACAACAATTACCCTGTTCAAGACGCCCAATACACAAATAATAGA
GGAAAGAACATTCTTTTCATGTGGGGCATAAATCACCCACCCACTGATACTGCACAGACA
AATCTGTACACAAGGACTGACACAACAACAAGTGTGGCGACGGAAGACATAAATAGGACC
TTCAAACCATTGATAGGGCCAAGGCCTCTTGTCAATGGTCTACAAGGAAGGATTGATTAT
TATTGGGCGGTGTTAAAACCAGGTCAGACATTGCGAGTAAGATCCAACGGGAATCTAATC
GCTCCATGGTATGGACACATTCTCTTAGGGGAGAGTCACGGAAGAATCCTGAAAACGGAT
TTAAAGAGTGGTAACTGTGTAGTGCAATGTCAAACAGAAAGAGGTGGTTTGAACACTACA
TTGCCATTTCACAACGTGAGCAAATACGCATTCGGAAATTGCCCAAAATATATTGGAGTA
AAGAGCCTCAAATTGGCAGTCGGTCTGAGGAATGTGCCTGCTAAATCAAGTAGAGGACTA
TTTGGAGCCATAGCTGGTTTCATAGAGGGAGGTTGGTCAGGATTAGTTGCTGGTTGGTAT
GGGTTCCAGCATTCAAATGATCAAGGAACCGGAATGGCTGCAGATAGAGACTCAACTCAA
AAGGCAATTGACAAAATAACGTCCAAAGTAAATAATATAGTCGACAAAATGAACAAACAG
TATGAAATTATTGACCATGAATTCAGCGAGATTGAAACTAGACTCAATATGATCAATGAT
AAGATTGATGACCAAATTCAAGACATATGGGCATATAATGCTGAATTGCTAGTACTGCTT
GAAAATCAAAAAACTCTCGATGAGCATGACGCAAATGTAAACAATCTATATAACAAAGTG
AAGAGGGCACTGGGTTCCAATGCAGTGGAAGATGGGAAAGGATGCTTCGATCTATACCAT
AAATGCGATAACCAGTGCATGGAGACAATTCGAAACGGGACCTATAACAGAAGAAAGTAT
CAGGAGGAATCAAGACTAGAGAGACAGAAAATAGAGGGGGTCAAACTGGAATCTGAAGGA
ACCTACAAAATCCTCACCATTTATTCGACTGTCGCCTCATCTCTTGTTATTGCAATGGGG
TTCGCTGCCTTCTTGTTCTGGGCCATGTCTAATGGATCTTGCAGATGCAACATTTGTATA
TAA
>gi|327420622|gb|JF715023.1| Influenza A virus (A/chicken/Guangdong/WGH/2011(H9N2)) segment 4 hemagglutinin (HA) gene, complete cds
ATGGAAGTAGTATCACTAATAACTATACTACTAGTAATAACAGGAAGCAATGCGGGTAAA
ATCTGCATTGGCTACCAATCAACAAACTCCACAGAAACTGTAGACACGCTAACCGAAAAC
AATGTTCCTGTGACACATGCTAAAGAATTGCTTCACACAGAGCACAATGGGATGCTATGT
GCAACAAACCTGGGGCGTCCTCTTATTCTAGACACCTGTACCATTGAAGGACTAATCTAT
GGCAACCCTTCTTGTGATCTACCGCTGGAAGGGAGAGAATGGTCCTACATTGTCGAAAGA
CCATCGGCTGTTAATGGAGTGTGCTACCCCGGAAATGTAGAAAACCTGGAAGAATTAAGG
TCACTTTTTAGTTCCGCTAGTTCTTACCAAAGAATCCAGATCTTTCCAGATTCAATCTGG
AATGTATCTTACAGTGGAACAAGCAAAGCATGTTCAGATTCATTCTACAGAAGCATGAGG
TGGTTGACTCAAAAGAACAACAATTACCCTGTTCAAGACGCCCAATACACAAATAATAGA
GGAAAGAACATTCTTTTCATGTGGGGCATAAATCACCCACCCACTGATACTACACAGACA
AATCTGTACACAAGGACTGACACAACAACAAGTGTGGTGACGGAAGACATAAATAGGACC
TTCAAACCATTGATAGGGCCAAGGCCTCTTGTCAATGGTCAACAAGGAAGGATTGATTAT
TATTGGGCAGTGTTAAAACCAGGTCAGACATTGCGAGTAAGATCCAACGGGAACCTAATT
GCTCCATGGTATGGACACATTCTCTTAGGGGAGAGTCACGGAAGAATCCTGAAAACGGAT
TTAAAGAGTGGTAACTGTGTAGTGCAATGTCAAACAGAAAGAGGTGGTTTGAACACTACA
TTGCCATTTCACAACGTGAGCAAGTACGCATTCGGAAATTGCCCAAAATATATTGGAGTA
AAGAGTCTCAAATTGGCAGTCGGTCTGAGGAATGTGCCTGCTAGATCAAGTAGAGGACTA
TTTGGAGCCATAGCTGGTTTCATAGAGGGAGGTTGGTCAGGATTAGTTGCTGGTTGGTAT
GGGTTCCAGCATTCAAATGATCAAGGAACCGGAATGGCTGCAGATAGAGACTCAACTCAG
AAGGCAATTGACAAAATAACGTCCAAAGTAAATAATATAGTCGACAAAATGAACAAACAG
TATGAAATTATTGACCATGAATTCAGCGAGATTGAAACTAGACTCAATATGATCAATGAT
AAGATTGATGACCAAATTCAAGACATATGGGCATATAATGCTGAATTACTAGTACTGCTT
GAAAATCAAAAAACTCTCGATGAGCATGACGCAAATGTAAACAATCTATATAACAAAGTG
AAGAGGGCACTGGGTTCCAATGCAGTGGAAGATGGGAAAGGATGCTTCGATCTATACCAT
AAATGCGATAACCAGTGCATGGAGACAATTCGAAACGGGACCTATAACAGAAGAAAGTAT
CAGGAGGAATCAAGACTAGAGAGACAGAAAATAGAGGGGGTCAAACTGGAATCTGAAGGA
ACCTACAAAATCCTCACCATTTATTCGACTGTCGCCTCATCTCTTGTTATTGCAATGGGG
TTCGCTGCCTTCTTGTTCTGGGCCATGTCTAATGGATCTTGCAGATGCAACATTTGTATA
TAA
>gi|327420620|gb|JF715022.1| Influenza A virus (A/chicken/Guangdong/QZL/2011(H9N2)) segment 4 hemagglutinin (HA) gene, complete cds
ATGGAAGTAGTATCACTAATAACTATACTACTAGTAATAACAGGAAGCAATGCGGATAAA
ATCTGCATTGGCTACCAATCAACAAACTCCACAGAAACTGTAGACACGCTAACCGAAAAC
AATGTTCCTGTGACACATGCTAAAGAATTGCTTCACACAGAGCACAATGGGATGCTATGT
GCAACAAACCTGGGGCGTCCTCTTATTCTAGACACCTGTACCATTGAAGGACTAATCTAT
GGCAACCCTTCTTGTGATCTACCGCTGGAAGGGAGAGAATGGTCCTACATTGTCGAAAGA
CCATCGGCTGTTAATGGAGTGTGCTACCCCGGAAATGTAGAAAACCTGGAAGAATTAAGG
TCACTTTTTAGTTCCGCTAGTTCTTACCAAAGAATCCAGATCTTTCCAGATTCAATCTGG
AATGTATCTTACAGTGGAACAAGCAAAGCATGTTCAGATTCATTCTACAGAAGCATGAGG
TGGTTGACTCAAAAGAACAACAATTACCCTGTTCAAGACGCCCAATACACAAATAATAGA
GGAAAGAACATTCTTTTCATGTGGGGCATAAATCACCCACCCACTGATACTACACAGACA
AATCTGTACACAAGGACTGACACAACAACAAGTGTGGCGACGGAAGACATAAATAGGACC
TTCAAACCATTGATAGGGCCAAGGCCTCTTGTCAATGGTCTACAAGGAAGGATTGATTAT
TATTGGGCAGTGTTAAAACCAGGTCAGACATTGCGAGTAAGATCCAACGGGAACCTAATC
GCTCCATGGTATGGACACATTCTCTTAGGGGAGAGTCACGGAAGAATCCTGAAAACGGAT
TTAAAGAGTGGTAACTGTGTAGTGCAATGTCAAACAGAAAGAGGTGGTTTGAACACTACA
TTGCCATTTCACAACGTGAGCAAGTACGCATTCGGAAATTGCCCAAAATATATTGGAGTA
AAGAGTCTCAAATTGGCAGTCGGTCTGAGGAATGTGCCTGCTAGATCAAGTAGAGGACTA
TTTGGAGCCATAGCTGGTTTCATAGAGGGAGGTTGGTCAGGATTAGTTGCTGGTTGGTAT
GGGTTCCAGCATTCAAATGATCAAGGAACCGGAATGGCTGCAGATAGAGACTCAACTCAG
AAGGCAATTGACAAAATAACGTCCAAAGTAAATAACATAGTCGACAAAATGAACAAACAG
TATGAAATTATTGACCATGAATTCAGCGAGATTGAAACTAGACTCAATATGATCAATGAT
AAGATTGATGACCAAATTCAAGACATATGGGCATATAATGCTGAATTACTAGTACTGCTT
GAAAATCAAAAAACTCTCGATGAGCATGACGCAAATGTAAACAATCTATATAACAAAGTG
AAGAGGGCACTGGGTTCCAATGCAGTGGAAGATGGGAAAGGATGCTTCGATCTATACCAT
AAATGCGATAACCAGTGCATGGAGACAATTCGAAACGGGACCTATAACAGAAGAAAGTAT
CAGGAGGAATCAAGACTAGAGAGACAGAAAATAGAGGGGGTCAAACTGGAATCTGAAGGA
ACCTACAAAATCCTCACCATTTATTCGACTGTCGCCTCATCTCTTGTTATTGCAATGGGG
TTCGCTGCCTTCTTGTTCTGGGCCATGTCTAATGGATCTTGCAGATGCAACATTTGTATA
TAA
>gi|327420618|gb|JF715021.1| Influenza A virus (A/chicken/Guangdong/LHY/2011(H9N2)) segment 4 hemagglutinin (HA) gene, complete cds
ATGGAAGTAGTATCACTAATAACTATACTACTAGTAATAACAGGAAGCAATGCGGATAAA
ATCTGCATTGGCTACCAATCAACAAACTCCACAGAAACTGTAGACACGCTAACCGAAAAC
AATGTTCCTGTGACACATGCGAAAGAATTGCTTCACACAGAGCACAATGGGATGCTATGT
GCAACAAACCTGGGGCGTCCTCTTATTCTAGACACCTGTACCATTGAAGGATTAATCTAT
GGCAACCCTTCTTGTGATCTACCGCTGGAAGGGAGAGAATGGTCCTACATTGTCGAAAGA
CCATCGGCTGTTAATGGAGTGTGCTACCCCGGAAATGTAGAAAACCTGGAAGAATTAAGG
TCACTTTTTAGTTCCGCTAGTTCTTACCAAAGAATCCAGATCTTTCCAGATTCAATCTGG
AATGTATCTTACAGTGGAACAAGCAAAGCATGTTCAGATTCATTCTACAGAAGCATGAGG
TGGTTGACTCAAAAGAACAACAATTATCCTGTTCAAGACGCCCAATACACAAATAATAGA
GGAAAGAACATTCTTTTCATGTGGGGCATAAATCACCCACCCACTGATACTGCACAGACA
AATCTGTACACAAGGACTGACACAACAACAAGTGTGGCGACGGAAGACATAAATAGGACC
TTCAAACCATTGATAGGGCCAAGGCCTCTTGTCAATGGTCTACAAGGAAGGATTGATTAT
TATTGGGCGGTGTTAAAACCAGGTCAGACATTGCGAGTAAGATCCAACGGGAATCTAATC
GCTCCATGGTATGGACACATTCTCTTAGGGGAGAGTCACGGAAGAATCCTGAAAACGGAT
TTAAAGAGTGGTAACTGTGTAGTGCAATGTCAAACAGAAAGAGGTGGTTTGAACACTACA
TTGCCATTTCACAACGTGAGCAAGTACGCATTCGGAAATTGCCCAAAATATATTGGAGTA
AAGAGTCTCAAATTGGCAGTCGGTCTGAGGAATGTGCCTGCTAGATCAAGTAGAGGACTA
TTTGGAGCCATAGCTGGTTTCATAGAGGGAGGTTGGTCAGGATTAGTTGCTGGTTGGTAT
GGGTTCCAGCATTCAAATGATCAAGGAACCGGAATGGCTGCAGATAGAGACTCAACTCAA
AAGGCAATTGACAAAATAACGTCCAAAGTAAATAATATAGTCGACAAAATGAACAAACAG
TATGATATTATTGACCATGAATTCAGCGAGATTGAAACTAGACTCAATATGATCAATGAT
AAGATTGATGACCAAATCCAAGACATATGGGCATATAATGCTGAATTGCTAGTACTGCTT
GAAAATCAAAAAACTCTCGATGAGCATGACGCAAATGTAAACAATCTATATAACAAAGTG
AAGAGGGCACTGGGTTCCAATGCAGTGGAAGATGGGAAAGGATGCTTCGATCTATACCAT
AAATGCGATAACCAGTGCATGGAGACAATTCGAAACGGGACCTATAACAGAAGAAAGTAT
CAGGAGGAATCAAGACTAGAGAGACAGAAAATAGAGGGGGTCAAACTGGAATCTGAAGGA
ACCTACAAAATCCTCACCATTTATTCGACTGTCGCCTCATCTCTTGTTATTGCAATGGGG
TTCGCTGCCTTCTTGTTCTGGGCCATGTCTAATGGATCTTGCAGATGCAACATTTGTATA
TAA
>gi|327420616|gb|JF715020.1| Influenza A virus (A/chicken/Guangdong/LSD/2011(H9N2)) segment 4 hemagglutinin (HA) gene, complete cds
ATGGAAGTAGTATCACTAATAACTATACTACTAGTAATAACAGGAAGCAATGCGGATAAA
ATCTGCATTGGCTACCAATCAACAAACTCCACAGAAACTGTAGACACGCTAACCGAAAAC
AATGTTCCTGTGACACATGCTAAAGAATTGCTTCACACAGAGCACAATGGGATGCTATGT
GCAACAAACCTGGGGCGTCCTCTTATTCTAGACACCTGTACCATTGAAGGACTAATCTAT
GGCAACCCTTCTTGTGATCTACCGCTGGAAGGGAGAGAATGGTCCTACATTGTCGAAAGA
CCATCGGCTGTTAATGGAGTGTGCTACCCCGGAAATGTAGAAAACCTGGAAGAATTAAGG
TCACTTTTTAGTTCCGCTAGTTCTTACCAAAGAATCCAGATCTTTCCAGATTCAATCTGG
AATGTATCTTACAGTGGAACAAGCAAAGCATGTTCAGATTCATTCTACAGAAGCATGAGG
TGGTTGACTCAAAAGAACAACAATTACCCTGTTCAAGACGCCCAATACACAAATAATAGA
GGAAAGAACATTCTTTTCATGTGGGGCATAAATCACCCACCCACTGATACTACACAGACA
AATCTGTACACAAGGACTGACACAACAACAAGTGTGGCGACGGAAGACATAAATAGGACC
TTCAAACCATTGATAGGGCCAAGGCCTCTTGTCAATGGTCTACAAGGAAGGATTGATTAT
TATTGGGCGGTGTTAAAACCAGGTCAGACATTGCGAGTAAGATCCAACGGGAATCTAATC
GCTCCATGGTATGGACACATTCTCTTAGGGGAGAGTCACGGAAGAATCCTGAAAACGGAT
TTAAAGAGTGGTAACTGTGTAGTGCAATGTCAAACAGAAAGAGGTGGTTTGAACACTACA
TTGCCATTTCACAATGTGAGCAAATACGCATTCGGAAATTGCCCAAAATATATTGGAGTA
AAGAGCCTCAAATTGGCAGTCGGTCTGAGGAATGTGCCTGCTAGATCAAGTAGAGGACTA
TTTGGAGCCATAGCTGGTTTCATAGAGGGAGGTTGGTCAGGATTAGTTGCTGGTTGGTAT
GGGTTCCAGCATTCAAATGATCAAGGAACCGGAATGGCTGCAGATAGAGACTCAACTCAA
AAGGCAATTGACAAAATAACGTCCAAAGTAAATAATATAGTCGACAAAATGAACAAACAG
TATGAAATTATTGACCATGAATTCAGCGAGATTGAAACTAGACTCAATATGATCAATGAT
AAGATTGATGACCAAATTCAAGACATATGGGCATATAATGCTGAATTGCTAGTACTGCTT
GAAAATCAAAAAACTCTCGATGAGCATGACGCAAATGTAAACAATCTATATAACAAAGTG
AAGAGGGCACTGGGTTCCAATGCAGTGGAAGATGGGAAAGGATGCTTCGATCTATACCAT
AAATGCGATAACCAGTGCATGGAGACAATTCGAAACGGGACCTATAACAGAAGAAAGTAT
CAGGAGGAATCAAGACTAGAGAGACAGAAAATAGAGGGGGTCAAACTGGACTCTGAAGGA
ACCTACAAAATCCTCACCATTTATTCGACTGTCGCCTCATCTCTTGTTATTGCAATGGGG
TTCGCTGCCTTCTTGTTCTGGGCCATGTCTAATGGATCTTGCAGATGCAACATTTGTATA
TAA
>gi|327420614|gb|JF715019.1| Influenza A virus (A/chicken/Guangdong/SK/2011(H9N2)) segment 4 hemagglutinin (HA) gene, complete cds
ATGGAAGTAGTATCACTAATAACTATACTACTAGTAATAACAGGAAGCAATGCGGATAAA
ATCTGCATTGGCTACCAATCAACAAACTCCACAGAAACTGTAGACACGCTAACCGAAAAC
AATGTTCCTGTGACACATGCGAAAGAATTGCTTCACACAGAGCACAATGGGATGCTATGT
GCAACAAACCTGGGGCGTCCTCTTATTCTAGACACCTGTACCATTGAAGGATTAATCTAT
GGCAACCCTTCTTGTGATCTACCGCTGGAAGGGAGAGAATGGTCCTACATTGTCGAAAGA
CCATCGGCTGTTAATGGAGTGTGCTACCCCGGAAATGTAGAAAACCTGGAAGAATTAAGG
TCACTTTTTAGTTCCGCTAGTTCTTACCAAAGAATCCAGATCTTTCCAGATTCAATCTGG
AATGTATCTTACAGTGGAACAAGCAAAGCATGTTCAGATTCATTCTACAGAAGCATGAGG
TGGTTGACTCAAAAGAACAACAATTATCCTGTTCAAGCCGCCCAATACACAAATAATAGA
GGAAAGAACATTCTTTTCATGTGGGGCATAAATCACCCACCCACTGATACTGCACAGACA
AATCTGTACACAAGGACTGACACAACAACAAGTGTGGCGACGGAAGACATAAATAGGACC
TTCAAACCATTGATAGGGCCAAGGCCTCTTGTCAATGGTCAACAAGGAAGGATTGATTAT
TATTGGGCGGTGTTAAAACCAGGTCAGACATTGCGAGTAAGATCCAACGGGAATCTAATC
GCTCCATGGTATGGACACATTCTCTTAGGGGAGAGTCACGGAAGAATCCTGAAAACGGAT
TTAAAGAGTGGTAACTGTGTAGTGCAATGTCAAACAGAAAGAGGTGGTTTGAACACTACA
TTGCCATTTCACAACGTGAGCAAGTACGCATTCGGAAATTGCCCAAAATATATTGGAGTA
AAGAGTCTCAAATTGGCAGTCGGTCTGAGGAATGTGCCTGCTAGATCAAGTAGAGGACTA
TTTGGAGCCATAGCTGGTTTCATAGAGGGAGGTTGGTCAGGATTAGTTGCTGGTTGGTAT
GGGTTCCAGCATTCAAATGATCAAGGAACCGGAATGGCTGCAGATAGAGACTCAACTCAA
AAGGCAATTGACAAAATAACGTCCAAAGTAAATAATATAGTCGACAAAATGAACAAACAG
TATGATATTATTGACCATGAATTCAGCGAGATTGAAACTAGACTCAATATGATCAATGAT
AAGATTGATGACCAAATCCAAGACATATGGGCATATAATGCTGAATTGCTAGTACTGCTT
GAAAATCAAAAAACTCTCGATGAGCATGACGCAAATGTAAACAATCTATATAACAAAGTG
AAGAGGGCACTGGGTTCCAATGCAGTGGAAGATGGGAAAGGATGCTTCGATCTATACCAT
AAATGCGATAACCAGTGCATGGAGACAATTCGAAACGGGACCTATAACAGAAGAAAGTAT
CAGGAGGAATCAAGACTAGAGAGACAGAAAATAGAGGGGGTCAAACTGGAATCTGAAGGA
ACCTACAAAATCCTCACCATTTATTCGACTGTCGCCTCATCTCTTGTTATTGCAATGGGG
TTCGCTGCCTTCTTGTTCTGGGCCATGTCTAATGGATCTTGCAGATGCAACATTTGTATA
TAA
>gi|327420608|gb|JF715016.1| Influenza A virus (A/chicken/Guangdong/ZDR/2010(H9N2)) segment 4 hemagglutinin (HA) gene, complete cds
ATGGAAGTAGTATCACTAATAACTATACTACTAGTAATAACAGGAAGCAATGCGGATAAA
ATTTGCATTGGCTACCAATCAACAAACTCCACAGAAACTGTGGACACGCTAACCGAAAAC
AATGTTCCTGTGACAAATGCTAAAGAATTGCTTCACACAGAGCACAATGGGATGCTATGT
GCAACAAACCTGGGGCGTCCTCTTATTCTAGACACCTGCACCATTGAAGGACTAATCTAT
GGCAACCCTTCTTGTGATCTACCGCTGGAAGGGAGAGAATGGTCCTACATTGTCGAAAGA
CCATCGGCTGTTAATGGAGTGTGCTACCCCGGAAATGTAGAAAACCTAGAAGAATTAAGG
TCACTTTTTAGTTCCGCTAGTTCTTACCAAAGAATCCAGATCTTTCCAGATTCAATCTGG
AATGTGTCTTACAGTGGAACAAGCAAAGCATGTTCAGATTCATTCTACAGAAGCATGAGG
TGGTTGACTCAAAAGAACAACAATTACCCTGTTCAAGACGCCCAATACACAAATAATAGA
GGAAAGAACATTCTTTTCATGTGGGGCATAAATCACCCACCCACTGATACTGCACAGACA
AATCTGTACACAAGGACTGACACAACAACAAGTGTGGCGACGGAAGATATAAATAGGACC
TTCAAACCATTGATAGGGCCAAGGCCTCTTGTCAATGGTCTACAAGGAAGGATTGATTAT
TATTGGGCGGTGTTAAAACCAGGTCAGACATTGCGAGTAAGATCCAACGGAAATCTAATC
GCTCCATGGTATGGACACATTCTCTTAGGGGAGAGTCACGGAAGAATCCTGAAAACGGAT
TTAAAGAGTGGTAACTGTGTAGTGCAATGTCAAACAGAAAGAGGTGGTTTGAACACTACA
TTGCCATTTCACAACGTAAGCAAGTACGCATTTGGAAATTGCCCAAAATATATTGGAGTA
AAGAGTCTCAAATTGGCAGTCGGTCTGAGGAATGTGCCTGCTAGATCAAGTAGAGGACTA
TTTGGAGCCATAGCTGGTTTCATAGAGGGAGGTTGGTCAGGATTAGTTGCTGGTTGGTAT
GGGTTCCAGCATTCAAATGATCAAGGAACCGGTATGGCTGCAGATAGAGACTCAACTCAA
AAGGCAATTGACAAAATAACGTCCAAAGTAAATAATATAGTCGACAAAATGAACAAACAG
TATGAAATTATTGACCATGAATTCAGCGAGATTGAAACTAGACTCAATATGATCAATGAT
AAGATTGATGACCAAATTCAAGACATATGGGCATATAATGCTGAATTGCTAGTACTGCTT
GAAAATCAAAAAACTCTCGATGAGCATGACGCAAATGTAAACAATCTATATAACAAAGTG
AAGAGGGCACTGGGTTCCAATGCAATGGAAGATGGGAAAGGATGCTTCGATCTATACCAT
AAATGCGATAACCAGTGCATGGAGACAATTCGAAACGGGACCTATAACAGAAGAAAGTAT
CAGGAGGAATCAAGACTAGAGAGACAGAAAATAGAGGGGGTCAAACTGGAATCTGAAGGA
ACCTACAAAATCCTCACCATTTATTCGACTGTCGCCTCATCTCTTGTTATTGCAATGGGG
TTCGCTGCCTTCTTGGTCTGGGCCATGTCCAATGGATCTTGCAGATGCAACATTTGTATA
TAA
>gi|327420606|gb|JF715015.1| Influenza A virus (A/chicken/Guangdong/LWQ/2010(H9N2)) segment 4 hemagglutinin (HA) gene, complete cds
ATGGAAGTAGTATCACTAATAACTATACTACTATTAATAACAGGAAGCAATGCGGATAAA
ATCTGCATTGGCTACCAATCAACAAACTCCACAGAAACTGTAGACACACTAACCGAAAAC
AATGTTCCTGTGACACATGCTAAAGAATTGCTTCACACAGAGCACAATGGGATGCTATGT
GCAACAAACCTGGGGCGTCCTCTTATTCTAGACACCTGTACCATTGAAGGACTAATCTAT
GGCAACCCTTCTTGTGATCTACCGCTGGAAGGGAGAGAATGGTCCTACATTGTCGAAAGA
CCATCGGCTGTTAATGGAGTGTGCTACCCCGGAAATGTAGAAAACCTAGAAGAATTAAGG
TCACTTTTTAGTTCTGCTAGTTCTTACCAAAGAATCCAGATCTTTCCAGATTCAATCTGG
AATGTGTCTTACAGTGGAACAAGCAAAGCATGTTCAGATTCATTCTACAGAAGCATGAGG
TGGTTGACTCAAAAGAACAACAATTACCCTGTTCAAGACGCCCAATACACAAATAATAGA
GGAAAGAACATTCTTTTCATGTGGGGCATAAATCACCCACCCACTGATACTGCACAGACA
AATCTGTACACAAGGACTGACACAACAACAAGTGTGGCGACGGAAGATATAAATAGGACC
TTCAAACCATTGATAGGGCCAAGGCCTCTTGTCAATGGTCTACAAGGAAGGATTGATTAT
TATTGGGCGGTGTTAAAACCAGGTCAGACATTGCGAGTAAGATCCAACGGGAATCTAATC
GCTCCATGGTATGGACATATTCTCTTAGGGGAGAGTCACGGAAGAATCCTGAAAACGGAT
TTAAAGAGTGGTAACTGTGTAGTGCAATGTCAAACAGAAAGAGGTGGTTTGAACACTACA
TTGCCATTTCACAACGTAAGCAAGTACGCATTTGGAAATTGCCCAAAATATATTGGAGTA
AAGAGTCTCAAATTGGCAGTCGGTCTGAGGAATGTGCCTGCTAGATCAAGTAGAGGACTA
TTTGGAGCCATAGCTGGTTTCATAGAGGGAGGTTGGTCAGGATTAGTTGCTGGTTGGTAT
GGGTTCCAGCATTCAAATGATCAAGGAACCGGTATGGCTGCAGATAGAGACTCAACTCAA
AAGGCAATTGACAAAATAACGTCCAAAGTAAATAATATAGTCGACAAAATGAACAAACAG
TATGAAATTATTGACCATGAATTCAGCGAGATTGAAACTAGACTCAATATGATCAATGAT
AAGATTGATGACCAAATTCAAGACATATGGGCATATAATGCTGAATTGCTAGTACTGCTT
GAAAATCAAAAAACTCTCGATGAGCATGACGCAAATGTAAACAATCTATATAACAAAGTG
AAGAGGGCACTGGGTTCCAATGCAGTGGAAGATGGGAAAGGATGCTTCGATCTATACCAT
AAATGCGATAACCAGTGCATGGAGACAATTCGAAACGGGACCTATAACAGAAGAAAATAT
CAGGAGGAATCAAGAATAGAGAGACAGAAAATAGAGGGGGTCAAACTGGAATCTGAAGGA
ACCTACAAGATCCTCACCATTTATTCGACTGTCGCCTCATCTCTTGTTATTGCAATGGGG
TTCGCTGCCTTCTTGTTCTGGGCCATGTCTAATGGATCTTGCAGATGCAACATTTGTATA
TAA
>gi|327420584|gb|JF715004.1| Influenza A virus (A/chicken/Guangdong/Q6/2010(H9N2)) segment 4 hemagglutinin (HA) gene, complete cds
ATGGAAGTAGTATCACTAATAACTATGCTACTAGTAGCAACAGCAATCAACGCAGATAAA
ATCTGCATCGGCTACCAATCAACAAACTCCACAGAAACTGTAGACACGTTAACAGAAAAC
AATGTCCCTGTGACACATGCCAAAGAATTGCTCCACACAGAGCACAATGGGATGCTATGT
GCAACAAACTTGGGGCATCCTCTTGTTCTAGACACCTGTACCATTGAAGGACTAATCTAT
GGCAATCCTTCTTGTGATCCACCATTGGGAGGAAGAGAATGGTCCTACATCGTTGAGAGA
CCATCGGCTGTTAATGGATTGTGTTACCCCGGGAATATAGAAAATCTAGAAGAGCTAAGA
TCACTTTTTAGTTCTGCTAGTTCCTATCAAAGGATCCAGATTTTCCCAGACACAATCTGG
AATGTGTCTTACAGTGGGACAAGCAAAGCATGCTCAGATTCATTCTACAGAAACATGAGG
TGGTTGACCCAAAAGAACAACGATTACCCTATTCAAGACGCCCAATACACAAATAATCGA
GAAAAGAATATTCTTTTCATTTGGGGCATCAATCACCCACCCACCGATACTGTGCAGACA
AATCTGTACACAAGAACCGACACAACAACAAGTGTGGCAACAGAAGACATAAATAGGACC
TTCAAACCATTGATAGGACCAAGGCCTCTTGTCAATGGTTTACAGGGAAGAATTGATTAT
TATTGGTCGGTATTGAAACCAGGTCAAACACTGCGAATCAGATCAAATGGGAATCTAATA
GCTCCATGGTATGGACACATTCTTTCAGGAGAGAGCCATGGAAGAATCCTGAAGACTGAT
CTAAAAAGGGGTAGCTGTACAGTACAATGTCAGACAGAAAAAGGTGGCTTAAACACAACA
TTGCTATTCCAAAATGTAAGTAAGTATGCATTTGGAAACTGTTCGAAATATGTTGGAGTG
AAAAGTCTCAAACTTGCAGTAGGTCTGAGGAATGTGCCTTCTAGATCTAGTAGAGGACTA
TTCGGGGCCATAGCTGGATTCATAGAGGGAGGTTGGTCAGGACTAGTTGCTGGTTGGTAT
GGATTCCAGCATTCAAATGACCAAGGGGTTGGCATGGCAGCAGATAGAGACTCAACCCAA
AAGGCAATTGATAAAATAACATCCAAAGTGAATAACATAGTCGACAAAATGAACAAACAA
TATGAAATTATTGATCATGAATTCAGTGAGGTTGAAACTAGACTTAACATGATCAATAAT
AAGATCGATGATCAAATTCAAGACATATGGGCATATAACGCGGAGTTGCTAGTGCTGCTT
GAAAACCAGAAAACACTCGATGAGCATGATGCAAATGTAAACAATCTGTATAATAAAGTG
AAGAGGGCATTAGGTTCCAATGCAGTGGAAGATGGGAAAGGATGTTTCGAACTATACCAC
AAATGTGATGACCAGTGCATGGAGACAATTCGGAACGGGACCTACAACAGGAGGAGGTAC
CAAGAGGAATCAAAATTGGAAAGACAGAAAATAGAGGGGGTCAAGCTGGAATCTGAAGGA
ACTTACAAAATCCTCACCATTTATTCGACTGTCGCTTCATCTCTTGTGATTGCAATAGGG
TTTGCTGCCTTCTTGTTCTGGGCCATGTCCAATGGTTCTTGCAGATGCAACATTTGTATA
TAA
>gi|327420574|gb|JF714999.1| Influenza A virus (A/chicken/Guangdong/U4/2010(H9N2)) segment 4 hemagglutinin (HA) gene, complete cds
ATGGAAGTAGTATCACTAATAACTATACTACTAGTAATAACAGGAAGCAATGCGGATAAA
ATCTGCATTGGCTACCAATCAACAAACTCCACAGAAACTGTAGACACGCTAACCGAAAAC
AATGTTCCTGTGACACATGCTAAAGAATTGCTTCACACAGAGCACAATGGGATGCTATGT
GCAACAAACCTGGGGCGTCCTCTTATTCTAGACACCTGTACCATTGAAGGACTAATCTAT
GGCAACCCTTCTTGTGATCTACCGCTGGAAGGGAGAGAATGGTCCTACATTGTCGAAAGA
CCATCGGCTGTTAATGGAGTGTGCTACCCCGGAAATGTAGAAAACCTGGAAGAATTAAGG
TCACTTTTTAGTTCCGCTAGTTCTTACCAAAGAATCCAGATCTTTCCAGATTCAATCTGG
AATGTATCTTACAGTGGAACAAGCAAAGCATGTTCAGATTCATTCTACAGAAGCATGAGG
TGGTTGACTCAAAAGAACAACAATTATCCTGTTCAAGACGCCCAATACACAAATAATAGA
GGAAAGAACATTCTTTTCATGTGGGGCATAAATCACCCACCCACTGATACTGCACAGACA
AATCTGTACACAAGGACTGACACAACAACAAGTGTGGCGACGGAAGACATAAATAGGACC
TTCAAACCATTGATAGGGCCAAGGCCTCTTGTCAATGGTCTACAAGGAAGGATTGATTAT
TATTGGGCGGTGTTAAAACCAGGTCAGACATTGCGAGTAAGATCCAACGGGAATCTAATC
GCTCCATGGTATGGACACATTCTCTTAGGGGAGAGTCACGGAAGAATCCTGAAAACGGAT
TTAAAGAGTGGTAACTGTGTAGTGCAATGTCAAACAGAAAGAGGTGGTTTGAACACTACA
TTGCCATTTCACAACGTGAGCAAGTACGCATTCGGAAATTGCCCAAAATATATTGGAGTA
AAGAGTCTCAAATTGGCAGTCGGTCTGAGGAATGTGCCTGCTAGATCAAGTAGAGGACTA
TTTGGAGCCATAGCTGGTTTCATAGAGGGAGGTTGGTCAGGATTAGTTGCTGGTTGGTAT
GGGTTCCAGCATTCAAATGATCAAGGAACCGGAATGGCGGCAGATAGAGACTCAACTCAA
AAGGCAATTGACAAAATAACGTCCAAAGTAAATAATATAGTCGACAAAATGAACAAACAG
TATGAAATTATTGACCATGAATTCAGCGAGATTGAAACTAGACTCAATATGATCAATAAT
AAGATTGATGACCAAATTCAAGACATATGGGCATATAATGCTGAATTGCTAGTACTGCTT
GAAAATCAAAAAACTCTCGATGAGCATGACGCAAATGTAAACAATCTATATAACAAAGTG
AAGAGGGCACTGGGTTCCAATGCAGTGGAAGATGGGAAAGGATGCTTCGATCTATACCAT
AAATGCGATAACCAGTGCATGGAGACAATTCGAAACGGGACCTATAACAGAAGAAAGTAT
CAGGAGGAATCAAGACTAGAGAGACAGAAAATAGAGGGGGTCAAACTGGAATCTGAAGGA
ACCTACAAAATCCTCACCATTTATTCGACTGTCGCCTCATCTCTTGTTATTGCAATGGGG
TTCGCTGCCTTCTTGTTCTGGGCCATGTCTAATGGATCTTGCAGATGCAACATTTGTATA
TAA
>gi|327420572|gb|JF714998.1| Influenza A virus (A/chicken/Guangdong/U5/2010(H9N2)) segment 4 hemagglutinin (HA) gene, complete cds
ATGGAAGTAGTATCACTAATAACTATACTACTAGTAATAACAGGAAGCAATGCGGATAAA
ATCTGCATTGGCTACCAATCAACAAACTCCACAGAAACTGTAGACACGCTAACCGAAAAC
AATGTTCCTGTGACACATGCTAAAGAATTGCTTCACACAGAGCACAATGGGATGCTATGT
GCAACAAACCTGGGGCGTCCTCTTATTCTAGACACCTGTACCATTGAAGGACTAATCTAT
GGCAACCCTTCTTGTGATCTACCGCTGGAAGGGAGAGAATGGTCCTACATTGTCGAAAGA
CCATCGGCTGTTAATGGAGTGTGCTACCCCGGAAATGTAGAAAACCTGGAAGAATTAAGG
TCACTTTTTAGTTCCGCTAGTTCTTACCAAAGAATCCAGATCTTTCCAGATTCAATCTGG
AATGTATCTTACAGTGGAACAAGCAAAGCATGTTCAGATTCATTCTACAGAAGCATGAGG
TGGTTGACTCAAAAGAACAACAATTATCCTGTTCAAGACGCCCAATACACAAATAATAGA
GGAAAGAACATTCTTTTCATGTGGGGCATAAATCACCCACCCACTGATACTGCACAGACA
AATCTGTACACAAGGACTGACACAACAACAAGTGTGGCGACGGAAGACATAAATAGGACC
TTCAAACCATTGATAGGGCCAAGGCCTCTTGTCAATGGTCAACAAGGAAGGATTGATTAT
TATTGGGCGGTGTTAAAACCAGGTCAGACATTGCGAGTAAGATCCAACGGGAATCTAATC
GCTCCATGGTATGGACACATTCTCTTAGGGGAGAGTCACGGAAGAATCCTGAAAACGGAT
TTAAAGAGTGGTAACTGTGTAGTGCAATGTCAAACAGAAAGAGGTGGTTTGAACACTACA
TTGCCATTTCACAACGTGAGCAAGTACGCATTCGGAAATTGCCCAAAATATATTGGAGTA
AAGAGTCTCAAATTGGCAGTCGGTCTGAGGAATGTGCCTGCTAGATCAAGTAGAGGACTA
TTTGGAGCCATAGCTGGTTTCATAGAGGGAGGTTGGTCAGGATTAGTTGCTGGTTGGTAT
GGGTTCCAGCATTCAAATGATCAAGGAACCGGAATGGCTGCAGATAGAGACTCAACTCAA
AAGGCAATTGACAAAATAACGTCCAAAGTAAATAATATAGTCGACAAAATGAACAAACAG
TATGAAATTATTGACCATGAATTCAGCGAGATTGAAACTAGACTCAATATGATCAATGAT
AAGATTGATGACCAAATTCAAGACATATGGGCATATAATGCTGAATTGCTAGTACTGCTT
GAAAATCAAAAAACTCTCGATGAGCATGACGCAAATGTAAACAATCTATATAACAAAGTG
AAGAGGGCACTGGGTTCCAATGCAGTGGAAGATGGGAAAGGATGCTTCGATCTATACCAT
AAATGCGATAACCAGTGCATGGAGACAATTCGAAACGGGACCTATAACAGAAGAAAGTAT
CAGGAGGAATCAAGACTAGAGAGACAGAAAATAGAGGGGGTCAAACTGGAATCTGAAGGA
ACCTACAAAATCCTCACCATTTATTCGACTGTCGCCTCATCTCTTGTTATTGCAATGGGG
TTCGCTGCCTTCTTGTTCTGGGCCATGTCTAATGGATCTTGCAGATGCAACATTTGTATA
TAA
>gi|206812649|gb|FJ231863.1| Influenza A virus (A/chicken/Guangdong/02/2007(H9N2)) segment 4 hemagglutinin (HA) gene, complete cds
AGCAAAAGCAGGGGAATTTCACAACCACTCAAAATGGAAACAGTATCAATAATAACGATG
CTACTAGTAGTAACAGTAAGCAATGCAGATAAAATCTGCATCGGCTACCAATCAACAAAC
TCCACAGAAACTGTAGACACACTAACAGAAAACAATGTCCCTGTGACACATGCCAAAGAA
TTGCTCCACACAGAGCACAATGGGATGCTGTGTGCAACAACTTTGGGAAATCCTCTTATT
CTGGACACTTGCACCATTGAAGGACTAATCTATGGCAATCCTTCTTGTGATCTACTGTTG
GGAGGAAGAGAATGGTCCTACATCGTCGAGAGACCATCGGCTGTCAATGGATTGTGTTAC
CCCGGGAATGTAGAAAATCTAGAAGAGCTAAGGTCACTTTTCAGTTCTGCTAGTTCTTAT
CAAAGGATCCAGATCTTTCCAGACACAATCTGGAATGTGTCTTACAGTGGGACAAGCAAA
GCATGTTCAGATTCATTCTACAGAAGCATGAGATGGTTGACCCAAAAGAACAACGCTTAC
CCTATTCAAGACGCCCAATACACAAATAATCGAGAAAAGAACATTCTTTTCATGTGGGGC
ATAAATCATCCACCCACCGACACTGTGCAGACAAATCTGTACACAAGAACCGACACAACA
ACAAGTGTGGCAACAGAAGAAATAAATAGGACCTTCAAACCATTGATAGGACCAAGGCCT
CTTGTCAATGGTTTGCAGGGAAGAATTGATTATTATTGGTCGGTATTGAAACCAGGTCAA
ACACTGCGAATAAGATCTAATGGGAATCTAATAGCTCCATGGTATGGACACATTCTTTCA
GGAGAGAGCCACGGAAGAATCCTGAAGACTGATTTAAAAAGGGGTAGCTGTACAGTGCAA
TGTCAGACAGAAAAAGGTGGATTAAACACCACATTGCCATTCCAAAATGTAAGTAAGTAT
GCGTTTGGAAACTGCTCGAAATATGTTGGAGTAAAGAGTCTCAAACTTGCAGTTGGTCTG
AGGAGTGTGCCTTCTAGATCAAGTAGAGGACTATTCGGGGCCATAGCTGGATTCATAGAG
GGGGGTTGGTCAGGACTAGTTGCTGGTTGGTATGGGTTCCAGCATTCAAATGACCAAGGG
GTTGGTATGGCAGCAGATAAAGACTCAACCCAAAAGGCAATTGATAAAATAACATCCAAA
GTGAATAACATAGTCGATAAAATGAACAAACAGTATGAAATTATTGATCATGAATTCAGC
GAGGTTGAAACTAGACTTAACATGATCAATAATAAGATTGATGATCAAATTCAAGACATA
TGGGCATATAATGCAGAATTGCTAGTGCTGCTTGAAAACCAGAAAACATTAGATGAGCAT
GATGCAAATGTAAACAATCTATATAATAAAGTGAAGAGGGCATTGGGTTCCAATGCAGTG
GAAGATGGGAAAGGATGTTTCGAGCTATACCACAAGTGTGATGACCAGTGCATGGAGACA
ATTCGGAACGGGACCTACAACAGGAGGAAGTATCAAGAGGAATCAAAATTAGAAAGACAG
AGAATAGAGGGGGTCAAGCTGGAATCTGAAGGAACTTACAAAATCCTCACCATTTATTCG
ACTGTCGCCTCATCTCTTGTGGTTGCAATGGGGTTTGCTGCCTTCTTGTTCTGGGCCATG
TCCAATGGGTCTTGCAGATGCAACATTTGTATATAATTGGCAAAAACACCCTTGTTTCTA
CT
>gi|66733496|gb|DQ064357.1| Influenza A virus (A/chicken/Guangdong/21/02(H9N2)) hemagglutinin (HA) gene, complete cds
AGCAAAAGCAGGGGAATTTCACAACCACCCAAGATGGAAACAGTATCACTAATAACTATA
CTACTAGTAGTAACAGTAAGCAATGCAGATAAAATCTGCATCGGCTACCAATCAACAAAC
TCCACAGAAACTGTAGACACGCTAACAGAAAACAATGTCCCTGTGACACATGCCAAAGAA
TTGCTCCACACAGAGCACAATGGGATGCTGTGTGCAACAAATTTGGGACATCCTCTTATT
CTAGACACCTGTACCATTGAAGGACTAATCTATGGCAACCCTTCTTGTGATCTACTGTTG
GGAGGAAGAGAATGGTCCTACATCGTCGAAAGGCCATCGGCTGTTAATGGATTGTGTTAC
CCCGGGAATGTAGAAAATCTAGAAGAACTAAGGTCACTTTTTAGTTCTGCTAGTTCTTAC
CAAAGGATCCAGATCTTTCCAGACACAATCTGGAATGTGTCTTACAGTGGGACAAGCAAA
GCATGTTCAGATTCATTCTACAGAAGCATGAGATGGTTGACCCAAAAGAACAACGCTTAC
CCTATTCAAGACGCCCAATACACAAATAATCGAGGGAAGAACATTCTTTTCATGTGGGGC
ATAAATCACCCACCCACAGATACTGTGCAGACAAATCTGTACACAAGGACTGACACAGCA
ACAAGTGTGGCAACAGAAGATATAAATAGGACCTTCAAACCATTGATAGGACCAAGGCCT
CTTGTCAATGGTCAGCAAGGAAGAATTGATTATTATTGGTCGGTATTGAAACCAGGTCAA
ACACTGCGAGTAAGGTCCAATGGGAATCTAATCGCTCCATGGTATGGACACATTCTTTCA
GGGGAGAGCCACGGAAGAATCCTAAAGACTGATTTAAAAAGTGGTAACTGTGCAGTGCAA
TGTCAGACAGAAAAAGGTGGCTTAAATACAACATTGCCATTCCAAAATGTAAGTAAGTAT
GCATTTGGAAACTGCCCGAAATATGTTGGAGTAAAGAGTCTCAAACTTGCAGTTGGTCTG
AGGAATGTGCCTGCTAGATCAAGTAGAGGACTATTCGGGGCCATAGCTGGATTCATAGAG
GGAGGTTGGTCAGGACTAGTTGCTGGTTGGTATGGGTTCCAGCATTCAAATGATCAAGGG
GTTGGTATGGCAGCAGATAGAGACTCAACTCAAAAGGCAATTGACAAAATAACATCCAAA
GTGAATAACATAGTCGATAAAATGAACAAACAGTATGAAATTATTGATCATGAATTCAGC
GAGGTTGAAACTAGACTTAACATGATCAATAATAAGATTGATGACCAAATTCAAGACATA
TGGGCATATAACGCAGAATTGCTAGTGCTGCTTGAAAACCAGAAAACACTCGATGAGCAT
GATGCAAATGTAAACAATCTATATAATAAAGTGAAGAGGGCATTGGGTTCCAATGCAGTG
GAAGATGGGAAAGGATGTTTCGAGCTATACCATAAATGTGATGACCAGTGCATGGAGACA
ATTCGGAACGGGACCTACAACAGGAGGAAGTATAAAGAGGAATCAAAATTAGAAAGACAG
AAAATAGAAGGGGTCAAGCTGGAATCTGAAGGAACTTACAAAATCCTCACCATTTATTCG
ACTGTCGCCTCATCTCTTGTGATTGCAATGGGGTTTGCTGCCTTCTTGTTCTGGGCCATG
TCCAATGGGTCTTGCAGATGCAACATTTGTATATAATTGGCAAAAACACCCTTGTTTCTA
CT
>gi|194718567|gb|EU926628.1| Influenza A virus (A/duck/Guangdong/GZ01/2001(H9N2)) hemagglutinin (HA) gene, complete cds
AGCAAAAGCAGGGGAATTTCACAACCACTCAAGATGGAAGTAGTATCACTAATAACTATA
CTACTAGTAGTAACAGTAAGCAATGCAGATAAAATCTGCATCGGCTACCAATCAACAAAC
TCCACGGAAACTGTAGACACGCTAACAGAAAACAATGTTCCTGTGACACATGCCAAAGAA
TTGCTCCACACAGAGCACAATGGGATGCTATGTGCAACAAATCTGGGACATCCTCTTATT
CTAGACACCTGTACCATTGAAGGACTAATCTATGGCAACCCTTCTTGTGATCTACTGCTG
GGAGGAAGAGAATGGTCCTACATCGTTGAAAGACCATCAGCTGTTAATGGATTGTGTTAC
CCCGGGAATGTAGAAAACCTAGAAGAACTAAGGGCACTTTTTAGCTCTGCTAGTTCTTAC
CAAAGAATCCAGATCTTTCCAGACACAATCTGGAATGTGTCTTACAGTGGGACAAGCAAA
GCATGTTCAGATTCATTCTACAGAAGCATGAGATGGTTGACTCAAAAGAACAACGCTTAC
CCTGTTCAAGACGCCCAATACACAAATAATAGAGGAAAGAACATTCTTTTTATGTGGGGC
ATAAATCACCCCCCCACCGATACTGCACAGACAAATCTGTACACAAGGACTGACACAACA
ACAAGTGTGGCAACAGAAGATATAAATAGGACCTTCAAACCATTGATAGGGCCAAGGCCT
CTTGTCAATGGTCAGCAGGGAAGAATTGATTATTATTGGTCGGTATTGAAACCAGGTCAG
ACATTGCGAGTAAGATCCAATGGGAATCTAATCGCTCCATGGTATGGACACATTCTTTCA
GGAGAGAGCCACGGAAGAATCCTGAAGACTGACTTAAACAGTGGTAACTGTGTAGTGCAA
TGTCAGACAGAAAGAGGTGGCTTGAATACTACATTGCCATTCCACAATGTAAGTAAGTAT
GCATTTGGAAACTGCCCAAAATATGTTGGAGTAAAGAGTCTCAAATTGGCAGTTGGTCTG
AGGAATGTGCCTGCTAGATCAAGTAGAGGACTATTTGGAGCCATAGCTGGATTCATAGAG
GGAGGTTGGTCAGGGCTGGTTGCTGGTTGGTATGGGTTCCAGCATTCAAATGATCAAGGG
GTTGGTATGGCTGCAGATAGAGACTCAACTCAAAAGGCAATTGACAAAATAACATCCAAA
GTAAATAATATAGTCGATAAAATGAACAAACAGTATGAAATTATTGATCATGAATTCAGC
GAGGTTGAAACTAGACTCAATATGATCAATAATAAGATTGATGACCAAATTCAAGACATA
TGGGCATACAACGCAGAATTGCTAGTGCTGCTTGAAAACCAGAAAACACTCGATGAGCAT
GATGCTAATGTAAACAATCTATATAACAAAGTGAAGAGGGCACTGGGTTCCAATGCAGTG
GAAGATGGGAAAGGGTGCTTCGAGCTATACCATAAATGTGATGACCAGTGTATGGAGACA
ATTCGGAACGGGACCTATAACAGGAGAAAGTATAAAGAGGAATCAAGACTAGAAAGACAG
AGAATAGAAGGGGTCAAGCTGGAATCTGAAGGAACTTACAAAATCCTCACCATTTATTCG
ACTGTCGCCTCATCTCTTGTTATTGCAATGGGGTTTGCTGCCTTCTTGTTCTGGGCCATG
TCCAATGGATCTTGCAGATGCAACATTTGTATATAATTGGCAAAAACACCCTTGTTTCTA
CT
>gi|194718561|gb|EU926625.1| Influenza A virus (A/chicken/Guangdong/GZ01/1998(H9N2)) hemagglutinin (HA) gene, complete cds
AGCAAAAGCAGGGGAATTTCACAACCACTCAAGATGGAAGTAGTATCATTAATAACTATA
CTACTAGTAGGAACAGTAAGCAATGCAGATAAAATCTGCATCGGCTACCAATCAACAAAC
TCCACAGAAACTGTAGACACGCTAACAGAAAACAATGTTCCTGTGACACATGCCAAAGAA
TTGCTCCACACAGAGCACAATGGAATGCTGTGTGCAACAAATCTGGGACATCCTCTTATT
CTAGACACCTGTACCATTGAAGGACTAATCTATGGCAACCCTTCTTGTGATATACTGTTG
GGAGGAAGAGAATGGTCCTACATCGTCGAAAGACCATCGGCTGTTAATGGATTGTGTTAC
CCCGGGAATGTAGAAAACCTAGAAGAACTGAGGTCACTTTTTAGCTCTGCTAGTTCTTAC
CAAAGAATCCAGATCTTTCCAGACACAATCTGGAATGTGTCTTACAGTGGGACAAGCAAA
GCATGTTCAGATTCATTCTACAGAAGCATGAGATGGTTGACTCAAAAGAACAACGCTTAC
CCTATTCAAGACGCCCAATACACAAATAATAGAGGAAAGAACATTCTTTTCATGTGGGGC
ATAAATCACCCACCCACTGATACTGTGCAGACAAATCTGTACACAAGGACTGACACAACA
ACAAGTGTGGCAACAGAAGATATAAATAGGACCTTCAAACCATTGATAGGGCCAAGGCCT
CTTGTCAATGGTCTGCAGGGAAGAATTGATTATTATTGGTCGGTATTGAAACCAGGTCAG
ACATTGCGAGTAAGATCCAATGGGAATCTAATCGCTCCATGGTATGGACACATTCTTTCA
GGAGAGAGCCACGGAAGAATCCTGAAGACTGATTTAAACAGTGGTAACTGTGTAGTGCAA
TGTCAGACAGAAAGAGGTGGCTTGAATACTACATTGCCATTCCACAATGTAAGTAAGTAT
GCATTTGGAAACTGCCCAAAATATATTGGAGTAAAGAGTCTCAAATTGGCAGTTGGTCTG
AGGAATGTGCCTGCTAGATCAAGTAGAGGACTATTTGGAGCCATAGCTGGATTCATAGAG
GGAGGTTGGTCAGGGCTAGTCGCTGGTTGGTATGGGTTCCAGCATTCAAATGATCAAGGG
GTTGGTATGGCTGCAGATAGAGACCCAACTCAAAAGGCAATTGACAAAATAACATCCAAA
GTGAATAATATAGTCGATAAAATGAACAAACAGTATGAAATTATTGATCATGAATTCAGT
GAGGTTGAAACTAGACTCAATATGATCAATAATAAGATTGATGACCAAATTCAAGACATA
TGGGCATATAACGCAGAATTGCTAGTGCTGCTTGAAAACCAGAAAACACTCGATGAGCAT
GATGCGAATGTAAACAATCTCTATAACAAAGTGAAGAGGGCACTGGGTTCCAATGCAGTG
GAAGATGGGAAAGGATGTTTCGAGCTATACCATGAATGTGATGTCCAGTGCATGGAGACC
ATTCGGAACGGGACCTATAGCAGGAGAAAGTATAAAGAGGAATCAAGACTAGAAAGACAG
AAAATAGAAGGGGTCAAGCTGGAATCTGAAGGAACTTACAAAATCCTCACCATTTATTCG
ACTGTCGCCTCATCTCTTGTGATTGCAATGGGGTTTGCTGCCTTCTTGTTCTGGGCCATG
TCCAATGGACCTTGCAGATGCAACATTTGTATATAATTGGCAAAAACACCCTTGTTTCTA
CT
>gi|194718565|gb|EU926627.1| Influenza A virus (A/chicken/Guangdong/GZ02/2008(H9N2)) hemagglutinin (HA) gene, complete cds
AGCAAAAGCAGGGGAATTTCACAACCACTCAAGATGGAAGTAGTATCGCTAATAACTATA
CTACTAGTAGTGACAGTAAGCAATGCAGATAAAATCTGCATCGGCTACCAATCAACAAAC
TCCACAGAAACTGTAGACACGCTAACAGAAAACAATGTTCCTGTGACACATGCCAAAGAA
TTGCTCCACACAGAGCACAATGGGATGCTGTGTGCAACAAATCTGGGACATCCTCTTATT
CTAGACACCTGTACCATTGAAGGACTAATCTATGGCAACCCTTCTTGTGATCTACTGTTG
GGAGGAAGAGAATGGTCCTACATCGTCGAAAGACCATCGGCTGTTAATGGATTGTGTTAT
CCCGGGAATGTAGAAAACCTAGAAGAACTAAGGTCACTTTTTAGCTCTGCTAGTTCTTAT
CAAAGAATCCAGATCTTTCCAGACACAATCTGGAATGTGTCTTACAGTGGGACAAGCAAA
GCATGTTCAGATTCATTCTACAGAAACATGAGATGGTTGACTCAAAAGGACAACACTTAC
CCTATTCAAGACGCCCAATACACAAATAATAGAGGAAAGAACATTCTTTTCATGTGGGGC
ATAAATCACCCACCCACTGATACTACGCAGACAAATCTGTACACAAGGACTGACACAACA
ACAAGTGTGGCAACAGAAGATATAAATAGGACCTTCAAACCATTGATAGGGCCAAGGCCT
CTTGTCAATGGTCAGCAGGGAAGAATTGATTATTATTGGTCGGTATTGAAACCAGGTCAG
ACATTGCGAGTAAGATCCAATGGGAATCTAATCGCTCCATGGTATGGACACATTCTTTCA
GGAGAGAGCCACGGAAGAATCCTGAAGACTGATTTAAACAGTGGTAACTGTGTAGTGCAA
TGTCAGACAGAAAGAGGTGGCTTGAATACTACATTGCCATTCCACAATGTAAGTAAGTAT
GCATTTGGAAACTGCCCAAAATATGTTGGAGTAAAGAGTCTCAAATTGGCAGTTGGTCTG
AGGAATGTGCCTGCTAGATCAAGTAGAGGACTATTTGGAGCCATAGCTGGATTCATAGAG
GGAGGTTGGTCAGGGCTAGTCGCTGGTTGGTATGGGTTCCAGCATTCAAATGATCAAGGG
GTTGGTATGGCTGCAGATAGAGACTCAACTCAAAAGGCAATTGACAAAATAACATCCAAA
GTGAATAATATAGTCGATAAAATGAACAAACAGTATGAAATTATTGATCATGAATTCAGC
GAGGTTGAAACTAGACTCAATATGATCAGTAATAAGATTGATGACCAAATTCAAGACATA
TGGGCATATAACGCAGAATTGCTAGTGCTGCTTGAAAACCAGAAAACACTCGATGAGCAT
GATGCGAATGTAAATAATCTCTATAACAAAGTGAAGAGGGCACTGGGTTCCAATGCAGTG
GAAGATGGGAAAGGATGTTTCGAGCTATACCATAAATGTGATGACCAGTGCATGGAGACA
ATTCGGAACGGGACCTATAACAGGAGAAAGTATAAAGAGGAATCAAGACTAGAAAGACAG
AAAATAGAAGGGGTCAAGCTGGAATCTGAAGGAACTTACAAAATCCTCACCATTTATTCG
ACTGTCGCCTCATCTCTTGTGATTGCAATGGGGTTTGCTGCCTTCTTGTTCTGGGCCATG
TCCAATGGATCTTGCAGATGCAACATTTGTATATAATTGGCAAAAACACCCTTGTTTCTA
CT
>gi|194718563|gb|EU926626.1| Influenza A virus (A/duck/Guangdong/GZ02/2007(H9N2)) hemagglutinin (HA) gene, complete cds
AGCAAAAGCAGGGGAATTTCACAACCACTCAAGATGGAAACAATATCACTACTAACTATA
CTACTAGTAATAACAGTAAGCAATGCGGATAAAATCTGCATTGGCTACCAATCAACAAAC
TCCACAGAAACTGTAGACACGCTAACCGAAAACAATGTTCCTGTGACACATGCCAAAGAA
TTGCTACACACAGAACACAATGGGATGCTATGTGCAACAAATCTGGGACGTCCTCTTATT
CTAGACACCTGTACCATTGAAGGACTAATTTATGGCAACCCTTCTTGTGATTTACTGCTG
GGAGGAAGAGAATGGTCCTATATTGTCGAAAGATCATCGGCTGTTAATGGATTATGTTAC
CCCGGAAATGTAGAAAACCTAGAAGAACTAAGGTCACTTTTTAGCTCTGCTAGTTCTTAC
CAAAGAATCCAGATCTTTCCAGACACAATCTGGAATGTGTCTTACAGTGGAACAAGCAAA
GCATGTTCAGATTCATTCTACAGAAGCATGAGGTGGTTGACTCAAAAGAACAACGCTTAC
CCTGTTCAAGACGCCCAATACACAAATAATAGAGGAAGGAACATTCTCTTCATGTGGGGC
ATAAATCACCCATCCACTGATACTGCGCAGACAAATCTGTACACAAGGACTGACACAACA
ACAAGTGTGGCGACAGAAGATATAAATAGGACCTTCAAACCATTGATAGGGCCAAGGCCT
CTTGTCAATGGTCTGCAAGGAAGGATTGACTATTATTGGGCGGTGTTGAAACCAGGTCAG
ACATTGCGAGTAAGATCCAACGGGAATCTAATCGCTCCATGGTATGGACACATTCTTTCA
GGGGAGAGTCACGGAAGAATACTGAAAACGGATTTAAACAGTGGCAACTGTGTAGTGCAA
TGTCAAACAGAAAGAGGTGGTTTGAATACTACATTGCCATTCCACAATGTAAGTAAGTAC
GCATTTGGAAATTGCCCAAAATATGTTGGAGTAAAGAGTCTCAAATTGGCAGTCGGTCTG
AGGAATGTGCCTGCTAGATCAAGTAGAGGACTATTTGGAGCCATAGCTGGTTTCATAGAG
GGAGGTTGGTCAGGATTAGTTGCTGGTTGGTATGGATTCCAGCATCCAAATGATCAAGGA
ACTGGTATGGCTGCAGATAGAGACTCAACTCAAAAGGCAATTGACAAAATAACGTCCAAA
GTAAATAATATAGTCGATAAAATGAACAAACAATATGAAATTATTGATCTTGAATTCAGC
GAGATTGAAACTAGACCCAATATGATCAATAATAAGGTTGATGACCAAATTCAAGACATA
TGGGCATATAACGCTGAATTGCTAGTACTGCTTGAAAATCAGAAAACGCTCGATGAGCAT
GATGCAAATGTAAACAATCTATATAACAAGGTGAAGAGGGCACTGGGTTCCAATGCAGTG
GAAGATGGGAAAGGATGCTTCGAGCTATACCATAAATGCGATGACCAGTGCATGGAGACA
ATTCGAAACGGGACCTATAACAGAAGAAAGTATAAAGAGGAATCAAGACTAGAGAGACAG
AAAATAGAGGGGGTCAAACTGGAATCTGAAGGAACCTACAAAATCCTCACCATTTATTCT
ACTGTCGCCTCATCTCTTGTTATTGTAATGGGGTTCGCTGCCTTCTTGTTCTGGGCCATG
TCCAATGGACCTTGCAGACGCAACATTTGTATATAGTTGGCAAAAACACCCTTGTTTCTA
CT
>gi|532807079|gb|KF514116.1| Influenza A virus (A/chicken/Guangdong/69/2009(H9N2)) segment 4 hemagglutinin (HA) gene, complete cds
AGCAAAAGCAGGGGAACTTCACAACCACTCAAGATGGAGACAGTATCACTAATAACTATA
CTACTAGTAGTAACAGTAAGCAATGCAGATAAAATCTGCATCGGCTATCAATCAACAAAC
TCCACAGAAACTGTAGACACACTAACAGAAAACAATGTTCCTGTGACACATGCCAAAGAA
TTGCTCCACACAGAGCATAATGGGATGCTGTGTGCAACAAGCTTGGGACACCCTCTTATT
CTAGACACCTGTACCATTGAAGGACTAATCTATGGCAATCCTTCTTGTGATCTATTGTTG
GGAGGAAGAGAATGGTCCTATATCGTCGAGAGACCATCAGCTGTTAACGGATTGTGTTAT
CCCGGGAATGTAGAAAATCTAGAAGAGCTAAGGTCACTTTTTAGTTCTGCTAGGTCTTAT
CAAAGGATCCAGATTTTCCCAGACACAATCTGGAATGTGTCTTACAGTGGGACAAGCAAA
GCATGTTCAGATTCATTCTACCGAAGCATGAGATGGCTGACTCAAAAGAACAATGCTTAC
CCTATTCAAGACGCCCAATACACAAATAATCAAGAAAAGAACATTCTTTTCATGTGGGGC
ATAAATCACCCACCCACCGATACTGTGCAGACAAATCTGTACACAAGAACCGACACAACA
ACGAGTGTGGCAACAGAAGAAATAAATAGGACCTTCAAACCATTGATAGGACCAAGGCCT
CTTGTCAATGGTTTGCAGGGAAGAATTGATTATTATTGGTCGGTATTGAAACCGGGTCAA
ACACTGCGAATAAGATCTAATGGGAATCTAATAGCTCCATGGTATGGACACATTCTTTCA
CGAGAGAGCCACGGAAGAATCCTGAAGACTGATTTAAAAAGGGGTAGCTGCACAGTGCAA
TGTCAGACAGAAAAAGGTGGATTAAACACAACATTGCCATTTCAAAACGTAAGTAAGTAT
GCATTTGGAAACTGCTCGAAATACATTGGCATAAAGAGTCTCAAACTTGCAGTTGGTCTG
AGGAATGTGCCTTCTAGATCTAGTAGAGGACTATTCGGGGCCATAGCAGGATTCATAGAG
GGAGGTTGGTCAGGGCTAGTTGCTGGTTGGTATGGATTCCAGCATTCAAATGACCAAGGG
GTTGGTATGGCAGCAGATAGAGACTCAACCCAAAAGGCAATTGATAAAATAACATCCAAA
GTGAATAACATAGTCGACAAAATGAACAAGCAGTATGAAATCATTGATCATGAATTCAGT
GAGGTTGAAACTAGACTTAACATGATCAATAATAAGATTGATGATCAAATTCAAGATATA
TGGGCATATAATGCAGAATTGCTAGTTCTGCTTGAGAACCAGAAAACACTCGATGAGCAT
GATGCAAATGTAAATAATCTATATAATAAAGTGAAGAGGGCATTGGGTACCAATGCGGTG
GAAGATGGGAAAGGATGTTTCGAGCTATACCACAAATGTGATGACCAGTGCATGGAGACA
ATTCGGAACGGGACCTACAACAGGAGGAAGTATCAAGAAGAATCAAAATTAGAAAGGCAG
AAAATAGAGGGGGTCAAGCTGGAATCTGAAGGAACTTACAAAATCCTCACCATTTATTCG
ACTGTCGCCTCATCTCTTGTAATTGCAATGGGGTTTGCTGCCTTCTTGTTCTGGGCCATG
TCCAATGGGTCTTGCAGATGCAACATTTGTATATAATTGGCAAAAACACCCTTGTTTCTA
CT
>gi|353251197|gb|JN804000.1| Influenza A virus (A/duck/Guangdong/G29/2010(H9N2)) segment 4 hemagglutinin (HA) gene, complete cds
ATGGAGACAGTATCACTAATAACTATACTACTAGTAGTAACAGTAAGCAATGCAGATAAA
ATCTGCATTGGCTACCAATCAACAAACTCCACAGAAACTGTAGACACACTAACAGAAAAC
AATGTCCCTGTGACACATGCCAAAGAATTGCTCCACACAGAGCATAATGGGATGCTGTGT
GCAACAAGCTTGGGACACCCTCTTATTCTAGACACCTGTACCATTGAAGGACTAATCTAT
GGCAATCCTTCTTGTGATCTATTGTTGGGAGGAAGAGAATGGTCCTATATCGTCGAAAGA
CCATCAGCTGTTAACGGATTGTGTTATCCCGGGAATGTAGAAAATCTAGAAGAGCTAAGG
TCACTTTTTAGTTCTGCTAGGTCTTATCAAAGGATCCAGATTTTCCCAGACACAATCTGG
AATGTGTCTTACAGTGGGACAAGCAAAGCATGTTCAGATTCTTTCTACAGAAGCATGAGA
TGGTTGACTCAAAAGAACAACGCTTACCCCATTCAGGACGCCCAATACACAAATAATCAA
GAAAAGAACATTCTCTTCATGTGGGGCATAAATCACCCACCCACCGATACTGCGCAGACA
AATCTGTACACAAGAACCGACACAACAACGAGTGTGGCAACAGAAGAAATAAATAGGACC
TTCAAACCATTGATAGGACCAAGGCCTCTTGTCAACGGTTTGCAGGGGAGAATTGATTAT
TATTGGTCGGTATTGAAACCAGGTCAAACACTGCGAATAAGATCCAATGGGAATCTAATA
GCTCCTTGGTATGGACACATTCTTTCAGGAGAGAGCCACGGAAGAATCCTAAAGACTGAT
TTAAAAAGGGGTAGCTGCACAGTGCAATGTCAGACAGAAAAAGGCGGCTTAAACACAACA
TTGCCATTCCAAAACGTAAGTAAGTATGCATTTGGAAACTGCTCGAAATACATTGGCATA
AAGAGTCTCAAACTTGCAGTTGGTCTGAGGAATGTGCCTTCTAGATCTAGTAGAGGTCTA
TTCGGGGCCATAGCAGGATTCATAGAGGGAGGTTGGTCAGGACTAGTTGCTGGTTGGTAT
GGATTCCAGCATTCAAATGACCAAGGGGTTGGTATGGCAGCAGATAGGGAATCAACCCAA
AAGGCAATTGACAAAATAACATCCAAAGTGAATAACATAGTCGACAAAATGAACAAGCAG
TATGAAATTATTGATCATGAATTCAGCGAGGTTGAAACTAGACTTAACATGATCAATAAT
AAGATTGATGATCAAATCCAAGATATATGGGCATATAATGCAGAATTGCTAGTTCTGCTT
GAAAACCAGAAAACACTCGATGAGCATGATGCAAATGTAAACAATCTATATAATAAAGTG
AAGAGGGCATTGGGTTCCAATGCGGTGGAAGATGGGAAAGGATGTTTCGAGCTATACCAC
AAATGTAATGACCAGTGCATGGAGACAATTCGGAACGGGACCTACAACAGGAGGAAGTAT
CAAGAGGAATCAAAATTAGAAAGACAGAAAATAGAGGGGGTCAAGCTGGAATCTGAAGGA
ACTTACAAAATCCTCACCATTTATTCGACTGTCGCCTCATCTCTTGTGATTGCAATGGGG
TTTGCTGCCTTCTTGTTCTGGGCCATGTCCAATGGGTCTTGCAGATGCAACATATGTATA
TAA
>gi|353251195|gb|JN803999.1| Influenza A virus (A/duck/Guangdong/G24/2010(H9N2)) segment 4 hemagglutinin (HA) gene, complete cds
ATGGAGACAGTATCACTAATAACTATACTACTAGTAGTAACAGTAAGCAATGCACATAAA
ATCTGCATTGGCTACCAATCAACAAACTCCACAGAAACTGTAGACACACTAACAGAAAAC
AATGTCCCTGTGACACATGCCAAAGAATTGCTCCACACAGAGCATAATGGGATGCTGTGT
GCAACAAGCTTGGGACACCCTCTTATTCTAGACACCTGTACCATTGAAGGACTAATCTAT
GGCAATCCTTCTTGTGATCTATTGTTGGGAGGAAGAGAATGGTCCTATATCGTCGAAAGA
CCATCAGCTGTTAACGGATTGTGTTATCCCGGGAATGTAGAAAATCTAGAAGAGCTAAGG
TCACTTTTTAGTTCTGCTAGGTCTTATCAAAGGATCCAGATTTTCCCAGACACAATCTGG
AATGTGTCTTACAGTGGGACAAGCAAAGCATGTTCAGATTCTTTCTACAGAAGCATGAGA
TGGTTGACTCAAAAGAACAACGCTTACCCCATTCAGGACGCCCAATACACAAATAATCAA
GAAAAGAACATTCTCTTCATGTGGGGCATAAATCACCCACCCACCGATACTGCGCAGACA
AATCTGTACACAAGAACCGACACAACAACGAGTGTGGCAACAGAAGAAATAAATAGGACC
TTCAAACCATTGATAGGACCAAGGCCTCTTGTCAACGGTTTGCAGGGGAGAATTGATTAT
TATTGGTCGGTATTGAAACCAGGTCAAACACTGCGAATAAGATCCAATGGGAATCTAATA
GCTCCTTGGTATGGACACATTCTTTCAGGAGAGAGCCACGGAAGAATCCTAAAGACTGAT
TTAAAAAGGGGTAGCTGCACAGTGCAATGTCAGACAGAAAAAGGCGGCTTAAACACAACA
TTGCCATTCCAAAACGTAAGTAAGTATGCATTTGGAAACTGCTCGAAATACATTGGCATA
AAGAGTCTCAAACTTGCAGTTGGTCTGAGGAATGTGCCTTCTAGATCTAGTAGAGGTCTA
TTCGGGGCCATAGCAGGATTCATAGAGGGAGGTTGGTCAGGACTAGTTGCTGGTTGGTAT
GGATTCCAGCATTCAAATGACCAAGGGGTTGGTATGGCAGCAGATAGGGAATCAACCCAA
AAGGCAATTGACAAAATAACATCCAAAGTGAATAACATAGTCGACAAAATGAACAAGCAG
TATGAAATTATTGATCATGAATTCAGCGAGGTTGAAACTAGACTTAACATGATCAATAAT
AAGATTGATGATCAAATCCAAGATATATGGGCATATAATGCAGAATTGCTAGTTCTGCTT
GAAAACCAGAAAACACTCGATGAGCATGATGCAAATGTAAACAATCTATATAATAAAGTG
AAGAGGGCATTGGGTTCCAATGCGGTGGAAGATGGGAAAGGATGTTTCGAGCTATACCAC
AAATGTAATGACCAGTGCATGGAGACAATTCGGAACGGGACCTACAACAGGAGGAAGTAT
CAAGAGGAATCAAAATTAGAAAGACAGAAAATAGAGGGGGTCAAGCTGGAATCTGAAGGA
ACTTACAAAATCCTCACCATTTATTCGACTGTCGCCTCATCTCTTGTGATTGCAATGGGG
TTTGCTGCCTTCTTGTTCTGGGCCATGTCCAATGGGTCTTGCAGATGCAACATATGTATA
TAA
>gi|353251193|gb|JN803998.1| Influenza A virus (A/duck/Guangdong/G23/2010(H9N2)) segment 4 hemagglutinin (HA) gene, complete cds
ATGGAGACAGTATCACTAATAACTATACTACTAGTAGTAACAGTAAGCAATGCAGATAAA
ATCTGCATTGGCTACCAATCAACAAACTCCACAGAAACTGTAGACACACTAACAGAAAAC
AATGTCCCTGTGACACATGCCAAAGAATTGCTCCACACAGAGCATAATGGGATGCTGTGT
GCAACAAGCTTGGGACACCCTCTTATTCTAGACACCTGTACCATTGAAGGACTAATCTAT
GGCAATCCTTCTTGTGATCTATTGTTGGGAGGAAGAGAATGGTCCTATATCGTCGAAAGA
CCATCAGCTGTTAACGGATTGTGTTATCCCGGGAATGTAGAAAATCTAGAAGAGCTAAGG
TCACTTTTTAGTTCTGCTAGGTCTTATCAAAGGATCCAGATTTTCCCAGACACAATCTGG
AATGTGTCTTACAGTGGGACAAGCAAAGCATGTTCAGATTCTTTCTACAGAAGCATGAGA
TGGTTGACTCAAAAGAACAACGCTTACCCCATTCAGGACGCCCAATACACAAATAATCAA
GAAAAGAACATTCTCTTCATGTGGGGCATAAATCACCCACCCACCGATACTGCGCAGACA
AATCTGTACACAAGAACCGACACAACAACGAGTGTGGCAACAGAAGAAATAAATAGGACC
TTCAAACCATTGATAGGACCAAGGCCTCTTGTCAACGGTTTGCAGGGGAGAATTGATTAT
TATTGGTCGGTATTGAAACCAGGTCAAACACTGCGAATAAGATCCAATGGGAATCTAATA
GCTCCTTGGTATGGACACATTCTTTCAGGAGAGAGCCACGGAAGAATCCTAAAGACTGAT
TTAAAAAGGGGTAGCTGCACAGTGCAATGTCAGACAGAAAAAGGCGGCTTAAACACAACA
TTGCCATTCCAAAACGTAAGTAAGTATGCATTTGGAAACTGCTCGAAATACATTGGCATA
AAGAGTCTCAAACTTGCAGTTGGTCTGAGGAATGTGCCTTCTAGATCTAGTAGAGGTCTA
TTCGGGGCCATAGCAGGATTCATAGAGGGAGGTTGGTCAGGACTAGTTGCTGGTTGGTAT
GGATTCCAGCATTCAAATGACCAAGGGGTTGGTATGGCAGCAGATAGGGAATCAACCCAA
AAGGCAATTGACAAAATAACATCCAAAGTGAATAACATAGTCGACAAAATGAACAAGCAG
TATGAAATTATTGATCATGAATTCAGCGAGGTTGAAACTAGACTTAACATGATCAATAAT
AAGATTGATGATCAAATCCAAGATATATGGGCATATAATGCAGAATTGCTAGTTCTGCTT
GAAAACCAGAAAACACTCGATGAGCATGATGCAAATGTAAACAATCTATATAATAAAGTG
AAGAGGGCATTGGGTTCCAATGCGGTGGAAGATGGGAAAGGATGTTTCGAGCTATACCAC
AAATGTAATGACCAGTGCATGGAGACAATTCGGAACGGGACCTACAACAGGAGGAAGTAT
CAAGAGGAATCAAAATTAGAAAGACAGAAAATAGAGGGGGTCAAGCTGGAATCTGAAGGA
ACTTACAAAATCCTCACCATTTATTCGACTGTCGCCTCATCTCTTGTGATTGCAATGGGG
TTTGCTGCCTTCTTGTTCTGGGCCATGTCCAATGGGTCTTGCAGATGCAACATATGTATA
TAA
>gi|353251191|gb|JN803997.1| Influenza A virus (A/duck/Guangdong/G22/2010(H9N2)) segment 4 hemagglutinin (HA) gene, complete cds
ATGGAGACAGTATCACTAATAACTATACTACTAGTAGTAACAGTAAGCAATGCAGATAAA
ATCTGCATTGGCTACCAATCAACAAACTCCACAGAAACTGTAGACACACTAACAGAAAAC
AATGTCCCTGTGACACATGCCAAAGAATTGCTCCACACAGAGCATAATGGGATGCTGTGT
GCAACAAGCTTGGGACACCCTCTTATTCTAGACACCTGTACCATTGAAGGACTAATCTAT
GGCAATCCTTCTTGTGATCTATTGTTGGGAGGAAGAGAATGGTCCTATATCGTCGAAAGA
CCATCAGCTGTTAACGGATTGTGTTATCCCGGGAATGTAGAAAATCTAGAAGAGCTAAGG
TCACTTTTTAGTTCTGCTAGGTCTTATCAAAGGATCCAGATTTTCCCAGACACAATCTGG
AATGTGTCTTACAGTGGGACAAGCAAAGCATGTTCAGATTCTTTCTACAGAAGCATGAGA
TGGTTGACTCAAAAGAACAACGCTTACCCCATTCAGGACGCCCAATACACAAATAATCAA
GAAAAGAACATTCTCTTCATGTGGGGCATAAATCACCCACCCACCGATACTGCGCAGACA
AATCTGTACACAAGAACCGACACAACAACGAGTGTGGCAACAGAAGAAATAAATAGGACC
TTCAAACCATTGATAGGACCAAGGCCTCTTGTCAACGGTTTGCAGGGAAGAATTGATTAT
TATTGGTCGGTATTGAAACCAGGTCAAACACTGCGAATAAGATCCAATGGGAATCTAATA
GCTCCTTGGTATGGACACATTCTTTCAGGAGAGAGCCACGGAAGAATCCTAAAGACTGAT
TTAAAAAGGGGTAGCTGCACAGTGCAATGTCAGACAGAAAAAGGCGGCTTAAACACAACA
TTGCCATTCCAAAACGTAAGTAAGTATGCATTTGGAAACTGCTCGAAATACATTGGCATA
AAGAGTCTCAAACTTGCAGTTGGTCTGAGGAATGTGCCTTCTAGATCTAGTAGAGGTCTA
TTCGGGGCCATAGCAGGATTCATAGAGGGAGGTTGGTCAGGACTAGTTGCTGGTTGGTAT
GGATTCCAGCATTCAAATGACCAAGGGGTTGGTATGGCAGCAGATAGGGAATCAACCCAA
AAGGCAATTGACAAAATAACATCCAAAGTGAATAACATAGTCGACAAAATGAACAAGCAG
TATGAAATTATTGATCATGAATTCAGCGAGGTTGAAACTAGACTTAACATGATCAATAAT
AAGATTGATGATCAAATCCAAGATATATGGGCATATAATGCAGAATTGCTAGTTCTGCTT
GAAAACCAGAAAACACTCGATGAGCATGATGCAAATGTAAACAATCTATATAATAAAGTG
AAGAGGGCATTGGGTTCCAATGCGGTGGAAGATGGGAAAGGATGTTTCGAGCTATACCAC
AAATGTAATGACCAGTGCATGGAGACAATTCGGAACGGGACCTACAACAGGAGGAAGTAT
CAAGAGGAATCAAAATTAGAAAGACAGAAAATAGAGGGGGTCAAGCTGGAATCTGAAGGA
ACTTACAAAATCCTCACCATTTATTCGACTGTCGCCTCATCTCTTGTGATTGCAATGGGG
TTTGCTGCCTTCTTGTTCTGGGCCATGTCCAATGGGTCTTGCAGATGCAACATTTGTATA
TAA
>gi|353251189|gb|JN803996.1| Influenza A virus (A/duck/Guangdong/G21/2010(H9N2)) segment 4 hemagglutinin (HA) gene, complete cds
ATGGAGACAGTATCACTAATAACTATACTACTAGTAGTAACAGTAAGCAATGCAGATAAA
ATCTGCATTGGCTACCAATCAACAAACTCCACAGAAACTGTAGACACACTAACAGAAAAC
AATGTCCCTGTGACACATGCCAAAGAATTGCTCCACACAGAGCATAATGGGATGCTGTGT
GCAACAAGCTTGGGACACCCTCTTATTCTAGACACCTGTACCATTGAAGGACTAATCTAT
GGCAATCCTTCTTGTGATCTATTGTTGGGAGGAAGAGAATGGTCCTATATCGTCGAAAGA
CCATCAGCTGTTAACGGATTGTGTTATCCCGGGAATGTAGAAAATCTAGAAGAGCTAAGG
TCACTTTTTAGTTCTGCTAGGTCTTATCAAAGGATCCAGATTTTCCCAGACACAATCTGG
AATGTGTCTTACAGTGGGACAAGCAAAGCATGTTCAGATTCTTTCTACAGAAGCATGAGA
TGGTTGACTCAAAAGAACAACGCTTACCCCATTCAGGACGCCCAATACACAAATAATCAA
GAAAAGAACATTCTCTTCATGTGGGGCATAAATCACCCACCCACCGATACTGCGCAGACA
AATCTGTACACAAGAACCGACACAACAACGAGTGTGGCAACAGAAGAAATAAATAGGACC
TTCAAACCATTGATAGGACCAAGGCCTCTTGTCAACGGTTTGCAGGGAAGAATTGATTAT
TATTGGTCGGTATTGAAACCAGGTCAAACACTGCGAATAAGATCCAATGGGAATCTAATA
GCTCCTTGGTATGGACACATTCTTTCAGGAGAGAGCCACGGAAGAATCCTAAAGACTGAT
TTAAAAAGGGGTAGCTGCACAGTGCAATGTCAGACAGAAAAAGGCGGCTTAAACACAACA
TTGCCATTCCAAAACGTAAGTAAGTATGCATTTGGAAACTGCTCGAAATACATTGGCATA
AAGAGTCTCAAACTTGCAGTTGGTCTGAGGAATGTGCCTTCTAGATCTAGTAGAGGTCTA
TTCGGGGCCATAGCAGGATTCATAGAGGGAGGTTGGTCAGGACTAGTTGCTGGTTGGTAT
GGATTCCAGCATTCAAATGACCAAGGGGTTGGTATGGCAGCAGATAGGGAATCAACCCAA
AAGGCAATTGACAAAATAACATCCAAAGTGAATAACATAGTCGACAAAATGAACAAGCAG
TATGAAATTATTGATCATGAATTCAGCGAGGTTGAAACTAGACTTAACATGATCAATAAT
AAGATTGATGATCAAATCCAAGATATATGGGCATATAATGCAGAATTGCTAGTTCTGCTT
GAAAACCAGAAAACACTCGATGAGCATGATGCAAATGTAAACAATCTATATAATAAAGTG
AAGAGGGCATTGGGTTCCAATGCGGTGGAAGATGGGAAAGGATGTTTCGAGCTATACCAC
AAATGTAATGACCAGTGCATGGAGACAATTCGGAACGGGACCTACAACAGGAGGAAGTAT
CAAGAGGAATCAAAATTAGAAAGACAGAAAATAGAGGGGGTCAAGCTGGAATCTGAAGGA
ACTTACAAAATCCTCACCATTTATTCGACTGTCGCCTCATCTCTTGTGATTGCAATGGGG
TTTGCTGCCTTCTTGTTCTGGGCCATGTCCAATGGGTCTTGCAGATGCAACATATGTATA
TAA
>gi|353251187|gb|JN803995.1| Influenza A virus (A/duck/Guangdong/G20/2010(H9N2)) segment 4 hemagglutinin (HA) gene, complete cds
ATGGAGACAGTATCACTAATAACTATACTACTAGTAGTAACAGTAAGCAATGCAGATAAA
ATCTGCATTGGCTACCAATCAACAAACTCCACAGAAACTGTAGACACACTAACAGAAAAC
AATGTCCCTGTGACACATGCCAAAGAATTGCTCCACACAGAGCATAATGGGATGCTGTGT
GCAACAAGCTTGGGACACCCTCTTATTCTAGACACCTGTACCATTGAAGGACTAATCTAT
GGCAATCCTTCTTGTGATCTATTGTTGGGAGGAAGAGAATGGTCCTATATCGTCGAAAGA
CCATCAGCTGTTAACGGATTGTGTTATCCCGGGAATGTAGAAAATCTAGAAGAGCTAAGG
TCACTTTTTAGTTCTGCTAGGTCTTATCAAAGGATCCAGATTTTCCCAGACACAATCTGG
AATGTGTCTTACAGTGGGACAAGCAAAGCATGTTCAGATTCTTTCTACAGAAGCATGAGA
TGGTTGACTCAAAAGAACAACGCTTACCCCATTCAGGACGCCCAATACACAAATAATCAA
GAAAAGAACATTCTCTTCATGTGGGGCATAAATCACCCACCCACCGATACTGCGCAGACA
AATCTGTACACAAGAACCGACACAACAACGAGTGTGGCAACAGAAGAAATAAATAGGACC
TTCAAACCATTGATAGGACCAAGGCCTCTTGTCAACGGTTTGCAGGGAAGAATTGATTAT
TATTGGTCGGTATTGAAACCAGGTCAAACACTGCGAATAAGATCCAATGGGAATCTAATA
GCTCCTTGGTATGGACACATTCTTTCAGGAGAGAGCCACGGAAGAATCCTAAAGACTGAT
TTAAAAAGGGGTAGCTGCACAGTGCAATGTCAGACAGAAAAAGGCGGCTTAAACACAACA
TTGCCATTCCAAAACGTAAGTAAGTATGCATTTGGAAACTGCTCGAAATACATTGGCATA
AAGAGTCTCAAACTTGCAGTTGGTCTGAGGAATGTGCCTTCTAGATCTAGTAGAGGTCTA
TTCGGGGCCATAGCAGGATTCATAGAGGGAGGTTGGTCAGGACTAGTTGCTGGTTGGTAT
GGATTCCAGCATTCAAATGACCAAGGGGTTGGTATGGCAGCAGATAGGGAATCAACCCAA
AAGGCAATTGACAAAATAACATCCAAAGTGAATAACATAGTCGACAAAATGAACAAGCAG
TATGAAATTATTGATCATGAATTCAGCGAGGTTGAAACTAGACTTAACATGATCAATAAT
AAGATTGATGATCAAATCCAAGATATATGGGCATATAATGCAGAATTGCTAGTTCTGCTT
GAAAACCAGAAAACACTCGATGAGCATGATGCAAATGTAAACAATCTATATAATAAAGTG
AAGAGGGCATTGGGTTCCAATGCGGTGGAAGATGGGAAAGGATGTTTCGAGCTATACCAC
AAATGTAATGACCAGTGCATGGAGACAATTCGGAACGGGACCTACAACAGGAGGAAGTAT
CAAGAGGAATCAAAATTAGAAAGACAGAAAATAGAGGGGGTCAAGCTGGAATCTGAAGGA
ACTTACAAAATCCTCACCATTTATTCGACTGTCGCCTCATCTCTTGTGATTGCAATGGGG
TTTGCTGCCTTCTTGTTCTGGGCCATGTCCAATGGGTCTTGCAGATGCAACATATGTATA
TAA
>gi|353251185|gb|JN803994.1| Influenza A virus (A/duck/Guangdong/G19/2010(H9N2)) segment 4 hemagglutinin (HA) gene, complete cds
ATGGAGACAGTATCACTAATAACTATACTACTAGTAGTAACAGTAAGCAATGCAGATAAA
ATCTGCATTGGCTACCAATCAACAAACTCCACAGAAACTGTAGACACACTAACAGAAAAC
AATGTCCCTGTGACACATGCCAAAGAATTGCTCCACACAGAGCATAATGGGATGCTGTGT
GCAACAAGCTTGGGACACCCTCTTATTCTAGACACCTGTACCATTGAAGGACTAATCTAT
GGCAATCCTTCTTGTGATCTATTGTTGGGAGGAAGAGAATGGTCCTATATCGTCGAAAGA
CCATCAGCTGTTAACGGATTGTGTTATCCCGGGAATGTAGAAAATCTAGAAGAGCTAAGG
TCACTTTTTAGTTCTGCTAGGTCTTATCAAAGGATCCAGATTTTCCCAGACACAATCTGG
AATGTGTCTTACAGTGGGACAAGCAAAGCATGTTCAGATTCTTTCTACAGAAGCATGAGA
TGGTTGACTCAAAAGAACAACGCTTACCCCATTCAGGACGCCCAATACACAAATAATCAA
GAAAAGAACATTCTCTTCATGTGGGGCATAAATCACCCACCCACCGATACTGCGCAGACA
AATCTGTACACAAGAACCGACACAACAACGAGTGTGGCAACAGAAGAAATAAATAGGACC
TTCAAACCATTGATAGGACCAAGGCCTCTTGTCAACGGTTTGCAGGGAAGAATTGATTAT
TATTGGTCGGTATTGAAACCAGGTCAAACACTGCGAATAAGATCCAATGGGAATCTAATA
GCTCCTTGGTATGGACACATTCTTTCAGGAGAGAGCCACGGAAGAATCCTAAAGACTGAT
TTAAAAAGGGGTAGCTGCACAGTGCAATGTCAGACAGAAAAAGGCGGCTTAAACACAACA
TTGCCATTCCAAAACGTAAGTAAGTATGCATTTGGAAACTGCTCGAAATACATTGGCATA
AAGAGTCTCAAACTTGCAGTTGGTCTGAGGAATGTGCCTTCTAGATCTAGTAGAGGTCTA
TTCGGGGCCATAGCAGGATTCATAGAGGGAGGTTGGTCAGGACTAGTTGCTGGTTGGTAT
GGATTCCAGCATTCAAATGACCAAGGGGTTGGTATGGCAGCAGATAGGGAATCAACCCAA
AAGGCAATTGACAAAATAACATCCAAAGTGAATAACATAGTCGACAAAATGAACAAGCAG
TATGAAATTATTGATCATGAATTCAGCGAGGTTGAAACTAGACTTAACATGATCAATAAT
AAGATTGATGATCAAATCCAAGATATATGGGCATATAATGCAGAATTGCTAGTTCTGCTT
GAAAACCAGAAAACACTCGATGAGCATGATGCAAATGTAAACAATCTATATAATAAAGTG
AAGAGGGCATTGGGTTCCAATGCGGTGGAAGATGGGAAAGGATGTTTCGAGCTATACCAC
AAATGTAATGACCAGTGCATGGAGACAATTCGGAACGGGACCTACAACAGGAGGAAGTAT
CAAGAGGAATCAAAATTAGAAAGACAGAAAATAGAGGGGGTCAAGCTGGAATCTGAAGGA
ACTTACAAAATCCTCACCATTTATTCGACTGTCGCCTCATCTCTTGTGATTGCAATGGGG
TTTGCTGCCTTCTTGTTCTGGGCCATGTCCAATGGGTCTTGCAGATGCAACATTTGTATA
TAA
>gi|353251183|gb|JN803993.1| Influenza A virus (A/duck/Guangdong/G17/2010(H9N2)) segment 4 hemagglutinin (HA) gene, complete cds
ATGGAGACAGTATCACTAATAACTATACTACTAGTAGTAACAGTAAGCAATGCAGATAAA
ATCTGCATTGGCTACCAATCAACAAACTCCACAGAAACTGTAGACACACTAACAGAAAAC
AATGTCCCTGTGACACATGCCAAAGAATTGCTCCACACAGAGCATAATGGGATGCTGTGT
GCAACAAGCTTGGGACACCCTCTTATTCTAGACACCTGTACCATTGAAGGACTAATCTAT
GGCAATCCTTCTTGTGATCTATTGTTGGGAGGAAGAGAATGGTCCTATATCGTCGAAAGA
CCATCAGCTGTTAACGGATTGTGTTATCCCGGGAATGTAGAAAATCTAGAAGAGCTAAGG
TCACTTTTTAGTTCTGCTAGGTCTTATCAAAGGATCCAGATTTTCCCAGACACAATCTGG
AATGTGTCTTACAGTGGGACAAGCAAAGCATGTTCAGATTCTTTCTACAGAAGCATGAGA
TGGTTGACTCAAAAGAACAACGCTTACCCCATTCAGGACGCCCAATACACAAATAATCAA
GAAAAGAACATTCTCTTCATGTGGGGCATAAATCACCCACCCACCGATACTGCGCAGACA
AATCTGTACACAAGAACCGACACAACAACGAGTGTGGCAACAGAAGAAATAAATAGGACC
TTCAAACCATTGATAGGACCAAGGCCTCTTGTCAACGGTTTGCAGGGAAGAATTGATTAT
TATTGGTCGGTATTGAAACCAGGTCAAACACTGCGAATAAGATCCAATGGGAATCTAATA
GCTCCTTGGTATGGACACATTCTTTCAGGAGAGAGCCACGGAAGAATCCTAAAGACTGAT
TTAAAAAGGGGTAGCTGCACAGTGCAATGTCAGACAGAAAAAGGCGGCTTAAACACAACA
TTGCCATTCCAAAACGTAAGTAAGTATGCATTTGGAAACTGCTCGAAATACATTGGCATA
AAGAGTCTCAAACTTGCAGTTGGTCTGAGGAATGTGCCTTCTAGATCTAGTAGAGGTCTA
TTCGGGGCCATAGCAGGATTCATAGAGGGAGGTTGGTCAGGACTAGTTGCTGGTTGGTAT
GGATTCCAGCATTCAAATGACCAAGGGGTTGGTATGGCAGCAGATAGGGAATCAACCCAA
AAGGCAATTGACAAAATAACATCCAAAGTGAATAACATAGTCGACAAAATGAACAAGCAG
TATGAAATTATTGATCATGAATTCAGCGAGGTTGAAACTAGACTTAACATGATCAATAAT
AAGATTGATGATCAAATCCAAGATATATGGGCATATAATGCAGAATTGCTAGTTCTGCTT
GAAAACCAGAAAACACTCGATGAGCATGATGCAAATGTAAACAATCTATATAATAAAGTG
AAGAGGGCATTGGGTTCCAATGCGGTGGAAGATGGGAAAGGATGTTTCGAGCTATACCAC
AAATGTAATGACCAGTGCATGGAGACAATTCGGAACGGGACCTACAACAGGAGGAAGTAT
CAAGAGGAATCAAAATTAGAAAGACAGAAAATAGAGGGGGTCAAGCTGGAATCTGAAGGA
ACTTACAAAATCCTCACCATTTATTCGACTGTCGCCTCATCTCTTGTGATTGCAATGGGG
TTTGCTGCCTTCTTGTTCTGGGCCATGTCCAATGGGTCTTGCAGATGCAACATATGTATA
TAA
>gi|294712749|gb|HM008899.1| Influenza A virus (A/chicken/Guangdong/16/2003(H9N2)) segment 4 hemagglutinin (HA) gene, complete cds
AGCAAAAGCAGGGGAATTTCACAACCAGTCAAGATGGAAACAACATCACTAATAACTATA
CTACTACTAGTAACAACAAGCAATGCAGATAAAATCTGCATCGGCTACCAATCAACAAAC
TCCACAGAAACTGTGGATACGCTAGCAGAAAACAATGTTCCTGTGACACATGCCAAAGAA
TTGCTCCACACAGAGCACAATGGGATGCTGTGTGCAACAAATCTGGGACATCCTCTCATT
CTAGACACCTGTACCATTGAAGGACTGATCTATGGCAACCCTTCTTGTGATCTGCTGTTA
GGAGGAGGAGAATGGTCCTACATCGTCGAAAGACCATCGGCTGTTAATGGAATGTGTTAC
CCCGGGAATGTAGAAAACCTAGAGGAACTAAGGTCACTTTTTAGTTCTGCTAGTTCATAC
CAAAGAATCCAGATCTTTCCAGACACGATCTGGAATGTGTCTTACAGTGGAACAAGCAAA
GCATGTTCAGATTCATTCTACAGGAGCATGAGATGGTTGACTCAAAAGGACAACGCTTAC
CCTATTCAAGACGCCCAATACACAAATAATAGAGGAAAGAGCATCCTTTTCATGTGGGGC
ATAAATCACCCACCCACCGATACTGCACAGACAAATCTGTATACAAGGACTGACACAACA
ACAAGTGTGACAACAGAAGATATAGATAGGACCTTCAAACCAGTGATAGGGCCAAGGCCC
CTTGTCAATGGTCAGCAGGGAAGAATTGATTATTATTGGTCGGTATTGAAACCAGGTCAG
ACATTGCGAGTAAGATCCGATGGGAATCTAATTGCTCCATGGTATGGACACATTCTTTCA
GGAGAGAGCCACGGAAGAATCCTGAAGACTGATTTAAACAGTGGTAACTGTGTAGTGCAA
TGTCAGACTGAAAGAGGTGGCTTAAACACTACATTGCCCTTCCAAAATGTCAGTAAATAT
GCATTTGGAAACTGCCCAAAGTATGTTGGAGTAAAGAGTCTCAAACTGGCAGTTGGTCTA
AGGAATGTGCCTGCTAGATCAAGTAGAGGACTATTTGGGGCCATAGCTGGATTCATAGAG
GGAGGTTGGTCAGGGCTAGTCGCTGGTTGGTATGGGTTCCAGCATTCAAATGATCAAGGG
GTTGGTATAGCTGCAGATAGAGACTCAACTCAAAAGGCAATTGACAAAATAACATCCAAA
GTGAATAATATGGTCGATAAAATGAACAAGCAATATGAAATTATTGATCATGAATTCAGC
GAGGTTGAAACTAGACTCAATATGATCAATAATAAGATTGATGACCAAATACAAGACATA
TGGGCATATAACGCAGAATTGCTAGTGTTGCTTGAAAATCAGAAAACACTCGATGAGCAT
GATGCGAATGTAAACAATCTATATAACAAAGTGAAGAGGGCACTGGGTTCCAATGCAATG
GAAGATGGGAAAGGATGTTTCGAGCTATACCATAAATGTGATGATCAGTGCATGGAGACA
ATTCGGAACGGGACCTATAACAGGAGAAAATATAAAGAGGAATCAAGACTAGAAAGACAG
AAAATAGAAGGGGTCAAGCTGGAATCTGAAGGAACTTACAAAATCCTCACCATTTATTCG
ACTGTCGCCTCATCTCTTGTGGTTGCAATGGGGTTTGCTGCCTTCTTGTTCTGGGCCATG
TCCAATGGATCTTGCAGATGCAACATTTGTATATAATTGGCAAAAACACCCTTGTTTCTA
CT
>gi|168997340|gb|EU516312.1| Influenza A virus (A/swine/Guangdong/wxl/2004(H9N2)) segment 4, complete sequence
AGCAAAAGCAGGGGAATTTCACAACCACTCAAGATGGAAGTAGTATCACTAATAACTATA
ATACTAGTAGTAACAGTAAGCAATGCAGATAAAATCTGCATCGGCTACCAATCAACAAAC
TCCACAGAAACTGTAGACACGCTAACAGAAAACAATGTTCCTGTGACACATGCCAAAGAA
TTGCTCCACACAGAGCACAATGGGATGCTATGTGCAACAAATCTGGGACATCCTCTTATT
CTAGACACCTGTACCATTGAAGGGCTAATCTATGGCAACCCTTCTTGTGATCTACTGCTG
GGAGGAAGAGAATGGTCCTACATCGTCGAAAGACCATCGGCTGTTAATGGATTGTGTTAC
CCCGGGAATGTAGAAAACCTAGAAGAACTAAGGTCACTTTTTAGCTCTGCTAGTTCTTAC
CAAAGAATCCAGATCTTTCCAGACACAATCTGGAATGTGTCTTACAGTGGAACAAGCAAA
GCATGTTCAGATTCATTCTACAGAAGCATGAGATGGTTGACTCAAAAGAACAACGCTTAC
CCTGTTCAAGACGCCCAATACACAAATAATAGAGGAAAGAACATTCTTTTCATGTGGGGC
ATAAATCACCCACCCACTGATACTGCGCAGACAAATCTGTACACAAGGACTGACACAACA
ACAAGTGTGGCAACAGAAGATATAAATAGGACCTTCAAACCATTGATAGGGCCAAGGCCT
CTTGTCAATGGTCAGCAAGGAAGAATTGATTATTATTGGTCGGTATTGAAACCAGGTCAG
ACATTGCGAGTAAGATCCAATGGGAATCTAATCGCTCCATGGTATGGACACATTCTTTCA
GGAGAGAGCCACGGAAGAATCCTGAAGACTGATTTAAACAGTGGTAACTGTGTAGTGCAA
TGTCAGACAGAAAGAGGTGGCTTGAATACTACATTGCCATTCCACAATGTAAGTAAGTAT
GCATTTGGAAACTGCCCAAAATATGTTGGAGTAAAGAGTCTCAAATTGGCAGTTGGTCTG
AGGAATGTGCCTGCTAGATCAAGTAGAGGACTATTTGGAGCCATAGCTGGATTCATAGAG
GGAGGTTGGTCAGGGCTAGTTGCTGGTTGGTATGGGTTCCAGCATTCAAATGATCAAGGA
GTTGGTATGGCTGCAGATAGAGACTCAACTCAAAAGGCAATTGACAAAATAACATCCAAA
GTAAATAATATAGTCGATAAAATGAACAAACAGTATGAAATTATTGATCATGAATTCAGC
GAGGTTGAAACTAGACTCAATATGATCAATAATAAGATTGATGACCAAATTCAAGACATA
TGGGCATATAACGCAGAATTGCTAGTGCTGCTTGAAAACCAGAAAACACTCGATGAGCAT
GATGCGAATGTAAACAATCTATATAACAAAGTGAAGAGGGCACTGGGTTCCAATGCAGTG
GAAGATGGGAAAGGATGCTTCGAGCTATACCATAAATGTGATGACCAGTGCATGGAGACA
ATTCGGAACGGGACCTATAACAGAAGAAAGTATAAAGAGGAATCAAGACTAGAGAGACAG
AAAATAGAAGGGGTCAAGCTGGAATCTGAAGGAACCTACAAAATCCTCACCATTTATTCG
ACCGTCGCCTCATCTCTTGTTATTGCAATGGGGTTTGCTGCCTTCTTGTTCTGGGCCATG
TCCAATGGATCTTGCAGATGCAACATTTGTATATAATTGGCAAAAACACCCTTGTTTCTA
CT
>gi|498541877|gb|KC951122.1| Influenza A virus (A/chicken/Guangdong/LG1/2013(H9N2)) segment 4 hemagglutinin protein (HA) gene, complete cds
ATGGAGACAGTATCACTAATAACTATACTACTAGTAGCAACAATAAGCAATGCAGATAAG
ATCTGCATCGGCTATCAATCAACAAACTCCACAGAAACTGTGGACACACTAACGGAAAAC
AATGTCCCTGTGACACATGTCAAAGAACTGCTCCACACAGAGCATAATGGGATGCTGTGT
GCAACAAGCTTGGGACACCCTCTTATTCTAGACACATGCACCATTGAAGGACTAATCTAT
GGCAATCCTTCTTGTGATCCATTGTTGGAAGGAAGAGAATGGTCCTATATCGTCGAGAGA
CCATCAGCTGTTAACGGATTGTGTTATCCCGGGAATGTAGAAAATCTAGAAGAGCTAAGG
TCACTTTTTAGTTCTGCTAGGTCTTATCAAAGGATCCAGATTTTCCCAGACACAATCTGG
AATGTGTCATATAGTGGGACAAGCAAAGCATGTTCAGATTCATTCTACAGAAGCATGAGA
TGGTCGACTCAAAAGAACAACGCTTACCCTATCCAAGACGCCCAATACACAAATAATCAA
GAGAAGAACATTCTTTTCATGTGGGGCATAAATCACCCACCCACCGATACTGTGCAGACA
AATCTGTACACAAGAACCGACACAACAACGAGTGTGGCAACAGAAGAAATAAATAGGATC
TTCAAACCATTGATAGGACCAAGGCCTCTTGTCAACGGTTTGATGGGAAGAATTGATTAT
TATTGGTCGGTACTAAAACCTGGTCAAACACTACGAATAAGATCTGATGGGAATCTAATA
GCTCCATGGTATGGACACATTCTTTCAGGAGAGAGCCACGGAAGAATCCTGAAGACTGAT
TTAAAAAGGGGTAGCTGCACAGTGCAATGTCAAACAGAGAAAGGTGGCTTAAACACAACA
TTGCCATTCCAAAATGTAAGTAAGTATGCATTTGGAAACTGCTCGAAATACATTGGCATA
AAGAGTCTCAAACTTGCAGTTGGTCTGAGGAATGTGCCTTCTAGATCTAGTAGAGGACTA
TTCGGGGCAATAGCAGGATTTATAGAGGGAGGTTGGTCAGGACTAGTTGCTGGTTGGTAT
GGATTCCAGCATTCAAATGACCAAGGGGTTGGTATGGCAGCAGATAGAGACTCAACCCAA
AAGGCAATTGATAAAATAACATCCAAAGTGAATAACATAGTCGACAAAATGAACAAGCAG
TATGAAATTATTGATCATGAATTCAGTGAGGTAGAAACTAGACTTAACATGATCAATAAT
AAGATTGATGATCAAATCCAGGATATATGGGCATATAATGCAGAATTGCTAGTTCTGCTC
GAAAACCAGAAAACACTCGATGAGCATGACGCAAATGTAAACAATCTATATAATAAAGTG
AAGAGGGCGTTGGGTTCCAATGCGGTGGAAGATGGGAAAGGATGTTTCGAGCTATACCAC
AAATGTGATGACCAGTGCATGGAGACAATTCGGAACGGGACCTACAACAGGAGGAAGTAC
CAAGAGGAGTCAAAATTAGAAAGACAGAAAATAGAGGGGGTCAAGCTGGAATCTGAAGGA
ACTTACAAAATCCTCACCATTTATTCGACTGTCGCCTCATCTCTTGTGATTGCAATGGGG
TTTGCTGCCTTCTTGTTCTGGGCCATGTCCAATGGATCTTGCAGATGCAACATTTGTATA
TAA
