# Supplementary material for: A global phylogenetic analysis in order to determine the host species and geography dependent features present in the evolution of avian H9N2 influenza hemagglutinin
Source: PeerJ. 2014 Oct 30;2:e655. doi: 10.7717/peerj.655 (PMC4217197; doi:10.7717/peerj.655)
Supplement: Supplemental Information 5 — There are two directories one for the protein sequences and a second for the nucleotide sequences. There are also two MEGA files that include the nucleotide alignment (.mas file) and the phylogenetic trees (.mts file). [file peerj-02-655-s005.zip › Raw Nucleotide Data/H9N2_Korea.fasta]

>gi|429238159|gb|KC209500.1| Influenza A virus (A/wild bird/Korea/8G39/2005(H9N2)) segment 4 hemagglutinin (HA) gene, complete cds
ATGGAAACAACAACACTAATAGCTATACTGCTAATGGTAACTGCAAGCAATGCAGATAAAATCTGCATCG
GCTACCAGTCAACAAACTCCACAGAGACTGTTGATACGCTAATAGAAAACAATGTTCCTGTAACACATAC
CAAAGAATTGCTACACACAGAGCACAATGGAATGCTGTGCGCAACAGATCTGGGGTATCCTCTCATTCTA
GACACTTGCACTATCGAAGGGCTAGTCTATGGCAATCCTTCTTGTGATCTGCTATTGGGAGGGAAAGAAT
GGTCCTACATTGTCGAGAGATCATCGGCTGTCAATGGAATTTGTTATCCTGGGAATGTAGAGAACCTAGA
AGAACTCAGGTCTTTTTTCAGTTCTGCTAATTCCTATCAAAGAGTCCAGATCTTTCCAGACACCATCTGG
AATGTGACTTACAGTGGAACAAGCAAAGCATGTTCGAGTTCATTCTACAGGAGTATGAGATGGCTGACTC
ACAAGAGCGATTCTTACCCCTTTCAAGACGCTCAATACACTAACAATGAGGGAAAGAACATTCTCTTCAT
GTGGGGCATACATCATCCACCTACTGACACTGAACAGACAAATTTATACAAAAAAGCTGATACAACAACA
AGTGTGACAACAGAAGATATAAATCGAACTTTCAAGCCAGTGATAGGACCAAGGCCCCTTGTCAACGGAC
AGCAGGGGAGAATTGATTATTATTGGTCAGTATTAAAGCCAGGCCAAACATTGCGAGTGAGGTCCAATGG
GAATCTAATTGCACCATGGTATGGGCACATTCTTTCAGGAGAAAGCCATGGCAGAATCTTGAAGACTGAT
TTGAACAGTGGCGACTGCGTAGTGCAATGTCAGACTGAGAAAGGTGGCCTAAATACGACCTTACCGTTTC
ACAATGTCAGCAAATATGCATTTGGGAATTGCCCCAAATACGTTGGAGTAAAGAGTCTCAAATTGGCAGT
TGGTTTGAGGAATGTACCTGCTGCATCAGATAGAGGGCTGTTTGGTGCTATAGCTGGATTCATAGAAGGA
GGTTGGCCAGGACTAGTTGCTGGCTGGTATGGGTTCCAGCATTCAAATGATCAAGGAACTGGAATGGCTG
CAGATAGAGAATCAACTCAAGAGGCAGTTGACAAAATAACATCAAAAGTAAATAATATAATAGACAAAAT
GAACAAACAATATGGGATCATCAATCATGAATTCAGTGAAATTGAAGCCAGGCTCAATATGATTAACAAC
AAGATTGATGACCAAATACAAGACATTTGGGCTTACAATGCAGAATTGCTAGTACTGCTTGAAAACCAGA
AAACACTCGATGAACATGATGCAAATGTAAATAATCTATATAACAAGGTGAAAAGAGCATTGGGTTCTAA
TGCAGTAGAAGATGGAAATGGATGCTTTGAATTGTACCATAAATGTGATGATCAATGTATGGAAACAATT
AGAAACGGGACCTATGACAAGCAAAAGTATCAAGAGGAGTCAAAATTAGAAAGGCAGAAAATAGAAGGGG
TAAAACTGGAATCTGAAGGAACCTACAAAATCCTCACCATTTATTCGACTGTCGCCTCATCTCTCGTGCT
TGCAATGGGGTTTGCTGCCTTTCTATTCTGGGCCATGTCCAATGGATCTTGCAGATGCAACATTAGTATA
TGA

>gi|354802151|gb|JN852779.1| Influenza A virus (A/duck/Korea/KNUDPJ09/2009(H9N2)) segment 4 hemagglutinin (HA) gene, complete cds
ATGGAAGTAATAGCACTAATAGCTATACTGGTAGTGACAGGAACGAGCAATGCTGATAAAATTTGCATTG
GATACCAGTCAACAAACTCCACAGAAACTGTTGATACACTAGTAGAAACCAATGTCCCTGTGACACATGC
CAAAGAACTGCTTCACACAGAGCACAATGGAATGTTATGTGCAACAAATCAGGGGCATCCTCTTATACTA
GACACCTGCACAGTTGAAGGGTTGGTGTATGGCAATCCTGCCTGTGATTCGCTACTGGGAGGAAAAGAAT
GGTCCTACATTGTTGAAAGATCATCAGCCGTTCATGGGATGTGTTACCCTGGAAGGGTAGAGAATCTGGA
AGAACTAAGATCTTTTTTCAGTTCTGCTCGCTCCTACAAAAGACTCCTGCTCTTTCCAGACCGCACTTGG
AATGTGACTTTCACTGGAACAAGCAAAGCATGCTCAGGTTCATTCTACAGAAGTATGAGATGGCTGACAC
ACAAGAGCAATTCTTACCCTATTCAAGACGCTCAATATACCAACGATTGGGGAAAGAATATTCTCTTTGT
GTGGGGCATACACCATCCACCTACTGATACTGAGCAAATGAATCTATACAAAAAAGCTGATACAACAACG
AGCATAACAACGGAAGATATCAATCGGACTTTCAAACCAGTGATAGGACCAAGGCCCATTGTCAACGGTC
AACAAGGGAGGATTGATTATTATTGGTCAGTACTAAAGCCAGGCCAGACATTGCGAATAAGATCCAATGG
GAATTTAATTGCTCCATGGTATGGACACATTCTTTCAGGAGAAAGCCATGGGAGAATCCTGAAGACCGAT
TTAAAAAGTGGCAACTGCGTAGTACAGTGCCAAACTGAGAAAGGTGGTTTGAATACGACATTGCCATTCC
ACAATGTCAGCAAGTATGCATTTGGGAACTGCCCCAAATATGTTGGAGTGAAGAGTCTCAAACTGGCAGT
TGGTCTAAGAAATGTGCCTGCTACATCAGGTAGAGGGTTATTTGGTGCCATAGCTGGATTCATAGAAGGA
GGTTGGCCAGGGCTAGTTGCAGGCTGGTACGGATTTCAGCATTCAAATGATCAAGGAGTCGGAATGGCCG
CAGACAGAGAGTCAACTCAAACAGCAGTCAACAAGATAACATCCAAAGTAAATAATATAATCGATAAGAT
GAACAAGCAATATGAAATCATTGATCATGAGTTCAATGAAATTGAAGCCAGACTCAATATGATAAACAAT
AAGATTGATGATCAAATACAAGACATCTGGGCGTATAATGCAGAATTACTAGTACTGCTTGAAAATCAGA
AAACACTTGATGAGCATGATGCAAATGTTAACAATCTGTACAATAAGGTGAAGAGAGCATTGGGGTCTAA
TGCAATAGAGGATGGGAAGGGGTGCTTCGAGTTGTATCACAAATGTGATGATCAATGCATGGAAACAATT
AGAAACGGGACTTATGACATGGTGAAGTATAAAGAAGAATCAAAATTAGAAAGGCAGAAAATAGAAGGGG
TGAAACTGGAGTCTGAAGGAACTTACAAAATTCTTACCATTTATTCGACCGTCGCCTCATCTCTCGTGCT
CGCAATAGGGTTTGCTGCCTTCATGTTCTGGGCCATGTCAAACGGATCTTGCAGATGCAACATTTGTATA
TAA

>gi|354802115|gb|JN852795.1| Influenza A virus (A/chicken/Korea/KNUSWR09/2009(H9N2)) segment 4 hemagglutinin (HA) gene, complete cds
ATGGAAGTAATAGCACTAATAGCTATACTGGTAGTGACAGGAACGAGCAATGCTGATAAAATTTGCATTG
GATACCAGTCAACAAACTCCACAGAAACTGTTGATACACTAGTAGAAACCAATGTCCCTGTGACACATGC
CAAAGAACTGCTTCACACAGAGCACAATGGAATGTTATGTGCAACAAATCAGGGGCATCCTCTTATACTA
GACACCTGCACAGTTGAAGGGTTGGTGTATGGCAATCCTGCCTGTGATTCGCTACTGGGAGGAAAAGAAT
GGTCCTACATTGTTGAAAGATCATCAGCCGTTCATGGGATGTGTTACCCTGGAAGGGTAGAGAATCTGGA
AGAACTAAGATCTTTTTTCAGTTCTGCTCGCTCCTACAAAAAACTCCTGCTCTTTCCAGACCGCACTTGG
AATGTGACTTTCACTGGAACAAGCAAAGCATGCTCAGGTTCATTCTACAGAAGTATGAGATGGCTGACAC
ACAAGAGCAATTCTTACCCTATTCAAGACGCTCAATATACCAACGATTGGGGAAAGAATATTCTCTTCGT
GTGGGGCATACACCATCCACCTACTGACACTGAGCAAATGAATCTATACAAAAAAGCTGATACAACAACG
AGCATAACAACGGAAGATATCAATCGGACTTTCAAACCAGTGATAGGACCAAGGCCCATTGTCAACGGTC
AACAAGGGAGGATTGATTATTATTGGTCAGTACTAAAGCCAGGCCAGACATTGCGAATAAGATCCAATGG
GAATTTAATTGCTCCATGGTATGGACACATTCTTTCAGGAGAAAGCCATGGGAGAATCCTGAAGACCGAT
TTAAATAGTGGCAACTGCGTAGTACAGTGCCAAACTGAGAAAGGTGGTTTGAATACGACATTGCCATTCC
ACAATGTCAGCAAGTATGCATTTGGGAACTGCCCCAAATATGTTGGAGTGAAGAGTCTCAAACTGGCAGT
TGGTCTAAGAAATGTGCCTGCTACATCAGGTAGAGGGTTATTTGGTGCCATAGCTGGATTCATAGAAGGA
GGTTGGCCAGGGCTAGTTGCAGGCTGGTACGGATTTCAGCATTCAAATGATCAAGGAGTCGGAATGGCCG
CAGACAGAGAGTCAACTCAAACAGCAGTCAACAAGATAACATCCAAAGTAAATAATATAATCGATAAGAT
GAACAAGCAATATGAAATCATTGATCATGAGTTCAATGAAATTGAAGCCAGACTCAATATGATAAACAAT
AAGATTGATGATCAAATACAAGACATCTGGGCGTATAATGCAGAATTACTAGTACTGCTTGAAAATCAGA
AAACACTTGATGAGCATGATGCAAATGTTAACAATCTGTACAATAAGGTGAAGAGAGCATTGGGGTCTAA
TGCAATAGAGGATGGGAAGGGGTGCTTCGAGTTGTATCACAAATGTGATGATCAATGCATGGAAACAATT
AGAAACGGGACTTATGACATGGTGAAGTATAAAGAAGAATCAAAATTAGAAAGGCAGAAAATAGAAGGGG
TGAAACTGGAGTCTGAAGGAACTTACAAAATTCTTACCATTTATTCGACCGTCGCCTCATCTCTCGTGCT
CGCAATAGGGTTTGCTGCCTTCATGTTCTGGGCCATGTCAAACGGATCTTGCAGATGCAACATTTGTATA
TAA

>gi|354802133|gb|JN852787.1| Influenza A virus (A/chicken/Korea/KNUGJ09/2009(H9N2)) segment 4 hemagglutinin (HA) gene, complete cds
ATGGAAGTAATAGCACTAATAGCTATACTGGTAGTGACAGGAACGAGCAATGCTGATAAAATTTGCATTG
GATACCAGTCAACAAACTCCACAGAAACTGTTGATACACTAGTAGAAACCAATGTCCCTGTGACACATGC
CAAAGAACTGCTTCACACAGAGCACAATGGAATGTTATGTGCAACAAATCAGGGGCATCCTCTTATACTA
GACACCTGCACAGTTGAAGGGTTGGTGTATGGCAATCCTGCCTGTGATTCGCTACTGGGAGGAAAAGAAT
GGTCCTACATTGTTGAAAGATCATCAGCCGTTCATGGGATGTGTTACCCTGGAAGGGTAGAGAATCTGGA
AGAACTAAGATCTTTTTTCAGTTCTGCTCGCTCCTACAAAAGACTCCTGCTCTTTCCAGACCGCACTTGG
AATGTGACTTTCACTGGAACAAGCAAAGCATGCTCAGGTTCATTCTACAGAAGTATGAGATGGCTGACAC
ACAAGAGCAATTCTTACCCTATTCAAGACGCTCAATATACCAACGATTGGGGAAAGAATATTCTCTTCGT
GTGGGGCATACACCATCCACCTACTGACACTGAGCAAATGAATCTATACAAAAAAGCTGATACAACAACG
AGCATAACAACGGAAGATATCAATCGGACTTTCAAACCAGTGATAGGACCAAGGCCCATTGTCAACGGTC
AACAAGGGAGGATTGATTATTATTGGTCAGTACTAAAGCCAGGCCAGACATTGCGAATAAGATCCAATGG
GAATTTAATTGCTCCATGGTATGGACACATTCTTTCAGGAGAAAGCCATGGGAGAATCCTGAAGACCGAT
TTAAATAGTGGCAACTGCGTAGTACAGTGCCAAACTGAGAAAGGTGGTTTGAATACGACATTGCCATTCC
ACAATGTCAGCAAGTATGCATTTGGGAACTGCCCCAAATATGTTGGAGTGAAGAGTCTCAAACTGGCAGT
TGGTCTAAGAAATGTGCCTGCTACATCAGGTAGAGGGTTATTTGGTGCCATAGCTGGATTCATAGAAGGA
GGTTGGCCAGGGCTAGTTGCAGGCTGGTACGGATTTCAGCATTCAAATGATCAAGGAGTCGGAATGGCCG
CAGACAGAGAGTCAACTCAAACAGCAGTCAACAAGATAACATCCAAAGTAAATAATATAATCGATAAGAT
GAACAAGCAATATGAAATCATTGATCATGAGTTCAATGAAATTGAAGCCAGACTCAATATGATAAACAAT
AAGATTGATGATCAAATACAAGACATCTGGGCGTATAATGCAGAATTACTAGTACTGCTTGAAAATCAGA
AAACACTTGATGAGCATGATGCAAATGTTAACAATCTGTACAATAAGGTGAAGAGAGCATTGGGGTCTAA
TGCAATAGAGGATGGGAAGGGGTGCTTCGAGTTGTATCACAAATGTGATGATCAATGCATGGAAACAATT
AGAAACGGGACTTATGACATGGTGAAGTATAAAGAAGAATCAAAATTAGAAAGGCAGAAAATAGAAGGGG
TGAAACTGGAGTCTGAAGGAACTTACAAAATTCTTACCATTTATTCGACCGTCGCCTCATCTCTCGTGCT
CGCAATAGGGTTTGCTGCCTTCATGTTCTGGGCCATGTCAAACGGATCTTGCAGATGCAACATTTGTATA
TAA

>gi|354802097|gb|JN852803.1| Influenza A virus (A/chicken/Korea/KNUWSJ09/2009(H9N2)) segment 4 hemagglutinin (HA) gene, complete cds
ATGGAAGTAATAGCACTAATAGCTATACTGGTAGTGACAGGAACGAGCAATGCTGATAAAATTTGCATTG
GATACCAGTCAACAAACTCCACAGAAACTGTTGATACACTAGTAGAAACCAATGTCCCTGTGACACATGC
CAAAGAACTGCTTCACACAGAGCACAATGGGATGTTATGTGCAACAAATCAGGGGCATCCTCTTATACTA
GACACCTGCACAGTTGAAGGGTTGGTGTATGGCAATCCTGCCTGTGATTCGCTACTGGGAGGAAAAGAAT
GGTCCTACATTGTTGAAAGATCATCAGCCGTTCATGGGATGTGTTACCCTGGAAGGGTAGAGAATCTGGA
AGAACTAAGATCTTTTTTCAGTTCTGCTCGCTCCTACAAAAAACTCCTGCTCTTTCCAGACCGCACTTGG
AATGTGACTTTCACTGGAACAAGCAAAGCATGCTCAGGTTCATTCTACAGAAGTATGAGATGGCTGACAC
ACAAGAGCAATTCTTACCCTATTCAAGACGCTCAATATACCAACGATTGGGGAAAGAATATTCTCTTCGT
GTGGGGCATACACCATCCACCTACTGACACTGAGCAAATGAATCTATACAAAAAAGCTGATACAACAACG
AGCATAACAACGGAAGATATCAATCGGACTTTCAAACCAGTGATAGGACCAAGGCCCATTGTCAACGGTC
AACAAGGGAGGATTGATTATTATTGGTCAGTACTAAAGCCAGGCCAGACATTGCGAATAAGATCCAATGG
GAATTTAATTGCTCCATGGTATGGACACATTCTTTCAGGAGAAAGCCATGGAAGAATCCTGAAGACCGAT
TTAAATAGTGGCAACTGCGTAGTACAGTGCCAAACTGAGAAAGGTGGTTTGAATACGACATTGCCATTCC
ACAATGTCAGCAAGTATGCATTTGGGAACTGCCCCAAATATGTTGGAGTGAAGAGTCTCAAACTGGCAGT
TGGTCTAAGAAATGTGCCTGCTACATCAGGTAGAGGGTTATTTGGTGCCATAGCTGGATTCATAGAAGGA
GGTTGGCCAGGGCTAGTTGCAGGCTGGTACGGATTTCAGCATTCAAATGATCAAGGAGTCGGAATGGCCG
CAGACAGAGAGTCAACTCAAACAGCAATCAACAAGATAACATCCAAAGTAAATAATATAATCGATAAGAT
GAACAAGCAATATGAAATCATTGATCATGAGTTCAATGAAATTGAAGCCAGACTCAATATGATAAACAAT
AAGATTGATGATCAAATACAAGACATCTGGGCGTATAATGCAGAATTACTAGTACTGCTTGAAAATCAGA
AAACACTTGATGAGCATGATGCAAATGTTAACAATCTGTACAATAAGGTGAAGAGAGCATTGGGGTCTAA
TGCAATAGAGGATGGGAAGGGGTGCTTCGAGTTGTATCACAAATGTGATGATCAATGCATGGAAACAATT
AGAAACGGGACTTATGACATGGTGAAGTATAAAGAAGAATCAAAATTAGAAAGGCAGAAAATAGAAGGGG
TGAAACTGGAGTCTGAAGGAACTTACAAAATTCTTACCATTTATTCGACCGTCGCCTCATCTCTCGTGCT
CGCAATAGGGTTTGCTGCCTTCATGTTCTGGGCCATGTCAAACGGATCTTGCAGATGCAACATTTGTATA
TAA

>gi|5732238|gb|AF156385.1| Influenza A virus (A/Chicken/Korea/25232-006/96(H9N2)) segment 4 hemagglutinin precursor, gene, partial cds
ATGGAAATAATAGCACTAATAGCTATACTGGTAGTGACAAAAACAAGCAATGCAGATAAAATTTGCATTG
GCTACCAGTCAACAAACTCCACAGAAACTGTTGATACACTAGTAGAAAACAATGTTCCTGTGACACATAC
CAAAGAATTGCTCCACACAGAGCACAATGGAATGCTATGTGCAACAAACCTGGGGCACCCTCTCGTCCTA
GACACCTGCACCATCGAAGGGTTGGTGTACGGCAACCCTTCCTGTGATTTGCTACTGGGAGGAAAAGAAT
GGTCTTACATTGTCGAAAGATCATCAGCTGTCAATGGGATGTGTTACCCTGGAAGGGTAGAGAATCTGGA
AGAACTCAGGTCTTTTTTCAGCTCTGCTCGCTCCTACAAAAGACTCCTGCTCTTTCCAGACAGAACTTGG
AATGTGACTTACAGTGGGACAAGCAAGGCATGTTCAAACTCATTCTACAGAAGTATGAGATGGCTGACAC
ACAAGAGCAATTCTTACCCTATTCAAGACGCCCAATATACTAACGACTGGGGAAAGAATATCCTCTTCAT
GTGGGGCATACACCATCCACCTACTGATACTGAGCAAATAAATCTATACAAAAAAGCTGATACAACAACA
AGTATAACAACGGAAGATATCAATCGAACTTTCAAACCAGTGATAGGGCCAAGGCCTCTTGTCAATGGTC
AACAAGGGAGAATTGATTATTATTGGTCAATACTAAAGCCAGGCCAGACATTGCGGGTGAGATCCAATGG
GAACCTAATTGCCCCATGGTATGGACACATTCTTTCAGGAGAAAGCCATGGAAGAATCCTGAAGACCGAT
TTGAGTAGTGGCAACTGCGTAGTACAATGCCAAACTGAGAAAGGTGGTTTGAACACGACCCTGCCATTCC
ACAATGTCAGCAAGTATGCATTTGGGAACTGCCCCAAATATGTTGGAGTGAAGAGTCTCAAACTGGCAGT
TGGTCCAAGGAATGTGCCTGCTGCATCAGTTAGAGGGCTCTTCGGTGCCATAGCTGGATTCATAGAAGGA
GGTTGGCCAGGGCTAGTTGCAGGCTGGTACGGGTTTCAGCACTCAAATGATCAAGGGGTTGGAATGGCCG
CAGACAGGGAATCAACTCAAGAAGCAGTTGACAAGATAACATCCAAAGTAAATAATATAATCGACAAAAT
GAACAAGCAGTATGAAA

>gi|83940812|gb|DQ299829.1| Influenza A virus (A/chicken/Korea/S21/04(H9N2)) hemagglutinin (HA) gene, partial cds
ATGGAAGTAATAGCACTAATAGCTATACTGGTAGTGACAGGAACGAGCAATGCTGATAAAATTTGCATTG
GATACCAGTCAACAAACTCCACAGAAACTGTTGATACACTAGTAGAAACCAATGTCCCTGTGACACATGC
CAAAGAACTGCTTCACACAGAGCACAATGGAATGTTATGTGCAACAAATCAGGGGCGTCCTCTTATCCTA
GACACCTGCACCGTTGAAGGGTTGGTGTATGGCAATCCTTCCTGTGATTTGCTACTGGGAGGAAAAGAAT
GGTCTTACATTGTCAAAAGATCATCAGCCATTAATGGGATGTGTTACCCTGGAAGGGTAGAGAATCTGGA
AGAACTAAGATCTTTTTTCAGTTCTGCTCGCTCCTACAAAAGACTCCTGCTCTTTCCAGACCGCACTTGG
AATGTGACTTACACTGGAACAAGCAAAGCATGCTCAGGTTCATTCTACAGAAGTATGAGATGGCTGACAC
ACAAGAGCAATTCTTACCCTATTCAAGACGCTCAATATACCAACGATTGGGGAAAGAATATTCTCTTCAT
GTGGGGCATACACCATCCACCTACTGATACTGAGCAAATGAATCTATACAAAAAAGCTGATACAACAACG
AGCATAACAACGGAAGATATCAATCGGACTTTCAAACCAGTGATAGGACCAAGGCCCCTTGTCAATGGTC
AACAAGGGAGGATTGATTATTATTGGTCAGTACTAAAGCCAGGCCAGACATTGCGAATAAGATCCAATGG
AAATCTAATTGCTCCATGGTATGGACACATTCCTTCAGGAGAAAGCCATGGAAGAATCCTAAAGACCGAT
TTAAATAGTGGCAACTGCGTAGTACAGTGCCAAACTGAGAAAGGTGGTTTGAATACGACATTGCCATTCC
ACAATGTCAGCAAGTATGCATTTGGGAACTGCCCCAAATATGTTGGAGTGAAGAGTCTCAAGCTGGCAGT
TGGTCTAAGAAATGTGCCTGCTGCATCAGGTAGAGGGCTATTTGGTGCCATAGCTGGATTCATAGAAGGA
GGTTGGCCAGGGCTAGTTGCAGGCTGGTACGGGTTTCAGCATTCAAATGATCAA

>gi|237863088|gb|EU253561.2| Influenza A virus (A/chicken/Korea/01310/2001(H9N2)) hemagglutinin (HA) gene, complete cds
AGCAAAAGCAGGGGAATTTCACAACCAGCCAAAATGGAAATAATAGCACTAATAGCTATACTGGTAGTGA
CAGGAACAAGCGATGCTGATAAAATTTGCATTGGCTACCAGTCAACAAACTCCACAGAAACTGTTGATAC
ACTAGTAGAAAACAATGTCCCTGTGACACATACCAAAGAATTGCTCCACACAGAGCACAATGGAATGTTA
TGTGCAACAAACTTGGGACACCCTCTTATCCTAGACACCTGCACCATTGAAGGGTTGGTGTACGGCAATC
CTTCCTGTGATTTGCTACTGGGAGGGAAAGAGTGGTCTTACATTGTCGAAAGATCATCAGCTGTTAATGG
GATGTGCTACCCTGGAAGGGTAGAGAATCTGGAAGAACTCAGGTCTTTTTTCAGTTCTGCTCGCTCCTAC
AAAAGACTCCTACTTTTTCCAGACCGTACTTGGAATGTGACTTTCACTGGGACAAGCAAAGCATGCTCAG
GCTCATTCTACAGAAGTATGAGATGGCTGACACACAAGAACAATTCTTACCCTATTCAAGACGCCCAATA
TACCAACGACTGGGGAAAGAATATTCTCTTCATGTGGGGCATACACCATCCACCTACTGATACTGAGCAA
ATGAATCTATACAAAAAAGCTGATACAACAACAAGTATAACAACGGAAGATATCAATCGAACTTTCAAAC
CAGTGATAGGGCCAAGGCCTCTTGTCAATGGTCAACAAGGAAGAATTGATTATTATTGGTCAGTACTAAA
GCCAGGCCAGACATTGCGAATAAGATCCAATGGAAATCTAATTGCCCCATGGTATGGACACATTCTTTCA
GGAGAAAGCCATGGAAGAATCCTGAAGACCGATTTGAATAGTGGCAACTGCATAATACAATGCCAAACTG
AGAAAGGTGGTTTGAACACGACCTTGCCATTCCAAAATGTCAGCAAATATGCATTTGGGAACTGTCCCAA
ATATGTTGGAGTGAAGAGTCTCAAACTGGCAGTTGGTCTAAGGAATGTGCCTGCTACATCAGGTAGAGGG
CTTTTCGGTGCCATAGCTGGATTCATAGAAGGAGGTTGGCCAGGACTAGTTGCAGGCTGGTACGGGTTTC
AGCACTCAAATGATCAAGGGGTTGGAATAGCCGCAGACAAAGAATCAACTCAAGAAGCAGTTGATAAAAT
AACATCCAAAGTAAATAATATAATCGACAAAATGAACAAGCAGTATGAAATCATTGATCATGAGTTCAGT
GAGATTGAAGCCAGACTCAATATGATCAACAATAAGATTGATGACCAAATACAGGACATCTGGGCGTACA
ATGCAGAATTACTAGTACTGCTTGAAAACCAGAAAACACTCGATGAGCATGATGCAAATGTGAACAATCT
GTATAATAAGGTGAAGAGAGCATTGGGTTCAAATGCAATAGAGGATGGGAAGGGATGCTTCGAGTTGTAT
CACAAATGTGATGATCAATGCATGGAAACAATTAGAAACGGGACTTATGACAGGCTAAAGTATAAAGAAG
AATCAAAACTAGAAAGGCAGAAAATAGAAGGGGTAAAACTGGAGTCTGAAGAAACTTACAAGATTCTTAC
CATTTATTCGACTGTCGCCTCATCTCTTGTGCTTGCAATAGGGCTTGCTGCCTTCATGTTCTGGGCCATG
TCCAATGGATCTTGCAGATGCAACATTTGTATATAATTAGCAAAAACACCCTTGTTTCTACT

>gi|164708763|gb|EU249369.1| Influenza A virus (A/shorebird/Korea/S82/2006(H9N2)) hemagglutinin (HA) gene, partial cds
ATGCTATGTGCAACAAACCTGGGGCATCCTCTCATCCTAGACACCTGCACTATCGAAGGGCTGGTATATG
GTAATCCCTCTTGTGATTTGCTACTGGGAGGGAAAGAATGGTCTTACATTGTCGAAAGATCATCAGCAAT
CAATGGGATGTGTTATCCTGGAAATGTAGAGAATCTGGAGGAACTCAGATCTTTCTTCAGTTCTGCTAAT
TCCTACCAAAGGATCCAGATCTTTCCAGACACAATTTGGAATGTGACTTACAGTGGAACAAGCAGAGCAT
GTTCAAACTCATTCTACAGGAGTATGAGATGGCTGACACACAAAAGCAATTCTTACCCTGTTCAAGATGC
CCAATATACCAACAATGAGGGAAAGAATATTCTCTTCATGTGGGGCATACATCACCCACCTACTGATACT
GAGCAGACAAATTTATACAAACAGGCTGACACAACAACAAGTGTGACAACAGAAGATATCAATCGAACTT
TCAAACCAGTGATAGGGCCAAGGCCTCTTGTCAATGGCCAACAGGGGAGAATTGATTATTATTGGTCAGT
ACTAAAGCCAGGTCAAACATTGCGGGTGAGATCCAATGGGAATTTAATTGCCCCATGGTATGGGCATATT
CTCTCAGGAGAAAGCCATAGAAGA

>gi|575774349|gb|KJ013297.1| Influenza A virus (A/bean goose/Korea/220/2011(H9N2)) segment 4 hemagglutinin (HA) gene, complete cds
AGCAAAAGCAGGGGAATCTCACAATTAACCAAGATGGAAATAACAACACTAAGAGCTATACTGCTAATGG
TAACTGCGAGCAATGCAGATAAAATTTGCATAGGCTACCAGTCAACAAACTCCACAGAGACTGTTGATAC
GCTAATAGAAAACAATGTTCCTGTGACACATACCAAAGAATTGCTACACACAGAGCACAATGGAATGCTG
TGCGCAACAGATCTGGGGCATCCTCTCATTCTAGACACCTGCACTATCGAAGGGCTGGTCTATGGCAATC
CTTCTTGTGATCTACTATTGGGAGGGAAAGAATGGTCCTACATTGTCGAGAGATCATCGGCTGTCAATGG
AATGTGTTATCCTGGGAATGTAGAGAACCTAGAGGAACTCAGGTCTTTTTTCAGTTCTGCTAGTTCCTAT
CAAAGAGTCCAGATCTTTCCAGACACCATCTGGAATGTGACTTACAGTGGAACAAGCAAAGCATGTTCGA
GTTCATTCTATAGGAGTATGAGATGGCTGACTCATAAGGGCGGTTCTTATCCCTTTCAAGATGCCCAATA
CACTAACAATGAGGGAAAGAACATTCTATTCATGTGGGGCATACATCATCCACCCACTGATACTGAACAG
ACAAATTTATACAAAAATGCTGATACAACAACAAGTGTGACAACAGAAGATATAAATCGAACTTTCAAGC
CAGTGATAGGACCAAGACCCCTTGTCAATGGACAGCAGGGGAGAATTGAATATTATTGGTCAGTATTAAA
CCCAGGCCAAACGTTACGAGTGAGATCCAATGGGAATCTAATTGCACCATGGTATGGGCACATTCTTTCA
GGAGAAAGCCATGGCAGAATCTTAAAGACTGATTTGAACAGTGGTGACTGCATAGTGCAATGCCAGACTG
AGAAAGGTGGCCTAAATACGACCTTACCGTTTCATAATGTCAGCAAATATGCATTTGGGAATTGCCCCAA
ATACGTTGGAGTAAAGAGTCTCAAATTGGCAATCGGTTTGAGGAATGTACCTGCCGCATCAGATAGAGGG
CTGTTTGGTGCTATAGCTGGATTCATAGAAGGAGGTTGGCCAGGGCTAGTTGCTGGCTGGTATGGGTTCC
AGCATTCAAATGACCAAGGAACTGGAATGGCTGCAGATAGAGAATCAACTCAAGAAGCAGTTAACAAAAT
AACATCCAAAGTAAATAATATAATAGACAAAATGAACAAACAATATGAGATCATTGATCATGAATTCAGT
GAAATTGAAGCCAGGCTCAATATGATTAACAACAAGATTGATGACCAAATACAAGACATTTGGGCTTACA
ATGCAGAATTGCTAGTACTGCTCGAAAACCAGAAAACACTCGATGAACATGACGCGAATGTAAATAATCT
ATATAACAAGGTGAAAAGAGCATTGGGTTCTAATGCAATAGAAGATGGAAATGGATGCTTTGAATTGTAC
CATAAATGTGATGATCAATGTATGGAAACGATTAGAAACGGGACCTATGACAAACAAAAGTATCAAGAGG
AGTCAAAATTAGAAAGGCAGAAAATAGAAGGGGTAAAACTGGAATCTGAAGGAACTTACAAAATCCTCAC
CATTTATTCGACTGTCACCTCATCACTTGTGCTTGCAATGGGGTTTGCTGCCTTTCTGTTCTGGGCCATG
TCCAATGGATCTTGCAGGTGCAACATTTGTATATGATTAGCAAAAACACCCTTGTTTCTACT

>gi|469934145|gb|KC693645.1| Influenza A virus (A/white-fronted goose/Korea/20-36/2007(H9N2)) segment 4 hemagglutinin (HA) gene, complete cds
ATGGAAAAAACAACACTAATAGCTATACTGCTAATGGTAACTGCAAGCAATGCAGATAAAATCTGCATCG
GCTACCAGTCAACAAACTCCACAGAGACTGTTGATACGCTAATAGAAACCAATGTTCCTGTGACACATAC
CAAAGAATTGCTACACACAGAGCACAATGGAATGCTGTGTGCAACAGATCTGGGGCATCCTCTCATTCTA
GACACCTGCACTATCGAAGGGCTGGTCTATGGCAATCCTTCTTGTGATCTGCTATTGGGAGGGAAAGAAT
GGTCCTACATTGTCGAGAGATCATCGGCTGTCAATGGAATGTGTTATCCTGGGAATGTAGAGAACCTAGA
AGAACTCAGGTCTTTTTTCAGTTCTGCTAATTCCTATCAAAGAGTCCAGATCTTTCCAGACACCATCTGG
AATGTGACTTACAGTGGAACAAGCAAAGCATGTTCGAGTTCATTCTACAGGAGTATGAGATGGCTGACTC
ACAAGAGCAATTCTTACCCCTTTCAAGACGCTCAATACACTAACAATGAGGGAAAGAACATTCTCTTCAT
GTGGGGCATACATCATCCACCTACTGATACTGAACAGACAAATTTATACAAAAATGCTGATACAACAACA
AGTGTGACAACAGAAGATATAAATCGAACCTTCAAGCCAGTGATAGGACCAAGGCCCCATGTCAACGGAC
AGCAGGGGAGAATTGACTATTATTGGTCAGTATTAAAACCAGGCCAAACATTACGAGTGAGATCCAATGG
GAATCTAATTGCACCATGGTATGGGCACATTCTTTCAGGAGAAAGCCATGGCAGAATCTTGAAGACTGAT
TTGAACAGTGGTGACTGCGTAGTGCAATGTCAGACTGAGAAAGGTGGCCTAAATACGACCTTACCATTTC
ACAATGTCAGCAAATATGCATTTGGGAATTGCCCCAAATACGTTGGAGTAAAGAGTCTCAAATTGGCAGT
CGGTTTGAGGAATGTACCTGCCGCATCAGATAGAGGGCTGTTTGGTGCGATAGCTGGATTCATAGAAGGA
GGTTGGCCAGGACTAGTTGCTGGCTGGTATGGGTTCCAGCATTCAAATGACCAAGGAACTGGAATGGCTG
CAGATAGAGAATCAACTCAAGAAGCAGTTGACAAAATAACATCCAAAGTAAATAATATAATAGACAAAAT
GAACAAACGATATGAGATCATTGATCATGAATTCAGTGAAATTGAAGCCAGGCTCAATATGATTAACAAC
AAGATTGATGACCAAATACAAGACATTTGGGCTTACAATGCAGAATTGCTAGTACTGCTTGAAAACCAGA
AAACACTCGATGAACATGATGCGAATGTAAATAATCTATATAACAAGGTGAAAAGAGCATTGGGTTCTAA
TGCAGTAGAAGATGGAAATGGATGCTTTGAATTGTACCATAAATGTGATGATCAATGTATGGAAACGATT
AGAAACGGGACCTATGACAAACAAAAGTATCAAGAGGAGTCAAAATTAGAAAGGCAGAAAATAGAAGGGG
TAAAACTGGAATCTGAAGGAACTTACAAAATCCTCACCATTTATTCGACTGTCGCCTCATCTCTTGTGCT
TGCAATGGGGTTTGCTGCCTTTCTGTTCTGGGCCATGTCCAATGGATCTTGCAGATGCAACTATAGTATA
TGA

>gi|391886312|gb|JX094859.1| Influenza A virus (A/chicken/Korea/01310_CE20/2001(H9N2)) segment 4 hemagglutinin (HA) gene, complete cds
AGCAAAAGCAGGGGAATTTCACAACCAGCCAAAATGGAAATAATAGCACTAATAGCTATACTGGTAGTGA
CAGGAACAAGCGATGCTGATAAAATTTGCATTGGCTACCAGTCAACAAACTCCACAGAAACTGTTGATAC
ACTAGTAGAAAACAATGTCCCTGTGACACATACCAAAGAATTGCTCCACACAGAGCACAATGGAATGTTA
TGTGCAACAAACTTGGGACACCCTCTTATCCTAGACACCTGCACCATTGAAGGGTTGGTGTACGGCAATC
CTTCCTGTGATTTGCTACTGGGAGGGAAAGAGTGGTCTTACATTGTCGAAAGATCATCAGCTGTTAATGG
GATGTGCTACCCTGGAAGGGTAGAGAATCTGGAAGAACTCAGGTCCTTTTTCAGTTCTGCTCGCTCCTAC
AAAAGACTCCTACTTTTTCCAGACCGTACTTGGAATGTGACTTTCAATGGGACAAGCAAAGCATGCTCAG
GCTCATTCTACAGAAGTATGAGATGGCTGACACACAAGAACAATTCTTACCCTATTCAAGACGCCCAATA
TACCAACGACTGGGGAAAGAATATTCTCTTCATGTGGGGCATACACCATCCACCTACTGATACTGAGCAA
ATGAATCTATACAAAAAAGCTGATACAACAACAAGTATAACAACGGAAGATATCAATCGAACTTTCAAAC
CAGGGATAGGGCCAAGGCCTCTTGTCAATGGTCAACAAGGAAGAATTGATTATTATTGGTCAGTACTAAA
GCCAGGCCAGACATTGCGAATAAGATCCAATGGAAATCTAATTGCCCCATGGTATGGACACATTCTTTCA
GGAGAAAGCCATGGAAGAATCCTGAAGACCGATTTGAATAGTGGCAACTGCATAATACAATGCCAAACTG
AGAAAGGTGGTTTGAACACGACCTTGCCATTCCAAAATGTCAGCAAATATGCATTTGGGAACTGTCCCAA
ATATGTTGGAGTGAAGAGTCTCAAACTGGCAGTTGGTCTAAGGAATGTGCCTGCTACATCAGGTAGAGGG
CTTTTCGGTGCCATAGCTGGATTCATAGAAGGAGGTTGGCCAGGACTAGTTGCAGGCTGGTACGGGTTTC
AGCACTCAAATGATCAAGGGGTTGGAATAGCCGCAGACAAAGAATCAACTCAAGAAGCAGTTGATAAAAT
AACATCCAAAGTAAATAATATAATCGACAAAATGAACAAGCAGTATGAAATCATTGATCATGAGTTCAGT
GAGATTGAAGCCAGACTCAATATGATCAACAATAAGATTGATGACCAAATACAGGACATCTGGGCGTACA
ATGCAGAATTACTAGTACTGCTTGAAAACCAGAAAACACTCGATGATCATGATGCAAATGTGAACAATCT
GTATAATAAGGTGAAGAGAGCATTGGGTTCAAATGCAATAGAGGATGGGAAGGGATGCTTCGAGTTGTAT
CACAAATGTGATGATCAATGCATGGAAACAATTAGAAACGGGACTTATGACAGGCTAAAGTATAAAGAAG
AATCAAAACTAGAAAGGCAGAAAATAGAAGGGGTAAAACTGGAGTCTGAAGAAACTTACAAGATTCTTAC
CATTTATTCGACTGTCGCCTCATCTCTTGTGCTTGCAATAGGGCTTGCTGCCTTCATGTTCTGGGCCATG
TCCAATGGATCTTGCAGATGCAACATTTGTATATAATTAGCAAAAACACCCTTGTTTCTACT

>gi|262357163|gb|GU122033.1| Influenza A virus (A/Korean native chicken/Korea/LBM341/2007(H9N2)) segment 4 hemagglutinin (HA) gene, partial cds
GTGACAGGAGCGAGCAATGCTGATAAAATTTGCATTGGATACCAGTCAACAAACTCCACAGAAACTGTTG
ATACACTAGTAGAAACCAACGTCCCTGTGACACATGCCAAAGAACTGCTTCACACAGAGCACAATGGAAT
GTTATGTGCAACAAAACAGGGGCATCCTCTTATCCTAGACACCTGCACAGTCGAAGGGTTGGTGTATGGC
AATCCTGCCTGTGATTCGCTACTGGGAGGAAAAGAATGGTCTTACATTGTCGAAAGATCATCAGCTGTTC
ATGGAATGTGTTACCCTGGAAGGGTAGAGAATCTGGAAGAACTAAGATCTTTTTTCAGTTCTGCTCGCTC
CTACAAAAAACTCCTGCTCTTTCCAGACCGCACTTGGAATGTGACTTTCACTGGAACAAGCAAAGCATGC
TCAGGTTCATTCTACAGAAGTATGAGATGGCTGACACACAAGAGCAATTCTTACCCTATTCAAGACGCTC
AATATACCAACGATTGGGGAAAGAATATTCTCTTCGTGTGGGGCATACACCATCCACCTACTGATACTGA
GCAAATGAATCTATACAAAAAAGCTGATACAACAACGAGCATAACAACGGAAGATATCAATCGGACTTTC
AAACCAGTGATAGGACCAAGGCCCATTGTCAACGGTCAACAAGGGAGGATTGATTATTATTGGTCAGTAT
TAAAGCCAGGCCAGACATTGCGAATAAGATCCAATGGAAATCTAATTGCTCCATGGTATGGACACATTCT
TTCAGGAGAAAGCTATGGAAGAATCCTGAAGACCGATTTAAATAGTGGCGACTGCGTAGTACAGTGCCAA
ACTGAGAAAGGTGGTTTGAATACGACACTGCCATTCCACAATGTCAGCAAGTATGCATTTGGGAACTGCC
CCAAATATGTTGGAGTGAAGAGTCTCAAACTGGCAGTTGGTCTAAGAAATGTGCCTGCTACATCAGGTAG
AGGGTTATTTGGTGCCATAGCTGGATTCATAGAAGGAGGTTGGCCAGGGCTAGTTGCAGGCTGGTACGGG
TTTCAGCATTCAAATGATCAAGGAGTTGGAATGGCCGCAGACAGAGAGTCAACTCAAACAGCAGTCAACA
AGATAACATCCAAAGTAAATAATATA

>gi|262357161|gb|GU122034.1| Influenza A virus (A/silky fowl/Korea/LBM1632/2007(H9N2)) segment 4 hemagglutinin (HA) gene, partial cds
GTGACAGAAACGAGCAATGCTGATAAAATTTGCATTGGATACCAGTCAACAAACTCCACAGAAACTGTTG
ATACACTAATAGAAACCAATGTCCCTGTGACACATGCCAAAGAACTGCTTCACACAGAGCACAATGGAAT
GTTGTATGCAACAAATCAGGGGCATCCTCTTATCCTAGACACCTGCACAGTTGAAGGGTTGGTGTATGGC
AATCCTGCCTGTGATTCGCTACTGGGAGGAAAAGAATGGTCTTACATTGTCGAAAGATCATCAGCTGTTC
ATGGAATGTGTTACCCTGGAAGGGTAGAGAACCTGGAAGAACTAAGGTCTTTTTTCAGTTCTGCTCGCTC
CTACAAAAAACTCCTGCTCTTTCCAGACCGCACTTGGAATGTGACTTTCACTGGAACAAGCAAAGCATGC
TCAGGTTCATTCTACAGAAGTATGAGATGGCTGACACACAAGAGCAATTCTTACCCTATTCAAGACGCTC
AATATACCAACGATTGGGGAAAGAATATTCTCTTCGTGTGGGGCATACACCATCCACCTACTGATACTGA
GCAAATGAATCTATACAAAAAAGCTGATACAACAACGAGCATAACAACGGAAGATATTAATCGGACTTTC
AAACCAGTGATAGGACCAAGGCCCATTGTCAACGGTCAACAAGGGAGGATTGATTATTATTGGTCAGTAT
TAAAGCCAGGTCAGACATTGCGAATAAGATCCAATGGAAATCTAATTGCTCCATGGTATGGGCACATTCT
TTCAGGGGAAAGCCATGGAAGAATCCTGAAGACCGATTTAAATAGTGGCAACTGCGTAGTACAGTGCCAA
ACTGATAAAGGTGGTTTGAATACGACATTGCCATTCCACAATGTCAGCAAGTATGCATTTGGGAACTGCC
CCAAATATGTTGGAGTGAAGAGTCTCAAACTGGCAGTTGGTCTAAGAAATGTGCCCGCTACATCAGGTAG
AGGATTATTTGGTGCCATAGCTGGATTCATAGAAGGAGGTTGGCCAGGGCTAGTTGCAGGCTGGTACGGG
TTTCAGCATTCAAATGATCAAGGAGTTGGAATGGCCGCAGACAGAGAGTCAACTCAAACAGCAGTCAACA
AGATAACATCCAAAGTAAATAATATA

>gi|262357159|gb|GU122035.1| Influenza A virus (A/Pekin duck/Korea/LBM186/2007(H9N2)) segment 4 hemagglutinin (HA) gene, partial cds
GTGACAGGAACGAGCAATGCTGACAAAATTTGCATTGGCTACCAGTCAACAAACTCCACAGAAACTGTTG
ATACACTAGTAGAAAACAATGTCCCTGTGACACATGCCAAAGAATTGCTTCAAACAGAGCACAATGGAAT
GTTATGTGCAACAAACCTGGGGCATCCTCTTATCCTAGACACCTGCACCATTGAAGGGTTGGTGTATGGC
AATCCTTCCTGTGATTTGCTACTGGGAGGAAAAGAGTGGTCTTACATTGTCGAAAGATCATCAGCCATTA
ATGGGATGTGCTACCCTGGAAGGGTAGAGAATCTGGAAGAACTCAGATCTTTTTTCAGTTCTGCTCGCTC
CTACAAAAGACTCCTGCTCTTTCCAGACCGCACTTGGAATGTGACTTACACTGGAACAAGCAAAGCATGC
TCAGATTCATTCTACAGAAGTATGAGATGGCTGACACACAAGAGCAATTCTTACCCTATTCAAGACGCTC
AATATACCAACGATTGGGGAAAGAATATTCTCTTCATGTGGGGCATACACCATCCACCTACTGATACTGA
GCAAATGAATCTATACAAAAAAGCTGATACAACAACGAGTATAACAACGGAAGATATCAATCGGACTTTC
AAACCAGTGATAGGACCAAGGCCCCTTGTCAATGGTCAACAAGGGAGGATTGATTATTATTGGTCAGTAC
TAAAGCCAGGCCAGACATTGCGAATAAGATCCAATGGAAATCTAATTGCTCCATGGTATGGACACATTCT
TTCAGGAGAAAGCCATGGAAGAATCCTGAAGACCGATTTAAATAGTGGCAACTGCGTAGTACAGTGCCAA
ACTGAGAAAGGTGGTTTAAATACGACCTTGCCATTCCACAATGTCAGCAAGTATGCATTTGGGAACTGCC
CCAAATATGTTGGAGTGAAGAGTCTCAAACTGGCAGTTGGTCTAAGAAATGTGCCCGCTGCATCAGGTAG
AGGGCTATTTGGTGCCATAGCTGGATTCATAGAAGGAGGTTGGCCAGGGCTAGTTGCAGGCTGGTACGGA
TTTCAGCATTCAAATGATCAAGGAGTTGGAATGGCAGCAGACAAAGAGTCAACTCAAAAAGCAGTCGACA
AGATAACATCCAAAGTAAACAATATA

>gi|262357157|gb|GU122036.1| Influenza A virus (A/chicken/Korea/LBM76/2007(H9N2)) segment 4 hemagglutinin (HA) gene, partial cds
GTGACAGGAACGAACAATGCTGATAAAATTTGCATTGGATACCAGTCAACAAACTCCACAGAAACTGTTG
ATACACTAGTGGAAACCAATGTCCCTGTGACACATGCCAAAGAATTGCTTCACACAGAGCACAATGGAAT
GTTATGTGCAACAAATCAGGGACATCCTCTTATCCTAGACACCTGCACCGTTGAAGGGTTAGTGTATGGC
AATCCTTCCTGTGATTTGCTACTGGGAGGAAAAGAATGGTCTTACATTGTCGAAAGATCATCAGCTATTA
ATGGGATGTGTTACCCTGGTAAGGTAGAGAATCTGGAAGAACTAAGATCTTTTTTCAGTTCTGCTCGTTC
CTACAAAAGACTCCTGCTCTTTCCAGACCGCACTTGGAATGTGACTTACACTGGAACAAGCAAAGCATGC
TCAGATTCATTCTACAGAAGTATGAGATGGCTAACACACAAAAGCAATTCGTACCCTATTCAAGACGCTC
AATATACCAACGATTGGGGAAAAAATATTCTCTTCATGTGGGGCATACACCATCCACCTACTGACACTGA
GCAAATGAATCTATACAAAAAAGCTGATACAACAACGAGCATAACAACGGAAGATATCAATAGGACTTTC
AAACCAGTGATAGGACCAAGGCCCCTTGTCAATGGTCAGCAAGGGAGGATTGATTATTATTGGTCAGTAC
TAAAGCCAGGCCAGACACTGCGAATAAGATCCAATGGAAATCTAATTGCTCCATGGTATGGACACATTCT
TTCAGGAGAAAGCCATGGAAGAATCCTGAAGACCGATTTAAATAGTGGCAACTGCGTAGTACAGTGCCAA
ACTGAGAAAGGTGGTTTAAATACGACCTTGCCATTCCACAATGTCAGCAAGTATGCATTTGGGAACTGCC
CCAAATATGTTGGAGTGAAGAGTCTCAAATTGGCAGTTGGTCTAAGAAATGTGCCCGCTGCATCAGGTAG
AGGGCTATTTGGTGCCATAGCTGGATTCATAGAAGGAGGTTGGCCAGGGCTAGTTGCAGGCTGGTACGGG
TTTCAGCATTCAAATGATCAAGGAGTTGGAATGGCCGCAGACAGAGAGTCAACTCAAAAAGCAGTCGACA
AGATAACATCCAAAGTAAATAATATA

>gi|262357155|gb|GU122037.1| Influenza A virus (A/Korean native chicken/Korea/LBM453/2008(H9N2)) segment 4 hemagglutinin (HA) gene, partial cds
GTGACAGGAGCGAGCAACGCTGATAAAATTTGCATTGGATACCAGTCAACAAACTCCACAGAAACTGTTG
ACACACTAGTAGAAACCAACGTCCCTGTGACACATGCCAAAGAACTGCTTCACACAGAGCACAATGGAAT
GTTGTGTGCAACAAAACAGGGGCATCCTCTTATCCTAGACACCTGCACAGTCGAAGGGTTGGTGTATGGC
AATCCTGCCTGTGATTCGCTACTGGGAGGAAAAGAATGGTCTTACATTGTCGAAAGATCATCAGCTGTTC
ATGGAATGTGTTACCCTGGAAGGGTAGAGAATCTGGAAGAACTAAGATCTTTTTTCAGTTCTGCTCGCTC
CTACAAAAAACTCCTGCTCTTTCCAGACCGCACTTGGAATGTGACTTTCACTGGAACAAGCAAAGCATGC
TCAGGTTCATTCTACAGAAGTATGAGATGGTTGACACACAAGAGCAATTCCTACCCTATTCAAGACGCTC
AATATACCAACGATTGGGGAAAGAATATTCTCTTCGTGTGGGGCATACACCATCCACCTACTGATACTGA
GCAAATGAATCTATACAAAAAAGCTGATACAACAACTAGCATAACAACGGAAGATATCAATCGGACTTTC
AAACCAGTGATAGGACCAAGGCCCATTGTCAACGGTCAACAAGGGAGGATTGATTATTATTGGTCAGTAT
TAAAGCCAGGCCAGACATTGCGAATAAGATCCAATGGAAATCTAATTGCTCCATGGTATGGACACATTCT
TTCAGGAGAAAGCCATGGAAGAATCCTGAAGACCGATTTAAATAGTGGCGACTGCGTAGTACAGTGCCAA
ACTGAGAAAGGTGGTTTGAATACGACACTGCCATTCCACAATGTCAGCAAGTATGCATTTGGGAACTGCC
CCAAATATGTTGGAGTGAAGAGTCTCAAACTGGCAGTTGGTCTAAGAAATGTGCCTGCTACATCAGGTAG
AGGGTTATTTGGTGCCATAGCTGGATTCATAGAAGGAGGTTGGCCAGGGCTAGTTGCAGGCTGGTACGGG
TTTCAGCATTCAAATGATCAAGGAGTTGGAATGGCCGCAGACAGAGAGTCAACTCAAACAGCAGTCAACA
AGATAACATCCAAAGTAAATAATATA

>gi|261889966|gb|GU086235.1| Influenza A virus (A/chicken/Korea/A170/2009(H9N2)) segment 4 hemagglutinin (HA) gene, complete cds
ATGGAAGTAATAGCACTAATAGCTATACTGGTAGTGACAGGAACGAGCAATGCTGATAAAATTTGCATTG
GATACCAGTCAACAAACTCCACAGAAACTGTTGATACACTAGTAGAAACCAATGTCCCTGTGACACATGC
CAAAGAACTGCTTCACACAGAGCACAATGGGATGTTATGTGCAACAAATCAGGGGCATCCTCTTATACTA
GACACCTGCACAGTTGAAGGGTTGGTGTATGGCAATCCTGCCTGTGATTCGCTACTGGGAGGAAAAGAAT
GGTCCTACATTGTTGAAAGATCATCAGCCGTTCATGGGATGTGTTACCCTGGAAGGGTAGAGAATCTGGA
AGAACTAAGATCTTTTTTCAGTTCTGCTCGCTCCTACAAAAAACTCCTGCTCTTTCCAGACCGCACTTGG
AATGTGACTTTCACTGGAACAAGCAAAGCATGCTCAGGTTCATTCTACAGAAGTATGAGATGGCTGACAC
ACAAGAGCAATTCTTACCCTATTCAAGACGCTCAATATACCAACGATTGGGGAAAGAATATTCTCTTCGT
GTGGGGCATACACCATCCACCTACTGACACTGAGCAAATGAATCTATACAAAAAAGCTGATACAACAACG
AGCATAACAACGGAAGATATCAATCGGACTTTCAAACCAGTGATAGGACCAAGGCCCATTGTCAACGGTC
AACAAGGGAGGATTGATTATTATTGGTCAGTACTAAAGCCAGGCCAGACATTGCGAATAAGATCCAATGG
GAATTTAATTGCTCCATGGTATGGACACATTCTTTCAGGAGAAAGCCATGGAAGAATCCTGAAGACCGAT
TTAAATAGTGGCAACTGCGTAGTACAGTGCCAAACTGAGAAAGGTGGTTTGAATACGACATTGCCATTCC
ACAATGTCAGCAAGTATGCATTTGGGAACTGCCCCAAATATGTTGGAGTGAAGAGTCTCAAACTGGCAGT
TGGTCTAAGAAATGTGCCTGCTACATCAGGTAGAGGGTTATTTGGTGCCATAGCTGGATTCATAGAAGGA
GGTTGGCCAGGGCTAGTTGCAGGCTGGTACGGATTTCAGCATTCAAATGATCAAGGAGTCGGAATGGCCG
CAGACAGAGAGTCAACTCAAACAGCAATCAACAAGATAACATCCAAAGTAAATAATATAATCGATAAGAT
GAACAAGCAATATGAAATCATTGATCATGAGTTCAATGAAATTGAAGCCAGACTCAATATGATAAACAAT
AAGATTGATGATCAAATACAAGACATCTGGGCGTATAATGCAGAATTACTAGTACTGCTTGAAAATCAGA
AAACACTTGATGAGCATGATGCAAATGTTAACAATCTGTACAATAAGGTGAAGAGAGCATTGGGGTCTAA
TGCAATAGAGGATGGGAAGGGGTGCTTCGAGTTGTATCACAAATGTGATGATCAATGCATGGAAACAATT
AGAAACGGGACTTATGACATGGTGAAGTATAAAGAAGAATCAAAATTAGAAAGGCAGAAAATAGAAGGGG
TGAAACTGGAGTCTGAAGGAACTTACAAAATTCTTACCATTTATTCGACCGTCGCCTCATCTCTCGTGCT
CGCAATAGGGTTTGCTGCCTTCATGTTCTGGGCCATGTCAAACGGATCTTGCAGATGCAACATTTGTATA
TAA

>gi|261889964|gb|GU086234.1| Influenza A virus (A/chicken/Korea/A146/2009(H9N2)) segment 4 hemagglutinin (HA) gene, complete cds
ATGGAAGTAATAGCACTAATAGCTATACTGGTAGTGACAGGAACGAGCAATGCTGATAAAATTTGCATTG
GATACCAGTCAACAAACTCCACAGAAACTGTTGATACACTAGTAGAAACCAATGTCCCTGTGACACATGC
CAAAGAACTGCTTCACACAGAGCACAATGGAATGTTATGTGCAACAAATCAGGGGCATCCTCTTATACTA
GACACCTGCACAGTTGAAGGGTTGGTGTATGGCAATCCTGCCTGTGATTCGCTACTGGGAGGAAAAGAAT
GGTCCTACATTGTTGAAAGATCATCAGCCGTTCATGGGATGTGTTACCCTGGAAGGGTAGAGAATCTGGA
AGAACTAAGATCTTTTTTCAGTTCTGCTCGCTCCTACAAAAAACTCCTGCTCTTTCCAGACCGCACTTGG
AATGTGACTTTCACTGGAACAAGCAAAGCATGCTCAGGTTCATTCTACAGAAGTATGAGATGGCTGACAC
ACAAGAGCAATTCTTACCCTATTCAAGACGCTCAATATACCAACGATTGGGGAAAGAATATTCTCTTCGT
GTGGGGCATACACCATCCACCTACTGACACTGAGCAAATGAATCTATACAAAAAAGCTGATACAACAACG
AGCATAACAACGGAAGATATCAATCGGACTTTCAAACCAGTGATAGGACCAAGGCCCATTGTCAACGGTC
AACAAGGGAGGATTGATTATTATTGGTCAGTACTAAAGCCAGGCCAGACATTGCGAATAAGATCCAATGG
GAATTTAATTGCTCCATGGTATGGACACATTCTTTCAGGAGAAAGCCATGGGAGAATCCTGAAGACCGAT
TTAAATAGTGGCAACTGCGTAGTACAGTGCCAAACTGAGAAAGGTGGTTTGAATACGACATTGCCATTCC
ACAATGTCAGCAAGTATGCATTTGGGAACTGCCCCAAATATGTTGGAGTGAAGAGTCTCAAACTGGCAGT
TGGTCTAAGAAATGTGCCTGCTACATCAGGTAGAGGGTTATTTGGTGCCATAGCTGGATTCATAGAAGGA
GGTTGGCCAGGGCTAGTTGCAGGCTGGTACGGATTTCAGCATTCAAATGATCAAGGAGTCGGAATGGCCG
CAGACAGAGAGTCAACTCAAACAGCAGTCAACAAGATAACATCCAAAGTAAATAATATAATCGATAAGAT
GAACAAGCAATATGAAATCATTGATCATGAGTTCAATGAAATTGAAGCCAGACTCAATATGATAAACAAT
AAGATTGATGATCAAATACAAGACATCTGGGCGTATAATGCAGAATTACTAGTACTGCTTGAAAATCAGA
AAACACTTGATGAGCATGATGCAAATGTTAACAATCTGTACAATAAGGTGAAGAGAGCATTGGGGTCTAA
TGCAATAGAGGATGGGAAGGGGTGCTTCGAGTTGTATCACAAATGTGATGATCAATGCATGGAAACAATT
AGAAACGGGACTTATGACATGGTGAAGTATAAAGAAGAATCAAAATTAGAAAGGCAGAAAATAGAAGGGG
TGAAACTGGAGTCTGAAGGAACTTACAAAATTCTTACCATTTATTCGACCGTCGCCTCATCTCTCGTGCT
CGCAATAGGGTTTGCTGCCTTCATGTTCTGGGCCATGTCAAACGGATCTTGCAGATGCAACATTTGTATA
TAA

>gi|261889962|gb|GU086233.1| Influenza A virus (A/duck/Korea/A174/2009(H9N2)) segment 4 hemagglutinin (HA) gene, complete cds
ATGGAAGTAATAGCACTAATAGCTATACCGGTAGTGACAGGAACGAGCAATGCTGATAAAATTTGCATTG
GATACCAGTCAACAAACTCCACAGAAACTGTTGATACACTAGTAGAAACCAGTGTCCCTGTGACACATGC
CAAAGAACTGCTTCACACAGAGCACAATGGAATGTTATGTGCAACAAATCAGGGGCATCCTCTTATACTA
GACACCTGCACAGTTGAAGGATTGGTGTATGGCAATCCTGCCTGTGATTCGCTACTGGGAGGAAAAGAAT
GGTCCTACATTGTTGAAAGATCATCAGCCGTTCATGGGATGTGTTACCCTGGAAGGGTAGAGAATCTGGA
AGAACTAAGATCTTTTTTCAGTTCTGCTCGCTCCTACAAAAGACTCCAGCTCTTTCCAGACCGCACTTGG
AATGTGACTTTCACTGGAACAAGCAAAGCATGCTCAGATTCATTCTACAGAAGTATGAGATGGCTGACAC
ACAAGAGCAATTCTTACCCTATTCAAGACGCTCAATATACCAACGATTGGGGAAAGAATATTCTCTTCGT
GTGGGGCATACACCATCCACCTACTAACACTGAGCAAATGAATCTATACAAAAAAGCTGATACAACAACG
AGCATAACAACGGAAGATATCAATCGGACTTTCAAACCAGTGATAGGACCAAGGCCCATTGTCAACGGTC
AACAAGGGAGGATTGATTATTATTGGTCAGTACTAAAGCCAGGCCAGACATTGCGAATAAGATCCAATGG
GAATTTAATTGCTCCATGGTATGGACACATTCTTTCAGGAGAAAGCCATGGGAGAATCCTGAAGACCGAT
TTAAATAGTGGCAACTGCGTAGTACAGTGCCAAACTGAGAAAGGTGGTTTGAATACGACATTGCCATTCC
ACAATGTCAGCAAGTATGCATTTGGGAACTGCCCCAAATATGTTGGAGTGAAGAGTCTCAAACTGGCAGT
TGGTCTAAGAAATGTGCCTGCTACATCAGGTAGAGGGTTATTTGGTGCCATAGCTGGATTCATAGAAGGA
GGTTGGCCAGGGCTAGTTGCAGGCTGGTACGGATTTCAGCATTCAAATGATCAAGGAGTCGGAATGGCCG
CAGACAGAGAGTCAACTCAAACAGCAGTCAACAAGATAACATCCAAAGTAAATAATATAATCGATAAGAT
GAACAAGCAATATGAAATCATTGATCATGAGTTCAATGAAATTGAAGCCAGACTCAATATGATAAACAAT
AAGATTGATGATCAAATACAAGACATCTGGGAATATAAACCAGAATTAAAAGTACTGCTTGAAAATCAGA
AAACACTTGATGAGCAGGATGCAAATGTTAACAATCGGTACAATAAGGTGAAGAGAGCATTGGGGTCCAA
TGCAAAAGAGGATGGGAAGGGGTGCTTCGAGACATATCACAAATGTGATGATCAAAGCAAGGAAACAATT
AGAAACGGGACTTATGACATGGTGAAGTATAAAGAAGAATCAAAATTAGAAAGGCAGAAAATAGAAGGGG
TGAAACCGGAGTCAGAAGGAACTCACAAAATTCGGACCATTTATTCGACCGTCGCCTCATCTCTCGTGCT
CGCAATAGCGTTCGCTGCCCTCATGTTATGGGCCATGTCAAACGGATCTTGCAGATGCAACATTTGTATA
TAA

>gi|346426583|gb|JN543601.1| Influenza A virus (A/chicken/Korea/333/2008(H9N2)) segment 4 hemagglutinin (HA) gene, partial cds
ATGGAAATAATAGCACTAATAGCTATACTGGTAGTGACAGGAACGAGCAATGCTGATAAAATTTGCATTG
GATACCAGTCAACAAACTCCACAGAAACTGTTGATACACTAGTGGAAACCAATGTCCCTGTGACACATGC
CAAAGAATTGCTTCACACAGAGCACAATGGAATGTTATGTGCAACAAATCAGGGGCATCCTCTTATCCTA
GACACCTGCACCGTTGAAGGGTTAGTGTATGGCAATCCTTCCTGTGATTTGCTACTGGGAGGAAAAGAAT
GGTCTTACATTGTCGAAAGATCATCAGCTATTAATGGGATGTGTTACCCTGGTAAGGTAGAGAATCTGGA
AGAACTAAGATCTTTTTTCAGTTCTGCTCGTTCCTACAAAAGACTCCTGCTTTTTCCAGACCGCACTTGG
AATGTGACTTACACTGGAACAAGCAAAGCATGCTCAGGTTCATTCTACAGAAGTATGAGATGGCTAACAC
ACAAAAGCAATTCATACCCTATTCAAGACGCTCAGTATACCAACGATTGGGGAAAAAATATTCTCTTCAT
GTGGGGCATACACCACCCACCTACTGACTCTGAGCAAATGAATCTATACAAAAAAGCTGATACAACAACG
AGCATAACAACGGAAGATATCAATAGGACTTTCAAACCAGTGATAGGACCAAGGCCCCTTGTCAATGGTC
AGCAAGGGAGGATTGATTATTATTGGTCAGTACTAAAGCCAGGCCAGACACTGCGAATAAGATCCAATGG
AAATCTAATTGCTCCATGGTATGGCCACATTCTTTCAGGAGAAAGCCATGGAAGAATCCTGAAGACCGAT
TTAAATAGTGGCAACTGCGTAGTACAGTGCCAAACTGAGAAAGGTGGCTTAAATACGACCTTGCCATTCC
ACAATGTCAGCAAGTATGCATTTGGGAACTGCCCCAAATATGTTGGAGTGAAGAGTCTCAAATTGGCAGT
TGGTCTAAGAAATGTGCCTGCTGCATCAGGTAGAGGGCTATTTGGTGCCATAGCTGGATTCATAGAAGGA
GGTTGGCCAGGGCTAGTTGCAGGCTGGTACGGGTTTCAGCATTCAAATGATCAAGGAGCTGGAATGGCCG
CAGACAGAGAGTCAACTCAAAAAGCAGTCGACAAGATAACATCCAAAGTAAATAATATAATCGATAAGAT
GAACAAGCAGTATGAAATCATTGATCATGAGTTCAATGAAATTGAAGCCAGACTCAATATGATCAACAAT
AAGATTGATGACCAAATACAAGACATCTGGGCGTATAATGCAGAATTGCTAGTACTGCTTGAAAATCAGA
AAACACTTGATGAGCATGATGCAAATGTAAACAATCTGTACAATAAGGTGAAGAGAGCATTAGGGTCAAA
TGCAATAGAGGATGGGAAGGGGTGCTTTGAGTTGTATCACAAATGTGATGATCAATGCATGGAAACAATT
AGAAACGGGACTTATGACATGATGAAGTATAAAGAAGAATCAAAATTAGAAAGGCAGAAAATAGAAGGAG
TGAAACTGGAATCTGAAGGAACTTACAAGATTCTTACCATTTATTCGACTGTCGCCTCATCTCTTGTGCT
TGCAATGGGGTTTGCTGCCTTCATGTTCTGGGCC

>gi|346426580|gb|JN543599.1| Influenza A virus (A/chicken/Korea/2304/2006(H9N2)) segment 4 hemagglutinin (HA) gene, partial cds
GGAACGAGCAATGCTGATAAAATCTGCATTGGATACCAGTCATCAAACTCCACAGAAACTGTCGATACAC
TAGTAGAAACCAATGTCCCTGTGACACATGCCAAAGAATTGCTTCACACAGAGCACAATGGAATGTTATG
TGCAACAAATCAGGGACATCCTCTTATCCTAGACACCTGCACCGTTGAAGGGTTGGTGTACGGCAATCCT
TCCTGTGATTTGCTACTGGGAGGAAAAGAATGGTCTTACATTGTTGAAAGATCATCAGCCATTAATGGGA
TGTGTTACCCTGGAAAGGTAGAGAGTCTGGAAGAACTAAGATCTTTTTTCAGTTCTGCTCGCTCCTACAA
AAGACTCCTGCTCTTTCCAGACCGCACTTGGAATGTGACTTACACTGGAACAAGCAAAGCATGCTCAGAT
TCATTCTACAGAAGTATGAGATGGCTGACACACAAAAGCAATTCTTACCCTATTCAAGACGCTCAATACA
CCAACGATTGGGGAAAGAATATTCTCTTCATGTGGGGCATACACCATCCACCTACTGACACTGAGCAAAT
GAATCTATATAAAAAAGCTGATACAACAACGAGCATAACAACGGAAGATATCAATCGGACTTTCAAACCA
GTGATAGGACCCAGGCCCCTTGTCAATGGTCAACAAGGGAGGATTGATTATTATTGGTCAGTATTAAAGC
CAGGCCAGACACTGCGTATAAGATCCAATGGAAATCTAATTGCTCCATGGTATGGACACATTCTTTCAGG
AGAAAGCCATGGAAGAATCCTGAAGACTGATTTAAATAGTGGCAACTGCGTAGTACAGTGCCAAACTGAG
AAAGGTGGTTTAAATACGACCTTGCCATTCCACAATGTCAGCAAGTATGCATTTGGGAACTGCCCCAAAT
ATGTTGGAGTGAAGAGTCTCAAACTGGCAGTTGGTCTAAGAAATGTGCCTGCTGCATCAGGTAGAGGGCT
ATTTGGTGCCATAGCTGGATTCATAGAAGGAGGTTGGCCAGGGCTAGTTGCAGGCTGGTACGGGTTTCAG
CATTCAAATGATCAAGGAGTTGGAATGGCCGCAGACAGAGAGTCAACTCAAAAAGCAGTCGACAAGATAA
CATCCAAAGTAAATAATATAATCGATAAGATGAACAAGCAGTATGAAATCATTGATCATGAGTTCAATGA
AATTGAAGCCAGACTCAATATGATCAACAATAAGATTGATGACCAAATACAAGACATCTGGGCGTATAAT
GCAGAATTACTAGTACTGCTTGAAAATCAGAAAACACTTGATGAGCATGATGCAAATGTGAACAATCTGT
ACAATAAGGTGAAGAGAGCATTAGGGTCAAATGCAATAGAGGATGGGAAGGGGTGCTTCGAGTTGTACCA
CAAATGTGATGATCAATGCATGGAAACAATTAGAAACGGGACTTATGACATGATAAAGTATAAAGAAGAA
TCAAAACTAGAAAGACAGAAAATAGAAGGGGTGAAACTGGAGTCTGAAGGAACTTACAAGATTCTTACCA
TTTATTCGACTGTCGCCTCATCTCTCGTGCTTGCAATGGGGTTTGCTGCCTTCATGTCTTGGGCCATCC

>gi|346426578|gb|JN543598.1| Influenza A virus (A/chicken/Korea/801/2006(H9N2)) segment 4 hemagglutinin (HA) gene, partial cds
CTGCTACTGACAGGAAAGAGCGATGCTGATAAAATTTGCATTGGATACCAATCAACAAACTCCACAGAAA
CTGTTGATACACTAGTAGAAACCAATGTCCCTGTGACACATGCCAAAGAACTGCTTCACACAGAGCACAA
TGGAATGTTATGTGCAACAAACCAGGGGCATCCTCTTATCCTAGACACCTGCACAGTTGAAGGGTTGGTG
TATGGCAATCCTGCCTGTGATTTGCTACTGGGAGGAAAAGAATGGTCTTACATTGTCGAAAGATCATCAG
CTGTTCATGGGATGTGTTACCCTGGAAGGGTAGAGAATCTGGAAGAACTAAGATCTTTTTTCAGTTCTGC
TCGCTCCTACAAAAGACTCCTGCTCTTTCCAGACCGCACTTGGAATGTGACTTTCACTGGAACAAGCAAA
GCATGCTCAGGTTCATTCTACAGAAGTATGAGATGGCTGACACACAAGAGCAATTCTTACCCTATTCAAG
ACGCTCAATATACCAACGATTGGGGAAAGAATATTCTCTTCATGTGGGGCATACACCATCCACCTACTGA
TACTGAGCAAATGAATCTATACAAAAAAGCTGATACAACAACGAGCATAACAACGGAAGATATCAATCGG
ACTTTCAAACCAGTGATAGGACCAAGGCCCATTGTCAACGGTCAACAAGGGAGGATTGATTATTATTGGT
CAGTACTAAAGCCAGGCCAGACATTGCGAATAAGATCCAATGGAAATCTAATTGCTCCATGGTATGGACA
CATTCTTTCAAGAGAAAGCCATGGAAGAATCCTGAAGACCGATTTAAATAGTGGCAACTGCGTAGTACAG
TGCCAAACTGAGAAAGGAGGTTTGAATACGACATTGCCATTCCACAATGTCAGCAAGTATGCATTTGGGA
ACTGCCCCAAATATGTTGGAGTGAAGAGTCTCAAACTGGCAGTTGGTCTAAGAAATGTGCCTGCTACATC
AGGTAGAGGGTTATTTGGTGCCATAGCTGGATTCATAGAAGGAGGTTGGCCAGGGCTAGTTGCAGGCTGG
TACGGGTTTCAGCATTCAAATGATCAAGGAGTTGGAATGGCCGCAGACAGAGAGTCAACCCAAACAGCAG
TCAACAAGATAACATCCAAAGTAAATAATATAATCGATAAGATGAACAAGCAATATGAAATCATTGATCA
TGAGTTCAATGAAATTGAAGCCAGACTCAATATGATAAACAATAAGATTGATGACCAAATACAAGACATC
TGGGCGTATAATGCAGAATTACTAGTACTGCTTGAAAATCAGAAAACACTTGATGAGCATGATGCAAATG
TTAACAATCTGTACAATAAGGTGAAGAGAGCATTAGGGTCAAATGCAATAGAGGATGGGAAGGGGTGTTT
CGAGTTGTATCACAAATGTGATGATCAATGCATGGAAACAATTAGAAATGGGACTTATGACATGGTGAAG
TATAAAGAAGAATCAAAACTAGAAAGGCAGAAAATAGAAGGGGTGAAACTGGAGTCTGAAGGAACTTACA
AGATTCTTACCATTTATTGGACTGTCGCCTCATCTCAGGTGCTTGCAATAGGG

>gi|307068982|gb|HQ143688.1| Influenza A virus (A/pheasant/Korea/LBM180/2008(H9N2)) segment 4 hemagglutinin (HA) gene, partial cds
TCAACAAACTCCACAGAGACTGTTGATACACTAGTAGAAAGCAATGTCCCTGTGACACATGCCAAAGAAT
TGCTCCACACGGAGCACAATGGAATGTTATGTGCAACAAACCAGGGGCATCCTCTTATCCTAGACACCTG
CACCGTTGAAGGATTGGTGTATGGCAATCCTGCCTGTGATTTGCTACTCGGAGGGAAAGAATGGTCTTAC
ATTGTCGAAAGATCATCAGCAATTAATGGGATGTGCTACCCTGGAAGAGTAGAGAACCTGGAAGAACTCA
GAACTTTTTTCAGTTCTGCACGCTCCTATAAAAGACTCCTGCTCTTTCCAGACAGAACTTGGAATGTGAC
TTACACTGGAACGAGCAAAGCATGCTCAAACTCATTCTACAGAAGTATGAGATGGCTGACACACAAGAGC
GATTCTTACCCTATTCAAGACGCTCAATATACCAACAATTGGGGAAAGAATATTCTCTTCATGTGGGGCA
TACACCATCCACCTACTGACACTGAACAAATGAGTCTATACAAAAAAGCTGATACAACAACGAGTATAAC
AACGGAAGATATCAATCGGACTTTCAAACCAGTGATAGGCCCAAGGCCTCTTGTCAATGGTCAACAAGGG
AGAATTGATTATTATTGGTCAGTACTAAAGCCTGGCCAGACATTAAGAATGAGATCCACCGGAAATCTAA
TTGCTCCATGGTATGGACACATTCTATCAGGGGAAAGCCATGGAAGAATACTGAAGACCGATTTGAATAG
TGGTAACTGCATAGTGCAGTGCCAAACTGAGAAAGGCGGTTTGAACACGACCTTGCCATTCCACAATGTC
AGCAAGTATGCATTTGGGAACTGTCCTAAATATGTTGGAGTGAAGAGTCTCAAACTGGCAATAGGTCTAA
GAAATGTGCCTGCTGCATCAGGTAGAGGGCTATTTGGTGCCATAGCCGGATTCATAGAAGGAGGTTGGCC
AGGACTAGTTGCAGGCTGGTACGGGTTTCAGCATTCAAATGATCAAGGGGTTGGAATTGCCGCAGACAGG
GATTCAACTCAAAAGGCAGTCGATAAGATAACATCCAAAGTGAACAATATA

>gi|307068980|gb|HQ143687.1| Influenza A virus (A/pheasant/Korea/LBM190/2008(H9N2)) segment 4 hemagglutinin (HA) gene, partial cds
TCAACAAACTCCACAGAAACTGTTGATACACTAGTGGAAACCAATGTCCCTGTGACACATGCCAAAGAAT
TGCTTCACACAGAGCACAATGGAATGTTATGTGCAACAAATCAGGGGCATCCTCTTATCCTAGACACCTG
CACCGTTGAAGGGTTAGTGTATGGCAATCCTTCCTGTGATTTGCTACTGGGAGGAAAAGAATGGTCTTAC
ATTGTCGAAAGATCATCAGCTATTAATGGGATGTGTTACCCTGGTAAGGTAGAGAATCTGGAAGAACTAA
GATCTTTTTTCAGTTCTGCTCGTTCCTACAAAAGACTCCTGCTTTTTCCAGACCGCACTTGGAATGTGAC
TTACACTGGAACAAGCAAAGCATGCTCAGGTTCATTCTACAGAAGTATGAGATGGCTAACACACAAAAGC
AATTCGTATCCTATTCAAGACGCTCAGTACACCAACGATTGGGGAAAAAATATTCTCTTCATGTGGGGCA
TACACCACCCACCTACTGACTCTGAGCAAATGAATCTATACAAAAAAGCTGATACAACAACGAGCATAAC
AACGGAAGATATCAATAGGACTTTCAAACCAGTGATAGGACCAAGGCCCCTTGTCAATGGTCAGCAAGGG
AGGATTGATTATTATTGGTCAGTACTAAAGCCAGGCCAGACACTGCGAATAAGATCCAATGGAAATCTAA
TTGCTCCATGGTATGGACACATTCTTTCAGGAGAAAGCCATGGAAGAATCCTGAAGACCGATTTAAATAG
TGGCAACTGCGTAGTACAGTGCCAAACTGAGAAAGGTGGCTTAAATACGACCTTGCCATTCCACAATGTC
AGCAAGTATGCATTTGGGAACTGCCCCAAATATGTTGGAGTGAAGAGTCTCAAATTGGCAGTTGGTCTAA
GAAATGTGCCTGCTGCATCAGGTAGAGGGCTATTTGGTGCCATAGCTGGATTCATAGAAGGAGGTTGGCC
AGGGCTAGTTGCAGGCTGGTACGGGTTTCAGCATTCAAATGATCAAGGAGCTGGAATGGCCGCAGACAGA
GAGTCAACTCAAAAAGCAGTCGACAAGATAACATCCAAAGTAAATAATATA

>gi|307068978|gb|HQ143686.1| Influenza A virus (A/silky fowl/Korea/LBM268/2007(H9N2)) segment 4 hemagglutinin (HA) gene, partial cds
TCAACAAACTCCACAGAAACTGTTGATACACTAGTAGAAAGCAATGTCCCTGTGACACATGCCAAAGAAT
TGCTCCACACAGAGCACAATGGAATGTTATGTGCAACAAACCAGGGGCATCCTCTTATCCTAGACACCTG
CACCGTTGAAGGATTGGTGTATGGCAATCCTGCCTGTGATTTGCTACTCGGAGGGAAAGAATGGTCTTAC
ATTGTCGAAAGATCATCAGCAATTAATGGGATGTGCTACCCTGGAAGAGTAGAGAACCTGGAAGAACTCA
GATCTTTTTTCAGTTCTGCACGCTCCTATAAAAGACTCCTGCTCTTTCCAGACAGAACTTGGAATGTGAC
TTACACTGGAACGAGCAAAGCATGCTCAAACTCATTCTACAGAAGTATGAGATGGCTGACACACAAGAGC
AATTCTTACCCTATTCAAGACGCTCAATATACCAACGATTGGGGAAAGAATATTCTCTTCATGTGGGGCA
TACACCATCCACCTACTGACACTGAACAAATGAGTCTATACAAAAAAGCTGATACAACAACGAGTATAAC
AACGGAAGATATCAATCGGACTTTCAAACCAGTGATAGGCCCAAGGCCTCTTGTCAATGGTCAACAAGGG
AGAATTGATTATTATTGGTCAGTACTAAAGCCTGGCCAGACATTACGAATAAGATCCAACGGAAATCTAA
TTGCTCCATGGTATGGACACATTCTATCAGGGGAAAGCCATGGAAGAATACTGAAGACCGATTTGAATAG
TGGCAACTGCATAGTGCAGTGCCAAACTGAGAAAGGTGGTTTGAACACGACCTTGCCATTCCACAATGTC
AGCAAGTATGCATTTGGGAACTGTCCTAAATATGTTGGAGTGAAGAGTCTCAAACTGGCAATAGGTCTAA
GAAATGTGCCTGCTGCATCAGGTAGAGGGCTATTTGGTGCCATAGCCGGATTCATAGAAGGAGGTTGGCC
AGGACTAGTTGCAGGCTGGTACGGGTTTCAGCATTCAAATGATCAAGGGGTTGGAATTGCCGCAGACAGG
GAATCAACTCAAAAGGCAGTCGATAAGATAACATCCAAAGTGAACAATATA

>gi|307068976|gb|HQ143685.1| Influenza A virus (A/Korean native chicken/Korea/LBM267/2007(H9N2)) segment 4 hemagglutinin (HA) gene, partial cds
TCAACAAACTCCACAGAAACTGTTGATACACTAGTAGAAAGCAATGTCCCTGTGACACATGCCAAAGAAT
TGCTCCACACAGAGCACAATGGAATGTTATGTGCAACAAACCAGGGGCATCCTCTTATCCTAGACACCTG
CACCGTTGAAGGATTGGTGTATGGCAATCCTGCCTGTGATTTGCTACTCGGAGGGAAAGAATGGTCTTAC
ATTGTCGAAAGATCATCAGCAATTAATGGGATGTGCTACCCTGGAAGAGTAGAGAACCTGGAAGAACTCA
GATCTTTTTTCAGTTCTGCACGCTCCTATAAAAGACTCCTGCTCTTTCCAGACAGAACTTGGAATGTGAC
TTACACTGGAACGAGCAAAGCATGCTCAAACTCATTCTACAGAAGTATGAGATGGCTGACACACAAGAGC
AATTCTTACCCTATTCAAGACGCTCAATATACCAACGATAGGGGAAAGAATATTCTCTTCATGTGGGGCA
TACACCATCCACCTACTGACACTGAACAAATGAGTCTATACAAAAAAGCTGATACAACAACGAGCATAAC
AACGGAAGATATCAATAGGACTTTCAAACCAGTGATAGGACCAAGGCCCCTTGTCAATGGTCAGCAAGGG
AGGATTGATTATTATTGGTCAGTACTAAAGCCAGGCCAGACACTGCGAATAAGATCCAATGGAAATCTAA
TTGCTCCATGGTATGGACACATTCTTTCAGGAGAAAGCCATGGAAGAATCCTGAAGACCGATTTAAATAG
TGGCAACTGCGTAGTACAGTGCCAAACTGAGAAAGGTGGTTTAAATACGACCTTGCCATTCCACAATGTC
AGCAAGTATGCATTTGGGAACTGTCCTAAATATGTTGGAGTGAAGAGTCTCAAACTGGCAATAGGTCTAA
GAAATGTGCTCGCTGCATCAGGTAGAGGGCTATTTGGTGCCATAGCCGGATTCATAGAAGGAGGTTGGCC
AGGACTAGTTGCAGGCTGGTACGGGTTTCAGCATTCAAATGATCAAGGGGTTGGAATTGCCGCAGACAGG
GAATCAACTCAAAAGGCAGTCGATAAGATAACATCCAAAGTGAACAATATA

>gi|307068974|gb|HQ143684.1| Influenza A virus (A/silky fowl/Korea/LBM446/2007(H9N2)) segment 4 hemagglutinin (HA) gene, partial cds
TCAACAAACTCCACAGAAACTGTTGATACACTAGTGGAAACCAATGTCCCTGTGACACATGCCAAAGAAT
TGCTTCACACAGAGCACAATGGAATGTTATGTGCAACAAATCAGGGGCATCCTCTTATCCTAGACACCTG
CACCGTTGAAGGGTTAGTGTATGGCAATCCTTCCTGTGATTTGCTACTGGGAGGGAAAGAATGGTCTTAC
ATTGTCGAAAGATCATCAGCTATTAATGGGATGTGTTACCCTGGTAAGGTAGAGAATCTGGAAGAACTAA
GATCTTTTTTCAGTTCTGCTCGTTCCTACAAAAGACTCCTGCTCTTTCCAGACCGCACTTGGAATGTGAC
TTACACTGGAACAAGCAAAGCATGCTCAGGTTCATTCTACAGAAGTATGAGATGGCTAACACACAAAAGC
AATTCGTACCCTGTTCAAGACGCTCAGTATACCAACGATTGGGGAAAAAATATTCTCTTCATGTGGGGCA
TACACCATCCACCTACTGACACTGAGCAAATGAATCTATACAAAAAAGCTGATACAACAACGAGCATAAC
AACGGAAGATATCAATAGGACTTTCAAACCAGTGATAGGACCAAGGCCCCTTGTCAATGGTCAGCAAGGG
AGGATTGATTATTATTGGTCAGTACTAAAGCCAGGCCAGACACTGCGAATAAGATCCAATGGAAATCTAA
TTGCTCCATGGTATGGACACATTCTTTCAGGAGAAAGCCATGGAAGAATCCTGAAGACCGATTTAAATAG
TGGCAACTGCGTAGTACAGTGCCAAACTGAGAAAGGTGGTTTAAATACGACCTTGCCATTCCACAATGTC
AGCAAGTATGCATTTGGGAACTGCCCCAAATATGTTGGAGTGAAGAGTCTCAAATTGGCAGTTGGTCTAA
GAAATGTGCCTGCTGCATCAGGTAGAGGGCTATTTGGTGCCATAGCTGGATTCATAGAAGGAGGTTGGCC
AGGGCTAGTTGCAGGCTGGTACGGGTTTCAGCATTCAAATGATCAAGGAGTTGGAATGGCCGCAGACAGA
GAGTCAACTCAAAAAGCAGTCGACAAGATAACATCCAAAGTAAATAATATA

>gi|307068972|gb|HQ143683.1| Influenza A virus (A/duck/Korea/D13/2007(H9N2)) segment 4 hemagglutinin (HA) gene, partial cds
TCAACAAACTCCACAGAGACTGTTGATACACTAATGGAAACCAATGTTCCTGTGACGCACACAAAAGAGT
TGCTCCACACAGAGCACAATGGAATGCTATGTGCAACAAACCTGGGGCATCCTCTTATCCTAGACACCTG
CACCATCGAAGGACTGGTATATGGCAACCCTTCCTGTGATTTACTATTAGGAGGAAAGGAGTGGTCTTAC
ATCGTCGAAAGGTCATCAGCTGTCAATGGGATGTGTTACCCTGGAAATGTAGAGAATCTGGAAGAACTCA
GGTCTTTCTTCAGCTCTGCTAACTCCTACAAGAGGATCCAAATCTTTCCAGACAGGATTTGGAATGTGAC
TTACACTGGAGTAAGCAGAGCATGTTCAAACTCATTCTATAGGAGTATGAGATGGTTAACACACAAGAGC
AATTCTTACCCTGTTCAAGACGCCCAATATACCAACAATGAGGGGAAGAACATTCTCTTCATGTGGGGAA
TACACCACCCACCAACTGATACTGAGCAGACAAATCTATACAAAAAAGCTGATACAACAACAAGTGTAAC
AACAGAAGATATCAATCGAACTTTCAAACCAATCATAGGACCAAGGCCCCTTGTCAATGGTCAGCAGGGA
AGAATTGATTATTATTGGTCATTACTAAAGCCAGGTCAGACATTGCGGGTGAGATCAAATGGAAATTTTA
TTGCCCCATGGTACGGACACATTCTCTCAGGAGAAAGCCACGGAAGAATCCTGAAAACCGATTTGAGTAG
CGGTAACTGCGTAGTACAATGTCAAACTGAGAAAGGTGGTTTGAACACAACCTTACCATTCCACAATGTC
AGCAAATATGCATTTGGGAACTGCCCCAAATACGTTGGAGTAAAGAGTCTCAAACTGGCAGTTGGTCTGA
GGAATGTGCCTGCTGTATCAAATAGGGGTCTCTTTGGTGCTATAGCTGGATTCATAGAAGGAGGTTGGCC
AGGACTAGTTGCAGGCTGGTACGGTTTTCAGCATTCAAATGATCAAGGGGTTGGAATGGCTGCAGACAGA
GAATCAACTCAAAATGCAGTTGACAAAATAACATCCAAAGTAAATAACATA

>gi|307068970|gb|HQ143682.1| Influenza A virus (A/wild bird/Korea/8G39/2005(H9N2)) segment 4 hemagglutinin (HA) gene, partial cds
TCAACAAACTCCACAGAGACTGTTGATACGCTAATAGAAAACAATGTTCCTGTAACACATACCAAAGAAT
TGCTACACACAGAGCACAATGGAATGCTGTGCGCAACAGATCTGGGGTATCCTCTCATTCTAGACACTTG
CACTATCGAAGGGCTAGTCTATGGCAATCCTTCTTGTGATCTGCTATTGGGAGGGAAAGAATGGTCCTAC
ATTGTCGAGAGATCATCGGCTGTCAATGGAATTTGTTATCCTGGGAATGTAGAGAACCTAGAAGAACTCA
GGTCTTTTTTCAGTTCTGCTAATTCCTATCAAAGAGTCCAGATCTTTCCAGACACCATCTGGAATGTGAC
TTACAGTGGAACAAGCAAAGCATGTTCGAGTTCATTCTACAGGAGTATGAGATGGCTGACTCACAAGAGC
GATTCTTACCCCTTTCAAGACGCTCAATACACTAACAATGAGGGAAAGAACATTCTCTTCATGTGGGGCA
TACATCATCCACCTACTGACACTGAACAGACAAATTTATACAAAAAAGCTGATACAACAACAAGTGTGAC
AACAGAAGATATAAATCGAACTTTCAAGCCAGTGATAGGACCAAGGCCCCTTGTCAACGGACAGCAGGGG
AGAATTGATTATTATTGGTCAGTATTAAAGCCAGGCCAAACATTGCGAGTGAGGTCCAATGGGAATCTAA
TTGCACCATGGTATGGGCACATTCTTTCAGGAGAAAGCCATGGCAGAATCTTGAAGACTGATTTGAACAG
TGGCGACTGCGTAGTGCAATGTCAGACTGAGAAAGGTGGCCTAAATACGACCTTACCGTTTCACAATGTC
AGCAAATATGCATTTGGGAATTGCCCCAAATACGTTGGAGTAAAGAGTCTCAAATTGGCAGTTGGTTTGA
GGAATGTACCTGCTGCATCAGATAGAGGGCTGTTTGGTGCTATAGCTGGATTCATAGAAGGAGGTTGGCC
AGGACTAGTTGCTGGCTGGTATGGGTTCCAGCATTCAAATGATCAAGGAACTGGAATGGCTGCAGATAGA
GAATCAACTCAAGAGGCAGTTGACAAAATAACATCAAAAGTAAATAATATA

>gi|307068968|gb|HQ143681.1| Influenza A virus (A/wild bird/Korea/2-208/2004(H9N2)) segment 4 hemagglutinin (HA) gene, partial cds
TCAACAAACTCCACAGAAACTGTCAACACACTAGTAGAAAACAACGTTCCTGTGACACATACCAAAGAAT
TGCTCCACACAGAGCACAATGGAATGCTATGTGCAACAAACCTGGGGCATCCTCTCATCCTAGACACCTG
CACTATCGAAGGGCTGGTATATGGTAATCCCTCTTGTGATTTGCTACTGGGAGGGAAAGAATGGTCTTAC
ATTGTCGAAAGATCATCAGCAATTAATGGGATGTGTTATCCTGGAAATGTAGAGAATCTGGAGGAACTCA
GATCTTTCTTCAGTTCTGCTAATTCCTACCAAAGGATCCAGATCTTTCCAGACACAATTTGGAGTGTGAC
TTACAGTGGAACAAGCAAAGCATGTTCAAATTCATTCTACAGGAGTATGAGATGGCTGACACACAAAAGC
GATTCTTACCCTGTTCAAGATGCCCAATATACCAACAATGAGGGAAAGAATATTCTCTTCATGTGGGGCA
TACATCACCCACCTACTGATACTGAGCAGATAAATTTATACAAAAAGGCTGACACAACAACAAGTGTGAC
AACAGAAGATATCAATAGAACTTTCAAACCAGTGATAGGGCCAAGGCCTCTTGTCAATGGCCAACAGGGG
AGAATTGATTATTATTGGTCAGTACTAAAGCCAGGTCAAACATTGCGGGTGAGATCCAATGGGAATTTAA
TTGCCCCATGGTATGGGCATATTCTCTCAGGAGAAAGCCATGGAAGAATCCTGAAGACCGATCTGAACAG
TGGCAATTGCGTAGTACAATGCCAAACTGAAAAAGGTGGTTTGAACACTACCTTGCCGTTCCACAATGTC
AGTAAATATGCATTTGGGAACTGCCCCAAATACGTTGGAGTGAAGAGTCTCAAACTGGCAATCGGCTTGA
GGAATGTGCCTGCTGCATCAGATAGAGGGTTGTTTGGTGCCATAGCTGGATTCATAGAAGGAGGTTGGCC
TGGACTAGTCGCAGGCTGGTACGGTTTTCAGCATTCAAATGATCAGGGGGTTGGAATGGCTGCAGACAGG
GAATCAACTCAAGAGGCAGTCGACAAAATAACATCCAAAGTAAATAATATA

>gi|332983547|gb|JF917103.1| Influenza A virus (A/Korean native chicken/Korea/K040110/2010(H9N2)) segment 4 hemagglutinin (HA) gene, complete cds
ATGGAAGTAATAGCATTAATAGCTATACTGGTAGTGACAGGAACGAGCAATGCTGATAAAATTTGCATTG
GATACCAGTCAACAAACTCCACAGAGACTGTTGATACACTAATAGAAACCAATGTCCCTGTGACACATGC
CAAAGAACTGCTTCACACAGAGCACAATGGAATGTTATGTGCAACAAATCAGGGGCATCCTCTTATACTA
GACACCTGCACAGTTGAAGGGTTGGTGTATGGCAATCCTGCCTGTGATTCGCTACTGGGAGGAAAAGAAT
GGTCCTACATTGTTGAAAGATCATCAGCCGTTCATGGGATGTGTTACCCTGGAAGGGTAGAGAATCTGGA
AGAACTAAGATCTTTTTTCAGTTCTGCTCGCTCCTACAAAAGACTCCTGCTCTTTCCAGACCGCACTTGG
AATGTGACTTTCACTGGAACAAGCAAAGCATGCTCAGGTTCGTTCTACAGAAGTATGAGATGGCTGACAC
ACAAGAGCAATTCTTACCCTATTCAAGACGCTCAATATACCAACGATTGGGGAAAGGATATTCTCTTCGT
GTGGGGCATACACCATCCACCTACTGATACTGAGCAAATGAGTCTATACAAAAAAGCTGATACAACAACG
AGCATAACAACGGAAGATATCAATCGGACTTTCAAACCAGTGATAGGACCAAGGCCCATTGTCAACGGTC
AACAAGGGAGAATTGATTATTATTGGTCAGTACTAAAGCCAGGCCAGACATTGCGAATAAGATCCAATGG
AAATTTAATTGCTCCATGGTATGGACACATTCTTTCAGGAGAAAGCCATGGGAGAATCCTGAAGACCGAT
TTAAATAGTGGCAACTGCATAGTACAGTGCCAAACTGAGAAAGGTGGTTTGAATACGACATTGCCATTCC
ACAATGTCAGCAAGTATGCATTTGGGAACTGCCCCAAATATGTTGGAGTGAAGAGTCTCAAACTGGCAGT
TGGTCTAAGAAATGTGCCTGCTACATCAGGTAGAGGGTTATTTGGTGCCATATCTGGATTCATAGAAGGA
GGTTGGCCAGGGCTAGTTGCAGGCTGGTACGGATTTCAGCATTCAAATGATCAAGGAGTCGGAATGGCCG
CAGACAGAGAGTCAACTCAGACAGCAGTCAACAAGATAACATCCAAAGTAAATAATATAATCGATAAGAT
GAACAAGCAATATGAAATCATTGATCATGAGTTCAATGAAATTGAAGCCAGACTCAATATGATAAACAAT
AAGATTGATGATCAAATACAAGACATCTGGGCGTATAATGCAGAATTACTAGTACTGCTTGAAAATCAGA
AAACACTTGATGAGCATGATGCAAATGTTAACAATCTGTACAATAAGGTGAAGAGAGCATTGGGGTCTAA
TGCAATAGAGGATGGGAAGGGGTGCTTCGAGTTGTATCACAAATGTGATGATCAATGCATGGAGACAATT
AGAAACGGGACTTATGACATGGTGAAATATAAAGAAGAATCAAAATTAGAAAGGCAGAAAATAGAAGGGG
TGAAACTGGAATCTGAAGGAACTTACAAAATTCTTACCATTTATTCGACCGTCGCCTCATCTCTCATGCT
CGCAATAGGGTTTGCTGCCTTCATGTTCTGGGTTATGTCAAACGGATCTTGCAGATGCAACATTTGTATA
TAA

>gi|312191531|gb|HQ221693.1| Influenza A virus (A/chicken/Korea/HC0410/2009(H9N2)) segment 4 hemagglutinin (HA) gene, partial cds
ATGGGAGTAATAGCACTAATAGCTATACTGGTAGTGACAGGAACGAGCAATGCTGATAAAATTTGCATTG
GATACCAGTCAACAAACTCCACAGAAACTGTTGATACACTAATAGAAACCAATGTCCCTGTGACACATGC
CAAAGAACTGCTTCACACAGAGCACAATGGAATGTTATGTGCAACAAATCAGGGGCATCCTCTTATACTA
GACACCTGCACAGTTGAAGGGTTGGTGTATGGCAATCCTGCCTGTGATTCGCTACTGGGAGGAAAAGAAT
GGTCCTACATTGTTGAAAGATCATCAGCCGTTCATGGGATGTGTTACCCTGGAAGGGTAGAGAATCTGGA
AGAACTAAGATCTTTTTTCAGTTCTGCTCGCTCCTACAAAAGACTCCTGCTCTTTCCAGACCGCACTTGG
AATGTGACTTTCACTGGAACAAGCAAAGCATGCTCAGGTTCATTCTACAGAAGTATGAGATGGCTGACAC
ACAAGAGCAATTCTTACCCTATTCAAGACGCTCAATATACCAACGATTGGGGAAAGGATATTCTCTTCGT
GTGGGGCATACACCATCCACCTACTGATACTGAGCAAATGAGTCTATACAAAAAAGCCGATACAACAACG
AGCATAACAACGGAAGATATCAATCGGACTTTCAAACCAGTGATAGGACCAAGGCCCATTGTCAACGGTC
AACAAGGGAGAATTGATTATTATTGGTCAGTACTAAAGCCAGGCCAGACATTGCGAATAAGATCCAATGG
GAATTTAATTGCTCCATGGTATGGACACATTCTTTCAGGAGAAAGCCATGGGAGAATCCTGAAGACCGAT
TTAAATAGTGGCAACTGCATAGTACAGTGCCAAACTGAGAAAGGTGGTTTGAATACGACATTGCCATTCC
ACAATGTCAGCAAGTATGCATTTGGGAACTGCCCCAAATATGTTGGAGTGAAGAGTCTCAAACTGGCAGT
TGGTCTAAGAAATGTGCCTGCTACATCAGGTAGAGGGTTATTTGGTGCCATAGCTGGATTCATAGAAGGA
GGTTGGCCAGGGCTAGTTGCAGGCTGGTACGGATTTCAGCATTCAAATGATCAAGGAGTCGGAATGGCCG
CAGACAGAGAGTCAACTCAGACAGCAGTCAACAAGATAACATCCAAAGTAAATAATATAATCGATAAGAT
GAACAAGCAATATGAAATCATTGATCATGAGTTCAATGAAATTGAAGCCAGACTCAATATGATAAACAAT
AAGATTGATGATCAAATACAAGACATCTGGGCGTATAATGCAGAATTACTAGTACTGCTTGAAAATCAGA
AAACACTTGATGAGCATGATGCAAATGTTAACAATCTGTACAATAAGGTGAAGAGAGCATTGGGGTCTAA
TGCAATAGAGGATGGGAAGGGGTGCTTCGAGTTGTATCACAAATGTGATGATCAATGCATGGAAACAATT
AGAAACGGGACTTATGACATGGTGAAATATAAAGAAGAATCAAAATTAGAAAGGCAGAAAATAGAAGGGG
TGAAACTGGAGTCTGAAGGAACTTACAAAATTCTTACCATTTATTCGACCGTCGCCTCATCTCTCGTGCT
CGCAATAGGGTTTGCTGCCTTCATATTCTGGGCCATGTCAAACGGATCTTGCAGATGCAACAT

>gi|312191529|gb|HQ221692.1| Influenza A virus (A/duck/Korea/SH0915/2009(H9N2)) segment 4 hemagglutinin (HA) gene, partial cds
ATGGAAGTAATAGCACTAATAGCTATACTGGTAGTGACAGGAACGAGCAATGCTGATAAAATTTGCATTG
GATACCAGTCAACAAACTCCACAGAAACTGTTGATACACTAGTAGAAACCAATGTCCCTGTGACACATGC
CAAAGAACTGCTTCACACAGAGCACAATGGAATGTTATGTGCAACAAATCAGGGGCATCCTCTTATACTA
GACACCTGCACAGTTGAAGGGTTGGTGTATGGCAATCCTGCCTGTGATTCGCTATTGGGAGGAAAAGAAT
GGTCCTACATTGTTGAAAGATCATCAGCCGTTCATGGGATGTGTTACCCTGGAAGGGTAGAGAATCTGGA
AGAACTAAGATCTTTTTTCAGTTCTGCTCGCTCCTACAAAAAACTCCTGCTCTTTCCGGACCGCACTTGG
AATGTGACTTTCACTGGAACAAGCAAAGCATGCTCAGGTTCATTCTACAGAAGTATGAGATGGCTGACAC
ACAAGAGCAATTCTTACCCTATTCAAGACGCTCAATATACCAACGATTGGGGAAAGAATATTCTCTTTGT
GTGGGGCATACATCATCCACCTACTGATACTGAGCAAATGAATCTATACAAAAAAGCTGATACAACAACG
AGCATAACAACGGAAGATATCAATCGGACTTTCAAACCAGTGATAGGACCAAGGCCCATTGTCAACGGCC
AACAAGGGAGGATTGATTATTATTGGTCAGTACTAAAGCCAGGCCAGACATTGCGAATAAGATCCAATGG
GAATTTAATTGCTCCATGGTATGGACACATTCTTTCAGGAGAAAGCCATGGGAGAATCCTGAAGACCGAT
TTAAAAAGTGGCAACTGCGTAGTACAGTGCCAAACTGAGAAAGGTGGTTTGAATACGACATTGCCATTCC
ACAATGTCAGCAAGTATGCATTTGGGAACTGCCCCAAATATGTTGGAGTGAAGAGTCTCAAACTGGCAGT
TGGTCTAAGAAATGTGCCTGCTACATCAGGTAGAGGGTTATTTGGTGCCATAGCTGGATTCATAGAAGGA
GGTTGGCCAGGGCTAGTTGCAGGCTGGTACGGATTTCAGCATTCAAATGATCAAGGAGTCGGAATGGCCG
CAGACAGAGAGTCAACTCAAACAGCAGTCAACAAGATAACATCCAAAGTAAATAATATAATCGATAAGAT
GAACAAGCAATATGAAATCATTGATCATGAGTTCAATGAAATTGAAGCCAGACTCAATATGATAAACAAT
AAGATTGATGATCAAATACAAGACATCTGGGCGTATAATGCAGAATTACTAGTACTGCTTGAAAATCAGA
AAACACTTGATGAGCATGATGCAAATGTTAACAATCTGTACAATAAGGTGAAGAGAGCATTGGGGTCTAA
TGCAATAGAGGATGGGAAGGGGTGCTTCGAGTTGTATCACAAATGTGATGATCAATGCATGGAAACAATT
AGAAACGGGACTTATGACATGGTGAAGTATAAAGAAGAATCAAAATTAGAAAGGCAGAAAATAGAAGGGG
TGAAACTGGAGTCTGAAGGAACTTACAAAATTCTTACCATTTATTCGACCGTCGCCTCATCTCTCGTGCT
CGCAATAGGGTTTGCTGCCTTCATGTTCTGGGCCATGTCAAACGGATCTTGCAGATGC

>gi|312191527|gb|HQ221691.1| Influenza A virus (A/chicken/Korea/SH0914/2009(H9N2)) segment 4 hemagglutinin (HA) gene, partial cds
ATGGAAGTAATAGCACTAATAGCTATACTGGTAGTGACAGGAACGAGCAATGCTGATAAAATTGGCATTG
GATACCAGTCAACAAACTCCACAGAAACTGTTGATACACTAGTAAAAACCAATGTCCCTGTGACACATGC
CAAAGAACTGCTTCACACAGAGCACAATGGAATGTTATGTGCAACAAATCAGGGGCATCCTCTTATACTA
GACACCTGCACAGTTGAAGGGTTGGTGTATGGCAATCCTGCTTGTGATTCGCTACTGGGAGGAAAAGAAT
GGTCCTACATTGTTGAAAGATCATCAGCCGTTCATGGGATGTGTTACCCTGGAAGGGTAGAGAATCTGGA
AGAACTAAGATCTTTTTTCAGTTCTGCTCGCTCCTACAAAAAACTCCTGCTCTTTCCAGACCGCACTTGG
AATGTGACTTTCACTGGAACAAGCAAAGCATGCTCAGGTTCATTCTACAGAAGTATGAGATGGCTGACAC
ACAAGAGCAATTCTTACCCTATTCAAGACGCTCAATATACCAACGATTGGGGAAAGAATATTCTCTTTGT
GTGGGGCATACACCATCCACCTACTGATACTGAGCAAATGAATCTATACAAAAAAGCTGATACAACAACG
AACATAACAACGGAAGATATCAATCGAACTTTCAACCCAGTGATAGGACCAAGGCCCATTGTCAACGGTC
AACAAGGGAGGATTGATTATTATTGGTCAGTACTAAAGCCAGGCCAGACATTGCGAATAAGATCCAATGG
GAATTTAATTGCTCCATGGTATGGACACATTCTTTCAGGAGAAAGCCATGGGAGAATCCTGAAGACCGAT
TTAAAAAGTGGCAACTGCGTAGTACAGTGCCAAACTGAGAAAGGTGGTTTGAATACGACATTGCCATTCC
ACAATGTCAGCAAGTATGCATTTGGGAACTGCCCCAAATATGTTGGAGTGAAGAGTCTCAAACTGGCAGT
TGGTCTAAGAAATGTGCCTGCTACATCAGGTAGAGGGTTATTTGGTGCCATAGCTGGATTCATAGAAGGA
GGTTGGCCAGGGCTAGTTGCAGGCTGGTACGGATTTCAGCATTCAAATGATCAAGGAGTCGGAATGGCCG
CAGACAGAGAGTCAACTCAAACAGCAGTCAACAAGATAACATCCAAAGTAAATAATATAATCGATAAGAT
GAACAAGCAATATGAAATCATTGATCATGAGTTCAATGAAATTGAAGCCAGACTCAATATGATAAACAAT
AAGATTGATGATCAAATACAAGACATCTGGGCGTATAATGCAGAATTACTAGTACTGCTTGAAAATCAGA
AAACACTTGATGAGCATGATGCAAATGTTAACAATCTGTACAATAAGGTGAAGAGAGCATTGGGGTCTAA
TGCAATAGAGGATGGGAAGGGGTGCTTCGAGTTGTATCACAAATGTGATGATCAATGCATGGAAACAATT
AGAAACGGGACTTATGACATGGTGAAGTATAAAGAAGAATCAAAATTAGAAAGGCAGAAAATAGAAGGGG
TGAAACTGGAGTCTGAAGGAACTTACAAAATTCTTACCATTTATTCGACCGTCGCCTCATCTCTCGTGCT
CGCAATAGGGTTTGCTGCCTTCATGTTCTGGGCCATGTCAAACGGATCTTGCAGATGC

>gi|312191525|gb|HQ221690.1| Influenza A virus (A/chicken/Korea/SH0913/2009(H9N2)) segment 4 hemagglutinin (HA) gene, partial cds
ATGGAAGTAATAGCACTAATAGCTATACTGGTAGTGACAGGAACGAGCAATGCTGATAAAATTTGCATTG
GATACCAGTCAACAAACTCCACAGAAACTGTTGATACACTAGTAGAAACCAATGTCCCTGTGACACATGC
CAAAGAACTGCTTCACACAGAGCACAATGGAATGTTATGTGCAACAAATCAGGGGCATCCTCTTATACTA
GACACCTGCACAGTTGAAGGGTTGGTGTATGGCAATCCTGCCTGTGATTCTCTATTGGGAGGAAAAGATT
GGTCCTACATTGTTGAAAGATCATCAGCCGTTCATGGGATGTGTTACCCTGGAAGGGTAGAGAATCTGGA
AGAACTAAGATCTTTTTTCAGTTCTGCTCGCTCCTACAAAAAACTCCTGCTCTTTCCGGACCGCACTTGG
AATGTGACTTTCACTGGAACAATCAAAGCATGCTCAGGTTCATTCTACAGAAGTATGAGATGGCTGACAC
ACAAGAGCAATTCTTACCCTATTCAAGACGCTCAATATACCAACGATTGGGGAAAGAATATTCTCTTTGT
GTGGGGCATACATCATCCACCTACTGATACTGAGCAAATGAATCTATACAAAAAAGCTGATACAACAACG
AGCATAACAACGGAAGATATCAATCGGACTTTCAATCCAGTGATAGGACCAAGGCCCATTGTCAACGGCC
AACAAGGGAGGATTGATTATTATTGGTCAGTACTAAAGCCAGGCCAGACATTGCGAATAAGATCCAATGG
GAATTTAATTGCTCCATGGTATGGACACATTCTTTCAGGAGAAAGCCATGGGAGAATCCTGAAGACCGAT
TTAAAAAGTGGCAACTGCGTAGTACAGTGCCAAACTGAGAAAGGTGGTTTGAATACGACATTGCCATTCC
ACAATGTCAGCAAGTATGCATTTGGGAACTGCCCCAAATATGTTGGAGTGAAGAGTCTCAAACTGGCAGT
TGGTCTAAGAAATGTGCCTGCTACATCAGGTAGAGGGTTATTTGGTGCCATAGCTGGATTCATAGAAGGA
GGTTGGCCAGGGCTAGTTGCAGGCTGGTACGGATTTCAGCATTCAAATGATCAAGGAGTCGGAATGGCCG
CAGACAGAGAGTCAACTCAAACAGCAGTCAACAAGATAACATCCAAAGTAAATAATATAATCGATAAGAT
GAACAAGCAATATGAAATCATTGATCATGAGTTCAATGAAATTGAAGCCAGACTCAATATGATAAACAAT
AAGATTGATGATCAAATACAAGACATCTGGGCGTATAATGCAGAATTACTAGTACTGCTTGAAAATCAGA
AAACACTTGATGAGCATGATGCAAATGTTAACAATCTGTACAATAAGGTGAAGAGAGCATTGGGGTCTAA
TGCAATAGAGGATGGGAAGGGGTGCTTCGAGTTGTATCACAAATGTGATGATCAATGCATGGAAACAATT
AGAAACGGGACTTATGACATGGTGAAGTATAAAGAAGAATCAAAATTAGAAAGGCAGAAAATAGAAGGGG
TGAAACTGGAGTCTGAAGGAACTTACAAAATTCTTACCATTTATTCGACCGTCGCCTCATCTCTCGTGCT
CGCAATAGGGTTTGCTGCCTTCATGTTCTGGGCCATGTCAAACGGATCTTGCAGATGC

>gi|312191523|gb|HQ221689.1| Influenza A virus (A/duck/Korea/SH0912/2009(H9N2)) segment 4 hemagglutinin (HA) gene, partial cds
ATGGAAGTAATAGCAATAATAGCTATACTGGTAGTGACAGGAACGAGCAATGCTGATAAAATTTGCATTG
GATACCAGTCAACAAACTCCACAGAAACTGTTGATACACTAGTGGAAACCAATGTCCCTGTGACACATGC
CAAAGAACTGCTTCATACAGAGCACAATGGAATGTTATGTGCAACGAATCAGGGGCATCCTCTTATACTA
GACACCTGCACAGTTGAAGGGTTGGTGTATGGCAATCCTGCCTGTGATTCGCTACTGGGAGGAAAAGAAT
GGTCTTACATTGTTGAAAGATCATCAGCCGTTCATGGGATGTGTTACCCTGGAAGGGTAGAGAATCTGGA
AGAACTAAGATCGTTTTTCAGTTCTGCTCGCTCCTACAAAAAACTCCTGCTCTTTCCAGACCGCATTTGG
AATGTGACTTTCACTGGAACAAGCAAAGCATGCTCAGGTTCATTCTACAGAAGTATGAGATGGCTGACAC
ACAAGAGCAATTCTTATCCTATTCAAGACGCTCAATATACCAACGATTGGGGAAAGAATATTCTCTTCGT
GTGGGGCATACACCATCCACCTACTGATACTGAGCAAATGAACCTATACAAAAAAGCTGATACAACAACG
AGCATAACAACGGAAGATATCAATCGGACTTTCAAACCAGTGATAGGACCAAGGCCCATTGTCAACGGTC
AACAAGGGAGGATTGATTATTATTGGTCAGTACTAAAGCCAGGCCAGACATTACGAATAAGATCCAATGG
GAAGTTAATTGCTCCATGGTATGGACACATTCTTTCAGGAGAAAGCCATGGGAGAATCCTAAAGACCGAT
TTAAATAGTGGCAACTGCGTAGTACAGTGCCAAACTGAGAAAGGTGGTTTGAATACGACATTACCATTCC
ACAATGTCAGCAAGTATGCATTTGGGAACTGCCCCAAATATGTTGGAGTGAAGAGTCTCAAACTGGCAGT
ACGTCTAAGAAATGTGCCTGCTACATCAGGTAGAGGGTTATTTGGTGCCATAGCTGGATTCATAGAAGGA
GGTTGGCCAGGGCTAGTTGCAGGCTGGTACGGATTTCAGCATTCAAATGATCAAGGAGTTGGAATGGCCG
CAGACAGAGAGTCAACTCAAACAGCAGTCAACAAGATAACATCCAAAGTAAATAATATAATCGATAAGAT
GAACAAGCAATATGAGATCATTGATCATGAGTTCAATGAAATTGAAGCCAGACTCAATATGATAAACAAT
AAGATTGATGACCAAATACAAGACATCTGGGCGTATAATGCAGAATTACTAGTACTGCTTGAAAATCAGA
AAACACTTGATGAACATGATGCAAATGTTAACAATCTGTACAATAAGGTGAAGAGAGCACTGGGGTCAAA
TGCAATAGAGGATGGGAAGGGGTGCTTCGAGTTGTATCACAAATGTGATGATCAATGCATGGAAACAATT
AGAAACGGGACATATGACATGGTGAAGTATAAAGAAGAATCAAAATTAGAAAGGCAGAAAATAGAAGGGG
TGAAACTGGAGTCTGAAGGAACTTACAAAATTCTTACCATTTATTCGACTGTCGCCTCATCTCTTGTGCT
TGCAATAGGGTTTGCTGCCTTCATGTTCTGGGCCATGTCAAACGGATCTTGCAGATGCAACATTT

>gi|312191521|gb|HQ221688.1| Influenza A virus (A/chicken/Korea/SH0911/2009(H9N2)) segment 4 hemagglutinin (HA) gene, partial cds
ATGGAAGTAATAGCAATAATAGCTATACTGGTAGTGACAGGAACGAGCAATGCTGATAAAATTTGCATTG
GATACCAGTCAACAAACTCCACAGAAACTGTTGATACACTAGTGGAAACCAATGTCCCTGTGACACATGC
CAAAGAACTGCTTCATACAGAGCACAATGGAATGTTATGTGCAACGAATCAGGGGCATCCTCTTATACTA
GACACCTGCACAGTTGAAGGGTTGGTGTATGGCAATCCTGCCTGTGATTCGCTACTGGGAGGAAAAGAAT
GGTCTTACATTGTTGAAAGATCATCAGCCGTTCATGGGATGTGTTACCCTGGAAGGGTAGAGAATCTGGA
AGAACTAAAATCGTTTTTCATTTCTGCTCGCTCCTACAAAAAACTCCTGCTCTTTCCAGACCGCATTTGG
AATGTGACTTTCACTGGAACAAGCAAAGCATGCTCAGGTTCATTCTACAGAAGTATGAGATGGCTGACAC
ACAAGAGCAATTCTTATCCTATTCAAGACGCTCAATATACCAACGATTGGGGAAAGAATATTCTCTTCGT
GTGGGGCATACACCATCCACCTACTGATACTGAGCAAATGAACCTATACAAAAAAGCTGATACAACAACG
AGCATAACAACGGAAGATATCAATCGGACTTTCAAACCAGTGATAGGACCAAGGCCCATTGTCAACGGTC
AACAAGGGAGGATTGATTATTATTGGTCAGTACTAAAGCCAGGTCAGACATTGCGAATAAGATCCAATGG
GAATTTAATTGCTCCATGGTATGGACACATTCTTTCAGGAGAAAGCCATGGGAGAATCCTAAAGACCGAT
TTAAATAGTGGCAACTGCGTAGTACAGTGCCAAACTGAGAAAGGTGGTTTGAATACGACATTACCATTCC
ACAATGTCAGCAAGTATGCATTTGGGAACTGCCCCAAATATGTTGGAGTGAAGAGTCTCAAACTGGCAGT
AGGTCTAAGAAATGTGCCTGCTACATCAGGTAGAGGGTTATTTGGTGCCATAGCTGGATTCATAGAAGGA
GGTTGGCCAGGGCTAGTTGCAGGCTGGTACGGATTTCAGCATTCAAATGATCAAGGAGTTGGAATGGCCG
CAGACAGAGAGTCAACTCAAACAGCAGTCAACAAGATAACATCCAAAGTAAATAATATAATCGATAAGAT
GAACAAGCAATATGAGATCATTGATCATGAGTTCAATGAAATTGAAGCCAGACTCAATATGATAAACAAT
AAGATTGATGACCAAATACAAGACATCTGGGCGTATAATGCAGAATTACTAGTACTGCTTGAAAATCAGA
AAACACTTGATGAACATGATGCAAATGTTAACAATCTGTACAATAAGGTGAAGAGAGCACTGGGGTCAAA
TGCAATAGAGGATGGGAAGGGGTGCTTCGAGTTGTATCACAAATGTGATGATCAATGCATGGAAACAATT
AGAAACGGGACATATGACATGGTGAAGTATAAAGAAGAATCAAAATTAGAAAGGCAGAAAATAGAAGGGG
TGAAACTGGAGTCTGAAGGAACTTACAAAATTCTTACCATTTATTCGACTGTCGCCTCATCTCTTGTGCT
TGCAATAGGGTTTGCTGCCTTCATGTTCTGGGCCATGTCAAACGGATCTTGCAGATGCATCATT

>gi|312191519|gb|HQ221687.1| Influenza A virus (A/chicken/Korea/SH0910/2009(H9N2)) segment 4 hemagglutinin (HA) gene, partial cds
ATGGAAGTAATAGCACTAATAGCTATACTGGTAGTGACAGGAACGAGCAATGCTGATAAAATTTGCATTG
GATACCAGTCAACAAACTCCACAGAAACTGTTGATACACTAGTAGAAACCAATGTCCCTGTGACACATGC
CAAAGAACTACTTCACACAGAGCACAATGGAATGTTATGTGCAACAAATCAGGGGCATCCTCTTATACTA
GACACCTGCACAGTTGAAGGGTTGGTGTATGGCAATCCTGCCTGTGATTCACTACTGGGAGGAGAAGAAT
GGTCTTACATTGTTGAAAGATCATCAGCCGTTCATGGGATGTGTTACCCTGGAAGGGTAGAGAATCTGGA
AGAACTAAGATCTTTTTTCAGTTCTGCTCGCTCCTACAAAAGACTCCTGCTCTTTCCAGACCGCACTTGG
AAAGTGACTTTCACTGGAACAAGCAAATCATGCTCAGGTTCGTTCTACAGAAGTATGAGATGGCTGACAC
ACAAGAGCAATTCTTACCCTATTCAAGACGCTCAATATACCAACGATTGGGGAAAGAATATTCTCTTCGT
GTGGGGCATACACCATCCACCTACTGATACTGAGCAAATGAATCTATACAAAAAAGCTGATACAACAACG
AGCATAACAACGGAAGATATCAATCGGACTTTCAAACCAGTGATAGGACCAAGGCCCATTGTCAACGGTC
AACAAGGGAGGATTGATTATTATTGGTCAGTACTAAAGCCAGGCCAGACATTACGAATAAGATCCAATGG
GAATTTAATTGCTCCATGGTATGGACACATTCTTTCAGGAGAAAGCCATGGGAGAATCCTGAAGACCGAT
TTAAATAGTGGCAACTGCGTAGTACAGTGCCAAACTGAGAAAGGTGGTTTGAATACGACATTGCCATTCC
ACAATGTCAGCAAGTATGCATTTGGGAACTGCCCCAAGTATGTTGGAGTGAAGAGTCTCAAACTGGCAGT
TGGTCTAAGAAATGTGCCTGCTACATCAGGTAGAGGGTTATTTGGTGCCATAGCTGGATTCATAGAAGGA
GGTTGGCCAGGGCTAGTTGCAGGCTGGTACGGATTTCAGCATTCAAATGATCAAGGAGTCGGAATGGCCG
CAGACAGAGAGTCAACTCAAACAGCAGTCAACAAGATAACATCCAAAGTAAATAATATAATCGATAAGAT
GAACAAGCAATATGAAATCATTGATCATGAGTTCAATGAAATTGAAGCCAGACTCAATATGATAAACAAT
AAGATTGATGATCAAATACAAGACATCTGGGCGTATAATGCAGAATTACTAGTACTGCTTGAAAATCAGA
AAACACTTGATGAGCATGATGCAAATGTTAACAATCTGTACAATAAGGTGAAGAGAGCATTGGGGTCAAA
TGCAATAGAGGATGGGAAGGGGTGCTTCGAGTTGTATCACAAATGTGATGATCAATGCATGGAAACAATT
AGAAACGGGACTTATGACATGGTGAAGTATAAAGAAGAATCAAAATTAGAAAGGCAGAAAATAGAAGGGG
TGAAACTGGAGTCTGAAGGAACTTACAAAATTCTTACCATTTATTCGACCGTCGCCTCATCTCTCGTGCT
CGCAATAGGGTTTGCTGCCTTCATGTTCTGGGCCATGTCAAACGGATCTTGCAGATGCATCATTT

>gi|312191517|gb|HQ221686.1| Influenza A virus (A/duck/Korea/SH0909/2009(H9N2)) segment 4 hemagglutinin (HA) gene, partial cds
ATGGAAGTAATAGCAATAATAGCTATACTGGTAGTGACAGGAACGAGCAATGCTGATAAAATTTGCATTG
GATACCAGTCAACAAACTCCACAGAAACTGTTGATACACTAGTGGAAACCAATGTCCCTGTGACACATGC
CAAAGAACTGCTTCATACAGAGCACAATGGAATGTTATGTGCAACGAATCAGGGGCATCCTCTTATACTA
GACACCTGCACAGTTGAAGGGTTGGTGTATGGCAATCCTGCCTGTGATTCGCTACTGGGAGGAAAAGAAT
GGTCTTACATTGTTGAAAGATCATCACCCGTTCATGGGATGTGTTACCCTGGAAGGGTAGAGAATCTGGA
AGAACTAAGATCTTTTTTCATTTCTGCTCGCTCCTACAAAAAACTCCTGCTCTTTCCAGACCGCATTTGG
AATGTGACTTTCACTGGAACAAGCAAAGCATGCTCAGGTTCATTCTACAGAAGTATGAGATGGCTGACAC
ACAAGAGCAATTCTTATCCTATTCAAGACGCTCAATATACCAACGATTGGGGAAAGAATATTCTCTTCGT
GTGGGGCATACACCATCCACCTACTGATACTGAGCAAATGAACCTATACAAAAAAGCTGATACAACACCG
AGCATAACAACGGAAGATATCAATCGGACTTTCAAACCAGTGATAGGACCAAGGCCCATTGTCAACGGTC
AACAAGGGAGGATTGATTATTATTGGTCAGTACTAAAGCCAGGTCAGACATTACGAATAAGATCCAATGG
GAATTTAATTGCTCCATGGTATGGACACATTCTTTCAGGAGAAAGCCATGGGAGAATCCTGAAGACCGAT
TTAAATAGTGGCAACTGCGTAGTACAGTGCCAAACTGAGAAAGGTGGTTTGAATACGACATTACCATTCC
ACAATGTCAGCAAGTATGCATTTGGGAACTGCCCCAAATATGTTGGAGTGAAGAGTCTCAAACTGGCAGT
AGGTCTAAGAAATGTGCCTGCTACATCAGGTAGAGGGTTATTTGGTGCCATAGCTGGATTCATAGAAGGA
GGTTGGCCAGGGCTAGTTGCAGGCTGGTACGGATTTCAGCATTCAAATGATCAAGGAGTTGGAATGGCCG
CAGACAGAGAGTCAACTCAAACAGCAGTCAACAAGATAACATCCAAAGTAAATAATATAATCGATAAGAT
GAACAAGCAATATGAGATCATTGATCATGAGTTCAATGAAATTGAAGCCAGACTCAATATGATAAACAAT
AAGATTGATGACCAAATACAAGACATCTGGGCGTATAATGCAGAATTACTAGTACTGCTTGAAAATCAGA
AAACACTTGATGAACATGATGCAAATGTTAACAATCTGTACAATAAGGTGAAGAGAGCATTGGGGTCAAA
TGCAATAGAGGATGGGAAGGGGTGCTTCGAGTTGTATCACAAATGTGATGATCAATGCATGGAAACAATT
AGAAACGGGACATATGACATGGTGAAGTATAAAGAAGAATCAAAATTAGAAAGGCAGAAAATAGAAGGGG
TGAAACTGGAGTCTGAAGGAACTTACAAAATTCTTACCATTTATTCGACCGTCGCCTCATCTCTCGTGCT
TGCAATAGGGTTTGCTGCCTTCATGTTCTGGGCCATGTCAAACGGATCTTGCAGATGCATCATT

>gi|312191515|gb|HQ221685.1| Influenza A virus (A/duck/Korea/SH0908/2009(H9N2)) segment 4 hemagglutinin (HA) gene, partial cds
ATGGAAGTAATAGCAATAATAGCTATACTGGTAGTGACAGGAACGAGCAATGCTGATAAAATTTGCATTG
GATACCAGTCAACAAACTCCACAGAAACTGTTGATACACTAGTGGAAACCAATGTCCCTGTGACACATGC
CAAAGAACTGCTTCATACAGAGCACAATGGAATGTTATGTGCAACGAATCAGGGGCATCCTCTTATACTA
GACACCTGCACAGTTGAAGGGTTGGTGTATGGCAATCCTGCCTGTGATTCGCTACTGGGAGGAAAAGAAT
GGTCTTACATTGTTGAAAGATCATCAGCCGTTCATGGGATGTGTTACCCTGGAAGGGTAGAGAATCTGGA
AGAACTAAGATCGTTTTTCAGTTCTGCTCGCTCCTACAAAAAACTCCTGCTCTTTCCAGACCGCATTTGG
AATGTGACTTTCACTGGAACAAGCAAAGCATGCTCAGGTTCATTCTACAGAAGTATGAGATGGCTGACAC
ACAAGAGCAATTCTTATCCTATTCAAGACGCTCAATATACCAACGATTGGGGAAAGAATATTCTCTTCGT
GTGGGGCATACACCATCCACCTACTGATACTGAGCAAATGAACCTATACAAAAAAGCTGATACAACAACG
AGCATAACAACGGAAGATATCAATCGGACTTTCAAACCAGTGATAGGACCAAGGCCCATTGTCAACGGTC
AACAAGGGAGGATTGATTATTATTGGTCAGTACTAAAGCCAGGTCAGACATTGCGAATAAGATCCAATGG
GAATTTAATTGCTCCATGGTATGGACACATTCTTTCAGGAGAAAGCCATGGGAGAATCCTAAAGACCGAT
TTAAATAGTGGCAACTGCGTAGTACAGTGCCAAACTGAGAAAGGTGGTTTGAATACGACATTACCATTCC
ACAATGTCAGCAAGTATGCATTTGGGAACTGCCCCAAATATGTTGGAGTGAAGAGTCTCAAACTGGCAGT
AGGTCTAAGAAATGTGCCTGCTACATCAGGTAGAGGGTTATTTGGTGCCATAGCTGGATTCATAGAAGGA
GGTTGGCCAGGGCTAGTTGCAGGCTGGTACGGATTTCAGCATTCAAATGATCAAGGAGTTGGAATGGCCG
CAGACAGAGAGTCAACTCAAACAGCAGTCAACAAGATAACATCCAAAGTAAATAATATAATCGATAAGAT
GAACAAGCAATATGAGATCATTGATCATGAGTTCAATGAAATTGAAGCCAGACTCAATATGATAAACAAT
AAGATTGATGACCAAATACAAGACATCTGGGCGTATAATGCAGAATTACTAGTACTGCTTGAAAATCAGA
AAACACTTGATGAACATGATGCAAATGTTAACAATCTGTACAATAAGGTGAAGAGAGCACTGGGGTCAAA
TGCAATAGAGGATGGGAAGGGGTGCTTCGAGTTGTATCACAAATGTGATGATCAATGCATGGAAACAATT
AGAAACGGGACATATGACATGGTGAAGTATAAAGAAGAATCAAAATTAGAAAGGCAGAAAATAGAAGGGG
TGAAACTGGAGTCTGAAGGAACTTACAAAATTCTTACCATTTATTCGACTGTCGCCTCATCTCTTGTGCT
TGCAATAGGGTTTGCTGCCTTCATGTTCTGGGCCATGTCAAACGGATCTTGCAGATGCATCATTT

>gi|312191513|gb|HQ221684.1| Influenza A virus (A/chicken/Korea/SH0907/2009(H9N2)) segment 4 hemagglutinin (HA) gene, partial cds
ATGGAAGTAATAGCAATAATAGCTATACTGGTAGTGACAGGAACGAGCAATGCTGATAAAATTTGCATTG
GATACCAGTCAACAAACTCCACAGAAACTGTTGATACACTAGTGGAAACCAATGTCCCTGTGACACATGC
CAAAGAACTGCTTCATACAGAGCACAATGGAATGTTATGTGCAACGAATCAGGGGCATCCTCTTATACTA
GACACCTGCACAGTTGAAGGGTTGGTGTATGGCAATCCTGCCTGTGATTCGCTACTGGGAGGAAAAGAAT
GGTCTTACATTGTTGAAAGATCATCAGCCGTTCATGGGATGTGTTACCCTGGAAGGGTAAAGAATCTGGA
AGAACTAAAATCGTTTTTCAGTTCTGCTCGCTCCTACAAAAAACTCCTGCTCTTTCCAGACCGCATTTGG
AATGTGACTTTCACTGGAACAAGCAAAGCATGCTCAGGTTCATTCTACAGAAGTATGAGATGGCTGACAC
ACAAGAGCAATTCTTATCCTATTCAAGACGCTCAATATACCAACGATTGGGGAAAGAATATTCTCTTCGT
GTGGGGCATACACCATCCACCTACTGATACTGAGCAAATGAACCTATACAAAAAAGCTGATACAACAACG
AGCATAACAACGGAAGATATCAATCGGACTTTCAAACCAGTGATAGGACCAAGGCCCATTGTCAACGGTC
AACAAGGGAGGATTGATTATTATTGGTCAGTACTAAAGCCAGGCCAGACATTGCGAATAAGATCCAATGG
GAATTTAATTGCTCCATGGTATGGACACATTCTTTCAGGAGAAAGCCATGGGAGAATCCTAAAGACCGAT
TTAAATAGTGGCAACTGCGTAGTACAGTGCCAAACTGAGAAAGGTGGTTTGAATACGACATTACCATTCC
ACAATGTCAGCAAGTATGCATTTGGGAACTGCCCCAAATATGTTGGAGTGAAGAGTCTCAAACTGGCAGT
AGGTCTAAGAAATGTGCCTGCTACATCAGGTAGAGGGTTATTTGGTGCCATAGCTGGATTCATAGAAGGA
GGTTGGCCAGGGCTAGTTGCAGGCTGGTACGGATTTCAGCATTCAAATGATCAAGGAGTTGGAATGGCCG
CAGACAGAGAGTCAACTCAAACAGCAGTCAACAAGATAACATCCAAAGTAAATAATATAATCGATAAGAT
GAACAAGCAATATGAGATCATTGATCATGAGTTCAATGAAATTGAAGCCAGACTCAATATGATAAACAAT
AAGATTGATGACCAAATACAAGACATCTGGGCGTATAATGCAGAATTACTAGTACTGCTTGAAAATCAGA
AAACACTTGATGAACATGATGCAAATGTTAACAATCTGTACAATAAGGTGAAGAGAGCACTGGGGTCAAA
TGCAATAGAGGATGGGAAGGGGTGCTTCGAGTTGTATCACAAATGTGATGATCAATGCATGGAAACAATT
AGAAACGGGACATATGACATGGTGAAGTATAAAGAAGAATCAAAATTAGAAAGGCAGAAAATAGAAGGGG
TGAAACTGGAGTCTGAAGGAACTTACAAAATTCTTACCATTTATTCGACTGTCGCCTCATCTCTTGTGCT
TGCAATAGGGTTTGCTGCCTTCATGTTCTGGGCCATGTCAAACGGATCTTGCAGATGCATCATTT

>gi|312191511|gb|HQ221683.1| Influenza A virus (A/chicken/Korea/SH0906/2009(H9N2)) segment 4 hemagglutinin (HA) gene, partial cds
ATGGAAGTAATAGCAATAATAGCTATACTGGTAGTGACAGGAACGAGCAATGCTGATAAAATTTGCATTG
GATACCAGTCAACAAACTCCACAGAAACTGTTGATACACTAGTGGAAACCAATGTCCCTGTGACACATGC
CAAAGAACTGCTTCATACAGAGCACAATGGAATGTTATGTGCAACGAATCAGGGGCATCCTCTTATACTA
GACACCTGCACAGTTGAAGGGTTGGTGTATGGCAATCCTGCCTGTGATTCGCTACTGGGAGGAAAAAAAT
GGTCTTACATTGTTGAAAGATCATCACCCGTTAAGGGGATGTGTTACCCTGGAAGGGTAAAGAATCTGGA
AAAACTAAAATCGTTTTTCATTTCTGCTCCCTCCTACAAAAAACTCCTGCTCTTTCCAAACCACATTTGG
AATGTGACTTTCCCTGGAACAAGCAAAGCATGCTCAGGTTCATTCTACAGAAGTATGAGATGGCTGACAC
ACAAAAGCAATTCTTATCCTATTCAAAACGCCCAATATACCAACGATTGGGGAAAGAATATTCTCTTCGT
GTGGGGCATACACCATCCACCTACTGATACTGAGCAAATGAACCTATACAAAAAAGCTGATACAACAACG
AGCATAACAACGGAAGATATCAATCGGACTTTCAAACCAGTGATAGGACCAAGGCCCTTTGTCTACTGTC
AACAGGGGAGGATTGATTATTATTGGTCAGTACTAAACCCAGGTCAGACATTGCAAATAAGATCCAATGG
GAATTTAATTGCTCTATGCTATGGACACTTTCTTTCAGGAGAAAGCCATGGGAGAATCCTAAAGACCGAT
TTAAATAGTGGCAACTGCGTAGTACAGTGCCAAACTGAGAAAGGTGGTTTGAATACGACATTACCATTCC
ACAATGTCAGCAAGTATGCATTTGGGAACTGCCCCAAATATGTTGGAGTGAAGAGTCTCAAACTGGCAGT
AGGTCTAAGAAATGTGCCTGCTACATCAGGTAGAGGGTTATTTGGTGCCATAGCTGGATTCATAGAAGGA
GGTTGGCCAGGGCTAGTTGCAGGCTGGTACGGATTTCAGCATTCAAATGATCAAGGAGTTGGAATGGCCG
CAGACAGAGAGTCAACTCAAACAGCAGTCAACAAGATAACATCCAAAGTAAATAATATAATCGATAAGAT
GAACAAGCAATATGAGATCATTGATCATGAGTTCAATGAAATTGAAGCCAGACTCAATATGATAAACAAT
AAGATTGATGACCAAATACAAGACATCTGGGCGTATAATGCAGAATTACTAGTACTGCTTGAAAATCAGA
AAACACTTGATGAACATGATGCAAATGTTAACAATCTGTACAATAAGGTGAAGAGAGCACTGGGGTCAAA
TGCAATAGAGGATGGGAAGGGGTGCTTCGAGTTGTATCACAAATGTGATGATCAATGCATGGAAACAATT
AGAAACGGGACATATGACATGGTGAAGTATAAAGAAGAATCAAAATTAGAAAGGCAGAAAATAGAAGGGG
TGAAACTGGAGTCTGAAGGAACTTACAAAATTCTTACCATTTATTCGACTGTCGCCTCATCTCTTGTGCT
TGCAATAGGGTTTGCTGCCTTCATGTTCTGGGCCATGTCAAACGGATCTTGCAGATGCATCATTT

>gi|312191509|gb|HQ221682.1| Influenza A virus (A/chicken/Korea/SH0905/2009(H9N2)) segment 4 hemagglutinin (HA) gene, partial cds
ATGGAAGTAATAGCACTAATAGCTATACTGGTAGTGACAGGAACGAGCAATGCTGATAAAATTTGCATTG
GATACCAGTCAACAAACTCCACAGAAACTGTTGATACACTAGTAGAAACCAACGTTCCTGTGACACATGC
CAAAGAACTGCTTCACACAGAGCACAATGGAATGTTATGTGCAACAAATCAGGGGCATCCTCTTATACTA
GACACCTGCACAGTTGAAGGGTTGGTGTATGGCAATCCTGCCTGTGATTCGCTACTGGGAGGAAAAGAAT
GGTCTTACATTGTTGAAAGATCATCAGCCGTTCATGGGATGTGTTACCCTGGAAGGGTAGAGAATCTGGA
AGAATTAAGATCTTTTTTCAGTTCTGCTCGCTCCTACAAAAAACTCCTGCTCTTTCCAGACCGCACTTGG
AATGTGACTTTCACTGGAACAAGCAAAGCATGCTCAGGTTCATTCTACAGAAGTATGAGATGGCTGACAC
ACAAGAGCAATTCTTACCCTATTCAAGACGCTCAATATACCAACGATTGGGGAAAGGATATTCTCTTCGT
GTGGGGCATACACCATCCACCTACTGATACTGAGCAAATGAATCTATACAAAAAAGCTGATACAACAACG
AGCATAACAACGGAAGATATCAATCGGACTTTCAAACCAGTGATAGGACCAAGGCCCATTGTCAACGGTC
AACAAGGGAGGATTGATTATTATTGGTCAGTACTAAAGCCAGGCCAGACATTGCGAATAAGATCCAATGG
GAATTTAATTGCTCCATGGTATGGACACATTCTTTCAGGAGAAAGCCATGGGAGAATCCTGAAGACCGAT
TTAAATAGTGGCAACTGCATAGTACAGTGCCAAACTGAGAAAGGTGGTTTGAATACGACATTGCCATTCC
ACAATGTCAGCAAGTATGCATTTGGGAACTGCCCCAAATATGTTGGAGTGAAGAGTCTCAAACTGGCAGT
TGGTCTAAGAAATGTGCCTGCTACATCAGGTAGAGGGTTATTTGGTGCCATAGCTGGATTCATAGAAGGA
GGTTGGCCAGGGCTAGTTGCAGGCTGGTACGGATTTCAGCATTCAAATGATCAAGGAGTCGGAATGGCCG
CAGACAGAGAGTCAACTCAAACAGCAGTCAACAAGATAACATCCAAAGTAAATAATATAATCGATAAGAT
GAACAAGCAATATGAAATCATTGATCATGAGTTCAATGAAATTGAAGCCAGACTCAATATGATAAACAAT
AAGATTGATGATCAAATACAAGACATCTGGGCGTATAATGCAGAATTACTAGTACTGCTTGAAAATCAGA
AAACACTTGATGAGCATGATGCAAATGTTAACAATCTGTACAATAAGGTGAAGAGAGCATTGGGGTCAAA
TGCAATAGAGGATGGGAAGGGGTGCTTCGAGTTGTATCACAAATGTGATGATCAATGCATGGAAACAATT
AGAAACGGGACTTATGACATGGTGAAGTATAAAGAAGAATCAAAATTAGAAAGGCAGAAAATAGAAGGGG
TGAAACTGGAGTCTGAAGGAACTTACAAAATTCTTACCATTTATTCGACCGTCGCCTCATCTCTCGTGCT
CGCAATAGGGTTTGCTGCCTTCATGTTCTGGGCCATGTCAAACGGATCTTGCAGATGC

>gi|312191507|gb|HQ221681.1| Influenza A virus (A/duck/Korea/SH0904/2009(H9N2)) segment 4 hemagglutinin (HA) gene, partial cds
ATGGAAGTAATAGCACTAATAGCTATACTGGTAGTGACAGGAACGAGCAATGCTGATAAAATTTGCATTG
GATACCAGTCAACAAACTCCACAGAAACTGTTGATACACTAGTAGAAACCAACGTTCCTGTGACACATGC
CAAAGAACTGCTTCACACAGAGCACAATGGAATGTTATGTGCAACAAATCAGGGGCATCCTCTTATACTA
GACACCTGCACAGTTGAAGGGTTGGTGTATGGCAATCCTGCCTGTGATTCGCTACTGGGAGGAAAAGAAT
GGTCTTACATTGTTGAAAGATCATCAGCCGTTCATGGGATGTGTTACCCTGGAAGGGTAGAGAATCTGGA
AGAATTAAGATCTTTTTTCAGTTCTGCTCGCTCCTACAAAAAACTCCTGCTCTTTCCAGACCGCACTTGG
AATGTGACTTTCACTGGAACAAGCAAAGCATGCTCAGGTTCATTCTACAGAAGTATGAGATGGCTGACAC
ACAAGAGCAATTCTTACCCTATTCAAAACGCTCAATATACCAACGATTGGGGAAAGGATATTCTCTTCGT
GTGGGGCATACACCATCCACCTACTGATACTGAGCAAATGAATCTATACAAAAAAGCTGATACAACAACG
AGCATAACAACGGAAGATATCAATCGGACTTTCAAACCAGTGATAGGACCAAGGCCCATTGTCAACGGTC
AACAAGGGAGGATTGATTATTATTGGTCAGTACTAAAGCCAGGCCAGACATTGCGAATAAGATCCAATGG
GAATTTAATTGCTCCATGGTATGGACACATTCTTTCAGGAGAAAGCCATGGGAGAATCCTGAAGACCGAT
TTAAATAGTGGCAACTGCATAGTACAGTGCCAAACTGAGAAAGGTGGTTTGAATACGACATTGCCATTCC
ACAATGTCAGCAAGTATGCATTTGGGAACTGCCCCAAATATGTTGGAGTGAAGAGTCTCAAACTGGCAGT
TGGTCTAAGAAATGTGCCTGCTACATCAGGTAGAGGGTTATTTGGTGCCATAGCTGGATTCATAGAAGGA
GGTTGGCCAGGGCTAGTTGCAGGCTGGTACGGATTTCAGCATTCAAATGATCAAGGAGTCGGAATGGCCG
CAGACAGAGAGTCAACTCAAACAGCAGTCAACAAGATAACATCCAAAGTAAATAATATAATCGATAAGAT
GAACAAGCAATATGAAATCATTGATCATGAGTTCAATGAAATTGAAGCCAGACTCAATATGATAAACAAT
AAGATTGATGATCAAATACAAGACATCTGGGCGTATAATGCAGAATTACTAGTACTGCTTGAAAATCAGA
AAACACTTGATGAGCATGATGCAAATGTTAACAATCTGTACAATAAGGTGAAGAGAGCATTGGGGTCAAA
TGCAATAGAGGATGGGAAGGGGTGCTTCGAGTTGTATCACAAATGTGATGATCAATGCATGGAAACAATT
AGAAACGGGACTTATGACATGGTGAAGTATAAAGAAGAATCAAAATTAGAAAGGCAGAAAATAGAAGGGG
TGAAACTGGAGTCTGAAGGAACTTACAAAATTCTTACCATTTATTCGACCGTCGCCTCATCTCTCGTGCT
CGCAATAGGGTTTGCTGCCTTCATGTTCTGGGCCATGTCAAACGGATCTTGCAGATGC

>gi|312191505|gb|HQ221680.1| Influenza A virus (A/chicken/Korea/SH0903/2009(H9N2)) segment 4 hemagglutinin (HA) gene, partial cds
ATGGAAGTAATAGCACTAATAGCTATACTGGTAGTGACAGGAACGAGCAATGCTGATAAAATTTGCATTG
GATACCAGTCAACAAACTCCACAGAAACTGTTGATACACTAGTAGAAACCAACGTTCCTGTGACACATGC
CAAAGAACTGCTTCACACAGAGCACAATGGAATGTTATGTGCAACAAATCAGGGGCATCCTCTTATACTA
GACACCTGCACAGTTGAAGGGTTGGTGTATGGCAATCCTGCCTGTGATTCGCTACTGGGAGGAAAAGAAT
GGTCTTACATTGTTGAAAGATCATCAGCCGTTCATGGGATGTGTTACCCTGGAAGGGTAGAGAATCTGGA
AGAATTAAGATCTTTTTTCAGTTCTGCTCGCTCCTACAAAAAACTCCTGCTCTTTCCAGACCGCACTTGG
AATGTGACTTTCACTGGAACAAGCAAAGCATGCTCAGGTTCATTCTACAGAAGTATGAGATGGCTGACAC
ACAAGAGCAATTCTTACCCTATTCAAGACGCTCAATATACCAACGATTGGGGAAAGGATATTCTCTTCGT
GTGGGGCATACACCATCCACCTACTGATACTGAGCAAATGAATCTATACAAAAAAGCTGATACAACAACG
AGCATAACAACGGAAGATATCAATCGGACTTTCAAACCAGTGATAGGACCAAGGCCCATTGTCAACGGTC
AACAAGGGAGGATTGATTATTATTGGTCAGTACTAAAGCCAGGCCAGACATTGCGAATAAGATCCAATGG
GAATTTAATTGCTCCATGGTATGGACACATTCTTTCAGGAGAAAGCCATGGGAGAATCCTGAAGACCGAT
TTAAATAGTGGCAACTGCATAGTACAGTGCCAAACTGAGAAAGGTGGTTTGAATACGAAATTGCCATTCC
ACAATGTCAGCAAGTATGCATTTGGGAACTGCCCCAAATATGTTGGAGTGAAGAGTCTCAAACTGGCAGT
TGGTCTAAGAAATGTGCCTGCTACATCAGGTAGAGGGTTATTTGGTGCCATAGCTGGATTCATAGAAGGA
GGTTGGCCAGGGCTAGTTGCAGGCTGGTACGGATTTCAGCATTCAAATGATCAAGGAGTCGGAATGGCCG
CAGACAGAGAGTCAACTCAAACAGCAGTCAACAAGATAACATCCAAAGTAAATAATATAATCGATAAGAT
GAACAAGCAATATGAAATCATTGATCATGAGTTCAATGAAATTGAAGCCAGACTCAATATGATAAACAAT
AAGATTGATGATCAAATACAAGACATCTGGGCGTATAATGCAGAATTACTAGTACTGCTTGAAAATCAGA
AAACACTTGATGAGCATGATGCAAATGTTAACAATCTGTACAATAAGGTGAAGAGAGCATTGGGGTCAAA
TGCAATAGAGGATGGGAAGGGGTGCTTCGAGTTGTATCACAAATGTGATGATCAATGCATGGAAACAATT
AGAAACGGGACTTATGACATGGTGAAGTATAAAGAAGAATCAAAATTAGAAAGGCAGAAAATAGAAGGGG
TGAAACTGGAGTCTGAAGGAACTTACAAAATTCTTACCATTTATTCGACCGTCGCCTCATCTCTCGTGCT
CGCAATAGGGTTTGCTGCCTTCATGTTCTGGGCCATGTCAAACGGATCTTGCAGATGC

>gi|312191503|gb|HQ221679.1| Influenza A virus (A/chicken/Korea/SH0902/2009(H9N2)) segment 4 hemagglutinin (HA) gene, partial cds
ATGGAAGTAATAGCACTAATAGCTATACTGGTAGTGACAGGAACGAGCAATGCTGATAAAATTTGCATTG
GATACCAGTCAACAAACTCCACAGAAACTGTTGATACACTAGTAGAAACCAATGTCCCTGTGACACATGC
CAAAGAACTGCTTCACACAAAGCACAATGGAATGTTATGTGCAACAAATCAGGGGCATCCTCTTATACTA
GACACCTGCACAGTTGAAGGGTTGGTGTATGGCAATCCTGCCTGTGATTCGCTACTGGGAGGAAAAGAAT
GGTCCTACATTGTTGAAAGATCATCAGCCGTTCATGGGATGTGTTACCCTGGAAGGGTAGAGAATCTGGA
AGAACTAAGATCTTTTTTCAGTTCTGCTCGCTCCTACAAAAAACTCCTGCTCTTTCCAGACCGCACTTGG
AATGTGACTTTCACTGGAACAAGCAAAGCATGCTCAGGTTCATTCTACAGAAGTATGAGATGGCTGACAC
ACAAGAGCAATTCTTACCCTATTCAAGACGCTCAATATACCAACGATTGGGGAAAGAATATTCTCTTTGT
GTGGGGCATACACCATCCACCTACTGATACTGAGCAAATGAATCTATACAAAAAAGCTGATACAACAACG
AGCATAACAACGGAAGATATCAATCGGACTTTCAAACCAGTGATAGGACCAAGGCCCATTGTCAACGGTC
AACAAGGGAGGATTGATTACTATTGGTCAGTACTAAAGCCAGGCCAGACATTGCAAATAATATCCAATGG
GAAATTAATTGCTCCATGGTATGGACACATCCTTTCAGGAGAAAGCCATGGGAGAATCCTGAAGATCGAT
TTAAAAAGTGGCAACTGCGTAGTACAGTGCCAAACTGAGAAAGGTGGTTTGAATACGACATTGCCATTCC
ACAATGTCAGCAAGTATGCATTTGGGAACTGCCCCAAATATGTTGGAGTGAAGAGTCTCAAACTGGCAGT
TGGTCTAAGAAATGTGCCTGCTACATCAGGTAGAGGGTTATTTGGTGCCATAGCTGGATTCATAGAAGGA
GGTTGGCCAGGGCTAGTTGCAGGCTGGTACGGATTTCAGCATTCAAATGATCAAGGAGTCGGAATGGCCG
CAGACAGAGAGTCAACTCAAACAGCAGTCAACAAGATAACATCCAAAGTAAATAATATAATCGATAAGAT
GAACAAGCAATATGAAATCATTGATCATGAGTTCAATGAAATTGAAGCCAGACTCAATATGATAAACAAT
AAGATTGATGATCAAATACAAGACATCTGGGCGTATAATGCAGAATTACTAGTACTGCTTGAAAATCAGA
AAACACTTGATGAGCATGATGCAAATGTTAACAATCTGTACAATAAGGTGAAGAGAGCATTGGGGTCTAA
TGCAATAGAGGATGGGAAGGGGTGCTTCGAGTTGTATCACAAATGTGATGATCAATGCATGGAAACAATT
AGAAACGGGACTTATGACATGGTGAAGTATAAAGAAGAATCAAAATTAGAAAGGCAGAAAATAGAAGGGG
TGAAACTGGAGTCTGAAGGAACTTACAAAATTCTTACCATTTATTCGACCGTCGCCTCATCTCTCGTGCT
CGCAATAGGGTTTGCTGCCTTCATGTTCTGGGCCATGTCAAACGGATCTTGCAGATGC

>gi|312191501|gb|HQ221678.1| Influenza A virus (A/chicken/Korea/HC09/2009(H9N2)) segment 4 hemagglutinin (HA) gene, partial cds
ATGGAAGTAATAGCACTAATAGCTATACTGGTAGTGACAGGAGCGAGCAATGCTGATAAAATTTGCATTG
GATACCAGTCAACAAACTCCACAGAAACTGTTGACACACTAGTAGAAACCAACGTCCCTGTGACTCATGC
CAAAGAACTGCTTCACACAGAGCACAATGGAATGTTATGTGCAACAAAACAGGGGCATCCTCTTATCCTA
GACACCTGCACAGTCGAAGGGCTGGTGTATGGCAATCCTGCCTGTGATTCGCTATTGGGAGGAAAAGAAT
GGTCTTACATTGTCGAAAGATCATCAACTGTTCATGGAATGTGTTACCCTGGAAGGGTAGAGAATCTGGA
AGAACTAAGATCTTTTTTCAGTTCTGCTCGCTCCTACAAGAAACTCCTGCTCTTTCCAGACCGCACTTGG
AATGTGACTTTCACTGGAACAAGCAAAGCATGCTCAGGTTCATTCTATAGAATTATGAAATGGCTGACGC
ACAAGAGCAGTTCCTACCCTATTCAAGACGCTCAATTTACAAACGATTGGGTAAAGAATATTCTTTTCGT
GTGGGGTATACACCATCCACCTACTGATACTGAGCAAATGAATCTATACAAAAAAGCTGATACAACAACT
AGCATAACAACGGAAGATATCAATCGGACTTTCAAACCAGTGATAGGACCAAGGCCCACTGTCAACGGTC
AACAAGGGAGGATTGATTATTATTGGTCAGTATTAAAGCCAGGCCAGACATTGCGAATAAGATCCAATGG
AAATCTAATTGCTCCATGGTATGGACACATTCTTTCAGGAGAAAGCCATGGAAGAATCCTGAAGACCGAT
TTAAATAGTGGCGACTGCCTAGTACAGTGCCAAACTGAGAAAGGTGGTTTGAATACGACACTGCCATTCC
ATAATGTCAGCAAGTATGCATTTGGGAACTGCCCCAAATATGTTGGAGTGAAGAGTCTCAAACTGGCAGT
TGGTCTAAGAAATGTGCCTGCTACATCAGGTAGAGGGTTATTTGGTGCCATAGCTGGATTCATAGAAGGA
GGTTGGCCAGGGCTAGTTGCAGGCTGGTACGGGTTTCAGCATTCAAATGATCAAGGAGTTGGAATAGCCG
CAGACAGAGAGTCAACTCAAACAGCAGTCAACAAGATAACATCCAAAGTAAATAATATAATCGATAAGAT
GAACAAGCAATATGAAATCATTGATCATGAGTTCAATGAAATTGAAGCCAGACTCAATATGATAAACAAT
AAGATTGATGACCAAATACAAGACATCTGGGCGTATAATGCAGAATTACTAGTACTACTTGAAAATCAGA
AAACACTTGATGAGCATGATGCAAATGTTAACAATCTGTACAATAAGGTAAAGAGAGCTTTGGGGTCAAA
TGCAATAGAGGATGGGAAGGGATGCTTCGAGTTGTATCACAAATGTGATGATCAATGCATGGAAACAATT
AGAAACGGGACTTATGACATGGTGAAGTATGAAGAAGAATCAAAACTAGAAAGGCAGAAAATAGAAGGGG
TGAAACTGGAGTCTGAAGGAACTTACAAGATTCTTACCATCTATTCGACTGTCGCCTCATCTCTTGTGCT
TGCAATAGGATTTGCTGCCTTCATGTTCTGGGCCATGTCAAACGGATCCTGCAGATGCAACATTTGTATA
TA

>gi|312191499|gb|HQ221677.1| Influenza A virus (A/chicken/Korea/SH0802/2008(H9N2)) segment 4 hemagglutinin (HA) gene, partial cds
ATGGAAGTAATAGCACTAATAGCTATACTGATAGTGACAGGAACGAGCAATGCTGATAAAATTTGCATTG
GATACCAGTCAACAAACTCCACAGAAACTGTTGATACACTAGTGGAAACCAATGTCCCTGTGACACATGC
CAAAGAATTGCTTCACACAGAGCACAATGGAATGTTATGTGCAACAAATCAGGGGCATCCTCTTATCCTA
GACACCTGCACTGTTGAAGGGTTAGTGTATGGCAATCCTTCCTGTGATTTGCTACTGGGAGGAAAAGAAT
GGTCTTACATTGTCGAAAGATCGTCAGCTATTAATGGGATGTGTTACCCTGGTAAGGTAGAGAATCTGGA
AGAACTAAGATCTTTTTTCAGTTCTGCTCGTTCCTACAAAAGACTCCTGCTTTTTCCAGACCGCACTTGG
AATGTGACTTACACTGGAACAAGCAAAGCATGCTCAGGTTCATTCTACAGAAGTATGAGATGGCTAACAC
ACAAAAGCAATTCGTACCCTATTCAAGACGCTCAGTATACCAACGATTGGGGAAAAAATATTCTCTTCAT
GTGGGGCATACACCACCCACCTACTGACTCTGAGCAAATGAATCTATACAAAAAAGCTGATACAACAACG
AGCATAACAACGGAAGATATCAATAGGACTTTCAAACCAGTGATAGGACCAAGGCCCCTTGTCAATGGTC
AGCAAGGGAGGATTGATTATTATTGGTCAGTACTAAAGCCAGGCCAGACACTGCGAATAAGATCCAATGA
AAATCTAATTGCTCCATGGTATGGACACATTCTTTCAGGAGAAAGCCATGGAAGAATCCTGAAGACCGAT
TTAAATAGTGACAACTGCGTAGTACAGTGCCAAACTGAGAAAGGTGGCTTAAATACAACTTTGCCATTCC
ACAATGTCAGCAAGTATGCATTTGGGAACTGCCCCAAATATGTTGGAGTGAAGAGTCTCAAATTGGCAGT
TGGTCTAAGAAATGTGCCTGCTGCATCAGGTAGAGGGCTATTTGGTGCCATAGCTGGATTCATAGAAGGA
GGTTGGCCAGGGCTAGTTGCAGGCTGGTACGGGTTTCAGCATTCAAATGATCAAGGAGCTGGAATGGCCG
CAGACAGAGAGTCAACTCAAAAAGCAGTCGACAAGATAACATCCAAAGTAAATAATATAATCGATAAGAT
GAACAAGCAGTATGAAATCATTGATCATGAGTTCAATGAAATTGAAGCCAGACTCAATATGATCAACAAT
AAGATTGATGACCAAATACAAGACATCTGGGCGTATAATGCAGAATTGCTAGTACTGCTTGAAAATCAGA
AAACACTTGATGAGCATGATGCAAATGTAAACAATCTGTACAATAAGGTGAAGAGAGCATTAGGGTCAAA
TGCAATAGAGGATGGGAAGGGGTGCTTTGAGTTGTATCACAAATGTGATGATCAATGCATGGAAACAATT
AGAAACGGGACTTATGACATGATGAAGTATAAAGAAGAATCAAAATTAGAAAGGCAGAAAATAGAAGGAG
TGAAACTGGAATCTGAAGGAACTTACAAGATTCTTACCATTTATTCGACTGTCGCCTCATCTCTTGTGCT
TGCAATGGGGTTTGCTGCCTTCATGTTCTGGGCCATGTCCAACGGATCTTGCAGATGCAACATTAGTATA
TA

>gi|91178504|gb|DQ473614.1| Influenza A virus (A/chicken/SNU1035C/2001(H9N2)) hemagglutinin (HA) gene, partial cds
ACAGAGCACAATGGAATGTTATGTGCAACAAACTTGGGACACCCTCTTATCCTAGACACCTGCACCATTG
AAGGGTTGGTGTACGGCAATCCTTCCTGTGATTTGCTACTGGGAGGGAAAGAGTGGTCTTACATTGTCGA
AAGATCATCAGCTGTTAATGGGATGTGCTACCCTGGAAGGGTAGAGAATCTGGAAGAACTCAGGTCTTTT
TTCAGTTCTGCTCGCTCATACAAAAGACTCCTACTTTTTCCAGACCGTACTTGGAATGTGACTTTCACTG
GGACAAGCAAAGCATGCTCAGGCTCATTCTACAGAAGTATGAGATGGCTGACACACAAGAACAATTCTTA
CCCTATTCAAGACGCCCAATATACCAACGACTGGGGAAAGAATATTCTCTTCATGTGGGGCATACACCAT
CCACCTACTGATACTGAGCAAATGAATCTATACAAAAAAGCTGATACAACAACAAGTATAACAACGGAAG
ATATCAATCGAACTTTCAAACCAGTGATAGGGCCAAGGCCTCTTGTCAATGGTCAACAAGGAAGAATTGA
TTATTATTGGTCAGTACTAAAGCCAGGCCAGACATTGCGAATAAGATCCAATGGAAATCTAATTGCCCCA
TGGTATGGACACATTCTTTCAGGAGAAAGCCATGGAAGAATCCTGAAGACCGATTTGAATAGTGGCAACT
GCATAATACAATGCCAAACTGAGAAAGGTGGTTTGAACACGACCTTGCCATTCCAAAATGTCAGCAAGTA
TGCATTTGGGAACT

>gi|91178502|gb|DQ473613.1| Influenza A virus (A/chicken/SNU0146/2000(H9N2)) hemagglutinin (HA) gene, partial cds
ACAGAGCACAATGGAATGTTATGTGCAACAAACCTGGGGCACCCTCTTATCCTAGACACCTGCACCATTG
AAGGGTTGGTGTACGGCAATCCTTCCTGTGATTTGCTACTGGGAGGGAAAGAATGGTCTTACATTGTCGA
AAGATCATCAGCTGTTAATGGGATGTGCTACCCTGGAAGGGTAGAGAATCTGGAAGAACTCAGGTCCTTT
TTCAGTTCCGCTCGCTCCTACAAAAGACTCCTGCTCTTTCCAGACAGAACTTGGAATGTGACTTACACTG
GGACAAGCAAAGCATGCTCAAACTCATTCTACAGAAGTATGAGATGGCTGACACACAAGAGCAATTCTTA
CCCTATTCAAGACGCCCAATATACCAACGATTGGGGAAAGAATATTCTCTTCATGTGGGGCATACACCAT
CCACCTACTGATACTGAGCAAATAAATCTATACAAAAAAGCTGATACAACAACAAGTATAACAACGGAAG
ATATCAATCGAACTTTCAAACCAGTGATAGGGCCAAGGCCTCCTGTCAATGGTCAACAAGGGAGAATTGA
TTATTATTGGTCAGTACTAAAGCCAGGCCAGACATTGCGAATAAGATCCAATGGAAATCTAATTGCTCCA
TGGTATGGACACATTCTTTCAGGAGAAAGTCATGGAAGAATCCTGAAGACCGATTTGAATAGTGGAAACT
GCGTAGTACAATGCCAAACTGAGAAAGGTGGTTTGAACACGACCTTGCCATTCCATAATGTCAGCAAGTA
TGCATTTGGGAACT

>gi|91178500|gb|DQ473612.1| Influenza A virus (A/chicken/SNU0091/2000(H9N2)) hemagglutinin (HA) gene, partial cds
ACAGAGCACAATGGAATGTTATGTGCAACAAACCTGGGGCACCCTCTTATCCTAGACACCTGCACCATTG
AAGGGTTGGTGTACGGCAATCCTTCCTGTGATTTGCTACTGGGAGGAAAAGAATGGTCTTACATTGTCGA
AAGATCATCAGCTGTTAATGGGATGTGCTACCCTGGAAGGGTAGAGAATCTGGAAGAACTCAGGTCCTTT
TTCAGTTCTGCTCGCTCCTACAAAAGACTCCTGCTCTTTCCAGACCGCACTTGGAATGTGACTTACACTG
GGACAAGCAAAGCATGTTCAAACTCATTCTACAGAAGTATGAGATGGCTGACACACAAGAGCAATTCTTA
CCCTATTCAAGACGCCCAATATACCAACGATTGGGGAAAGAATATTCTCTTCATGTGGGGCATACACCAT
CCACCTACTGATACTGAGCAAATAAATCTATACAAAAAAGCTGATACAACAACAAGTATAACAACGGAAG
ATATCAATCGAACTTTTAAACCAGTGATAGGGCCAAGGCCTCCTGTCAATGGTCAACAAGGGAGAATTGA
TTATTATTGGTCAGTACTAAAGCCAGGCCAGACATTGCGAATAAGATCCAATGGAAATCTAATTGCTCCA
TGGTATGGACACATTCTTTCAGGAGAAAGTCATGGAAGAATCCTGAAGACCGATTTGAATAGTGGAAACT
GCGTAGTACAATGCCAAACTGAGAAAGGTGGTTTGAACACGACCTTGCCATTCCATAATGTCAGCAAGTA
TGCATTTGGGAACT

>gi|91178498|gb|DQ473611.1| Influenza A virus (A/chicken/SNU0073/2000(H9N2)) hemagglutinin (HA) gene, partial cds
ACAGAGCACAATGGAATGTTATGTGCAACAAACCTGGGGCACCCTCTTATCCTAGACACCTGCACCATTG
AAGGGTTGGTGTACGGCAATCCTTCCTGTGATTTGCTACTGGGAGGGAAAGAATGGTCTTACATTGTCGA
AAGATCATCAGCTGTTAATGGGATGTGCTACCCTGGAAGGGTAGAGAATCTGGAAGAACTCAGGTCCTTT
TTCAGTTCTGCTCGCTCCTACAAAAGACTCCTGCTCTTTCCAGACCGCACTTGGAATGTGACTTACACTG
GGACAAGCAAAGCATGCTCAAACTCATTCTACAGAAGTATGAGATGGCTGACACACAAGAGCAATTCTTA
CCCTATTCAAGACGCCCAATATACCAACGATTGGGGAAAGAATATTCTCTTCATGTGGGGCATACACCAT
CCACCTACTGATACTGAGCAAATAAATCTATACAAAAAAGCTGATACAACAACAAGTATAACAACGGAAG
ATATCAATCGAACTTTCAAACCAGTGATAGGGCCAAGGCCTCCTGTCAATGGTCAACAAGGGAGAATTGA
TTATTATTGGTCAGTACTAAAGCCAGGCCAGACATTGCGAATAAGATCCAATGGAAATCTAATTGCTCCA
TGGTATGGACACATTCTTTCAGGAGAAAGTCATGGAAGAATCCTGAAGACCGATTTGAATAGTGGAAACT
GCGTAGTACAATGCCAAACTGAGAAAGGTGGTTTGAACACGACCTTGCCATTCCATAATGTCAGCAAGTA
TGCATTTGGGAACT

>gi|91178496|gb|DQ473610.1| Influenza A virus (A/chicken/SNU0057/2000(H9N2)) hemagglutinin (HA) gene, partial cds
ACAGAGCACAATGGAATGTTATGTGCAACAAACCTGGGGCACCCTCTTATCCTAGACACCTGCACCATTG
AAGGGTTGGTGTACGGCAATCCTTCCTGTGATTTGCTACTGGGAGGAAAAGAATGGTCTTACATTGTCGA
AAGATCATCAGCTATTAATGGGATGTGCTACCCTGGAAGGGTAGAGAATCTGGAAGAACTCAGGTCCTTT
TTCAGTTCTGCTCGCTCCTACAAAAGACTCCTGCTCTTTCCAGACCGCACTTGGAATGTGACTTACACTG
GGACAAGTAAAGCATGCTCAAACTCATTCTACAGAAGTATGAGATGGCTGACACACAAGAGCAATTCTTA
CCCTATTCAAGACGCCCAATATACCAACGATTGGGGAAAGAATATTCTCTTCATGTGGGGCATACACCAT
CCACCTACTGATACTGAGCAAATAAATCTATACAAAAAAGCTGATACAACAACAAGTATAACAACGGAAG
ATATCAATCGAACTTTCAAACCAGTGATAGGGCCAAGGCCTCCTGTCAATGGTCAACAAGGGAGAATTGA
TTATTATTGGTCAGTACTAAAGCCAGGCCAGACATTGCGAATAAGATCCAATGGAAATCTAATTGCTCCA
TGGTATGGACACATTCTTTCAGGAGAAAGTCATGGAAGAATCCTGAAGACCGATTTGAATAGTGGAAACT
GCGTAGTACAATGCCAAACTGAGAAAGGTGGTTTGAACACGACCTTGCCATTCCATAATGTCAGCAAGTA
TGCATTTGGGAACT

>gi|91178494|gb|DQ473609.1| Influenza A virus (A/chicken/SNU0037/2000(H9N2)) hemagglutinin (HA) gene, partial cds
ACAGAGCACAATGGAATGTTATGTGCGACAAACCTGGGGCACCCTCTTATCCTAGACACCTGCACCATTG
AAGGGTTGGTGTACGGTAATCCTTCCTGTGATTTGCTACTGGGAGGGAAAGAATGGTCTTACATTGTCGA
AAGATCATCAGCTGTTAATGGGATGTGCTACCCTGGAAAGGTAGAGAATCTGGAAGAACTCAGGTCTTTT
TTCAGTTCTGCTCGCTCCTACAAAAGACTCTTGCTCTTTCCAGACAGAACTTGGAATGTGACTTACACTG
GGACAAGCAAAGCATGCTCAAACTCATTCTACAGAAGTATGAGATGGCTGACACACAAGAGCGATTCTTA
TCCTATTCAAGACGCCCAATATACCAATGATTGGGGAAAGAATATTCTCTTCATGTGGGGCATACACCAT
CCACCTACTGATACTGAGCAAATAAATCTATACAAAAAAGCTGATACAACAACAAGCATAACAACGGAAG
ATATCAATCGAACTTTCAAACCAGTGATAGGGCCAAGGCCTCCTGTCAATGGTCAACAAGGAAGAATTGA
TTATTATTGGTCAGTGCTAAAGCCAGGCCAAACATTGCGAATAAGATCCAACGGAAATCTAATTGCCCCA
TGGTATGGACACATCCTTTCAGGAGAAAGCCATGGAAGAATCCTGAAGACCGATTTGAGTAGTGGCAACT
GCGTAGTACAATGCCAAACTGAGAAAGGTGGTTTGAACACGACCTTGCCATTCCACAATGTCAGCAAGTA
TGCATTTGGGAACT

>gi|91178492|gb|DQ473608.1| Influenza A virus (A/chicken/SNU0028/2000(H9N2)) hemagglutinin (HA) gene, partial cds
ACAGAGCACAATGGAATGTTATGTGCAACAAACCTGGGGAACCCTCTTATCCTAGACACCTGCACCATTG
AAGGGTTGGTATACGGCAATCCTTCCTGTGATTTGCTACTGGGAGGGAAAGAATGGTCTTACATTGTCGA
AAGATCATCAGCTGTTAATGGGATGTGTTACCCTGGAAGGGTAGAGAACCTGGAAGAACTCAGGTCCTTT
TTCAGTTCTGCTCGCTCCTACAAAAGACTCCTGCTCTTTCCAGACCGCACTTGGAATGTGACTTACACTG
GGACAAGCAAAGCATGCTCAAACTCATTCTACAGAAGTATGAGATGGCTGACACACAAGAACAATTCTTA
CCCTATTCAAGACGCCCAATATACCAACGATTGGGGAAAGAATATTCTCTTCATGTGGGGCATACACCAT
CCACCTACTAATACTGAGCAAATAAATCTATACAAAAAAGCTGATACAACAACAAGTATAACAACGGAAG
ATATCAATCGAACTTTCAAACCAGTGATAGGGCCAAGGCCTCCTGTCAATGGTCAACAAGGGAGAATTGA
TTATTATTGGTCAGTACTAAAGCCAGGCCAGACATTGCGAATAAGATCCAATGGAAATCTAATTGCTCCA
TGGTATGGACACATTCTTTCAGGAGAAAGTCATGGAAGAATCCTGAAGACCGATTTGAATAGTGGAAACT
GCGTAGTACAATGCCAAACTGAGAAAGGTGGTTTGAACACGACCTTGCCATTCCATAATGTCAGCAAGTA
TGCATTTGGGAACT

>gi|187937424|gb|EU662946.1| Influenza A virus (A/chicken/Korea/S21/2004(H9N2)) hemagglutinin (HA) gene, complete cds
ATGGAAGTAATAGCACTAATAGCTATACTGGTAGTGACAGGAACGAGCAATGCTGATAAAATTTGCATTG
GATACCAGTCAACAAACTCCACAGAAACTGTTGATACACTAGTAGAAACCAATGTCCCTGTGACACATGC
CAAAGAACTGCTTCACACAGAGCACAATGGAATGTTATGTGCAACAAATCAGGGGCGTCCTCTTATCCTA
GACACCTGCACCGTTGAAGGGTTGGTGTATGGCAATCCTTCCTGTGATTTGCTACTGGGAGGAAAAGAAT
GGTCTTACATTGTCGAAAGATCATCAGCCATTAATGGGATGTGTTGCCCTGGAAGGGTAGAGAATCTGGA
AGAACTAAGATCTTTTTTCAGTTCTGCTCGCTCCTACAAAAGACTCCTGCTCTTTCCAGACCGCACTTGG
AATGTGACTTACACTGGAACAAGCAAAGCATGCTCAGGTTCATTCTACAGAAGTATGAGATGGCTGACAC
ACAAGAGCAATTCTTACCCTATTCAAGACGCTCAATATACCAACGATTGGGGAAAGAATATTCTCTTCAT
GTGGGGCATACACCATCCACCTACTGATACTGAGCAAATGAATCTATACAAAAAAGCTGATACAACAACG
AGCATAACAACGGAAGATATCAATCGGACTTTCAAACCAGTGATAGGACCAAGGCCCCTTGTCAATGGTC
AACAAGGGAGGATTGATTATTATTGGTCAGTACTAAAGCCAGGCCAGACATTGCGAATAAGATCCAATGG
AAATCTAATTGCTCCATGGTATGGACACATTCTTTCAGGAGAAAGCCATGGAAGAATCCTAAAGACCGAT
TTAAATAGTGGCAACTGCGTAGTACAGTGCCAAACTGAGAAAAGTGGTTTGAATACGACATTGCCATTCC
ACAATGTCAGCAAGTATGCATTTGGGAACTGCCCCAAATATGTTGGAGTGAAGAGTCTCAAGCTGGCAGT
TGGTCTAAGAAATGTGCCTGCTGCATCAGGTAGAGGGCTATTTGGTGCCATAGCTGGATTCATAGAAGGA
GGTTGGCCAGGGCTAGTTGCAGGCTGGTACGGGTTTCAGCATTCAAATGATCAAGGAGTTGGAACGGCCG
CAGACAGAGAGTCAACTCAAAAAGCAGTCGACAAGATAACATCCAAAGTAAATAATATAATCGATAAGAT
GAACAAGCAGTATGAAATCATTGATCATGAGTTCAATGAAATTGAAGTCAGACTCAATATGATCAACAAT
AAGGTTGATGACCAAATACAAGACATCTGGGCGTATAATGCAGAATTACTAGTACTGCTTGAAAATCAGA
AAACACTTGATGAGCATGATGCAAATGTTAACAATCTGTACAATAAGGTGAAGAGAGCATTGGGGTCAAA
TGCAATAGAGGATGGGAAGGGGTGCTTCGAGTTGTATCACAAATGTGATGATCAATGCATGGAAACAATT
AGAAACGGGACTTATGACATGATAAAGTATAAAGAAGAATCAAAACTAGAAAGGCAGAAAATAGAAGGGG
TGAAACTGGAGTCTGAAGGAACTTACAAGATTCTTACCATTTATTCGACTGTCGCCTCATCTCTTGTGCT
TGCAATAGGGTTTGCTGCCTTCATGTTCTGGGCCATGTCCAACGGATCTTGCAGATGCAACATTTGTATA
TAA

>gi|187937406|gb|EU662947.1| Influenza A virus (A/chicken/Korea/S21/2004(H9N2)) hemagglutinin (HA) gene, complete cds
ATGGAAGTAATAGCACTAATAGCTATACTGGTAGTGACAGGAACGAGCAATGCTGATAAAATTTGCATTG
GATACCAGTCAACAAACTCCACAGAAACTGTTGATACACTAGTAGAAACCAATGTCCCTGTGACACATGC
CAAAGAACTGCTTCACACAGAGCACAATGGAATGTTATGTGCAACAAATCAGGGGCGTCCTCTTATCCTA
GACACCTGCACCGTTGAAGGGTTGGTGTATGGCAATCCTTCCTGTGATTTGCTACTGGGAGGAAAAGAAT
GGTCTTACATTGTCGAAAGATCATCAGCCATTAATGGGATGTGTTACCCTGGAAGGGTAGAGAATCTGGA
AGAACTAAGATCTTTTTTCAGTTCTGCTCGCTCCTACAAAAGACTCCTGCTCTTTCCAGACCGCACTTGG
AATGTGACTTACACTGGAACAAGCAAAGCATGCTCAGGTTCATTCTACAGAAGTATGAGATGGCTGACAC
ACAAGAGCAATTCTTACCCTATTCAAGACGCTCAATATACCAACGATTGGGGAAAGAATATTCTCTTCAT
GTGGGGCATACACCATCCACCTACTGATACTGAGCAAATGAATCTATACAAAAAAGCTGATACAACAACG
AGCATAACAACGGAAGATATCAATCGGACTTTCAAACCAGTGATAGGACCAAGGCCCCTTGTCAATGGTC
AACAAGGGAGGATTGATTATTATTGGTCAGTACTAAAGCCAGGCCAGACATTGCGAATAAGATCCAATGG
AAATCTAATTGCTCCATGGTATGGACACATTCTTTCAGGAGAAAGCCATGGAAGAATCCTAAAGACCGAT
TTAAATAGTGGCAACTGCGTAGTACAGTGCCAAACTGAGAAAGGTGGTTTGAATACGACATTGCCATTCC
ACAATGTCAGCAAGTATGCATTTGGGAACTGCCCCAAATATGTTGGAGTGAAGAGTCTCAAGCTGGCAGT
TGGTCTAAGAAATGTGCCTGCTGCATCAGGTAGAGGGCTATTTGGTGCCATAGCTGGATTCATAGAAGGA
GGTTGGCCAGGGCTAGTTGCAGGCTGGTACGGGTTTCAGCATTCAAATGATCAAGGAGTTGGAATGGCCG
CAGACAGAGAGTCAACTCAAAAAGCAGTCGACAAGATAACATCCAAAGTAAATAATATAATCGATAAGAT
GAACAAGCAGTATGAAATCATTGATCATGAGTTCAATGAAATTGAAGCCAGACTCAATATGATCAACAAT
AAGGTTGATGACCAAATACAAGACATCTGGGCGTATAATGCAGAATTACTAGTACTGCTTGAAAATCAGA
AAACACTTGATGAGCATGATGCAAATGTTAACAATCTGTACAATAAGGTGAAGAGAGCATTGGGGTCAAA
TGCAATAGAGGATGGGAAGGGGTGCTTCGAGTTGTATCACAAATGTGATGATCAATGCATGGAAACAATT
AGAAACGGGACTTATGACATGATAAAGTATAAAGAAGAATCAAAACTAGAAAGGCAGAAAATAGAAGGGG
TGAAACTGGAGTCTGAAGGAACTTACAAGATTCTTACCATTTATTCGACTGTCGCCTCATCTCTTGTGCT
TGCAATAGGGTTTGCTGCCTTCATGTTCTGGGCCATGTCCAACGGATCTTGCAGATGCAACATTTGTATA
TAA

>gi|312191497|gb|HQ221676.1| Influenza A virus (A/duck/Korea/CBU08107/2008(H9N2)) segment 4 hemagglutinin (HA) gene, partial cds
ATGGAAGTAATAGCACTAATAGCTATACTGATAGTGACAGGAACGAGCAATGCTGATAAAATTTGCATTG
GATACCAGTCAACAAACTCCACAGAAACTGTTGATACACTAGTGGAAACCAATGTCCCTGTGACACATGC
CAAAGAATTGCTTCACACAGAGCACAATGGAATGTTATGTGCAACAAATCAGGGGCATCCTCTTATCCTA
GACACCTGCACTGTTGAAGGGTTAGTGTATGGCAATCCTTCCTGTGATTTGCTACTGGGAGGAAAAGAAT
GGTCTTACATTGTCGAAAGATCGTCAGCTATTAATGGGATGTGTTACCCTGGTAAGGTAGAGAATCTGGA
AGAACTAAGATCTTTTTTCAGTTCTGCTCGTTCCTACAAAAGACTCCTGCTTTTTCCAGACCGCACTTGG
AATGTGACTTACACTGGAACAAGCAAAGCATGCTCAGGTTCATTCTACAGAAGTATGAGATGGCTAACAC
ACAAAAGCAATTCGTACCCTATTCAAGACGCTCAGTATACCAACGATTGGGGAAAAAATATTCTCTTCAT
GTGGGGCATACACCACCCACCTACTGACTCTGAGCAAATGAATCTATACAAAAAAGCTGATACAACAACG
AGCATAACAACGGAAGATATCAATAGGACTTTCAAACCAGTGATAGGACCAAGGCCCCTTGTCAATGGTC
AGCAAGGGAGGATTGATTATTATTGGTCAGTACTAAAGCCAGGCCAGACACTGCGAATAAGATCCAATGA
AAATCTAATTGCTCCATGGTATGGACACATTCTTTCAGGAGAAAGCCATGGAAGAATCCTGAAGACCGAT
TTAAATAGTGACAACTGCGTAGTACAGTGCCAAACTGAGAAAGGTGGCTTAAATACAACTTTGCCATTCC
ACAATGTCAGCAAGTATGCATTTGGGAACTGCCCCAAATATGTTGGAGTGAAGAGTCTCAAATTGGCAGT
TGGTCTAAGAAATGTGCCTGCTGCATCAGGTAGAGGGCTATTTGGTGCCATAGCTGGATTCATAGAAGGA
GGTTGGCCAGGGCTAGTTGCAGGCTGGTACGGGTTTCAGCATTCAAATGATCAAGGAGCTGGAATGGCCG
CAGACAGAGAGTCAACTCAAAAAGCAGTCGACAAGATAACATCCAAAGTAAATAATATAATCGATAAGAT
GAACAAGCAGTATGAAATCATTGATCATGAGTTCAATGAAATTGAAGCCAGACTCAATATGATCAACAAT
AAGATTGATGACCAAATACAAGACATCTGGGCGTATAATGCAGAATTGCTAGTACTGCTTGAAAATCAGA
AAACACTTGATGAGCATGATGCAAATGTAAACAATCTGTACAATAAGGTGAAGAGAGCATTAGGGTCAAA
TGCAATAGAGGATGGGAAGGGGTGCTTTGAGTTGTATCACAAATGTGATGATCAATGCATGGAAACAATT
AGAAACGGGACTTATGACATGATGAAGTATAAAGAAGAATCAAAATTAGAAAGGCAGAAAATAGAAGGAG
TGAAACTGGAATCTGAAGGAACTTACAAGATTCTTACCATTTATTCGACTGTCGCCTCATCTCTTGTGCT
TGCAATGGGGTTTGCTGCCTTCATGTTCTGGGCCATGTCCAACGGATCTTGCAGATGCAACATTAGTATA
TA

>gi|513130461|gb|KF188309.1| Influenza A virus (A/chicken/Korea/S23/2004(H9N2)) segment 4 hemagglutinin (HA) gene, complete cds
ATGGAAGTAATAGCACTAATAGCTATACTGGTAGTGACAGGAACGAGCAATGCTGATAAAATTTGCATTG
GATACCAGTCAACAAACTCCACAGAAACTGTTGATACACTAGTAGAAACCAATGTCCCTGTGACACATGC
CAAAGAACTGCTTCACACAGAGCACAATGGAATGTTATGTGCAACAAATCAGGGGCGTCCTCTTATCCTA
GACACCTGCACCGTTGAAGGGTTGGTGTATGGCAATCCTTCCTGTGATTTGCTACTGGGAGGAAAAGAAT
GGTCTTACATTGTCGAAAGATCATCAGCCATTAATGGGATGTGTTACCCTGGAAGGGTAGAGAATCTGGA
AGAACTAAGATCTTTTTTCAGTTCTGCTCGCTCCTACAAAAGACTCCTGCTCTTTCCAGACCGCACTTGG
AATGTGACTTACACTGGAACAAGCAAAGCATGCTCAGGTTCATTCTACAGAAGTATGAGATGGCTGACAC
ACAAGAGCAATTCTTACCCTATTCAAGACGCTCAATATACCAACGATTGGGGAAAGAATATTCTCTTCAT
GTGGGGCATACACCATCCACCTACTGATACTGAGCAAATGAATCTATACAAAAAAGCTGATACAACAACG
AGCATAACAACGGAAGATATCAATCGGACTTTCAAACCAGTGATAGGACCAAGGCCCCTTGTCAATGGTC
AACAAGGGAGGATTGATTATTATTGGTCAGTACTAAAGCCAGGCCAGACATTGCGAATAAGATCCAATGG
AAATCTAATTGCTCCATGGTATGGACACATTCTTTCAGGAGAAAGCCATGGAAGAATCCTAAAGACCGAT
TTAAATAGTGGCAACTGCGTAGTACAGTGCCAAACTGAGAAAGGTGGTTTGAATACGACATTGCCATTCC
ACAATGTCAGCAAGTATGCATTTGGGAACTGCCCCAAATATGTTGGAGTGAAGAGTCTCAAGCTGGCAGT
TGGTCTAAGAAATGTGCCTGCTGCATCAGGTAGAGGGCTATTTGGTGCCATAGCTGGATTCATAGAAGGA
GGTTGGCCAGGGCTAGTTGCAGGCTGGTACGGGTTTCAGCATTCAAATGATCAAGGAGTTGGAATGGCCG
CAGACAGAGAGTCAACTCAAAAAGCAGTCGACAAGATAACATCCAAAGTAAATAATATAATCGATAAGAT
GAACAAGCAGTATGAAATCATTGATCATGAGTTCAATGAAATTGAAGCCAGACTCAATATGATCAACAAT
AAGATTGATGACCAAATACAAGACATCTGGGCGTATAATGCAGAATTACTAGTACTGCTTGAAAATCAGA
AAACACTTGATGAGCATGATGCAAATGTTAACAATCTGTACAATAAGGTGAAGAGAGCATTGGGGTCAAA
TGCAATAGAGGATGGGAAGGGGTGCTTCGAGTTGTATCACAAATGTGATGATCAATGCATGGAAACAATT
AGAAACGGGACTTATGACATGATAAAGTATAAAGAAGAATCAAAACTAGAAAGGCAGAAAATAGAAGGGG
TGAAACTGGAGTCTGAAGGAACTTACAAGATTCTTACCATTTATTCGACTGTCGCCTCATCTCTTGTGCT
TGCAATAGGGTTTGCTGCCTTCATGTTCTGGGCCATGTCCAACGGATCTTGCAGATGCAACATTTGTATA
TAATTAGCA

>gi|513130405|gb|KF188345.1| Influenza A virus (A/chicken/Korea/25232-MS96CE6/1996(H9N2)) segment 4 hemagglutinin (HA) gene, complete cds
ATGGAAATAATAGCACTAATAGCTATACTGGTAGTGACAAAAACAAGCAATGCAGATAAAATTTGCATTG
GCTACCAGTCAACAAACTCCACAGAAACTGTTGATACACTAGTAGAAAACAATGTCCCTGTGACACATAC
CAAAGAATTGCTCCACACAGAGCACAATGGAATGCTATGTGCAACAAACCTGGGGCACCCTCTCATCCTA
GACACCTGCACCATCGAAGGGTTGGTGTACGGCAACCCTTCCTGTGATTTGCTACTGGGAGGGAAAGAAT
GGTCTTACATTGTCGAAAGATCATCAGCTGTCAATGGGATGTGTTACCCTGGAAGGGTAGAGAACCTGGA
AGAACTCAGGTCTTTTTTCAGCTCCGCTCGCTCCTACAAAAGACTCCTGCTCTTTCCAGACAGAACTTGG
AATGTGACTTACACTGGGACAAGCAAAGCATGTTCAAACTCATTCTACAGAAGTATGAGATGGCTGACAC
ACAAGAGCGGTTCTTACCCTATTCAAGACGCCCAATATACTAACGATTGGGGRAAGAATATTCTCTTCAT
GTGGGGCATACACCACCCACCTACTGATACTGAGCAAATAAATCTATACAAAAAAGCTGATACAACAACA
AGTATAACAACGGAAGATATCAATCGAACTTTCAAACCAGTGATAGGGCCAAGGCCTCTTGTCAATGGTC
AACAAGGGAGAATTGATTATTATTGGTCAGTACTAAAGCCAGGCCAGACACTGCGAGTGAGATCCAATGG
GAATCTAATTGCCCCATGGTATGGACACATTCTTTCAGGAGAAAGCCATGGAAGAATCCTGAAGACCGAT
TTGAGTAGTGGCAACTGCGTAGTACAATGCCAAACTGAGAAAGGTGGTTTGAACACGACCTTGCCATTCC
ACAATGTCAGCAAGTATGCATTTGGGAACTGCCCCAAATATGTTGGAGTGAAGAGTCTCAAACTGGCAGT
TGGTCTAAGGAATGTTCCTGCTGCATCATATAGAGGGCTCTTCGGTGCCATAGCTGGATTCATAGAAGGC
GGTTGGCCAGGACTAGTTGCAGGCTGGTACGGGTTTCAGCATTCAAATGATCAAGGGGTTGGAATGGCCG
CAGATAGGGAATCAACTCAAGAAGCAGTTGACAAGATAACATCCAAAGTAAATAACATAATCGACAAAAT
GAACAAGCAGTATGAAATCATTGATCATGAGTTCAGTGAAATTGAAGCCAGACTCAATATGATCAACAAT
AAGATTGATGACCAAATACAGGACATCTGGGCGTACAATGCAGAATTACTGGTACTGCTTGAAAATCAGA
AAACACTCGATGAGCATGATGCAAATGTGAATAATCTGTATAATAAGGTGAAGAGAGCATTGGGTTCAAA
TGCAATAGAGGATGGAAAGGGATGCTTCGAGTTGTATCACAAATGTGATGATCAATGCATGGAAACAATT
AGAAACGGGACTTATGACAGGCTAAAGTATGAAGAAGAATCAAAACTAGAAAGGCAGAAAATAGAAGGGG
TGAAACTGGAGTCTGAAGAAACTTACAAGATCCTTACCATTTATTCGACTGTCGCCTCATCTCTTGTGCT
TGCAGTGGGGTTTGCTGCCTTCATGTTCTGGGCCATGTCCAATGGATCTTGCAGATGCAACATTTGTATA
TAATTAGCA

>gi|513130369|gb|KF188387.1| Influenza A virus (A/chicken/Korea/25232-96006/1996(H9N2)) segment 4 hemagglutinin (HA) gene, complete cds
ATGGAAATAATAGCACTAATAGCTATACTGGTAGTGACAAAAACAAGCAATGCAGATAAAATTTGCATTG
GCTACCAGTCAACAAACTCCACAGAAACTGTTGATACACTAGTAGAAAACAATGTCCCTGTGACACATAC
CAAAGAATTGCTCCACACAGAGCACAATGGAATGCTATGTGCAACAAACCTGGGGCACCCTCTCATCCTA
GACACCTGCACCATCGAAGGGTTGGTGTACGGCAACCCTTCCTGTGATTTGCTACTGGGAGGGAAAGAAT
GGTCTTACATTGTCGAAAGATCATCAGCTGTCAATGGGATGTGTTACCCTGGAAGGGTAGAGAACCTGGA
AGAACTCAGGTCTTTTTTCAGCTCCGCTCGCTCCTACAAAAGACTCCTGCTCTTTCCAGACAGAACTTGG
AATGTGACTTACACTGGGACAAGCAAAGCATGTTCAAACTCATTCTACAGAAGTATGAGATGGCTGACAC
ACAAGAGCGATTCTTACCCTATTCAAGACGCCCAATATACTAACGATTGGGGAAAGAATATTCTCTTCAT
GTGGGGCATACACCACCCACCTACTGATACTGAGCAAATAAATCTATACAAAAAAGCTGATACAACAACA
AGTATAACAACGGAAGATATCAATCGAACTTTCAAACCAGTGATAGGGCCAAGGCCTCTTGTCAATGGTC
AACAAGGGAGAATTGATTATTATTGGTCAGTACTAAAGCCAGGCCAGACACTGCGAGTGAGATCCAATGG
GAATCTAATTGCCCCATGGTATGGACACATTCTTTCAGGAGAAAGCCATGGAAGAATCCTGAAGACCGAT
TTGAGTAGTGGCAACTGCGTAGTACAATGCCAAACTGAGAAAGGTGGTTTGAACACGACCTTGCCATTCC
ACAATGTCAGCAAGTATGCATTTGGGAACTGCCCCAAATATGTTGGAGTGAAGAGTCTCAAACTGGCAGT
TGGTCTAAGGAATGTTCCTGCTGCATCATATAGAGGGCTCTTCGGTGCCATAGCTGGATTCATAGAAGGC
GGTTGGCCAGGACTAGTTGCAGGCTGGTACGGGTTTCAGCATTCAAATGATCAAGGGGTTGGAATGGCCG
CAGATAGGGAATCAACTCAAGAAGCAGTTGACAAGATAACATCCAAAGTAAATAACATAATCGACAAAAT
GAACAAGCAGTATGGAATCATTGATCATGAGTTCAGTGAAATTGAAGCCAGACTCAATATTATCAACAAT
AAGATTGATGACCAAATACAGGACATCTGGGCGTACAATGCAGAATTACTGGTACTGCTTGAAAATCAGA
AAACACTCGATGAGCATGATGCAAATGTGAATAATCTGTATAATAAGGTGAAGAGAGCATTGGGTTCAAA
TGCAATAGAGGATGGAAAGGGATGCTTCGAGTTGTATCACAAATGTGATGATCAATGCATGGAAACAATT
AGAAACGGGACTTATGACAGGCTAAAGTATGAAGAAGAATCAAAACTAGAAAGGCAGAAAATAGAAGGGG
TGAAACTGGAGTCTGAAGAAACTTACAAGATCCTTACCATTTATTCGACTGTCGCCTCATCTCTTGTGCT
TGCAGTGGGGTTTGCTGCCTTCATGTTCTGGGCCATGTCCAATGGATCTTGCAGATGCAACATTTGTATA
TAATTAGCA

>gi|513130353|gb|KF188395.1| Influenza A virus (A/chicken/Korea/S26/2004(H9N2)) segment 4 hemagglutinin (HA) gene, complete cds
ATGGAAGTAATAGCACTAATAGCTATACTGGTAGTGACAGGAACGAGCAATGCTGATAAAATTTGCATTG
GATACCAGTCAACAAACTCCACAGAAACTGTTGATACACTAGTAGAAACCAATGTCCCTGTGACACATGC
CAAAGAACTGCTTCACACAGAGCACAATGGAATGTTATGTGCAACAAATCAGGGGCGTCCTCTTATCCTA
GACACCTGCACCGTTGAAGGGTTGGTGTATGGCAATCCTTCCTGTGATTTGCTACTGGGAGGAAAAGAAT
GGTCTTACATTGTCGAAAGATCATCAGCCATTAATGGGATGTGTTACCCTGGAAGGGTAGAGAATCTGGA
AGAACTAAGATCTTTTTTCAGTTCTGCTCGCTCCTACAAAAGACTCCTGCTCTTTCCAGACCGCACTTGG
AATGTGACTTACACTGGAACAAGCAAAGCATGCTCAGGTTCATTCTACAGAAGTATGAGATGGCTGACAC
ACAAGAGCAATTCTTACCCTATTCAAGACGCTCAATATACCAACGATTGGGGAAAGAATATTCTCTTCAT
GTGGGGCATACACCATCCACCTACTGATACTGAGCAAATGAATCTATACAAAAAAGCTGATACAACAACG
AGCATAACAACGGAAGATATCAATCGGACTTTCAAACCAGTGATAGGACCAAGGCCCCTTGTCAATGGTC
AACAAGGGAGGATTGATTATTATTGGTCAGTACTAAAGCCAGGCCAGACATTGCGAATAAGATCCAATGG
AAATCTAATTGCTCCATGGTATGGACACATTCTTTCAGGAGAAAGCCATGGAAGAATCCTAAAGACCGAT
TTAAATAGTGGCAACTGCGTAGTACAGTGCCAAACTGAGAAAGGTGGTTTGAATACGACATTGCCATTCC
ACAATGTCAGCAAGTATGCATTTGGGAACTGCCCCAAATATGTTGGAGTGAAGAGTCTCAAGCTGGCAGT
TGGTCTAAGAAATGTGCCTGCTGCATCAGGTAGAGGGCTATTTGGTGCCATAGCTGGATTCATAGAAGGA
GGTTGGCCAGGGCTAGTTGCAGGCTGGTACGGGTTTCAGCATTCAAATGATCAAGGAGTTGGAATGGCCG
CAGACAGAGAGTCAACTCAAAAAGCAGTCGACAAGATAACATCCAAAGTAAATAATATAATCGATAAGAT
GAACAAGCAGTATGAAATCATTGATCATGAGTTCAATGAAATTGAAGCCAGACTCAATATGATCAACAAT
AAGGTTGATGACCAAATACAAGACATCTGGGCGTATAATGCAGAATTACTAGTACTGCTTGAAAATCAGA
AAACACTTGATGAGCATGATGCAAATGTTAACAATCTGTACAATAAGGTGAAGAGAGCATTGGGGTCAAA
TGCAATAGAGGATGGGAAGGGGTGCTTCGAGTTGTATCACAAATGTGATGATCAATGCATGGAAACAATT
AGAAACGGGACTTATGACATGATAAAGTATAAAGAAGAATCAAAACTAGAAAGGCAGAAAATAGAAGGGG
TGAAACTGGAGTCTGAAGGAACTTACAAGATTCTTACCATTTATTCGACTGTCGCCTCATCTCTTGTGCT
TGCAATAGGGTTTGCTGCCTTCATGTTCTGGGCCATGTCCAACGGATCTTGCAGATGCAACATTTGTATA
TAATTAGCA

>gi|318064697|gb|HQ871933.1| Influenza A virus (A/chicken/Korea/GH2/2007(H9N2)) segment 4 hemagglutinin (HA) gene, complete cds
AGCAAAAGCAGGGGAATTTCATAACCAGCCAAAATGGAAATAATAGCACTAATAGCTATACTGGTAGTGA
CAAAAACAAGCAATGCAGATAAAATTTGCATTGGCTACCAGTCAACAAACTCCACAGAAACTGTTGATAC
ACTAGTAGAAAACAATGTCCCTGTGACACATACCAAAGAATTGCTCCACACAGAGCACAATGGAATGCTA
TGTGCAACAAACCTGGGGCACCCTCTCATCCTAGACACCTGCACCATCGAAGGGTTGGTGTACGGCAACC
CTTCCTGTGATTTGCTACTGGGAGGGAAAGAATGGTCTTACATTGTCGAAAGATCATCAGCTGTCAATGG
GATATGTTACCCTGGAAAGGTAGAGAACCTGGAAGAACTCAGGTCTTTTTTCAGCTCCGCTCGCTCCTAC
AAAAGACTCCTGCTCTTTCCAGACAGAACTTGGAATGTGACTTACACTGGGACAAGCAAAGCATGTTCAA
ACTCATTCTACAGAAGTATGAGATGGCTGACACACAAGAGCGATTCTTACCCTATTCAAGACGCCCAATA
TACTAACGATTGGGGAAAGAATATTCTCTTCATGTGGGGCATACACCACCCACCTACTGATACTGAGCAA
ATAAATCTATACAAAAAAGCTGATACAACAACAAGTATAACAACGGAAGATATCAATCGAACTTTCAAAC
CAGTGATAGGGCCAAGGCCTCTTGTCAATGGTCAACAAGGGAGAATTGATTATTATTGGTCAGTACTAAA
GCCAGGCCAGACACTGCGAGTGAGATCCAATGGGAATCTAATTGCCCCATGGTATGGACACATTCTTTCA
GGAGAAAGCCATGGAAGAATCCTGAAGACCGATTTGAGTAGTGGCAACTGCGTAGTACAATGCCAAACTG
AGAAAGGTGGTTTGAACACGACCTTGCCATTCCACAATGTCAGCAAGTATGCATTTGGGAACTGCCCCAA
ATATGTTGGAGTGAAGAGTCTCAAACTGGCAGTTGGTCTAAGGAATGTTCCTGCTGCATCATATAGAGGG
CTCTTCGGTGCCATAGCTGGATTCATAGAAGGCGGTTGGCCAGGACTAGTTGCAGGCTGGTACGGGTTTC
AGCATTCAAATGATCAAGGGGTTGGAATGGCCGCAGATAGGGAATCAACTCAAGAAGCAGTTGACAAGAT
AACATCCAAAGTAAATAACATAATCGACAAAATGAACAAGCAGTATGAAATCATTGATCATGAGTTCAGT
GAAATTGAAGCCAGACTCAATATGATCAACAATAAGATTGATGACCAAATACAGGACATCTGGGCGTACA
ATGCAGAATTACTGGTACTGCTTGAAAATCAGAAAACACTCGATGAGCATGATGCAAATGTGAATAATCT
GTATAATAAGGTGAAGAGAGCATTGGGTTCAAATGCAATAGAGGATGGAAAGGGATGCTTCGAGTTGTAT
CACAAATGTGATGATCAATGCATGGAAACAATTAGAAACGGGACTTATGACAGGCTAAAGTATGAAGAAG
AATCAAAACTAGAAAGGCAGAAAATAGAAGGGGTGAAACTGGAGTCTGAAGAAACTTACAAGAGCCTTAC
CATTTATTCGACTGTCGCCTCATCTCTTGTGCTTGCAGTGGGGTTTGCTGCCTTCATGTTCTGGGCCATG
TCCAATGGATCTTGCAGATGCAACATTTGTATATAATTAGCAAAAACACCCTTGTTTCTACTAATACGAG
ACGATAT

>gi|58429230|gb|AY862602.1| Influenza A virus (A/duck/Korea/S13/03(H9N2)) hemagglutinin (HA) gene, partial cds
ATGGAAATAATAGCACTGATAGCTATACTGGTAGTGACAGGAACAGGCAATGCTGATAAAATTTGCATTG
GCTACCAGTCAACAAACTCCACAGAAACTGTTGATACACTGGTAGAAAACAATGTCCCTGTGACACATAC
CAAAGAATTGCTCCACACAGAGCACAATGGAATGTTATGTGCAACAAACTTGGGACACCCTCTTATTCTA
GACACCTGCACCATTGAAGGGTTGGTGTACGGCAATCCTTCCTGTGATTTGCTACTGGGAGGGAAAGAAT
GGTCTTACATTGTCGAAAGATCATCAGCTGTTAATGGGATGTGCTACCCTGGAAGGGTAGAGAATCTGGA
AGAACTCAGGTCCTTTTTCAGTTCTGCTCGCTCCTACAAAAGGCTCCTACTCTTTCCAGACAGGACTTGG
AATGTGACTTACAATGGGACAAGCAAAGCATGCTCAAACTCATTCTACAGAAGTATGAGATGGCTGACAC
ACAAGAGCAATTCTTACCCTATTCAAGACGCTCAATATACCAACGATTGGGGAAAGAATATTCTCTTCAT
GTGGGGCATACACCATCCACCTACTGATACTGAGCAAATGAATCTATACAAAAAAGCTGATACAACAACA
AGTATAACAACGGAAGATATCAATCGAACTTTCAAACCAGTGATAGGGCCAAGGCCTCTTGTCAACGGTC
AACAAGGAAGAATTGATTATTATTGGTCAGTACTAAAGCCAGGCCAGACATTGCGAATAAGATCCAATGG
AAATCTAATTGCCCCATGGTATGGACACATTCTTTCAGGAGAAAGCCATGGAAGAATCTTGAAGACCGAT
TTGAATAGTGACAACTGCATAGTGCAATGCCAAACTGAGAAAGGTGGTTTGAACACGACCTTGCCATTCC
AAAATGTCAGCAAGTATGCATTTGGGAACTGCCCAAAATATGTTGGAGTGAAGAGTCTCAAACTGGCAGT
TGGCCTAAGGAATGTGCCTGCTACATCAGGTAGAGGGCTTTTCGGTGCCATAGCTGGATTCATAGAAGGG
GGTTGGCCAGGACTAGTCGCAGGCTGGTACGGGTTTCAGCACTCAAATGATCAAGGGGTTGGAATAGCTG
CAGACAAGGAATCAACTCAAGAAGCAGTTGATAAAATAACATCCAAAGTAAATAATATAATCGACAAAAT
GAACAAGCAGATG

>gi|58429224|gb|AY862599.1| Influenza A virus (A/chicken/Korea/S4/03(H9N2)) hemagglutinin (HA) gene, complete cds
ATGGAAATACTAGCACTAATAGCTATACTGGTAGTGACAGGAACAGGCAATGCTGATAAAATTTGCATTG
GCTACCAGTCAACAAACTCCACAGAAACTGTTGATACACTGGTAGAAAACAATGTCCCTGTGACACATAC
CAAGGAATTGCTCCACACAGGGCACAATGGAATGTTATGTGCAACAAACTTGGGACACCCTCTTATTCTA
GACACCTGCACCATTGAAGGGTTGGTGTACGGCAACCCTTCCTGTGATCTGCTACTGGGAGGGAAAGAAT
GGTCTTACATTGTCGAAAGATCATCAGCTGTTAATGGAATGTGCTACCCTGGAAGGGTAGAGAATCTTGA
AGAACTCAGGTCTTTTTTCAGTTCTGCTCGCTCCTACAAAAGACTTCTACTCTTTCCAGACAGAACTTGG
AATGTGACTTACACTGGGACAAGCAAAGCATGCTCAAACTCATTCTACAGAAGTATGAGATGGCTGACAC
ACAAGAGCAATTCTTACCCTATTCAAGACGCCCAATATACCAACGATTGGGGAAAGAATATTCTCTTCAT
GTGGGGCATACACCATCCACCTACTGATACTGAGCAAATGAATCTATACAAAAAAGCTGATACAACAACA
AGTATAACAACGGAAGATATCAATCGAACTTTCAAACCAGTGATAGGGCCAAGGCCTCTTGTCAACGGTC
AACAAGGAAGAATTGATTATTATTGGTCAGTACTAAAGCCAGGCCAGACATTGCGAATAAGATCCAATGG
AAATCTAATTGCCCCATGGTATGGACACATTCTTTCAGGAGAAAGCCATGGAAGAATCTTGAAGACCGAT
TTAAATAGTGGCAACTGCATGGTGCAATGCCAAACTGAGAAAGGTGGTTTGAACACGACCTTGCCATTCC
AAAATGTCAGCAAGTATGCATTTGGGAATTGTCCCAAATATGTTGGAGTGAAGAGTCTCAAACTGGCAGT
GGGCCTAAGGAATGTGCCTGCTACATCAGGTAGAGGGCTTTTCGGTGCCATAGCTGGATTCATAGAAGGA
GGTTGGCCAGGACTAGTTGCAGGCTGGTACGGGTTTCAGCACTCAAATGATCAAGGGGTTGGAATAGCCG
CAGACAAGGAATCAACTCAAGAAGCAGTCGATAAAATAACATCCAAAGTAAATAATATAATCGACAAAAT
GAACAGGCAGTATGAAATCATTGATCATGAGTTCAGTGAGATTGAAGCCAGACTCAACATGATCAACAAT
AAGATTGATGACCAAATACAGGACATCTGGGCGTACAATGCAGAATTACTAGTACTGCTTGAAAATCAGA
AAACACTCGATGAGCATGATGCAAATGTGAACAAACTGTATAATAGGGTGAAGAGAGCATTGGGTTCAAA
TGCAATAGAGGATGGGAAGGGATGCTTCGAGTTGTATCACAAATGTGATGATCAATGCATGGAAACAATT
AGGAACGGGACTTATGACAGGCTAAAGTATAAAGAAGAATCAAAACTAGAAAGGCAGAAAATAGAAGGGG
TGAAACTGGAGTCTGAAGAAACTTACAAGATTCTTACCATTTATTCGACTGTCGCCTCATCTCTTGTGCT
TGCAATAGGGCTTGCTGCCTTCATGTTCTGGGCCATGTCCAATGGATCTTGCAGATGCAACATTTGTATA
TAA

>gi|55469756|gb|AY768559.1| Influenza A virus (A/chicken/Korea/SNU1035C/01(H9N2)) hemagglutinin (HA9) gene, partial cds
GGCCAGACATTGCGAATAAGATCCAATGGAAATCTAATTGCCCCATGGTATGGACACATTCTTTCAGGAG
AAAGCCATGGAAGAATCCTGAAGACCGATTTGAATAGTGGCAACTGCATAATACAATGCCAAACTGAGAA
AGGTGGTTTGAACACGACCTTGCCATTCCAAAATGTCAGCAAGTATGCATTTGGGAACTGTCCCAAATAT
GTTGGAGTGAAGAGTCTCAAACTGGCAGTTGGTCTAAGGAATGTGCCTGCTACATCAGGTAGAGGGCTTT
TCGGTGCCATAGCTGGATTCATAGAAGGAGGTTGGCCAGGACTAGTTGCAGGCTGGTACGGGTTTCAGCA
CTCAAATGATCAAGGGGTTGGAATAGCC

>gi|55469754|gb|AY768558.1| Influenza A virus (A/chicken/Korea/SNU0146/00(H9N2)) hemagglutinin (HA9) gene, partial cds
GGCCAGACATTGCGAATAAGATCCAATGGAAATCTAATTGCTCCATGGTATGGACACATTCTTTCAGGAG
AAAGTCATGGAAGAATCCTGAAGACCGATTTGAATAGTGGAAACTGCGTAGTACAATGCCAAACTGAGAA
AGGTGGTTTGAACACGACCTTGCCATTCCATAATGTCAGCAAGTATGCATTTGGGAACTGTCCCAAATAT
GTTGGAGTGAAGAGTCTCAAACTGGCAGTTGGTCTAAGGAATGTGCCTGCTGCATCAGGTAGGGGGCTCT
TCGGTGCCATAGCTGGATTCATAGAAGGAGGTTGGCCAGGACTAGTTGCAGCTTGGTACGGGTTTCAGCA
TTCAAATGATCAAGGGGTTGGAATGGCC

>gi|55469752|gb|AY768557.1| Influenza A virus (A/chicken/Korea/SNU0140/00(H9N2)) hemagglutinin (HA9) gene, partial cds
GGCCAGACATTGCGAATAAGATCCAATGGAAATCTAATTGCTCCATGGTATGGACACATTCTTTCAGGAG
AAAGTCATGGAAGAATCCTGAAGACCGATTTGAATAGTGGAAACTGCGTAGTACAATGCCAAACTGAGAA
AGGTGGTTTGAACACGACCTTGCCATTCCATAATGTCAGCAAGTATGCATTTGGGAACTGTCCCAAATAT
GTTGGAGTGAAGAGTCTCAAACTGGCAGTTGGTCTAAGGAATGTGCCTGCTGCATCAGGTAGGGGGCTCT
TCGGTGCCATAGCTGGATTCATAGAAGGAGGTTGGCCAGGACTAGTTGCAGGCTGGTACGGGTTTCAGCA
TTCAAATGATCAAGGGGTTGGAATGGCC

>gi|55469750|gb|AY768556.1| Influenza A virus (A/chicken/Korea/SNU0091/00(H9N2)) hemagglutinin (HA9) gene, partial cds
GGCCAGACATTGCGAATAAGATCCAATGGAAATCTAATTGCTCCATGGTATGGACACATTCTTTCAGGAG
AAAGTCATGGAAGAATCCTGAAGACCGATTTGAATAGTGGAAACTGCGTAGTACAATGCCAAACTGAGAA
AGGTGGTTTGAACACGACCTTGCCATTCCATAATGTCAGCAAGTATGCATTTGGGAACTGTCCCAAATAT
GTTGGAGTGAAGAGTCTCAAACTGGCAGTTGGTCTAAGGAATGTGCCTGCTGCATCAAGTAGGGGGCTCT
TCGGTGCCATAACTGGATTCATAGAAGGAGGTTGGCCAAGACTAATTGGAGGCTTGTACGGGTTTCAGCA
TTCAAATGATCAAGGGGTTGGTATGGCC

>gi|55469748|gb|AY768555.1| Influenza A virus (A/chicken/Korea/SNU0073/00(H9N2)) hemagglutinin (HA9) gene, partial cds
GGCCAGACATTGCGAATAAGATCCAATGGAAATCTAATTGCTCCATGGTATGGACACATTCTTTCAGGAG
AAAGTCATGGAAGAATCCTGAAGACCGATTTGAATAGTGGAAACTGCGTAGTACAATGCCAAACTGAGAA
AGGTGGTTTGAACACGACCTTGCCATTCCATAATGTCAGCAAGTATGCATTTGGGAACTGTCCCAAATAT
GTTGGGGTGAAGAGTCTCAAACTGGCAGTTGGTCTAAGGAATGTGCCTGCTGCATCAGGTAGGGGGCTCT
TCGGTGCCATAGCTGGATTCATAGAAGGAGGTTGGCCAGGACTAGTTGCAGGCTGGTACGGGTTTCAGCA
CTCAAATGATCAAGGGGTTGGAATAGCC

>gi|55469746|gb|AY768554.1| Influenza A virus (A/chicken/Korea/SNU0057/00(H9N2)) hemagglutinin (HA9) gene, partial cds
GGCCAGACATTGCGAATAAGATCCAATGGAAATCTAATTGCTCCATGGTATGGACACATTCTTTCAGGAG
AAAGTCATGGAAGAATCCTGAAGACCGATTTGAATAGTGGAAACTGCGTAGTACAATGCCAAACTGAGAA
AGGTGGTTTGAACACGACCTTGCCATTCCATAATGTCAGCAAGTATGCATTTGGGAACTGTCCCAAATAT
GTTGGAGTGAAGAGTCTCAAACTGGCAGTTGGTCTAAGGAATGTGCCTGCTGCATCAGGTAGGGGGCTCT
TCGGTGCCATAGCTGGATTCATAGAAGGAGGTTGGCCAGGACTAGTTGCAGGCTGGTACGGGTTTCAGCA
TTCAAATGATCAAGGGGTTGGAATAGCC

>gi|55469744|gb|AY768553.1| Influenza A virus (A/chicken/Korea/SNU0037/00(H9N2)) hemagglutinin (HA9) gene, partial cds
GGCCAAACATTGCGAATAAGATCCAACGGAAATCTAATTGCCCCATGGTATGGACACATCCTTTCAGGAG
AAAGCCATGGAAGAATCCTGAAGACCGATTTGAGTAGTGGCAACTGCGTAGTACAATGCCAAACTGAGAA
AGGTGGTTTGAACACGACCTTGCCATTCCACAATGTCAGCAAGTATGCATTTGGGAACTGTCCCAAATAT
GTTGGAGTGAAGAGTCTCAAACTGGCAGTTGGTCTAAGAAATGTGCCCGCTGCATCAGGTAGAGGGCTCT
TTGGTGCCATAGCTGGATTCATAGAAGGAGGTTGGCCAGGATTAGTTGCAGGCTGGTACGGGTTTCAGCA
TTCAAATGATCAAGGGGTTGGAATGGCC

>gi|55469742|gb|AY768552.1| Influenza A virus (A/chicken/Korea/SNU0028/00(H9N2)) hemagglutinin (HA9) gene, partial cds
GGCCAGACATTGCGAATAAGATCCAATGGAAATCTAATTGCTCCATGGTATGGACACATTCTTTCAGGAG
AAAGTCATGGAAGAATCCTGAAGACCGATTTGAATAGTGGAAACTGCGTAGTACAATGCCAAACTGAGAA
AGGTGGTTTGAACACGACCTTGCCATTCCATAATGTCAGCAAGTATGCATTTGGGAACTGTCCCAAATAT
GTTGGAGTGAAGAGTCTCAAACTGGCAGTTGGTCTAAGGAACGTGCCTGCTGCATCAGGTAGGGGGCTCT
TCGGTGCCATAGCTGGATTCATAGAAGGAGGTTGGCCAGGACTAGTTGCAGGCTGGTACGGGTTTCAGCA
TTCAAATGACCAAGGGGTTGGAATGGCC

>gi|83940884|gb|DQ299861.1| Influenza A virus (A/duck/Korea/S23/04(H9N2)) hemagglutinin (HA) gene, partial cds
ATGGAAGTAATAGCACTAATAGCTATACTGGTAGTGACAGGAACGAGCAATGCTGATAAAATTTGCATTG
GATACCAGTCAACAAACTCCACAGAAACTGTTGATACACTAGTAGAAACCAATGTCCCTGTGACACATGC
CAAAGAACTGCTTCACACAGAGCACAATGGAATGTTATGTGCAACAAATCAGGGGCGTCCTCTTATCCTA
GACACCTGCACCGTTGAAGGGTTGGTGTATGGCAATCCTTCCTGTGATTTGCTACTGGGAGGAAAAGAAT
GGTCTTACATTGTCGAAAGATCATCAGCCATTAATGGGATGTGTTACCCTGGAAGGGTAGAGAATCTGGA
AGAACTAAGATCTTTTTTCAGTTCTGCTCGCTCCTACAAAAGACTCCTGCTCTTTCCAGACCGCACTTGG
AATGTGACTTACACTGGAACAAGCAAAGCATGCTCAGGTTCATTCTACAGAAGTATGAGATGGCTGACAC
ACAAGAGCAATTCTTACCCTATTCAAGACGCTCAATATACCAACGATTGGGGAAAGAATATTCTCTTCAT
GTGGGGCATACACCATCCACCTACTGATACTGAGCAAATGAATCTATACAAAAAAGCTGATACAACAACG
AGCATAACAACGGAAGATATCAATCGGACTTTCAAACCAGTGATAGGACCAAGGCCCCTTGTCAATGGTC
AACAAGGGAGGATTGATTATTATTGGTCAGTACTAAAGCCAGGCCAGACATTGCGAATAAGATCCAATGG
AAATCTAATTGCTCCACGGTATGGACACATTCTTTCAGGAGAAAGCCATGGAAGAATCCTAAAGACCGAT
TTAAATAGTGGCAACTGCGTAGTACAGTGCCAAACTGAGAAAGGGGGTTTGAATACAACATTGCCCTTCC
ACAATGTCAGCAAGTATGCATTTGGGAACTGCCCCAAATATGTTGGAGTGAAGAGTCTCAAGCTGGCAGT
TGGTCTAAGAAATGTGCCTGCTGCATCAGGTAGAGGGCTATTTGGTGCCATAGCTGGATTCATAGAAGGA
GGTTGGCCAGGGCTAGTTGCAGGCTGGTACGGGTTTCAGCATTCAAATGATCAA

>gi|83940866|gb|DQ299853.1| Influenza A virus (A/chicken/Korea/S27/04(H9N2)) hemagglutinin (HA) gene, partial cds
ATGGAAGTAATAGCACTAATAGCTATACTGGTAGTGACAGGAACGAGCAATGCTGATAAAATTTGCATTG
GATACCAGTCAACAAACTCCACAGAAACTGTTGATACACTAGTAGAAACCAATGTCCCTGTGACACATGC
CAAAGAACTGCTTCACACAGAGCACAATGGAATGTTATGTGCAACAAATCAGGGGCGTCCTCTTATCCTA
GACACCTGCACCGTTGAAGGGTTGGTGTATGGCAATCCTTCCTGTGATTTGCTACTGGGAGGAAAAGAAT
GGTCTTACATTGTCGAAAGATCATCAGCCATTAATGGGATGTGTTACCCTGGAAGGGTAGAGAATCTGGA
AGAACTAAGATCTTTTTTCAGTTCTGCTCGCTCCTACAAAAGACTCCTGCTCTTTCCAGACCGCACTTGG
AATGTGACTTACACTGGAACAAGCAAAGCATGCTCAGGTTCATTCTACAGAAGTATGAGATGGCTGACAC
ACAAGAGCAATTCTTACCCTATTCAAGACGCTCAATATACCAACGATTGGGGAAAGAATATTCTCTTCAT
GTGGGGCATACACCATCCACCTACTGATACTGAGCAAATGAATCTATACAAAAAAGCTGATACAACAACG
AGCATAACAACGGAAGATATCAATCGGACTTTCAAACCAGTGATAGGACCAAGGCCCCTTGTCAATGGTC
AACAAGGGAGGATTGATTATTATTGGTCAGTACTAAAGCCAGGCCAGACATTGCGAATAAGATCCAATGG
AAATCTAATTGCTCCACGGTATGGACACATTCTTTCAGGAGAAAGCCATGGAAGAATCCTAAAGACCGAT
TTAAATAGTGGCAACTGCGTAGTACAGTGCCAAACTGAGAAAGGGGGTTTGAATACAACATTGCCCTTCC
ACAATGTCAGCAAGTATGCATTTGGGAACTGCCCCAAATATGTTGGAGTGAAGAGTCTCAAGCTGGCAGT
TGGTCTAAGAAATGTGCCTGCTGCATCAGGTAGAGGGCTATTTGGTGCCATAGCTGGATTCATAGAAGGA
GGTTGGCCAGGGCTAGTTGCAGGCTGGTACGGGTTTCAGCATTCAAATGATCAA

>gi|83940848|gb|DQ299845.1| Influenza A virus (A/chicken/Korea/S25/04(H9N2)) hemagglutinin (HA) gene, partial cds
ATGGAAGTAATAGCACTAATAGCTATACTGGTAGTGACAGGAACGAGCAATGCTGATAAAATTTGCATTG
GATACCAGTCAACAAACTCCACAGAAACTGTTGATACACTAGTAGAAACCAATGTCCCTGTGACACATGC
CAAAGAACTGCTTCACACAGAGCACAATGGAATGTTATGTGCAACAAATCAGGGGCGTCCTCTTATCCTA
GACACCTGCACCGTTGAAGGGTTGGTGTATGGCAATCCTTCCTGTGATTTGCTACTGGGAGGAAAAGAAT
GGTCTTACATTGTCGAAAGATCATCAGCCATTAATGGGATGTGTTACCCTGGAAGGGTAGAGAATCTGGA
AGAACTAAGATCTTTTTTCAGTTCTGCTCGCTCCTACAAAAGACTCCTGCTCTTTCCAGACCGCACTTGG
AATGTGACTTACACTGGAACAAGCAAAGCATGCTCAGATTCATTCTACAGAAGTATGAGATGGCTGACAC
ACAAGAGCAATTCTTACCCTATTCAAGACGCTCAATATACCAACGATTGGGGAAAGAATATTCTCTTCAT
GTGGGGCATACACCATCCACCTACTGATACTGAGCAAATGAATCTATACAAAAAAGCTGATACAACAACG
AGCATAACAACGGAAGATATCAATCGGACTTTCAAACCAGTGATAGGACCAAGGCCCCTTGTCAATGGTC
AACAAGGGAGGATTGATTATTATTGGTCAGTACTAAAGCCAGGCCAGACATTGCGAATAAGATCCAATGG
AAATCTAATTGCTCCATGGTATGGACACATTCTTTCAGGAGAAAGCCATGGAAGAATCCTAAAGACCGAT
TTAAATAGTGGCAACTGCGTAGTACAGTGCCAAACTGAGAAAGGTGGTTTGAATACGACATTGCCATTCC
ACAATGTCAGCAAGTATGCATTTGGGAACTGCCCCAAATATGTTGGAGTGAAGAGTCTCAAGCTGGCAGT
TGGTCTAAGAAATGTGCCTGCTGCATCAGGTAGAGGGCTATTTGGTGCCATAGCTGGATTCATAGAAGGA
GGTTGGCCAGGGCTAGTTGCAGGCTGGTACGGGTTTCAGCATTCAAATGATCAA

>gi|83940830|gb|DQ299837.1| Influenza A virus (A/chicken/Korea/S24/04(H9N2)) hemagglutinin (HA) gene, partial cds
ATGGAAGTAATAGCACTAATAGCTATACTGGTAGTGACAGGAACGAGCAATGCTGATAAAATTTGCATTG
GATACCAGTCAACAAACTCCACAGAAACTGTTGATACACTAGTAGAAACCAATGTCCCTGTGACACATGC
CAAAGAACTGCTTCACACAGAGCACAATGGAATGTTATGTGCAACAAATCAGGGGCGTCCTCTTATCCTA
GACACCTGCACCGTTGAAGGGTTGGTGTATGGCAATCCTTCCTGTGATTTGCTACTGGGAGGAAAAGAAT
GGTCTTACATTGTTGAAAGATCATCAGCCATTAATGGGATGTGTTACCCTGGAAGGGTAGAGAATCTGGA
AGAACTAAGGTCTTTTTTCAGTTCTGCTCGCTCCTACAAAAGACTCCTGCTCTTTCCAGACCGCACCTGG
AATGTGACTTACACTGGAACAAGCAAAGCATGCTCAGGTTCATTCTACAGAAGTATGAGATGGCTGACAC
ACAAGAGCAATTCTTACCCTATTCAAGACGCTCAATATACCAACGATTGGGGAAAGAATATTCTCTTCAT
GTGGGGCATACACCATCCACCTACTGATACTGAGCAAATGAATCTATACAAAAAAGCTGATACAACAACG
AGCATAACAACGGAAGATATCAATCGGACTTTCAAACCAGTGATAGGACCAAGGCCCCTTGTCAATGGTC
AACAAGGGAGGATTGATTATTATTGGTCAGTACTAAAGCCAGGCCAGACATTGCGAATAAGATCCAATGG
AAATCTAATTGCTCCATGGTATGGACACATTCTTTCAGGTGAAAGCCATGGAAGAATCCTAAAGACCGAT
TTAAATAGTGGCAACTGCGTAGTACAGTGCCAAACTGAGAAAGGTGGTTTGAATACGACATTGCCATTCC
ACAATGTCAGCAAGTATGCATTTGGGAACTGCCCCAAATATGTTGGAGTGAAGAGTCTCAAGCTGGCAGT
TGGTCTAAGAAATGTGCCTGCTGCATCAGGTAGAGGGCTATTTGGTGCCATAGCTGGATTCATAGAAGGA
GGTTGGCCAGGGCTAGTTGCAGGCTGGTACGGGTTTCAGCATTCAAATGATCAA

>gi|6007007|gb|AF156384.1| Influenza A virus (A/Chicken/Korea/38349-p96323/96(H9N2)) segment 4 hemagglutinin precursor, gene, partial cds
ATGGAAATAATAGCACTAATAGCTATACTGGTAGTGACAAAAACAAGCAATGCAGATAAAATTTGCATTG
GCTACCAGTCAACAAACTCCACAGAAACTGTTGATACACTAGTAGAAAACAATGTCCCTGTGACACATAC
CAAAGAATTGCTCCACACAGAGCACAATGGAATGCTATGTGCAACAAACCTGGGGCACCCTCTCATCCTA
GACACCTGCACCATCGAAGGGTTGGTGTACGGCAACCCTTCCTGTGATTTGCTACTGGGAGGGAAAGAAT
GGTCTTACATTGTCGAAAGATCATCAGCTGTCAATGGGATGTGTTACCCTGGAAGGGTAGAGAACCTGGA
AGAACTCAGGTCTTTTTTCAGCTCCGCTCGCTCCTACAAAAGACTCCTGCTCTTTCCAGACAGAACTTGG
AATGTGACTTACACTGGGACAAGCAAAGCATGTTCAAACTCATTCTACAGAAGTATGAGATGGCTGACAC
ACAAGAGCGATTCTTACCCTATTCAAGACGCCCAATATACTAACGATTGGGGAAAGAATATTCTCTTCAT
GTGGGGCATACACCACCCACCTACTGATACTGAGCAAATAAATCTATACAAAAAAGCTGATACAACAACA
AGTATAACAACGGAAGATATCAATCGAACTTTCAAACCAGTGATAGGGCCAAGGCCTCTTGTCAATGGTC
AACAAGGGAGAATTGATTATTATTGGTCAGTACTAAAGCCAGGCCAGACACTGCGAGTGAGATCCAATGG
GAATCTAATTGCCCCATGGTATGGACACATTCTTTCAGGAGAAAGCCATGGAAGAATCTTGAAGACCGAT
TTGAGTAGTGGCAACTGCGTAGTACAATGCCAAACTGAGAAAGGTGGTTTGAACACGACCTTGCCATTCC
ACAATGTCAGCAAGTATGCATTTGGGAACTGCCCCAAATATGTTGGAGTGAAGAGTCTCAAACTGGCAGT
TGGTCTAAGGAATGTTCCTGCTGCATCATATAGAGGGCTCTTCGGTGCCATAGCTGGATTCATAGAAGGC
GGTTGGCCAGGACTAGTTGCAGGCTGGTACGGGTTTCAGCATTCAAATGATCAAGGGGTTGGAATGGCCG
CAGATAGGGAATCAACTCAAGAAGCAGTTGACAAGATAACATCCAAAGTAAATAACATAATCGACAAAAT
GAACAAGCAGTATGGAT

>gi|269826348|gb|GU053194.1| Influenza A virus (A/chicken/Korea/AI-96004/1996(H9N2)) segment 4 hemagglutinin (HA) gene, complete cds
GGAATTTCATAACCAGCCAAAATGGAAATAATAGCACTAATAGCTATACTGGTAGTGACAAAAACAAGCA
ATGCAGATAAAATTTGCATTGGCTACCAGTCAACAAACTCCACAGAAACTGTTGATACACTAGTAGAAAA
CAATGTCCCTGTGACACATACCAAAGAATTGCTCCACACAGAGCACAATGGAATGCTATGTGCAACAAAC
CTGGGGCACCCTCTCATCCTAGACACCTGCACCATCGAAGGGTTGGTGTACGGCAACCCTTCCTGTGATT
TGCTACTGGGAGGGAAAGAATGGTCTTACATTGTCGAAAGATCATCAGCTGTCAATGGGATGTGTTACCC
TGGAAGGGTAGAGAACCTGGAAGAACTCAGGTCTTTTTTCAGCTCCGCACGCTCCTACAAAAGACTCCTG
CTCTTTCCAGACAGAACTTGGAATGTGACTTACACTGGGACAAGCAAAGCATGTTCAAACTCATTCTACA
GAAGTATGAGATGGCTGACACACAAGAGCGATTCTTACCCTATTCAAGACGCCCAATATACTAACGATTG
GGGAAAGAATATTCTCTTCATGTGGGGCATACACCACCCACCTACTGATACTGAGCAAATAAATCTATAC
AAAAAAGCTGATACAACAACAAGTATAACAACGGAAGATATCAATCGAACTTTCAAACCAGTGATAGGGC
CAAGGCCTCTTGTCAATGGTCAACAAGGGAGAATTGATTATTATTGGTCAGTACTAAAGCCAGGCCAGAC
ACTGCGAGTGAGATCCAATGGGAATCTAATTGCCCCATGGTATGGACACATTCTTTCAGGAGAAAGCCAT
GGAAGAATCCTGAAGACCGATTTGAGTAGTGGCAACTGCGTAGTACAATGCCAAACTGAGAAAGGTGGTT
TGAACACGACCTTGCCATTCCACAATGTCAGCAAGTATGCATTTGGGAACTGCCCCAAATATGTTGGAGT
GAAGAGTCTCAAACTGGCAGTTGGTCTAAGGAATGTTCCTGCTGCATCATATAGAGGGCTCTTCGGTGCC
ATAGCTGGATTCATAGAAGGCGGTTGGCCAGGACTAGTTGCAGGCTGGTACGGGTTTCAGCATTCAAATG
ATCAAGGGGTTGGAATGGCCGCAGATAGGGAATCAACTCAAGAAGCAGTTGACAAGATAACATCCAAAGT
AAATAACATAATCGACAAAATGAACAAGCAGTATGAAATCATTGATCATGAGTTCAGTGAAATTGAAGCC
AGACTCAATATGATCAACAATAAGATTGATGACCAAATACAGGACATCTGGGCGTACAATGCAGAATTAC
TGGTACTGCTTGAAAATCAGAAAACACTCGATGAGCATGATGCAAATGTGAATAATCTGTATAATAAGGT
GAAGAGAGCATTGGGTTCAAATGCAATAGAGGATGGAAAGGGATGCTTCGAGTTGTATCACAAATGTGAT
GATCAATGCATGGAAACAATTAGAAACGGGACTTATGACAGGCTAAAGTATGAAGAAGAATCAAAACTAG
AAAGGCAGAAAATAGAAGGGGTGAAACTGGAGTCTGAAGAAACTTACAAGATCCTTACCATTTATTCGAC
TGTCGCCTCATCTCTTGTGCTTGCAGTGGGGTTTGCTGCCTTCATGTTCTGGGCCATGTCCAATGGATCT
TGCAGATGCAACATTTGTATATAATTAGCAAAAACAC

>gi|269826346|gb|GU053186.1| Influenza A virus (A/chicken/Korea/MS96-CE6/1996(H9N2)) segment 4 hemagglutinin (HA) gene, complete cds
GGAATTTCATAACCAGCCAAAATGGAAATAATAGCACTAATAGCTATACTGGTAGTGACAAAAACAAGCA
ATGCAGATAAAATTTGCATTGGCTACCAGTCAACAAACTCCACAGAAACTGTTGATACACTAGTAGAAAA
CAATGTCCCTGTGACACATACCAAAGAATTGCTCCACACAGAGCACAATGGAATGCTATGTGCAACAAAC
CTGGGGCACCCTCTCATCCTAGACACCTGCACCATCGAAGGGTTGGTGTACGGCAACCCTTCCTGTGATT
TGCTACTGGGAGGGAAAGAATGGTCTTACATTGTCGAAAGATCATCAGCTGTCAATGGGATGTGTTACCC
TGGAAGGGTAGAGAACCTGGAAGAACTCAGGTCTTTTTTCAGCTCCGCTCGCTCCTACAAAAGACTCCTG
CTCTTTCCAGACAGAACTTGGAATGTGACTTACACTGGGACAAGCAAAGCATGTTCAAACTCATTCTACA
GAAGTATGAGATGGCTGACACACAAGAGCGATTCTTACCCTATTCAAGACGCCCAATATACTAACGATTG
GGGAAAGAATATTCTCTTCATGTGGGGCATACACCACCCACCTACTGATACTGAGCAAATAAATCTATAC
AAAAAAGCTGATACAACAACAAGTATAACAACGGAAGATATCAATCGAACTTTCAAACCAGTGATAGGGC
CAAGGCCTCTTGTCAATGGTCAACAAGGGAGAATTGATTATTATTGGTCAGTACTAAAGCCAGGCCAGAC
ACTGCGAGTGAGATCCAATGGGAATCTAATTGCCCCATGGTATGGACACATTCTTTCAGGAGAAAGCCAT
GGAAGAATCCTGAAGACCGATTTGAGTAGTGGCAACTGCGTAGTACAATGCCAAACTGAGAAAGGTGGTT
TGAACACGACCTTGCCATTCCACAATGTCAGCAAGTATGCATTTGGGAACTGCCCCAAATATGTTGGAGT
GAAGAGTCTCAAACTGGCAGTTGGTCTAAGGAATGTTCCTGCTGCATCATATAGAGGGCTCTTCGGTGCC
ATAGCTGGATTCATAGAAGGCGGTTGGCCAGGACTAGTTGCAGGCTGGTACGGGTTTCAGCATTCAAATG
ATCAAGGGGTTGGAATGGCCGCAGATAGGGAATCAACTCAAGAAGCAGTTGACAAGATAACATCCAAAGT
AAATAACATAATCGACAAAATGAACAAGCAGTATGAAATCATTGATCATGAGTTCAGTGAAATTGAAGCC
AGACTCAATATGATCAACAATAAGATTGATGACCAAATACAGGACATCTGGGCGTACAATGCAGAATTAC
TGGTACTGCTTGAAAATCAGAAAACACTCGATGAGCATGATGCAAATGTGAATAATCTGTATAATAAGGT
GAAGAGAGCATTGGGTTCAAATGCAATAGAGGATGGAAAGGGATGCTTCGAGTTGTATCACAAATGTGAT
GATCAATGCATGGAAACAATTAGAAACGGGACTTATGACAGGCTAAAGTATGAAGAAGAATCAAAACTAG
AAAGGCAGAAAATAGAAGGGGTGAAACTGGAGTCTGAAGAAACTTACAAGATCCTTACCATTTATTCGAC
TGTCGCCTCATCTCTTGTGCTTGCAGTGGGGTTTGCTGCCTTCATGTTCTGGGCCATGTCCAATGGATCT
TGCAGATGCAACATTTGTATATAATTAGCAAAAACAC

>gi|90903132|gb|DQ464352.1| Influenza A virus (A/chicken/Cheongju/ADL0401/2004(H9N2)) hemagglutinin (HA) gene, complete cds
ATGGAAATAATAGCACTAATAGCTATACTGGTAGTGACAGGAACGAGCAATGCTGACAAAATTTGCATTG
GCTACCAGTCAACAAACTCCACAGAAACTGTTGATACACTAGTAGAAACCAACGTCCCTGTGACACATGC
CAAAGAATTGCTTCACACAGAGCACAATGGAATGTTATGTGCAACAAACCGGGGGCATCCTCTTATCCTA
GACACCTGCACCATTGAAGGGTTGGTGTATGGCAATCCTTCCTGTGATTTGCTACTGGGAGGAAAAGAAT
GGTCTTACATTGTCGAAAGATCATCAGCCATTAATGGGATGTGCTACCCTGGAAGGGTAGAGAATCTGGA
AGTACTCAGATCTTTTTTCAGTTCTGCTCGCTCCTACAAAAGACTCCTGCTCTTTCCAGACCGCACTTGG
AATGTGACTTACACTGGAACAAGCAAAGCATGCTCAGATTCATTCTACAGAAGTATGAGATGGCTGACAC
ACAAGAACAATTCTTACCCTATTCAAGACGCTCAATATACCAACGATTGGGGAAAGAATATTCTCTTCAT
GTGGGGCATACACCATCCACCTACTGATACTGAGCAAATGAATCTATACAAAAAAGCTGATACAACAACG
AGTATAACAACGGAAGATATCAATCGGACTTTCAAACCAGTGATAGGACCAAGGCCCCTTGTCAATGGTC
AACAAGGGAGGATTGATTATTATTGGTCAGTACTAAAGCCAGGCCAGACATTGCGAATAAGATCCAATGG
AAATCTAATTGCTCCATGGTATGGACACATTCTTTCAGGAGAAAGCCATGGAAGAATCCTGAAGACCGAT
TTAAATAGTGGCAACTGCGTAGTACAGTGCCAAACTGAGAAAGGTGGTTTGAACACGACCTTGCCATTCC
ACAATGTCAGCAAGTATGCATTTGGGAACTGTCCCAAATATGTTGGAGTGAAGAGTCTAAAACTGGCAGT
TGGTCTACGAAATGTGCCGGCTGCATCAGATAGAGGGCTATTTGGTGCCATAGCTGGATTCATAGAAGGA
GGTTGGCCAGGACTAGTTGCAGGCTGGTACGGGTTTCAGCATTCAAATGATCAAGGAGTTGGAATGGCCG
CAGACAGAGAGTCAACTCAAGAAGCAGTCGACAAGATAACATCCAAAGTAAATAATATAATCGATAAGAT
GAACAAGCAGTATGAAATCATTGATCATGAGTTCAATGAAATTGAAGCCAGGCTCAATATGATCAACAAT
AAGATTGATGACCAAATACAGGACATCTGGGCGTATAATGCGGAATTACTAGTACTGCTTGAAAATCAGA
AAACACTTGATGAGCATGATGCAAATGTGAACAATCTGTACAATAAGGTGAAGAGAGCATTGGGGTCAAA
TGCAATAGAGGACGGGAAGGGGTGCTTCGAATTGTATCACAAATGTGATGATCAATGCATGGAAACAATT
AGAAACGGGACTTATGACATGATAAAGTATAAAGAAGAATCAAAACTAGAAAGGCAGAAAATAGAAGGGG
TGAAACTGGAGTCTGAAGGAACTTACAAGATTCTTACCATTTATTCGACTGTCGCCTCATCTCTTGTGCT
TGCAATAGGGTTTGCTGCCTTCATGTTCTGGGCCATGTCCAACGGATCTTGCAGATGCAACATTTGTATA
TAA

>gi|33317952|gb|AF508561.1| Influenza A virus (A/Chicken/Korea/99029/99(H9N2)) segment 4 hemagglutinin (HA) gene, partial cds
ATGGAAATAATAGCACTAATAGCTATACTGGTAGTGACAGAAACAATCAATGCTGATAAAATTTGCATTG
GCTACCAGTCAACAAACTCCACGGAAACTGTTGATACACTAGTAGAAAACAATGTCCCTGTGACGCATAC
CAAAGAATTGCTCCACACCGAGCACAGTGGAATGCTATGTGCAACAAACCTGGGGCACCCTCTTATCCTA
GACACCTGCATCATTGAAGGACTGGTGTACGGTAATCCTTCCTGTGATTTGCTACTGGGAGGGAAAGAAT
GGTCTTACATTGTCGAAAGATCATCAGCTGTTAATGGGATGTGCTACCCTGGAAAGGTAGAGAATCTGGA
AGAACTCAGATCTTTTTTCAGTTCTGCTCGCTCCTACAAAAGACTCCTGCTCTTTCCAGACAGAACTTGG
AATGTGACTTACAATGGGACAAGCAAAGCATGCTCAAACTCATTCTACAGAAGTATGAGATGGCTGACAC
ACAAGAGCAATTCTTACCCTATTCAAGACGCCCAATATACCAACGATTGGGGAAGGAATATTCTCTTCAT
GTGGGGCATACACCATCCACCTACTGATACTGAGCAAATAAATCTATACAAAAAAGCTGATACAACAACA
AGCATAACAACGGAAGATATCAATCGAACTTTCAAACCAGTGATAGGGCCAAGGCCTCTTGTCAATGGTC
AACAAGGGAGAATTGATTATTATTGGTCAGTACTAAAGCCAGGCCAAACATTGCGAATAAGATCCAATGG
AAATCTAATTGCCCCATGGTATGGACACATTCTTTCAGGAGAAAGCCATGGAAGAATCCTGAAGACCGAT
TTGAATAGTGGCAACTGCGTAGTACAATGCCAAACTGAGAAAGGTGGTTTGAACACGACCTTGCCATTCC
ACAATGTCAGCAAGTATGCATTTGGGAACTGTCCCAAATATGTTGGAGTGAAGAGTCTCAAACTGGCAGT
TGGTCTAAGAAATGTGCCTGCTGCATCAGGTAGAGGGCTCTTTGGTGCCATAGCTGGATTCATAGAAGGA
GGTTGGCCAGGACTAGTTGCAGGCTGGTACGGGTTTCAGCATTCAAATGATCAAGGGGTTGGAATGGCCG
CAGACAAGGAATCAACTCAAAAAGCAGTTGACAAGATAACATCCAAAGTAAATAATATAATCGACAAAAT
GAACA

>gi|7769131|gb|AF203011.1| Influenza A virus (A/ck/Korea/ms96/96) hemagglutinin (h9) gene, partial cds
CACATTCTTTCAGGAGAAAGCCATGGAAGAATCCTGAAGACCGATTTGAGTAGTGGCAACTGCGTAGTAC
AATGCCAAACTGAGAAAGGTGGTTTGAACACGACCTTGCCCTTCCACAATGTCAGCAAGTATGCATTTGG
GAACTGCCCCAAATATGTTGGAGTGAAGAGTCTCAAACTGGCAGTTGGTCTAAGGAATGTTCCTGCTGCA
TCATATAGAGGGCTCTTCGGTGCCATAGCTGGATTCATAGAAGGCGGTTGGCCAGGACTAGTTGCAGGCT
GGTACGGGTTTCAGCATTCAAATGATCAAGGGGTTGGAATGGCCGCAGATAGGGAATCAACTCAAGAAGC
AGTTGACAAGATAACATCC

>gi|7769129|gb|AF203010.1| Influenza A virus (A/ck/Korea/ms96/96) hemagglutinin (h9) gene, partial cds
CACATTCTTTCAGGAGAAAGCCATGGAAGAATCCTGAAGACCGATTTGAGTAGTGGCAACTGCGTAGTAC
AATGCCAAACTGAGAAAGGTGGTTTGAACACGACCTTGCCCTTCCACAATGTCAGCAAGTATGCATTTGG
GAACTGCCCCAAATATGTTGGAGTGAAGAGTCTCAAACTGGCAGTTGGTCTAAGGAATGTTCCTGCTGCA
TCATATAGAGGGCTCTTCGGTGCCATAGCTGGATTCATAGAAGGCGGTTGGCCAGGACTAGTTGCAGGCT
GGTACGGGTTTCAGCATTCAAATGATCAAGGGGTTGGAATGGCCGCAGATAGGGAATCAACTCAAGAAGC
AGTTGACAAGATAACATCC

>gi|7769127|gb|AF203009.1| Influenza A virus (A/ck/Korea/ms96/96) hemagglutinin (h9) gene, partial cds
CACATTCTTTCAGGAGAAAGCCATGGAAGAATCCTGAAGACCGATTTGAGTAGTGGCAACTGCGTAGTAC
AATGCCAAACTGAGAAAGGTGGTTTGAACACGACCTTGCCATTCCACAATGTCAGCAAGTATGCATTTGG
GAACTGCCCCAAATATGTTGGAGTGAAGAGTCTCAAACTGGCAGTTGGTCTAAGGAATGTTCCTGCTGCA
TCATATAGAGGGCTCTTCGGTGCCATAGCTGGATTCATAGAAGGCGGTTGGCCAGGACTAGTTGCAGGCT
GGTACGGGTTTCAGCATTCAAATGATCAAGGGGTTGGAATGGCCGCAGATAGGGAATCAACTCAAGAAGC
AGTTGACAAGATAACATCC

>gi|7769125|gb|AF203008.1| Influenza A virus (A/ck/Korea/ms96/96) hemagglutinin (h9) gene, complete cds
ATGGAAATAATAGCACTAATAGCTATACTGGTAGTGACAAAAACAAGCAATGCAGATAAAATTTGCATTG
GCTACCAGTCAACAAACTCCACAGAAACTGTTGATACACTAGTAGAAAACAATGTCCCTGTGACACATGC
CAAAGAATTGCTCCACACAGAGCACAATGGAATGCTATGTGCAACAAACCTGGGGCACCCTCTCATCCTA
GACACCTGCACCATCGAAGGGTTGGTGTACGGCAACCCTTCCTGTGATTTGCTACTGGGAGGGAAAGAAT
GGTCTTACATTGTCGAAAGATCATCAGCTGTCAATGGGATGTGTTACCCTGGAAAGGTAGAGAACCTGGA
AGAACTCCAGTCATTTTTCAGCTCCGCTCGCTCCTACAAAAGACTCCTGCTCTTTCCAGACAGAACTTGG
AATGTGACTTACACTGGGACAAGCAAAGCATGTTCAAACTCATTCTACAGAAGTATGAGATGGCTGACAC
ACAAGAACGGTTCTTACCCTATTCAAGACGCCCAATATACCAACGATTGGGGGAAGAATATTCTCTTCAT
GTGGGGCATACACCACCCACCTACCGATACAGAGCAAATAAATCTATACAAAAAAGCCGATACAACAACA
AGTATAACAACGGAAGATATCAATCGAACTTTCAAACCAGTGATAGGGCCAAGGCCTCTTGTCAATGGTC
CAACAGGGAGAATTGATTATTATTGGTCAGTACTAAAGCCAGGCCAGACACTGCGAGTGAGATCCAATGG
GAATCTAATTGCCCCATGGTATGGACACATTCTTTCAGGAGAAAGCCATGGAAGAATCCTGAAGACCGAT
TTGAGTAGTGGCAACTGCGTAGTACAATGCCAAACTGAGAAAGGTGGTTTGAACACGACCTTGCCATTCC
ACAATGTCAGCAAGTATGCATTTGGGAACTGCCCCAAATATGTTGGAGTGAAGAGTCTCAAACTGGCAGT
TGGTCTAAGGAATGTTCCTGCTGCATCATATAGAGGGCTCTTCGGTGCCATAGCTGGATTCATAGAAGGC
GGTTGGCCAGGACTAGTTGCAGGCTGGTACGGGTTTCAGCATTCAAATGATCAAGGGGTTGGAATGGCCG
CAGATAGGGAATCAACTCAAGAAGCAGTTGACAAGATAACATCCAAAGTAAATAACATAATCGACAAAAT
GAACAAGCAGTATGAAATCATTGATCATGAGTTCAGTGAAATTGAAGCCAGACTCAATATGATCAACAAT
AAGATTGATGACCAAATACAGGACATCTGGGCGTACAATGCAGAATTACTGGTACTGCTTGAAAATCAGA
AAACACTCGATGAGCATGATGCAAATGTGAATAATCTGTATAATAAGGTGAAGAGAGCATTGGGTTCAAA
TGCAATAGAGGATGGAAAGGGATGCTTCGAGTTGTATCACAAATGTGATGATCAATGCATGGAAACAATT
AGAAACGGGACTTATGACAGGCTAAAGTATGAAGAAGAATCAAAACTAGAAAGGCAGAAAATAGAAGGGG
TGAAACTGGAGTCTGAAGAAACTTACAAGATCCTTACCATTTATTCGACTGTCGCCTCATCTCTTGTGCT
TGCAGTGGGGTTTGCTGCCTTCATGTTCTGGGCCATGTCCAATGGATCTTGCAGATGCAACATTTGTATA
TAA

>gi|58429238|gb|AY862606.1| Influenza A virus (A/chicken/Korea/S18/03(H9N2)) hemagglutinin (HA) gene, complete cds
ATGGAAATAATAGCACTAATAGCTATACTGGTAGTGACAGGAACAGGCAATGCTGATAAAATTTGCATTG
GCTACCAGTCAACAAACTCCACAGAAACTGTTGATACACTGGTAGAAAACAATGTCCCTGTGACACATAC
CAAGGAATTGCTCCACACAGGGCACAATGGAATGTTATGTGCAACAAACTTGGGACACCCTCTTATTCTA
GACACCTGCACCATTGAAGGGTTGGTGTACGGCAACCCTTCCTGTGATCTGCTACTGGGAGGGAAAGAAT
GGTCTTACATTGTCGAAAGATCATCAGCTGTTAATGGAATGTGCTACCCTGGAAGGGTAGAGAATCTTGA
AGAACTCAGGTCTTTTTTCAGTTCTGCTCGCTCCTACAAAAGACTTCTACTCTTTCCAGACAGAACTTGG
AATGTGACTTACACTGGGACAAGCAAAGCATGCTCAAACTCATTCTACAGAAGTATGAGATGGCTGACAC
ACAAGAGCAATTCTTACCCTATTCAAGACGCCCAATATACCAACGATTGGGGAAAGAATATTCTCTTCAT
GTGGGGCATACACCATCCACCTACTGATACTGAGCAAATGAATCTATACAAAAAAGCTGATACAACAACA
AGTATAACAACGGAAGATATCAATCGAACTTTCAAACCAGTGATAGGGCCAAGGCCTCTTGTCAACGGTC
AACAAGGAAGAATTGATTATTATTGGTCAGTACTAAAGCCAGGCCAGACATTGCGAATAAGATCCAATGG
AAATCTAATTGCCCCATGGTATGGACACATTCTTTCAGGAGAAAGCCATGGAAGAATCTTGAAGACCGAT
TTAAATAGTGGCAACTGCATGGTGCAATGCCAAACTGAGAAAGGTGGTTTGAACACGACCTTGCCATTCC
AAAATGTCAGCAAGTATGCATTTGGGAATTGTCCCAAATATGTTGGAGTGAAGAGTCTCAAACTGGCAGT
GGGCCTAAGGAATGTGCCTGCTACATCAGGTAGAGGGCTTTTCGGTGCCATAGCTGGATTCATAGAAGGA
GGTTGGCCAGGACTAGTTGCAGGCTGGTACGGGTTTCAGCACTCAAATGATCAAGGGGTTGGAATAGCCG
CAGACAAGGAATCAACTCAAGAAGCAGTCGATAAAATAACATCCAAAGTAAATAATATAATCGACAAAAT
GAACAAGCAGTATGAAATCATTGATCATGAGTTCAGTGAGATTGAAGCCAGACTCAACATGATCAACAAT
AAGATTGATGACCAAATACAGGACATCTGGGCGTACAATGCAGAATTACTAGTACTGCTTGAAAATCAGA
AAACACTCGATGAGCATGATGCAAATGTGAACAAACTGTATAATAGGGTGAAGAGAGCATTGGGTTCAAA
TGCAATAGAGGATGGGAAGGGATGCTTCGAGTTGTATCACAAATGTGATGATCAATGCATGGAAACAATT
AGGAACGGGACTTATGACAGGCTAAAGTATAAAGAAGAATCAAAACTAGAAAGGCAGAAAATAGAAGGGG
TGAAACTGGAGTCTGAAGAAACTTACAAGATTCTTACCATTTATTCGACTGTCGCCTCATCTCTTGTGCT
TGCAATAGGGCTTGCTGCCTTCATGTTCTGGGCCATGTCCAATGGATCTTGCAGATGCAACATTTGTATA
TAATTAGCAA

>gi|58429236|gb|AY862605.1| Influenza A virus (A/chicken/Korea/S16/03(H9N2)) hemagglutinin (HA) gene, partial cds
ATGGAAATAATAGCACTAATAGCTATACTGGTAGTGACAGGAACAGGCAATGCTGATAAAATTTGCATTG
GCTACCAGTCAACAAACTCCACAGAAACTGTTGATACACTGGTAGAAAACAATGTCCCTGTGACACATAC
CAAGGAATTGCTCCACACAGGGCACAATGGAATGTTATGTGCAACAAACTTGGGACACCCTCTTATTCTA
GACACCTGCACCATTGAAGGGTTGGTGTACGGCAACCCTTCCTGTGATCTGCTACTGGGAGGGAAAGAAT
GGTCTTACATTGTCGAAAGATCATCAGCTGTTAATGGAATGTGCTACCCTGGAAGGGTAGAGAATCTTGA
AGAACTCAGGTCTTTTTTCAGTTCTGCTCGCTCCTACAAAAGACTTCTACTCTTTCCAGACAGAACTTGG
AATGTGACTTACACTGGGACAAGCAAAGCATGCTCAAACTCATTCTACAGAAGTATGAGATGGCTGACAC
ACAAGAGCAATTCTTACCCTATTCAAGACGCCCAATATACCAACGATTGGGGAAAGAATATTCTCTTCAT
GTGGGGCATACACCATCCACCTACTGATACTGAGCAAATGAATCTATACAAAAAAGCTGATACAACAACA
AGTATAACAACGGAAGATATCAATCGAACTTTCAAACCAGTGATAGGGCCAAGGCCTCTTGTCAACGGTC
AACAAGGAAGAATTGATTATTATTGGTCAGTACTAAAGCCAGGCCAGACATTGCGAATAAGATCCAATGG
AAATCTAATTGCCCCATGGTATGGACACATTCTTTCAGGAGAAAGCCATGGAAGAATCTTGAAGACCGAT
TTAAATAGTGGCAACTGCATGGTGCAATGCCAAACTGAGAAAGGTGGTTTGAACACGACCTTGCCATTCC
AAAATGTCAGCAAGTATGCATTTGGGAATTGTCCCAAATATGTTGGAGTGAAGAGTCTCAAACTGGCAGT
GGGCCTAAGGAATGTGCCTGCTACATCAGGTAGAGGGCTTTTCGGTGCCATAGCTGGATTCATAGAAGGA
GGTTGGCCAGGACTAGTTGCAGGCTGGTACGGGTTTCAGCACTCAAATGATCAAGGGGTTGGAATAGCCG
CAGACAAGGAATCAACTCAAGAAGCAGTCGATAAAATAACATCCAAAGTAAATAATATAATCGACAAAAT
GAACAAG

>gi|58429234|gb|AY862604.1| Influenza A virus (A/chicken/Korea/S15/03(H9N2)) hemagglutinin (HA) gene, partial cds
ATGGAAGTAATAGCACTAATAGCTATACTGGTAGTGACAGGAACGAGCAATGCTGATAAAATTTGCATTG
GCTACCAGTCAACAAACTCCACAGAAACTGTTGATACACTAGTAGAAACCAATGTCCCTGTGACACATGC
CAAAGAATTGCTTCACACAGAGCACAATGGAATGTTATGTGCAACAAACCGGGGGCATCCTCTTATCCTA
GACACCTGCACCGTTGAAGGGTTGGTGTATGGCAATCCTTCCTGTGATTCGCTACTGGGAGGAAAAGAGT
GGTCTTACATTGTCGAAAGATCATCAGCCATTAATGGGATGTGCTACCCTGGAAGGGTAGAGAATCTGGA
AGAACTCAGATCTTTTTTCAGTTCTGCTCGCTCCTACAAAAGACTCCTGCTCTTTCCAGACAGAACTTGG
AATGTGACTTACACTGGGACAAGCAAAGCATGCTCAAACTCATTCTACAGAAGTATGAGATGGCTGACAC
ACAAGAGCAATTCTTACCCTATTCAAGACGCCCAATATACCAACGATTGGGGAAAGAATATTCTCTTCAT
GTGGGGCATACACCATCCACCTACTGATACTGAGCAAATGAATCTATACAAAAAAGCTGATACAACAACA
AGTATAACAACGGAAGATATCAATCGAACTTTCAAACCAGTGATAGGGCCAAGGCCCCTTGTCAATGGTC
AACAAGGGAGGATTGATTATTATTGGTCAGTACTAAAGCCAGGCCAGACATTGCGAATAAGATCCAATGG
AAATCTAATTGCTCCATGGTATGGACACATTCTTTCAGGAGAAAGCCATGGAAGAATCCTGAAGACCGAT
TTAAATAGTGGCAACTGCGTAGTACAGTGCCAAACTGAGAAAGGTGGTTTGAACACGACCTTGCCATTCC
GCAATGTCAGCAAGTATGCATTTGGGAACTGTCCCAAATATGTTGGAGTGAAGAGTCTCAAACTGGCAGT
TGGTCTAAGAAATGTGCCTGCTGCATCAGGTAGAGGGCTATTTGGTGCCATAGCTGGATTCATAGAAGGA
GGTTGGCCAGGGCTAGTTGCAGGCTGGTACGGGTTTCAGCATTCAAATGATCAAGGAGTTGGAATGGCCG
CAGACAGAGAGTCAACTCAAAAAGCAGTCGACAAGATAACATCCAAAGTAAATAATATAATCGATAAGAT
GAACAAG

>gi|58429232|gb|AY862603.1| Influenza A virus (A/dove/Korea/S14/03(H9N2)) hemagglutinin (HA) gene, partial cds
ATGGAAGTAATACCACTAATAGCTATACTGGTAGTGACAGGAACGAGCAATGCTGACAAAATTTGCATTG
GCTACCAGTCAACAAACTCCACAGAAACTGTTGATACACTAGTAGAAAACAATGTCCCTGTGACACATGC
CAAAGAATTGCTTCAAACAGAGCACAATGGAATGTTATGTGCAACAAACCTGGGGCATCCTCTTATCCTA
GACACCTGCACCATTGAAGGGTTGGTGTATGGCAATCCTTCCTGTGATTTGCTACTGGGAGGAAAAGAGT
GGTCTTACATTGTCGAAAGATCATCAGCCATTAATGGGATGTGCTACCCTGGAAGGGTAGAGAATCTGGA
AGAACTCAGATCTTTTTTCAGTTCTGCTCGCTCCTACAAAAGACTCCTGCTCTTTCCAGACAGAACTTGG
AATGTGACTTACACTGGGACAAGCAAAGCATGCTCAAACTCATTCTACAGAAGTATGAGATGGCTGACAC
ACAAGAGCAATTCTTACCCTATTCAAGACGCCCAATATACCAACGATTGGGGAAAGAATATTCTCTTCAT
GTGGGGCATACACCATCCACCTACTGATACTGAGCAAATGAATCTATACAAAAAAGCTGATACAACAACA
AGTATAACAACGGAAGATATCAATCGAACTTTCAAACCAGTGATAGGGCCAAGGCCCCTTGTCAATGGTC
AACAAGGGAGGATTGATTATTATTGGTCAGTACTAAAGCCAGGCCAGACATTGCGAATAAGATCCAATGG
AAATCTAATTGCTCCATGGTATGGACACATTCTTTCAGGAGAAAGCCATGGAAGAATCCTGAAGACCGAT
TTAAATAGTGGCAACTGCGTAGTACAGTGCCAAACTGAGAAAGGTGGTTTGAACACGACCTTGCCATTCC
ACAATGTCAGCAAGTATGCATTTGGGAACTGCCCCAAATATGTTGGAGTGAAGAGTCTCAAACTGGCAGT
TGGTCTAAGAAATGTGCCTGCTGCATCAGGTAGAGGGCTATTTGGTGCCATAGCTGGATTCATAGAAGGA
GGTTGGCCAGGACTAGTTGCAGGCTGGTACGGGTTTCAGCATTCAAATGATCAAGGAGTTGGAATGGCCG
CAGACAGGGAGTCAACTCAAAAAGCAGTCGATAAGATATCATCCAAAGTAAATAATATAATCGATAAGAT
GAACAAG

>gi|58429228|gb|AY862601.1| Influenza A virus (A/chicken/Korea/S12/03(H9N2)) hemagglutinin (HA) gene, partial cds
ATGGAAATAATAGCACTGATAGCTATACTGGTAGTGACAGGAACAGGCAATGCTGATAAAATTTGCATTG
GCTACCAGTCAACAAACTCCACAGAAACTGTTGATACACTGGTAGAAAACAATGTCCCTGTGACACATAC
CAAAGAATTGCTCCACACAGAGCACAATGGAATGTTATGTGCAACAAACTTGGGACACCCTCTTATTCTA
GACACCTGCACCATTGAAGGGTTGGTGTACGGCAATCCTTCCTGTGATTTGCTACTGGGAGGGAAAGAAT
GGTCTTACATTGTCGAAAGATCATCAGCTGTTAATGGGATGTGCTACCCTGGAAGGGTAGAGAATCTGGA
AGAACTCAGGTCCTTTTTCAGTTCTGCTCGCTCCTACAAAAGGCTCCTACTCTTTCCAGACAGGACTTGG
AATGTGACTTACAATGGGACAAGCAAAGCATGCTCAAACTCATTCTACAGAAGTATGAGATGGCTGACAC
ACAAGAGCAATTCTTACCCTATTCAAGACGCTCAATATACCAACGATTGGGGAAAGAATATTCTCTTCAT
GTGGGGCATACACCATCCACCTACTGATACTGAGCAAATGAATCTATACAAAAAAGCTGATACAACAACA
AGTATAACAACGGAAGATATCAATCGAACTTTCAAACCAGTGATAGGGCCAAGGCCTCTTGTCAACGGTC
AACAAGGAAGAATTGATTATTATTGGTCAGTACTAAAGCCAGGCCAGACATTGCGAATAAGATCCAATGG
AAATCTAATTGCCCCATGGTATGGACACATTCTTTCAGGAGAAAGCCATGGAAGAATCTTGAAGACCGAT
TTGAATAGTGACAACTGCATAGTGCAATGCCAAACTGAGAAAGGTGGTTTGAACACGACCTTGCCATTCC
AAAATGTCAGCAAGTATGCATTTGGGAACTGCCCAAAATATGTTGGAGTGAAGAGTCTCAAACTGGCAGT
TGGCCTAAGGAATGTGCCTGCTACATCAGGTAGAGGGCTTTTCGGTGCCATAGCTGGATTCATAGAAGGG
GGTTGGCCAGGACTAGTCGCAGGCTGGTACGGGTTTCAGCACTCAAATGATCAAGGGGTTGGAATAGCTG
CAGACAAGGAATCAACTCAAGAAGCAGTTGATAAAATAACATCCAAAGTAAATAATATAATCGACAAAAT
GAACAAGCAG

>gi|58429226|gb|AY862600.1| Influenza A virus (A/chicken/Korea/S5/03(H9N2)) hemagglutinin (HA) gene, partial cds
ATGGAAGTAATAGCACTAATAGCTATACTGGTAGTGACAGGAACGAGCAATGCTGACAAAATTTGCATTG
GCTACCAGTCAACAAACTCCACAGAAACTGTTGATACACTAGTAGAAAACAATGTCCCTGTGACACATGC
CAAAGAATTGCTTCAAACAGAGCACAATGGAATGTTATGTGCAACAAACCTGGGGCATCCTCTTATCCTA
GACACCTGCACCATTGAAGGGTTGGTGTATGGCAATCCTTCCTGTGATTTGCTACTGGGAGGAAAAGAGT
GGTCTTACATTGTCGAAAGATCATCAGCCATTAATGGGATGTGCTACCCTGGAAGGGTAGAGAATCTGGA
AGAACTCAGATCTTTTTTCAGTTCTGCTCGCTCCTACAAAAGACTCCTGCTCTTTCCAGACCGCACTTGG
AATGTGACTTACACTGGAACAAGCAAAGCATGCTCAGATTCATTCTACAGAAGTATGAGATGGCTGACAC
ACAAGAGCAATTCTTACCCTATTCAAGACGCTCAATATACCAACGATTGGGGAAAGAATATTCTCTTCAT
GTGGGGCATACACCATCCACCTACTGATACTGAGCAAATGAATCTATACAAAAAAGCTGATACAACAACG
AGTATAACAACGGAAGATATCAATCGGACTTTCAAACCAGTGATAGGACCAAGGCCCCTTGTCAATGGTC
AACAAGGGAGGATTGATTATTATTGGTCAGTACTAAAGCCAGGCCAGACATTGCGAATAAGATCCAATGG
AAATCTAATTGCTCCATGGTATGGACACATTCTTTCAGGAGAAAGCCATGGAAGAATCCTGAAGACCGAT
TTAAATAGTGGCAACTGCGTAGTACAGTGCCAAACTGAGAAAGGTGGTTTGAACACGACCTTGCCATTCC
ACAATGTCAGCAAGTATGCATTTGGGAACTGCCCCAAATATGTTGGAGTGAAGAGTCTCAAACTGGCAGT
TGGTCTAAGAAATGTGCCTGCTGCATCAGGTAGAGGGCTATTTGGTGCCATAGCTGGATTCATAGAAGGA
GGTTGGCCAGGACTAGTTGCAGGCTGGTACGGGTTTCAGCATTCAAATGATCAAGGAGTTGGAATGGCCG
CAGACAGGGAGTCAACTCAAAAAGCAGTCGATAAGATAACATCCAAAGTAAATAATATAATCGATAAGAT
GAACAAGCA

>gi|58429222|gb|AY862598.1| Influenza A virus (A/silky chicken/Korea/S3/03(H9N2)) hemagglutinin (HA) gene, partial cds
ATGGAAATAATAGCACTGATAGCTATACTGGTAGTGACAGGAACAGGCAATGCTGATAAAATTTGCATTG
GCTACCAGTCAACAAACTCCACAGAAACTGTTGATACACTGGTAGAAAACAATGTCCCTGTGACACATGC
CAAAGAATTGCTCCACACAGAGCACAATGGAATGTTATGTGCAACAGACTTGGGACACCCTCTTATTCTA
GACACCTGCACCATTGAAGGGTTGGTGTACGGCAATCCTTCCTGTGATTTGCTACTGGGAGGGAAAGAAT
GGTCTTACATTGTCGAAAGATCATCAGCTGTTAATGGGATGTGCTACCCTGGAAGGGTAGAGAATCTGGA
AGAACTCAGGTCTTTTTTCAGTTCTGCTCGCTCCTACAAAAGACTCCTACTCTTTCCAGACAGGACTTGG
AATGTGACTTACACTGGGACAAGCAAAGCATGCTCAAACTCATTCTACAGAAGTATGAGATGGCTGACAC
ACAAGAGCAATTCTTACCCTATTCAAGACGCCCAATATACCAACGATTGGGGAAAGAATATTCTTTTCAT
GTGGGGCATACACCATCCACCTACTGATACTGAGCAAATGAATCTATACAAAAAAGCTGATACAACAACA
AGTATAACAACGGAAGATATCAATAGAACTTTCAAACCAGTTATAGGGCCAAGGCCTCTTGTCAACGGTC
AACAAGGAAGAATTGATTATTATTGGTCAGTACTAAAGCCAGGCCAGACATTGCGAATAAGATCCAATGG
AAATCTAATTGCCCCATGGTTTGGACACATTCTTTCAGGAGAAAGCCATGGAAGAATCTTGAAGACCGAT
TTGAATAGTGACGACTGCATAGTGCAATGCCAAACTGAGAAAGGTGGTTTGAACACGACCTTGCCATTCC
AAAATGTCAGCAAGTATGCATTTGGGAACTGTCCCAAATATGTTGGAGTGAAGAGTCTCAAACTGGCAGT
TGGCCTAAGGAACGTGCCTGCTACATCAGGTAGAGGGCTTTTCGGTGCCATAGCTGGATTCATAGAAGGA
GGTTGGCCAGGACTAGTCGCAGGCTGGTACGGGTTTCAGCACTCAAATGATCAAGGGGTTGGAATAGCTG
CAGACAAGGAATCAACTCAAGAAGCAGTTGATAAAATAACATCCAAAGTAAATAATATAATCGACAAAAT
GAACAAGC

>gi|148283757|gb|EF620900.1| Influenza A virus (A/Korea/KBNP-0028/2000(H9N2)) segment 4, complete sequence
AGCAAAAGCAGGGGAATTTCATAACCAGCCAAAATGGAAATAATAGCACTAATAGCTATACTGGTAGTGA
CAGAAACAAGCAATGCTGATAAAATTTGCATTGGCTACCAGTCAACAAACTCCACAGAAACTGTTGATAC
ACTAGTAGAAAACAATGTCCCTGTGACACATACCAAAGAATTGCTCCACACAGAGCACAATGGAATGTTA
TGTGCAACAAACCTGGGGAACCCTCTTATCCTAGACACCTGCACCATTGAAGGGTTGGTATACGGCAATC
CTTCCTGTGATTTGCTACTGGGAGGGAAAGAATGGTCTTACATTGTCGAAAGATCATCAGCTGTTAATGG
GATGTGCTACCCTGGAAGGGTAGAGAACCTGGAAGAACTCAGGTCCTTTTTCAGTTCTGCTCGCTCCTAC
AAAAGACTCCTGCTCTTTCCAGACCGCACTTGGAATGTGACTTACACTGGGACAAGCAAAGCATGCTCAA
ACTCATTCTACAGAAGTATGAGATGGCTGACACACAAGAACAATTCTTACCCTATTCAAGACGCCCAATA
TACCAACGATTGGGGAAAGAATATTCTCTTCATGTGGGGCATACACCATCCACCTACTAATACTGAGCAA
ATAAATCTATACAAAACAGCTGATACAACAACAAGTATAACAACGGAAGATATCAATCGAACTTTCAAAC
CAGTGATAGGGCCAAGGCCTCCTGTCAATGGTCAACAAGGGAGAATTGATTATTATTGGTCAGTACTAAA
GCCAGGCCAGACATTGCGAATAAGATCCAATGGAAATCTAATTGCTCCATGGTATGGACACATTCTTTCA
GGAGAAAGTCATGGAAGAATCCTGAAGACCGATTTGAATAGTGGAAACTGCGTAGTACAATGCCAAACTG
AGAAAGGTGGTTTGAACACGACCTTGCCATTCCATAATGTCAGCAAGTATGCATTTGGGAACTGTCCCAA
ATATGTTGGAGTGAAGAGTCTCAAACTGGCAGTTGGTCTAAGGAATGTGCCTGCTGCATCAGGTAGGGGG
CTCTTCGGTGCCATAGCTGGATTCATAGAAGGAGGTTGGCCAGGACTAGTTGCAGGCTGGTACGGGTTTC
AGCATTCAAATGACCAAGGGGTTGGAATGGCCGCAGACAAGGAATCAACTCAAAAAGCAGTTGATAAGAT
AACATCCAAAGTAAATAATATAATCGACAAAATGAACAAGCAGTATGAAATCATTGATCATGAGTTCAGT
GAAATTGAAGCCAGACTCAATATGATCAACAATAAGATTGATGACCAAATACAGGACATCTGGGCGTACA
ATGCAGAATTACTAGTACTGCTTGAAAATCAGAAAACACTCGATGAGCATGATGCAAATGTGAACAATCT
GTATAATAAGGTGAAGAGAGCATTGGGTTCAAATGCAATAGAGGATGGGAAGGGATGCTTCGAGTTGTAT
CACAAATGTGATGATCAATGCATGGAAACAATTAGAAACGGGACTTATGACAGGCTAAAGTATAAAGAAG
AATCAAAACTAGAAAGGCAGAAAATAGAAGGGGTGAAACTGGAATCTGAAGAAACTTACAAGATCCTTAC
CATTTATTCTACTGTCGCCTCATCTCTTGTGCTTGCAATGGGGTTTGCTGCCTTCATGTTCTGGGCCATG
TCCAATGGATCTTGCAGATGCAACGTTTGTATATAATTAGCAAAAACACCCTTGTTTCTACT

>gi|261889960|gb|GU086232.1| Influenza A virus (A/wild bird/Korea/A81/2009(H5N2)) segment 4 hemagglutinin (HA) gene, complete cds
ATGGAGAAAATAGTACTTCTTTTTGCAATAGTCAGTCTCGTCAAAAGTGACCAAATTTGCATTGGTTACC
ATGCAAACAACTCGACAGAGCAGGTTGACACAATAATGGAAAAGAATGTTACTGTCACGCACGCCCAAGA
TATACTGGAAAAGACACACAATGGAAAGCTCTGCAGTCTAAATGGAGTTAAGCCTCTCATCTTGAGGGAT
TGCAGTGTAGCTGGATGGCTCCTCGGAAACCCCATGTGTGATGAATTCCTCAATGTGCCGGAATGGTCCT
ACATAGTGGAGAAGGACAGCCCAATAAATGGCCTCTGCTACCCAGGGGATTTCAACGACTATGAAGAGCT
GAAACACTTGTTGAGCAGTACAAACCATTTTGAGAAAATTCAAATCATCCCCAGGAGTTCTTGGTCCAAT
CATGATGCCTCATCAGGAGTGAGTTCCGCATGTCCATATAATGGGAGGTCCTCTTTTTTCAGAAATGTGG
TGTGGCTCATCAAAAAGAACAATGCATACCCAACAATAAAAAGGAGCTACAATAATACTAATCAAGAAGA
TCTTTTGGTACTGTGGGGGATTCACCATCCTAATGATGCAGCAGAGCAGACAAAGCTCTATCAAAACCCA
ACCACTTACGTTTCTGTTGGGACATCAACACTGAACCAGAGATCGGTCCCAGAAATAGCTACCAGGCCCA
AAGTGAACGGGCAAAGTGGAAGAATGGAGTTTTTCTGGACAATCTTAAAGCCAAATGATGCTATCAATTT
CGAGAGTAATGGGAATTTTATTGCTCCAGAATATGCATACAAAATTGCCAAGAAAGGAGACTCAGCAATC
ATGAAAAGTGGACTGGAGTATGGTAACTGCAACACCAAGTGCCAAACTCCAATGGGTGCAATAAACTCCA
GCATGCCATTTCACAACATACATCCTCTCACCATTGGAGAATGCCCCAAATACGTGAAGTCAGATAGGTT
AGTCCTTGCAACAGGGCTCAGGAATGTCCCTCAAAGAGAAACAAGAGGACTATTTGGGGCCATAGCAGGC
TTCATAGAAGGAGGTTGGCAAGGAATGGTAGACGGCTGGTATGGATATCACCATAGCAACGAGCAAGGGA
GTGGATACGCTGCAGACAAAGAGTCCACCCAAAAGGCAATAGATGGAATCACTAATAAGGTAAACTCAAT
CATTGACAAAATGAACACTCAGTTTGAGGCCGTTGGAAAGGAATTTAACAACTTAGAAAGGAGGATAGAG
AAATTGAACAAGAAAATGGAAGACGGGTTCCTAGATGTCTGGACTTATAATGCTGAACTTCTGGTTCTCA
TGGAAAATGAAAGAACCCTAGACTTCCATGACTCAAATGTCAAGAACCTTTATGACAAGGTTCGACTACA
GCTTAGGGATAATGCTAACGAGCTGGGTAATGGTTGTTTCGAGTTCTATCACAAATGTGATGATGAATGT
ATGGAAAGTGTAAGAAACGGAACGCATGACTACCCGCAGTATTCAGAAGATGCCAGATTAAGCGCAGCGG
AATCAAGTGGAATAAAATTGGAATCAATAAAAATCTACCACAGACTGACTATTAATTCAACATTGGTGAA
TGCCTCATCACTGTCACTCATCGAAACTGGCCTATCTCTCTGCATGTGCTCCAATGGATCACTGCAATGC
AGGATTTGCATTTAA

>gi|261889958|gb|GU086231.1| Influenza A virus (A/duck/Korea/A93/2008(H5N2)) segment 4 hemagglutinin (HA) gene, complete cds
ATGGAGAAAATAGTACTTCTTTTTGCAATAGTCCGTCTCGTCAAAAGTGACCGAATTTGCATTGGTTACC
ATGCAAACAACTCGACAGAGCAGGTTGACACAATAATGGAAAAAAGTGTTACTGTCTCGCATGCCCAAGA
TATACTGGAAAAGACACACAATGGAAAGCTCTGCAGTCTAAATGGAGTTAATCCTCTCATCTTGAGGGAT
TGCAGTGTAGCTGGATGGCTCCTCGGAAACCCCATGTGTGATGAATTCCTCAATGTGCCGGAATGGTCCT
ACATAGTGGAGAAGGACAGCCCAATAAATGGCCTCTGCTACCCAGGGGATTTCAACGACTATGAAGAGCT
GAAACACTTGTTGAGCAGCACAAACCATTTTGAGAAAATTCAAATCATCCCCAGGAGTTCTTGGTCCAAT
CATGATGCCTCATCAGGAGTGAGCTCCGCATGTCCGTATAATGGGAGGTCCTCTTTTTTCAGAAATGTGG
TGTGGCTCATCAAAAAGAACAATGCATACCCAACAATAAAAAGGAGTTACAATAATACTAATCAAGAAGA
TCTTTTAGTACTGTGGGGGATTCACCATCCTAATAATGCAGCAGAGCAGACAAAGCTCTATCAAAACCCA
ACCACTTACATTTCTGTTGGGACATCAACACTGAACCAGAGATCGGTCCCAGAAATAGCTACCAGGCCCA
AAGTGAACGGGCAAAGTGGAAGAATGGAGTTTTTCTGGACAATATTAAAGCCAAATGATGCTATCAATTT
CGAGAGTAATGGGAATTTTATTGCTCCAGAATATGCATACAAAATTGTCAAGAAAGGAGACTCAGCAATC
ATGAAAAGTGGACTGGAGTATGGTAACTGCAATACCAAGTGCCAAACTCCAATGGGTGCAATAAACTCCA
GCATGCCATTTCACAACATACATCCTCTCACCATTGGAGAATGCCCCAAATACGTGAAGTCAGATAGGTT
AGTCCTTGCAACAGGGCTCAGGAATGTTCCTCAAAGAGAAACAAGAGGACTATTTGGGGCCATAGCAGGC
TTCATAGAAGGAGGTTGGCAAGGAATGGTAGACGGCTGGTATGGATATCACCATAGCAACGAGCAAGGGA
GTGGATACGCTGCAGACAAAGAGTCCACCCAAAAGGCAATAGATGGAATCACTAATAAGGTAAACTCAAT
CATTGACAAAATGAACACTCAGTTTGAGGCCGTTGGAAAGGAATTTAACAACTTAGAAAGGAGGATAGAG
AATTTGAACAAGAAAATGGAAGACGGGTTCCTAGATGTCTGGACTTATAATGCTGAACTTCTGGTTCTCA
TGGAAAATGAAAGAACCCTAGACTTCCATGACTCAAATGTCAAGAACCTTTATGACAAGGTTCGACTACA
GCTTAGGGATAATGCTAAGGAGCTGGGTAATGGTTGTTTCGAGTTCTATCACAAATGTGATGATGAATGT
ATGGAAAGTGTAAGAAACGGAACGTATGACTACCCGCAGTATTCAGAAGAGGCAAGATTAAACAGAGAGG
AAATAAGTGGAGTAAAATTGGAATCAATAGGAACCTACCAAATACTGTCAATTTATTCAACAGTGGCGAG
TTCCTTAGCACTGGCAATCATGGTAGCTGGTCTATCTTTCTGGATGTGCTCCAATGGATCATTGCAATGC
ACGATTTGCATTTAA

>gi|261889956|gb|GU086230.1| Influenza A virus (A/duck/Korea/A14/2008(H5N2)) segment 4 hemagglutinin (HA) gene, complete cds
ATGGAGAAAATAGTACTTCTTTTTGCAATAGTCAGTCTCGTCAAAAGTGACCAATTTTGCATTGGTTACC
ATGCAAACAACTCGACAGAGCAGGTTGACACAATAATGGAAAAAAATGTTACTGTCACGCATGCCCAAGA
TATACTGGAAAAGACACACAATGGAAAGCTCTGCAGTCTAAATGGAGTTAAGCCTCTCATCTTGAGGGAT
TGCAGTGTAGCTGGATGGCTCCTCGGAAACCCCATGTGTGATGAATTCCTCAATGTGCCGGAATGGTCCT
ACATAGTGGAGAAGGACAGCCCAACCAATGGCCTCTGCTACCCAGGGGATTTCAACGACTATGAAGAACT
GAAACACTTGTTGAGCAGTACAAACCATTTTGAGAAAATTCAAATCATCCCCAGGAGTTCTTGGTCCAAT
CATGATGCCTCATCAGGAGTGAGCTCCGCATGTCCATATAATGGGAGGTCCTCTTTTTTCAGAAATGTGG
TGTGGCTCATCAAAAAGAACAATGCATACCCAACAATAAAAAGGAGTTACAATAATACTAATCAAGAAGA
TCTTTTGGTACTGTGGGGGATTCACCATCCTAATGATGCAGCAGAGCAGACAAAGCTCTATCAAAACCCA
ACCACTTACGTTTCTGTTGGGACATCAACACTGAACCAGAGATCGGTCCCAGAAATAGCCACCAGGCCCA
AAGTGAACGGGCAAAGTGGAAGAATGGAGTTTTTCTGGACAATCTTAAAGCCAAATGATGCTATCAATTT
CGAGAGTAATGGGAATTTTATTGCTCCAGAGTATGCATACAAAATTGTCAAGAAAGGGGACTCAGCAATC
ATGAAAAGTGGACTGGAGTATGGTAACTGCAATACCAAGTGCCAAACTCCAATGGGTGCAATAAACTCCA
GCATGCCATTTCACAACATACATCCTCTCACCATTGGAGAATGCCCCAAATACGTGAAGTCAGATAGATT
AGTCCTTGCAACAGGGCTCAGGAATGTTCCTCAAAGAGAAACAAGAGGGCTATTTGGGGCCATAGCAGGC
TTCATAGAAGGAGGTTGGCAAGGAATGGTAGACGGCTGGTATGGATACCACCATAGCAACGAGCAAGGGA
GTGGATACGCTGCAGACAAAGAGTCCACCCAAAAGGCAATAGATGGAATCACTAATAAGGTCAACTCAAT
CATTGACAAAATGAACACTCAGTTTGAGGCCGTTGGAAAGGAATTTAACAACTTAGAAAGGAGGATAGAG
AATTTGAACAAGAAAATGGAAGACGGGTTCCTAGATGTCTGGACTTATAATGCTGAACTTCTGGTTCTCA
TGGAAAATGAAAGAACCCTAGACTTCCATGACTCAAATGTCAAGAACCTTTATGACAAGGTTCGACTACA
GCTTAGGGATAATGCGAAGGAGCTGGGTAATGGTTGTTTCGAGTTCTATCACAAATGTGATGATGAATGT
ATGGAAAGTGTAAGAAACGGAACGTATGACTACCCGCAGTATTCAGAAGAGGCAAGATTAAACAGAGAGG
AGATAAGTGGAGTAAAATTGGAATCGATAGGAACCTACCAAATACTGTCAATTTATTCAACAGTGGCGAG
TTCCTTAGCACTGGCAATCATGGTAGCTGGTCTATCTTTCTGGATGTGCTCCAATGGATCATTGCAATGC
AGGATTTGCATTTAA

>gi|261889954|gb|GU086229.1| Influenza A virus (A/wild bird/Korea/L60-2/2008(H5N2)) segment 4 hemagglutinin (HA) gene, partial cds
GGAGCAGGTTGACACAATAATGGAGAAAAATGTGATTTTCACCCATGCCCAGGACTTCCTTGAAAGGACG
CACAACGGGAAACTCTGCAGTCTAAATGGAGTAAAACCCCTTATATTAAAAGACTGTAGTGTTGCTGGAT
GGCTCATTGGGAACCCCAAATGCGACGCATTTCTGAGTGTGCCGGAATGGTCCTATATAGTAGAAAAGGA
CAATCCTGCTGAAGGCCTTTGCTACCCAGGCAATGTTAATGACTATGAAGAATTAAAACATTTATTGACT
AGTACAAAACATTTTGAAAAAATTCGAATCATACCTAAGGAGTCCTGGTCTAATCATGACGCATCAGGAG
TGACCTCAGCATGTTCATTTCTCGGGGGATCCTCTTTTTATAGAAACGTGGTGTGGCTTATCAAAAAGAA
CAATGAATACCCAACAATAAAAAGAACTTATAATAATACTAATCAGGAGGACCTTCTGATAATATGGGGA
ATCCACCATCCCAGTAGCACAACAGAACAAACAAATCTCTATAAAAACTCAAACACTTATGTTTCTGTAG
GAACATCAACATTAAACCAAAGATCAATCCCAGAAATAGCTACCAGGCCTAAGGTAAATGGACAGAGTGG
AAGGATGGATTTCTTCTGGACAATTTTGAAGCCAAATGATGCAATAAATTTTGAAAGCAACGGAAACTTC
ATAGCCCCTGAATATGCATTCAAGATTGCAAAGAAAGGAGACTCGGCAGTCATAAAAAGTGAATTAGGAT
ATGGAAACTGTGACGCCAAATGCCAAACTCCATTGGGTGCCATAAACTCCAGTATGCCCTTCCACAACAT
ACATCCTCTTACCATTGGAGAATGCCCCAAGTATGTAAAATCAGATAGATTGGTCCTTGCAACGGGGTTA
AGGAATGTTCCTCAAAAGGAAACAAAAGGTCTATTTGGGGCCATAGCAGGGTTTATAGAGGGAGGTTGGC
AGGGAATGGTAGACGGTTGGTATGGTTACCACCATAGTAACGATCAAGGAAGTGGGTATGCTGCAGACAA
AGAATCCACTCAGAAGGCAATTGATGGAATTACTAATAAAGTAAATTCAATCATTGACAAGATGAACACT
CAGTTCGAAGCTGTTGGGAAAGAGTTCAACAATTTGGAGAGGAGAATAGAGAATTTGAATAAGAAAATGG
AGGACGGATTTCTGGATGTTTGGACTTACAATGCTGAACTTTTAGTTCTTATGGTAAATGAAAGAACTTT
GGACTTCCATGACTCTAATGTAAAGAATCTCTATGACAAAGTACGATTGCAGCTTAGGGACAATGCAAAA
GAACTAGGTAATGGTTGCTTTGAATTTTATCACAAATGTGATAATGAGTGCATGGAGAGTGTTAGAAATG
GAACATACGATTACCCACAATACTCAGAAGAATCGAGGTTGAATAGAGAAGAGATAAATGGGGTTAAATT
GGAATCAATAGGGGTATATCAAATTTTGTCAATTTACTCATCAGTGGCAAGTTCTCTAGCACTGGCAATC
ATAATAGCTGGTCTATCTTTTTGGATGTGTTCTAATGGATCACTGCAATGCACGATTTGCATTTAG

>gi|284927323|gb|GU351859.1| Influenza A virus (A/duck/Korea/GJ54/2004(H5N2)) segment 4 hemagglutinin (HA) gene, complete cds
AGGGAGCAAAAGCAGGGGTTTTGATCTATCAAAATGGAAAGAGCAATACTTCTTCTTGCGCTGGTCAGTC
TTGTCCGAGGTGACCAAATTTGCATTGGTTATCATGCAAACAATTCAACGGAGCAGGTTGACACAATAAT
GGAGAAGAATGTGACTGTCACACATGCCCAGGACATCCTTGAAAGGACGCACAACGGGAAACTCTGCAGT
CTAAATGGAGTAAAACCCCTTATATTAAAAGACTGTAGTGTTGCTGGATGGCTCACTGGGAACCCCAAAT
GCGACGCATTTCTGAGTGTGCCGGAATGGTCCTATATAGTAGAAAAGGACAATCCTGCTGAAGGCCTTTG
CTACCCAGGCAATGTTAATGACTATGAAGAATTAAAACATTTATTGACTAGTACAAAACATTTTGAAAAA
ATTCGAATCATACCTAAGGAGTCCTGGTCTAATCATGACGCATCAGGGGTGACCTCAGCATGTTCATTCC
TTGGGAAATCCTCTTTTTATAGAAACGTGGTGTGGCTTATCAAAAAGAACAATGAATACCCAACAATAAA
AAGAACTTATAATAATACTAACCAGGAGGACCTTCTGATAATATGGGGAATCCACCATCCCAGTAGCACA
ACAGAACAAACAAATCTCTATAAAAACTCAAACACTTACGTTTCTGTAGGAACATCAACATTAAACCAAA
GATCAATCCCAGAAATAGCTACCAGGCCTAAGGTAAATGGACAGAGTGGAAGGATGGATTTCTTCTGGAC
AATTTTGAGGCCAAATGATGCAATAAATTTTGAAAGTAACGGAAACTTCATAGCCCCAGAATATGCATTC
AAAATTGCAAAGAAAGGAGACTCGGCAGTCATGAAAAGTGAATTAGGATATGGAAACTGTGACGCCAAAT
GCCAAACTCCATTGGGTGCCGTAAACTCCAGTATGCCCTTCCACAACATACATCCTCTTACCATTGGAGA
ATGCCCCAAGTATGTAAAATCAGATAGATTGGTCCTTGCAACGGGATTAAGGAATGTTCCTCAAAAGGAA
ACAAAAGGTCTATTTGGGGCTATAGCAGGGTTTATAGAGGGAGGTTGGCAGGGAATGGTAGACGGTTGGT
ATGGTTACCATCATAGTAACGATCAAGGAAGTGGGTATGCTGCAGACAAAGAATCCACTCAGAAGGCAAT
TGATGGAATTACTAATAAAGTAAACTCAATCATTGACAAGATGAACACTCAGTTCGAAGCTGCTGGGAAA
GAGTTCAACAATTTGGAGAGGAGAATAGAGAATTTGAATATGAAAATGGAGGACGGATTTCTGGATGTTT
GGACTTACAATGCTGAACTTTTAGTTCTTATGGAAAATGAAAGAACTTTGGACTTCCATGACTCTAATGT
AAAGAACCTCTATGACAAAGTCCGATTGCAGCTCAGGGACAATGCGAAAGAACTAGGTAATGGTTGCTTT
GAATTTTATCACAAATGTGATAATGAGTGCATGGAGAGTGTAAGAAATGGAACATACGATTACCCACAAT
ATTCAGAAGAATCGAGGTTGAATAGAGAGGAGATAAATGGGGTTAAATTGGAATCAATGGGGGTATATCA
AATTTTGTCAATTTACTCATCAGTGGCAAGTTCTCTAGCACTGGCAATCATAATAGCTGGTCTATCTTTT
TGGATGTGTTCCAATGGATCACTGCAATGCAGGATTTGCATTTAGATTTATGAGTCCAAA

>gi|7769139|gb|AF203015.1| Influenza A virus (A/ck/Korea/ai96323/96) hemagglutinin (h9) gene, partial cds
CACATTCTTTCAGGAGAAAGCCATGGAAGAATCCTGAAGACCGATTTGAGTAGTGGCAACTGCGTAGTAC
AATGCCAAACTGAGAAAGGTGGTTTGAACACGACCTTGCCATTCCACAATGTCAGCAAGTATGCATTTGG
GAACTGCCCCAAATATGTTGGAGTGAAGAGTCTCAAACTGGCAGTTGGTCTAAGGAATGTTCCTGCTGCA
TCATATAGAGGGCTCTTCGGTGCCATAGCTGGATTCATAGAAGGCGGTTGGCCAGGACTAGTTGCAGGCT
GGTACGGGTTTCAGCATTCAAATGATCAAGGGGTTGGAATGGCCGCAGATAGGGAATCAACTCAAGAAGC
AGTTGACAAGATAACATCC

>gi|7769137|gb|AF203014.1| Influenza A virus (A/ck/Korea/a196219/96) hemagglutinin (h9) gene, partial cds
CACATTCTTTCAGGAGAAAGCCATGGAAGAATCCTGAAGACCGATTTGAGTAGTGGCAACTGCGTAGTAC
AATGCCAAACTGAGAAAGGTGGTTTGAACACGACCTTGCCATTCCACAATGTCAGCAAGTATGCATTTGG
GAACTGCCCCAAATATGTTGGAGTGAAGAGTCTCAAACTGGCAGTTGGTCTAAGGAATGTTCCTGCTGCA
TGTTATAGAGGGCTCTTCGGTGCCATAGCTGGATTCATAGAAGGAGGTTGGCCAGGGCTAGTTGCAGGCT
GGTACGGGTTTCAGCCTTCAAATGATCAAGGGGTTGGAATGGCCGCAGCTAGGGAATCAACTCAAGAAGC
AGTTGACAAGATAACATCC

>gi|7769135|gb|AF203013.1| Influenza A virus (A/ck/Korea/ai96008/96) hemagglutinin (h9) gene, partial cds
CACATTCTTTCAGGAGAAAGCCATGGAAGAATCCTGAAGACCGATTTGAGTAGTGGCAACTGCGTAGTAC
AATGCCAAACTGAGAAAGGTGGTTTGAACACGACCTTGCCATTCCACAATGTCAGCAAGTATGCATTTGG
GAACTGCCCCAAATATGTTGGAGTGAAGAGTCTCAAACTGGCAGTTGGTCTAAGGAATGTTCCTGCTGCA
TCATATAGAGGGCTCTTCGGTGCCATAGCTGGATTCATAGAAGGAGGTTGGCCAGGACTAGTTGCAGGCT
GGTACGGGTTTCAGCATTCAAATGATCAAGGGGTTGGAATGGCCGCAGATAGGGAATCAACTCAAGAAGC
AGTTGACAAGATAACATCC

>gi|7769133|gb|AF203012.1| Influenza A virus (A/ck/Korea/ai96006/96) hemagglutinin (h9) gene, partial cds
CACATTCTTTCAGGAGAAAGCCATGGAAGAATCCTGAAGACCGATTTGAGTAGTGGCAACTGCGTAGTAC
AATGCCAAACTGAGAAAGGTGGTTTGAACACAACCTTGCCATTCCACAATGTCAGCAAGTATGCATTTGG
GAACTGCCCCAAATATGTTGGAGTGAAGAGTCTCAAACTGGCAGTTGGTCTAAGGAATGTTCCTGCTGCA
TCATATAGAGGGCTCTTCGGTGCCATAGCTGGATTCATAGAAGGCGGTTGGCCAGGACTAGTTGCAGGCT
GGTACGGGTTTCAGCATTCAAATGATCAAGGGGTTGGAATGGCCGCAGATAGGGAATCAACTCAAGAAGC
AGTTGACAAGATAACATCC

>gi|339717771|gb|GU247916.2| Influenza A virus (A/chicken/Korea/580/2006(H9N2)) segment 4 hemagglutinin-like (HA) gene, partial sequence
CCTATAGCTATACTGGTAGTGACAGGAACAGGTAATGCTGATAAAATTTGCATTGGCTACCAGTCAACAA
ACTCCACAGAAACTGTTGATACACTAGTAGAAAGCAATGTCCCTGTGACACATGCCAAAGAATTGCTCCA
CACAGAGCACAATGGAATGTTATGTGCAACAAACCAGGGGCATCCTCTTATCCTAGACACCTGCACCGTT
GAAGGATTGGTGTATGGCAATCCTGCCTGTGATTTGCTACTCGGAGGGAAAGAATGGTCTTACATTGTCG
AAAGATCATCAGCAATTAATGGGATGTGCTACCCTGGAAGAGTAGAGAACCTGGAAGAACTCAGATCTTT
TTTCAGTTCTGCACGCTCCTATAAAAGACTCCTGCTCTTTCCAGACAGAACTTGGAATGTGACTTACACT
GGAACGAGCAAAGCATGCTCAAACTCATTCTACAGAAGTATGAGATGGCTGACACACAAGAGCAATTCTT
ACCCTATTCAAGACGCTCAATATACCAACGATTGGGGAAAGAATATTCTCTTCATGTGGGGCATACACCA
TCCACCCACTGACACTGAACAGATGAGTCTATACAAAAAAGCTGATACAACAACGAGTATAACAACGGAA
GATATCAATCGGACTTTCAAACCAGTGATAGGCCCAAGGCCTCTTGTCAATGGTCAACAAGGGAGAATTG
ATTATTATTGGTCAGTACTAAAGCCTGGCCAGACATTACGAATAAGATCCAACGGAAATCTAATTGCTCC
ATGGTATGGACACATTCTATCAGGGGAAAGCCATGGAAGAATACTGAAGACCGATTTGAATAGTGGCAAC
TGCATAGTGCAGTGCCAAACTGAGAAAGGTGGTTTGAACACGACCTTGCCATTCCACAATGTCAGCAAGT
ATGCATTTGGGAACTGTCCTAAATATGTTGGAGTGAAGAGTCTCAAACTGGCAATAGGTCTAAGAAATGT
GCCTGCTGCATCAGGTAGAGGGCTATTTGGTGCCATAGCCGGATTCATAGAAGGAGGTTGGCCAGGACTA
GTTGCAGGCTGGTACGGGTTTCAGCATTCAAATGATCAAGGGGTTGGAATTGCCGCAGACAGGGAATCAA
CTCAAAAAGCAGTTGATAAGATAACATCCAAAGTGAACAATATAATCGACAAGATGAACAAGCAGTATGA
GATCATTGATCATGAGTTCAATGAAATTGAAGCCAGACTCAATATGATCAACAATAAGATTGATGACCAA
ATACAGGACATCTGGGCGTATAATGCAGAATTGCTAGTACTGCTTGAAAATCAGAAAACACTAGATGAGC
ATGACGCAAATGTGAACAATCTGTATAATAAGGTGAAGAGAGCATTGGGTTCAAATGCAATAGAGGATGG
GAAGGGGTGCTTCGAGTTATACCACAAATGTGATGATCAATGTATGGAAACAATTAGAAACGGGACTTAT
GACACGCTAAAGTATACAGAAGAATCAAAACTAGAAAAGCAGAAAATAGAAGGGGTGAAATTAGAATCTG
AAGAAACTTACAAGATTCTTTCCATTTATTCGACTGTCGCCTCATCTCTTGTGCTTGCAATGGGGTTTGC
TGCCTTCATGTTCTGGGCCATGTCCAATGGATCTGCA

>gi|339717770|gb|GU247915.2| Influenza A virus (A/chicken/Korea/196/2006(H9N2)) segment 4 hemagglutinin-like (HA) gene, complete sequence
ATGGAAATAATAGCACTAATAGCTATACTAGTAATGACAGGAACAGGCAATGCTGATAAAATTTGCATTG
GCTACCAGTCAACAAACTCCACTGAAACTGTTGATACACTGGTAGAAAACAATGTCCCTGTGACACATAC
CAAAGAATTGCTCCGCACAGAGCACAATGGAATGTTATGTGCAACAAACTTGGGACACCCTCTTATTCTA
GACACCTGCACCATTGAAGGATTGGTGTACGGCAATCCTTCCTGTGATTTGCTACTGGGAGGGAAAGAAT
GGTCTTACATTGTCGAAAGATCATCAGCTGTTAATGGGATGTGCTACCCTGGAAGGGTAGAGAATCTGGA
AGAACTCAGGTCTGTTTTCAGTTCTGCTCGCTCCTACAAAAGACTCCTACTCTTTCCAGACAGGACTTGG
AATGTGACTTTCACTGGGACAAGCAAAGCATGCTCAAACTCATTCTACAGAAGTATGAGATGGCTGACAC
ACAAGAGCAATTCTTACCCTATTCAAGACGCCCAATATACCAACGATTGGGGAAAGAATATTCTCTTCAT
GTGGGGCATACACCATCCACCTACTGATACTGAGCAAATGAATCTATACAAAAAGGCTGATACAACAACA
AGTATAACAACGGAAGATATCAATCGAACTTTCAAACCAGTGATAGGGCCAAGGCCTCCTGTCAACGGTC
AGCAAGGACGAATTGATTATTATTGGTCAGTACTAAAGCCAGGCCAGACATTGCGAATAAGATCCAATGG
AAATTTAATTGCTCCATGGTATGGACACATTCTTTCAGGAGAAAGCCATGGAAGAATCTTGAAGACCGAT
TTGGATAGTAGCGACTGCATAGTTCAATGCCAAACTGAGAAAGGTGGTTTGAACACGACCTTGCCATTCC
AAAATGTCAGCAAGTATGCATTTGGGAACTGTCCCAAATATGTTGGAGTGAAGAGCCTCAAACTGGCAGT
TGGCCTAAGGAATGTGCCTGCTACATCAGGTAGAGGGCTTTTCGGTGCCATAGCTGGATTCATAGAGGGA
GGTTGGCCAGGACTAGTCGCAGGCTGGTACGGGTTTCAGCACTCAAATGATCAAGGGGTTGGAATAGCAG
CAGACAGGGAATCAACTCAAGAAGCAGTTGATAAAATAACATCCAAAGTAAATAATATAATCGACAAAAT
GAACAAGCAGTATGAAATCATTAATCATGAGTTCAGTGAGATTGAAGCCAGACTCAATATGATCAACAAT
AAGATTGATGACCAAATACAGGACATCTGGGCGTATAATGCAGAATTACTAGTACTGCTTGAAAATCAAA
AAACACTCGATGAGCATGATGCAAATGTGAACAATCTGTACAATAAGGTGAAGAGAGCATTGGGTTCAAA
TGCAATAGAGGATGGGAAGGGATGCTTCGAGTTGTATCACAAATGTGATGATCAATGCATGGAAACAATT
AGGAACGGGGCTTATGACAGGCTAGAGTATAAAGAAGAATCAAAACTAGAAAGGCAGAAAATAGAAGGGG
TGAAACTGGAGTCCGAAGAAACTTACAAAATTCTTACCATTTATTCGACTGTCGCCTCATCTCTTGTGCT
TGCAATAGGGCTTGCTGCCTTCATGTTCTGGGCCATGTCAAATGGGTCTTGCAGATGCAACATTTGTATA
TAA

>gi|339717769|gb|GU247914.2| Influenza A virus (A/chicken/Korea/162/2006(H9N2)) segment 4 hemagglutinin-like (HA) gene, partial sequence
AAGCCTATAGCTATACTGGTAGTGACAGGAACAGGCAATGCTGATAAAATTTGCATTGGCTACCAGTCAA
CAAACTCCACTGAAACTGTTGATACACTGGTAGAAAACAATGTCCCTGTGACACATACCAAAGAATTGCT
CCACACAGAGCACAATGGAATGTTATGTGCAACAAACTTGGGACACCCTCTTATTCTAGACACCTGCACC
ATTGAAGGGTTGGTGTACGGCAATCCTTCCTGTGATTTGCTACTGGGAGGGAAAGAATGGTCTTACATTG
TCGAAAGATCATCAGCTGTTAATGGGATGTGCTACCCTGGAAAGGTAGAGAATCTGGAAGAACTCAGGTC
TTTTTTCAGTTCTGCTCGCTCCTACAAAAGACTCCTACTCTTTCCAGACAGGACTTGGAATGTGACTTTC
AATGGGACAAGCAAAGCATGCTCAAACTCATTCTACAGAAGTATGAGATGGCTGACACACAAGAGCAATT
CTTACCCTATTCAAGACGCCCAATATACCAACGATTGGGGAAAGAATATTCTCTTCATGTGGGGCATACA
CCATCCATCTACTGATACTGAGCAAATGAATCTATACAAAAAAGGTGATACAACAACAAGTATAACAACG
GAAGATATCAATCGAACTTTCAAACCAGTGATAGGGCCAAGGCCTCTTGTCAACGGTCAACAAGGAAGAA
TTGATTATTATTGGTCAGTACTAAAGCCAGGCCAGACATTGCGAATAAGATCCAATGGAAATCTAATTGC
TCCATGGTATGGACACATTCTTTCAGGAGAAAGCCATGGAAGAATCTTGAAGACCGATTTGGATAGTAGC
AACTGCATAGTTCAATGCCAAACTGAGAAAGGTGGTTTGAACACGACCTTGCCATTCCAAAATGTCAGCA
AGTATGCATTTGGGAACTGTCCCAAATATGTTGGAGTGAAGAGTCTCAAACTGGCAGTTGGCCTAAGGAA
TGTGCCTGCTACATCAGGTAGAGGGCTTTTCGGTGCCATAGCTGGATTCATAGAAGGAGGTTGGCCAGGA
CTAGTCGCAGGCTGGTACGGGTTTCAGCACTCAAATGATCAAGGGGTTGGAATAGCAGCAGACAGGGAAT
CAACTCAAGAAGCAGTCGATAAAATAACATCCAAAGTAAATAATATAATCGACAAAATGAACAAGCAGTA
TGGAATCATTGATCATGAGTTCAGTGAGATTGAAGCCAGACTCAATATGATCAACAATAAGATTGATGAC
CAAATACAGGACATCTGGGCGTACAATGCAGAATTACTAGTACTGCTTGAAAATCAAAAAACACTCGATG
AGCATGATGCAAATGTGAACAATCTGTATAATAAGGTGAAGAGAGCATTGGGTTCAAATGCAATAGAGGA
TGGGAAGGGATGTTTCGAGTTGTATCACAAATGTGATGATCAATGCATGGAAACAATTAGGAACGGGACT
TATGACAGGCTAAAGTATAAAGAAGAATCAAAACTAGAAAGGCAGAAAATAGAAGGGGTGAAACTGGAGT
CTGAAGAAACTTACAAAATTCTTACCATTTATTCGACTGTCGCCTCATCTCTTGTGCTTGCAATAGGGCT
TGCTGCCTTCATGTTCTGGGCCATGTCCAATGGTCTGCAGTGCACTT

>gi|339717768|gb|GU247913.2| Influenza A virus (A/chicken/Korea/1783/2007(H9N2)) segment 4 hemagglutinin-like (HA) gene, partial sequence
ATAGCTATACTGGTAGTGACAGGAACGAGCAATGCTGATAAGATTTGCATTGGATACCAGTCAACAAACT
CCACAGAAACTGTTGATACACTAACAGAAACCAATGTCCCTGTGACACATGCCAAAGAACTGCTTCACAC
AGAGCACAATGGAATGTTGTGTGCAACAAATCAGGGGCATCCTCTTATCCTAGACACCTGCACAGTTGAA
GGGTTGGTGTATGGCAATCCTGCCTGTGATTCACTACTGGGAGGAAAAGAATGGTCTTACATTGTCGAAA
GATCATCAGCTGTTCATGGAATGTGTTACCCTGGAAGGGTAGAGAATCTGGAAGAACTAAGGTCTTTTTT
CAGTTCTGCTCGCTCCTACAAAAAACTCCTGCTCTTTCCAGACCGCACTTGGAATGTGACTTTCACTGGA
ACAAGCAAAGCATGCTCAGGTTCATTCTACAGAAGTATGAGATGGCTGACACACAAGAACAATTCTTACC
CTATTCAAGACGCTCAGTATACCAACGATTGGGGAAAGAATATTCTCTTCGTGTGGGGCATACACCATCC
ACCTACTGATACTGAGCAAATGAATCTATACAAAAAAGCTGATACAACAACGAGCATAACAACGGAAGAT
ATCAATCGGACTTTCAAACCAGTGATAGGACCAAGGCCCATTGTCAACGGTCAACAAGGGAGGATTGATT
ATTATTGGTCAGTATTAAAGCCAGGTCAGACATTGCGAATAAGATCCAATGGAAATCTAATTGCTCCRTG
GTATGGACACATTCTTTCAGGGGAAAGCCATGGAAGAATCCTGAAGACCGATTTAAATAGTGGCAACTGC
GTAGTACAGTGCCAAACTGAGAAAGGTGGTTTGAATACGACATTGCCATTCCACAATGTCAGCAAGTATG
CATTTGGGAACTGCCCCAAATATGTTGGAGTGAAGAGTCTCAAACTGGCAGTTGGTCTAAGAAATGTGCC
TGCTACATCAGGTAGAGGGTTATTTGGTGCCATAGCTGGATTCATAGAAGGAGGTTGGCCAGGGCTAGTT
GCAGGCTGGTACGGGTTTCAGCATTCAAATGATCAAGGAGTTGGAATAGCCGCAGACAGAGAGTCAACTC
AAACAGCAGTCAACAAGATAACATCCAAAGTAAATAATATAATCGATAAGATGAACAAGCAATATGAAAT
CATTGATCATGAGTTCAATGAAATTGAAGCCAGACTCAATATGATAAACAATAAGATTGATGACCAAATA
CAAGACATCTGGGCGTATAATGCAGAATTACTAGTGCTGCTTGAAAATCAGAAAACACTTGATGAGCATG
ATGCAAATGTTAACAATCTGTACAATAAGGTGAAGAGAGCATTGGGGTCAAATGCAATAGAGGATGGGAA
GGGGTGCTTCGAGTTGTATCACAAATGTGATGATCAATGCATGGAAACAATTAGAAACGGGACTTATGAC
ATGGTGAAGTATAAAGAAGAATCAAAACTAGAAAGGCAGAAAATAGAAGGGGTGAAATTGGAGTCTGAAG
GAACTTACAGGATTCTTACCATTTATTCGACTGTCGCCTCATCTCTTGTGCTTGCAATGGGGTTTGCTGC
CTTCATGTTCTGGGCCAT

>gi|339717767|gb|GU247912.2| Influenza A virus (A/chicken/Korea/801/2007(H9N2)) segment 4 hemagglutinin-like (HA) gene, partial sequence
ATATACACTATAGCTATACTGGTAGTGACAGGAACGAGCAATGCTGATAAAATTTGCATTGGATACCAGT
CAACAAACTCCACAGAAACTGTTGATACACTAGTAGAAACCAATGTCCCTGTGACACATGCCAAAGAACT
GCTTCACACAGAGCACAATGGAATGTTATGTGCAACAAACCAGGGGCATCCTCTTATCCTAGACACCTGC
ACAGTTGAAGGGTTGGTGTATGGCAATCCTGCCTGTGATTYRCTACTGGGAGGARAAGAATGGTCTTACA
TTGTCGAAAGATCATCAGCTGTTCATGGGATGTGTTACCCTGGAAGGGTAGAGAATCTGGAAGAACTAAG
ATCTTTTTTCAGTTCTGCTCGCTCCTACAAAAGACTCCTGCTCTTTCCAGACCGCACTTGGAATGTGACT
TTCACTGGAACAAGCAAAGCATGCTCAKGTTCATTCTACAGAAGTATGAGATGGCTGACACACAAGAGCA
ATTCTTACCCTATTCAAGACGCTCAATATACCAACGATTGGGGAAAGAATATTCTTTTCGTGTGGGGCAT
ACATCATCCACCCACTGACACTGAACAAATGAGTCTATACAAGAAAGCTGATACAACAACGAGCATAACA
ACGGAAGATATCAATCGGACTTTCAAACCAGTGATAGGCCCAAGGCCCCTTGTCAATGGTCAACAAGGGA
GAATTGATTATTATTGGTCAGTCCTAAAACCAGGCCAAACATTGCGAATAAGATCCAACGGGAATCTAAT
TGCTCCATGGTATGGACACATTCTTTCAGGGGAAAGCCATGGAAGAATCCTGAAGACCGATTTAAATAGT
GGCAACTGCGTAGTACAGTGCCAAACTGAGAAAGGAGGTTTGAATACGACATTGCCATTCCACAATGTCA
GCAAGTATGCATTTGGGAACTGCCCCAAATATGTTGGAGTGAAGAGTCTCAAACTGGCAGTTGGTCTAAG
AAATGTGCCTGCTACATCAGGTAGAGGGTTATTTGGTGCCATAGCTGGATTCATAGAAGGAGGTTGGCCA
GGGCTAGTTGCAGGCTGGTACGGGTTTCAGCATTCAAATGATCAAGGAGTTGGAATGGCCGCAGACAGAG
AGTCAACCCAAACAGCAGTCAACAAGATAACATCCAAAGTAAATAATATAATCGATAAGATGAACAAGCA
ATATGAAATCATTGATCATGAGTTCAATGAAATTGAAGCCAGACTCAATATGATAAACAATAAGATTGAT
GACCAAATACAAGACATCTGGGCGTATAATGCAGAATTACTAGTACTGCTTGAAAATCAGAAAACACTTG
ATGAGCATGATGCAAATGTTAACAATCTGTACAATAAGGTGAAGAGAGCATTAGGGTCAAATGCAATAGA
GGATGGGAAGGGGTGCTTCGAGTTGTATCACAAATGTGATGATCAATGCATGGAAACAATTAGAAATGGG
ACTTATGACATGGTGAAGTATAAAGAAGAATCAAAACTAGAAAGGCAGAAAATAGAAGGGGTGAAACTGG
AGTCTGAAGGAACTTACAAGATTCTTACCATTTATTCGACTGTCGCCTCATCTCTTGTGCTTGCAATAGG
GTTTGCTGCCTTCATGTTCTGGGCCA

>gi|339717766|gb|GU247911.2| Influenza A virus (A/chicken/Korea/575/2007(H9N2)) segment 4 hemagglutinin-like (HA) gene, partial sequence
ATTATAGCTATACTGGTAGTGACAGGAACGAGCAATGCTGATAAAATCTGCATTGGATACCAGTCATCAA
ACTCCACAGAAACTGTCGATACACTAGTAGAAACCAATGTCCCTGTGACACATGCCAAAGAATTGCTTCA
CACAGAGCACAATGGAATGTTATGTGCAACAAATCAGGGACATCCTCTTATCCTAGACACCTGCACCGTT
GAAGGGTTGGTGTACGGCAATCCTTCCTGTGATTTGCTACTGGGAGGAAAAGAATGGTCTTACATTGTTG
AAAGATCATCAGCCATTAATGGGATGTGTTACCCTGGAAAGGTAGAGAATCTGGAAGAACTAAGATCTTT
TTTCAGTTCTGCTCGCTCCTACAAAAGACTCCTGCTCTTTCCAGACCGCACTTGGAATGTGACTTACACT
GGAACAAGCAAAGCATGCTCAAATTCATTCTACAGAAGTATGAGATGGCTGACACACAAAAGCAATTCTT
ACCCTATTCAAGACGCTCAATACACCAACGATTGGGGAAAGAATATTCTCTTCATGTGGGGCATACACCA
TCCACCTACTGACACTGAGCAAATGAATCTATATAAAAAAGCTGATACAACAACGAGCATAACAACGGAA
GATATCAATCGGACTTTCAAACCAGTGATAGGACCCAGGCCCCTTGTCAATGGTCAACAAGGGAGGATTG
ATTATTATTGGTCAGTATTAAAGCCAGGCCAGACACTGCGTATCAGATCCAATGGAAATCTAATTGCTCC
ATGGTATGGACACATTCTTTCAGGAGAAAGCCATGGAAGAATCCTGAAGACTGATTTAAATAGTGGCAAC
TGCGTAGTACAGTGCCAAACTGAGAAAGGTGGTTTAAATACGACCTTGCCATTCCACAATGTCAGCAAGT
ATGCATTTGGGAACTGCCCCAAATATGTTGGAGTGAATAGTCTCAAACTGGCAGTTGGTCTAAGAAATGT
GCCTGCTGCATCAGGTAGAGGGCTATTTGGTGCCATAGCTGGATTCATAGAAGGAGGTTGGCCAGGACTA
GTTGCAGGCTGGTACGGGTTTCAGCATTCAAATGATCAAGGAGTTGGAATGGCCGCAGACAGAGAGTCAA
CTCAAAAAGCAGTCGACAAGATAACATCCAAAGTAAATAATATAATCGATAAGATGAACAAGCAGTATGA
AATCATTGATCATGAGTTCAATGAAATTGAAGCCAGACTCAATATGATCAACAATAAGATTGATGACCAA
ATACAAGACATCTGGGCGTATAATGCAGAATTACTAGTACTGCTTGAAAATCAGAAAACACTTGATGAGC
ATGATGCAAATGTGAACAATCTGTACAATAAGGTGAAGAGAGCATTAGGGTCAAATGCAATAGAGGATGG
GAAGGGGTGCTTCGAGTTGTACCACAAATGTGATGATCAATGCATGGAAACAATTAGAAACGGGACTTAT
GACATGATAAAGTATAAAGAAGAATCAAAACTAGAAAGACAGAAAATAGAAGGGGTGAAACTGGAGTCTG
AAGGAACTTACAAGATTCTTACCATTTATTCGACTGTCGCCTCATCTCTCGTGCTTGCAATGGGGTTTGC
TGCCTTCATGTT

>gi|339717765|gb|GU247910.2| Influenza A virus (A/chicken/Korea/121/2007(H9N2)) segment 4 hemagglutinin-like (HA) gene, partial sequence
GGAACGAGCAACGCTGATAAAATTTGCATTGGATACCAGTCAACAAACTCCACAGAAACTGTTGATACAC
TAGTAGAAACCAATGTCCCTGTGACACATGCCAAAGAACTGCTTCACACAGAGCACAATGGAATGTTATG
TGCAACAAATCAGGGGCATCCTCTTATCCTAGACACCTGCACAGTTGAAGGGTTGGTGTATGGCAATCCT
GCCTGTGATTTGCTACTGGGAGGAAAAGAATGGTCTTACATTGTCGAAAGATCATCAGCTGTTCATGGGA
TGTGTTACCCTGGAAGGGTAGAGAATCTGGAAGAACTAAGATCTTTTTTCAGTTCTGCTCGCTCCTACAA
AAGACTCCTGCTCTTTCCAGACCGCACTTGGAATGTGACTTTCACTGGAACAAGCAAAGCATGCTCAGGT
TCATTCTACAGAAGTATGAGATGGCTGACACACAAGAGCAATTCTTACCCTATTCAAGACGCTCAATATA
CCAACGATTGGGGAAAGAATATTCTCTTCATGTGGGGCATACACCATCCACCTACTGATACTGAGCAAAT
GAATCTATACAAAAAAGCTGATACAACAACGAGCATAACAACGGAAGATATCAATCGGACTTTCAAACCA
GTGATAGGACCAAGGCCCATTGTTAACGGTCAACAAGGGAGGATTGATTATTATTGGTCAGTACTAAAGC
CAGGCCAGACATTGCGAATAAGATCCAATGGAAATCTAATTGCTCCATGGTATGGACACATTCTTTCAGG
AGAAAGCCATGGAAGAATCCTGAAGACCGATTTAAATAGTGGCAACTGCGTAGTACAGTGCCAAACTGAG
AAAGGTGGTTTGAATACGACATTGCCATTCCACAATGTCAGCAAGTATGCATTTGGGAACTGCCCCAAAT
ATGTTGGAGTGAAGAGTCTCAAACTGGCAGTTGGCCTAAGAAATGTGCCTGCTACATCAGGTAGAGGTTT
ATTTGGTGCCATAGCTGGATTCATAGAAGGAGGTTGGCCAGGGCTAGTTGCAGGCTGGTACGGGTTTCAG
CATTCAAATGAACAAGGAGTTGGAATGGCCGCAGACAGAGAGTCAACCCAAACAGCAGTCAACAAGATAA
CATCCAAAGTAAATAATATAATCGATAAGATGAACAAGCAATATGAAATCATTGATCATGAGTTCAATGA
AATTGAAGCCAGACTCAATATGATAAACAATAAGATTGATGACCAAATACAAGACATCTGGGCGTATAAT
GCAGAATTACTAGTACTGCTTGAAAATCAGAAAACACTTGATGAGCATGATGCAAATGTTAACAATCTGT
ACAATAAGGTGAAGAGAGCATTGGGATCAAATGCAATAGAGGATGGGAAGGGGTGCTTCGAGTTATATCA
CAAATGTGATGATCAATGCATGGAAACAATTAGAAACGGGACTTATGACATGGTGAAGTATAAAGAAGTA
TCAAAACTAGAAAGGCAGAGAATAGAAGGGGT

>gi|339717764|gb|GU247909.2| Influenza A virus (A/chicken/Korea/97/2007(H9N2)) segment 4 hemagglutinin-like (HA) gene, partial sequence
CCTATAGCTATACTGGTAGTGACAGGAACGAGCAATGCTGATAAAATTTGCATTGGGTACCAGTCAACAA
ACTCCACAGAAACTGTTGATACACTAGTAGAAACCAATGTCCCTGTGACACATGCCAAAGAACTGCTTCA
CACAGAGCACAATGGAATGTTATGTGCAACAAACCAGGGGCATCCTCTTATCCTAGACACCTGCACAGTT
GAAGGGTTGGTGTATGGCAATCCTGCCTGTGATTTGCTACTGGGAGGAAAAGAATGGTCTTACATTGTCG
AAAGATCATCAGCTGTTCATGGGATGTGTTACCCTGGAAGGGTAGAGAATCTGGAAGAACTAAGATCTTT
TTTCAGTTCTGCTCGCTCCTACAAAAGACTCCTGCTCTTTCCAGACCGCACTTGGAATGTGACTTTCACT
GGAACAAGCAAAGCATGCTCAGGTTCATTCTACAGAAGTATGAGATGGCTGACACACAAGAGCAATTCTT
ACCCTATTCAAGACGCTCAATATACCAACGATTGGGGAAAGAATATTCTCTTCATGTGGGGCATACACCA
TCCACCTACTGATACTGAGCAAATGAATCTATACAAAAAAGCTGATACAACAACGAGCATAACAACGGAA
GATATCAATCGGACTTTCAAACCAGTGATAGGACCAAGGCCCATTGTCAATGGTCAACAAGGGAGGATTG
ATTATTATTGGTCAGTACTAAAGCCAGGCCAGACATTGCGAATAAGATCCAATGGAAATCTAATTGCTCC
ATGGTATGGACACATTCTTTCAGGAGAAAGCCATGGAAGAATTCTGAAGACCGATTTAAATAGTGGCAAC
TGCGTAGTACAGTGCCAAACTGAGAAAGGTGGTTTGAATACGACATTGCCATTCCACAATGTCAGCAAGT
ATGCATTTGGGAACTGCCCCAAATATGTTGGAGTGAAGAGTCTCAAACTGGCAGTTGGTCTAAGAAATGT
GCCTGCTACATCAGGTAGAGGGTTATTTGGTGCCATAGCTGGATTCATAGAAGGAGGTTGGCCAGTGCTA
GTTGCAGGCTGGTACGGGTTTCAGCATTCAAATGATCAAGGAGTTGGAATGGCCGCAGACAGAGAGTCAA
CCCAAACAGCAGTCAACAAGATAACATCCAAAGTAAATAATATAATCGATAAGATGAACAAGCAATATGA
AATCATTGATCATGAGTTCAATGAAATTGAATCCAGACTCAATATGATAAACAATAAGATTGATGACCAA
ATACAAGACATCTGGGCGTATAATGCAGAATTACTAGTACTGCTTGAAAATCAGAAAACACTTGATGAGC
ATGATGCAAATGTTAACAATCTGTACAATAGGGTGAAGAGAGCATTGGGGTCAAATGCAATAGAGGATGG
GAAGGGGTGCTTCGAGTTGTATCACAAATGTGATGATCAATGCATGGAAACAATTAGAAATGGGACTTAT
GACATGGTGAAGTATAAAGAAGAATCAAAACTAGAAAGGCAGAAAATAGAAGGGGTGAAACTGGAGTCTG
AAGGAACTTACAAGATTCTTACCATTTATTCGACTGTCGCCTCATCTCTTGTGCTTGCAATAGGGTTTGC
TGCCTTCATGTTCTGGGCCATGTCTAACCGGATCTGCAGTGCACAT

>gi|339717763|gb|GU247908.2| Influenza A virus (A/chicken/Korea/2203/2006(H9N2)) segment 4 hemagglutinin-like (HA) gene, partial sequence
ATTATAGCTATACTGGTAGTGACAGGAACGAGCAATGCTGATAAAATCTGCATTGGATACCAGTCATCAA
ACTCCACAGAAACTGTCGATACACTAGTAGAAACCAATGTCCCTGTGACACATGCCAAAGAATTGCTTCA
CACAGAGCACAATGGAATGTTATGTGCAACAAATCAGGGACATCCTCTTATCCTAGACACCTGCACCGTT
GAAGGGTTGGTGTACGGCAATCCTTCCTGTGATTTGCTACTGGGAGGAAAAGAATGGTCTTACATTGTTG
AAAGATCATCAGCCATTAATGGGATGTGTTACCCTGGAAAGGTAGAGAATCTGGAAGAACTAAGATCTTT
TTTCAGTTCTGCTCGCTCCTACAAAAGACTCCTGCTCTTTCCAGACCGCACTTGGAATGTGACTTACACT
GGAACAAGCAAAGCATGCTCAGATTCATTCTACAGAAGTATGAGATGGCTGACACACAAAAGCAATTCTT
ACCCTATTCAAGACGCTCAATACACCAACGATTGGGGAAAGAATATTCTCTTCATGTGGGGCATACACCA
TCCACCTACTGACACTGAGCAAATGAATCTATATAAAAAAGCTGATACAACAACGAGCATAACAACGGAA
GATATCAATCGGACTTTCAAACCAGTGATAGGACCCAGGCCCCTTGTCAATGGTCAACAAGGGAGGATTG
ATTATTATTGGTCAGTATTAAAGCCAGGCCAGACACTGCGTATAAGATCCAATGGAAATCTAATTGCTCC
ATGGTATGGACACATTCTTTCAGGAGAAAGCCATGGAAGAATCCTGAAGACTGATTTAAATAGTGGCAAC
TGCGTAGTACAGTGCCAAACTGAGAAAGGTGGTTTAAATACGACCTTGCCATTCCACAATGTCAGCAAGT
ATGCATTTGGGAACTGCCCCAAATATGTTGGAGTGAAGAGTCTCAAACTGGCAGTTGGTCTAAGAAATGT
GCCTGCTGCATCAGGTAGAGGGCTATTTGGTGCCATAGCTGGATTCATAGAAGGAGGTTGGCCAGTGCTA
GTTGCAGGCTGGTACGGGTTTCAGCATTCAAATGATCAAGGAGTTGGAATGGCCGCAGACAGAGAGTCAA
CTCAAAAAGCAGTCGACAAGATAACATCCAAAGTAAATAATATAATCGATAAGATGAACAAGCAGTATGA
AATCATTGATCATGAGTTCAATGAAATTGAAGCCAGACTCAATATGATCAACAATAAGATTGATGACCAA
ATACAAGACATCTGGGCGTATAATGCAGAATTACTAGTACTGCTTGAAAATCAGAAAACACTTGATGAGC
ATGATGCAAATGTGAACAATCTGTACAATAAGGTGAAGAGAGCATTAGGGTCAAATGCAATGGAGGATGG
GAAGGGGTGCTTCGAGTTGTACCACAAATGTGATGATCAATGCATGGAAACAATTAGAAACGGGACTTAT
GACATGATAAAGTATAAAGAAGAATCAAAACTAGAAAGACAGAAAATAGAAGGGGTGAAACTGGAGTCTG
AAGGAACTTACAAGATTCTTACCATTTATTCGACTGTCGCCTCATCTCTCGTGCTTGCAATGGGGTTTGC
TGCCTTCATGTTCTGGGGCC

>gi|339717762|gb|GU247907.2| Influenza A virus (A/chicken/Korea/2128/2006(H9N2)) segment 4 hemagglutinin-like (HA) gene, partial sequence
CCTATAGCTATACTGGTAGTGACAGGAACGAGCAATGCTGATAAAATCTGCATTGGATACCAGTCATCAA
ACTCCACAGAAACTGTCGATACACTAGTAGAAACCAATGTCCCTGTGACACATGCCAAAGAATTGCTTCA
CACAGAGCACAATGGAATGTTATGTGCAACAAATCAGGGACATCCTCTTATCCTAGACACCTGCACCGTT
GAAGGGTTGGTGTATGGCAATCCTTCCTGTGATTTGCTACTGGGAGGAAAAGAATGGTCTTACATTGTTG
AAAGATCATCAGCCATTAATGGGATGTGTTACCCTGGAAAGGTAGAGAATCTGGAAGAACTAAGATCTTT
TTTCAGTTCTGCTCGCTCCTACAAAAGACTCCTGCTCTTTCCAGACCGCACTTGGAATGTGACTTACACT
GGAACAAGCAAAGCATGCTCAGATTCATTCTACAGAAGTATGAGATGGCTGACACACAAAAGCAATTCTT
ACCCTATTCAAGACGCTCAATACACCAACGATTGGGGAAAGAATATTCTCTTCATGTGGGGCATACACCA
TCCACCTACTGACACTGAGCAAATGAATCTATATAAAAAAGCTGATACAACAACGAGCATAACAACGGAA
GATATCAATCGGACTTTCAAACCAGTGATAGGACCCAGGCCCCTTGTCAATGGTCAACAAGGGAGGATTG
ATTATTATTGGTCAGTATTAAAGCCAGGCCAGACACTGCGTATAAGATCCAATGGAAATCTAATTGCTCC
ATGGTATGGACACATTCTTTCAGGAGAAAGCCATGGAAGAATCCTGAAGACTGATTTAAATAGTGGCAAC
TGCGTAGTACAGTGCCAAACTGAGAAAGGTGGTTTAAATACGACCTTGCCATTCCACAATGTCAGCAAGT
ATGCATTTGGGAACTGCCCCAAATATGTTGGAGTGAAGAGTCTCAAACTGGCAGTTGGTCTAAGAAATGT
GCCTGCTGCATCAGGTAGAGGGCTATTTGGTGCCATAGCTGGATTCATAGAAGGAGGTTGGCCAGGGCTA
GTTGCAGGCTGGTACGGGTTTCAGCATTCAAATGATCAAGGAGTTGGAATGGCCGCAGACAGAGAGTCAA
CTCAAAAAGCAGTCGACAAGATAACATCCAAAGTAAATAATATAATCGATAAGATGAACAAGCAGTATGA
AATCATTGATCATGAGTTCAATGAAATTGAAGCCAGACTCAATATGATCAACAATAAGATTGATGACCAA
ATACAAGACATCTGGGCGTAYAATGCAGAATTACTAGTACTGCTTGAAAATCAGAAAACACTTGATGAGC
ATGATGCAAATGTGAACAATCTGTACAATAAGGTGAAGAGAGCATTAGGGTCAAATGCAATAGAGGATGG
GAAGGGGTGCTTCGAGTTGTACCACAAATGTGATGATCAATGCATGGAAACAATTAGAAACGGGACTTAT
GACATGATAAAGTATAAAGAAGAATCAAAACTAGAAAGACAGAAAATAGAAGGGGTGAAACTGGAGTCTG
AAGGAACTTACAAGATTCTTACCATTTATTCGACTGTCGCCTCATCTCTCGTGCTTGCAATGGGGTTTGC
TGCCTTCATGTTCTGGGCCATGTCCAACGGATCTGCAGTGCA

>gi|339717761|gb|GU247906.2| Influenza A virus (A/chicken/Korea/865/2006(H9N2)) segment 4 hemagglutinin-like (HA) gene, partial sequence
CCTATAGCTATACTGATAGTGACAGGAACGAGCAATGCTGATAAAATTTGCATTGGATACCAGTCAACAA
ACTCCACAGAAACTGTTGATACACTAGTGGAAACCAATGTCCCTGTGACACATGCCAAAGAATTGCTTCA
CACAGAGCACAATGGAATGTTATGTGCAACAAATCAGGGGCATCCTCTTATCCTAGACACCTGCACCGTT
GAAGGGTTAGTGTATGGCAATCCTTCCTGTGATTTGCTACTGGGAGGAAAAGAATGGTCTTACATTGTCG
AAAGATCATCAGCCATTAATGGGATGTGTTACCCTGGTAAGGTAGAGAATCTGGAAGAACTAAGATCTTT
TTTCAGTTCTGCTCGTTCCTACAAAAGACTCCTGCTCTTTCCAGACCGCACTTGGAATGTGACTTACACT
GGAACAAGCAAAGCATGCTCAGATTCATTCTACAGAAGTATGAGATGGCTAACACACAAAAGCAATTCTT
ACCCTATTCAAGACGCTCAATATACCAACGATTGGGGAAAAAATATTCTCTTCATGTGGGGCATACACCA
TCCACCTACTGACACTGAGCAAATGAATCTATACAAAAAAGCTGATACAACAACGAGCATAACAACGGAA
GATATCAATAGGACTTTCAAACCAGTGATAGGACCAAGGCCCCTTGTCAATGGTCAGCAAGGGAGGATTG
ATTATTATTGGTCAGTACTAAAGCCAGGCCAGACACTGCGAATAAGATCCAATGGAAATCTAATTGCTCC
ATGGTATGGACACATTCTTTCAGGAGAAAGCCATGGAAGAATCCTGAAGACCGATTTAAATAGTGGCAAC
TGCGTAGTACAGTGCCAAACTGAGAAAGGTGGTTTAAATACGACCTTGCCATTCCACAATGTCAGCAAGT
ATGCATTTGGGAACTGCCCCAAATATGTTGGAGTGAAGAGTCTCAAACTGGCAGTTGGTCTAAGAAATGT
GCCTGCTGCATCAGGTAGAGGGCTATTTGGTGCCATAGCTGGATTCATAGAAGGAGGTTGGCCAGGGCTA
GTTGCAGGCTGGTACGGGTTTCAGCATTCAAATGATCAAGGAGTTGGAATGGCCGCAGACAGAGAGTCAA
CTCAAAAAGCAGTCGACAAGATAACATCCAAAGTAAATAATATAATCGATAAGATGAACAAGCAGTATGA
AATCATTGATCATGAGTTCAATGAAATTGAAGCCAGACTCAATATGATCAACAATAAGATTGATGACCAA
ATACAAGACATCTGGGCGTATAATGCAGAATTGCTAGTACTGCTTGAAAATCAGAAAACACTTGATGAGC
ATGATGCAAATGTAAACAATCTGTACAATAAGGTGAAGAGAGCATTAGGGTCAAATGCAATAGAGGATGG
GAAGGGGTGCTTTGAGTTGTATCACAAATGTGATGATCAATGCATGGAAACAATTAGAAACGGGACTTAT
GACATGATAAAGTATAAAGAAGAATCAAAATTAGAAAGGCAGAAAATAGAAGGAGTGAAACTGGAGTCTG
AAGGAACTTACAAGATTCTTACCATTTATTCGACTGTCGCCTCATCTCTTGTGCTTGCAATGGGGTTTGC
TGCCTTCATGTTCTGGGCCATGTCCAACGGATCTGCAGTGCAC

>gi|339717760|gb|GU247904.2| Influenza A virus (A/chicken/Korea/831/2006(H9N2)) segment 4 hemagglutinin-like (HA) gene, partial sequence
ACAGGCAATGCTGATAAAATTTGCATTGGCTACCAGTCAACAAACTCCACTGAAACTGTTGATACACTGG
TAGAAAACAATGTCCCTGTGACACATACCAAAGAATTGCTCCACACAGAGCACAATGGAATGTTATGTGC
AACAAACTTGGGACACCCTCTTATTCTAGACACCTGCACCATTGAAGGGTTGGTGTACGGCAATCCTTCC
TGTGATTTGCTACTGGGAGGGAAAGAATGGTCTTACATTGTCGAAAGATCATCAGCTGTTAATGGGATGT
GCTACCCTGGAARGGTAGAGAATCTGGAAGAACTCAGGTCTGTTTTCAGTTCTGCTCGCTCCTACAAAAG
ACTCCTACTCTTTCCAGACAGGACTTGGAATGTGACTTTCACTGGGACAAGCAAAGCATGCTCAAACTCA
TTCTACAGAAGTATGAGATGGCTGACACACAAGAACAATTCTTACCCTATTCAAGACGCCCAATATACCA
ACGATTGGGGAAAGAATATTCTCTTCATGTGGGGCATACACCATCCACCTACTGATACTGAGCAAATGAA
TCTATACAAAAAAGCTGATACAACAACAAGTATAACAACGGAAGATATCAATCGAACTTTCAAACCAGTG
ATAGGGGCAAGGCCTCTTGTCAACGGTCAACAAGGAAGAATTGATTATTATTGGTCAGTACTAAAGCCAG
GCCAGACATTGCGAATAAGATCCAATGGAAATCTAATTGCTCCATGGTATGGACACATTCTTTCAGGAGA
AAGCCATGGAAGAATCTTGAAGACCGATTTGGATAGTAGCAACTGCATAGTTCAATGCCAAACTGAGAAA
GGTGGTTTGAACACGACCTTGCCATTCCAAAATGTCAGCAAGTATGCATTTGGGAACTGTCCCAAATATG
TTGGAGTGAAGAGTCTCAAACTGGCAGTTGGCCTAAGGAATGTGCCTGCTACATCAGGTAGAGGGCTTTT
CGGTGCCATAGCTGGATTCATAGAAGGAGGTTGGCCAGGACTAGTCGCAGGCTGGTACGGGTTTCAGCAC
TCAAATGATCAAGGGGTTGGAATAGCAGCAGACAGGGAATCAACTCAAGAAGCAGTCGATAAAATAACAT
CCAAAGTAAATAATATAATCGACAAAATGAACAAGCAGTATGAAATCATTGATCATGAGTTCAGTGAGAT
TGAAGCCAGACTCAATATGATCAACAATAAGATTGATGACCAAATACAGGACATCTGGGCGTACAATGCA
GAATTACTAGTACTGCTTGAAAATCAAAAAACACTCGATGAGCATGATGCAAATGTGAACAATCTGTATA
ATAAGGTGAAGAGAGCATTGGGTTCAAATGCAATAGAGGATGGGAAGGGATGTTTCGAGTTGTATCACAA
ATGTGATGATCAATGCATGGAAACAATTAGGAACGGGACTTATGACAGGCTAAAGTATAAAGAAGAATCA
AAACTAGAAAGGCAGAAAATAGAAGGGGTGAAACTGGAGTCTGAAGAAACTTACAAAATTCTTACCATTT
ATTCGACTGTCGCCTCATCTCTTGTGCTTGCAATAGGGCTTGCTGCCTTCATGTTCTGGGCCA

>gi|339717759|gb|GU247903.2| Influenza A virus (A/chicken/Korea/168/2006(H9N2)) segment 4 hemagglutinin-like (HA) gene, partial sequence
ACAGGAACAGGCAATGCTGATAAAATTTGCATTGGCTACCAGTCAACAAACTCCACTGAAACTGTTGATA
CACTGGTAGAAAACAATGTCCCTGTGACACATACCAAAGAATTGCTCCACACAGAGCACAATGGAATGTT
ATGTGCAACAAACTTGGGACACCCTCTTATTCTAGACACCTGCACCATTGAAGGGTTGGTGTACGGCAAT
CCTTCCTGTGATTTGCTACTGGGAGGGAAAGAATGGTCTTACATTGTCGAAAGATCATCAGCTGTTAATG
GGATGTGCTACCCTGGAAAGGTAGAGAATCTGGAAGAACTCAGGTCTTTTTTCAGTTCTGCTCGCTCCTA
CAAAAGACTCCTACTCTTTCCAGACAGGACTTGGAATGTGACTTTCACTGGGACAAGCACAGCATGCTCA
AACTCATTCTACAGAAGTATGAGATGGCTGACACACAAGAGCAATTCTTACCCTATTCAAGACGCCCAAT
ATACCAACGATTGGGGAAAGAATATTCTCTTCATGTGGGGCATACACCATCCACCTACTGATACTGAGCA
AATGAATCTATACAAAAAAGCTGATACAACAACAAGTATAACAACGGAAGATATCAATCGAACTTTCAAA
CCAGTGATAGGGCCAAGGCCTCTTGTCAACGGTCAACAAGGAAGAATTGATTATTATTGGTCAGTACTAA
AGCCAGGCCAGACATTGCGAATAAGATCCAATGGAAATCTAATTGCTCCATGGTATGGACACATTCTTTC
AGGAGAAAGCCATGGAAGAATCTTGAAGACCGATTTGGATAGTAGCAACTGCATAGTTCAATGCCAAACT
GAGAAAGGTGGTTTGAACACGACCTTGCCATTCCAAAATGTCAGCAAGTATGCATTTGGGAACTGTCCCA
AATATGTTGGGGTGAAGAGTCTCAAACTGGCAGTTGGCCTAAGGAATGTGCCTGTTACATCAGGTAGAGG
GCTTTTCGGTGCCATAGCTGGATTCATAGAAGGAGGTTGGCCAGGACTAGTCGCAGGCTGGTACGGGTTT
CAGCACTCAAATGATCAAGGGGTTGGAATAGCAGCAGACAGGGAATCAACTCAAGAAGCAGTCGATAAAA
TAACATCCAAAGTAAATAATATAATCGACAAAATGAACAAGCAGTATGAAATCATTGATCATGAGTTCAG
TGAGATTGAAGCCAGACTCAATATGATCAACAATAAGATTGATGACCAAATACAGGACATCTGGGCGTAC
AATGCAGAATTACTAGTACTGCTTGAAAATCAAAAAACACTCGATGAGCATGATGCAAATGTGAACAATC
TGTATAATAAGGTGAAGAGAGCATTGGGTTCAAATGCAATAGAGGATGGGAAGGGATGTTTCGAGTTGTA
TCACAAATGTGATGATCAATGCATGGAAACAATTAGGAACGGGACTTATGACAGGCTAAAGTATAAAGAA
GAATCAAAACTAGGAAGGCAGAAAATAGAAGGGGTGAAACTGGAGTCTGAAGAAACTTACAAAATTCTTA
CCATTTATTCGACTGTCGCCTCATCTCTTGTGCTTGCAATAGGGCTTGCTGCCTTCATGTTCTGGGCCAT
GTCCAATGG

>gi|339717758|gb|GU247902.2| Influenza A virus (A/chicken/Korea/50/2006(H9N2)) segment 4 hemagglutinin-like (HA) gene, partial sequence
GTAGTGACAGGAACAGGCAATGCTGATAAAATTTGCATTGGCTACCAGTCAACAAACTCCACTGAAACTG
TTGATACACTGGTAGAAAACAATGTCCCTGTGACACATACCAAAGAATTGCTCCACACAGAGCACAATGG
AATGTTATGTGCAACAAACTTGGGACACCCTCTTATTCTAGACACCTGCACCATTGAAGGGTTGGTGTAC
GGCAATCCTTCCTGTGATTTGCTACTGGGAGGGAAAGAATGGTCTTACATTGTCGAAAGATCATCAGCTG
TTAATGGGATGTGCTACCCTGGAAAGGTAGAGAATCTGGAAGAACTCAGGTCTTTTTTCAGTTCTGCTCG
CTCCTACAAAAGACTCCTACTCTTTCCAGACAGGACTTGGAATGTGACTTTCAATGGGACAAGCAAAGCA
TGCTCAAACTCATTCTACAGAAGTATGAGATGGCTGACACACAAGAGCAATTCTTACCCTATTCAAGACG
CCCAATATACCAACGATTGGGGAAAGAATATTCTCTTCATGTGGGGCATACACCATCCATCTACTGATAC
TGAGCAAATGAATCTATACAAAAAAGCTGATACAACAACAAGTATAACAACGGAAGATATCAATCGAACT
TTCAAACCAGTGATAGGGCCAAGGCCTCTTGTCAACGGTCAACAAGGAAGAATTGATTATTATTGGTCAG
TACTAAAGCCAGGCCAGACATTGCGAATAAGATCCAATGGAAATCTAATTGCTCCATGGTATGGACACAT
TCTTTCAGGAGAAAGCCATGGAAGAATCTTGAAGACCGATTTGGATAGTAGCAACTGCATAGTTCAATGC
CAAACTGAGAAAGGTGGTTTGAACACGACCTTGCCATTCCAAAATGTCAGCAAGTATGCATTTGGGAACT
GTCCCAAATATGTTGGAGTGAAGAGTCTCAAACTGGCAGTTGGCCTAAGGAATGTGCCTGCTACATCAGG
TAGAGGGCTTTTCGGTGCCATAGCTGGATTCATAGAAGGAGGTTGGCCAGGACTAGTCGCAGGCTGGTAC
GGGTTTCAGCACTCAAATGATCAAGGGGTTGGAATAGCAGCAGACAGGGAATCAACTCAAGAAGCAGTCG
ATAAAATAACATCCAAAGTAAATAATATAATCGACAAAATGAACAAGCAGTATGGAATCATTGATCATGA
GTTCAGTGAGATTGAAGCCAGACTCAATATGATCAACAATAAGATTGATGACCAAATACAGGACATCTGG
GCGTACAATGCAGAATTACTAGTACTGCTTGAAAATCAAAAAACACTCGATGAGCATGATGCAAATGTGA
ACAATCTGTATAATAAGGTGAAGAGAGCATTGGGTTCAAATGCAATAGAGGATGGGAAGGGATGTTTCGA
GTTGTATCACAAATGTGATGATCAATGCATGGAAACAATTAGGAACGGGACTTATGACAGGCTAAAGTAT
AAAGAAGAATCAAAACTAGAAAGGCAGAAAATAGAAGGGGTGAAACTGGAGTCTGAAGAAACTTACAAAA
TTCTTACCATTTATTCGACTGTCGCCTCATCTCTTGTGCTTGCAATAGGGCTTGCTGCCTTCATGTTTCG
GGCCATGTCCAATGGGTCTGCAGATGCA

>gi|339717757|gb|GU247901.2| Influenza A virus (A/chicken/Korea/895/2005(H9N2)) segment 4 hemagglutinin-like (HA) gene, partial sequence
AGGACGAGCAATGCTGATAAAATTTGCATTGGATACCAGTCAACAAACTCCACAGAAACTGTTGATACAC
TAGTAGAAACCAATGTCCCTGTGACACATGCCAAAGAATTGCTTCACACAGAGCACAATGGAATGTTATG
TGCAACAAATCAGGGGCATCCTCTTATCCTAGACACCTGCACCGTTGAGGGGTTGGTGTATGGCAATCCT
TCCTGTGATTTGCTACTGGGAGGAAGAGAATGGTCTTACATTGTCGAAAGATCATCAGCCATTAATGGGA
TGTGTTACCCTGGAAAGGTAGAGAATCTGGAAGAACTAAGGTCTTTTTTCAGTTCTGCTCGCTCCTACAA
AAGACTCCTGCTCTTTCCAGACCGCACTTGGAATGTGACTTACACTGGAACAAGCAAAGCATGCTCAGAT
TCATTCTACAGAAGTATGAGATGGCTGACACACAAAAGCAATTCTTACCCTATTCAAGACGCTCAATATA
CCAATGATTGGGGAAAGAATATTCTCTTCATGTGGGGCATACACCATCCACCTACTGACACTGAGCAAAT
GAATCTATACAAAAAAGCTGATACAACAACGAGCATAACAACGGAAGATATCAATCGGACTTTCAAACCA
GTGATAGGACCAAGGCCCCTTGTCAATGGTCAACAAGGGAGGATTGATTATTATTGGTCAGTACTAAAGC
CAGGCCAGACACTGCGAATAAGATCCAATGGAAATCTAATTGCTCCATGGTATGGACACATTCTTTCAGG
AGAAAGCCATGGAAGAATCCTGAAGACCGATTTAAATAGTGGCAACTGCGTAGTACAGTGCCAAACTGAG
AAAGGTGGTTTAAATACGACCTTGCCATTCCACAATGTCAGCAAGTATGCATTTGGGAACTGCCCCAAAT
ATGTTGGAGTGAAGAGTCTCAAACTGGCTGTTGGTCTAAGAAATGTGCCTGCTGCATCAGGTAGAGGGCT
ATTTGGTGCCATAGCTGGATTCATAGAAGGAGGTTGGCCAGGGCTAGTTGCAGGCTGGTACGGGTTTCAG
CATTCAAATGATCAAGGAGTTGGAATGGCCGCAGACAGAGAGTCAACTCAAAAAGCAGTCGACAAGATAA
CATCCAAAGTGAATAATATAATCGATAAGATGAACAAGCAGTATGAAATCATTGATCATGAGTTCAATGA
AATTGAAGCCAGACTCAATATGATCAACAATAAGATTGATGACCAAATACAAGACATCTGGGCGTATAAT
GCAGAATTACTAGTACTGCTTGAAAATCAGAAAACACTTGATGAGCATGATGCAAATGTGAACAATCTGT
ACAATAAGGTGAAGAGAGCATTAGGGTCAAATGCAATAGAGGATGGGAAGGGGTGCTTCGAGTTGTATCA
CAAATGTGATGATCAATGCATGGAAACAATTAGAAACGGGACTTATGACATGATAAAGTATAAAGAAGAA
TCAAAACTAGAAAGGCAGAAAATAGAAGGGGTGAAACTGGAGTCTGAAGGAACTTACAAGATTCTTACCA
TTTATTCGACTGTCGCCTCATCTCTTGTGCTTGCAATGGGGTTTGCTGCCTTCATGTTCTGGGCCAT

>gi|346426582|gb|JN543600.1| Influenza A virus (A/chicken/Korea/408/2007(H9N2)) segment 4 hemagglutinin-like (HA) gene, partial sequence
ACTAAAGCTATACTGGTAGTGACAGGAACGAGCAACGCTGATAAAATTTGCATTGGATACCAGTCAACAA
ACTCCACAGAAACTGTTGATACACTAGTAGAAACCAATGTCCCTGTGACACATGCCAAAGAACTGCTTCA
CACAGAGCACAATGGAATGTTATGTGCAACAAATCAGGGGCATCCTCTTATCCTAGACACCTGCACAGTT
GAAGGGTTGGTGTATGGCAATCCTGCCTGTGATTTGCTACTGGGAGGAAAAGAATGGTCTTACATTGTCG
AAAGATCATCAGCTGTTCATGGGATGTGTTACCCTGGAAGGGTAGAGAATCTGGAAGAACTAAGATCTTT
TTTCAGTTCTGCTCGCTCCTACAAAAGACTCCTGCTCTTTCCAGACCGCACTTGGAATGTGACTTTCACT
GGAACAAGCAAAGCATGCTCAGGTTCATTCTACAGAAGTATGAGATGGCTGACACACAAGAACAATTCTT
ACCCTATTCAAGACGCTCAATATACCAACGATTGGGGAAAGAATATTCTCTTCATGTGGGGCATACACCA
TCCACCTACTGATACTGAGCAAATGAATCTATACAAAAAAGCTGATACAACAACGAGCATAACAACGGAA
GATATCAATCGGACTTTCAAACCAGTGATAGGACCAAGGCCCATTGTTAACGGTCAACAAGGGAGGATTG
ATTATTATTGGTCAGTACTAAAGCCAGGCCAGACATTGCGAATAAGATCCAATGGAAATCTAATTGCTCC
ATGGTATGGACACATTCTTTCAGGAGAAAGCCATGGAAGAATCCTGAAGACCGATTTAAATAGTGGCAAC
TGCGTAGTACAGTGCCAAACTGAGAAAGGTGGTTTGAATACGACATTGCCATTCCACAATGTCAGCAAGT
ATGCATTTGGGAACTGCCCCAAATATGTTGGAGTGAAGAGTCTCAAACTGGCAGTTGGCCTAAGAAATGT
GCCTGCTACATCAGGTAGAGGTTTATTTGGTGCCATAGCTGGATTCATAGAAGGAGGTTGGCCAGGGCTA
GTTGCAGGCTGGTACGGATTTCAGCATTCAAATGAACAAGGAGTTGGAATGGCCGCAGACAGAGAGTCAA
CCCAAACAGCAGTCAACAAGATAACATCCAAAGTAAATAATATAATCGATAAGATGAACAAGCAATATGA
AATCATTGATCATGAGTTCAATGAAATTGAAGCCAGACTCAATATGATAAACAATAAGATTGATGACCAA
ATACAAGACATCTGGGCGTATAATGCAGAATTGCTAGTACTGCTTGAAAATCAGAAAACACTTGATGAGC
ATGATGCAAATGTTAACAATCTGTACAATAAGGTGAAGAGAGCATTGGGATCAAATGCAATAGAGGATGG
GAAGGGATGCTTCGAGTTATATCACAAATGTGATGATCAATGCATGGAAACAATTAGAAACGGGACTTAT
GACATGGTGAAGTATAAAGAAGAATCAAAACTAGAAAGGCAGAGAATAGAAGGGGTGAAACTGGAGTCTG
AAGGAACTTACAAGATTCTTACCATTTATTCGACTGTCGCCTCATCTCTTGTGCTTGCAATAGGGTTTGC
TGCCTTCATGTTCTGGGCCATGTCAAACGGATCTGCAGATCAA

>gi|346426577|gb|JN543597.1| Influenza A virus (A/chicken/Korea/711/2006(H9N2)) segment 4 hemagglutinin-like (HA) gene, partial sequence
CCTATAGCTATACTGGTAGTGACAGGAACGAGCAATGCTGATAAAATTTGCATTGGATACCAGTCAACAA
ACTCCACAGAAACTGTTGATACACTAGTAGAAACCAATGTCCCTGTGACACATGCCAAAGAACTGCTTCA
CACAGAGCACAATGGAATGTTATGTGCAACAAACAAGGGGCATCCTCTTATCCTAGACACCTGCACAGTT
GAAGGGTTGGTTTATGGCAATCCTGCCTGTGATTTGCTACTGGGAGGAAAAGAATGGTCTTACATTGTCG
AAAGATCATCAGCTGTTCATGGGATGTGTTACCCTGGAAGGGTAGAGAATCTGGAAGAACTAAGATCTTT
TTTCAGTTCTGCTCGCTCCTACAAAAGACTCCTGCTCTTTCCAGACCGCACTTGGAATGTGACTTTCACT
GGAACAAGCAAAGCATGCTCAGGTTCATTCTACAGAAGTATGAGATGGCTGACACACAAGAGCAATTCTT
ACCCTATTCAAGACGCTCAATATACCAACGATTGGGGAAAGAATATTCTCTTCATGTGGGGCATACACCA
TCCACCTACTGATACTGAGCAAATGAATCTATACACAAAAGCTGATACAACAACGAGCATAACAACGGAA
GATATCAATCGGACTTTCAAACCAGTGATAGGACCAAGGCCCATTGTCAACGGTCAACAAGGGAGGATTG
ATTATTATTGGTCAGTACTAAAGCCAGGCCAGACATTGCGAATAAGATCCAATGGAAATCTAATTGCTCC
ATGGTATGGACACATTCTTTCAGGAGAAAGCCATGGAAGAATCCTGAAGACCGATTTAAATAGTGGCAAC
TGCGTAGTACAGTGCCAAACTGAGAAAGGTGGTTTGAATACGACATTGCCATTCCACAATGTCAGCAAGT
ATGCATTTGGGAACTGCCCCAAATATGTTGGAGTGAAGAGTCTCAAACTGGCAGTTGGTCTAAGAAATGT
GCCTGCTACATCAGGTAGAGGGTTATTTGGTGCCATAGCTGGATTCATAGAAGGAGGTTGGCCAGGGCTA
GTTGCAGGCTGGTACGGGTTTCAGCATTCAAATGATCAAGGAGTTGGAATGGCCGCAGACAGAGAGTCAA
CCCAAACAGCAGTCAACAAGATAACATCCAAAGTAAATAATATAATCGATAAGATGAACAAGCAATATGA
AATCATTGATCATGAGTTCAATGAAATTGAAGCCAGACTCAATATGATAAACAATAAGATTGATGACCAA
ATACAAGACATCTGGGCGTATAATGCAGAATTACTAGTACTGCTTGAAAATCAGAAAACACTTGATGAGC
ATGATGCAAATGTTAACAATCTGTACAATAAGGTGAAGAGAGCATTGGGGTCAAATGCAATAGAGGATGG
GAAGGGGTGCTTCGAGTTGTATCACAAATGTGATGATCAATGCATGGAAACAATTAGAAATGGGACTTAT
GACATGGTGAAGTATAAAGAAGAATCAAAACTAGAAAGGCAGAAAATAGAAGGGGTGAAACTGGAGTCTG
AAGGAACTTACAAGATTCTTACCATTTATTCGACTGTCGCCTCATCTCTTGTGCTTGCAATAGGGTTTGC
TGCCTTCATGTTCTGGGCCATGT

>gi|346426576|gb|JN543596.1| Influenza A virus (A/chicken/Korea/69/2006(H9N2)) segment 4 hemagglutinin-like (HA) gene, partial sequence
CCTATAGCTATACTGGTAGTGACAGGAACAGGCAATGCTGATAAAATTTGCATTGGCTACCAGTCAACAA
ACTCCACTGAAACTGTTGATACACTGGTAGAAAACAATGTCCCTGTGACACATACCAAAGAATTGCTCCA
CACAGAGCACAATGGAATGTTATGTGCAACAAACTTGGGACACCCTCTTATTCTAGACACCTGCACCATT
GAAGGGTTGGTGTACGGCAATCCTTCCTGTGATTTGCTACTGGGAGGGAAAGAATGGTCTTACATTGTCG
AAAGATCATCAGCTGTTAATGGGATGTGCTACCCTGGAAAGGTAGAGAATCTGGAAGAACTCAGGTCTTT
TTTCAGTTCTGCTCGCTCCTACAAAAGACTCCTACTCTTTCCAGACAGGACTTGGAATGTGACTTTCAAT
GGGACAAGCCAAGCATGCTCAAACTCATTCTACAGAAGTATGAGATGGCTGACACACAAGAGCAATTCTT
ACCCTATTCAAGACGCCCAATATACCAACGATTGGGGAAAGAATATTCTCTTCATGTGGGGCATACACCA
TCCATCTACTGATACTGAGCAAATGAATCTATACAAAAAAGCTGATACAACAACAAGTATAACAACGGAA
GATATCAATCGAACTTTCAAACCAGTGATAGGGCCAAGGCCTCTTGTCAACGGTCAACAAGGAAGAATTG
ATTATTATTGGTCAGTACTAAAGCCAGGCCAGACATTGCGAATAAGATCCAATGGAAATCTAATTGCTCC
ATGGTATGGACACATTCTTTCAGGAGAAAGCCATGGAAGAATCTTGAAGACCGATTTGGATAGTAGCAAC
TGCATAGTTCAATGCCAAACTGAGAAAGGTGGTTTGAACACGACCTTGCCATTCCAAAATGTCAGCAAGT
ATGCATTTGGGAACTGTCCCAAATATGTTGGAGTGAAGAGTCTCAAACTGGCAGTTGGCCTAAGGAATGT
GCCTGCTACATCAGGTAGAGGGCTTTTCGGTGCCATAGCTGGATTCATAGAAGGAGGTTGGCCAGGACTA
GTCGCAGGCTGGTACGGGTTTCAGCACTCAAATGATCAAGGGGTTGGAATAGCAGCAGACAGGGAATCAA
CTCAAGAAGCAGTCGATAAAATAACATCCAAAGTAAATAATATAATCGACAAAATGAACAAGCAGTATGG
AATCATTGATCATGAGTTCAGTGAGATTGAAGCCAGACTCAATATGATCAACAATAAGATTGATGACCAA
ATACAGGACATCTGGGCGTACAATGCAGAATTACTAGTACTGCTTGAAAATCAAAAAACACTCGATGAGC
ATGATGCAAATGTGAACAATCTGTATAATAAGGTGAAGAGAGCATTGGGTTCAAATGCAATAGAGGATGG
GAAGGGATGTTTCGAGTTGTATCACAAATGTGATGATCAATGCATGGAAACAATTAGGAACGGGACTTAT
GACAGGCTAAAGTATAAAGAAGAATCAAAACTAGAAAGGCAGAAAATAGAAGGGGTGAAACTGGAGTCTG
AAGAAACTTACAAAATTCTTACCATTTATTCGACTGTCGCCTCATCTCTTGTGCTTGCAATAGGGCTTGC
TGCCTTCATGTTCTGGGCCATGTCCAATGGGTCTGCAGTGCA

>gi|289183392|gb|GU247905.1| Influenza A virus (A/chicken/Korea/845/2006(H9N2)) segment 4 hemagglutinin-like (HA) gene, partial sequence
AGCACTATGCTATCTGGTAGTGACAGGAACGAGCAATGCTGATAAAATTTGCATTGGATACCAGTCAACA
AACTCCACAGAAACTGTTGATACACTAGTAGAAACCAATGTCCCTGTGACACATGCCAAAGAACTGCTTC
ACACAGAGCACAATGGAATGTTATGTGCAACAAACCAGGGGCATCCTCTTATCCTAGACACCTGCACAGT
TGAAGGGTTGGTGTATGGCAATCCTGCCTGTGATTTGCTACTGGGAGGAAAAGAATGGTCTTACATTGTC
GAAAGATCATCAGCTGTTCATGGGATGTGTTACCCTGGAAGGGTAGAGAATCTGGAAGAACTAAGATCTT
TTTTCAGTTCTGCTCGCTCCTACAAAAGACTCCTGCTCTTTCCAGACCGCACTTGGAATGTGACTTTCAC
TGGAACAAGCAAAGCATGCTCAGGTTCATTCTACAGAAGTATGAGATGGCTGACACACAAGAGCAATTCT
TACCCTATTCAAGACGCTCAATATACCAACGATTGGGGAAAGAATATTCTCTTCATGTGGGGCATACACC
ATCCACCTACTGATACTGAGCAAATGAATCTATACAAAAAAGCTGATACAACAACGAGCATAACAACGGA
AGATATCAATCGGACTTTCAAACCAGTGATAGGACCAAGGCCCATTGTCAACGGTCAACAAGGGAGGATT
GATTATTATTGGTCAGTACTAAAGCCAGGCCAGACATTGCGAATAAGATCCAATGGAAATCTAATTGCTC
CATGGTATGGACACATTCTTTCAGGAGAAAGCCATGGAAGAATCCTGAAGACCGATTTAAATAGTGGCAA
CTGCGTAGTACAGTGCCAAACTGAGAAAGGTGGTTTGAATACGACATTGCCATTCCACAATGTCAGCAAG
TATGCATTTGGGAACTGCCCCAAATATGTTGGAGTGAAGAGTCTCAAACTGGCGGTTGGTCTAAGAAATG
TGCCTGCTACATCAGGTAGAGGGTTATTTGGTGCCATAGCTGGATTCATAGAAGGAGGTTGGCCAGGGCT
AGTTGCAGGCTGGTACGGTTTTCAGCATTCAAATGATCAAGGAGTTGGAATGGCCGCAGACAGAGAGTCA
ACCCAAACAGCAGTCAACAAGATAACATCCAAAGTAAATAATATAATCGATAAGATGAACAAGCAATATG
AAATCATTGATCATGAGTTCAATGAAATTGAAGCCAGACTCAACATGATAAACAATAAGATTGATGACCA
AATACAAGACATCTGGGCGTATAATGCAGAATTACTAGTACTGCTTGAAAATCAGAAAACACTTGATGAG
CATGATGCAAATGTTAACAATCTGTACAATAAGGTGAAGAGAGCATTGGGGTCAAATGCAATAGAGGATG
GGAAGGGGTGCTTCGAGTTGTATCACAAATGTGATGATCAATGCATGGAAACAATTAGAAATGGGACTTA
TGACATGGTGAAGTATAAAGAAGAATCAAAACTAGAAAGGCAGAAAATAGAAGGGGTGAAACTGGAGTCT
GAAGGAACTTACAAGATTCTTACCATTTATTCGACTGTCGCCTCATCTCTTGTGCTTGCAATAGGGTTTG
CTGCCTTCATGTTCTGGGCCATT
