# Supplementary material for: A global phylogenetic analysis in order to determine the host species and geography dependent features present in the evolution of avian H9N2 influenza hemagglutinin
Source: PeerJ. 2014 Oct 30;2:e655. doi: 10.7717/peerj.655 (PMC4217197; doi:10.7717/peerj.655)
Supplement: Supplemental Information 5 — There are two directories one for the protein sequences and a second for the nucleotide sequences. There are also two MEGA files that include the nucleotide alignment (.mas file) and the phylogenetic trees (.mts file). [file peerj-02-655-s005.zip › Raw Nucleotide Data/Hebei.fasta]

>gi|18182727|gb|AF461531.1| Influenza A virus (A/Chicken/Hebei/2/00(H9N2)) hemagglutinin (HA) mRNA, complete cds
ATGGAAACAATATCACTAATAACTATACTACTAGTAGTAACAGTAAGCAATGCAGATAAA
ATCTGCATCGGCTACCAATCAACAAACTCCACAGAAACTGTAGACACGCTAACAGAAAAC
AATGTTCCTGTGACACATGCCAAAGAATTGCTCCACACAGAGCACAATGGGATGCTGTGT
GCAACAAATCTGGGACATCCTCTTATTCTAGACACCTGTACCATTGAAGGACTAATCTAT
GGCAACCCTTCTTGTAATCTACTGTTGGGAGGAAGAGAATGGTCCTACATCGTCGAAAGA
CCATCGGCTGTTAATGGGTTGTGTTACCCCGGGAATGTAGAAAACCTAGAAGAACTAAGG
TCACTTTTTAGCTCTGCTAGTTCTTTCCAAAGGATCCAGATCTTTCCAGACACAATCTGG
AATGTGTCTTACAGTGGGACAAGCAAAGCATGTTCAGATTCATTCTACAGAAGCATGAGA
TGGTTGACCCAAAAGAACAACACTTACCCTATTCAAGACGCCCAATACACAAATAATAGA
GGAAAGAGCATTCTTTTCATGTGGGGCATAAATCACCCACCCACTGATACTGTGCAGACA
AATCTGTACACAAGGACTGACACAACAACAAGTGTGGCAACAGAAGATATAAATAGGACC
TTCAGACCATTGATAGGGCCAAGGCCTCTTGTCAATGGTCAGCAGGGAAGAATTGATTAT
TATTGGTCGGTATTGAAACCAGGTCAGACATTGCGAGTAAGATCCAATGGGAATCTAATC
GCTCCATGGTATGGGCACATTCTTTCAGGAGAGAGCCACGGAAGAATCCTGAAGACTGAT
TTAAACAGTGGTAACTGTGTAGTGCAATGTCAGACAGAAAGAGGTGGCTTGAATACTACA
TTGCCATTCCACAATGTAAGTAAGTATGCATTTGGAAACTGCCCAAAATATGTTGGAGTA
AAGAGTCTCAAATTGGCAGTTGGTCTGAGGAATGTGCCTGCTAGATCAAGTAGAGGACTA
TTTGGAGCCATAGCTGGATTCATAGAGGGAGGTTGGTCAGGGCTAGTCGCTGGTTGGTAT
GGGTTCCAGCATTCAAATGATCAAGGGGTTGGTATGGCTGCAGATAGAGACTCAACTCAA
AGGGCAATTGACAAAATAACATCTAAAGTGAATAATATAGTTGATAAAATGAACAAACAG
TATGAAATTATTGATCATGAATTCAGCGAGGTTGAAACTAGACTCAACATGATCAATAAT
AAGATTGATGACCAAATTCAAGACATATGGGCATATAACGCAGAATTGCTAGTGCTGCTT
GAAAACCAGAAAACACTCGATGAGCATGATGCGAATGTGAACAATCTATATAATAAAGTG
AAGAGGGCATTGGGTTCCAATGCAGTGGAAGATGGGAAAGGGTGTTTCGAGCTATACCAT
AAATGTGATGACCAGTGCATGGAAACAATTCGAAACGGGACCTACAACAAGAGAAAGTAT
AAAGAGGAATCAAGACTAGAAAGACAGAAAATAGAAGGGGTCAAGCTGGAATCTGAAGGA
ACTTACAAAATCCTCACCATTTATTCGACTGTCGCCTCATCTCTTGTGATTGCAATGGGG
TTTGCTGCCTTCTTGTTCTGGGCCATGTCCAATGGATCTTGCAGATGCAACATTTGTATA
TAA
>gi|18182695|gb|AF461515.1| Influenza A virus (A/Chicken/Hebei/1/00(H9N2)) hemagglutinin (HA) mRNA, complete cds
ATGGAAACAATATCACTAATAGCTATACTACTAGTAGTAACAGTAAGCAATGCAGATAAA
ATCTGCATCGGCTACCAATCAACAAACTCCACAGAAACTGTGGATACGCTAACAGAAAGC
AATGTCCCTGTGACACATGCTAAAGAATTGCTCCACACAGAGCACAATGGAATGCTGTGT
GCAACAAATCTGGGACATCCTCTCATTCTAAACACCTGTACCATTGAAGGACTGATCTAT
GGCAACCCTTCTTGTGATCTGCTGTTGGGAGGAAGAGAATGGTCCTACATCGTCGAAAGA
CCATCGGCCGTTAATGGAATGTGTTACCCCGGGAATGTGGAAAACCTAGAGGAACTAAGA
TCACTCTTTAGTTCTGCTAGTTCCTACCAAAGAATTCAGATCTTTCCAGACACGATCTGG
AATGTGTCTTACAGTGGAACAAGCAGAGCATGTTCAGATTCATTCTACAGGAGCATGAGA
TGGCTGACTAAAAAGGACAACGCTTACCCTATTCAAGACGCCCAATACACAAATAATAGA
GGAAAGAGCATTCTTTTCATGTGGGGCATAAATCACCCACCCACCGATACTGTACAGACA
GAGTTGTACACAAGGACCGACACAACAACAAGTGTGACAACAGAAGATATAAATAGAACC
TTCAAACCAATGATAGGGCCAAGGCCCCTTGTCAATGGTCAGCAGGGAAGAATTGATTAT
TATTGGTCAGTATTAAAACCAGGTCAGACATTGCGAGTAAGATCCAATGGGAATCTAATT
GCTCCATGGTATGGACACATTCTTTCAGGAGAGAGCCACGGAAGAATCCTGAAGACTGAT
TTAACCAATGGTAACTGTGTAGTGCAATGTCAGACTGAAAGAGGTGGCTTAAACACCACA
TTGCCGTTCCACAATATCAGTAAATATGCATTTGGAAACTGCCCAAAGTATGTTGGAGTA
AAGAGTCTCAAACTAGCAGTTGGTCTGAGGAATGTGCCTGCTAGATCAAGTAGAGGACTA
TTTGGGGCCATAGCTGGTTTCATAGAGGGAGGTTGGTCAGGGTTAGTCGCTGGTTGGTAT
GGGTTCCAGCATTCAAATGATCAAGGGGTTGGTATGGCTGCAGATAGAGACTCAACTCAA
AGGGCAATTGACAAAATAACATCCAAAGTGAATAATATAGTCGATAAAATGAACAAGCAG
TATGAAATTATTGATCATGAATTCAGCGAGGTTGAAACTAGACTCAATATGATCAATAAT
AAAATTGATGATCAAATACAAGACATATGGGCTTATAACGCAGAATTGCTAGTGCTGCTT
GAAAATCAGAAAACACTCGATGAACATGATGCAAATGTGAACAATCTATATAACAAAGTG
AAGAGGGCACTGGGTTCCAATGCCATGGAAGACGGGAAAGGATGTTTTGAGCTATACCAT
AAATGTGATGATCAGTGCATGGAGACAATTCGGAACGGGACCTATAACAGGAGAAAGTAT
AAAGAGGAAGCAAAACTAGAAAGACAGAAAATAGAAGGGGTCAAGCTGGAATCTGAAGGA
ACTTACAAAATCCTCACCATTTATTCGACTGTCGCCTCATCTCTTGTGATTGCAATGGGG
TTTGCTGCCTTCTTGTTCTGGGCCATGTCCAATGGATCTTGCAGATGCAACATTTGTATA
TAA
>gi|172050811|gb|EU573941.1| Influenza A virus (A/chicken/Hebei/L1/2006(H9N2)) hemagglutinin (HA) gene, complete cds
AGCAAAAGCAGGGGAATTTCACAACCACTCAAGATGGAAGTAGTATCGCTAATAACTATA
CTACTAGTAGTGACAGTAAGCAATGCAGATAAAATCTGCATCGGCTACCAATCAACAAAC
TCCACAGAAACTGTAGACACGCTAACAGAAAACAATGTTCCTGTGACACATGCCAAAGAA
TTGCTCCACACAGAGCACAATGGGATGCTGTGTGCAACAAATCTGGGACATCCTCTTATT
CTAGACACCTGTACCATTGAAGGACTAATCTATGGCAACCCTTCTTGTGATCTACTGTTG
GGAGGAAGAGAATGGTCCTACATCGTCGAAAGACCATCGGCTGTTAATGGATTGTGTTAT
CCCGGGAATGTAGAAAACCTAGAAGAACTAAGGTCACTTTTTAGCTCTGCTAGTTCTTAT
CAAAGAATCCAGATCTTTCCAGACACAATCTGGAATGTGTCTTACAGTGGGACAAGCAAA
GCATGTTCAGATTCATTCTACAGAAACATGAGATGGTTGACTCAAAAGGACAACACTTAC
CCTATTCAAGACGCCCAATACACAAATAATAGAGGAAAGAACATTCTTTTCATGTGGGGC
ATAAATCACCCACCCACTGATACTACGCAGACAAATCTGTACACAAGGACTGACACAACA
ACAAGTGTGGCAACAGAAGATATAAATAGGACCTTCAAACCATTGATAGGGCCAAGGCCT
CTTGTCAATGGTCAGCAGGGAAGAATTGATTATTATTGGTCGGTATTGAAACCAGGTCAG
ACATTGCGAGTAAGATCCAATGGGAATCTAATCGCTCCATGGTATGGACACATTCTTTCA
GGAGAGAGCCACGGAAGAATCCTGAAGACTGATTTAAACAGTGGTAACTGTGTAGTGCAA
TGTCAGACAGAAAGAGGTGGCTTGAATACTACATTGCCATTCCACAATGTAAGTAAGTAT
GCATTTGGAAACTGCCCAAAATATGTTGGAGTAAAGAGTCTCAAATTGGCAGTTGGTCTG
AGGAATGTGCCTGCTAGATCAAGTAGAGGACTATTTGGAGCCATAGCTGGATTCATAGAG
GGAGGTTGGTCAGGGCTAGTCGCTGGTTGGTATGGGTTCCAGCATTCAAATGATCAAGGG
GTTGGTATGGCTGCAGATAGAGACTCAACTCAAAAGGCAATTGACAAAATAACATCCAAA
GTGAATAATATAGTCGATAAAATGAACAAACAGTATGAAATTATTGATCATGAATTCAGC
GAGGTTGAAACTAGACTCAATATGATCAGTAATAAGATTGATGACCAAATTCAAGACATA
TGGGCATATAACGCAGAATTGCTAGTGCTGCTTGAAAACCAGAAAACACTCGATGAGCAT
GATGCGAATGTAAATAATCTCTATAACAAAGTGAAGAGGGCACTGGGTTCCAATGCAGTG
GAAGATGGGAAAGGATGTTTCGAGCTATACCATAAATGTGATGACCAGTGCATGGAGACA
ATTCGGAACGGGACCTATAACAGGAGAAAGTATAAAGAGGAATCAAGACTAGAAAGACAG
AAAATAGAAGGGGTCAAGCTGGAATCTGAAGGAACTTACAAAATCCTCACCATTTATTCG
ACTGTCGCCTCATCTCTTGTGATTGCAATGGGGTTTGCTGCCTTCTTGTTCTGGGCCATG
TCCAATGGATCTTGCAGATGCAACATTTGTATATAATTGGCAAAAACACCCTTGTTTCTA
CT
>gi|172050805|gb|EU573938.1| Influenza A virus (A/chicken/Hebei/B1/2001(H9N2)) hemagglutinin (HA) gene, complete cds
AGCAAAAGCAGGGGAATTTCACAACCACCCAAGATGGAAGTAGTATCACTAATAACTATA
CTACTAGTAGTAACAGTAAGCAATGCAGATAAAATCTGCATCGGCCACCAATCAACAAAC
TCCACAGAAACTGTAGACACGCTAACAGAAAACAATGTTCCTGTGACACATGCCAAAGAA
CTGCTCCACACAGAGCACAATGGGATGCTGTGTGCAACAAATCTGGGACATCCTCTTATT
CTAGACACCTGTACCATTGAAGGACTAATCTATGGCAACCCTTCTTGTAATCTACTGTTG
GGAGGAAGAGAATGGTCCTACATCGTCGAAAGACCATCGGCTGTTAATGGGTTGTGTTAC
CCCGGGAATGTAGAAAACCTAGAAGAACTAAGGTCACTTTTTAGCTCTGCTAGTTCTTAC
CAAAGAATCCAGATCTTTCCAGACACAATCTGGAATGTGTCTTACAATGGGACAAGCAAA
GCATGTTCAGATTCATTCTACAGAAGCATGAGATGGTTGACCCAAAAGAACAACGCTTAC
CCTATTCAAGACGCCCAATACACAAATAATAGAGGAAAGAACATTCTTTTCATGTGGGGC
ATAAATCACCCACCCACTGATACTGTGCAGACAAATCTGTACACAAGGACTGACACAACA
ACAAGTGTGGCAACAGAAGATATAAATAGGACCTTCAAACCATTGATAGGGCCAAGGCCT
CTTGTCAATGGTCAGCAGGGAAGAATTGATTATTATTGGTCGGTATTGAAACCAGGTCAG
ACATTGCGAGTAAGATCCAATGGGAATCTAATCGCTCCATGGTATGGGCACATTCTTTCA
GGAGAGAGCCACGGAAGAATCCTGAAGACTGATTTAAACAGTGGTAACTGTGTAGTGCAA
TGTCAGACAGAAAGAGGTGGCTTGAATACTACATTGCCATTCCACAATGTAAGTAAGTAT
GCATTTGGAAACTGCCCAAAATATGTTGGAGTAAAGAGTCTCAAATTGGCAGTTGGTCTG
AGGAATGTGCCTGCTAGATCAAGTAGAGGACTATTTGGAGCCATAGCTGGATTCATAGAG
GGAGGTTGGTCAGGGCTAGTCGCTGGTTGGTATGGGTTCCAGCATTCAAATGATCAAGGG
GTTGGTATGGCTGCAGATAGAGACTCAACTCAAAAGGCAATTGACAAAATAACATCCAAA
GTGAATAATATAGTCGATAAAATGAACAAACAGTATGAAATTATTGATCATGAATTCAGC
GAGGTTGAAACTAGACTCAATATGATCAATGATAAGATTGATGACCAAATTCAAGACATA
TGGGCATATAACGCAGAATTGCTAGTACTGCTTGAAAACCAGAAAACACTCGATGAGCAT
GATGCGAATGTAAACAATCTCTATAACAAAGTGAAGAGGACACTGGGTTCCAATGCAGTG
GAAGATGGGAAAGGATGTTTCGAGCTATACCATAAATGTGATGACCAGTGCATGGAGACA
ATTCGGAACGGGACCTATAACAGGAGAAAGTATAAAGAGGAATCAAGACTAGAAAGACAG
AAAATAGAAGGGGTCAAGCTGGAATCTGAAGGAACTTACAAAATCCTCACCATTTATTCG
ACTGTCGCCTCATCTCTTGTGATTGCAATGGGGTTTGCTGCCTTCTTGTTCTGGGCCATG
TCCAATGGATCTTGCAGATGCAACATTTGTATATAATTGGCAAAAACACCCTTGTTTCTA
CT
>gi|66733512|gb|DQ064365.1| Influenza A virus (A/chicken/Hebei/31/00(H9N2)) hemagglutinin (HA) gene, complete cds
AGCAAAAGCAGGGGAATTTCACAACCACTCAAGATGGAAGTAGTATCACTAATAACTATA
CTACTAGTAGTAACAGTAAGCAATGCAGACAAAATCTGCATCGGCTACCAATCAACAAAC
TTCACAGAAACTGTAGACACGCTAACAGAAAACAATGTTCCTGTGACACATGCCAAAGAA
TTGCTCCACACAGAGCACAATGGGATGCTGTGTGCAACAAATCTGGGACATCCTCTTATT
CTAGACACCTGTACCATTGAAGGACTAATCTATGGCAACCCTTCTTGTAATCTACTGTTG
GGAGGAAGAGAATGGTCCTACATCGTCGAAAGACCATCGGCTGTTAATGGGTTGTGTTAC
CCCGGGAATGTAGAAAACCTAGAAGAACTAAGGTCACTTTTTAGCTCTGCTAGTTCTTAC
CAAAGAGTCCAGATCTTTCCAGACACAATCTGGAATGTGTCTTACAATGGGACAAGCAAA
GCATGTTCAGATTCATTCTACAGAAGCATGAGATGGTTGACCCAAAAGAACAACGCTTAC
CCTATTCAAGGCGCCCAATACACAAATAATAGAGGAAAGAACATTCTTTTCATGTGGGGC
ATAAATCACCCACCCACTGATACTGTGCAGACAAATCTGTACACAAGGGCTGACACAACA
ACAAGTGTGGCAACAGAAGATATAAATAGGACCTTCAAACCATTGATAGGGCCAAGGCCT
CTTGTCAATGGTCTGCAGGGAAGAATTGATTATTATTGGTCGGTATTGAAACCAGGTCAG
ACATTGCGAGTAAGATCCAATGGGAATCTAATCGCTCCATGGTATGGGTACATTCTTTCA
GGAGAGAGCCACGGAAGAATCCTGAAGACTGATTTAAACAGTGGTAACTGTGTAGTGCAA
TGTCAGACAGAAAGAGGTGGCTTGAATACTACATTGCCATTCCACAATGTAAGTAAGTAT
GCATTTGGAAACTGCCCAAAATATGTTGGAGTAAAGAGTCTCAAATTGGCAGTTGGTCTG
AGGAATGTGCCTGCTAGATCAAGTAGAGGACTATTTGGAGCCATAGCTGGATTCATAGAG
GGAGGTTGGTCAGGGCTAGTCGCTGGTTGGTATGGGTTCCAACATTCAAATGACCAAGGG
GTTGGTATGGCTGCAGATAGAGACTCAACTCAAAAGGCAATTGACAAAATAACATCCAAA
GTGAATAATATAGTCGATAAAATGAACAAACAGTATGAAATTATTGATCATGAATTCAGC
GAGGTTGAAACTAGACTCAATATGATCAATAATAAGATTGATGACCAAATTCAAGACATA
TGGGCATATAACGCAGAATTGCTAGTGCTGCTTGAAAACCAGAAAACACTCGATGAGCAT
GATGCGAATGTAAACAATCTCTATAACAAAGTGAAGAGGGCACTGGGTTCCAATGCAGTG
GAAGATGGGAAAGGATGTTTCGAGCTATACCATAAATGTGATGACCAGTGCATGGAGACA
ATTCGGAACGGGACCTATAACAGGAGAAAGTATAAAGAGGAATCAAGACTAGAAAGACAG
AAAATAGAAGGGGTCAAGCTGGAATCTGAAGGAACTTACAAAATCCTCACCATTTATTCG
ACTGTCGCCTCATCTCTTGTGATTGCAATGGGGTTTGCTGCCTTCTTGTTCTGGGCCATG
TCCAATGGATCTTGCAGATGCAACATTTGTATATAATTGGCAAAAACACCCTTGTTTCTA
CT
>gi|202071359|gb|FJ190129.1| Influenza A virus (A/chicken/Hebei/sjz2/2001(H9N2)) segment 4 hemagglutinin (HA) gene, complete cds
TCACAACCACTCAAGATGGAAGCAACATCACTAATAACTATACTACTACTAGTAACAACA
AGCAATGCAGATAAAATCTGCATCGGCTACCAATCAACAAACTCCACAGAAACTGTGGAT
ACGCTAGCAGAAAACAATGTTCCTGTGACACATGCCAAAGAATTGCTCCACACAGAGCAC
AATGGGATGCTGTGTGCAACAAATCTGGGACATCCTCTCATTCTAGACACCTGTACCATT
GAAGGACTGATCTATGGCAACCCTTCTTGTGATCTGCTGTTAGGAGGAGGAGAATGGTTC
TACATCGTCGAAAAACCATCGGCTGTTAATGGAATGTGTTACCCCGGGAATGTAGAAAAC
CTAGAGGAACTAAGGTCACTTTTTAGTTCTGCTAGTTCATACCAAAGAATCCAGATCTTT
CCAGACACGATCTGGAATGTGTCTTACAGTGGAACAAGCAAAGCATGTTCAGATTCATTC
TACAGGAGCATGAGATGGTTGACTCAAAAGGACAACGCTTACCCTATTCAAGACGCCCAA
TACACAAATAATAGAGGAAAGAGCATCCTTTTCATGTGGGGCATAAATCACCCACCCACC
GATACTACACAGACAAATCTGTATACAAGGACTGACACAACAACAAGTGTGACAACAGAA
GATATAGATAGGACCTTCAAACCAGTGATAGGGCCAAGGCCCCTCGTCAATGGTCAGCAG
GGAAGAATTGATTATTATTGGTCGGTATTGAAACCAGGTCAGACATTGCGAGTAAGATCC
GATGGGAATCTAATTGCTCCATGGTATGGACACATTCTTTCAGGAGAGAGCCACGGAAGA
ATCCTGAAGACTGATTTAAACAGTGGCAACTGTGTAGTGCAATGTCAGACTGAAAGAGGT
GGCTTAAACACTACATTGCCCTTCCAAAATGTCAGTAAATATGCATTTGGAAACTGCCCA
AAGTATGTTGGAGTAAAGAGTCTCAAACTGGCAGTTGGTCTAAGGAATGTGCCTGCTAGA
TCAAGTAGAGGACTATTTGGGGCCATAGCTGGATTCATAGAGGGAGGTTGGTCAGGGCTA
GTCGCTGGTTGGTATGGGTTCCAGCATTCAAATGATCAAGGGGTTGGTATAGCTGCAGAT
AGAGACTCAACTCAAAGGGCAATTGACAAAATAACATCCAAAGTGAATAATATAGTCGAT
AAAATGAACAAGCAATATGAAATCATTGATCATGAATTCAGCGAGGTTGAAACTAGACTC
AATATGATCAATAATAAGATTGATGATCAAATACAAGACATATGGGCTTATAACGCAGAA
TTGCTAGTGCTGCTTGAAAACCAGAAAACACTCGACGAGCATGATGCAAATGTGAACAAT
CTATATAACAAAGTGAAGAGGGCACTGGGTTCCAATGCCATGGAAGATGGGAAAGGATGT
TTCGAGCTATACCATAAATGTGATGATCAGTGCATGGAGACAATTCGGAACGGGACCTAT
AACATGAGAAAGTATAAAGAGGAATCAAAACTAGAAAGACAGAAAATAGAAGGGGTCAAG
CTGGAATCTGAAGGAACTTACAAAATCCTCACCATTTATTCGACTGTCGCCTCATCTCTT
GTGATTGCAATGGGGTTTGCTGCCTTCTTGTTCTGGGCCATGTCCAATGGATCTTGCAGA
TGCAACATTTGTATATAATTGGCAAAAACACC
>gi|202071357|gb|FJ190128.1| Influenza A virus (A/chicken/Hebei/2/2002(H9N2)) segment 4 hemagglutinin (HA) gene, complete cds
TCACAACCACTCAAGATGGAAGCAGTATCACTAATAACTATACTACTAGTAGTAACAGCA
AGCAATGCAGACAAAATCTGCATCGGCTACCAATCAACAAACTCCACAGAAACTGTAGAC
ACGCTAACAGAAAACAATGTTCCTGTGACACATGCCAAAGAATTGCTCCACACAGAGCAC
AATGGGATGCTGTGTGCAACAAATCTGGGACATCCTCTTACTCTAGACACCTGTACCATT
GAAGGACTAATCTATGGCAACCCTTCTTGTAATCTACTGTTGGGAGGAAGAGAATGGTCC
TACATCGTCGAAAGACCATCGGCTGTTAATGGGTTGTGTTACCCCGGGAATGTAGAAAAC
CTAGAAGAACTAAGGTCACTTTTTAGCTCTGCTAGTTCTTACCAAAGAATCCAGATCTTT
CCAGACACAATCTGGAATGTGTCTTACAATGGGACAAGCAAAGCATGTTCAGATTCATTC
TACAGAAGCATGAGATGGTTGACCCAAAAGAACAACGCTTACCCTATTCAAGACGCCCAA
TACACAAATAATAGAGGAAAGAACATTCTTTTCATGTGGGGCATAAATCACCCACCCACT
GATACTGTGCAGACAAATCTGTACACAAGGGCTGACACAACAACAAGTGTGGCAACAGAA
GATATAAATAGGACCTTCAAACCATTGATAGGGCCAAGGCCTCTTGTCAATGGTCTGCAG
GGAAGAATTGATTATTATTGGTCGGTATTGAAACCAGGTCAGACATTGCGAGTAAGATCC
AATGGGAATCTAATCGCTCCATGGTATGGGTACATTCTTTCAGGAGAGAGCCACGGAAGA
ATCCTGAAGACTGATTTAAACAGTGGTAGCTGTGTAGTGCAATGTCAGACAGAAAGAGGT
GGCTTGAATACTACATTGCCATTCCACAATGTAAGTAAGTATGCATTTGGAAACTGCCCA
AAATATGTTGGAGTAAAGAGTCTCAAATTGGCAGTTGGTCTGGGGAATGTGCCTGCTAGA
TCAAGTAGAGGACTATTTGGAGCCATAGCTGGATTCATAGAGGGAGGTTGGTCAGGGCTA
GTCGCTGGTTGGTATGAGTTCCAACATTCAAATGACCAAGGGGTTGGTATGGCTGCAGAT
AGAGACTCAACTCAAAAGGCAATTGACAAAATAACATCCAAAGTGAATAATATAGTCGAT
AAAATGAACAAACAGTATGAAATTATTGATCATGAATTCAGCGAGGTTGAAACTAGACTC
AATATGATCAATAATAAGATTGATGACCAAATTCAAGACATATGGGCATATAACGCAGAA
TTGCTAGTGCTGCTTGAAAACCAGAAAACACTCGATGAGCATGATGCGAATGTAAACAAT
CTCTATAACAAAGTGAAGAGGGCACTGGGTTCCAATGCAGTGGAAGATGGGAAAGGATGT
TTCGAGCTATACCATAAATGTGATGACCAGTGCATGGAGACAATTCGGAACGGGACCTAT
AACAGGAGAAAGTATAAAGAGGAATCAAGACTAGAAAGACAGAAAATAGAAGGGGTCAAG
CTGGAATCTGAAGGAACTTACAAAATCCTCACCATTTATTCGACTGTCGCCTCATCTCTT
GTGATTGCAATGGGGTTTGCTGCCTTCTTGTTCTGGGCCATGTCCAATGGATCTTGCAGA
TGCAACATTTGTATATAATTGGCAAAAACACC
>gi|238800785|gb|GQ202036.1| Influenza A virus (A/chicken/Hebei/Y2/2009(H9N2)) segment 4 hemagglutinin (HA) gene, complete cds
ATGGAAGTAGCATCACTAATAACTATACTACTAGTAGTGACAGTAAGCAATGCAGACAAA
ATCTGTATCGGCTACCAATCAACAAACTCCACAGAAACTGTAGACACGCTAACAGAAAAC
AATGTTCCTGTGACACATGCCAAAGAATTGCTCCACACAGAGCACAATGGGATGCTATGT
GCAACAAATCTGGGACATCCCCTTATTCTAGACACCTGTAACATTGAAGGATTAATCTAT
GGCAACCCTTCCTGTGATCTACTGTTGGGAGGAAGAGAATGGTCCTACATTATAGAAAGG
CCATCGGCAGTCAATGGATTGTGTTACCCCGGGAATGTAGAAAACCTAGAAGAACTAAGG
TCACTTTTTAGTTCTGCTAGTTCTTACCAAAGAATCCAGATCTTTCCAGACACAATCTGG
AATGTGTCTTACAGTGGGACAAGCAATGCATGTTCAGATTCATTCTACAGAAGCATGAGA
TGGTTGACTCAAAAGAGCAACGCTTACCCTATTCAAGACGCCCAATACACAAATAATAGA
GGGAAGAACATCCTTTTCATGTGGGGCATAAATCACCCACCCACCGACACTGTGCAGACA
AATCTGTACACAAGGACCGACACAACAACAAGTGTGGCGACAGAAGACATAAATAGAACC
TTCAAACCATTAATAGGGCCAAGGCCTCTTGTCAATGGTCAGCAAGGAAGAATTGATTAT
TATTGGTCGATATTGAAACCAGGTCAGACACTGAGAGTAAGATCCAATGGGAATCTAATT
GCTCCTTGGTATGGACACGTTCTTTCAGGGGAGAGCCACGGAAGAATACTGAAGACTGAT
TTAAACAGTGGTAACTGTGTAGTGCAATGTCAGACAGAAAGAGGTGGCCTAAATACTACA
TTGCCATTCCAAAATGTAAGTAAGTATGCATTTGGAAACTGCCCGAAATATGTTGGCGTA
AAGAGTCTCAAATTGGCAGTTGGGCTGAGGAATGTGCCTGCTAGATCAAGTAGAGGACTA
TTTGGGGCTATAGCTGGATTCATAGAGGGAGGTTGGTCAGGCCTAGTCGCTGGTTGGTAT
GGATTCCAGCATTCAAATGATCAAGGGGTTGGTATGGCAGCAGACAGGGATTCAACCCAA
AAGGCAATTGACAAAATAACATCTAAAGTGAACAATATCGTCGATAAAATGAACAAACAG
TATGAAATTATTGATCATGAATTCAGCGAGGTTGAAACTCGACTCAACATGATCAATAAT
AAAATTGATGACCAAATTCAAGACATATGGGCATATAACGCAGAATTGCTAGTGCTGCTT
GAAAACCAGAAAACACTCGATGAGCATGATGCGAATGTGAACAACCTATATAATAAAGTG
AAAAGAGCATTGGGTTCCAATGCAATGGAAGATGGGAAAGGGTGTTTCGAGCTATACCAT
AAATGTGATGACCAGTGCATGGAAACAATTCGAAACGGGACCTACAACAGGAGAAAATAT
AAGGAGGAATCAAGACTAGAAAGACAGAAAATAGAAGGGGTCAAACTGGAATCTGAAGGA
ACTTACAAAATCCTCACCATTTATTCGACTGTCGCCTCATCTCTTGTGATTGCAATGGGG
TTTGCTGCCTTCTTGTTCTGGGCCATGTCCAATGGATCTTGCAGATGCAACATTTGTATA
TAA
>gi|238800783|gb|GQ202056.1| Influenza A virus (A/chicken/Hebei/A/2007(H9N2)) segment 4 hemagglutinin (HA) gene, complete cds
ATGGAAGTAGCATCACTAATAACTATACTACTAGTAGTGACAGTAAGCAATGCAGACAAA
ATCTGTATCGGCTACCAATCAACAAACTCCACAGAAACTGTAGACACGCTAACAGAAAAC
AATGTTCCTGTGACACATGCCAAAGAATTGCTCCACACAGAGCACAATGGGATGCTATGT
GCAACAAATCTGGGACATCCCCTTATTCTAGACACCTGTAACATTGAAGGATTAATCTAT
GGCAACCCTTCCTGTGATCTACTGTTGGGAGGAAGAGAATGGTCCTACATTGTAGAAAGG
CCATCGGCAGTCAATGGATTGTGTTACCCCGGGAATGTAGAAAACCTAGAAGAACTAAGG
TCACTTTTTAGTTCTGCTAGTTCTTACCAAAGAATCCAGATCTTTCCAGACACAATCTGG
AATGTGTCTTACAGTGGGACAAGCAAAGCATGTTCAGATTCATTCTACAGAAGCATGAGA
TGGTTGACTCAAAAGAGCAACGCTTACCCTATTCAAGACGCCCAATACACAAATAATAGA
GGGAAGAACATCCTTTTCATGTGGGGCATAAATCACCCACCCACCGACACTGTGCAGACA
AATCTGTACACAAGGACCGACACAACAACAAGTGTGGCGACAGAAGACATAAATAGAACC
TTCAAACCATTAATAGGGCCAAGGCCTCTTGTCAATGGTCTGCAAGGAAGAATTGATTAT
TATTGGTCGATATTGAAACCAGGTCAGACACTGAGAGTAAGATCCAATGGGAATCTAATT
GCTCCTTGGTATGGACACGTTCTTTCAGGGGAGAGCCACGGAAGAATACTGAAGACTGAT
TTAAACAGTGGTAACTGTGTAGTGCAATGTCAGACAGAAAGAGGTGGCCTAAATACTACA
TTGCCATTCCAAAATGTAAGTAAGTATGCATTTGGAAACTGCCCGAAATATGTTGGCGTA
AAGAGTCTCAAATTGGCAGTTGGGCTGAGGAATGTGCCTGCTAGATCAAGTAGAGGACTA
TTTGGGGCTATAGCTGGATTCATAGAGGGAGGTTGGTCAGGCCTAGTCGCTGGTTGGTAT
GGATTCCAGCATTCAAATGATCAAGGGGTTGGTATGGCAGCAGACAGGGATTCAACCCAA
AAGGCAATTGACAAAATAACATCTAAAGTGAACAATATCGTCGATAAAATGAACAAACAG
TATGAAATTATTGATCATGAATTCAGCGAGGTTGAAACTCGACTCAACATGATCAATAAT
AAAATTGATGACCAAATTCAAGACATATGGGCATATAACGCAGAATTGCTAGTGCTGCTT
GAAAACCAGAAAACACTCGATGAGCATGATGCGAATGTGAACAACCTATATAATAAAGTG
AAAAGAGCATTGGGTTCCAATGCAATGGAAGATGGGAAAGGGTGTTTCGAGCTATACCAT
AAATGTGATGACCAGTGCATGGAAACAATTCGAAACGGGACCTACAACAGGAGAAAATAT
AAGGAGGAATCAAGACTAGAAAGACAGAAAATAGAAGGGGTCAAACTGGAATCTGAAGGA
ACTTACAAAATCCTCACCATTTATTCGACTGTCGCCTCATCTCTTGTGATTGCAATGGGG
TTTGCTGCCTTCTTGTTCTGGGCCATGTCCAATGGATCTTGCAGATGCAACATTTGTATA
TAA
>gi|217385749|gb|FJ534546.1| Influenza A virus (A/chicken/Hebei/7/2008(H9N2)) segment 4 hemagglutinin (HA) gene, complete cds
ATGGAAGTAGCATCACTAATAACTATACTACTAGTAGTGACAGTAAGCAATGCAGACAAA
ATCTGTATCGGCTACCAATCAACAAACTCCACAGAAACTGTAGACACGCTAACAGAAAAC
AATGTTCCTGTGACACATGCCAAAGAATTGCTCCACACAGAGCACAATGGGATGCTATGT
GCAACAAATCTGGGACATCCCCTTATTCTAGACACCTGTAACATTGAAGGATTAATCTAT
GGCAACCCTTCCTGTGATCTACTGTTGGGAGGAAGAGAATGGTCCTACATTGTAGAAAGG
CCATCGGCAGTCAATGGATTGTGTTACCCCGGGAATGTAGAAAACCTAGAAGAACTAAGG
TCACTTTTTAGTTCTGCTAGTTCTTACCAAAGAATCCAGATCTTTCCAGACACAATCTGG
AATGTGTCTTACAGTGGGACAAGCAAAGCATGTTCAGATTCATTCTACAGAAGCATGAGA
TGGTTGACTCAAAAGAGCAACGCTTACCCTATTCAAGACGCCCAATACACAAATAATAGA
GGGAAGAACATCCTTTTCATGTGGGGCATAAATCACCCACCCACCGACACTGTGCAGACA
AATCTGTACACAAGGACCGACACAACAACAAGTGTGGCGACAGAAGACATAAATAGAACC
TTCAAACCATTAATAGGGCCAAGGCCTCTTGTCAATGGTCTGCAAGGAAGAATTGATTAT
TATTGGTCGATATTGAAACCAGGTCAGACACTGAGAGTAAGATCCAATGGGAATCTAATT
GCTCCTTGGTATGGACACGTTCTTTCACGGGAGAGCCACGGAAGAATACTGAAGACTGAT
TTAAACAGTGGTAACTGTGTAGTGCAATGTCAGACAGAAAGAGGTGGCCTAAATACTACA
TTGCCATTCCAAAATGTAAGTAAGTATGCATTTGGAAACTGCCCGAAATATGTTGGCGTA
AAGAGTCTCAAATTGGCAGTTGGGCTGAGGAATGTGCCTGCTAGATCAAGTAGAGGACTA
TTTGGGGCTATAGCTGGATTCATAGAGGGAGGTTGGTCAGGCCTAGTCGCTGGTTGGTAT
GGATTCCAGCATTCAAATGATCAAGGGGTTGGTATGGCAGCAGACAGGGATTCAACCCAA
AAGGCAATTGACAAAATAACATCTAAAGTGAACAATATCGTCGATAAAATGAACAAACAG
TATGAAATTATTGGTCATGAATTCAGCGAGGTTGAAACTCGACTCAACATGATCAATAAT
AAAATTGATGACCAAATTCAAGACATATGGGCATATAACGCAGAATTGCTAGTGCTGCTT
GAAAACCAGAAAACACTCGATGAGCATGATGCGAATGTGAACAACCTATATAATAAAGTG
AAAAGAGCATTGGGTTCCAATGCAATGGAAGATGGGAAAGGGTGTTTCGAGCTATACCAT
AAATGTGATGACCAGTGCATGGAAACAATTCGAAACGGGACCTACAACAGGAGAAAATAT
AAGGAGGAATCAAGACTAGAAAGACAGAAAATAGAAGGGGTCAAACTGGAATCTGAAGGA
ACTTACAAAATCCTCACCATTTATTCGACTGTCGCCTCATCTCTTGTGATTGCAATGGGG
TTTGCTGCCTTCTTGTTCTGGGCCATGTCCAATGGATCTTGCAGATGCAACATTTGTATA
TAA
>gi|217385745|gb|FJ534548.1| Influenza A virus (A/chicken/Hebei/C4/2008(H9N2)) segment 4 hemagglutinin (HA) gene, complete cds
ATGGAAGTAGCATCACTAATAACTATACTACTAGTAGTGACAGTAAGCAATGCAGACAAA
ATCTGTATCGGCTACCAATCAACAAACTCCACAGAAACTGTAGACACGCTAACAGAAAAC
AATGTTCCTGTGACACATGCCAAAGAATTGCTCCACACAGAGCACAATGGGATGCTATGT
GCAACAAATCTGGGACATCCCCTTATTCTAGACACCTGTAACATTGAAGGATTAATCTAT
GGCAACCCTTCCTGTGATCTACTGTTGGGAGGAAGAGAATGGTCCTACATTGTAGAAAGG
CCATCGGCAGTCAATGGATTGTGTTACCCCGGGAATGTAGAAAACCTAGAAGAACTAAGG
TCACTTTTTAGTTCTGCTAGTTCTTACCAAAGAATCCAGATCTTTCCAGACACAATCTGG
AATGTGTCTTACAGTGGGACAAGCAAAGCATGTTCAGATTCATTCTACAGAAGCATGAGA
TGGTTGACTCAAAAGAGCAACGCTTACCCTATTCAAGACGCCCAATACACAAATAATAGA
GGGAAGAACATCCTTTTCATGTGGGGCATAAATCACCCACCCACCGACACTGCGCAGACA
AATCTGTACACAAGGACTGACACAACAACAAGTGTGGCGACAGAAGACATAAATAGAACC
TTCAAACCATTAATAGGGCCAAGGCCTCTTGTCAATGGTCTGCAAGGAAGAATTGATTAT
TATTGGTCGATATTGAAACCAGGTCAGACACTGAGAGTAAGATCCAATGGGAATCTAATT
GCTCCTTGGTATGGACACGTTCTTTCAGGGGAGAGCCACGGAAGAATACTGAAGACTGAT
TTAAACAGTGGTAACTGTGTAGTGCAATGTCAGACAGAAAGAGGTGGCCTAAATACTACA
TTGCCATTCCAAAATGTAAGTAAGTATGCATTTGGAAACTGCCCGAAATATGTTGGCGTA
AAGAGTCTCAAATTGGCAGTTGGGCTGAGGAATGTGCCTGCTAGATCAAGTAGAGGACTA
TTTGGGGCTATAGCTGGATTCATAGAGGGAGGTTGGTCAGGCCTAGTCGCTGGTTGGTAT
GGATTCCAGCATTCAAATGATCAAGGGGTTGGTATGGCAGCAGACAGGGATTCAACCCAA
AAGGCAATTGACAAAATAACATCTAAAGTGAACAATATCGTCGATAAAATGAACAAACAG
TATGAAATTATTGATCATGAATTCAGCGAGGTTGAAACTCGACTCAACATGATCAATAAT
AAAATTGATGACCAAATTCAAGACATATGGGCATATAACGCAGAATTGCTAGTGCTGCTT
GAAAACCAGAAAACACTCGATGAGCATGATGCGAATGTGAACAACCTATATAATAAAGTG
AAAAGAGCATTGGGTTCCAATGCAATGGAAGATGGGAAAGGGTGTTTCGAGCTATACCAT
AAATGTGATGACCAGTGCATGGAAACAATTCGAAACGGGACCTACAACAGGAGAAAATAT
AAGGAGGAATCAAGACTAGAAAGACAGAAAATAGAAGGGGTCAAACTGGAATCTGAAGGA
ACTTACAAAATCCTCACCATTTATTCGACTGTCGCCTCATCTCTTGTGATTGCAATGGGG
TTTGCTGCCTTCTTGTTCTGGGCCATGTCCAATGGATCTTGCAGATGCAACATTTGTATA
TAA
>gi|217384853|gb|FJ499463.1| Influenza A virus (A/chicken/Hebei/4/2008(H9N2)) segment 4 hemagglutinin (HA) gene, complete cds
ATGGAAGTAGCATCACTAATAACTATACTACTAGTAGTGACAGTAAGCAATGCAGACAAA
ATCTGTATCGGCTACCAATCAACAAACTCCACAGAAACTGTAGACACGCTAACAGAAAAC
AATGTTCCTGTGACACATGCCAAAGAATTGCTCCACACAGAGCACAATGGGATGCTATGT
GCAACAAATCTGGGACATCCCCTTATTCTAGACACCTGTAACATTGAAGGATTAATCTAT
GGCAACCCTTCCTGTGATCTACTGTTGGGAGGAAGAGAATGGTCCTACATTGTAGAAAGG
CCATCGGCAGTCAATGGATTGTGTTACCCCGGGAATGTAGAAAACCTAGAAGAACTAAGG
TCACTTTTTAGTTCTGCTAGTTCTTACCAAAGAATCCAGATCTTTCCAGACACAATCTGG
AATGTGTCTTACAGTGGGACAAGCAAAGCATGTTCAGATTCATTCTACAGAAGCATGAGA
TGGTTGACTCAAAAGAGCAACGCTTACCCTATTCAAGACGCCCAATACACAAATAATAGA
GGGAAGAACATCCTTTTCATGTGGGGCATAAATCACCCACCCACCGACACTGTGCAGACA
AATCTGTACACAAGGACCGACACAACAACAAGTGTGGCGACAGAAGACATAAATAGAACC
TTCAAACCATTAATAGGGCCAAGGCCTCTTGTCAATGGTCAGCAAGGAAGAATTGATTAT
TATTGGTCGATATTGAAACCAGGTCAGACACTGAGAGTAAGATCCAATGGGAATCTAATT
GCTCCTTGGTATGGACACGTTCTTTCAGGGGAGAGCCACGGAAGAATACTGAAGACTGAT
TTAAACAGTGGTAACTGTGTAGTGCAATGTCAGACAGAAAGAGGTGGCCTAAATACTACA
TTGCCATTCCAAAATGTAAGTAAGTATGCATTTGGAAACTGCCCGAAATATGTTGGCGTA
AAGAGTCTCAAATTGGCAGTTGGGCTGAGGAATGTGCCTGCTAGATCAAGTAGAGGACTA
TTTGGGGCTATAGCTGGATTCATAGAGGGAGGTTGGTCAGGCCTAGTCGCTGGTTGGTAT
GGATTCCAGCATTCAAATGATCAAGGGGTTGGTATGGCAGCAGACAGGGATTCAACCCAA
AAGGCAATTGACAAAATAACATCTAAAGTGAACAATATCGTCGATAAAATGAACAAACAG
TATGAAATTATTGATCATGAATTCAGCGAGGTTGAAACTCGACTCAACATGATCAATAAT
AAAATTGATGACCAAATTCAAGACATATGGGCATATAACGCAGAATTGCTAGTGCTGCTT
GAAAACCAGAAAACACTCGATGAGCATGATGCGAATGTGAACAACCTATATAATAAAGTG
AAAAGAGCATTGGGTTCCAATGCAATGGAAGATGGGAAAGGGTGTTTCGAGCTATACCAT
AAATGTGATGACCAGTGCATGGAAACAATTCGAAACGGGACCTACAACAGGAGAAAATAT
AAGGAGGAATCAAGACTAGAAAGACAGAAAATAGAAGGGGTCAAACTGGAATCTGAAGGA
ACTTACAAAATCCTCACCATTTATTCGACTGTCGCCTCATCTCTTGTGATTGCAATGGGG
TTTGCTGCCTTCTTGTTCTGGGCCATGTCCAATGGATCTTGCAGATGCAACATTTGTATA
TAA
>gi|525552661|gb|KF313567.1| Influenza A virus (A/chicken/Hebei/2/2000(H9N2)) segment 4 hemagglutinin (HA) gene, complete cds
ATGGAAACAATATCACTAAGAACTATACTACTAGTAGTAACAGCAAGCAATGCAGATAAA
ATCTGCATCGCCTACCAATCAACAAACTCCACAGAAACTGTGGATACGCTAACAGAAACC
AATGTTCCTGTGACACATGCCACAGAATTGCTCCACACAGAGCACAATGGAATGCTGTGT
GCAACAAATCTGGGACACCCTCTCATTCTAGACACCTGTACCATTGAAGGACTGATCTAT
GGCAACCCTTCTTGTGACCTGCTGTTGGGACGAAGAGAATGGTCCTACATCGTCGAAAGA
CCATCGGCTGTTAATGGAATGTGTTACCCCGGTAATGTAGAAAACCTAGAGGAACTAAGG
TTACTTTTTAGTTCTGCTAGTTCCTATCAAAGAATCCAGATATTTCCAGACACGATCTGG
AATGTGACTTACAGTGGAACAAGCAAAGCATGTTCAGATTCATTCTACAGGAGCATGAGA
TGGTTGACTCAAAAGAACAACGCTTACCCTGTTCAAGACGCCCAATACACAAATAATGGA
GGAAAGAGCACTCTTTTCATGTGGGGCATAAATCACCCACCTACTGATACTGTACAGACA
AATTTGTACACAAGGACCGACACAACAACAAGTGTGACAACAGAAGATATAAATAGGACC
TTCAAACCAGTGATAGGGCCAAGGCCCCTTGTCAATGGTATGCAGGGAAGAATTGATTAT
TATTGGTCGGTATTAAAACCAGGTCAGACATTGCGAGTGAGATCCAATGGGAATCTACTT
GCTCCATGGTATCGACACATTCTTTCAGGAGACAGCCACGGAAGAATCCTGAAGACTGAT
TTAAACAGTGGTAACTGTGTAGTGCAATGTCAAACTGAAAGAGGTGGCTTAAACACTACA
TTGCCGTTCCACAATGTCAGTAAATATGCATTTGGAAACTGCCCAAAATACGTTGGAGTA
AAGAGTCTCAAACTGGCAGTAGGTCTGAGGAATGTGCCTGCTAGATCAAGTAGAGGACTA
TTTGGGGCCATAGCTGGATTCATAGAGGGAGGTTGGTCAGGGCTAGTCGCTGGTTGGTAT
GGGTTCCAGCATTCAAATGATCAAGGGGTTGGTATGGCTGCAGACAGAGACTCAACTCAA
AAGGCAATTGACAAAATAACATCCAAAGTGAATAATATAGTCGATCCAATGAACAAGCAA
TATGAAATCATTGATCATGAATTCAGCGAGATTGAAACTAGACTCAATATGATCAACAAT
AAAGTTGATGACCAAATACAAGACATATGGGCATATAATGTAGAATTGCTAGTGCTGCTT
GAAAACCAGAAAACACTCGATGAGCATGATGCGAATGTAAACAATCTATATAACAAAGTG
AAGAGGGCACTAGGTTCCAATGCGATGGAAGATGCGAAAGGATGTTTCGAGCTATACCAT
AAGTGTGATGATCAGTGCATGGAGACAATTCGGAACGGGACCTATAACAGGAGAAAGTAT
AAAGAGGAATCAAGACTAGAAAGACAGAAAATAGAAGGGGTCAAGCTGGAATCTGAGGGA
ACTTACAAAATCCTCACCATTTATTCGACTGTCGCCTCATCTCTTGTGATTGCAATGGGG
TTTGCTGCCTTCTTGTTCTGGGCCATGTCCAATGGATCTTGCAGATGCAACATTTGTATA
TAA
>gi|525552646|gb|KF313562.1| Influenza A virus (A/goose/Hebei/9/2007(H9N2)) segment 4 hemagglutinin (HA) gene, complete cds
ATGGAAGCAGTATCACTAATAACTATACTACTAGTAGTAACAGTAAGCAATGCAGATCAA
ATCTGCATCGGCTACCAATCAACAAACTCCACAGAAACTGTAGACACGCTAACAGAAAAC
AATGTTCCTGTGACACATGCCACAGAATTGCTCCACACAGAGCACAATGGGATGCTGTGT
GCAACAAATCTGGGACATCCTCTTATTCTAGACACCTGTACCATTGAAGGACTAATCTAT
GGCAACCCTTCTTGTAATCTACTGTTGGGAGGAAGAGAATGGTCCTACATCGTCGAAAGA
CCATCGGCTGTTAATGGGTTGTGTTACCCCGGTAATGTAGAAACCCTAGAAGAACTAAGG
TCACTTTTTAGCTCTGCTAGTTCTTACCAAAGCATCCAGATCTTTCCAGACACAATCTGG
AATGTGTCTTACAGTGGGACAAGCAAAGCATGTTCAGATTCATTCTACGGAAGCATGAGA
TGGTTGGCCCAAAAGAACAATGCTTACCCTATTCAAGACGCCCAATACACAAATAATAGA
GGAGGGAACATTCCTTTCATGTGGGGCATAAATCACGGTCCCACTGATACTGTGCAGACA
AATCTGTACACAAGGACTGACACAACAACAAGTGTGGCAACAGAAGATATAAATAGGACC
TTCAAACCATTGATAGGGCCAAGGCCTCTTGTCAATGGTCAGCAGGGAAGAATTGATTAT
TATTGGTCGGTATTGAAACCAGGTCAGACATTGCGAGTAAGATCCAATGGGAATCTAACC
GCTCCATGGTATGCCCACATTCTTTCAGGAGAGAGCCACGGAAGAATCCTGAAGACTGAT
TTAAACAGTGGTAACTGTGTAGTGCAATGTCAGACAGAAAGAGGTGGCTTGAATACTACA
TTGCCATTCCACAATGTAAGTAAGTATGCATTTGGAAACTGCCCAAAATATGTTGGAGTA
AAGAGTCTCAAATTGGCAGTTGGTCTGAGGAATGTGCCTGCTAGATCAAGTAGAGGACTA
TTTGGAGCCATAGCTGGATTCATAGAGGGAGGTTGGTCAGGGCTAGTCGCTGGTTGGTAT
GGGTTCCAGCATTCAAATGATCAAGGGGTTGGTATGGCTGCAGATAGAGACTCAACTCAA
AAGGCAATTGACAAAATAACATCCAAAGTGAATAATATAGTCGATAAAATGAACAAACAG
TATGAAATTATTGATCATGAATTCAGCGAGGTTGAAACTAGACTCAATATGATCAATGAT
AAGATTGATGACCAAATTCAAGACATATGGGCATATAACGCAGAATTGCTAGTGCTGCTT
GAAAACCAGAAACCACTCGATGAGCATGATGCGAATGTAAACAATCTCTATAACAAAGTG
AAAAGGACACTGGGTTCCAATGCAGTGGAAGATGGGAAAGGATGTTTCGAGCTATACCAT
AAATGTGATGACCAGTGCATGGAGACAATTCGGAACGGGACCTATAACAGGAGAAAGTAT
AAAGAGGAATCAAGACTAGAAAGACAGAAAATAGAAGGCGTCAAGCTGGAATCTGAAGGA
ACTTACAAAATCCTCACCATTTATTCGACTGTCGCCTCATCTCTTGTGATTGCAATGGGG
TTTGCTGCCTTCTTGTTCTGGGCCATGTCCAATGGATCTTGCAGATGCAACATTTGTATA
TAA
>gi|488468885|gb|KC920693.1| Influenza A virus (A/chicken/Hebei/QHDzd/2012(H9N2)) segment 4 hemagglutinin (HA) gene, complete cds
ATGGAAGTAGTATCACTAATAACTATACTACTAGTAGCAACAGTAAGCAATGCAGATAAG
ATCTGCATCGGCTATCAATCAACAAACTCCACAGAAACTGTGGACACACTAACAGAAAAC
AATGTCCCTGTGACACATGCCAAAGAACTGCTACACACAGAGCACAATGGGATGCTGTGT
GCAACAAGCTTGGGACACCCTCTTATTCTAGACACCTGCACCATTGAAGGACTAATCTAT
GGCAATCCTTTTTGTGATCTATTGTTGGGAGGAAGAGAATGGTCCTATATCGTCGAGAGA
CCATCAGCTGTTAACGGATTGTGTTATCCCGGGAATGTAGAAAATCTAGAAGAGCTAAGG
TCACTTTTTAGTTCTGCTAGGTCTTATCAAAGGATTCAGATTTTCCCAGACACAATCTGG
AATGTGTCTTACAGTGGGACAAGCAAAGCATGTTCAGATTCATTCTACAGAAGCATGAGA
TGGTTGACTCAAAAGAACAACGCTTACCCTATTCAGGACGCCCAATACACAAATAATCAA
GAGAAGAACATTCTTTTCATGTGGGGCATAAATAACCCACCCACCGATACTGCGCAGACA
AATCTGTACACAAGAACCGACACAACAACGAGTGTGGCAACAGAAGAAATAAATAGGATC
TTCAAACCATTGATAGGACCAAGGCCTCTTGTCAATGGTTTGATGGGAAGAATTGATTAT
TATTGGTCGGTATTAAAACCGGGTCAAACACTGCGAATAAGATCTAATGGGAATCTAATA
GCTCCATGGTATGGACACATTCTTTCAGGAGAGAGCCACGGAAGAATCCTGAAGACTGAT
TTAAAAAGGGGTAGCTGCACAGTGCAATGTCAGACTGAGAAAGGTGGCTTAAACACAACA
TTGCCATTCCAAAATGTAAGTAAGTATGCATTTGGAAACTGCTCGAAATACATTGGCACA
AAGAGTCTCAAACTTGCAGTTGGTCTGAGGAATGTGCCTTCTAGATCTAGTAGAGGACTA
TTCGGGGCCATAGCAGGATTTATAGAGGGAGGTTGGTCAGGACTAGTTGCTGGTTGGTAT
GGATTCCAGCATTCAAATGACCAAGGGGTTGGTATGGCAGCAGATAGAGACTCAACCCAA
AAGGCAATTGATAAAATAACATCCAAAGTGAATAACATAGTCGACAAAATGAACAAGCAG
TATGAAATTATTGATCATGAATTCAGTGAGGTTGAAACTAGACTTAACATGATCAATAAT
AAGATTGATGATCAAATCCAAGATATATGGGCATATAATGCAGAATTGCTAGTTCTGCTT
GAAAACCAGAAAACACTCGATGAGCATGAAGCAAATGTAAACAATCTATATAATAAAGTG
AAGAGGGCGTTGGGTTCCAATGCAGTGGAAGATGGGAAAGGATGTTTCGAGCTATACCAC
AAATGTGATGACCAGTGCATGGAGACAATTCGGAACGGGACCTACAACAGAAGGAAGTAT
CAAGAGGAGTCAAAATTAGAAAGACAGAAAATAGAGGGGGTTAAGCTGGAATCTGAAGGA
ACTTACAAAATCCTCACCATTTATTCGACTGTCGCCTCATCTCTTGTGATTGCAATGGGG
TTTGCTGCCTTCTTGTTCTGGGCCATGTCCAATGGGTCTTGCAGATGCAACATTTGTATA
TAA
>gi|296784835|gb|CY063662.1| Influenza A virus (A/swine/Hebei/012/2008(H9N2)) segment 4 sequence
AGCAGCATCACTAATAACTATACTACTAGTAGTGACAGTAAGCAATGCAGACAAAATCTG
TATCGGCTACCAATCAACAAACTCCACAGAAACTGTAGACACGCTAACAGAAAACAATGT
TCCTGTGACACATGCCAAAGAATTGCTCCACACAGAGCACAATGGGATGCTATGTGCAAC
AAATCTGGGACATCCCCTTATTCTAGACACCTGTAACATTGAAGGATTAATCTATGGCAA
CCCTTCCTGTGATCTACTGTTGGGAGGAAGAGAATGGTCCTACATTGTAGAAAGGCCATC
GGCAGTCAATGGATTGTGTTACCCCGGGAATGTAGAAAACCTAGAAGAACTAAGGTCACT
TTTTAGTTCTGCTAGTTCTTACCAAAGAATCCAGATCTTTCCAGACACAATCTGGAATGT
GTCTTACAGTGGGACAAGCAAAGCATGTTCAGATTCATTCTACAGAAGCATGAGATGGTT
GACTCAAAAGAGCAACGCTTACCCTATTCAAGACGCCCAATACACAAATAATAGAGGGAA
GAACATCCTTTTCATGTGGGGCATAAATCACCCACCCACCGACACTGTGCAGACAAATCT
GTACACAAGGACCGACACAACAACAAGTGTGGCGACAGAAGACATAAATAGAACCTTCAA
ACCATTAATAGGGCCAAGGCCTCTTGTCAATGGTCAGCAAGGAAGAATTGATTATTATTG
GTCGATATTGAAACCAGGTCAGACGCTGAGAGTAATATCCAATGGGAATCTAATTGCTCC
TTGGTATGGACACGTTCTTTCAGGGGAGAGCCGCGGAAGAATACTGAAGACTGATTTAAA
CAGTGGTAACTGTGTAGTGCAATGTCAGACAGAAAGAGGTGGCCTAAATACCACATTGCC
ATTCCAAAATGTAAGTAAGTATGCATTTGGAAACTGCCCGAAATATGTTGGCGTAAAGAG
TCTCAAATTGGCAGTTGGGCTGAGGAATGTGCCTGCTAGATCAAGTAGAGGACTATTTGG
GGCTATAGCTGGATTCATAGAGGGAGGCTGGTCAGGCCTAGTCGCTGGTTGGTATGGATT
CCAGCATTCAAATGATCAAGGGGTTGGTATGGCAGCAGACAGGGATTCAACCCAAAAGGC
AATTGACAAAATAACATCTAAAGTGAACAATATCGTCGATAAAATGAACAAACAGTATGA
AATTATTGATCATGAATTCAGCGAGGTTGAAACTCGACTCAACATGATCAATAATAAAAT
TGATGACCAAATTCAAGACATATGGGCATATAACGCAGAATTGCTAGTGCTGCTTGAAAA
CCAGAAAACACTCGATGAGCATGATGCGAATGTGAACAACCTATATAATAAAGTGAAAAG
AGCATTGGGTTCCAATGCAATGGAAGATGGGAAAGGGTGTTTCGAGCTATACCATAAATG
TGATGACCAGTGCATGGAAACAATTCGAAACGGGACCTACAACAGGAGAAAATATAAGGA
GGAATCAAGACTAGAAAGACAGAAAATAGAAGGGGTCAAACTGGAATCTGAAGGAACTTA
CAAAATCCTCACCATTTATTCGACTGTCGCCT
