# Supplementary material for: A global phylogenetic analysis in order to determine the host species and geography dependent features present in the evolution of avian H9N2 influenza hemagglutinin
Source: PeerJ. 2014 Oct 30;2:e655. doi: 10.7717/peerj.655 (PMC4217197; doi:10.7717/peerj.655)
Supplement: Supplemental Information 5 — There are two directories one for the protein sequences and a second for the nucleotide sequences. There are also two MEGA files that include the nucleotide alignment (.mas file) and the phylogenetic trees (.mts file). [file peerj-02-655-s005.zip › Raw Nucleotide Data/Heilongjiang.fasta]

>gi|66733516|gb|DQ064367.1| Influenza A virus (A/chicken/Heilongjiang/48/01(H9N2)) hemagglutinin (HA) gene, complete cds
AGCAAAAGCAGGGGAATTTCACAACCACTCAAGATGGAAGTAGTATCACTAATAACTATA
CTACTAGTAGCAACAGTAAGCAATGCAGATAAAATCTGCATCGGCTACCAGTCAACAAAC
TCCACAGAAACTGTAGACACGCTAACAGAAAACAATGTTCCTGTGACACATGCCAAAGAA
TTGCTCCACACAGAGCACAATGGGATGCTGTGTGCAACAAATCTGGGACATCCTCTTATT
CTAGACACCTGTACAATTGAAGGGCTAATCTATGGCAACCCTTCCTGTGATCTACTGCTG
GGAGGAAGAGAATGGTCCTATATCGTCGAAAGACCATCGGCTGTTAATGGATTGTGTTAC
CCTGGAAATGTAGAAAACCTAGAAGAACTAAGGTCACTTTTTAGCTCTGCTAGGTCTTAC
CAAAGAATCCAGATCTTTCCAGACACAATCTGGAATGTGTCTTACAGTGGAACAAGCAAA
GCATGTTCAGATTCATTCTACAGAAGCATGAGATGGTTGACTCAAAAGAACAACGCTTAC
CCTGTTCAAGACGCCCAATACACAAATAATAGAGGAAAGAACATTCTTTTCATGTGGGGA
ATAAATCACCCACCCACTGATACTGCGCAGACAAATCTGTACACAAGGACTGACACAACA
ACAAGTGTGGCAACAGAAGATATAAATAGGACCTTCAAACCATTGATAGGGCCAAGGCCT
CTTGTCAATGGTCTGCAAGGAAGGATTGATTATTATTGGGCGGTATTGAAACCAGGTCAG
ACATTGCGAGTAAAATCTAATGGGAATCTAATCGCTCCATGGTATGGACACATTCTTTCA
GGAGAGAGCCACGGAAGAATCCTGAAGACGGATTTAAACAGTGGTAACTGTGTAGTGCAA
TGTCAAACAGAAAGAGGTGGCTTGAATACTACATTGCCATTCCACAATGTAAGTAAGTAT
GCATTTGGAAACTGCCCAAAATATGTTGGAGTAAAGAGTCTCAAATTAGCAGTTGGTTTG
AGGAATGTGCCTGCTAGATCAAGTAGAGGACTATTTGGAGCCATAGCTGGATTCATAGAG
GGAGGTTGGTCAGGACTAGTTGCTGGTTGGTATGGGTTCCAGCATTCAAATGATCAAGGA
ACTGGTATGGCTGCAGATAGAGACTCAACTCAAAAGGCAATTGACAAAATAACGTCCAAA
GTAAATAATATAGTCGATAAAATGAACAAACAGTATGAAATTATTGATCATGAATTCAGC
GAGGTTGAAACTAGACTCAATATGATCAATAATAAGATTGATGACCAAATTCAAGACATA
TGGGCATATAACGCAGAATTGCTAGTACTGCTTGAAAACCAGAAAACGCTCGATGAGCAT
GATGCGAATGTAAACAATCTATATAACAAAGTGAAGAGGGCACTGGGTTCCAATGCAGTG
GAAGATGGGAAAGGATGCTTCGAGCTATACCATAAATGTGATGACCAGTGCATGGAGACA
ATTCGGAACGGGACCTATAACAGAAGAAAGTATAAAGAGGAATCAAGACTAGAGAGACAG
AAAATAGAAGGGGTCAAACTGGAATCTGAAGGAACCTACAAAATCCTCACCATTTATTCG
ACTGTCGCCTCATCTCTTGTTATTGCAATGGGGTTTGCTGCCTTCTTGTTCTGGGCCATG
TCCAATGGATCTTGCAGATGCAACATTTGTATATAATTGGCAAAAACACCCTTGTTTCTA
CT
>gi|66733514|gb|DQ064366.1| Influenza A virus (A/chicken/Heilongjiang/35/00(H9N2)) hemagglutinin (HA) gene, complete cds
AGCAAAAGCAGGGGAATAACATAGCCAATCAAGATGGAAACAAAAGCAATAATTGCTGCA
CTGCTAATGGTAACAGCAGCCAATGCTGATAAAATCTGCATTGGCTATCAATCAACAAAC
TCCACCGAAACTGTCGACACACTGACAGAGAGCAATGTTCCTGTAACACACACTAAAGAA
TTGCTCCACACAGAACACAATGGGATATTGTGTGCAACTGATCTAGGACATCCCCTCATT
CTAGACACCTGCACTATTGAAGGACTAATCTATGGAAATCCTTCCTGTGACATACTACTA
GGAGGAAAAGAATGGTCCTACATCGTTGAAAGGTCGTCAGCCGTCAATGGAATGTGTTAC
CCAGGGAATGTAGAGAACCTAGAAGAGCTTAGGTCACTTTTCAGTTCTGCAAAATCTTAC
AAAAGAATCCAAATCTTTCCAGATAAAACTTGGAATGTAACATACAGCGGAACAAGCAGA
GCATGCTCAAATTCATTCTATAGGAGCATGAGATGGCTGACCCACAATAGTAATTCCTAC
CCTTTTCAGAACGCTCATTACACCAACAATGAGAGGGAGAACATTCTTTTCATGTGGGGC
ATACACCATCCACCTACCGACACAGAACAGACAGACTTGTACAAGAAGGCCGATACAACA
ACAAGTGTGACAACAGAAGATATAAGTCGCACTTTCAAACCAGTAATAGGGCCAAGGCCC
CTTGTCAACGGCCAGCAGGGAAGAATCGATTACTATTGGTCTGTACTAAAACCTGGGCAG
ACTTTGAGAATAAGGTCCAATGGAAATCTAATTGCCCCTTGGTATGGACATGTTCTTACG
GGAGAGAGCCATGGAAGAATCCTAAAGACTGATTTGAACAATGGTAATTGTGTGGTACAA
TGTCAGACTGAAAAAGGAGGACTCAATACAACCTTGCCATTTCACAATATTAGCAAATAT
GCATTTGGGAATTGTCCTAAGTATGTTGGGGTGAAAAGTCTCAAATTGGCAGTTGGTTTA
AGGAATGTGCCTGCTGTATCTAGTAGAGGACTGTTCGGAGCAATAGCTGGGTTCATAGAG
GGAGGTTGGCCAGGGCTAGTGGCCGGATGGTATGGTTTTCAACATTCAAACGATCAGGGA
GTTGGGATGGCCGCAGACAAGGGATCTACCCAAAAAGCAATCGATAAAATAACATCAAAA
GTGAACAACATAATCGATAAAATGAACAAGCAATATGAGGTCATTGATCATGAATTCAAT
GAGCTTGAGGGCAGGCTGAACATGATCAACAACAAAATTGATGATCAGATTCAAGACATT
TGGGCTTATAATGCAGAGTTGCTGGTCTTGCTTGAAAACCAGAAAACTCTAGATGAGCAT
GATGCAAATGTGAACAACCTATACAACAAAGTGAAAAGAGCCTTGGGTTCCAATGCTGTA
GAGGATGGAAACGGATGCTTTGAACTGTACCACAAATGTGATGATCAATGCATGGAAACA
ATCAGAAATGGAACCTACGACAGGCAGAAATACCAAGAAGAATCAAGATTAGAAAGGCAG
AAAATAGAAGGGGTAAAGCTGGAATCTGAGGGCACTTACAAGATCCTCACCATTTATTCG
ACTGTCGCCTCATCTCTTGTGCTTGCAATGGGGTTTGCTGCCTTCCTATTCTGGGCCATG
TCCAATGGCTCTTGCAGATGCAACATTTGTATATAATTAGCAAAAACACCCTTGTTTCTA
CT
>gi|202071361|gb|FJ190130.1| Influenza A virus (A/chicken/Heilongjiang/2/2002(H9N2)) segment 4 hemagglutinin (HA) gene, complete cds
TCACAACCACTCAAGATGGAAGCAACATCACTAATAACTATACTACTACTAGTAACAACA
AGCAATGCAGATAAAATCTGCATCGGCTACCAATCAACAAACTCCACAGAAACTGTGGAT
ACGCTAGCAGAAAACAATGTTCCTGTGACACATGCCAAAGAATTGCTCCACACAGAGCAC
AATGGGATGCTGTGTGCAACAAATCTGGGACATCCTCTCATTCTAGACACCTGTACCATT
GAAGGACTGATCTATGGCAACCCTTCTTGTGATCTGCTGTTAGGAGGAGGAGAATGGTCC
TACATCGTCGAAAGACCATCGGCTGTTAATGGAATGTGTTACCCCGGGAATGTAGAAAAC
CTAGAGGAACTAAGGTCACTTTTTAGTTCTGCTAGTTCATACCAAAGAATCCAGATCTTT
CCAGACACGATCTGGAATGTGTCTTACAGTGGAACAAGCAAAGCATGTTCAGATTCATTC
TACAGGAGCATGAGATGGTTGACTCAAAAGGACAACGCTTACCCTATTCAAGACGCCCAA
TACACAAATAATAGAGGAAAGAGCATCCTTTTCATGTGGGGCATAAATCACCCACCCACC
GATACTACACAGACAAATCTGTATACAAGGACTGACACAACAACAAGTGTGACAACAGAA
GATATAGATAGGACCTTCAAACCAGTGATAGGGCCAAGGCCCCTTGTCAATGGTCAGCAG
GGAAGAATTGATTATTATTGGTCGGTATTGAAACCAGGTCAGACATTGCGAGTAAGATCC
GATGGGAATCTAATTGCTCCATGGTATGGACACATTCTTTCAGGAGAGTGCCACGGAAGA
ATCCTGAAGACTGATTTAAACAGTGGTAACTGTGTAGTGCAATGTCAGACTGAAAGAGGT
GGCTTAAACACTACATTGCCCTTCCAAAATGTCAGTAAATATGCATTTGGAAACTGCCCA
AAGTATGTTGGAGTAAAGAGTCTCAAACTGGCAGTTGGTCTAAGGAATGTGCCTGCTAGA
TCAAGTAGAGGACTATTTGGGGCCATGGCTGGATTCATAGAGGGAGGTTGGTCAGGGCTA
GTGGCCGGATGGTATGGTTTTCAACATTCAAACGATCAGGGAGTTGGGATGGCCGCAGAC
AAGGGATCTACCCAAAAAGCAATCGATAAAATAACATCAAAAGTGAACAACATGATCGAT
AAAATGAACAAGCAATATGAGGTCATTGATCATGAATTCAATGAGCTTGAGGCCAGGCTG
AACATGATCAACAACAAAATTGATGATCAGATTCAAGACATTTGGGCTTATAATGCAGAG
TTGCTGGTCTTGCTTGAAAACCAGAAAACTCTAGATGAGCATGATGCAAATGTGAACAAC
CTATACAACAAAGTGAAAAGAGCCTTGGGTTCCAATGCTGTAGAGGATGGAAACGGATGC
TTTGAACTGTACCACAAATGTGATGATCAATGCATGGAAACAATCAGAAATGGAACCTAC
GACAGGCAGAAATACCAAGAAGAATCAAGATTAGAAAGGCAGAAAATAGAAGGGGTAAAG
CTGGAATCTGAGGGCACTTACAAGATCCTCACCATTTATTCGACTGTCGCCTCATCTCTT
GTGCTTGCAATGGGGTTTGCTGCCTTCCTATTCTGGGCCACGTCCAATGGCTCTTGCAGA
TGCAACATTTGTATATAATTGGCAAAAACACC
>gi|202071327|gb|FJ190113.1| Influenza A virus (A/chicken/Heilongjiang/u/1998(H9N2)) segment 4 hemagglutinin (HA) gene, complete cds
TCACAACCACTCAAGATGGAAGCAAAAGCAATAATTGCTGCACTGCTAATGGTAACAGCA
GCCAATGCTGATAAAATCTGCATTGGCTATCAATCAACAAACTCCACCGAAACTGTCGAC
ACACTGACAGAGAGCAATGTTCCTGTAACACACACTAAAGAATTGCTCCACACAGAACAC
AATGGGATATTGTGTGCAACTGATCTAGGACATCCCCTCATTCTAGACACCTGCACTATT
GAAGGACTAATCTATGGAAATCCTTCCTGTGACATACTACTAGGAGGAAAAGAATGGTCC
TACATCGTTGAAAGGTCGTCAGCCGTCAATGGAATGTGTTACCCAGGGAATGTAGAGAAC
CTAGAAGAGCTTAGGTCACTTTTCAGTTCTGCAAAACCTTACAAAAGAATCCAAATCTTT
CCAGATAAAACTTGGAATGTAACATACAGCGGAACAAGCAGAGCATGCTCAAATTCATTC
TATAGGAGCATGAGATGGCTGACCCACAATAGTAATTCCTACCCTTTTCAGAACGCTCAT
TACACCAACAATGAGAGGGAGAACATTCTTTTCATGTGGGGCATACACCATCCACCTACC
GACACAGAACAGACAGACTTGTACAAGAAGGCCGATACAACAACAAGTGTGACAACAGAA
GATATAAATCGCACTTTCAAACCAGTAATAGGGCCAAGGCCCCTTGTCAACGGCCAGCAG
GGAAGAATCGATTACTATTGGTCTGTACTAAAACCTGGGCAGACTTTGAGAATAAGGTCC
AATGGAAATCTAATTGCCCCTTGGTATGGACATGTTCTTACGGGAGAGAGCCATGGAAGA
ATCCTAAAGACTGATTTGAACAATGGTAATTGTGTGGTACAATGTCAGACTGAAAAAGGA
GGACTCAATACAACCTTGCCATTTCACAATATTAGCAAATATGCATTTGGGAATTGTCCT
AAGTATGTTGGGGTGAAAAGTCTCAAATTGGCAGTTGGTTTAAGGAATGTGCCTGCTGTA
TCTAGTAGAGGACTGTTCGGAGCAATAGCTGGGTTCATAGAGGGAGGTTGGTCAGGGCTA
GTCGCCGGATGGTATGGTTTTCAACATTCAAACGATCAGGGAGTTGGGATGGCCGCAGAC
AAGGGATCTACCCAAAAAGCAATCGATAAAATAACATCAAAAGTGAACAACATAATCGAT
AAAATGAACAAGCAATATGAGGTCATTGATCATGAATTCAATGAGCTTGAGGGCAGGCTG
AACATGATCAACAACAAAATTGATGATCAGATTCAAGACATTTGGGCTTATAATGCAGAG
TTGCTGGTCTTGCTTGAAAACCAGAAAACTCTAGATGAGCATGATGCAAATGTGAACAAC
CTATACAACAAAGTGAAAAGAGCCTTGGGTTCCAATGCTGTAGAGGATGGAAACGGATGC
TTTGAACTGTACCACAAATGTGATGATCAATGCATGGAAGCAATCAGAAATGGAACCTAC
GACAGGCAGAAATACCAAGAAGAATCAAGGTTAGAAAGGCAGAAAATAGAAGGGGTAAAG
CTGGAATCTGAGGGCACTTACAAGATCCTCACCATTTATTCGACTGTCGCCTCATCTCTT
GTGCTTGCAATGGGGTTTGCTGCCTTCCTATTCTGGGCCATGTCCAATGGCTCTTGCAGA
TGCAACATTTGTATATAATTGGCAAAAACACC
>gi|525552637|gb|KF313559.1| Influenza A virus (A/chicken/Heilongjiang/7/2004(H9N2)) segment 4 hemagglutinin (HA) gene, complete cds
ATGGACGTAGTATCACTAATAACTATACCACTAGTAGTAACAGTAAGCAATGCCGATAAA
ATCTGCATAGGCTACCAATCAACAAACTCCACAGAAACTGTAGACACGCTAACAGAAAAC
AATGTTCCTGTGACACATGCCAAAGAATTGCTCCACACAGAGCACAATGGGATGCTGTGT
GCAACAAGTCTGGGACATCCTCTTATTCTAGACACCTGTACCATTGAAGGACTAATCTAT
GGCAACCCTTCTTGTAATCTACTGTTGGGAGGAAGAGAATGGTCCTACATCGTCGAAAGA
CCATCGGCTGTTAATGGGTTGTGTTACCCTGGGAATGTAGAACACCTAGAAGAACTAAGG
TCACTTTTTAGCTCTGCTAGTTCTTACCACCGAATCCAGATCTTTCCAGACACAATCTGG
AATGTATCTTACAGTGGGACAAGCAAAGCATGTTCAGATTCATTCTACAGAAGCATGAGA
TGGTTAACTCAAAAGAACAACGCTTACCCTATTCAAGACGCCGCATACACAAATAATAGA
GGAAAGAACATTCTTTTCATGTGGGGCATAAATCACCCACCCACTGATACTGTGCAGACA
AATCTGTACACAAGGACTGACACAACAACGAGTGTGGCAACAGAAGATATAAATAGGACC
TTCAAACCATTGATAGGGCCAAGGCCTCTTGTCAATGGTCTGCAGGGAAGAATTGATTAT
TATTGGTCGGTATTGAAACCAGGTCAGACATTACGAGTAAGATCCAATGGGAATCTAATC
GCTCCATGGTATGGGCACATTCTTTCAGGAGAGAGCCACGGAAGAATCCTGAAGACTGAT
TTAACCAGTGGTAACTGTGTAGTGCAATGTCAGACAGAAAGAGGTGGCTTGAATACTACA
TTGCCATTCCACAATGTGAGTACGTATGCATTTGGAAACTGCCCAAAATATGTTGGAGTA
AAGAGTCTCAAATTGGCAGTTGGTCTGAGGAATGTGCCTGCTAGATCAAGTAGAGGACTA
TTTGGAGCCATAGCTGGATTCATAGAGCCAGGTTGGTCAGGGCTAGTCGCTGGTTGGTAT
GGGTTCCAGCATTCAAATGATCAAGGGGTTGGTATGGCTGCAGATAGAGACTCAACTCAA
AAGGCAATTGACAAAATAACATCCAAAGTGAATAATATAGTCGACAAAATGAACAAACAG
TATGAAATTATTGATCATGAATTCAGCGAGGTTGAGACTAGACTCAATATGATCAATAAT
AAGATTGATGACCAAATTCTAGACATATGGGCATATAACGCAGAATTGCTAGTGCTGCTT
GAGAACCAGAAAACACTCGATGAGCATGATGCGAATGTAAACAATCTCTATAACAAAGTG
AAGAGGGCACTGCGTTCCAATGCAGTGGAAGATGGGAAAGGATGTTTCGAGCTATATCAT
AAATGTGATGACCAGTGCATGGAGACAATTCGGAACGGGACCTATAACAGGAGAAAGTAT
AAAGAGGAATCAAGACTAGAAAGACAGACAATAGAAGGGGTCAAGCTGGAATCTGAGGGA
ACTTACACCATCCTCACCATTTATTCGACTGTCGCCTCATCTCTTGTGATTGCAATGGGG
TTTGCTGCCTTCTTGTTCTGGGCCATGTCCAATGGATCTTGCAGATGCAACATTTGTATA
TGA
