# Supplementary material for: A global phylogenetic analysis in order to determine the host species and geography dependent features present in the evolution of avian H9N2 influenza hemagglutinin
Source: PeerJ. 2014 Oct 30;2:e655. doi: 10.7717/peerj.655 (PMC4217197; doi:10.7717/peerj.655)
Supplement: Supplemental Information 5 — There are two directories one for the protein sequences and a second for the nucleotide sequences. There are also two MEGA files that include the nucleotide alignment (.mas file) and the phylogenetic trees (.mts file). [file peerj-02-655-s005.zip › Raw Nucleotide Data/hongkongDNA.fasta]

>gi|8894695|emb|AJ404627.1| Influenza A virus ha gene for Hemagglutinin, genomic RNA, strain A/Hong Kong/1074/99(H9N2)
GCAAAAGCAGGGGAATTACTTAACTAGCAAAATGGAAACAATATCACTAATAACTATACT
ACTAGTAGTAACAGCAAGCAATGCAGATAAAATCTGCATCGGCCACCAGTCAACAAACTC
CACAGAAACTGTGGACACGCTAACAGAAACCAATGTTCCTGTGACACATGCCAAAGAATT
GCTCCACACAGAGCACAATGGAATGCTGTGTGCAACAAGTCTGGGACATCCCCTCATTCT
AGACACATGCACTATTGAAGGATTAGTCTATGGCAACCCTTCTTGTGACCTGCTGTTGGA
AGGAAGAGAATGGTCCTACATCGTCGAAAGATCATCAGCTGTAAATGGAACGTGTTACCC
TGGGAATGTAGAAAACCTAGAGGAACTCAGGACACTTTTTAGTTCCGCTAGTTCCTACCA
AAGAATCCAAATCTTCCCAGACACAACCTGGAATGTGACTTACACTGGAACAAGCAGAGC
ATGTTCAGGTTCATTCTACAGGAGTATGAGATGGCTGACTCAAAAGAGCGGTTTTTACCC
TGTTCAAGACGCCCAATACACAAATAACAGGGGAAAGAGCATTCTTTTCGTGTGGGGCAT
ACATCACCCACCCACCTATACCGAACAAACAAATTTGTACATAAGAAACGACACAACAAC
AAGCGTGACAACAGAAGATTTGAATAGGACCTTCAAACCAGTGATAGGGCCAAGGCCCCT
TGTCAATGGTCTGCAGGGAAGAATTGATTATTATTGGTCGGTACTAAAACCAGGCCAAAC
ATTGCGAGTAAGATCCAATGGGAATCTAATTGCTCCATGGTATGGACACGTTCTTTCAGG
AGGGAGCCATGGAAGAATCCTGAAGACTGATTTAAAAAGTGGTAATTGTGTAGTGCAATG
TCAGACTGAAAAAGGTGGCTTAAACAGTACATTGCCATTCCACAATATCAGTAAATATGC
ATTTGGAACCTGCCCCAAATATGTAAGAGTTAATAGTCTCAAACTGGCAGTCGGTCTGAG
GAACGTGCCTGCTAGATCAAGTAGAGGACTATTTGGAGCCATAGCTGGATTCATAGAAGG
AGGTTGGCCAGGACTAGTCGCTGGCTGGTATGGTTTCCAGCATTCAAATGATCAAGGGGT
TGGTATGGCTGCAGATAGGGATTCAACTCAAAAGGCAATTGATAAAATAACATCCAAGGT
GAATAATATAGTCGACAAGATGAACAAGCAATATGAAATAATTGATCATGAATTCAGTGA
GGTTGAAACTAGACTCAATATGATCAATAATAAGATTGATGACCAAATACAAGACGTATG
GGCATATAATGCAGAATTGCTAGTACTACTTGAAAATCAGAAAACACTCGATGAGCATGA
TGCGAACGTGAACAATCTATATAACAAGGTGAAGAGGGCACTGGGCTCCAATGCTATGGA
AGATGGGAAAGGCTGTTTCGAGCTATACCATAAATGTGATGATCAGTGCATGGAAACAAT
TCGGAACGGGACCTATAATAGGAGAAAGTATAGAGAGGAATCAAGACTAGAAAGGCAGAA
AATAGAGGGGGTTAAGCTGGAATCTGAGGGAGCTTACAAAATCCTCACCATTTATTCGAC
TGTCGCCTCATCTCTTGTGCTTGCAATGGGGTTTGCTGCCTTCCTGTTCTGGGCCATGTC
CAATGGATCTTGCAGATGCAACATTTGTATATAA
>gi|8894693|emb|AJ404626.1| Influenza A virus ha gene for Hemagglutinin, genomic RNA, strain A/Hong Kong/1073/99(H9N2)
GCAAAAGCAGGGGAATTACTTAACTAGCAAAATGGAAACAATATCACTAATAACTATACT
ACTAGTAGTAACAGCAAGCAATGCAGATAAAATCTGCATCGGCCACCAGTCAACAAACTC
CACAGAAACTGTGGACACGCTAACAGAAACCAATGTTCCTGTGACACATGCCAAAGAATT
GCTCCACACAGAGCATAATGGAATGCTGTGTGCAACAAGCCTGGGACATCCCCTCATTCT
AGACACATGCACTATTGAAGGACTAGTCTATGGCAACCCTTCTTGTGACCTGCTGTTGGG
AGGAAGAGAATGGTCCTACATCGTCGAAAGATCATCAGCTGTAAATGGAACGTGTTACCC
TGGGAATGTAGAAAACCTAGAGGAACTCAGGACACTTTTTAGTTCCGCTAGTTCCTACCA
AAGAATCCAAATCTTCCCAGACACAACCTGGAATGTGACTTACACTGGAACAAGCAGAGC
ATGTTCAGGTTCATTCTACAGGAGTATGAGATGGCTGACTCAAAAGAGCGGTTTTTACCC
TGTTCAAGACGCCCAATACACAAATAACAGGGGAAAGAGCATTCTTTTCGTGTGGGGCAT
ACATCACCCACCCACCTATACCGAGCAAACAAATTTGTACATAAGAAACGACACAACAAC
AAGCGTGACAACAGAAGATTTGAATAGGACCTTCAAACCAGTGATAGGGCCAAGGCCCCT
TGTCAATGGTCTGCAGGGAAGAATTGATTATTATTGGTCGGTACTAAAACCAGGCCAAAC
ATTGCGAGTACGATCCAATGGGAATCTAATTGCTCCATGGTATGGACACGTTCTTTCAGG
AGGGAGCCATGGAAGAATCCTGAAGACTGATTTAAAAGGTGGTAATTGTGTAGTGCAATG
TCAGACTGAAAAAGGTGGCTTAAACAGTACATTGCCATTCCACAATATCAGTAAATATGC
ATTTGGAACCTGCCCCAAATATGTAAGAGTTAATAGTCTCAAACTGGCAGTCGGTCTGAG
GAACGTGCCTGCTAGATCAAGTAGAGGACTATTTGGAGCCATAGCTGGATTCATAGAAGG
AGGTTGGCCAGGACTAGTCGCTGGCTGGTATGGTTTCCAGCATTCAAATGATCAAGGGGT
TGGTATGGCTGCAGATAGGGATTCAACTCAAAAGGCAATTGATAAAATAACATCCAAGGT
GAATAATATAGTCGACAAGATGAACAAGCAATATGAAATAATTGATCATGAATTCAGTGA
GGTTGAAACTAGACTCAATATGATCAATAATAAGATTGATGACCAAATACAAGACGTATG
GGCATATAATGCAGAATTGCTAGTACTACTTGAAAATCAAAAAACACTCGATGAGCATGA
TGCGAACGTGAACAATCTATATAACAAGGTGAAGAGGGCACTGGGCTCCAATGCTATGGA
AGATGGGAAAGGCTGTTTCGAGCTATACCATAAATGTGATGATCAGTGCATGGAAACAAT
TCGGAACGGGACCTATAATAGGAGAAAGTATAGAGAGGAATCAAGACTAGAAAGGCAGAA
AATAGAGGGGGTTAAGCTGGAATCTGAGGGAACTTACAAAATCCTCACCATTTATTCGAC
TGTCGCCTCATCTCTTGTGCTTGCAATGGGGTTTGCTGCCTTCCTGTTCTGGGCCATGTC
CAATGGATCTTGCAGATGCAACATTTGTATATAA
>gi|347326462|gb|CY098089.1| Influenza A virus (A/environment/Hong Kong/1226/1999(H9N2)) hemagglutinin (HA) gene, complete cds
ATGGAAGTAGTATCACTAATAACTATACTACTAGTAGTAACAATAGGCAATGCAGATAAA
ATCTGCATCGGCTACCAATCAACAAACTCCACAGAAACTGTAGACACGCTAACAGAAAAC
AATGTTCCTGTGACACATGCCAAAGAATTACTCCACACGGAGCACAATGGGATGCTGTGT
GCAACAAATCTGGGACATCCTCTCATTCTAGACACTTGTACCATTGAAGGACTGATCTAT
GGCAACCCTTCTTGTGATCCACTGCTGGGAGGAAGAGAATGGTCCTACATCGTCGAAAGA
CCATCGGCTGTTAATGGAATGTGTTACCCCGGGAATGTAGAAAACCTAGAGGAACTAAGG
TCACTTTTTAGCTCTGCTAGTTCCTACCAAAGAATCCAGATCTTTCCAGACACAATCTGG
AATGTGTCTTACAGTGGAACAAGCAAAGCATGTTCAGATTCATTCTACAGGAGCATGAGA
TGGTTGACTCAAAAGAACAACGCTTACCCTATTCAAGACGCTCAATACACAAATAATAGA
GGAAAGAGCATTCTTTTCATGTGGGGCATAAATCACCCACCCACCGATACTGCACAGACA
AATCTGTACACAAGGACTGACACAACAACAAGTGTGGCAACAGAAGATATAAATAGGACT
TTCAAACCAGTAATAGGGCCAAGGCCCCTTGTCAATGGTCTGCAGGGGAGAATTGATTAT
TATTGGTCGGTATTGAAACCAGGTCAGACATTGCGAGTAAGATCCAATGGGAATCTAATC
GCTCCATGGTATGGACACATTCTTTCAGGAGAGAGCCATGGAAGAATCCTGAAGACTGAC
CTAAACAGTGGTAACTGTGTAGTGCAATGTCAGACAGAAAGAGGTGGCTTAAATACTACA
TTGCCATTCCACAATGTCAGTAAATATGCATTTGGAAACTGCCCAAAATATGTTGGAGTA
AAGAGTCTCAAACTGGCAGTTGGTCTGAGGAATGTGCCTGCTAGATCAAGTAGAGGACTA
TTTGGGGCCATAGCTGGATTCATAGAGGGAGGTTGGTCAGGGCTAGTCGCTGGTTGGTAT
GGATTCCAGCATTCAAATGATCAAGGGGTTGGTATGGCTGCAGATAGAGATTCAACTCAA
AAGGCAATTGACAAAATAACATCCAAAGTGAATAATATAGTCGATAAAATGAACAAGCAA
TATGAAATTATTGATCATGAATTCAGCGAGGTTGAAGCTAGACTCAATATGATCAATAAT
AAGATTGATGACCAAATTCAAGACATATGGGCATATAACGCAGAATTGCTGGTGCTGCTT
GAAAACCAGAAAACACTTGATGAGCATGATGCGAATGTAAACAATCTATATAACAAAGTG
AAGAGGGCACTGGGTTCCAATGCAATGGAAGATGGGAAAGGATGTTTCGAGCTATACCAT
AAATGTGATGATCAGTGCATGGAGACAATTCGGAACGGGACCTATAACAGGAGAAAGTAT
AAAGAGGAATCAAGACTAGAAAGACAGAAAATAGAAGGGGTCAAGCTGGAATCTGAAGGA
ACTTACAAAATCCTCACCATTTATTCGACTGTCGCCTCATCTCTTGTGGTTGCAATGGGG
TTTGCTGCCTTCTTGTTCTGGGCCATGTCCAATGGATCTTGCAGGTGCAACATTTGTATA
TAA
>gi|513130469|gb|KF188289.1| Influenza A virus (A/Hong Kong/69955/2008(H9N2)) segment 4 hemagglutinin (HA) gene, complete cds
ATGGAAACAGTATCACTAATAACTATGCTACTAGTAGCAACAGTAATCAATGCAGATAAA
ATCTGCATCGGCTACCAATCAACAAACTCCACAGAAACTGTAGACACATTAACAGAAAAC
AATGTCCCTGTGACACATGCCAAAGAATTGCTCCACACAGAGCACAATGGGATGCTGTGT
GCAACAAACTTGGGATATCCTCTTATTCTGGACACCTGTACCATTGAAGGACTAATCTAT
GGCAATCCTTCTTGTGATCTACTGTTGGGAGGAAGAGAATGGTCCTACATCGTTGAGAGA
CCGTCGGCTGTCAATGGATTGTGTTACCCCGGGAATGTAGAAAATCTAGAAGAGCTAAGG
TCACTTTTTAGTTCTGCAAGTTCCTATCAAAGGATCCAGATTTTTCCAGACACAATCTGG
AATGTGTCTTACAGTGGGACAAGCAAAGCATGTTCAGATTCATTCTACAGAAGCATGAGA
TGGTTGACCCAAAAGAACAACGCTTACCCTATTCAAGACGCCCAATACACAAATAATCGA
GAAAAGAACATTCTTTTCATGTGGGGCATAAATCACCCACCCACCGATACTGCGCAGACA
AATCTGTACACAAGAACCGACACAACAACAAGTGTGGCAACAGAAGAAATAAATAGGACC
TTCAAACCATTGATAGGACCAAGGCCTCTTGTCAATGGTTTACAGGGAAGAATTGATTAT
TATTGGTCGGTATTGAAACCAGGTCAAACACTGCGAATCAGATCCAATGGGAATCTAATA
GCTCCATGGTATGGACACATTCTTTCAGGAGAGAGCCACGGAAGAATCCTGAAGACTGAT
CTAAAAAGGGGTAGCTGTACAGTGCAATGTCAGACAGAAAAAGGTGGCTTAAACACAACA
TTGCCATTCCAAAATGTAAGTAAGTATGCATTTGGAAACTGTTCGAAATATGTTGGAGTG
AAGAGTCTCAAACTTGCAGTAGGTCTGAGGAACGTGCCTTCTAGATCTAGTAGAGGACTA
TTCGGGGCCATAGCTGGATTCATAGAGGGAGGTTGGTCAGGACTAGTTGCTGGTTGGTAT
GGGTTCCAGCATTCAAATGACCAAGGAGTTGGTATGGCAGCAGATAGAGACTCAACCCAA
AAGGCAATTGATAAAATAACATCCAAAGTGAATAACATAGTCGATAAAATGAACAAACAA
TATGAAATTATTGATCATGAATTCAGTGAGGTTGAAACTAGACTTAACATGATCAATAAT
AAGATCGATGATCAAATTCAAGACATATGGGCATATAACGCAGAGTTGCTAGTGCTGCTT
GAAAACCAGAAAACACTCGATGAGCATGATGCAAATGTAAACAATCTATATAATAAAGTG
AAGAGGGCGTTAGGTTCCAATGCAGTGGAAGATGGGAAAGGGTGTTTCGAGCTATACCAC
AAATGTGATGACCAGTGCATGGAGACAATTCGGAACGGGACCTACAACAGGAGGAGGTAT
CAAGAGGAATCAAAATTGGAAAGACAGAAAATAGAGGGGGTCAAGCTGGAATCTGAAGGA
ACTTACAAAATCCTCACCATTTATTCGACTGTCGCCTCATCTCTTGTGATTGCAATGGGG
TTTGCTGCCTTCTTGTTCTGGGCCATGTCCAATGGGTCTTGCAGATGCAACATTTGTATA
TAA
>gi|513130425|gb|KF188335.1| Influenza A virus (A/chicken/Hong Kong/NT10/2011(H9N2)) segment 4 hemagglutinin (HA) gene, complete cds
AATTTCTTAACTAGCAGAATGGAAACAATATCACTAATGACTATACTACTGATAACGACA
GCAAGCAATGCAGATAAAATCTGCATCGGTCACCAGTCAACAAACTCCACAGAAACTGTG
GACACGCTAACAGAAACCAATGTTCCTGTGACACATGCCAAAGAATTGCTCCAAACAGAG
CACAATGGAATGCTGTGTGCGACAAATCTGGGGCATCCCCTCATTCTAGACACATGCACT
ATCGAAGGACTAATCTATGGCAACCCCTCTTGTGACCTGCTATTGGAGGGAAGAGAATGG
TCCTACATAGTCGAAAGACCCTCAGCTGTAAACGGAACTTGTTACCCTGGGAATGTAGAA
AACCTAGAGGAACTCAGGACACTTTTTAGTTCCGCCAGTTCCTACCAAAGAATCCAAATC
TTCCCAGACACAATATGGAATGTTACTTACACTGGAACAAGCAGATCATGTTCAGGTTCA
TTCTACAGGAGTATGAGATGGCTGACTCAAAAAAGCGGGTTTTACCCTGTCCAAGACGCC
AAATACACAAATAACAGGGGGAAGAACATCCTCTTCGTGTGGGGTATACATCACCCACAC
ACCTATACCGACCAAACAACTTTGTACATAAGAAACGACACAACAACAAGTGTGACAACA
GAGGAGTTGAATAGAATCTTCAAACCAGTGATAGTGCCAAGGCTTCTTGTCAATGGTCAG
CAGGGGAGAATTGATTATTATTGGTCAGTACTAAAACCAGGCCAAACATTGCGAGTAAGA
TCCAATGGGAATCTAATTGCTCCATGGTATGGACACGTTCTTTCAGGAGGGAGCCATGGA
AGAATCCTGAAGACTGATTTAAAAGGTGGTAATTGTGTAGTGCAATGTCAGACTGAAAAG
GGTGGATTCAACAGTACATTGCCCTTCCACAATATCAGCAAATATGCATTTGGAACCTGC
CCCAAATATGTAAAAGTCAATAGTCTCAAACTGGCAATTGGTCTGAGGAATGTGCCTGCT
AGATCAAATAGAGGACTATTTGGGGCTATCGCTGGTTTCATAGAAGGAGGTTGGCCAGGA
CTAGTAGCTGGCTGGTATGGTTTCCAGCATTCAAATGATCAAGGGGTTGGTATGGCCGCA
GATAGGGATTCAACTCAAAAGGCAGTTGATAAAATAACATCTAAGGTGAATAATATAGTC
GACAAGATGAATAAGCAATATGAAATAATTGATCATGAATTCAGTGAGGTTGAAACTAGA
CTCAATATGATCAATAATAAGATTGATGACCAAATACAAGACATATGGGCATATAATGCA
GAACTGCTAGTACTACTTGAAAACCAGAAAACGCTCGATGAGCATGATGCGAACGTAAAC
AATCTATATAACAAGGTGAAGAGGGCCCTGGGCTCCAATGCTATGGAAGATGGGAAAGGT
TGTTTCGAGTTATACCATAAGTGTGATGATCAATGCATGGAAACAATTCGAAACGGGACC
TATAATAGGAGAAAGTATAGAGAGGAATCAAGATTAGAACAGCAGAGAATAGAAGGGGTT
AAACTGGAATCTGAGGGAACTTACAAAATCCTCACTATTTATTCGACTGTCGCCTCATCT
CTTGTGCTTGCGATGGGGTTTGCTGCCTTCCTGTTCTGGGCCATGTCCAATGGTTCTTGC
AGGTGCAACATTTGTATATAATTAGCA
>gi|513130389|gb|KF188361.1| Influenza A virus (A/chicken/Hong Kong/CRA45/2010(H9N2)) segment 4 hemagglutinin (HA) gene, complete cds
ATGGAAACAGTATCACTAATAACTATGCTACTAGTAGCAACAGTAATCAATGCAGATAAA
ATCTGCATCGGCTACCAATCAACAAACTCCACAGAAACTGTAGACACATTAACAGAAAAC
AATGTCCCTGTGACACATGCCAAAGAATTGCTCCACACAGAGCACAATGGGATGCTGTGT
GCAACAAACTTGGGACATCCTCTTATTCTAGACACCTGTACCATTGAAGGACTAATCTAT
GGCAATCCTTCTTGTGATCTACTGTTGGGAGGAAGAGAATGGTCCTACATCGTTGAGAGA
CCATCGGCTGTTAATGGATTGTGTTACCCCGGGAATGTAGAAAATCTAGAAGAGCTAAGG
TCACTTTTTAGTTCTGCCAGTTCCTATCAAAGGATCCAGATTTTTCCAGACACAATCTGG
AATGTGTCTTACAGTGGGACAAGCAAAGCATGTTCAGATTCATTCTACAGAAGCATGAGA
TGGCTGACCCAAAAGAACAACGCTTACCCTATTCAAGACGCCCAATACACAAATAATCGA
GAAAAGAACATTCTTTTCATGTGGGGCATAAATCACCCACCCACCGATACTGCGCAGACA
AATCTGTACACAAGAACCGACACAACAACAAGTGTGGCAACAGAAGAAATAAATAGGACC
TTCAAACCATTGATAGGACCAAGGCCTCTTGTCAATGGTTTACAGGGAAGAATTGATTAT
TATTGGTCGGTATTGAAACCAGGTCAAACACTGCGAATCAGATCCAATGGGAATCTAATA
GCTCCATGGTATGGACACATTCTTTCAGGAGAGAGCCACGGAAGAATCCTGAAGACTGAT
CTAAAAAGGGGTAGCTGTACAGTGCAATGTCAGACAGAGAAAGGTGGATTAAACACAACA
TTGCCATTCCAAAATGTAAGTAAGTATGCATTTGGAAACTGTTCGAAATATGTTGGAGTG
AAGAGTCTCAAACTTGCAGTAGGTCTGAGGAATGTGCCTTCTAGATCTAGTAGAGGACTA
TTCGGGGCCATAGCTGGATTCATAGAGGGAGGTTGGTCAGGACTAGTTGCTGGTTGGTAT
GGATTCCAGCATTCAAATGACCAAGGGGTTGGTATGGCAGCAGATAGAGACTCAACCCAA
AAGGCAATTGATAAAATAACATCCAAAGTGAATAACATAGTCGATAAAATGAACAAACAA
TATGAAATTATTGATCATGAATTCAGTGAGGTTGAAACTAGACTTAACATGATCAATAAT
AAGATCGATGATCAAATTCAAGACATATGGGCATATAACGCAGAGTTGCTAGTGCTGCTT
GAAAACCAGAAAACACTCGATGAGCATGATGCAAATGTAAACAATCTATATAATAAAGTG
AAGAGGGCATTAGGTTCCAATGCAGTGGAAGATGGGAAAGGATGTTTCGAGCTATACCAC
AAATGTGATGACCAGTGTATGGAGACAATTCGGAACGGGACCTACAACAGGAGGAGGTAT
CAAGAGGAATCAAAATTGGAAAGACAGAAAATAGAGGGGGTCAAGCTGGAATCTGAAGGA
ACTTACAAAATCCTTACCATTTATTCGACTGTCGCCTCATCTCTTGTGATTGCAATGGGG
TTTGCTGCCTTCTTGTTCTGGGCCATGTCCAATGGGTCTTGCAGATGCAACATTTGTATA
TAATTGGAA
>gi|513130361|gb|KF188391.1| Influenza A virus (A/chicken/Hong Kong/NT155/2008(H9N2)) segment 4 hemagglutinin (HA) gene, complete cds
ATGGAAGTAGTATCACTAATAACTATACTACTAGTAATAACAGTAAGCAATGCGGATAAA
ATCTGCATTGGCTACCAATCAACAAACTCCACCGAAACTGTAAACACGCTAACCGAAGAC
AATGTTCCTGTGACACATGCCAAAGAATTGCTTCACACAGAACACAATGGGATGCTATGT
GCAACAAATCTGGGACGCCCTCTTATTCTAGACACCTGTACCATTGAAGGACTAATCTAT
GGCAACCCTTCTTGTGATCTACTGCTGGGAGGAAGAGAATGGTCCTATATTGTCGAAAGA
CCATCTGCTGTTAATGGACTGTGTTACCCCGGAAACGTAGAAAACCTAGAAGAATTAAGG
TCACTTTTTAGCTCTGCTAGTTCTTACCAAAGAATCCAGATCTTTCCAGACACAATCTGG
AATGTGTCTTACAGTGGAACAAGCAAAGCATGTTCAGATTCATTCTACAGAAGCATGAGA
TGGTTGACTCAAAAGAACAATGCTTACCCTGTTCAAGACGCCCAATACACAAATAATAGA
GGAAGGAACATTCTTTTCATGTGGGGCATAAATCACCCACCCACTGATACTGCGCAGACA
AATCTGTACACAAGGACTGACACAACAACAAGTGTGGCGACAGAAGATATAAATAGGACC
TTCAAACCATTGATAGGGCCAAGGCCTCTTGTCAATGGTCTGCAAGGAAGGATTGACTAT
TATTGGGCGGTGTTGAAACCAGGTCAGACATTGCGAATAAGATCCAACGGGAATCTAATC
GCTCCATGGTATGGACACATTCTTTCAGGGGAGAGTCACGGAAGAATCCTGAAAACGGAT
TTAAACAGCGGTAACTGTGTAGTGCAATGTCAATCAGAAAGAGGTGGCTTGAATACTACA
TTGCCATTCCACAACGTAAGCAAGTACGCATTTGGAAATTGCCCAAAATATGTTGGAGTA
AAGAGTCTCAAATTGGCAGTCGGTCTGAGGAATGTGCCTGCTAGATCAAGTAGAGGGCTA
TTTGGAGCCATAGCTGGTTTCATAGAAGGAGGTTGGTCAGGATTGGTTGCTGGCTGGTAT
GGGTTCCAGCATTCAAATGATCAGGGGACTGGTATGGCTGCAGATAGAGACTCGACGCAA
AAGGCAATTGACAAAATAACATCCAAAGTAAATAATATAGTCGATAAAATGAACAAACAG
TATGAAATTATTGATCATGAATTCAGCGAGATTGAAACTAGACTTAATATGATCAATAAT
AAGATTGATGACCAAATTCAGGACATATGGGCATATAATGCTGAATTGCTAGTACTGCTT
GAAAATCAGAAAACGCTCGATGAGCATGATGCAAATGTAAACAACCTGTATAACAAAGTG
AAGAGGGCACTGGGTTCCAATGCAGTGGAAGATGGGAAAGGATGCTTCGAGCTATACCAT
AAATGCGATAACCAGTGCATGGAGACAATTCGAAACGGAACCTATGACAGAAGAAAGTAT
AAAGAGGAATCAAGACTAGAGAGACAGAAAATAGAGGGGGTCAAACTGGAATCTGAAGGA
ACCTACAAAATCCTCACCATTTATTCGACTGTCGCCTCATCTCTTGTTATTGCAATGGGG
TTCGCTGCCTTCTTGTTCTGGGCCATGTCCAATGGATCTTGCAGATGCAACATTTGTATA
TGA
>gi|513130357|gb|KF188393.1| Influenza A virus (A/duck/Hong Kong/91/1976(H9N2)) segment 4 hemagglutinin (HA) gene, complete cds
ATGAAAACAATAGCACTAATAGCTATATTGCTAGTGGTAACAGCAAGCAATGCAGACAAA
ATCTGCATCGGCTACCAGTCAACAAACTCCACGGAAACTGTTGATACGCTAATAGAAAAC
AATGTTCCTGTGACACATACCAAAGAATTGCTCCACACAGAGCACAATGGAATGCTGTGT
GCAACAAATCTGGGACACCCTCTCATCCTAGACACCTGTACTATCGAAGGATTGGTCTAT
GGCAATCCTTCTTGTGATCTGCTATTGGGAGGGAAAGAATGGTCCTACATTGTCGAAAGA
TCATCGGCTGTCAATGGAATATGTTACCCTGGAAATGTAGAGAACCTGGAAGAACTCAGG
TCCTTTTTCAGTTCCGCTAATTCCTATGAAAGAATCCAGATCTTTTCAGACACAATCTGG
AATGTGACTTACACTGGAACAAGCAGAGCATGTTCAAACTCATTTTACAGGAGTATGAGA
TGGCTGACTCACAAGGGCAATTCTTACCCTGTTCAAGACGCCCAATACACCAATAATAAG
GGAAAGAACATTCTCTTCATGTGGGGCATACACCACCCACCTACTGACACTGAACAAACA
AATCTATACAAAAAGGCTGACACAACAACCAGTGTGACAACAGAAGATATAAATCGAACT
TTCAAACCAGTGATAGGGCCAAGGCCCCTTGTCAATGGTCAGCAGGGGAGGATTGACTAT
TATTGGTCGGTACTAAAACCAGGTCAGACATTGCGAGTGAGGTCCAATGGGAATCTAATT
GCCCCATGGTATGGACACATTCTTTCAGGGGAAAGCCATGGAAGAATCCTGAAGACCGAT
TTGAACAGTGGCAACTGTGTAGTACAATGTCAGACTGAGAAAGGTGGCTTAAACACAACC
TTGCCGTTCCACAATGTCAGCAAATATGCATTTGGGAACTGCCCCAAATACGTTGGGGTT
AAGAGTCTCAAACTGGCAGTCGGTCTGAGGAATGTACCTGCTGCATCAGGTAGAGGGCTA
TTTGGTGCTATAGCTGGATTCATAGAAGGAGGTTGGCCAGGGCTAGTTGCTGGCTGGTAT
GGTTTCCAGCATTCAAATGACCAAGGGGTTGGAATGGCTGCAGACAGGGAGTCAACTCAA
AAGGCAGTTGACAAGATAACATCCAAAGTGAATAATATAATCGACAAAATGAGCAAGCAG
TATGAAATCATTGATCATGAATTCAGTGAGATTGAAGCCAGACTCAATATGATCAACAAT
AAGATTGATGACCAAATACAGGACATCTGGGCATACAATGCAGAATTACTAGTACTGCTT
GAAAATCAGAAGACACTCGATGAGCATGATGCGAATGTAAACAATCTATATAATAAAGTG
AAGAGAGCATTGGGTTCTAATGCGATAGAAGATGGAAATGGATGTTTCGAATTGTACCAT
AAATGTGATGATCAATGCATGGAAACGATTAGAAACGGGACCTATGACAGGCAAAAGTAT
CAAGAAGAATCAAAATTAGAAAGGCAGAAGATAGAAGGGGTAAAACTGGAATCTGAGGGA
ACTTACAAAATTCTCACCATTTATTCGACTGTCGCCTCATCTCTTGTGCTTGCAATGGGG
TTTGCTGCCTTCCTGTTCTGGGCCATGTCCAATGGATCTTGCAGATGCAACATTTGTATA
TAA
>gi|513130349|gb|KF188397.1| Influenza A virus (A/chicken/Hong Kong/YU341/2008(H9N2)) segment 4 hemagglutinin (HA) gene, complete cds
ATGGAAGTAGTATCACTAATAACTATACTACTAGTAATAACAGTAAGCAATGCGGATAAA
ATCTGCATTGGCTACCAATCAACAAACTCCACCGAAACTGTAAACACGCTAACCGAAGAC
AATGTTCCTGTGACACATGCCAAAGAATTGCTTCACACAGAACACAATGGGATGCTATGT
GCAACAAATCTGGGACGCCCTCTTATTCTAGACACCTGTACCATTGAAGGACTAATCTAT
GGCAACCCTTCTTGTGATCTACTGCTGGGAGGAAGAGAATGGTCCTATATTGTCGAAAGA
CCATCTGCTGTTAATGGACTGTGTTACCCCGGAAACGTAGAAAACCTAGAAGAATTAAGG
TCACTTTTTAGCTCTGCTAGTTCTTACCAAAGAATCCAGATCTTTCCAGACACAATCTGG
AATGTGTCTTACAGTGGAACAAGCAAAGCATGTTCAGATTCATTCTACAGAAGCATGAGA
TGGTTGACTCAAAAGAACAATGCTTACCCTGTTCAAGACGCCCAATACACAAATAATAGA
GGAAGGAACATTCTTTTCATGTGGGGCATAAATCACCCACCCACTGATACTGCGCAGACA
AATCTGTACACAAGGACTGACACAACAACAAGTGTGGCGACAGAAGATATAAATAGGACC
TTCAAACCATTGATAGGGCCAAGGCCTCTTGTCAATGGTCTGCAAGGAAGGATTGACTAT
TATTGGGCGGTGTTGAAACCAGGTCAGACATTGCGAATAAGATCCAACGGGAATCTAATC
GCTCCATGGTATGGACACATTCTTTCAGGGGAGAGTCACGGAAGAATCCTGAAAACGGAT
TTAAACAGCGGTAACTGTGTAGTGCAATGTCAATCAGAAAGAGGTGGCTTGAATACTACA
TTGCCATTCCACAACGTAAGCAAGTACGCATTTGGAAATTGCCCAAAATATGTTGGAGTA
AAGAGTCTCAAATTGGCAGTCGGTCTGAGGAATGTGCCTGCTAGATCAAGTAGAGGGCTA
TTTGGAGCCATAGCTGGTTTCATAGAAGGAGGTTGGTCAGGATTGGTTGCTGGCTGGTAT
GGGTTCCAGCATTCAAATGATCAGGGGACTGGTATGGCTGCAGATAGAGACTCGACGCAA
AAGGCAATTGACAAAATAACATCCAAAGTAAATAATATAGTCGATAAAATGAACAAACAG
TATGAAATTATTGATCATGAATTCAGCGAGATTGAAACTAGACTTAATATGATCAATAAT
AAGATTGATGACCAAATTCAGGACATATGGGCATATAATGCTGAATTGCTAGTACTGCTT
GAAAATCAGAAAACGCTCGATGAGCATGATGCAAATGTAAACAACCTGTATAACAAAGTG
AAGAGGGCACTGGGTTCCAATGCAGTGGAAGATGGGAAAGGATGCTTCGAGCTATACCAT
AAATGCGATAACCAGTGCATGGAGACAATTCGAAACGGAACCTATGACAGAAGAAAGTAT
AAAGAGGAATCAAGACTAGAGAGACAGAAAATAGAGGGGGTCAAACTGGAATCTGAAGGA
ACCTACAAAATCCTCACCATTTATTCGACTGTCGCCTCATCTCTTGTTATTGCAATGGGG
TTCGCTGCCTTCTTGTTCTGGGCCATGTCCAATGGATCTTGCAGATGCAACATTTGTATA
TGA
>gi|513130341|gb|KF188401.1| Influenza A virus (A/chicken/Hong Kong/YU158/2008(H9N2)) segment 4 hemagglutinin (HA) gene, complete cds
ATGGAGACAGTATCACTAATAACTATACTACTAGTAGTAACAATAGGCAATGCAGATAAA
ATCTGCATCGGCTACCAATCAACAAACTCCACAGAAACTGTAGACACACTAACAGAAAAC
AATGTCCCTGTGACACATGCCAAAGAATTGCTCCACACAGAGCATAATGGGATGCTGTGT
GCAACAAGCTTGGGACACCCTCTTATTCTAGACACCTGTACCATTGAAGGACTAATCTAT
GGCAATCCTTCTTGTGATCTATTGTTGGGAGGACGAGAATGGTCCTATATCGTCGAGAGA
CCATCAGCTGTTAACGGATTGTGTTATCCCGGGAATGTAGAAAATCTAGAAGAGCTAAGG
TCACTTTTTAGTTCTGCTAGGTCTTATCAAAGGATCCAGATTTTCCCAGACACAATCTGG
AATGTGTCTTACAGTGGGACAAGCAAAGCATGTTCAGATTCATTCTACAGAAGCATGAGA
TGGTTGACTCAAAAGAACAACGCTTACCCTATTCAAGACGCCCAATACACAAATAATCAA
GAAAAGAACATTCTTTTCATGTGGGGCATAAATCACCCACCCACCGATACTGTGCAGACA
AATCTGTACACAAGAACCGACACAACAACGAGTGTGGCAACAGAAGAAATAAATAGGACC
TTCAAACCATTGATAGGACCAAGGCCTCTTGTCAATGGTTTGCAGGGAAGAATTGATTAT
TATTGGTCGGTATTGAAACCGGGTCAAACACTGCGAATAAGATCTAATGGGAATCTAATA
GCTCCATGGTATGGACACATTCTTTCAGGAGAGAGCCACGGAAGAATCCTAAAGACTGAT
TTAAAAAGGGGTAGCTGCACAGTGCAATGTCAGACAGAAAAAGGCGGCTTAAACACAACA
TTGCCATTCCAAAACGTAAGTAAGTACGCATTTGGAAACTGCTCTAAATACATTGGCATG
AAGAGTCTCAAACTTGCAGTTGGTCTGAGGAATGTGCCTTCTAGATCTAGTAGAGGACTA
TTCGGGGCCATAGCAGGATTTATAGAGGGAGGTTGGTCAGGACTAGTTGCTGGCTGGTAT
GGATTCCAGCATTCAAATGACCAAGGGGTTGGTATGGCAGCAGATAGAGACTCAACCCAA
AAGGCAATTGATAAAATAACATCCAAAGTGAATAACATAGTCGACAAAATGAACAAGCAG
TATGAAATTATTGATCATGAATTCAGCGAGGTTGAAACTAGACTTAACATGATCAATAAT
AAGATTGATGATCAGATCCAAGATATATGGGCATATAATGCAGAATTGCTAGTTCTGCTT
GAAAACCAAAAAACACTCGATGAGCATGATGCAAATGTAAACAATCTATATAATAAAGTG
AAGAGGGCATTGGGTTTCAATGCGGTGGAAGATGGGAAAGGATGTTTCGAGCTATACCAC
AAATGTGATGACCAGTGCATGGAGACAATTCGAAACGGGACCTACAACAGGAGGAAGTAT
CAAGAGGAATCAAAATTAGAAAGACAGAAAATAGAGGGGGTCAAGCTGGAATCTGAAGGA
ACTTACAAGATCCTCACCATTTATTCGACTGTCGCCTCATCTCTTGTGATTGCAATGGGG
TTTGCTGCCTTCTTGTTCTGGGCCATGTCCAATGGGTCTTGCAGATGCAACATTTGTATA
TAATTGGCAA
>gi|513130305|gb|KF188265.1| Influenza A virus (A/duck/Hong Kong/Y439/1997(H9N2)) segment 4 hemagglutinin (HA) gene, complete cds
AATTTCATAACCAGCCAAAATGGAAATAATAGCACTAATAGCTATACTGTTAGTTACAAC
AACAAGCAATGCAGATAAAATCTGCATTGGCTACCAGTCAACAAACTCCACGGAAACTGT
TGACACACTAATAGAAAACAATGTTCCTGTGACACATACCAAAGAATTGCTACACACAGA
GCACAATGGAATGCTGTGTGCAACAAACCTGGGGCACCCCCTCATCCTAGACACCTGCAC
CATCGAAGGACTGGTATACGGTAATCCTTCTTGTGATTTGCTACTAGGAGGAAAGAAATG
GTCTTACATTGTTGAAAGACCATCAGCTATCAATGGGATGTGTTACCCTGGAAATGTAGA
AAACCTGGAAGAACTCAGATCTTTTTTCAGCTCTGCTAATTCCTATCGAAGAATCCAGAT
CTTTCCAGACACAATTTGGAATGTGACTTATACTGGAACAAGCAGAGCATGTTCAAACTC
ATTCTACAGGAGTATGAGATGGCTGACACACAAGAGCAATTCCTACCCTGTCCAAGACGC
CCAATATACCAACAATGAAGGGAAGAATATTCTCTTCATGTGGGGCATACATCATCCGCC
TACTGATACTGAACAGACAAATTTATACAAAAAAGCTGACACAACAACAAGTGTGACGAC
AGAAGATATCAATCGAACTTTCAAACCAATGATAGGCCCAAGGCCTCTTGTCAATGATCA
ACAGGGGAGAATTGATTATTATTGGTCAGTACTAAAGCCAGGTCAAACGTTGCGGGTGAG
GTCAAATGGGAATTTAATTGCCCCTTGGTATGGACACATTCTCTCAGGAGAAAGCCATGG
AAGAATCCTAAAGACCGATTTGAACAGTGGCAACTGCGTAGTACAATGTCAAACTGAGAA
AGGTGGTTTGAACACAACCTTACCCTTCCACAATGTCAGCAAATATGCATTTGGGAACTG
CCCCAAATACGTTGGTGTGAAGAGTCTCAAACTGGCAGTCGGCTTGAGGAATGTGCCTGC
TGCTTCAAATAGAGGGCTGTTTGGTGCCATAGCTGGATTCATAGAAGGAGGTTGGCCAGG
ACTAGTTGCAGGCTGGTACGGTTTTCAGCATTCAAATGATCAGGGAACTGGAATAGCTGC
AGACAGGGAATCAACTCAAGAGGCAGTTGACAAGATAACATCCAAAGTAAATAATATAAT
CGACAAAATGAACAAGCAGTATGAAATCATTGATCATGAATTCAGTGAGATCGAAGCCAG
ACTCAACATGATCAACAACAAGATTGATGGCCAAATACAGGACATCTGGGCATACAATGC
AGAATTACTAGTGCTACTTGAAAACCAGAAAACACTCGATGAACATGATGCAAATGTGAA
TAAACTATATAACAAGGTGAAGAGAGCATTAGGTTCAAATGCAATGGAAGATGGAAACGG
ATGCTTCGAATTATACCACAAATGTGATGATCAATGCATGGAAACGATTAGAAATGGGAC
CTATAATAGGCAAAAGTATCAAGAAGAATCAAAACTAGAAAGACAGAAAATAGAAGGGGT
AAAGTTGGAATCTAAAGAAACTTACAAGATACTCACCATTTATTCGACTGTCGCCTCATC
TCTTGTGCTTGCAATGGGGTTTGCTGCCTTTCTGTTCTGGGCCATGTCCAATGGGTCTTG
CAGATGCAACATTTGTATATAATTAGCA
>gi|513130265|gb|KF188304.1| Influenza A virus (A/chicken/Hong Kong/TP38/2003(H9N2)) segment 4 hemagglutinin (HA) gene, complete cds
AATTTCACAACCACTCAAGATGGAAACAGTATCACTAATAACTATGCTACTAGTAGTAAC
AGTAAGCAATGCAGATAAAATCTGCATCGGCTACCAATCAACAAACTCCACAGAAACTGT
AGACACACTAACAGAAAACAATGTCCCCGTGACACATGCCAAAGAATTGCTCCACACAGA
GCACAATGGGATGCTGTGTGCAACAAATTTGGGACATCCTCTTATTTTAGACACCTGTAC
CATTGAAGGACTAATCTATGGCAACCCTTCTTGTGATCTACTGTTGGGAGGAAGAGAATG
GTCCTACATCGTCGAGAGACCATCGGCTGTTAATGGATTGTGTTACCCCGGGAATGTAGA
AAATCTAGAAGAACTAAGGTCACTTTTTAGTTCTGCTAGTTCTTACCAAAGGATCCAGAT
CTTTCCAGACACAATCTGGAATGTGTCTTACAGTGGGACAAGCAAAGCATGTTCAGATTC
ATTCTACAGAAGCATGAGATGGTTGACCCAAAAGAACAACGCTTACCCCATTCAAGACGC
CCAATACACAAATAATCGAGAGAAGAACATTCTTTTCATGTGGGGCATAAATCACCCACC
CACCAATACTACGCAGACAAATCTGTACACAAGAACCGACACAACAACAAGTGTTGCAAC
AGAAGATATAAATAGGACCTTCAAACCATTGATAGGACCAAGGCCTCTTGTCAATGGTTT
GCAGGGAAGAATTGATTATTATTGGTCGGTATTGAAACCAGGTCAAACACTGCGAGTAAG
GTCCAATGGGAATCTAATAGCTCCATGGTATGGACACATTCTTTCAGGAGAGAGCCACGG
AAGAATCCTGAAGACTGATTTAAAAAGGGGTAACTGTGCAGTGCAATGTCAGACAGAAAA
AGGTGGCTTAAATACAACATTGCCATTCCAAAATGTAAGTAAGTATGCATTTGGAAACTG
CCCGAAATATGTTGGAATAAAGAGTCTCAAACTTGCAGTTGGTCTGAGGAATGTGCCTTC
TAGATCAAGTAGAGGACTATTCGGGGCCATAGCTGGATTCATAGAGGGAGGTTGGTCAGG
GCTAGTTGCTGGTTGGTATGGATTCCAGCATTCAAATGATCAAGGGGTTGGTATGGCAGC
AGATAGAGACTCAACTCAAAAGGCAATTGATAAAATAACATCCAAAGTGAATAACATAGT
CGATAAAATGAACAAACAGTATGAAATTATTGATCATGAATTCAGCGAGGTTGAAACTAG
ACTTAACATGATCAATAATAAGATTGATGACCAAATTCAAGACATATGGGCATATAACGC
AGAATTGCTAGTGCTGCTTGAAAACCAGAAAACACTCGATGAGCATGATGCAAATGTAAA
CAATCTATATAATAAAGTGAAGAGGGCATTGGGTTCCAATGCAGTGGAAGATGGGAAAGG
ATGTTTTGAGCTATACCACAAATGTGATGACCAGTGCATGGAGACAATTCGGAACGGGAC
CTACAACAGGAGGAAGTATCAAGAGGAATCAAAATTAGAAAGACAGAAAATAGAGGGGGT
CAAGCTGGAATCTGAAGGAACTTACAAAATCCTCACCATTTATTCGACTGTCGCCTCATC
TCTTGTGATTGCAATGGGGTTTGCTGCCTTCTTGTTCTGGGCTATGTCCAATGGGTCTTG
CAGATGCAACATTTGTATATAATTGGCA
>gi|513130245|gb|KF188316.1| Influenza A virus (A/Hong Kong/33982/2009(H9N2)) segment 4 hemagglutinin (HA) gene, complete cds
AATTTCTTAACTAGCAGAATGGAAACAATATCACTAATGACTATACTACTGATAACGACA
GCAAGCAATGCAGATAAAATCTGCATCGGTCACCAGTCAACAAACTCCACAGAAACTGTG
GACACGCTAACAGAAACCAATGTTCCTGTGACACATGCCAAAGAATTGCTCCAAACAGAG
CACAATGGAATGCTGTGTGCGACAAATCTGGGGCATCCCCTCATTCTAGACACATGCACT
ATCGAAGGACTAATCTATGGCAACCCCTCTTGTGACCTGCTATTGGAGGGAAGAGAATGG
TCCTACATAGTCGAAAGACCCTCAGCTGTAAACGGAACTTGTTACCCTGGGAATGTAGAA
AACCTAGAGGAACTCAGGACACTTTTTAGTTCCGCCAGTTCCTACCAAAGAATCCAAATC
TTCCCAGACACAACATGGAATGTTACTTACACTGGAACAAGCAGATCATGTTCAGGTTCA
TTCTACAGGAGTATGAGATGGCTGACTCAAAAAAGCGGGTTTTACCCTGTCCAAGACGCC
AAATACACAAATAACAGGGGGAAGAACATCCTTTTCGTGTGGGGTATACATCACCCACAC
ACCTATACCGACCAAACAACTTTGTACATAAGAAACGACACAACAACAAGTGTGACAACA
GAGGAGTTGAATAGGATCTTCAAACCAGTGATAGTGCCAAGGCTTCTTGTCAATGGTCAG
CAGGGGAGAATTGATTATTATTGGTCAGTACTAAAACCAGGCCAAACATTGCGAGTAAGA
TCCAATGGGAATCTAATTGCTCCATGGTATGGACACGTTCTTTCAGGAGGGAGCCATGGA
AGAATCCTGAAGACTGATTTAAAAAGTGGCAATTGTGTAGTGCAATGTCAGACTGAAAAA
GGTGGATTAAACAGTACATTGCCCTTCCACAATATCAGCAAATATGCATTTGGAACCTGC
CCCAAATATGTAAAAGTCAATAGTCTCAAACTGGCAATTGGTCTGAGGAATGTGCCTGCT
AGATCAAATAGAGGACTATTTGGGGCTATCGCTGGTTTCATAGAAGGAGGTTGGCCAGGA
CTAGTAGCTGGCTGGTATGGTTTCCAGCATTCAAATGATCAAGGGGTTGGTATGGCCGCA
GATAGGGATTCAACTCAAAAGGCAGTTGATAAAATAACATCTAAGGTGAATAATATAGTC
GACAAGATGAATAAGCAATATGAAATAATTGATCATGAATTCAGTGAGGTTGAAACTAGA
CTCAATATGATCAATAATAAGATTGATGATCAAATACAAGACGTATGGGCATATAATGCA
GAATTGCTAGTACTACTTGAAAACCAGAAAACGCTCGATGAGCATGATGCGAACGTGAAC
AATCTATATAACAAGGTGAAGAGGGCTCTGGGCTCCAATGCTATGGAAGATGGGAAAGGT
TGTTTCGAGTTATACCATAAGTGTGATGATCAATGCATGGAAACAATTCGAAACGGGACC
TATGATAGGAGAAAGTATAGAGAGGAATCAAGATTAGAACGGCAGAGAATAGAAGGGGTT
AAACTGGAATCTGAGGGAACTTACAAAATCCTCACTATTTATTCGACTGTCGCCTCATCT
CTTGTGATTGCGATGGGGTTTGCTGCCTTCCTGTTCTGGGCCATGTCCAATGGTTCTTGC
AGGTGCAACATTTGTATATAATTAGCA
>gi|513130205|gb|KF188366.1| Influenza A virus (A/chicken/Hong Kong/G9/1997(H9N2)) segment 4 hemagglutinin (HA) gene, complete cds
AATTTCACAACCACTCAAGATGGAAGCAATACCACTAATAACTATACTACTAGTAGTAAC
AGCAAGCAATGCAGACAAAATCTGCATCGGCTACCAATCAACAAACTCCACAGAAACCGT
AGACACGCTAACAGAAAACAATGTTCCTGTGACACATGCCAAAGAATTGCTCCACACAGA
GCACAATGGGATGCTGTGTGCAACAAATCTGGGACGTCCTCTTATTCTAGACACTTGCAC
CATTGAAGGACTGATCTATGGCAACCCTTCTTGTGATCTACTGTTGGGAGGAAGAGAATG
GTCCTACATCGTCGAAAGACCATCGGCTGTTAATGGAATGTGTTACCCCGGGAATGTAGA
AAACCTAGAGGAACTAAGGTCATTTTTTAGTTCTGCTAGTTCCTACCAAAGAATCCAGAT
CTTTCCAGACACAATCTGGAATGTGTCTTACAGTGGAACAAGCAAAGCATGTTCAGATTC
ATTCTACAGGAGCATGAGATGGTTGACTCAAAAGAACAACGCTTACCCTATTCAAGACGC
CCAATACACAAATAATAGAGGAAAGAGCATTCTTTTCATGTGGGGCATAAATCACCCACC
TACCGATACTGCACAGACAAATCTGTACACAAGGACTGACACAACAACAAGTGTGGCAAC
AGAAGATATAAATAGGACCTTCAAACCAGTGATAGGGCCAAGGCCCCTTGTCAATGGTCT
GCAGGGAAGAATTGATTATTATTGGTCGGTATTGAAACCAGGTCAGACATTGCGAGTAAG
ATCCAATGGGAATCTAATCGCTCCATGGTATGGGCACATTCTTTCAGGAGAGAGCCACGG
AAGAATCCTGAAGACTGATTTAAACAGTGGTAGCTGTGTAGTGCAATGTCAAACAGAAAG
AGGTGGCTTAAATACTACTTTGCCATTCCACAATGTCAGTAAATATGCATTTGGAAACTG
CCCAAAATATGTTGGAGTAAAGAGTCTCAAACTGGCAGTTGGTCTGAGGAATGTGCCTGC
TAGATCAAGTAGAGGACTATTTGGGGCCATAGCTGGATTCATAGAGGGAGGTTGGTCAGG
GCTGGTCGCTGGTTGGTATGGGTTCCAGCATTCAAATGATCAAGGGGTTGGTATAGCTGC
AGATAGAGACTCAACTCAAAGGGCAATTGACAAAATAACGTCCAAAGTGAATAATATAGT
CGATAAAATGAACAAGCAATATGAAATTATTGATCATGAATTCAGCGAGGTTGAAAATAG
ACTCAATATGATCAATAATAAGATTGATGACCAGATACAAGACATATGGGCATATAACGC
TGAATTGCTAGTGCTGCTTGAAAACCAGAAAACACTCGATGAGCATGATGCGAATGTAAA
CAATCTATATAACAAAGTGAAGAGGGCACTGGGTTCCAATGCAATGGAAGATGGGAAAGG
ATGTTTCGAGCTATACCATAAATGTGATGATCAGTGCATGGAGACAATTCGGAACGGGAC
CTATAACAGGAGGAAGTATAAAGAGGAATCAAGACTAGAAAGACAGAAAATAGAAGGGGT
CAAGCTGGAATCTGAAGGAACTTACAAAATCCTCACCATTTATTCGACTGTCGCCTCATC
TCTTGTGATTGCAATGGGGTTTGCTGCCTTCTTGTTCTGGGCCATGTCCAATGGATCTTG
CAGATGCAACATTTGTATATAATTGGCA
>gi|513130185|gb|KF188382.1| Influenza A virus (A/guinea fowl/Hong Kong/NT101/2003(H9N2)) segment 4 hemagglutinin (HA) gene, complete cds
AACTTCACAACCACTCAAGATGGAAGTAGTATCACTAATAACTATACTACTAGTAGTAAC
AGTAAGCAATGCAGATAAAATCTGCATTGGCTACCAATCAACAAACTCCACAGAAACTGT
AGACACGCTAACCGAAAACAATGTTCCTGTGACACATGCCAAAGAATTGCTTCACACAGA
GCACAATGGGATGCTATGTGCAACAAATCTGGGACGTCCTCTTATTCTAGACACCTGTAC
CATTGAAGGACTAATCTATGGCAACCCTTCTTGTGATCTACTGCTGGGAGGAAGAGAATG
GTCCTATATTGTCGAAAGACCATCGGCTGTTAATGGATTGTGTTACCCCGGAAATGTAGA
AAACCTAGAAGAACTAAGGTCACTTTTTAGCTCTGCTAGTTCTTACCAAAGAATCCAGAT
CTTTCCAGACACAATCTGGAATGTGTCTTACAGTGGAACAAGCAAAGCATGTTCAGATTC
ATTCTACAGAAGCATGAGGTGGTTGACTCAAAAGAACAACGCTTACCCTGTTCAAGACGC
CCAATACACAAATAATAGAGGAAGGAACATTCTTTTCATGTGGGGCATAAATCATCCACC
CACTGATACTGCGCAGACAAATCTGTACACAAGGACTGACACAACAACAAGTGTGGCAAC
AGAAGATATAAATAGGACCTTCAAACCATTGATAGGGCCAAGGCCTCTTGTCAATGGTCT
GCAAGGAAGGATTGATTATTATTGGGCGGTATTGAAACCAGGTCAGACATTGCGAGTAAG
ATCCAATGGGAATCTAATCGCTCCATGGTATGGACACATTCTTTCAGGGGAGAGTCACGG
AAGAATCCTGAAAACGGATTTAAACAGTGGTAACTGTGTAGTGCAATGTCAAACAGAAAG
AGGTGGCTTGAATACTACATTGCCATTCCACAATGTAAGTAAGTATGCATTTGGAAACTG
CCCAAAATATGTTGGAGTAAAGAGTCTCAAATTGGCAGTTGGTCTGAGGAATGTGCCTGC
TAGATCAAGTAGAGGACTATTTGGAGCCATAGCTGGTTTCATAGAGGGAGGTTGGTCAGG
ATTAGTTGCTGGTTGGTATGGGTTCCAGCATTCAAATGATCAAGGAACTGGTATGGCTGC
AGATAGAGACTCAACTCAAAAGGCAATTGACAAAATAACATCCAAAGTAAATAATATAGT
CGATAAAATGAACAAACAGTATGAAATTATTGATCATGAATTCAGCGAGGTTGAAACTAG
ACTCAATATGATCAATAATAAGATTGATGACCAAATTCAAGACATATGGGCATATAACGC
AGAATTGCTAGTACTGCTTGAAAATCAGAAAACGCTCGATGAGCATGATGCAAATGTAAA
CAATCTATATAACAAAGTGAAGAGGGCACTGGGTTCCAATGCAGTGGAAGATGGGAAAGG
ATGCTTCGAGCTATACCATAAATGCGATGACCAGTGCATGGAGACAATTCGAAACGGGAC
CTATAACAGAAGAAAGTATAAAGAGGAATCAAGACTAGAGAGACAGAAAATAGAAGGGGT
CAAACTGGAATCTGAAGGAACCTACAAAATCCTCACCATTTATTCGACTGTCGCCTCATC
TCTTGTTATTGCAATGGGGTTTGCTGCCTTCTTGTTCTGGGCCATGTCCAATGGATCTTG
CAGATGCAACATTTGTATATAATTGGCA
>gi|523789207|gb|KF259158.1| Influenza A virus (A/chicken/Hong Kong/JV231W/2012(H9N2)) segment 4 hemagglutinin (HA) gene, complete cds
ATGGAAGCAGCAACAATAATAACTATACTACTAGTAATAACAGGAAGCAATGCGGATAAA
ATCTGCATTGGCTACCAATCAACAAACTCCACAGAAACTGTAGACACGCTAACCGAAAAC
AATGTTCCTGTGACACATGCTAAAGAATTGCTTCACACAGAGCACAATGGGATGCTATGT
GCAACAAACCTGGGGCGTCCTCTTATTCTAGACACCTGTACCATTGAAGGACTAATCTAT
GGCAACCCTTCTTGTGATCTACCGCTGGAAGGGAGAGACTGGTCCTACATTGTCGAAAGA
CCATCGGCTGTTAATGGAGTGTGCTACCCCGGAAATGTAGAAAACCTGGAAGAATTAAGG
TCACTTTTTAGTTCCGCTAGTTCTTACCAAAAAATCCAGATCTTTCCAGATTCAATCTGG
AATGTATCTTACGATGGAATAAGCAAAGCATGTTCAAATTCATTCTACAGAAGCATGAGG
TGGTTGACTAAAAAGAACAACAGTTACCCTGTTCAAGACGCCCAATACACAAATAATATA
GGAAAGAACATTCTTTTTATGTGGGGCATAAATCACCCACCCACTAATACTACACAGACA
GATCTGTACACAAGGACTGACACAACAACAAGTGTGGCAACGGAAGACATACATAGGACC
TTCAAACCATTGATAGGGCCAAGGCCTCCTGTTAATGGTCTACTAGGAAGGATTGATTAT
TATTGGGCAGTGTTAAAGCCAGGTCAGACATTGCGAGTGAGATCCAACGGGAACCTAATT
GCTCCATGGTACGGACACATTCTCTTGGGGGAGAGTCACGGAAGAATCCTGAAAACGGAT
TTGAAGAGTGGTAACTGTGTAGTGCAATGTCAAACAGAAAGAGGTGGTTTGAACACTACA
TTGCCATTTCACAACGTGAGCAAGTACGCATTCGGAAATTGCCCAAAATATATTGGGGTA
AAGAGTCTCAAATTGGCAGTCGGTCTGAGGAATGTGCCTGCTAGATCAAGTAGAGGACTA
TTTGGAGCCATAGCTGGTTTTATAGAGGGAGGTTGGTCAGGATTAGTTGCTGGTTGGTAT
GGATTCCAGCATTCAAATGATCAAGGAACCGGAATGGCTGCAGATAGAGACTCAACTCAG
AAGGCAATTGACAAAATAACGTCCAAAGTAAATAATATAGTCGACAAAATGAACAAACAG
TATGAAATTATTGACCATGAATTCAGCGAGATTGAAACTAGACTCAATATGATCAATGAT
AAGATTGATGACCAAATTCAAGACATATGGGCATATAATGCTGAATTACTAGTACTGCTT
GAAAATCAAAAAACTCTCGATGAGCATGACGCAAATGTAAACAATCTATATAACAAAGTG
AAGAGGGCACTGGGTTCCAATGCAGTGGAAGATGGGAAAGGATGCTTCGATCTGTACCAT
AAATGCGATAACCAGTGCATGGAGACAATTCGAAACGGGACCTATAACAGAAGAAAGTAT
CAGGAGGAATCAAGATTAGAGAGACAGAAAATAGAGGGGGTCAAACTGGAATCTGAAGGA
ACCTACAAAATCCTCACCATTTATTCGACTGTCGCCTCATCTCTTGTTATTGCAATGGGG
TTCGCTGCCTTCTTGTTCTGGGCCATGTCTAATGGATCTTGCAGATGCAACATTTGTATA
TAA
>gi|523789205|gb|KF259157.1| Influenza A virus (A/chicken/Hong Kong/NT266/2012(H9N2)) segment 4 hemagglutinin (HA) gene, complete cds
ATGGAAGTAGTAACAATAATAACTATACTACTAGTAATAACAAGAAGCAATGCAGATAAA
ATATGCATTGGCTACCAATCAACAAACTCCACAGAAACTGTAGACACGCTAACCGAAAAC
AATGTTCCTGTGACACATGCTAAAGAATTGCTTCACACAGAGCACAATGGGATGCTATGT
GCAACAAACCTGGGGCGTCCTCTTATTCTAGACACCTGTACCATTGAAGGACTAATCTAT
GGCAACCCTTCTTGTGATCTACCGCTGGAAGGGAGAGAATGGTCCTACATTGTCGAAAGA
CCATCGGCTGTAAATGGAGTGTGCTACCCAGGAAATGTAGAAAACCTAGAAGAATTAAGG
TCACTTTTTAGTTCCGCTAGTTCTTACCAAAGAATCCAGATCTTTCCAGATTCAATCTGG
AATGTATCTTACAGTGGAACAAGCAAAGCATGTTCAGATTCATTCTACAGAAGCATGAGG
TGGTTAACTCAAAAGAACAACAATTACCCTGTTCAAGACGCCCAATACACAAATAATAGA
GGAAAGAACATTCTTTTCATGTGGGGCATAAATCACCCACCCACTGATACTGCACAGACA
AATCTGTACACAAGGACTGACACAACAACAAGCGTAGCGACGGAAGATATAAATAGGACC
TTCAAACCATTGATAGGGCCAAGGCCTCTTGTTAATGGTCTACAAGGAAGGATTGATTAT
TATTGGGCGGTTTTAAAACCAGGTCAGACACTGCGAGTAAGATCCAACGGGAATCTAATC
GCTCCATGGTATGGACACATCCTTTTAGGGGAGAGCCACGGAAGAATCCTGAAAACGGAT
TTAAAGAGTGGTAGCTGTGTAGTGCAATGCCAAACAGAAAGAGGTGGTTTGAACACTACA
TTGCCATTTCACAACGTGAGCAAGTACGCATTTGGAAATTGCCCAAAATATATTGGAGTA
AAGAGTCTCAAATTGGCAGTCGGTCTGAGGAATGTGCCTGCTAGATCAAGTAGAGGATTA
TTTGGAGCCATAGCTGGTTTCATAGAGGGAGGTTGGTCAGGATTAGTTGCTGGTTGGTAT
GGGTTCCAGCATTCAAATGATCAAGGAACTGGAATGGCTGCAGATAGAGACTCAACTCAA
AAGGCAATTGACAAAATAACGTCCAAAGTAAATAATATAGTCGACAAAATGAACAAACAG
TATGAAATTATTAACCATGAATTCAGCGAGATTGAAACTAGACTCAATATGATCAATGAT
AAGATTGATGACCAAATTCAAGACATATGGGCATATAATGCTGAATTGCTAGTACTGCTT
GAAAATCAAAAAACCCTCGATGAGCATGACGCAAATGTGAACAATCTTTATAACAAAGTG
AAGAGGGCACTGGGTTCCAATGCAGTGGAAGATGGGAAAGGATGCTTCGATCTATACCAT
AAATGCGATAACCAGTGCATGGAGACAATTCGAAACGGGACCTATAACAGAAGAATGTAT
CAGGAGGAATCAAGACTAGAGAGGCAGAAAATAGAAGGGGTCAAACTGGAATCTGAAGGA
ACCTACAAAATCCTCACCATTTATTCGACTGTCGCCTCATCTCTTGTTATTGCAATGGGG
TTCGCTGCCTTCTTGTTCTGGGCCATGTCTAATGGATCTTGCAGATGCAACATTTGTATA
TAA
>gi|523789203|gb|KF259156.1| Influenza A virus (A/chicken/Hong Kong/YO117W/2012(H9N2)) segment 4 hemagglutinin (HA) gene, complete cds
ATGGAAGCAGCAACAATAATAACTATACTACTAGTAATAACAGGAAACAATGCGGATAAG
ATCTGCATTGGCTACCAATCAACAAACTCCACAGAAACTGTAGACACGCTAACCGAAAAC
AATGTTCCTGTGACACATGCTAAAGAACTGCTTCACACAGAGCACAATGGGATGCTATGT
GCAACAAACCTGGGGCGTCCTCTTATTCTAGACACCTGTACCATTGAAGGACTAATCTAT
GGCAATCCTTCTTGTGATCTACCGCTGGAAGGGAGAGACTGGTCCTACATTGTCGAAAGA
CCATCGGCTGTTAATGGAGTGTGCTACCCCGGAAATGTGGAGAACCTGGAAGAATTAAGG
TCACTTTTTAGTTCCGCTAGTTCTTACCAAAAAATCCAGATCTTTCCAGATTCAATCTGG
AATGTATCTTACAATGGAACAAGCAAAGCATGTTCAGATTCATTCTACAGAAGCATGAGG
TGGTTGACTCAAAAGAACAACAATTACCCTGTTCAAGACGCCCAATACACAAATAATAGA
GGAAAGAACATTCTTTTTATGTGGGGCATAAATCACCCACCCACTGATACTACACAGACA
AATCTGTACACAAGGACTGACACAACAACAAGTGTGGCGACGGAAGACATAAATAGGACC
TTCAAACCATTGATAGGGCCAAGGCCTCTTGTTAATGGTCTACAAGGAAGGATTGATTAT
TATTGGGCAGTGTTAAAACCAGGTCAGACATTGCGAGTGAGATCCAACGGGAACCTAATT
GCTCCATGGTATGGACACATTCTCTTGGGGGAGAGTCACGGAAGAATCCTGAAAACGGAT
TTAAAGAGTGGTAACTGTGTAGTGCAATGTCAAACAGAAAGAGGTGGTTTGAACACTACA
TTGCCATTTCACAACGTGAGCAAGTATGCATTCGGAGATTGCCCAAAATATATTGGGGTA
AAGAGTCTCAAATTGGCAGTCGGTCTAAGGAATGTGCCTGCTAGATCAAGTAGAGGACTA
TTTGGAGCCATAGCTGGTTTTATAGAGGGAGGTTGGTCAGGATTAGTTGCTGGTTGGTAT
GGATTCCAGCATTCAAATGATCAAGGAACCGGAATGGCTGCAGATAGAGACTCAACTCAG
AAGGCAATTGACAAAATAACGTCCAAAGTAAATAATATAGTCGACAAAATGAACAAACAG
TATGAAATTATTGACCATGAATTCAGCGAGATTGAAACTAGACTCAATATGATCAATGAT
AAGATTGATGACCAAATTCAAGACATATGGGCATATAATGCTGAATTACTAGTACTGCTT
GAAAATCAAAAAACTCTCGATGAGCATGACGCAAATGTAAACAATCTATATAACAAAGTG
AAGAGGGCACTGGGTTCCAATGCAGTGGAAGATGGGAAAGGATGCTTCGATCTATACCAT
AAATGCGATAACCAGTGCATGGAGACAATTCGAAACGGGACCTATAACAGAAGAAAGTAT
CAGGAGGAATCAAGATTAGAGAGACAGAAAATAGAGGGGGTCAAACTGGAATCTGAAGGA
ACCTACAAAATCCTCACCATTTATTCGACTGTCGCCTCATCTCTTGTTATTGCAATGGGG
TTCGCTGCCTTCTTGTTCTGGGCCATGTCTAATGGATCTTGCAGATGCAACATTTGTATA
TAA
>gi|523789201|gb|KF259155.1| Influenza A virus (A/chicken/Hong Kong/FY105W/2012(H9N2)) segment 4 hemagglutinin (HA) gene, complete cds
ATGGAAGCAGCAACAATAATAACTATACTACTAGTAATAACAGGAAGCAATGCGGATAAA
ATCTGCATTGGCTACCAATCAACAAACTCCACAGAAACTGTAGACACGCTAACCGAAAAC
AATGTTCCTGTGACACATGCTAAAGAATTGCTTCACACAGAGCACAATGGGATGCTATGT
GCAACAAACCTGGGGCGTCCTCTTATTCTAGACACCTGTACCATTGAAGGACTAATCTAT
GGCAACCCTTCTTGTGATCTACCGCTGGAAGGGAGAGACTGGTCCTACATTGTCGAAAGA
CCATCGGCTGTTAATGGAGTGTGCTACCCCGGAAATGTAGAAAACCTGGAGGAATTAAGG
TCACTTTTTAGTTCCGCTAGTTCTTACCAAAAAATCCAGATCTTTCCAGATTCAATCTGG
AATGTATCTTACGGTGGAATAAGCAAAGCATGTTCAAATTCATTCTACAGAAGCATGAGG
TGGTTGACTCAAAAGAACAACAATTACCCTGTTCAAGACGCCCAATACACAAATAATAGA
GGAAAGAACATTCTTTTTATGTGGGGCATAAATCACCCACCCACTAATACTACACAGACA
GATCTGTACACAAGGACTGACACAACAACAAGTGTGGCGACGGAAGACATACATAGGACC
TTCAAACCATTGATAGGGCCAAGGCCTCTTGTTAATGGTCTACAAGGAAGGATTGATTAT
TATTGGGCAGTGTTAAAGCCAGGTCAGACATTGCGAGTGAGATCCAACGGGAACCTAATT
GCTCCATGGTATGGACACATTCTCTTGGGGGAGAGTCACGGAAGAATCCTGAAAACGGAT
TTGAAGAGTGGTAACTGTGTAGTGCAATGTCAAACAGAAAGAGGTGGTTTGAACACTACA
TTGCCATTTCACAACGTGAGCAAGTACGCATTCGGAAATTGCCCAAAATATATTGGGGTA
AAGAGTCTCAAATTGGCAGTCGGTCTGAGGAATGTGCCTGCTAGATCAAGTAGAGGACTA
TTTGGAGCCATAGCTGGTTTTATAGAGGGAGGTTGGTCAGGATTAGTTGCTGGTTGGTAT
GGATTCCAGCATTCAAATGATCAAGGAACCGGAATGGCTGCAGATAGAGACTCAACTCAG
AAGGCAATTGACAAAATAACGTCCAAAGTAAATAATATAGTCGACAAAATGAACAAACAG
TATGAAATTATTGACCATGAATTCAGCGAGATTGAAACTAGACTCAATATGATCAATGAT
AAGATTGATGACCAAATTCAAGACATATGGGCATATAATGCTGAATTACTAGTACTGCTT
GAAAATCAAAAAACTCTCGATGAGCATGACGCAAATGTAAACAATCTATATAACAAAGTG
AAGAGGGCACTGGGTTCCAATGCAGTGGAAGATGGGAAAGGATGCTTCGATCTATACCAT
AAATGCGATAACCAGTGCATGGAGACAATTCGAAACGGGACCTACAACAGAAGAAAGTAT
CAGGAGGAATCAAGATTAGAGAGACAGAAAATAGAGGGGGTCAAACTGGAATCTGAAGGA
ACCTACAAAATCCTCACCATTTATTCGACTGTCGCCTCATCTCTTGTTATTGCAATGGGG
TTCGCTGCCTTCTTGTTCTGGGCCATGTCTAATGGATCTTGCAGATGCAACATTTGTATA
TAA
>gi|523789199|gb|KF259154.1| Influenza A virus (A/chicken/Hong Kong/YU344/2012(H9N2)) segment 4 hemagglutinin (HA) gene, complete cds
ATGGAAGCAGCAACAATAATAACTATACTACTAGTAATAACAGGAAGCAATGCGGATAAG
ATCTGCATTGGCTACCAATCAACAAACTCCACAGAAACTGTAGACACGCTAACCGAAAAC
AATGTTCCTGTGACACATGCTAAAGAACTGCTTCACACAGAGCACAATGGGATGCTATGT
GCAACAAACCTGGGGCGTCCTCTTATTCTAGACACCTGTACCATTGAAGGACTAATCTAT
GGCAATCCTTCTTGTGATCTACCGCTGGAAGGGAGAGACTGGTCCTACATTGTCGAAAGA
CCATCGGCTGTTAATGGAGTGTGCTACCCCGGAAATGTAGAGAACCTGGAAGAATTAAGG
TCACTTTTTAGTTCCGCTAGTTCTTACCAAAAAATCCAGATCTTTCCAGATTCAATCTGG
AATGTATCTTACAATGGAACAAGCAAAGCATGTTCAGATTCATTCTACAGAAGCATGAGG
TGGTTGACTCAAAAGAACAACAATTACCCTGTTCAAGACGCCCAATACACAAATAATAGA
GGAAAGAACATTCTTTTTATGTGGGGCATAAATCACCCACCCACTGATACTACACAGACA
AATCTGTACACAAGGACTGACACAACAACAAGTGTGGCGACGGAAGACATAAATAGGACC
TTCAAACCATTGATAGGGCCAAGGCCTCTTGTTAATGGTCTACAAGGAAGGATTGATTAT
TATTGGGCAGTGTTAAAACCAGGTCAGACATTGCGAGTGAGATCCAACGGGAACCTAATT
GCTCCATGGTATGGACACATTCTCTTGGGGGAGAGTCACGGAAGAATCCTGAAAACGGAT
TTAAAGAGTGGTAACTGTGTAGTGCAATGTCAAACAGAAAGAGGTGGTTTGAACACTACA
TTGCCATTTCACAACGTGAGCAAGTACGCATTCGGAGATTGCCCAAAATATATTGGGGTA
AAGAGTCTCAAATTGGCAGTCGGTCTGAGGAATGTGCCTGCTAGATCAAGTAGAGGACTA
TTTGGAGCCATAGCTGGTTTTATAGAGGGAGGTTGGTCAGGATTAGTTGCTGGTTGGTAT
GGATTCCAGCATTCAAATGATCAAGGAACCGGAATGGCTGCAGATAGAGACTCAACTCAG
AAGGCAATTGACAAAATAACGTCCAAAGTAAATAATATAGTCGACAAAATGAACAAACAG
TATGAAATTATTGACCATGAATTCAGCGAGATTGAAACTAGACTCAATATGATCAATGAT
AAGATTGATGACCAAATTCAAGACATATGGGCATATAATGCTGAATTACTAGTACTGCTT
GAAAATCAAAAAACTCTCGATGAGCATGACGCAAATGTAAACAATCTATATAACAAAGTG
AAGAGGGCACTGGGTTCCAATGCAGTGGAAGATGGGAAAGGATGCTTCGATCTATACCAT
AAATGCGATAACCAGTGCATGGAGACAATTCGAAACGGGACCTATAACAGAAGAAAGTAT
CAGGAGGAATCAAGATTAGAGAGACAGGAAATAGAGGGGGTCAAACTGGAATCTGAAGGA
ACCTACAAAATCCTCACCATTTATTCGACTGTCGCCTCATCTCTTGTTATTGCAATGGGG
TTCGCTGCCTTCTTGTTCTGGGCCATGTCTAATGGATCTTGCAGATGCAACATTTGTATA
TAA
>gi|523789197|gb|KF259153.1| Influenza A virus (A/chicken/Hong Kong/YU262W/2012(H9N2)) segment 4 hemagglutinin (HA) gene, complete cds
ATGGAAGCAGCAACAATAATAACTATACTACTAGTAATAACAGGAAGCAATGCGGATAAA
ATCTGCATTGGCTACCAATCAACAAACTCCACAGAAACTGTAGACACGCTAACCGAAAAC
AATGTTCCTGTGACACATGCTAAAGAATTGCTTCACACAGAGCACAATGGGATGCTATGT
GCAACAAACCTGGGGCGTCCTCTTATTCTAGACACCTGTACCATTGAAGGACTAATCTAT
GGCAACCCTTCTTGTGATCTACCGCTGGAAGGGAGAGACTGGTCCTACATTGTCGAAAGA
CCATCGGCTGTTAATGGAGTGTGCTACCCCGGAAATGTAGAAAACCTGGAAGAATTAAGG
TCACTTTTTAGTTCCGCTAGTTCTTACCAAAAAATCCAGATCTTTCCAGATTCAATCTGG
AATGTATCTTACGGTGGAATAAGCAAAGCATGTTCAAATTCATTCTACAGAAGCATGAGG
TGGTTGACTCAAAAGAACAACAATTACCCTGTTCAAGACGCCCAATACACAAATAATAGA
GGAAAGAACATTCTTTTTATGTGGGGCATAAATCACCCACCCACTAATACTACACAGACA
GATCTGTACACAAGGACTGACACAACAACAAGTGTGGCGACGGAAGACATACATAGGACC
TTCAAACCATTGATAGGGCCAAGGCCTCTTGTTAATGGTCTACAAGGAAGGATTGATTAT
TATTGGGCAGTGTTAAAACCAGGTCAGACATTGCGAGTGAGATCCAACGGGAACCTAATT
GCTCCATGGTATGGACACATTCTCTTGGGGGAGAGTCACGGAAGAATCCTGAAAACGGAT
TTGAAGAGTGGTAACTGTGTAGTGCAATGTCAAACAGAAAGAGGTGGTTTGAACACTACA
TTGCCATTTCACAACGTGAGCAAGTACGCATTCGGAAATTGCCCAAAATATATTGGGGTA
AAGAGTCTCAAATTGGCAGTCGGTCTGAGGAATGTGCCTGCTAGATCAAGTAGAGGACTA
TTTGGAGCCATAGCTGGTTTTATAGAGGGAGGTTGGTCAGGATTAGTTGCTGGTTGGTAT
GGATTCCAGCATTCAAATGATCAAGGAACCGGAATGGCTGCAGATAGAGACTCAACTCAG
AAGGCAATTGACAAAATAACGTCCAAAGTAAATAATATAGTCGACAAAATGAACAAACAG
TATGAAATTATTGACCATGAATTCAGCGAGATTGAAACTAGACTCAATATGATCAATGAT
AAGATTGATGACCAAATTCAAGACATATGGGCATATAATGCTGAATTACTAGTACTGCTT
GAAAATCAAAAAACTCTCGATGAGCATGACGCAAATGTAAACAATCTATATAACAAAGTG
AAGAGGGCACTGGGTTCCAATGCAGTGGAAGATGGGAAAGGATGCTTCGATCTATACCAT
AAATGCGATAACCAGTGCATGGAGACAATTCGAAACGGGACCTATAACAGAAGAAAGTAT
CAGGAGGAATCAAGATTAGAGAGACAGAAAATAGAGGGGGTCAAACTGGAATCTGAAGGA
ACCTACAAAATCCTCACCATTTATTCGACTGTCGCCTCATCTCTTGTTATTGCAATGGGG
TTCGCTGCCTTCTTGTTCTGGGCCATGTCTAATGGATCTTGCAGATGCAACATTTGTATA
TAA
>gi|523789195|gb|KF259152.1| Influenza A virus (A/chicken/Hong Kong/HH117/2012(H9N2)) segment 4 hemagglutinin (HA) gene, complete cds
ATGGAAGCAGCAACAATAATAACTATACTACTAGTAATAACAGGAAGCAATGCGGATAAA
ATCTGCATTGGCTACCAATCAACAAACTCCACAGAAACTGTAGACACGCTAACCGAAAAC
AATGTTCCTGTGACACATGCTAAAGAATTGCTTCACACAGAGCACAATGGGATGCTATGT
GCAACAAACCTGGGGCGTCCTCTTATTCTAGACACCTGTACCATTGAAGGACTAATCTAT
GGCAACCCTTCTTGTGATCTACCGCTGGAAGGGAGAGACTGGTCCTACATTGTCGAAAGA
CCATCGGCTGTTAATGGAGTGTGCTACCCCGGAAATGTAGAAAACCTGGAAGAATTAAGG
TCACTTTTTAGTTCCGCTAGTTCTTACCAAAAAATCCAGATCTTTCCAGATTCAATCTGG
AATGTATCTTACGGTGGAATAAGCAAAGCATGTTCAAATTCATTCTACAGAAGCATGAGG
TGGTTGACTCAAAAGAACAACAATTACCCTGTTCAAGACGCCCAATACACAAATAATAGA
GGAAAGAACATTCTTTTTATGTGGGGCATAAATCACCCACCCACTAATACTACACAGACA
GATCTGTACACAAGGACTGACACAACAACAAGTGTGGCGACGGAAGACATACATAGGACC
TTCAAACCATTGATAGGGCCAAGGCCTCTTGTTAATGGTCTACAAGGAAGGATTGATTAT
TATTGGGCAGTGTTAAAACCAGGTCAGACATTGCGAGTGAGATCCAACGGGAACCTAATT
GCTCCATGGTATGGACACATTCTCTTGGGGAAGAGTCACGGAAGAATCCTGAAAACGGAT
TTAAAGAGTGGTAACTGTGTAGTGCAATGTCAAACAGAAAGAGGTGGTTTGAACACTACA
TTGCCATTTCACAACGTGAGCAAGTACGCATTCGGAAATTGCCCAAAATATATTGGGGTA
AAGAGTCTCAAATTGGCAGTCGGTCTGAGGAATGTGCCTGCTAGATCAAGTAGAGGACTA
TTTGGAGCCATAGCTGGTTTTATAGAGGGAGGTTGGTCAGGATTAGTTGCTGGTTGGTAT
GGATTCCAGCATTCAAATGATCAAGGAACCGGAATGGCTGCAGATAGAGACTCAACTCAG
AAGGCAATTGACAAAATAACGTCCAAAGTAAATAATATAGTCGACAAAATGAACAAACAG
TATGAAATTATTGACCATGAATTCAGCGAGATTGAAACTAGACTCAATATGATCAATGAT
AAGATTGATGACCAAATTCAAGACATATGGGCATATAATGCTGAATTACTAGTACTGCTT
GAAAATCAAAAAACTCTCGATGAGCATGACGCAAATGTAAACAATCTATATAACAAAGTG
AAGAGGGCACTGGGTTCCAATGCAGTGGAAGATGGGAAAGGATGCTTCGATCTATACCAT
AAATGCGATAACCAGTGCATGGAGACAATTCGAAACGGGACCTATAACAGAAGAAAGTAT
CAGGAGGAATCAAGATTAGAGAGACAGAAAATAGAGGGGGTCAAACTGGAATCTGAAGGA
ACCTACAAAATCCTCACCATTTATTCGACTGTCGCCTCATCTCTTGTTATTGCAATGGGG
TTCGCTGCCTTCTTGTTCTGGGCCATGTCTAATGGATCTTGCAGATGCAACATTTGTATA
TAA
>gi|523789193|gb|KF259151.1| Influenza A virus (A/chicken/Hong Kong/YU150W/2012(H9N2)) segment 4 hemagglutinin (HA) gene, complete cds
ATGGAAGCAGCAACAATAATAACTATACTACTAGTAATAACAGGAAGCAATGCGGATAAG
ATCTGCATTGGCTACCAATCAACAAACTCCACAGAAACTGTAGACACGCTAACCGAAAAC
AATGTTCCTGTGACACATGCTAAAGAATTGCTTCACACAGAGCACAATGGGATGCTATGT
GCAACAAACCTGGGGCGTCCTCTTATTCTAGACACCTGTACCATTGAAGGACTAATCTAT
GGCAACCCTTCTTGTGATCTACCGCTGGAAGGGAGAGACTGGTCCTACATTGTCGAAAGA
CCATCGGCTGTTAATGGAGTGTGCTACCCCGGAAATGTAGAAAACCTGGAAGAATTAAGG
TCACTTTTTAGTTCCGCTAGTTCTTACCAAAAAATCCAGATCTTTCCAGATTCAATCTGG
AATGTATCTTACAGTGGAACAAGCAAAGCATGTTCAGATTCATTCTACAGAAGCATGAGG
TGGTTGACTCAAAAGAACAACAATTACCCTGTTCAAGACGCCCAATACACAAATAATAGA
GGAAAGAACATTCTTTTTATGTGGGGCATAAATCACCCACCCACTGATACTGTACAGACA
AATCTGTACACAAGGACTGACACAACAACAAGTGTGGCGACGGAAGACATAAATAGGACC
TTCAAACCATTGATAGGGCCAAGGCCTCTTGTTAATGGTCTACAAGGAAGGATTGATTAT
TATTGGGCAGTGTTAAAACCAGGTCAGACATTGCGAGTGAGATCCAACGGGAACCTAATT
GCTCCATGGTATGGACACATTCTCTTGGGGGAGAGTCACGGAAGAATCCTGAAAACGGAT
TTAAAGAGTGGTAACTGTGTAGTGCAATGTCAAACAGAAAGAGGTGGTTTGAACACTACA
TTGCCATTTCACAACGTGAGCAAGTACGCATTCGGAAATTGCCCAAAATATATTGGGGTA
AAGAGTCTCAAATTGGCAGTCGGTCTGAGGAATGTGCCTGCTAGATCAAGTAGAGGACTA
TTTGGAGCCATAGCTGGTTTTATAGAGGGAGGTTGGTCAGGATTAGTTGCTGGTTGGTAT
GGATTCCAGCATTCAAATGATCAAGGAACCGGAATGGCTGCAGATAGAGACTCAACTCAG
AAGGCAATTGACAAAATAACGTCCAAAGTAAATAATATAGTCGACAAAATGAACAAACAG
TATGAAATTATTGACCATGAATTCAGCGAGATTGAAACTAGACTCAATATGATCAATGAT
AAGATTGATGACCAAATTCAAGACATATGGGCATATAATGCTGAATTACTAGTACTGCTT
GAAAATCAAAAAACTCTCGATGAGCATGACGCAAATGTAAACAATCTATATAACAAAGTG
AAGAGGGCACTGGGTTCCAATGCAGTGGAAGATGGGAAAGGATGCTTCGATCTATACCAT
AAATGCGATAACCAGTGCATGGAGACAATTCGAAACGGGACCTATAACAGAAGAAAGTAT
CAGGAGGAATCAAGATTAGAGAGACAGAAAATAGAGGGGGTCAAACTGGAATCTGAAGGA
ACCTACAAAATCCTCACCATTTATTCGACTGTCGCCTCATCTCTTGTTATTGCAATGGGG
TTCGCTGCCTTCTTGTTCTGGGCCATGTCTAATGGATCTTGCAGATGCAACATTTGTATA
TAA
>gi|523789191|gb|KF259150.1| Influenza A virus (A/chicken/Hong Kong/YU148/2012(H9N2)) segment 4 hemagglutinin (HA) gene, complete cds
ATGGAAGCAGCAACAATAATAACTATACTACTAGTAATAACAGGAAGCAATGCGGATAAG
ATCTGCATTGGCTACCAATCAACAAACTCCACAGAAACTGTAGACACGCTAACCGAAAAC
AATGTTCCTGTGACACATGCTAAAGAATTGCTTCACACAGAGCACAATGGGATGCTATGT
GCAACAAACCTGGGGCGTCCTCTTATTCTAGACACCTGTACCATTGAAGGACTAATCTAT
GGCAACCCTTCTTGTGATCTACCGCTGGAAGGGAGAGACTGGTCCTACATTGTCGAAAGA
CCATCGGCTGTTAATGGAGTGTGCTACCCCGGAAATGTAGAAAACCTGGAAGAATTAAGG
TCACTTTTTAGTTCCGCCAGTTCTTACCAAAAAATCCAGATCTTTCCAGATTCAATCTGG
AATGTATCTTACAGTGGAACAAGCAAAGCATGTTCAGATTCATTCTACAGAAGCATGAGG
TGGTTGACTCAAAAGAACAACAATTACCCTGTTCAAGACGCCCAATACACAAATAATAGA
GGAAAGAACATTCTTTTTATGTGGGGCATAAATCACCCACCCACTGATACTGCACAGACA
AATCTGTACACAAGGACTGACACAACAACAAGTGTGGCGACGGAAGACATAAATAGGACC
TTCAAACCATTGATAGGGCCAAGGCCTCTTGTTAATGGTCTACAAGGAAGGATTGATTAT
TATTGGGCAGTGTTAAAACCAGGTCAGACATTGCGAGTGAGATCCAACGGGAACCTAATT
GCTCCATGGTATGGACACATTCTCTTGGGGGAGAGTCACGGRAGAATCCTGAAAACGGAT
TTAAAGAGTGGTAACTGTGTAGTGCAATGTCAAACAGAAAGAGGTGGTTTGAACACTACA
TTGCCATTTCACAACGTGAGCAAGTACGCATTCGGAAATTGCCCAAAATATATTGGGGTA
AAGAGTCTCAAATTGGCAGTCGGTCTGAGGAATGTGCCTGCTAGATCAAGTAGAGGACTA
TTTGGAGCCATAGCTGGTTTTATAGAGGGAGGTTGGTCAGGATTAGTTGCTGGTTGGTAT
GGATTCCAGCATTCAAATGATCAAGGAACCGGAATGGCTGCAGATAGAGACTCAACTCAG
AAGGCAATTGACAAAATAACGTCCAAAGTAAATAATATAGTCGACAAAATGAACAAACAG
TATGAAATTATTGACCATGAATTCAGCGAGATTGAAACTAGACTCAATATGATCAATGAT
AAGATTGATGACCAAATTCAAGACATATGGGCATATAATGCTGAATTACTAGTACTGCTT
GAAAATCAAAAAACTCTCGATGAGCATGACGCAAATGTAAACAATCTATATAACAAAGTG
AAGAGGGCACTGGGTTCCAATGCAGTGGAAGATGGGAAAGGATGCTTCGATCTATACCAT
AAATGCGATAACCAGTGCATGGAGACAATTCGAAACGGGACCTATAACAGARGAAAGTAT
CAGGAGGAATCAAGATTAGAGAGACAGAAAATAGAGGGGGTCAAACTGGAATCTGAAGGA
ACCTACAAAATCCTCACCATTTATTCGACTGTCGCCTCATCTCTTGTTATTGCAATGGGG
TTCGCTGCCTTCTTGTTCTGGGCCATGTCTAATGGATCTTGCAGATGCAACATTTGTATA
TAA
>gi|523789189|gb|KF259149.1| Influenza A virus (A/chicken/Hong Kong/JV17/2012(H9N2)) segment 4 hemagglutinin (HA) gene, complete cds
ATGGAAGCAGCAACAATAATAACTATACTACTAGTAATAACAGGAAGCAATGCGGATAAA
ATCTGCATTGGCTACCAATCAACAAACTCCACAGAAACTGTAGACACGCTAACCGAAAAC
AATGTTCCTGTGACACATGCGAAAGAATTGCTTCACACAGAGCACAATGGGATGCTATGT
GCAACAGACCTGGGGCGTCCTCTTATTCTAGACACCTGTACCATTGAAGGATTAATCTAT
GGCAACCCTTCTTGTGATCTACCGCTGGAAGGGAGAGAATGGTCCTACATTGTTGAAAGA
CCATCGGCTGTTAATGGAGTGTGCTACCCCGGAAATGTAGAAAACCTGGAAGAATTAAGG
TCACTTTTTAGTTCCGCTAGTTCTTACCAAAGAATCCAGATCTTTCCAGATTCAATCTGG
AATGTATCTTACAGTGGAACAAGCAAAGCATGTTCAGATTCATTCTACAGAAGCATGAGG
TGGTTGACTCAAAAGAACAACAATTATCCTGTTCAAGACGCCCAATACACAAATGATAGA
GGAAATAACATTCTTTTCATGTGGGGTATAAATCACCCACCCACTGATACTGTACAGACA
AATCTGTACACAAGGACTGACACAACAACAAGTGTGGCGACGGAAGACATAAATAGAACC
TTCAAACCATTGATAGGGCCAAGGCCTCTTGTCAATGGTCTACAAGGAAGGATTGATTAT
TATTGGGCGGTGTTAAAACCAGGTCAGACACTGCGAGTAAGATCCAACGGGAATCTAATC
GCTCCATGGTATGGACACATTCTCTTAGGGGAGAGTCACGGAAGAATCCTGAAAACGGAT
TTAAAGAGTGGTAACTGTGTAGTGCAATGTCAAACAGAAAGAGGTGGTTTGAACACTACA
TTGCCATTTCACAACGTGAGCAAGTACGCATTCGGAAATTGCCCAAAATATATTGGAGTA
AAGAGTCTCAAATTGGCAGTCGGTCTGAGGAATGTGCCTGCTAGATCAAGTAGAGGACTA
TTTGGAGCCATAGCTGGTTTCATAGAGGGAGGTTGGTCAGGATTAGTTGCTGGTTGGTAT
GGGTTCCAGCATTCAAATGATCAAGGAACCGGAATGGCTGCAGATAGAGACTCAACTCAA
AAGGCAATTGACAAAATAACGTCCAAAGTAAATAATATAGTCGACAAAATGAACAAACAG
TATGATATTATTGACCATGAATTCAGCGAGATTGAAACTAGACTCAATATGATCAATGAT
AAGATTGATGACCAAATCCAAGACATATGGGCATATAATGCTGAATTGCTAGTACTGCTT
GAAAATCAAAAAACTCTCGATGAGCATGACGCAAATGTAAACAATCTATATAACAAAGTG
AAGAGGGCACTGGGTTCCAATGCAGTGGAAGATGGGAAAGGATGCTTCGATCTATACCAT
AAATGCGATAACCAGTGCATGGAGACAATTCGAAACGGGACCTATAACAGAAGAAAGTAT
CAGGAGGAATCAAGACTAGAGAGACAGAAAATAGAGGGGGTCAAACTGGAATCTGAAGGA
ACCTACAAAATCCTCACCATTTATTCGACTGTCGCCTCATCTCTTGTTATTGCAATGGGG
TTCGCTGCCTTCTTGTTCTGGGCCATGTCTAATGGATCTTGCAGATGCAACATTTGTATA
TAA
>gi|523789187|gb|KF259148.1| Influenza A virus (A/chicken/Hong Kong/YO12W/2012(H9N2)) segment 4 hemagglutinin (HA) gene, complete cds
ATGGAAGCAGCAACAATAATAACTATACTACTAGTAATAACAGGAAGCAATGCGGATAAA
ATCTGCATTGGCTACCAATCAACAAACTCCACAGAAACTGTAGACACGCTAACCGAAAAC
AATGTTCCTGTGACACATGCTAAAGAATTGCTTCACACAGGGCACAATGGGATGCTATGT
GCAACAAACCTGGGGCGTCCTCTTATTCTAGACACCTGTACCATTGAAGGACTAATCTAT
GGCAACCCTTCTTGTGATCTACCGCTGGAAGGGAGAGAATGGTCCTACATTGTCGAAAGA
CCATCGGCTATTAATGGAGTGTGCTACCCCGGGAATGTAGAAAACCTGGAAGAATTGAGG
TCACTTTTTAGTTCCGCTAGTTCTTACCAAAGAATCCAGATCTTTCCAGATTCAATCTGG
AATGTATCTTACAGTGGAACAAGCAAAGCATGTTCAGATTCATTCTACAGAAGCATGAGG
TGGTTGACTCAAAAGAACAACAATTACCCTGTTCAAGACGCCCAATACACAAATAATAGA
GGAAAGAACATTCTTTTCATGTGGGGCATAAATCACCCACCCACTGATACTGCACAGACA
AATCTGTACACAAGGACTGACACAACAACAAGTGTGGCGACGGAAGACATAAATAGGACC
TTCAAACCATTGATAGGGCCAAGGCCTCTTGTCAATGGTCTACAAGGAAGGATTGATTAT
TACTGGGCGGTGTTAAAACCAGGTCAGACATTGAGAGTAAGATCCAACGGGAATCTAATC
GCTCCATGGTATGGACACATTCTCCTAGGGGAGAGTCACGGAAGAATCCTGAAAACGGAT
TTAAAGAGTGGTAACTGTGTAGTGCAATGTCAAACAGAAAGAGGTGGTTTGAACACTACA
TTGCCATTTCACAATGTGAGCAAGTACGCATTCGGAAATTGCCCAAAATATATTGGAGTA
AAGAGTCTCAAATTGGCAGTCGGTCTGAGGAATGTGCCTGCTAGATCAAGTAGAGGACTA
TTTGGAGCCATAGCTGGTTTCATAGAGGGAGGTTGGTCAGGATTAGTTGCTGGTTGGTAT
GGGTTCCAACATTCAAATGATCAAGGAACCGGAATGGCTGCAGATAGAGACTCAACGCAA
AAGGCAATTGACAAAATAACGTCCAAAGTAAATAATATAGTCGACAAAATGAACAAACAG
TATGAAATTATTGACCATGAATTCAGCGAGATTGAAACTAGACTCAATATGATCAATGAT
AAGATTGATGACCAAATTCAAGACATATGGGCATATAATGCTGAATTGCTAGTACTGCTT
GAAAATCAAAAAACTCTCGATGAGCATGACGCAAATGTAAACAATCTATATAACAAAGTT
AAGAGGGCACTTGGTTCCAATGCAGTGGAAGATGGGAAAGGATGCTTCGATCTATACCAT
AAATGCGATAACCAGTGCATGGAGACAATTCGAAACGGGACCTATAACAGAAGAAAGTAC
CAGGAGGAATCAAGACTAGAGAGACAGAAAATAGAGGGGGTCAAACTGGAATCTGAAGGA
ACCTACAAAATCCTCACCATTTATTCGACTGTCGCCTCATCTCTTGTTATTGCAATGGGG
TTCGCTGCCTTCTTGTTCTGGGCCATGTCTAATGGTTCTTGCAGATGCAACATTTGTATA
TAA
>gi|523789185|gb|KF259147.1| Influenza A virus (A/chicken/Hong Kong/WF1W/2012(H9N2)) segment 4 hemagglutinin (HA) gene, complete cds
ATGGAAGCAGCAACAATAATAACCATACTACTAGTAATAACAGGAAGCAATGCAGATAAA
ATCTGTATTGGCTACCAATCAACAAACTCCACAGAAACTGTAGACACGCTAACCGAAAAC
AATGTTCCTGTGACACATGCTAAAGAATTGCTTCACACAGAGCACAATGGGATGCTATGT
GCAACAAACCTGGGGCGTCCTCTTATTCTGGACACCTGTACCATTGAAGGACTAATCTAT
GGCAACCCTTCTTGTGATCTACCGCTGGAAGGGAAAGAATGGTCCTACATTGTCGAAAGA
CCATCGGCTGTTAATGGAATGTGCTACCCCGGAAATGTAGAAAACCTGGAAGAATTAAGG
TCACTTTTTAGTTCCGCTAGTTCCTACCAAAGAATCCAGATCTTTCCAGATTCAATCTGG
AATGTATCTTACAGTGGAACAAGCAAAGCATGTTCAGATTCATTCTACAGAAGCATGAGG
TGGTTGACTCAAAAGAACAACAATTACCCTGTTCAAGACGCCCAATACACAAATAATAGA
GGAAAGAACATTCTTTTCATGTGGGGCATAAATCACCCACCCACTGACACTGCACAGACA
AATCTGTACACAAGGACTGACACAAAAACAAGTGTGGCGACGGAAGAAATAAATAGGACC
TTCAAACCATTGATAGGGCCAAGGCCTCTTGTCAATGGTCTACAAGGAAGGATTGATTAT
TATTGGGCGGTGTTAAAACCAGGTCAGACATTGCGAGTAAGATCCAACGGGAATCTAATC
GCTCCATGGTATGGACACATTCTATTAGGGGAGAGTCACGGAAGAATCCTGAAAACGGAT
TTAAAGAGTGGTAATTGTGTAGTGCAATGTCAAACAGAAAGAGGTGGCTTGAACACTACA
CTGCCCTTTCACAACGTGAGCAAGTACGCATTCGGAAATTGCCCAAAATATATTGGAGTA
AAGAGTCTCAAATTGGCAGTCGGTCTGAGGAATGTACCTGCTAGATCAAGTAGAGGACTA
TTTGGAGCCATAGCTGGTTTCATAGAGGGAGGTTGGTCAGGATTAGTTGCTGGTTGGTAT
GGGTTCCAGCATTCAAATGATCAGGGAACCGGAATGGCTGCAGATAGAGACTCAACTCAA
AAGGCAATTGACAAAATAACGTCCAAAGTAAATAATATAGTCGACAAAATGAACAAACAG
TATGAAATTATTGACCATGAATTCAGCGAGATTGAAACTAGACTCAATATGATCAATGAT
AAGATTGATGACCAAATTCAAGACATATGGGCATATAATGCTGAATTGCTAGTACTGCTT
GAAAATCAAAAAACTCTCGATGAGCATGACGCAAATGTAAACAATCTATATAACAAAGTA
AAGAGGGCACTGGGTTCCAATGCAGTGGAAGATGGGAAAGGATGCTTCGATCTATACCAT
AAATGCGATAACCAGTGCATGGAGACAATTCGAAACGGGACCTATAACAGAAGAAAGTAT
CAGGAGGAATCAAGACTAGAGAGACAGAAAATAGAGGGGGTCAAACTGGAATCTGAAGGA
ACCTACAAAATCCTCACCATTTATTCGACTGTCGCCTCATCTCTTGTTATTGCAATGGGG
TTCGCTGCCTTCTTGTTCTGGGCCATGTCTAATGGATCTTGCAGATGCAACATTTGTATA
TAA
>gi|523789183|gb|KF259146.1| Influenza A virus (A/chicken/Hong Kong/WF3/2012(H9N2)) segment 4 hemagglutinin (HA) gene, complete cds
ATGGAAGCAGCAACAATAATAACCATACTACTAGTAATAACAGGAAGCAATGCAGATAAA
ATCTGTATTGGCTACCAATCAACAAACTCCACAGAAACTGTAGACACGCTAACCGAAAAC
AATGTTCCTGTGACACATGCTAAAGAATTGCTTCACACAGAGCACAATGGGATGCTATGT
GCAACAAACCTGGGGCGTCCTCTTATTCTGGACACCTGTACCATTGAAGGACTAATCTAT
GGCAACCCTTCTTGTGATCTACCGCTGGAAGGGAAAGAATGGTCCTACATTGTCGAAAGA
CCATCGGCTGTTAATGGAATGTGCTACCCCGGAAATGTAGAAAACCTGGAAGAATTAAGG
TCACTTTTTAGTTCCGCTAGTTCCTACCAAAGAATCCAGATCTTTCCAGATTCAATCTGG
AATGTATCTTACAGTGGAACAAGCAAAGCATGTTCAGATTCATTCTACAGAAGCATGAGG
TGGTTGACTCAAAAGAACAACAATTACCCTGTTCAAGACGCCCAATACACAAATAATAGA
GGAAAGAACATTCTTTTCATGTGGGGCATAAATCACCCACCCACTGACACTGTACAGACA
AATCTGTACACAAGGACTGACACAAAAACAAGTGTGGCGACGGAAGAAATAAATAGGACC
TTCAAACCATTGATAGGGCCAAGGCCTCTTGTCAATGGTCTACAAGGAAGGATTGATTAT
TATTGGGCGGTGTTAAAACCAGGTCAGACATTGCGAGTAAGATCCAACGGGAATCTAATC
GCTCCATGGTATGGACACATTCTCTTAGGGGAGAGTCACGGAAGAATCCTGAAAACGGAT
TTAAAGAGTGGTAATTGTGTAGTGCAATGTCAAACAGAAAGAGGTGGCTTGAACACTACA
CTGCCATTTCACAACGTGAGCAAGTACGCATTCGGAAATTGCCCAAAATATATTGGAGTA
AAGAGTCTCAAATTGGCAGTCGGTCTGAGGAATGTACCTGCTAGATCAAGTAGAGGACTA
TTTGGAGCCATAGCTGGTTTCATAGAGGGAGGTTGGTCAGGATTAGTTGCTGGTTGGTAT
GGGTTCCAGCATTCAAATGATCAGGGAACCGGAATGGCTGCAGATAGAGACTCAACTCAA
AAGGCAATTGACAAAATAACGTCCAAAGTAAATAATATAGTCGACAAAATGAACAAACAG
TATGAAATTATTGACCATGAATTCAGCGAGATTGAAACTAGACTCAATATGATCAATGAT
AAGATTGATGACCAAATTCAAGACATATGGGCATATAATGCTGAATTGCTAGTACTGCTT
GAAAATCAAAAAACTCTCGATGAGCATGACGCAAATGTAAACAATCTATATAACAAAGTA
AAGAGGGCACTGGGTTCCAATGCAGTGGAAGATGGGAAAGGATGCTTCGATCTATACCAT
AAATGCGATAACCAGTGCATGGAGACAATTCGAAACGGGACCTATAACAGAAGAAAGTAT
CAGGAGGAATCAAGACTAGAGAGACAGAAAATAGAGGGGGTCAAACTGGAATCTGAAGGA
ACCTACAAAATCCTCACCATTTATTCGACTGTCGCCTCATCTCTTGTTATTGCAATGGGG
TTCGCTGCCTTCTTGTTCTGGGCCATGTCTAATGGATCTTGCAGATGCAACATTTGTATA
TAA
>gi|523789181|gb|KF259145.1| Influenza A virus (A/chicken/Hong Kong/YO6/2012(H9N2)) segment 4 hemagglutinin (HA) gene, complete cds
ATGGAAGCAGCAACAATAATAACCATACTACTAGTAATAACAGGAAGCAATGCAGATAAA
ATCTGTATTGGCTACCAATCAACAAACTCCACAGAAACTGTAGACACGCTAACCGAAAAC
AATGTTCCTGTGACACATGCTAAAGAATTGCTTCACACAGAGCACAATGGGATGCTATGT
GCAACAAACCTGGGGCGTCCTCTTATTCTGGACACCTGTACCATTGAAGGACTAATCTAT
GGCAACCCTTCTTGTGATCTACCGCTGGAAGGGAAAGAATGGTCCTACATTGTCGAAAGA
CCATCGGCTGTTAATGGAATGTGCTACCCCGGAAATGTAGAAAACCTGGAAGAATTAAGG
TCACTTTTTAGTTCCGCTAGTTCCTACCAAAGAATCCAGATCTTTCCAGATTCAATCTGG
AATGTATCTTACAGTGGAACAAGCAAAGCATGTTCAGATTCATTCTACAGAAGCATGAGG
TGGTTGACTCAAAAGAACAACAATTACCCTGTTCAAGACGCCCAATACACAAATAATAGA
GGAAAAAACATTCTTTTCATGTGGGGCATAAATCACCCACCCACTGACACTGCACAGACA
AATCTGTACACAAGGACTGACACAAAAACAAGTGTGGCGACGGAAGAAATAAATAGGACC
TTCAAACCATTGATAGGGCCAAGGCCTCTTGTCAATGGTCTACAAGGAAGGATTGATTAT
TATTGGGCGGTGTTAAAACCAGGTCAGACATTGCGAGTAAGATCCAACGGGAATCTAATC
GCTCCATGGTATGGACACATTCTCTTAGGGGAGAGTCACGGAAGAATCCTGAAAACGGAT
TTAAAGAGTGGTAATTGTGTAGTGCAATGTCAAACAGAAAGAGGTGGCTTGAACACTACA
CTGCCATTTCACAACGTGAGCAAGTACGCATTCGGAAATTGCCCAAAATATATTGGAGTA
AAGAGTCTCAAATTGGCAGTCGGTCTGAGGAATGTACCTGCTAGATCAAGTAGAGGACTA
TTTGGAGCCATAGCTGGTTTCATAGAGGGAGGTTGGTCAGGATTAGTTGCTGGTTGGTAT
GGGTTCCAGCATTCAAATGATCAGGGAACCGGAATGGCTGCAGATAGAGACTCAACTCAA
AAGGCAATTGACAAAATAACGTCCAAAGTAAATAATATAGTCGACAAAATGAACAAACAG
TATGAAATTATTGACCATGAATTCAGCGAGATTGAAACTAGACTCAATATGATCAATGAT
AAGATTGATGACCAAATTCAAGACATATGGGCGTATAATGCTGAATTGCTAGTACTGCTT
GAAAATCAAAAAACTCTCGATGAGCATGACTCAAATGTAAACAATCTATATAACAAAGTA
AAGAGGGCACTGGGTTCCAATGCAGTGGAAGATGGGAAAGGATGCTTCGATCTATACCAT
AAATGCGATAACCAGTGCATGGAGACAATTCGAAACGGGACCTATAACAGAAGAAAGTAT
CAGGAGGAATCAAGACTAGAGAGACAGAAAATAGAGGGGGTCAAACTGGAATCTGAAGGA
ACCTACAAAATCCTCACCATTTATTCGACTGTCGCCTCATCTCTTGTTATTGCAATGGGG
TTCGCTGCCTTCTTGTTCTGGGCCATGTCTAATGGATCTTGCAGATGCAACATTTGTATA
TAA
>gi|523789179|gb|KF259144.1| Influenza A virus (A/chicken/Hong Kong/FY6W/2012(H9N2)) segment 4 hemagglutinin (HA) gene, complete cds
ATGGAAGCAGCAACAATAATAACCATACTACTAGTAATAACAGGAAGCAATGCAGATAAA
ATCTGTATTGGCTACCAATCAACAAACTCCACAGAAACTGTAGACACGCTAACCGAAAAC
AATGTTCCTGTGACACATGCTAAAGAATTGCTTCACACAGAGCACAATGGGATGCTATGT
GCAACAAACCTGGGGCGTCCTCTTATTCTGGACACCTGTACCATTGAAGGACTAATCTAT
GGCAACCCTTCTTGTGATCTACCGCTGGAAGGGAAAGAATGGTCCTACATTGTCGAAAGA
CCATCGGCTGTTAATGGAATGTGCTACCCCGGAAATGTAGAAAACCTGGAAGAATTAAGG
TCACTTTTTAGTTCCGCTAGTTCCTACCAAAGAATCCAGATCTTTCCAGATTCAATCTGG
AATGTATCTTACAGTGGAACAAGCAAAGCATGTTCAGATTCATTCTACAGAAGCATGAGG
TGGTTGACTCAAAAGAACAACAATTACCCTGTTCAAGACGCCCAATACACAAATAATAGA
GGAAAGAACATTCTTTTCATGTGGGGCATAAATCACCCACCCACTGACACTGCACAGACA
AATCTGTACACAAGGACTGACACAAAAACAAGTGTGGCGACGGAAGAAATAAATAGGACC
TTCAAACCATTGATAGGGCCAAGGCCTCTTGTCAATGGTCTACAAGGAAGGATTGATTAT
TATTGGGCGGTGTTAAAACCAGGTCAGACATTGCGAGTAAGATCCAACGGGAATCTAATC
GCTCCATGGTATGGACACATTCTCTTAGGGGAGAGTCACGGAAGAATCCTGAAAACGGAT
TTAAAGAGTGGTAATTGTGTAGTGCAATGTCAAACAGAAAGAGGTGGCTTGAACACTACA
CTGCCATTTCACAACGTGAGCAAGTACGCATTCGGAAATTGCCCAAAATATATTGGAGTA
AAGAGTCTCAAATTGGCAGTCGGTCTGAGGAATGTACCTGCTAGATCAAGTAGAGGACTA
TTTGGAGCCATAGCTGGTTTCATAGAGGGAGGTTGGTCAGGATTAGTTGCTGGTTGGTAT
GGGTTCCAGCATTCAAATGATCAGGGAACCGGAATGGCTGCAGATAGAGACTCAACTCAA
AAGGCAATTGACAAAATAACGTCCAAAGTAAATAATATAGTCGACAAAATGAACAAACAG
TATGAAATTATTGACCATGAATTCAGCGAGATTGAAACTAGACTCAATATGATCAATGAT
AAGATTGATGACCAAATTCAAGACATATGGGCATATAATGCTGAATTGCTAGTACTGCTT
GAAAATCAAAAAACTCTCGATGAGCATGACGCAAATGTAAACAATCTATATAACAAAGTA
AAGAGGGCACTGGGTTCCAATGCAGTGGAAGATGGGAAAGGATGCTTCGATCTATACCAT
AAATGCGATAACCAGTGCATGGAGACAATTCGAAACGGGACCTATAACAGAAGAAAGTAT
CAGGAGGAATCAAGACTAGAGAGACAGAAAATAGAGGGGGTCAAACTGGAATCTGAAGGA
ACCTACAAAATCCTCACCATTTATTCGACTGTCGCCTCATCTCTTGTTATTGCAATGGGG
TTCGCTGCCTTCTTGTTCTGGGCCATGTCTAATGGATCTTGCAGATGCAACATTTGTATA
TAA
>gi|523789177|gb|KF259143.1| Influenza A virus (A/chicken/Hong Kong/TC8/2012(H9N2)) segment 4 hemagglutinin (HA) gene, complete cds
ATGGAAGCAGCAACAATAATAACTATACTACTAGTAGTAACAGGAAGCAATGCAGATAAA
ATCTGCATTGGCTACCAATCAACAAACTCCACAGAAACTGTAGACACACTAACCGAAAAC
AATGTTCCTGTGACACATGCTAAAGAATTGCTTCACACAGAGCACAATGGGATGCTATGT
GCAACAAACCTGGGGCGTCCTCTTATTCTAGACACCTGTACCATTGAAGGACTAATCTAT
GGCAACCCTTCTTGTGATCTACCACTGGAAGGGAGAGAATGGTCCTACATTGTCGAAAGA
CCATCGGCTGTTAATGGAGTGTGCTACCCCGGAAATGTAGAAAACCTGGAAGAATTAAGG
TCACTTTTTAGTTCCGCTAGTTCTTACCAAAGAATCCAGATCTTTCCAGATTCAATCTGG
AATGTATCTTACGGTGGAACAAGCAAAGCATGTTCAGATTCATTCTACAGGAGCATGAGG
TGGTTGACTCAAAAGAACAACAATTATCCTGTTCAAGACGCCCAATACACAAATAATAGA
GGAAAGAACATTCTTTTCATGTGGGGCATAAATCACCCACCCACTGATACTGCACAGACA
AATCTGTACACAAGGACTGACACAACAACAAGTGTGGCGACGGAAGACATAAATAGGACC
TTCAAACCATTGATAGGGCCAAGGCCTCTTGTCAATGGTCTACAAGGAAGGATTGATTAT
TATTGGGCGGTGCTAAAACCAGGTCAGACATTGCGAGTAAGATCCAACGGGAATCTAATC
GCTCCATGGTATGGACACATTCTCTTAGGGGAGAGTCACGGAAGAATCCTGAAAACGGAT
TTAAAGAGTGGTAATTGTGTAGTGCAATGTCAAACAGAAAGAGGTGGTTTGAACACTACA
TTGCCATTTCACAACGTGAGCAAGTACGCATTCGGAAATTGCCCAAAATATATTGGAGTA
AAGAGTCTCAAATTGGCAGTCGGTCTGAGGAATATGCCTGCTAGATCAAGTAGAGGACTA
TTTGGAGCCATAGCTGGTTTCATAGAGGGAGGTTGGTCAGGATTAGTTGCTGGTTGGTAT
GGGTTCCAGCATTCAAATGATCAAGGAACCGGAATGGCTGCAGATAGAGACTCAACTCAA
AAGGCAATTGACAAAATCACGTCCAAAGTAAATAATATAGTCGACAAAATGAACAAACAG
TATGAAATTATTGACCATGAGTTCAGCGAGATTGAAACTAGACTCAATATGATCAATGAT
AAGATTGATGACCAAATTCAAGACATATGGGCATATAATGCTGAATTGCTAGTACTGCTT
GAAAATCAAAAAACTCTCGATGAGCATGACGCAAATGTAAACAATCTATATAACAAAGTG
AAGAGGGCACTGGGTTCCAATGCAGTGGAAGATGGGAAAGGATGCTTCGATCTATACCAT
AAATGCGATAACCAGTGCATGGAGACAATTCGGAACGGGACCTATAATAGAAGAAAGTAT
CAGGAGGAATCAAGACTAGAGAGACAGAAAATAGAGGGGGTCAAACTGGAATCTGAAGGA
ACCTACAAAATCCTCACCATTTATTCGACTGTCGCCTCATCTCTTGTTATTGCAATGGGG
TTCGCTGCCTTCTTGTTCTGGGCCATGTCTAATGGATCTTGCAGATGCAACATTTGTATA
TAA
>gi|523789175|gb|KF259142.1| Influenza A virus (A/chicken/Hong Kong/CSW533/2011(H9N2)) segment 4 hemagglutinin (HA) gene, complete cds
ATGGAAGTAGCAACAATAATAACTATACTACTAGTAATAACAGGAAGCAATGCGGATAAA
ATCTGCATTGGCTACCAATCAACAAACTCCACAGAAACTGTAGACACGCTAACCGAAAAC
AATGTTCCTGTGACACATGCTAAAGAATTGCTCCACACAGAGCACAATGGGATGCTATGT
GCAACAAACCTGGGGCGTCCTCTTATTCTAGACACCTGTACCATTGAAGGACTAATCTAT
GGCAACCCTTCTTGTGATCTACCGCTGGAAGGGAGAGAATGGTCCTACATTGTCGAAAGA
CCATCGGCTGTTAATGGAGTGTGCTACCCCGGAAATGTAGAAAACCTAGAAGAATTAAGG
TCACTTTTTAGTTCCGCTAGTTCTTACCAAAGAATCCAGATCTTTCCAGATTCAATCTGG
AATGTGTCTTACAGTGGAACAAGCAAAGCATGTTCAGATTCATTCTACAGAAGCATGAGG
TGGTTGACTCAAAAGAACAACAATTACCCTGTTCAAGACGCCCAATACACAAATAATAGA
GGAAAGAACATTCTTTTCATGTGGGGCATAAATCACCCACCCACTGATAATGCACAGACA
AATCTATACACAAGGACTGACACAACAACAAGTGTGGCGACGGAAGATATAAATAGAACC
TTCAAACCATTGATAGGGCCAAGGCCTCTTGTCAATGGTCTACAAGGAAGGATTGATTAT
TATTGGGCGGTGTTAAAACCAGGTCAGACATTGCGAGTAAGATCCAACGGGAATCTAATC
GCTCCATGGTATGGACACATTCTCTTAGGGGAGAGTCACGGAAGAATCCTGAAAACGGAT
TTAAAAAGTGGTAACTGTGTAGTGCAATGTCAAACAGAAAGAGGTGGTTTGAACACTACA
TTGCCATTTCACAACGTAAGCAAGTACTCATTTGGAAATTGCCCAAAATATATTGGAGTA
AAGAGTCTCAAATTGGCAGTCGGTCTGAGGAATGTGCCTGCTAGATCAAGTAGAGGACTA
TTTGGAGCCATAGCTGGTTTCATAGAGGGAGGTTGGTCAGGATTAGTTGCTGGTTGGTAT
GGGTTCCAGCATTCAAATGATCAAGGAACCGGTATGGCTGCAGATAGAGACTCAACTCAA
AAGGCAATTGACAAAATAACGTCCAAAGTAAATAATATAGTCGACAAAATGAACAAACAG
TATGAAATTATTGACCATGAATTCAGCGAGATTGAAACTAGACTCAATATGATCAATAAT
AAGATTGATGACCAAATTCAAGACATATGGGCATATAATGCTGAATTGCTAGTACTGCTT
GAAAATCAAAAAACTCTCGATGAGCATGACGCAAATGTAAACAATCTGTATAACAAAGTG
AAGAGAGCACTGGGTTCCAATGCAGTGGAAGATGGGAAAGGATGCTTCGATCTATACCAT
AAATGTGATAACCAGTGCATGGAGACAATTCGAAACGGGACCTATAACAGGAGAAAGTAT
CAGGAGGAATCAAGACTAGAGAGACAGAAAATAGAGGGGGTCAAACTGGAATCTGAAGGA
ACCTACAAAATCCTCACCATTTATTCGACTGTCGCCTCATCTCTTGTTATTGCAATGGGG
TTCGCTGCCTTCTTGTTCTGGGCCATGTCCAATGGATCTTGCAGATGCAACATTTGTATA
TAA
>gi|523789173|gb|KF259141.1| Influenza A virus (A/chicken/Hong Kong/CSW530/2011(H9N2)) segment 4 hemagglutinin (HA) gene, complete cds
ATGGAAGTAGCAACAATAATAACTATACTACTAGTAATAACAGGAAGCAATGCGGATAAA
ATCTGCATTGGCTACCAATCAACAAACTCCACAGAAACTGTAGACACGCTAACCGAAAAC
AATGTTCCTGTGACACATGCTAAAGAATTGCTCCACACAGAGCACAATGGGATGCTATGT
GCAACAAACCTGGGGCGTCCTCTTATTCTAGACACCTGTACCATTGAAGGACTAATCTAT
GGCAACCCTTCTTGTGATCTACCGCTGGAAGGGAGAGAATGGTCCTACATTGTCGAAAGA
CCATCGGCTGTTAATGGAGTGTGCTACCCCGGAAATGTAGAAAACCTAGAAGAATTAAGG
TCACTTTTTAGTTCCGCTAGTTCTTACCAAAGAATCCAGATCTTTCCAGATTCAATCTGG
AATGTGTCTTACAGTGGAACAAGCAAAGCATGTTCAGATTCATTCTACAGAAGCATGAGG
TGGTTGACTCAAAAGAACAACAATTACCCTGTTCAAGACGCCCAATACACAAATAATAGA
GGAAAGAACATTCTTTTCATGTGGGGCATAAATCACCCACCCACTGATAATGCACAGACA
AATCTATACACAAGGACTGACACAACAACAAGTGTGGCGACGGAAGATATAAATAGAACC
TTCAAACCATTGATAGGGCCAAGGCCTCTTGTCAATGGTCTACAAGGAAGGATTGATTAT
TATTGGGCGGTGTTAAAACCAGGTCAGACATTGCGAGTAAGATCCAACGGGAATCTAATC
GCTCCATGGTATGGACACATTCTCTTAGGGGAGAGTCACGGAAGAATCCTGAAAACGGAT
TTAAAAAGTGGTAACTGTGTAGTGCAATGTCAAACAGAAAGAGGTGGTTTGAACACTACA
TTGCCATTTCACAACGTAAGCAAGTACTCATTTGGAAATTGCCCAAAATATATTGGAGTA
AAGAGTCTCAAATTGGCAGTCGGTCTGAGGAATGTGCCTGCTAGATCAAGTAGAGGACTA
TTTGGAGCCATAGCTGGTTTCATAGAGGGAGGTTGGTCAGGATTAGTTGCTGGTTGGTAT
GGGTTCCAGCATTCAAATGATCAAGGAACCGGTATGGCTGCAGATAGAGACTCAACTCAA
AAGGCAATTGACAAAATAACGTCCAAAGTAAATAATATAGTCGACAAAATGAACAAACAG
TATGAAATTATTGACCATGAATTCAGCGAGATTGAAACTAGACTCAATATGATCAATAAT
AAGATTGATGACCAAATTCAAGACATATGGGCATATAATGCTGAATTGCTAGTACTGCTT
GAAAATCAAAAAACTCTCGATGAGCATGACGCAAATGTAAACAATCTGTATAACAAAGTG
AAGAGAGCACTGGGTTCCAATGCAGTGGAAGATGGGAAAGGATGCTTCGATCTATACCAT
AAATGTGATAACCAGTGCATGGAGACAATTCGAAACGGGACCTATAACAGGAGAAAGTAT
CAGGAGGAATCAAGACTAGAGAGACAGAAAATAGAGGGGGTCAAACTGGAATCTGAAGGA
ACCTACAAAATCCTCACCATTTATTCGACTGTCGCCTCATCTCTTGTTATTGCAATGGGG
TTCGCTGCCTTCTTGTTCTGGGCCATGTCCAATGGATCTTGCAGATGCAACATTTGTATA
TAA
>gi|523789171|gb|KF259140.1| Influenza A virus (A/chicken/Hong Kong/YO173W/2011(H9N2)) segment 4 hemagglutinin (HA) gene, complete cds
ATGGAAGCAGCAACAATAATAACTATACTACTAGTAATAACAGGAAGCAATGCGGATAAA
ATCTGCATTGGCTACCAATCAACAAACTCCACAGAAACTGTAGACACGCTAACCGAAAAC
AATGTTCCTGTGACACATGCGAAAGAATTGCTTCACACAGAGCACAATGGGATGCTATGT
GCAACAGACCTGGGGCGTCCTCTTATTCTAGACACCTGTACCATTGAAGGATTAATCTAT
GGCAACCCTTCTTGTGATCTACCGCTGGAAGGGAGAGAATGGTCCTACATTGTTGAAAGA
CCATCGGCTGTTAATGGAGTGTGCTACCCTGGAAATGTAGAAAACCTGGAAGAATTAAGG
TCACTTTTTAGTTCCGCTAGTTCTTACCAAAGAATCCAGATCTTTCCAGATTCAATCTGG
AATGTATCTTACAGTGGAACAAGCAAAGCATGTTCAGATTCATTCTACAGAAGCATGAGG
TGGTTGACTCAAAAGAACAACAATTATCCTGTTCAAGACGCCCAATACACAAATAATAGA
GGAAAGAACATTCTTTTCATGTGGGGTATAAATCACCCACCCACTGATACTGCACAGACA
AATCTGTACACAAGGACTGACACAACAACAAGTGTGGCGACGGAAGACATAAATAGAACC
TTCAAACCATTGATAGGGCCAAGGCCTCTTGTCAATGGTCTACAAGGAAGGATTGATTAT
TATTGGGCGGTGTTAAAACCAGGTCAGACATTGCGAGTAAGATCCAACGGGAATCTAATC
GCTCCATGGTATGGACACATTCTCTTAGGGGAGAGTCACGGAAGAATCCTGAAAACGGAT
TTAAAGAGTGGTAACTGTGTAGTGCAATGTCAAACAGAAAGAGGTGGTTTGAACACTACA
TTGCCATTTCACAACGTGAGCAAGTACGCATTCGGAAATTGCCCAAAATATATTGGAGTA
AAGAGTCTCAAATTGGCAGTCGGTCTGAGGAATGTGCCTGCTAGATCACGTAGAGGACTA
TTTGGAGCCATAGCTGGTTTCATAGAGGGAGGTTGGACAGGATTAGTTGCTGGTTGGTAT
GGGTTCCAGCATTCAAATGATCAAGGAACCGGAATGGCTGCAGATAGAGACTCAACTCAA
AAGGCAATTGACAAAATAACGTCCAAAGTAAATAATATAGTCGACAAAATGAACAAACAG
TATGATATTATTGACCATGAATTCAGCGAGATTGAAACTAGACTCAATATGATCAATGAT
AAGATTGATGACCAAATCCAAGACATATGGGCATATAATGCTGAATTGCTAGTACTGCTT
GAAAATCAAAAAACTCTCGATGAGCATGACGCAAATGTAAACAATCTATATAACAAAGTG
AAGGGGGCACTGGGTTCCAATGCAGTGGAAGATGGGAAAGGATGCTTCGATCTATACCAT
AAATGCGATAACCAGTGCATGGAGACAATTCGAAACGGGACCTATAACAGAAGAAAGTAT
CAGGAGGAATCAAGACTAGAGAGACAGAAAATAGAGGGGGTCAAACTGGAATCTGAAGGA
ACCTACAAAATCCTCACCATTTATTCGACTGTCGCCTCATCTCTTGTTATTGCAATGGGG
TTCGCTGCCTTCTTGTTCTGGGCCATGTCTAATGGATCTTGCAGATGCAACATTTGTATA
TAA
>gi|523789169|gb|KF259139.1| Influenza A virus (A/silkie chicken/Hong Kong/YU595W/2011(H9N2)) segment 4 hemagglutinin (HA) gene, complete cds
ATGGAAGCAGCAACAATAATAACTATACTACTAGTAATAACAGGAAGCAATGCGGATAAA
ATCTGCATTGGCTACCAATCAACAAACTCCACAGAAACTGTAGACACGCTAACCGAAAAC
AATGTTCCTGTGACACATGCGAAAGAATTGCTTCACACAGAGCACAATGGGATGCTATGT
GCAACAGACCTGGGGCGTCCTCTTATTCTAGACACCTGTACCATTGAAGGATTAATCTAT
GGCAACCCTTCTTGTGATCTACCGCTGGAAGGGAGAGAATGGTCCTACATTGTTGAAAGA
CCATCGGCTGTTAATGGAGTGTGCTACCCTGGAAATGTAGAAAACCTGGAAGAATTAAGG
TCACTTTTTAGTTCCGCTAGTTCTTACCAAAGAATCCAGATCTTTCCAGATTCAATCTGG
AATGTATCTTACAGTGGAACAAGCAAAGCATGTTCAGATTCATTCTACAGAAGCATGAGG
TGGTTGACTCAAAAGAACAACAATTATCCTGTTCAAGACGCCCAATACACAAATAATAGA
GGAAAGAACATTCTTTTCATGTGGGGTATAAATCACCCACCCACTGATACTGCACAGACA
AATCTGTACACAAGGACTGACACAACAACAAGTGTGGCGACGGAAGACATAAATAGAACC
TTCAAACCATTGATAGGGCCAAGGCCTCTTGTCAATGGTCTACAAGGAAGGATTGATTAT
TATTGGGCGGTGTTAAAACCAGGTCAGACATTGCGAGTAAGATCCAACGGGAATCTAATC
GCTCCATGGTATGGACACATTCTCTTAGGGGAGAGTCACGGAAGAATCCTGAAAACGGAT
TTAAAGAGTGGTAACTGTGTAGTGCAATGTCAAACAGAAAGAGGTGGTTTGAACACTACA
TTGCCATTTCACAACGTGAGCAAGTACGCATTCGGAAATTGCCCAAAATATATTGGAGTA
AAGAGTCTCAAATTGGCAGTCGGTCTGAGGAATGTGCCTGCTAGATCACGTAGAGGACTA
TTTGGAGCCATAGCTGGTTTCATAGAGGGAGGTTGGACAGGATTAGTTGCTGGTTGGTAT
GGGTTCCAGCATTCAAATGATCAAGGAACCGGAATGGCTGCAGATAGAGACTCAACTCAA
AAGGCAATTGACAAAATAACGTCCAAAGTAAATAATATAGTCGACAAAATGAACAAACAG
TATGATATTATTGACCATGAATTCAGCGAGATTGAAACTAGACTCAATATGATCAATGAT
AAGATTGATGACCAAATCCAAGACATATGGGCATATAATGCTGAATTGCTAGTACTGCTT
GAAAATCAAAAAACTCTCGATGAGCATGACGCAAATGTAAACAATCTATATAACAAAGTG
AAGGGGGCACTGGGTTCCAATGCAGTGGAAGATGGGAAAGGATGCTTCGATCTATACCAT
AAATGCGATAACCAGTGCATGGAGACAATTCGAAACGGGACCTATAACAGAAGAAAGTAT
CAGGAGGAATCAAGACTAGAGAGACAGAAAATAGAGGGGGTCAAACTGGAATCTGAAGGA
ACCTACAAAATCCTCACCATTTATTCGACTGTCGCCTCATCTCTTGTTATTGCAATGGGG
TTCGCTGCCTTCTTGTTCTGGGCCATGTCTAATGGATCTTGCAGATGCAACATTTGTATA
TAA
>gi|523789167|gb|KF259138.1| Influenza A virus (A/chicken/Hong Kong/YU551W/2011(H9N2)) segment 4 hemagglutinin (HA) gene, complete cds
ATGGAAGTAGCAACAATAATAACTATACTACTAGTAATAACAGGAGGCAATGCGGATAAA
ATCTGCATTGGCTATCAATCAACAAACTCCACAGAAACTGTAGACACGCTAACCGAAAAC
AATGTTCCTGTGACACATGCTAAAGAATTGCTCCACACAGAGCACAATGGGATGCTATGT
GCAACAAACCTGGGGCGTCCTCTTATTCTAGACACCTGTACCATTGAAGGACTAATCTAT
GGCAACCCTTCTTGTGATCTACCGCTGGAAGGGAGAGAATGGTCCTACATTGTCGAAAGA
TCATCGGCTGTTAATGGAGTGTGCTACCCCGGAAATGTAGAAAACCTAGAAGAATTAAGG
TCACTTTTTAGTTCCGCTAGTTCTTACCAAAGAATCCAGATCTTTCCAGATTCAATCTGG
AATGTGTCTTACAGTGGAACAAGCAAAGCATGTTCAGATTCATTCTACAGAAGCATGAGG
TGGTTGACTCAAAAGAACAACAATTACCCTGTTCAAGACGCCCAATACACAAATAATAGA
GGAAAGAACATTCTTTTCATGTGGGGCATAAATCACCCACCCACTGATAATGCACAGACA
AATCTATACACAAGGACTGACACAACAACAAGTGTGGCGACGGAAGATATAAATAGGACC
TTCAAACCATTGATAGGGCCAAGGCCTCTTGTCAATGGTCTACAAGGAAGGATTGATTAT
TATTGGGCGGTGTTAAAACCAGGTCAGACATTGCGAGTAAGATCCAACGGGAATCTAATC
GCTCCATGGTATGGACACATTCTCTTAGGGGAGAGTCACGGAAGAATCCTGAAAACGGAT
TTAAAAAGTGGTAACTGTGTAGTGCAATGTCAAACAGAAAGAGGTGGTTTGAACACTACA
TTGCCATTTCACAACGTAAGCAAGTACTCATTTGGAAATTGCCCAAAATATATTGGAGTA
AAGAGTCTCAAATTGGCAGTCGGTCTGAGGAATGTGCCTGCTAGATCAAGTAGAGGACTA
TTTGGAGCCATAGCTGGTTTCATAGAGGGAGGTTGGTCAGGATTAGTTGCTGGTTGGTAT
GGGTTCCAGCATTCAAATGATCAAGGAACCGGTATGGCTGCAGATAGAGACTCAACTCAA
AAGGCAATTGACAAAATAACGTCCAAAGTAAATAATATAGTCGACAAAATGAACAAACAG
TATGAAATTATTGACCATGAATTCAGCGAGATTGAAACTAGACTCAATATGATCAATAAT
AAGATTGATGACCAAATTCAAGACATATGGGCATATAATGCTGAATTGCTAGTACTGCTT
GAAAATCAAAAAACTCTCGATGAGCATGACGCAAATGTAAACAATCTATATAACAAAGTG
AAGAGGGCACTGGGTTCCAATGCAGTGGAAGATGGGAAAGGATGCTTCGATCTATACCAT
AAATGTGATAACCAGTGCATGGAGACAATTCGAAACGGGACCTATAACAGGAGAAAGTAT
CAGGAGGAATCAAGACTAGAGAGACAGAAAATAGAGGGGGTCAAACTGGAATCTGAAGGA
ACCTACAAAATCCTCACCATTTATTCGACTGTCGCCTCATCTCTTGTTATTGCAATGGGG
TTCGCTGCCTTCTTGTTCTGGGCCATGTCCAATGGATCTTGCAGATGCAACATTTGTATA
TAA
>gi|523789165|gb|KF259137.1| Influenza A virus (A/chicken/Hong Kong/CSW445W/2011(H9N2)) segment 4 hemagglutinin (HA) gene, complete cds
ATGGAAGCAGCAACAATAATAACTATACTACTAGCAATAACAGGAAGCAATGCGGACAAA
ATCTGCATTGGCTACCAATCAACAAACTCCACAGAAACTGTAGACACGCTAACCGAAAAC
AACGTTCCTGTGACACATGCTAAAGAATTGCTTCACACAGAGCACAATGGGATGCTATGT
GCAACAAACCTGGGGCGTCCTCTTATTCTAGACACCTGTACCATTGAAGGATTAATCTAT
GGCAACCCTTCTTGTGATCTACCGCTGGAAGGAAGAGAATGGTCCTACATTGTCGAAAGA
CCATCAGCTGTTAATGGAGTGTGCTACCCAGGACACGTAGAAAACCTGGAAGAATTAAGG
TCACTTTTTAGTTCCGCTAGTTCTTACCAAAGAGTCCAGATCTTTCCAGATTCAATCTGG
AATGTATCTTACAGTGGAACAAGCAAAGCATGTTCAGATTCATTCTACAGAAGCATGAGG
TGGTTAACTCAAAAGAACAACAATTACCCTGTTCAAGACGCCCAATACACAAATAATAAA
GGAAAGAACATTCTTTTCATGTGGGGCATAAATCACCCACCCACTGATACTGCACAGACA
AATCTGTACACAAGGACTGACACAACAACAAGTGTGGCGACGGAAGACATAAATAGGACC
TTCAAACCATTGATAGGGCCAAGGCCTCTTGTCAATGGTCTACAAGGAAGGATTGATTAT
TATTGGGCGGTGTTAAAACCAGGTCAGACATTGCGAGTAAGATCCAACGGGAATCTAATC
GCTCCATGGTATGGACACATTCTCTTAGGGGAGAGTCACGGAAGAATCCTGAAAACGGAT
TTAAAGAGTGGTAACTGTGTAGTGCAATGTCAAACAGAAAGAGGTGGTTTGAACACTACA
TTGCCATTTCACAACGTGAGCAAGTACGCATTCGGAAATTGCCCAAAATATATTGGAGTA
AAGAGTCTCAAATTGGCAGTCGGTCTGAGGAATGTGCATGCTAGATCAAGTAGAGGACTA
TTTGGAGCCATAGCTGGTTTCATAGAGGGAGGTTGGTCAGGATTAGTTGCTGGTTGGTAT
GGGTTCCAGCATTCAAATGATCAAGGAACCGGAATGGCTGCAGATAGAGACTCAACTCAA
AAGGCAATTGACAAAATAACGTCCAAAGTAAATAATATAGTCGACAAAATGAACAAACAG
TATGAAATTATTGACCATGAATTCAGCGAGATTGAAACTAGACTCAATATGATCAATGAT
AAGATTGATGACCAAATTCAAGACATATGGGCATATAATGCTGAATTGCTAGTACTGCTT
GAAAATCAAAAAACTCTCGATGAGCATGACGCAAATGTAAACAATCTATATAACAAAGTG
AAGAGGGCACTGGGTTCCAATGCAGTGGAAGATGGGAAAGGATGCTTCGATCTATACCAT
AAATGCGATAACCAGTGCATGGAGACAATTCGAAACGGGACCTATAACAGGAGAAAGTAT
CAGGAGGAATCAAGACTAGAGAGACAGAAAATAGAGGGGGTCAAACTGGAATCTGAAGGA
ACCTACAAAATCCTCACCATTTATTCGACTGTCGCCTCATCTCTTGTTATTGCAATGGGG
TTCGCTGCCTTCTTGTTCTGGGCCATGTCTAATGGATCTTGCAGATGCAACATTTGTATA
TAA
>gi|523789163|gb|KF259136.1| Influenza A virus (A/chicken/Hong Kong/NT305W/2011(H9N2)) segment 4 hemagglutinin (HA) gene, complete cds
ATGGAAACAATATCACTAATGACTATACTACTGATAACGACAGCAAGCAATGCAGATAAA
ATCTGCATCGGTCACCAGTCAACAAACTCCACAGAAACTGTGGACACGCTAACAGAAACC
AATGTTCCTGTGACACATGCCAAAGAATTGCTCCAAACAGAGCACAATGGAATGCTGTGT
GCGACAAATCTGGGGCATCCCCTCATTTTAGACACATGCACTATCGAAGGACTAATCTAT
GGCAACCCCTCTTGTGACCTGCTATTGGAGGGAAGAGAATGGTCCTACATAGTCGAAAGA
CCCTCAGCTGTAAACGGAACTTGTTACCCTGGGAATGTAGAAAACCTAGAGGAACTCAGG
ACACTTTTTAGTTCCGCCAGTTCCTACCAAAGAATCCAAATCTTCCCAGACACAATATGG
AATGTTACTTACACTGGAACAAGCAGATCATGTTCAGGTTCATTCTACAGGAGTATGAGA
TGGCTGACTCAAAAAAGCGGGTTTTACCCTGTCCAAGACGCCAAATACACAAATAACAGG
GGGAAGAACATCCTCTTCGTGTGGGGTATACATCACCCACACACCTATACCGACCAAACA
ACTTTGTACATAAGAAACGACACAACAACAAGTGTGACAACAGAGGAGTTGAATAGAATC
TTCAAACCAGTGATAGTGCCAAGGCTTCTTGTCAATGGTCAGCAGGGGAGAATTGATTAT
TATTGGTCAGTGCTAAAACCAGGCCAAACATTGCGAGTAAGATCCAATGGGAATCTAATT
GCTCCATGGTATGGACACGTTCTTTCAGGAGGGAGCCATGGAAGAATCCTGAAGACTGAC
TTAAAAGGTGGTAATTGTGTAGTGCAATGTCAAACTGAAAAGGGTGGATTCAACAGTACA
TTGCCCTTCCACAATATCAGCAAATATGCATTTGGAACCTGCCCTAAATATGTAAAAGTC
AATAGTCTCAAACTGGCGATTGGTCTGAGGAATGTGCCTGCTAGATCAAATAGAGGACTA
TTTGGGGCTATCGCTGGTTTCATAGAAGGAGGTTGGCCAGGACTAGTAGCTGGCTGGTAT
GGTTTCCAGCATTCAAATGATCAAGGGGTTGGTATGGCCGCAGATAGGGATTCAACTCAA
AAGGCAGTTGATAAAATAACATCTAAGGTGAATAATATAGTCGACAAGATGAATAGGCAA
TATGAAATAATTGATCATGAATTCAGTGAGGTTGAAACTAGACTCAATATGATCAATAAT
AAGATTGATGACCAAATACAAGACATATGGGCATATAATGCAGAACTGCTAGTACTACTT
GAAAACCAGAAAACGCTCGATGAGCATGATGCGAACGTAAACAATCTATATAACAAGGTG
AAGAGGGCCCTGGGCTCCAATGCTATGGAAGATGGGAAAGGTTGTTTCGAGTTATACCAT
AAGTGTGATGATCAATGCATGGAAACAATTCGAAACGGGACCTATAATAGGAGAAAGTAT
AGAGAGGAATCAAGATTAGAACAGCAGAGAATAGAAGGGGTTAAACTGGAATCTGAGGGA
ACTTACAAAATCCTCACTATTTATTCGACTGTCGCCTCATCTCTTGTGCTTGCGATGGGG
TTTGCTGCCTTCCTGTTCTGGGCCATGTCCAATGGTTCTTGCAGGTGCAACATTTGTATA
TAA
>gi|523789161|gb|KF259135.1| Influenza A virus (A/chicken/Hong Kong/YO151W/2011(H9N2)) segment 4 hemagglutinin (HA) gene, complete cds
ATGGAAACAATATCACTAATGACTATACTACTGATAACGACAGCAAGCAATGCAGATAAA
ATCTGCATCGGTCACCAGTCAACAAACTCCACAGAAACTGTGGACACGCTAACAGAAACC
AATGTTCCTGTGACACATGCCAAAGAATTGCTCCAAACAGAGCACAATGGAATGCTGTGT
GCGACAAATCTGGGGCATCCCCTCATTTTAGACACATGCACTATCGAAGGACTAATCTAT
GGCAACCCCTCTTGTGACCTGCTATTGGAGGGAAGAGAATGGTCCTACATAGTCGAAAGA
CCCTCAGCTGTAAACGGAACTTGTTACCCTGGGAATGTAGAAAACCTAGAGGAACTCAGG
ACACTTTTTAGTTCCGCCAGTTCCTACCAAAGAATCCAAATCTTCCCAGACACAATATGG
AATGTTACTTACACTGGAACAAGCAGATCATGTTCAGGTTCATTCTACAGGAGTATGAGA
TGGCTGACTCAAAAAAGCGGGTTTTACCCTGTCCAAGACGCCAAATACACAAATAACAGG
GGGAAGAACATCCTCTTCGTGTGGGGTATACATCACCCACACACCTATACCGACCAAACA
ACTTTGTACATAAGAAACGACACAACAACAAGTGTGACAACAGAGGAGTTGAATAGAATC
TTCAAACCAGTGATAGTGCCAAGGCTTCTTGTCAATGGTCAGCAGGGGAGAATTGATTAT
TATTGGTCAGTGCTAAAACCAGGCCAAACATTGCGAGTAAGATCCAATGGGAATCTAATT
GCTCCATGGTATGGACACGTTCTTTCAGGAGGGAGCCATGGAAGAATCCTGAAGACTGAC
TTAAAAGGTGGTAATTGTGTAGTGCAATGTCAAACTGAAAAGGGTGGATTCAACAGTACA
TTGCCCTTCCACAATATCAGCAAATATGCATTTGGAACCTGCCCCAAATATGTAAAAGTC
AATAGTCTCAAACTGGCAATTGGTCTGAGGAATGTGCCTGCTAGATCAAATAGAGGACTA
TTTGGGGCTATCGCTGGTTTCATAGAAGGAGGTTGGCCAGGACTAGTAGCTGGCTGGTAT
GGTTTCCAGCATTCAAATGATCAAGGGGTTGGTATGGCCGCAGATAGGGATTCAACTCAA
AAGGCAGTTGATAAAATAACATCTAAGGTGAATAATATAGTCGACAAGATGAATAGGCAA
TATGAAATAATTGATCATGAGTTCAGTGAGGTTGAAACTAGACTCAATATGATCAATAAT
AAGATTGATGACCAAATACAAGACATATGGACATATAATGCAGAACTGCTAGTACTACTT
GAAAACCAGAAAACGCTCGATGAGCATGATGCGAACGTAAACAATCTATATAACAAGGTG
AAGAGGGCCCTGGGCTCCAATGCTATGGAAGATGGGAAAGGTTGTTTCGAGTTATACCAT
AAGTGTGATGATCAATGCATGGAAACAATTCGAAACGGGACCTATAATAGGAGAAAGTAT
AGAGAGGAATCAAGATTAGAACAGCAGAGAATAGAAGGGGTTAAACTGGAATCTGAGGGA
ACTTACAAAATCCTCACTATTTATTCGACTGTCGCCTCATCTCTTGTGCTTGCGATGGGG
TTTGCTGCCTTCCTGTTCTGGGCCATGTCCAATGGTTCTTGCAGGTGCAACATTTGTATA
TAA
>gi|523789159|gb|KF259134.1| Influenza A virus (A/chicken/Hong Kong/TSTB32W/2011(H9N2)) segment 4 hemagglutinin (HA) gene, complete cds
ATGGAAGTAGCAACAATAATAACTATACTACTAGTAATAACAGGAAGCAATGCGGATAAA
ATCTGCATTGGCTACCAATCAACAAACTCCACAGAAACTGTAGACACGCTAACCGAAAAC
AATGTTCCTGTGACACATGCTAAAGAATTGCTCCACACAGAGCACAATGGGATGCTATGT
GCAACAAACCTGGGGCGTCCTCTTATTCTAGACACCTGTACCATTGAAGGACTAATCTAT
GGCAACCCTTCTTGTGATCTACCGCTGGAAGGGAGAGAATGGTCCTACATTGTCGAAAGA
CCATCGGCTGTTAATGGAGTGTGCTACCCCGGAAATGTAGAAAACCTAGAAGAATTAAGG
TCACTTTTTAGTTCCGCTAGTTCTTACCAAAGAATCCAGATCTTTCCAGATTCAATCTGG
AATGTGTCTTACAGTGGAACAAGCAAAGCATGTTCAGATTCATTCTACAGAAGCATGAGG
TGGTTGACTCAAAAGAACAACAATTACCCTGTTCAAGACGCCCAATACACAAATAATAGA
GGAAAGAACATTCTTTTCATGTGGGGCATAAATCACCCACCCACTGATAATGCACAGACA
AATCTATACACAAGGACTGACACAACAACAAGTGTGGCGACGGAAGATATAAATAGGACC
TTCAAACCATTGATAGGGCCAAGGCCTCTTGTCAATGGTCTACAAGGAAGGATTGATTAT
TATTGGGCGGTGTTAAAACCAGGTCAGACATTGCGAGTAAGATCCAACGGGAATCTAATC
GCTCCATGGTATGGACACATTCTCTTAGGGGAGAGTCACGGAAGAATCCTGAAAACGGAT
TTAAAAAGTGGTAACTGTGTAGTGCAATGTCAAACAGAAAGAGGTGGTTTGAACACTACA
TTGCCATTTCACAACGTAAGCAAGTACTCATTTGGAAATTGCCCAAAATATATTGGAGTA
AAGAGTCTCAAATTGGCAGTCGGTCTGAGGAATGTGCCTGCTAGATCAAGTAGAGGACTA
TTTGGAGCCATAGCTGGTTTCATAGAGGGAGGTTGGTCAGGATTAGTTGCTGGTTGGTAT
GGGTTCCAGCATTCAAATGATCAAGGAACCGGTATGGCTGCAGATAGAGACTCAACTCAA
AAGGCAATTGACAAAATAACGTCCAAAGTAAATAATATAGTCGACAAAATGAACAAACAG
TATGAAATTATTGACCATGAATTCAACGAGATTGAAACTAGACTCAATATGATCAATAAT
AAGATTGATGACCAAATTCAAGACATATGGGCATATAATGCTGAATTGCTAGTACTGCTT
GAAAATCAAAAAACTCTCGATGAGCATGACGCAAATGTAAACAATCTATATAACAAAGTG
AAGAGGGCACTGGGTTCCAATGCAGTGGAAGATGGGAAAGGATGCTTCGATCTATACCAT
AAATGTGATAACCAGTGCATGGAGACAATTCGAAACGGGACCTATAACAGGAGAAAGTAT
CAGGAGGAATCAAGACTAGAGAGACAGAAAATAGAGGGGGTCAAACTGGAATCTGAAGGA
ACCTACAAAATCCTCACCATTTATTCGACTGTCGCCTCATCTCTTGTTATTGCAATGGGG
TTCGCTGCCTTCTTGTTCTGGGCCATGTCCAATGGATCTTGCAGATGCAACATTTGTATA
TAA
>gi|523789157|gb|KF259133.1| Influenza A virus (A/chicken/Hong Kong/NT180W/2011(H9N2)) segment 4 hemagglutinin (HA) gene, complete cds
ATGGAAACAATATCACTAATGACTATACTACTGATAACGACAGCAAGCAATGCAGATAAA
ATCTGCATCGGTCACCAGTCAACAAACTCCACAGAAACTGTGGACACGCTAACAGAAACC
AATGTTCCTGTGACACATGCCAAAGAATTGCTCCAAACAGAGCACAATGGAATGCTGTGT
GCGACAAATCTGGGGCATCCCCTCATTCTAGACACATGCACTATTGAAGGGCTAATCTAT
GGCAACCCCTCTTGTGACCTGCTATTGGAGGGAAGAGAATGGTCCTACATAGTCGAAAGA
CCCTCAGCTGCAAACGGAACCTGTTACCCTGGGAATGTAGAAAACCCAGAGGAACTCAGG
ACACTTTTTAGCTCCGCCAGTTCCTACCAAAGAATCCAAATCTTCCCAGACACAATATGG
AATGTTACTTACACTGGAACAAGCAGATCATGTTCAGGTTCATTCTACAGGAGTATGAGA
TGGCTGACTCAAAAAAGCGGGTTTTACCCTGTCCAAGACGCCAAATACACAAATAACAGG
GGGAAGAACATCCTCTTCGTGTGGGGTATACATCACCCACACACCTATACCGACCAAACA
ACTTTGTACATAAGAAACGACACAACAACAAGTGTGACAACAGAGGAGTTGAATAGAATC
TTCAAACCAGTGATAGTGCCAAGGCTTCTTGTCAATGGTCAGCAGGGGAGAATTGATTAT
TATTGGTCAGTACTAAAACCAGGCCAAACATTGCGAGTAAGATCCAATGGGAATCTAATT
GCTCCATGGTATGGACACGTTCTTTCAGGAGGGAGCCATGGAAGAATCCTGAAGACTGAT
TTAAAAAGTGGTAATTGTGTAGTGCAATGTCAGACTGAAAAGGGTGGATTCAACAGTACA
TTGCCCTTCCACAATATCAGCAAATATGCATTTGGAACCTGCCCCAAATATGTAAAAGTC
AATAGTCTCAAACTGGCAATTGGTCTGAGGAATGTGCCTGCTAGATCAAATAGAGGACTA
TTTGGGGCTATCGCTGGTTTCATAGAAGGAGGTTGGCCAGGACTAGTAGCTGGCTGGTAT
GGTTTCCAGCATTCAAATGATCAAGGGGTTGGTATGGCCGCAGATAGGGATTCAACTCAA
AAGGCAGTTGATAAAATAACATCTAAGGTGAATAATATAGTCGACAAGATGAATAAGCAA
TATGAAATAATTGATCATGAATTCAGTGAGGTTGAAACTAGACTCAATATGATCAATAAT
AAGATTGATGACCAAATACAAGACATATGGGCATATAATGCAGAACTGCTAGTACTACTT
GAAAACCAGAAAACGCTCGATGAGCATGATGCGAACGTAAACAATCTATATAACAAGGTG
AAGAGGGCCCTGGGCTCCAATGCTATGGAAGATGGGAAAGGTTGTTTCGAGTTATACCAT
AAGTGTGATGATCAATGCATGGAAACAATTCGAAACGGGACCTATAATAGGAGAAAGTAT
AGAGAGGAATCAAGATTAGAACAGCAGAGAATAGAAGGGGTTAAACTGGAATCTGAGGGA
ACTTACAAAATCCTCACTATTTATTCGACTGTCGCCTCATCTCTTGTGCTTGCGATGGGG
TTTGCTGCCTTCCTGTTCTGGGCCATGTCCAATGGTTCTTGCAGGTGCAACATTTGTATA
TAA
>gi|523789155|gb|KF259132.1| Influenza A virus (A/chicken/Hong Kong/YU250W/2011(H9N2)) segment 4 hemagglutinin (HA) gene, complete cds
ATGGAAACAATATCACTAATGACTATACTACTGATAACGACAGCAAGCAATGCAGATAAA
ATCTGCATCGGTCACCAGTCAACAAACTCCACAGAAACTGTGGACACGCTAACAGAAACC
AATGTTCCTGTGACACATGCCAAAGAATTGCTCCAAACAGAGCACAATGGAATGCTGTGT
GCGACAAATCTGGGGCATCCCCTCATTCTAGACACATGCACTATTGAAGGGCTAATCTAT
GGCAACCCCTCTTGTGACCTGCTATTGGAGGGAAGAGAATGGTCCTACATAGTCGAAAGA
CCCTCAGCTGTAAACGGAACTTGTTACCCTGGGAATGTAGAAAACCTAGAGGAACTCAGG
ACACTTTTTAGCTCCGCCAGTTCCTACCAAAGAATCCAAATCTTCCCAGACACAATATGG
AATGTTACTTACACTGGAACAAGCAGATCATGTTCAGGTTCATTCTACAGGAGTATGAGA
TGGCTGACTCAAAAAAGCGGGTTTTACCCTGTCCAAGACGCCAAATACACAAATAACAGG
GGGAAGAACATCCTCTTCGTGTGGGGTATACATCACCCACATACCTATACCGACCAAACA
ACTTTGTACATAAGAAACGACACAACAACAAGTGTGACAACAGAGGAGTTGAATAGAATC
TTCAAACCAGTGATAGTGCCAAGGCTTCTTGTCAATGGTCAGCAGGGGAGAATTGATTAT
TATTGGTCAGTACTAAAACCAGGCCAAACATTGCGAGTAAGATCCAATGGGAATCTAATT
GCTCCATGGTATGGACACATTCTTTCAGGAGGGAGCCATGGAAGAATCCTGAAGACTGAT
TTAAAAAGTGGTAATTGTGTAGTGCAATGTCAGACTGAAAAGGGTGGATTCAACAGTACA
TTGCCCTTCCACAATATCAGCAAATATGCATTTGGAACCTGCCCCAAATATGTAAAAGTC
AATAGTCTCAAACTGGCAATTGGTCTGAGGAATGTGCCTGCTAGATCAAATAGAGGACTA
TTTGGGGCTATCGCTGGTTTCATAGAAGGAGGTTGGCCAGGACTAGTAGCTGGCTGGTAT
GGTTTCCAGCATTCAAATGATCAAGGGGTTGGTATGGCCGCAGATAGGGATTCAACTCAA
AAGGCAGTTGATAAAATAACATCTAAGGTGAATAATATAGTCGACAAGATGAATAAGCAA
TATGAAATAATTGATCATGAATTCAGTGAGGTTGAAACTAGACTCAATATGATCAATAAT
AAGATTGATGACCAAATACAAGACATATGGGCATATAATGCAGAACTGCTAGTACTACTT
GAAAACCAGAAAACGCTCGATGAGCATGATGCGAACGTAAACAATCTATATAACAAGGTG
AAGAGGGCCCTGGGCTCCAATGCTATGGAAGATGGAAAAGGTTGTTTCGAGTTATACCAT
AAGTGTGATGATCAATGCATGGAAACAATTCGAAACGGGACCTATAATAGGAGAAAGTAT
AGAGAGGAATCAAGATTAGAACAGCAGAGAATAGAAGGGGTTAAACTGGAATCTGAGGGA
ACTTACAAAATCCTCACTATTTATTCGACTGTCGCCTCATCTCTTGTGCTTGCGATGGGG
TTTGCTGCCTTCCTGTTCTGGGCCATGTCCAATGGTTCTTGCAGGTGCAACATTTGTATA
TAA
>gi|523789153|gb|KF259131.1| Influenza A virus (A/chicken/Hong Kong/NT149W/2011(H9N2)) segment 4 hemagglutinin (HA) gene, complete cds
ATGGAAACAATATCACTAATGACTATACTACTGATAACGACAGCAAGCAATGCAGATAAA
ATCTGCATCGGTCACCAGTCAACAAACTCCACAGAAACTGTGGACACGCTAACAGAAACC
AATGTTCCTGTGACACATGCCAAAGAATTGCTCCAAACAGAGCACAATGGAATGCTGTGT
GCGACAAATCTGGGGCATCCCCTCATTCTAGACACATGCACTATCGAAGGACTAATCTAT
GGCAACCCCTCTTGTGACCTGCTATTGGAGGGAAGAGAATGGTCCTACATAGTCGAAAGA
CCCTCAGCTGTAAACGGAACTTGTTACCCTGGGAATGTAGAAAACCTAGAGGAACTCAGG
ACACTTTTTAGTTCCGCCAGTTCCTACCAAAGAATCCAAATCTTCCCAGACACAATATGG
AATGTTACTTACACTGGAACAAGCAGATCATGTTCAGGTTCATTCTACAGGAGTATGAGA
TGGCTGACTCAAAAAAGCGGGTTTTACCCTGTCCAAGACGCCAAATACACAAATAACAGG
GGGAAGAACATCCTCTTCGTGTGGGGTATACATCACCCACACACCTATACCGACCAAACA
ACTTTGTACATAAGAAACGACACAACAACAAGTGTGACAACAGAGGAGTTGAATAGAATC
TTCAAACCAGTGATAGTGCCAAGGCTTCTTGTCAATGGTCAGCAGGGGAGAATTGATTAT
TATTGGTCAGTACTAAAACCAGGCCAAACATTGCGAGTAAGATCCAATGGGAATCTAATT
GCTCCATGGTATGGACACGTTCTTTCAGGAGGGAGCCATGGAAGAATCCTGAAGACTGAC
TTAAAAGGTGGTAATTGTGTAGTGCAATGTCAAACTGAAAAGGGTGGATTCAACAGTACA
TTGCCCTTCCACAATATCAGCAAATATGCATTTGGAACCTGCCCCAAATATGTAAAAGTC
AATAGTCTCAAACTGGCAATTGGTCTGAGGAATGTGCCTGCTAGATCAAATAGAGGACTA
TTTGGGGCTATCGCTGGTTTCATAGAAGGAGGTTGGCCAGGACTAGTAGCTGGCTGGTAT
GGTTTCCAGCATTCAAATGATCAAGGGGTTGGTATGGCCGCAGATAGGGATTCAACTCAA
AAGGCAGTTGATAAAATAACATCTAAGGTGAATAATATAGTCGACAAGATGAATAGGCAA
TATGAAATAATTGATCATGAATTCAGTGAGGTTGAAACTAGACTCAATATGATCAATAAT
AAGATTGATGACCAAATACAAGACATATGGGCATATAATGCAGAACTGCTAGTACTACTT
GAAAACCAGAAAACGCTCGATGAGCATGATGCGAACGTAAACAATCTATATAACAAGGTG
AAGAGGGCCCTGGGCTCCAATGCTATGGAAGATGGGAAAGGTTGTTTCGAGTTATACCAT
AAGTGTGATGATCAATGCATGGAAACAATTCGAAACGGGACCTATAATAGGAGAAAGTAT
AGAGAGGAATCAAGATTAGAACAGCAGAGAATAGAAGGGGTTAAACTGGAATCTGAGGGA
ACTTACAAAATCCTCACTATTTATTCGACTGTCGCCTCATCTCTTGTGCTTGCGATGGGG
TTTGCTGCCTTCCTGTTCTGGGCCATGTCCAATGGTTCTTGCAGGTGCAACATTTGTATA
TAA
>gi|523789151|gb|KF259130.1| Influenza A virus (A/chicken/Hong Kong/NT148W/2011(H9N2)) segment 4 hemagglutinin (HA) gene, complete cds
ATGGAAACAATATCACTAATGACTATACTACTGATAACGACAGCAAGCAATGCAGATAAA
ATCTGCATCGGTCACCAGTCAACAAACTCCACAGAAACTGTGGACACGCTAACAGAAACC
AATGTTCCTGTGACACATGCCAAAGAATTGCTCCAAACAGAGCACAATGGAATGCTGTGT
GCGACAAATCTGGGGCATCCCCTCATTCTAGACACATGCACTATCGAAGGACTAATCTAT
GGCAACCCCTCTTGTGACCTGCTATTGGAGGGAAGAGAATGGTCCTACATAGTCGAAAGA
CCCTCAGCTGTAAACGGAACTTGTTACCCTGGGAATGTAGAAAACCTAGAGGAACTCAGG
ACACTTTTTAGTTCCGCCAGTTCCTACCAAAGAATCCAAATCTTCCCAGACACAATATGG
AATGTTACTTACACTGGAACAAGCAGATCATGTTCAGGTTCATTCTACAGGAGTATGAGA
TGGCTGACTCAAAAAAGCGGGTTTTACCCTGTCCAAGACGCCAAATACACAAATAACAGG
GGGAAGAACATCCTCTTCGTGTGGGGTATACATCACCCACACACCTATACCGACCAAACA
ACTTTGTACATAAGAAACGACACAACAACAAGTGTGACAACAGAGGAGTTGAATAGAATC
TTCAAACCAGTGATAGTGCCAAGGCTTCTTGTCAATGGTCAGCAGGGGAGAATTGATTAT
TATTGGTCAGTACTAAAACCAGGCCAAACATTGCGAGTAAGATCCAATGGGAATCTAATT
GCTCCATGGTATGGACACGTTCTTTCAGGAGGGAGCCATGGAAGAATCCTGAAGACTGAC
TTAAAAGGTGGTAATTGTGTAGTGCAATGTCAAACTGAAAAGGGTGGATTCAACAGTACA
TTGCCCTTCCACAATATCAGCAAATATGCATTTGGAACCTGCCCCAAATATGTAAAAGTC
AATAGTCTCAAACTGGCAATTGGTCTGAGGAATGTGCCTGCTAGATCAAATAGAGGACTA
TTTGGGGCTATCGCTGGTTTCATAGAAGGAGGTTGGCCAGGACTAGTAGCTGGCTGGTAT
GGTTTCCAGCATTCAAATGATCAAGGGGTTGGTATGGCCGCAGATAGGGATTCAACTCAA
AAGGCAGTTGATAAAATAACATCTAAGGTGAATAATATAGTCGACAAGATGAATAGGCAA
TATGAAATAATTGATCATGAATTCAGTGAGGTTGAAACTAGACTCAATATGATCAATAAT
AAGATTGATGACCAAATACAAGACATATGGGCATATAATGCAGAACTGCTAGTACTACTT
GAAAACCAGAAAACGCTCGATGAGCATGATGCGAACGTAAACAATCTATATAACAAGGTG
AAGAGGGCCCTGGGCTCCAATGCTATGGAAGATGGGAAAGGTTGTTTCGAGTTATACCAT
AAGTGTGATGATCAATGCATGGAAACAATTCGAAACGGGACCTATAATAGGAGAAAGTAT
AGAGAGGAATCAAGATTAGAACAGCAGAGAATAGAAGGGGTTAAACTGGAATCTGAGGGA
ACTTACAAAATCCTCACTATTTATTCGACTGTCGCCTCATCTCTTGTGCTTGCGATGGGG
TTTGCTGCCTTCCTGTTCTGGGCCATGTCCAATGGTTCTTGCAGGTGCAACATTTGTATA
TAA
>gi|523789149|gb|KF259129.1| Influenza A virus (A/chicken/Hong Kong/JV75/2011(H9N2)) segment 4 hemagglutinin (HA) gene, complete cds
ATGGAGACAGTATCACTAATAACTATACTACTAGTAGTAACAATAGGCAATGCAGATAAA
ATCTGCATCGGCTACCAATCAACAAACTCCACAGAAACTGTAGACACACTAACAGAAAAC
AATGTCCCTGTGACACATGCCAAAGAATTGCTCCACACAGAGCATAATGGGATGCTGTGT
GCAACAAGCTTGGGACACCCTCTTATTCTAGACACCTGTACCATTGAAGGACTAATCTAT
GGCAATCCTTCTTGTGATCTATTGTTGGGAGGACGAGAATGGTCCTATATCGTCGAGAGA
CCATCAGCTGTTAACGGATTGTGTTATCCCGGGAATGTAGAAAATCTAGAAGAGCTAAGG
TCACTTTTTAGTTCTGCTAGGTCTTATCAAAGGATCCAGATTTTCCCAGACACAATCTGG
AATGTGTCTTACAGTGGGACAAGCAAAGCATGTTCAGATTCATTCTACAGAAGCATGAGA
TGGTTGACTCAAAAGAACAACGCTTACCCTATTCAAGACGCCCAATACACAAATAATCAA
GAAAAGAACATTCTTTTCATGTGGGGCATAAATCACCCACCCACCGATACTGTGCAGACA
AATCTGTACACAAGAACCGACACAACAACGAGTGTGGCAACAGAAGAAATAAATAGGACC
TTCAAACCATTGATAGGACCAAGGCCTCTTGTCAATGGTTTGCAGGGAAGAATTGATTAT
TATTGGTCGGTATTGAAACCGGGTCAAACACTGCGAATAAGATCTAATGGGAATCTAATA
GCTCCATGGTATGGACACATTCTTTCAGGAGAGAGCCACGGAAGAATCCTAAAGACTGAT
TTAAAAAGGGGTAGCTGCACAGTGCAATGTCAGACAGAAAAAGGCGGCTTAAACACAACA
TTGCCATTCCAAAACGTAAGTAAGTACGCATTTGGAAACTGCTCTAAATACATTGGCATG
AAGAGTCTCAAACTTGCAGTTGGTCTGAGGAATGTGCCTTCTAGATCTAGTAGAGGACTA
TTCGGGGCCATAGCAGGATTTATAGAGGGAGGTTGGTCAGGACTAGTTGCTGGCTGGTAT
GGATTCCAGCATTCAAATGACCAAGGGGTTGGTATGGCAGCAGATAGAGACTCAACCCAA
AAGGCAATTGATAAAATAACATCCAAAGTGAATAACATAGTCGACAAAATGAACAAGCAG
TATGAAATTATTGATCATGAATTCAGCGAGGTTGAAACTAGACTTAACATGATCAATAAT
AAGATTGATGATCAGATCCAAGATATATGGGCATATAATGCAGAATTGCTAGTTCTGCTT
GAAAACCAAAAAACACTCGATGAGCATGATGCAAATGTAAACAATCTATATAATAAAGTG
AAGAGGGCATTGGGTTTCAATGCGGTGGAAGATGGGAAAGGATGTTTCGAGCTATACCAC
AAATGTGATGACCAGTGCATGGAGACAATTCGAAACGGGACCTACAACAGGAGGAAGTAT
CAAGAGGAATCAAAATTAGAAAGACAGAAAATAGAGGGGGTCAAGCTGGAATCTGAAGGA
ACTTACAAGATCCTCACCATTTATTCGACTGTCGCCTCATCTCTTGTGATTGCAATGGGG
TTTGCTGCCTTCTTGTTCTGGGCCATGTCCAATGGGTCTTGCAGATGCAACATTTGTATA
TAA
>gi|523789147|gb|KF259128.1| Influenza A virus (A/chicken/Hong Kong/YU158/2011(H9N2)) segment 4 hemagglutinin (HA) gene, complete cds
ATGGAGACAGTATCACTAATAACTATACTACTAGTAGTAACAATAGGCAATGCAGATAAA
ATCTGCATCGGCTACCAATCAACAAACTCCACAGAAACTGTAGACACACTAACAGAAAAC
AATGTCCCTGTGACACATGCCAAAGAATTGCTCCACACAGAGCATAATGGGATGCTGTGT
GCAACAAGCTTGGGACACCCTCTTATTCTAGACACCTGTACCATTGAAGGACTAATCTAT
GGCAATCCTTCTTGTGATCTATTGTTGGGAGGACGAGAATGGTCCTATATCGTCGAGAGA
CCATCAGCTGTTAACGGATTGTGTTATCCCGGGAATGTAGAAAATCTAGAAGAGCTAAGG
TCACTTTTTAGTTCTGCTAGGTCTTATCAAAGGATCCAGATTTTCCCAGACACAATCTGG
AATGTGTCTTACAGTGGGACAAGCAAAGCATGTTCAGATTCATTCTACAGAAGCATGAGA
TGGTTGACTCAAAAGAACAACGCTTACCCTATTCAAGACGCCCAATACACAAATAATCAA
GAAAAGAACATTCTTTTCATGTGGGGCATAAATCACCCACCCACCGATACTGTGCAGACA
AATCTGTACACAAGAACCGACACAACAACGAGTGTGGCAACAGAAGAAATAAATAGGACC
TTCAAACCATTGATAGGACCAAGGCCTCTTGTCAATGGTTTGCAGGGAAGAATTGATTAT
TATTGGTCGGTATTGAAACCGGGTCAAACACTGCGAATAAGATCTAATGGGAATCTAATA
GCTCCATGGTATGGACACATTCTTTCAGGAGAGAGCCACGGAAGAATCCTAAAGACTGAT
TTAAAAAGGGGTAGCTGCACAGTGCAATGTCAGACAGAAAAAGGCGGCTTAAACACAACA
TTGCCATTCCAAAACGTAAGTAAGTACGCATTTGGAAACTGCTCTAAATACATTGGCATG
AAGAGTCTCAAACTTGCAGTTGGTCTGAGGAATGTGCCTTCTAGATCTAGTAGAGGACTA
TTCGGGGCCATAGCAGGATTTATAGAGGGAGGTTGGTCAGGACTAGTTGCTGGCTGGTAT
GGATTCCAGCATTCAAATGACCAAGGGGTTGGTATGGCAGCAGATAGAGACTCAACCCAA
AAGGCAATTGATAAAATAACATCCAAAGTGAATAACATAGTCGACAAAATGAACAAGCAG
TATGAAATTATTGATCATGAATTCAGCGAGGTTGAAACTAGACTTAACATGATCAATAAT
AAGATTGATGATCAGATCCAAGATATATGGGCATATAATGCAGAATTGCTAGTTCTGCTT
GAAAACCAAAAAACACTCGATGAGCATGATGCAAATGTAAACAATCTATATAATAAAGTG
AAGAGGGCATTGGGTTTCAATGCGGTGGAAGATGGGAAAGGATGTTTCGAGCTATACCAC
AAATGTGATGACCAGTGCATGGAGACAATTCGAAACGGGACCTACAACAGGAGGAAGTAT
CAAGAGGAATCAAAATTAGAAAGACAGAAAATAGAGGGGGTCAAGCTGGAATCTGAAGGA
ACTTACAAGATCCTCACCATTTATTCGACTGTCGCCTCATCTCTTGTGATTGCAATGGGG
TTTGCTGCCTTCTTGTTCTGGGCCATGTCCAATGGGTCTTGCAGATGCAACATTTGTATA
TAA
>gi|523789145|gb|KF259127.1| Influenza A virus (A/chicken/Hong Kong/YO28/2011(H9N2)) segment 4 hemagglutinin (HA) gene, complete cds
ATGGAAGCAGCAACAATAATAACTATACTACTAGTAATAACAGGAAGCAATGCGGATAAA
ATCTGCATTGGCTACCAATCAACAAACTCCACAGAAACTGTAGACACGCTAACCGAAAAC
AATGTTCCTGTGACACATGCGAAAGAATTGCTTCACACAGAGCACAATGGGATGCTATGT
GCAACAAACCTGGGGCGTCCTCTTATTCTAGACACCTGTACCATTGAAGGATTAATCTAT
GGCAACCCTTCTTGTGATCTACCGCTGGAAGGGAGAGAATGGTCCTACATTGTCGAAAGA
CCATCGGCTGTTAATGGAGTGTGCTACCCCGGAAATGTAGAAAACCTGGAGGAATTAAGG
TCACTTTTTAGTTCCGCTAGTTCTTACCAAAGAATCCAGATCTTTCCAGATTCAATCTGG
AATGTATCTTACAGTGGAACAAGCAAAGCATGTTCAGATTCATTCTACAGAAGCATGAGG
TGGTTGACTCAAAAGAACAACAATTATCCTGTTCAAGACGCCCAATACACAAATAATAGA
GGAAAGAACATTCTTTTCATGTGGGGTATAAATCACCCACCCACTGATACTGCACAGACA
AATCTGTACACAAGGACTGACACAACAACAAGTGTGGCGACGGAAGACATAAATAGGACC
TTCAAACCATTGATAGGGCCAAGGCCTCTTGTCAATGGTCTACAAGGAAGGATTGATTAT
TATTGGGCGGTGTTAAAACCAGGTCAGACATTGCGAGTAAGATCCAACGGGAATCTAATC
GCTCCATGGTATGGACACATTCTCTTAGGGGAGAGTCACGGAAGAATCCTGAAAACGGAT
TTAAAGAGTGGTAACTGTGTAGTGCAATGTCAAACAGAAAGAGGTGGTTTGAACACTACA
TTGCCATTTCACAACGTGAGCAAGTACGCATTCGGAAATTGCCCAAAATATATTGGAGTA
AAGAGTCTCAAATTGGCAGTCGGTCTGAGGAATGTGCCTGCTAGATCAAGTAGAGGACTA
TTTGGAGCCATAGCTGGTTTCATAGAGGGAGGTTGGTCAGGATTAGTTGCTGGTTGGTAT
GGGTTCCAGCATTCAAATGATCAAGGAACCGGAATGGCTGCAGATAGAGACTCAACTCAA
AAGGCAATTGACAAAATAACGTCCAAAGTAAATAATATAGTCGACAAAATGAACAAACAG
TATGATATTATTGACCATGAATTCAGCGAGATTGAAACTAGACTCAATATGATCAATGAT
AAGATTGATGACCAAATCCAAGACATATGGGCATATAATGCTGAATTGCTAGTACTGCTT
GAAAATCAAAAAACTCTCGATGAGCATGACGCAAATGTAAACAATCTATATAACAAAGTG
AAGAGGGCACTGGGTTCCAATGCAGTGGAAGATGGGAAAGGATGCTTCGATCTATACCAT
AAATGCGATAACCAGTGCATGGAGACAATTCGAAACGGGACCTATAACAGAAGAAAGTAT
CAGGAGGAATCAAGACTAGAGAGACAGAAAATAGAGGGGGTCAAACTGGAATCTGAAGGA
ACCTACAAAATCCTCACCATTTATTCGACTGTCGCCTCATCTCTTGTTGTTGCAATGGGG
TTCGCTGCCTTCTTGTTCTGGGCCATGTCTAATGGATCTTGCAGATGCAACATTTGTATA
TAA
>gi|523789143|gb|KF259126.1| Influenza A virus (A/chicken/Hong Kong/TC18/2011(H9N2)) segment 4 hemagglutinin (HA) gene, complete cds
ATGGAAGTAGCAACACTAATAACTATACTACTATTAATAACAGGAAGCAATGCGGATAAA
ATCTGCATTGGCTACCAATCAACAAACTCCACAGAAACTGTAGACACACTAACCGAAAAC
AATGTTCCTGTGACACATGCTAAAGAATTGCTTCACACAGAGCACAATGGGATGCTATGT
GCAACAAACCTGGGGCGTCCTCTTATTCTAGACACCTGTACCATTGAAGGACTAATCTAT
GGCAACCCTTCTTGTGATCTACCGCTGGAAGGGAGAGAATGGTCCTACATTGTCGAAAGA
CCATCGGCTGTTAATGGAGTGTGCTACCCCGGAAATGTAGAAAACCTAGAAGAATTAAGG
TCACTTTTTAGTTCTGCTAGTTCTTACCAAAGAATCCAGATCTTTCCAGATTCAATCTGG
AATGTGTCTTACAGTGGAACAAGCAAAGCATGTTCAGATTCATTCTACAGAAGCATGAGG
TGGTTGACTCAAAAGAACAACAATTACCCTGTTCAAGACGCCCAATACACAAATAATAGA
GGAAAGAACATTCTTTTCATGTGGGGCATAAATCACCCACCCACTGATACTGCACAGACT
AATCTGTACACAAGGACTGACACAACAACAAGTGTGGCGACGGAAGATATAAATAGGACC
TTCAAACCATTGATAGGGCCAAGGCCTCTTGTCAATGGTCTACAAGGAAGGATTGATTAT
TATTGGGCGGTGTTAAAACCAGGTCAGACATTGCGAGTAAGATCCAACGGGAATCTAATC
GCTCCATGGTATGGACACATTCTCTTAGGGGAGAGTCACGGAAGAATCCTGAAAACGGAT
TTAAAGAGTGGTAACTGTGTAGTGCAATGTCAAACAGAAAGAGGTGGTTTGAACACTACA
TTGCCATTTCACAACGTAAGCAAGTACGCATTTGGAAATTGCCCAAAATATATTGGAGTA
AAGAGTCTCAAATTGGCAGTCGGTCTGAGGAATGTGCCTGCTAGATCAAGTAGAGGACTA
TTTGGAGCCATAGCTGGTTTCATAGAGGGAGGTTGGTCAGGATTAGTTGCTGGTTGGTAT
GGGTTCCAGCATTCAAATGATCAAGGAACCGGTATGGCTGCAGATAGAGACTCAACTCAA
AAGGCAATTGACAAAATAACGTCCAAAGTAAATAATATAGTCGACAAAATGAACAAACAG
TATGAAATTATTGACCATGAATTCAGCGAGATTGAAACTAGACTCAATATGATCAATGAT
AAGATTGATGACCAAATTCAAGACATATGGGCATATAATGCTGAATTGTTAGTACTGCTT
GAAAATCAAAAAACTCTCGATGAGCATGACGCAAATGTAAACAATCTATATAACAAAGTG
AAGAGGGCACTGGGTTCCAATGCAGTGGAAGATGGGAAAGGATGCTTTGATCTATACCAT
AAATGCGATAACCAGTGCATGGAGACAATTCGAAACGGGACCTATAACAGAAGAAAGTAT
CAGGAGGAATCAAGACTAGAGAGACAGAAAATAGAGGGGGTCAAACTGGAATCTGAAGGA
ACCTACAAAATCCTCACCATTTATTCGACTGTCGCCTCATCTCTTGTTATTGCAATGGGG
TTCGCTGCCTTCTTGTTCTGGGCCATGTCTAATGGATCTTGCAGATGCAACATTTGTATA
TAA
>gi|523789141|gb|KF259125.1| Influenza A virus (A/chicken/Hong Kong/NT10/2011(H9N2)) segment 4 hemagglutinin (HA) gene, complete cds
ATGGAAACAATATCACTAATGACTATACTACTGATAACGACAGCAAGCAATGCAGATAAA
ATCTGCATCGGTCACCAGTCAACAAACTCCACAGAAACTGTGGACACGCTAACAGAAACC
AATGTTCCTGTGACACATGCCAAAGAATTGCTCCAAACAGAGCACAATGGAATGCTGTGT
GCGACAAATCTGGGGCATCCCCTCATTCTAGACACATGCACTATCGAAGGACTAATCTAT
GGCAACCCCTCTTGTGACCTGCTATTGGAGGGAAGAGAATGGTCCTACATAGTCGAAAGA
CCCTCAGCTGTAAACGGAACTTGTTACCCTGGGAATGTAGAAAACCTAGAGGAACTCAGG
ACACTTTTTAGTTCCGCCAGTTCCTACCAAAGAATCCAAATCTTCCCAGACACAATATGG
AATGTTACTTACACTGGAACAAGCAGATCATGTTCAGGTTCATTCTACAGGAGTATGAGA
TGGCTGACTCAAAAAAGCGGGTTTTACCCTGTCCAAGACGCCAAATACACAAATAACAGG
GGGAAGAACATCCTCTTCGTGTGGGGTATACATCACCCACACACCTATACCGACCAAACA
ACTTTGTACATAAGAAACGACACAACAACAAGTGTGACAACAGAGGAGTTGAATAGAATC
TTCAAACCAGTGATAGTGCCAAGGCTTCTTGTCAATGGTCAGCAGGGGAGAATTGATTAT
TATTGGTCAGTACTAAAACCAGGCCAAACATTGCGAGTAAGATCCAATGGGAATCTAATT
GCTCCATGGTATGGACACGTTCTTTCAGGAGGGAGCCATGGAAGAATCCTGAAGACTGAT
TTAAAAGGTGGTAATTGTGTAGTGCAATGTCAGACTGAAAAGGGTGGATTCAACAGTACA
TTGCCCTTCCACAATATCAGCAAATATGCATTTGGAACCTGCCCCAAATATGTAAAAGTC
AATAGTCTCAAACTGGCAATTGGTCTGAGGAATGTGCCTGCTAGATCAAATAGAGGACTA
TTTGGGGCTATCGCTGGTTTCATAGAAGGAGGTTGGCCAGGACTAGTAGCTGGCTGGTAT
GGTTTCCAGCATTCAAATGATCAAGGGGTTGGTATGGCCGCAGATAGGGATTCAACTCAA
AAGGCAGTTGATAAAATAACATCTAAGGTGAATAATATAGTCGACAAGATGAATAAGCAA
TATGAAATAATTGATCATGAATTCAGTGAGGTTGAAACTAGACTCAATATGATCAATAAT
AAGATTGATGACCAAATACAAGACATATGGGCATATAATGCAGAACTGCTAGTACTACTT
GAAAACCAGAAAACGCTCGATGAGCATGATGCGAACGTAAACAATCTATATAACAAGGTG
AAGAGGGCCCTGGGCTCCAATGCTATGGAAGATGGGAAAGGTTGTTTCGAGTTATACCAT
AAGTGTGATGATCAATGCATGGAAACAATTCGAAACGGGACCTATAATAGGAGAAAGTAT
AGAGAGGAATCAAGATTAGAACAGCAGAGAATAGAAGGGGTTAAACTGGAATCTGAGGGA
ACTTACAAAATCCTCACTATTTATTCGACTGTCGCCTCATCTCTTGTGCTTGCGATGGGG
TTTGCTGCCTTCCTGTTCTGGGCCATGTCCAATGGTTCTTGCAGGTGCAACATTTGTATA
TAA
>gi|523789139|gb|KF259124.1| Influenza A virus (A/chicken/Hong Kong/CRA45W/2010(H9N2)) segment 4 hemagglutinin (HA) gene, complete cds
ATGGAAGTAGCAACACTAATAACTATACTACTAGTAATAACAGGAAGCAATGCGGATAAA
ATCTGCATTGGCTACCAATCAACAAACTCCACAGAAACTGTAGACACGCTAACCGAAAAC
AATGTTCCTGTGACACATGCTAAAGAATTGCTTCATACAGAGCACAATGGGATGCTATGT
GCAACAAACCTGGGGCGTCCTCTTATACTAGACACCTGTACCATTGAAGGACTAATCTAT
GGCAACCCTTCTTGTGATCTACCGCTGGAAGGGAGAGAATGGTCCTACATTGTCGAAAGA
CCATCGGCTGTTAATGGAGTGTGCTACCCCGGAAATGTAGAAAACCTAGAAGAATTAAGG
TCACTTTTTAGTTCCGCTAGTTCTTATCAAAGAATCCAGATCTTTCCAGATTCAATCTGG
AATGTGTCTTACAGTGGAACAAGCAAAGCATGTTCAGATTCATTCTACAGAAGCATGAGG
TGGTTGACTCAAAAGGACAACAATTACCCTGTTCAAGACGCCCAATACACAAATAATAGA
GGAAAGAACATTCTTTTCATGTGGGGCATAAATCACCCACCCACTGATACTGCACAGACA
AATCTGTACACAAGGACTGACACAACAACAAGTGTGGCGACGGAAGATATAAATAGGACC
TTCAAACCATTGATAGGGCCAAGGCCTCTTGTCAATGGTCTACAAGGAAGGATTGATTAT
TATTGGGCGGTGTTAAAACCAGGTCAGACATTGCGAGTAAGATCCAACGGGAATCTAATC
GCTCCATGGTATGGGCACATTCTCTTAGGGGTGAGTCATGGAAGAATCCTGAAAACGGAT
TTAAAGAGTGGTAACTGTGTAGTGCAATGTCAAACAGAAAGAGGTGGTTTGAACACTACA
TTGCCATTTCACAACGTAAGCAAGTACGCATTTGGAAATTGCCCAAAATATATTGGAGTA
AAGAGTCTCAAATTGGCAGTCGGTCTGAGGAATGTGCCTGCTAGATCAAGTAGAGGACTA
TTTGGAGCCATAGCTGGTTTCATAGAGGGAGGTTGGTCAGGATTAGTTGCTGGTTGGTAT
GGGTTCCAGCATTCAAATGATCAAGGAACCGGTATGGCTGCAGATAGAGACTCAACTCAA
AAGGCAATTGACAAAATAACGTCCAAAGTAAATAATATAGTCGACAAAATGAACAAACAG
TATGAAATTATTGACCATGAATTCAGCGAGATTGAAACTAGACTCAATATGATCAATGAT
AAGATTGATGACCAAATTCAAGACATATGGGCATATAATGCTGAATTGCTAGTACTGCTT
GAAAATCAAAAGACTCTCGATGAGCATGACGCAAATGTAAACAATCTATATAACAAAGTG
AAGAGGGCACTGGGTTCCAATGCAGTGGAAGATGGGAAAGGATGCTTCGATCTATACCAT
AAATGCGATAACCAGTGCATGGAGACAATTCGAAACGGGACCTATAACAGAAGAAAGTAT
CAGGAGGAATCAAGACTAGAGAGACAGAAAATAGAGGGGGTCAAACTGGAATCTGAAGGA
ACCTACAAAATCCTCACCATTTATTCGACTGTCGCCTCATCTCTTGTTATTGCAATGGGG
TTCGCTGCCTTCTTGTTCTGGGCCATGTCCAATGGATCTTGCAGATGCAACATTTGTATA
TAA
>gi|523789137|gb|KF259123.1| Influenza A virus (A/chicken/Hong Kong/CRA45/2010(H9N2)) segment 4 hemagglutinin (HA) gene, complete cds
ATGGAAGTAGCAACACTAATAACTATACTACTAGTAATAACAGGAAGCAATGCGGATAAA
ATCTGCATTGGCTACCAATCAACAAACTCCACAGAAACTGTAGACACGCTAACCGAAAAC
AATGTTCCTGTGACACATGCTAAAGAATTGCTTCATACAGAGCACAATGGGATGCTATGT
GCAACAAACCTGGGGCGTCCTCTTATACTAGACACCTGTACCATTGAAGGACTAATCTAT
GGCAACCCTTCTTGTGATCTACCGCTGGAAGGGAGAGAATGGTCCTACATTGTCGAAAGA
CCATCGGCTGTTAATGGAGTGTGCTACCCCGGAAATGTAGAAAACCTAGAAGAATTAAGG
TCACTTTTTAGTTCCGCTAGTTCTTATCAAAGAATCCAGATCTTTCCAGATTCAATCTGG
AATGTGTCTTACAGTGGAACAAGCAAAGCATGTTCAGATTCATTCTACAGAAACATGAGG
TGGTTGACTCAAAAGGACAACAATTACCCTGTTCAAGACGCCCAATACACAAATAATAGA
GGAAAGAACATTCTTTTCATGTGGGGCATAAATCACCCACCCACTGATACTGCACAGACA
AATCTGTACACAAGGACTGACACAACAACAAGTGTGGCGACGGAAGATATAAATAGGACC
TTCAAACCATTGATAGGGCCAAGGCCTCTTGTCAATGGTCTACAAGGAAGGATTGATTAT
TATTGGGCGGTGTTAAAACCAGGTCAGACATTGCGAGTAAGATCCAACGGGAATCTAATC
GCTCCATGGTATGGGCACATTCTCTTAGGGGAGAGTCATGGAAGAATCCTGAAAACGGAT
TTAAAGAGTGGTAACTGTGTAGTGCAATGTCAAACAGAAAGAGGTGGTTTGAACACTACA
TTGCCATTTCACAACGTAAGCAAGTACGCATTTGGAAATTGCCCAAAATATATTGGAGTA
AAGAGTCTCAAATTGGCAGTCGGTCTGAGGAATGTGCCTGCTAGATCAAGTAGAGGACTA
TTTGGAGCCATAGCTGGTTTCATAGAGGGAGGTTGGTCAGGATTAGTTGCTGGTTGGTAT
GGGTTCCAGCATTCAAATGATCAAGGAACCGGTATGGCTGCAGATAGAGACTCAACTCAA
AAGGCAATTGACAAAATAACGTCCAAAGTAAATAATATAGTCGACAAAATGAACAAACAG
TATGAAATTATTGACCATGAATTCAGCGAGATTGAAACTAGACTCAATATGATCAATGAT
AAGATTGATGACCAAATTCAAGACATATGGGCATATAATGCTGAATTGCTAGTACTGCTT
GAAAATCAAAAGACTCTCGATGAGCATGACGCAAATGTAAACAATCTATATAACAAAGTG
AAGAGGGCACTGGGTTCCAATGCAGTGGAAGATGGGAAAGGATGCTTCGATCTATACCAT
AAATGCGATAACCAGTGCATGGAGACAATTCGAAACGGGACCTATAACAGAAGAAAGTAT
CAGAAGGAATCAAGACTAGAGAGACAGAAAATAGAGGGGGTCAAACTGGAATCTGAAGGA
ACCTACAAAATCCTCACCATTTATTCGACTGTCGCCTCATCTCTTGTTATTGCAATGGGG
TTCGCTGCCTTCTTGTTCTGGGCCATGTCCAATGGATCTTGCAGATGCAACATTTGTATA
TAA
>gi|523789135|gb|KF259122.1| Influenza A virus (A/chicken/Hong Kong/TSTB28W/2010(H9N2)) segment 4 hemagglutinin (HA) gene, complete cds
ATGGAAGTAGTATCACTAATAACTATACTACTAGTAATAACAGTAAGCAATGCGGATAAG
ATCTGCATTGGCTACCAATCAACAAACTCCACCGAAACTGTAAACACGCTAACCGAAGAC
AATGTTCCTGTGACACATGCTAAAGAATTGCTTCACACAGAACACAATGGGATGCTCTGT
GCAACAAATCTGGGACGCCCTCTTATTCTAGACACCTGTACCATTGAAGGACTAATCTAT
GGCAACCCTTCTTGTGATCTACTGCTGGGAGGAAGAGAATGGTCCTATATTGTCGAAAGA
CCATCGGCTGTTAATGGACTGTGTTACCCCGGAAACGTAGAAAACCTAGAAGAATTAAGG
TCACTTTTTAGCTCTGCTAGCTCTTACCAAAGAATCCAGATCTTTCCAGACACAATCTGG
AATGTGTCTTACAGTGGAACAAGCAAAGCATGTTCAGATTCATTCTACAGAAGCATGAGA
TGGTTGACGCAAAAGAACAATGCTTACCCTGTTCAAGACGCCCAATACACAAATAATAAA
GGAAGGAACATTCTTTTCATGTGGGGCATAAATCACCCACCCACTGATACTGCGCAGACA
AATCTGTACACAAGGACTGACACAACAACAAGTGTGGCGACAGAAGATATAAATAGGACC
TTCAAACCATTGATAGGGCCAAGGCCTCTTGTCAACGGTCTACAAGGAAGGATTGACTAT
TATTGGGCAGTGTTGAAACCAGGTCAGACATTGCGAATAAGATCCAACGGAAACCTAATC
GCTCCATGGTATGGGCACATTCTTTTAGGGGAGAGTCATGGAAGAATCCTGAAAACGGAT
TTAAACAGTGGTGACTGTGTAGTGCAATGTCAATCAGAAAGAGGTGGCTTGAATACTACA
TTGCCATTTCACAACGTAAGCAAGTACGCATTTGGAAATTGCCCAAAATATGTTGGAGTA
AAGAGTCTCAAATTGGCAGTCGGTCTGAGGAATGTACCTGCTAGATCAACTAGAGGGCTA
TTTGGAGCCATAGCTGGTTTCATAGAAGGAGGTTGGTCAGGATTGGTTGCTGGCTGGTAT
GGGTTCCAGCATTCAAATGATCAGGGAACTGGTATGGCTGCAGATAGAGACTCGACGCAA
AAGGCAATTGACAAAATAACATCCAAAGTAAATAATATAGTCGATAAAATGAACAAACAG
TATGAAATTATTGATCATGAATTCAGCGAGATTGAAACTAGACTTAATATGATCAATAAT
AAGATTGACGATCAAATTCAGGACATATGGGCATATAATGCTGAATTGCTAGTACTGCTT
GAAAATCAGAAAACGCTCGATGAGCATGATGCAAATGTAAACAATCTGTATAACAAAGTG
AAGAGGGCACTGGGTTCCAATGCAGTGGAAGATGGGAAAGGATGCTTCGAGTTATACCAT
AAATGCGATAACCAGTGTATGGAGACAATTCGAAACGGGACCTATGACAGAAGAAAGTAT
AAAGAGGAATCAAGACTAGAGAGACAGAAAATAGAGGGGGTTAAACTGGAATCTGAAGGA
ACCTACAAAATCCTCACCATTTATTCGACTGTCGCCTCATCTCTTGTTATTGCAATGGGG
TTCGCTGCCTTCTTGTTCTGGGCCATGTCCAATGGATCTTGCAGATGCAACATTTGTATA
TGA
>gi|523789133|gb|KF259121.1| Influenza A virus (A/chicken/Hong Kong/TSTB25W/2010(H9N2)) segment 4 hemagglutinin (HA) gene, complete cds
ATGGAAGTAGTATCACTAATAACTATACTACTAGTAATAACAGTAAGCAATGCGGATAAG
ATCTGCATTGGCTACCAATCAACAAACTCCACCGAAACTGTAAACACGCTAACCGAAGAC
AATGTTCCTGTGACACATGCTAAAGAATTGCTTCACACAGAACACAATGGGATGCTCTGT
GCAACAAATCTGGGACGCCCTCTTATTCTAGACACCTGTACCATTGAAGGACTAATCTAT
GGCAACCCTTCTTGTGATCTACTGCTGGGAGGAAGAGAATGGTCCTATATTGTCGAAAGA
CCATCGGCTGTTAATGGACTGTGTTACCCCGGAAACGTAGAAAACCTAGAAGAATTAAGG
TCACTTTTTAGCTCTGCTAGCTCTTACCAAAGAATCCAGATCTTTCCAGACACAATCTGG
AATGTGTCTTACAGTGGAACAAGCAAAGCATGTTCAGATTCATTCTACAGAAGCATGAGA
TGGTTGACGCAAAAGAACAATGCTTACCCTGTTCAAGACGCCCAATACACAAATAATAAA
GGAAGGAACATTCTTTTCATGTGGGGCATAAATCACCCACCCACTGATACTGCGCAGACA
AATCTGTACACAAGGACTGACACAACAACAAGTGTGGCGACAGAAGATATAAATAGGACC
TTCAAACCATTGATAGGGCCAAGGCCTCTTGTCAACGGTCTACAAGGAAGGATTGACTAT
TATTGGGCAGTGTTGAAACCAGGTCAGACATTGCGAATAAGATCCAACGGAAACCTAATC
GCTCCATGGTATGGGCACATTCTTTTAGGGGAGAGTCATGGAAGAATCCTGAAAACGGAT
TTAAACAGTGGTGACTGTGTAGTGCAATGTCAATCAGAAAGAGGTGGCTTGAATACTACA
TTGCCATTTCACAACGTAAGCAAGTACGCATTTGGAAATTGCCCAAAATATGTTGGAGTA
AAGAGTCTCAAATTGGCAGTCGGTCTGAGGAATGTACCTGCTAGATCAACTAGAGGGCTA
TTTGGAGCCATAGCTGGTTTCATAGAAGGAGGTTGGTCAGGATTGGTTGCTGGCTGGTAT
GGGTTCCAGCATTCAAATGATCAGGGAACTGGTATGGCTGCAGATAGAGACTCGACGCAA
AAGGCAATTGACAAAATAACATCCAAAGTAAATAATATAGTCGATAAAATGAACAAACAG
TATGAAATTATTGATCATGAATTCAGCGAGATTGAAACTAGACTTAATATGATCAATAAT
AAGATTGATGATCAAATTCAGGACATATGGGCATATAATGCTGAATTGCTAGTACTGCTT
GAAAATCAGAAAACGCTCGATGAGCATGATGCAAATGTAAACAATCTGTATAACAAAGTG
AAGAGGGCACTGGGTTCCAATGCAGTGGAAGATGGGAAAGGATGCTTCGAGTTATACCAT
AAATGCGATAACCAGTGTATGGAGACAATTCGAAACGGGACCTATGACAGAAGAAAGTAT
AAAGAGGAATCAAGACTAGAGAGACAGAAAATAGAGGGGGTTAAACTGGAATCTGAAGGA
ACCTACAAAATCCTCACCATTTATTCGACTGTCGCCTCATCTCTTGTTATTGCAATGGGG
TTCGCTGCCTTCTTGTTCTGGGCCATGTCCAATGGATCTTGCAGATGCAACATTTGTATA
TGA
>gi|523789089|gb|KF259099.1| Influenza A virus (A/chicken/Hong Kong/YU341/2008(H9N2)) segment 4 hemagglutinin (HA) gene, complete cds
ATGGAAACAGTATCACTAATAACTATGCTACTAGTAGCAACAGTAATCAATGCAGATAAA
ATCTGCATCGGCTACCAATCAACAAACTCCACAGAAACTGTAGACACATTAACAGAAAAC
AATGTCCCTGTGACACATGCCAAAGAATTGCTCCACACAGAGCACAATGGGATGCTGTGT
GCAACAAACTTGGGACATCCTCTTATTCTAGACACCTGTACCATTGAAGGACTAATCTAT
GGCAATCCTTCTTGTGATCTACTGTTGGGAGGAAGAGAATGGTCCTACATCGTTGAGAGA
CCATCGGCTGTTAATGGATTGTGTTACCCCGGGAATGTAGAAAATCTAGAAGAGCTAAGG
TCACTTTTTAGTTCTGCCAGTTCCTATCAAAGGATCCAGATTTTTCCAGACACAATCTGG
AATGTGTCTTACAGTGGGACAAGCAAAGCATGTTCAGATTCATTCTACAGAAGCATGAGA
TGGCTGACCCAAAAGAACAACGCTTACCCTATTCAAGACGCCCAATACACAAATAATCGA
GAAAAGAACATTCTTTTCATGTGGGGCATAAATCACCCACCCACCGATACTGCGCAGACA
AATCTGTACACAAGAACCGACACAACAACAAGTGTGGCAACAGAAGAAATAAATAGGACC
TTCAAACCATTGATAGGACCAAGGCCTCTTGTCAATGGTTTACAGGGAAGAATTGATTAT
TATTGGTCGGTATTGAAACCAGGTCAAACACTGCGAATCAGATCCAATGGGAATCTAATA
GCTCCATGGTATGGACACATTCTTTCAGGAGAGAGCCACGGAAGAATCCTGAAGACTGAT
CTAAAAAGGGGTAGCTGTACAGTGCAATGTCAGACAGAGAAAGGTGGATTAAACACAACA
TTGCCATTCCAAAATGTAAGTAAGTATGCATTTGGAAACTGTTCGAAATATGTTGGAGTG
AAGAGTCTCAAACTTGCAGTAGGTCTGAGGAATGTGCCTTCTAGATCTAGTAGAGGACTA
TTCGGGGCCATAGCTGGATTCATAGAGGGAGGTTGGTCAGGACTAGTTGCTGGTTGGTAT
GGATTCCAGCATTCAAATGACCAAGGGGTTGGTATGGCAGCAGATAGAGACTCAACCCAA
AAGGCAATTGATAAAATAACATCCAAAGTGAATAACATAGTCGATAAAATGAACAAACAA
TATGAAATTATTGATCATGAATTCAGTGAGGTTGAAACTAGACTTAACATGATCAATAAT
AAGATCGATGATCAAATTCAAGACATATGGGCATATAACGCAGAGTTGCTAGTGCTGCTT
GAAAACCAGAAAACACTCGATGAGCATGATGCAAATGTAAACAATCTATATAATAAAGTG
AAGAGGGCATTAGGTTCCAATGCAGTGGAAGATGGGAAAGGATGTTTCGAGCTATACCAC
AAATGTGATGACCAGTGTATGGAGACAATTCGGAACGGGACCTACAACAGGAGGAGGTAT
CAAGAGGAATCAAAATTGGAAAGACAGAAAATAGAGGGGGTCAAGCTGGAATCTGAAGGA
ACTTACAAAATCCTTACCATTTATTCGACTGTCGCCTCATCTCTTGTGATTGCAATGGGG
TTTGCTGCCTTCTTGTTCTGGGCCATGTCCAATGGGTCTTGCAGGCGCAACATTTGTATA
TAA
>gi|523789087|gb|KF259098.1| Influenza A virus (A/chicken/Hong Kong/YSC82/2008(H9N2)) segment 4 hemagglutinin (HA) gene, complete cds
ATGGAAACAGTATCACTAATAACTATACTACTAATAGTAACAGTAAGCAATGCAGATAAA
ATTTGCATCGGCTACCAATCAACAAACTCCACAGAAACTGTAGACACACTAACAGAAAAC
AATGTCCCCGTTACACATGCCAAAGAATTGCTCCACACAGAGCACAATGGGATGCTGTGT
GCTACAAATTTGGGACATCCTCTTATTCTAGACACCTGTACCATTGAAGGACTAATCTAC
GGCAATCCTTCTTGTGATCTACTGTTGGGAGGAAGAGAATGGTCCTACATCGTCGAGAGA
CCATCGGCTGTAAATGGATTGTGTTACCCCGGGAATGTAGAAAATCTAGAAGAGCTAAGG
TCACTTTTTAGTTCTGCTAATTCTTATCAAAGGATCCAGATCTTTCCAGACACAATCTGG
AATGTGTCTTACAGTGGGACAAGCAAAGCATGTTCAGATTCCTTCTATAGAAGCATGAGA
TGGTTGACCCAAAAGAACAACGCTTACCCCACTCAAGATGCCCAATACACAAATAATCGA
GAGAAGAACATTCTTTTCATGTGGGGCATAAATCACCCACCCACCGATACTGCGCAGACA
AATCTGTACACAAGAACCGACACAACAACAAGTGTGGCAACAGAAGAAATAAATAGGACC
TTCAAACCATTGATAGGACCGAGGCCTCTTGTCAATGGTTTGCAGGGAAGAATTGATTAT
TATTGGTCGGTATTGAAACCAGGTCAAACATTGCGAATAAGATCCAATGGGAACCTAATA
GCTCCATGGTATGGACACATTCTTTCAGGAGAGAGTCACGGAAGAATCCTGAAGACCGAT
CTAAAAAGGGGTAGCTGTACGGTACAATGTCAGACAGAAAAAGGTGGATTAAACACAACA
TTGCCATTCCAAAATGTAAGTAAGTATGCATTTGGAAACTGCTCGAAATATGTTGGAGTA
AAGAGTCTCAAACTTGCAGTTGGTCTGAGGAATGTGCCTTCTAGATCAAGTAGAGGACTA
TTCGGAGCCATAGCTGGATTCATAGAAGGAGGTTGGTCAGGACTAGTTGCTGGTTGGTAT
GGATTCCAGCATTCAAATGACCAAGGGGTTGGTATGGCAGCAGATAGAGACTCAACCCAA
AAGGCAATTGATAAAGTAACATCCAAAGTGAATAACATAGTCGACAAAATGAACAAACAG
TATGAAATTATTGATCATGAATTCAGCGAGGTTGAAACTAGACTTAACATGATCAACAAT
AAGATTGATGATCAAATTCAAGACATATGGGCATATAACGCAGAATTGCTTGTGCTGCTT
GAAAACCAGAAGACACTCGATGAGCATGATGCAAATGTAAATAATCTATATAATAAAGTA
AAGAGGGCATTGGGTTCCAATGCAGTGGAAGATGGGAAAGGATGTTTCGAGCTATACCAC
AAATGTGATGACCAGTGCATGGAGACAATTCGGAACGGGACCTACAACAGGAGGAAGTAT
CAAGAGGAATCAAAATTAGAAAGACAGAAAATAGAGGGGGTCAAGCTGGAATCTGAAGGA
ACTTACAAAATCCTCACCATTTATTCGACTGTCGCCTCATCTCTTGTGATTGCAATGGGG
TTTGCTGCCTTCTTGTTCTGGGCTATGTCCAATGGATCTTGCAGGCGCAACATTTGTATA
TAA
>gi|523789079|gb|KF259094.1| Influenza A virus (A/chicken/Hong Kong/NT155/2008(H9N2)) segment 4 hemagglutinin (HA) gene, complete cds
ATGGAAGTAGTATCACTAATAACTATACTACTAGTAATAACAGTAAGCAATGCGGATAAA
ATCTGCATTGGCTACCAATCAACAAACTCCACCGAAACTGTAAACACGCTAACCGAAGAC
AATGTTCCTGTGACACATGCCAAAGAATTGCTTCACACAGAACACAATGGGATGCTATGT
GCAACAAATCTGGGACGCCCTCTTATTCTAGACACCTGTACCATTGAAGGACTAATCTAT
GGCAACCCTTCTTGTGATCTACTGCTGGGAGGAAGAGAATGGTCCTATATTGTCGAAAGA
CCATCTGCTGTTAATGGACTGTGTTACCCCGGAAACGTAGAAAACCTAGAAGAATTAAGG
TCACTTTTTAGCTCTGCTAGTTCTTACCAAAGAATCCAGATCTTTCCAGACACAATCTGG
AATGTGTCTTACAGTGGAACAAGCAAAGCATGTTCAGATTCATTCTACAGAAGCATGAGA
TGGTTGACTCAAAAGAACAATGCTTACCCTGTTCAAGACGCCCAATACACAAATAATAGA
GGAAGGAACATTCTTTTCATGTGGGGCATAAATCACCCACCCACTGATACTGCGCAGACA
AATCTGTACACAAGGACTGACACAACAACAAGTGTGGCGACAGAAGATATAAATAGGACC
TTCAAACCATTGATAGGGCCAAGGCCTCTTGTCAATGGTCTGCAAGGAAGGATTGACTAT
TATTGGGCGGTGTTGAAACCAGGTCAGACATTGCGAATAAGATCCAACGGGAATCTAATC
GCTCCATGGTATGGACACATTCTTTCAGGGGAGAGTCACGGAAGAATCCTGAAAACGGAT
TTAAACAGCGGTAACTGTGTAGTGCAATGTCAATCAGAAAGAGGTGGCTTGAATACTACA
TTGCCATTCCACAACGTAAGCAAGTACGCATTTGGAAATTGCCCAAAATATGTTGGAGTA
AAGAGTCTCAAATTGGCAGTCGGTCTGAGGAATGTGCCTGCTAGATCAAGTAGAGGGCTA
TTTGGAGCCATAGCTGGTTTCATAGAAGGAGGTTGGTCAGGATTGGTTGCTGGCTGGTAT
GGGTTCCAGCATTCAAATGATCAGGGGACTGGTATGGCTGCAGATAGAGACTCGACGCAA
AAGGCAATTGACAAAATAACATCCAAAGTAAATAATATAGTCGATAAAATGAACAAACAG
TATGAAATTATTGATCATGAATTCAGCGAGATTGAAACTAGACTTAATATGATCAATAAT
AAGATTGATGACCAAATTCAGGACATATGGGCATATAATGCTGAATTGCTAGTACTGCTT
GAAAATCAGAAAACGCTCGATGAGCATGATGCAAATGTAAACAACCTGTATAACAAAGTG
AAGAGGGCACTGGGTTCCAATGCAGTGGAAGATGGGAAAGGATGCTTCGAGCTATACCAT
AAATGCGATAACCAGTGCATGGAGACAATTCGAAACGGAACCTATGACAGAAGAAAGTAT
AAAGAGGAATCAAGACTAGAGAGACAGAAAATAGAGGGGGTCAAACTGGAATCTGAAGGA
ACCTACAAAATCCTCACCATTTATTCGACTGTCGCCTCATCTCTTGTTATTGCAATGGGG
TTCGCTGCCTTCTTGTTCTGGGCCATGTCCAATGGATCTTGCAGGCGCAACATTTGTATA
TAA
>gi|523789073|gb|KF259091.1| Influenza A virus (A/silkie chicken/Hong Kong/NT382/2007(H9N2)) segment 4 hemagglutinin (HA) gene, complete cds
ATGGAAGTAGTATCACTAATAACTATACTACTAGTAATAACAGGAAGCAATGCGGATAAA
ATCTGCATTGGCTACCAATCAACAAACTCCACCGAAACTGTAGACACGCTAACCGAAAAC
AATGTTCCTGTGACACATGCCAAAGAATTGCTTCACACAGAACACAATGGGATGCTATGT
GCAACAAATCTGGGACGTCCTCTTATTCTAGACACCTGTACCATTGAAGGACTAATCTAT
GGCAACCCTTCTTGTGATCTACTGCTGGGAGGAAGAGAATGGTCCTATATTGTCGAAAGA
CCATCGGCTGTTAATGGACTGTGTTACCCCGGAAACGTAGAAAACCTAGAAGAATTAAGG
TCACTTTTTAGCTCTGCTAGTTCTTACCAAAGAATCCAGATCTTTCCAGACACAATCTGG
AATGTGTCTTACACTGGAACAAGCAAAGCATGTTCAGATTCATTCTACAGAAGCATGAGG
TGGTTGACTCAAAAGAACAATGCTTACCCTGTTCAAGACGCCCAATACACAAATAATAGA
GGAAGGAACATTCTTTTCATGTGGGGCATAAATCACCCACCCACTGATACTACGCAGACA
AATCTGTACACAAGGACTGACACAACAACAAGTGTGGCGACAGAAGATATAAATAGGACC
TTCAAACCATTGATAGGGCCAAGGCCTCTTGTCAATGGTCTGCAAGGAAGGATTGACTAT
TATTGGGCGGTGTTGAGACCAGGTCAGACATTGCGAATAAGATCCAACGGGAATCTAATC
GCTCCATGGTATGGACACATTCTTTCAGGGGAGAGTCACGGAAGAATCCTGAAAACGGAT
TTAAAAAGTGGTAACTGTGTAGTGCAATGTCAAACAGAAAGAGGTGGCTTGAATACTACA
TTGCCATTCCACAACGTAAGCAAATACGCATTTGGAAATTGCCCAAAATATGTTGGAGTA
AAGAGTCTCAAATTGGCAGTCGGTCTGAGGAATGTGCCTGCTAGATCAAGTAGAGGGCTA
TTTGGAGCCATAGCTGGTTTCATAGAAGGAGGTTGGTCAGGATTGGTTGCTGGTTGGTAT
GGGTTCCAGCATTCAAATGATCAAGGAACTGGTATGGCTGCAGATAGAGACTCGACTCAA
AAGGCAATTGACAAAATAACGTCCAAAGTAAATAATATAGTCGATAAAATGAACAAACAG
TATGAAATTATTGATCATGAATTCAGCGAGATTGAAACTAGACTCAATATGATCAATAAT
AAGATTGATGATCAAATTCAAGACATATGGGCATATAACGCTGAGTTGCTAGTACTGCTT
GAAAATCAGAAAACACTCGATGAGCATGATGCAAATGTAAACAATCTGTATAACAAAGTG
AAGAGGGCACTGGGTTCCAATGCAGTGGAAGATGGGAAAGGATGCTTCGAGCTATACCAT
AAATGCGATAACCAGTGCATGGAGACAATTCGAAACGGGACCTATAACAGAAGAAAGTAT
AAAGAGGAATCAAGACTAGAGAGACAGAAAATAGAGGGGGTCAAACTGGAATCTGAAGGA
ACCTACAAAATCCTCACCATTTATTCGACTGTCGCCTCATCTCTTGTTATTGCAATGGGG
TTCGCTGCCTTCTTGTTCTGGGCCATGTCCAATGGATCTTGCAGATGCAACATTTGTATA
TGA
>gi|523789069|gb|KF259089.1| Influenza A virus (A/pheasant/Hong Kong/WF288W/2007(H9N2)) segment 4 hemagglutinin (HA) gene, complete cds
ATGGAAGTAGTATCACTAATAACTATACTACTAGTAATAACAGTAAGCAATGCGGATAAA
ATCTGCATTGGCTACCAATCAACAAACTCCACCGAAACTGTAGACACGCTAACCGAAAAC
AATGTTCCTGTGACACATGCCAAAGAGTTGCTTCACACAGAACACAATGGGATGCTATGT
GCAACAAATCTGGGACGTCCTCTTATTCTAGACACCTGTACCATTGAAGGACTAATCTAT
GGCAACCCTTCTTGTGATCTACTGCTGGGAGGAAGAGAATGGTCCTATATTGTCGAAAGA
CCATCGGCTGTTAATGGACTGTGTTACCCCGGAAATGTAGAAAACCTAGAAGAATTAAGG
TCACTTTTTAGCTCTGCTAGTTCTTACCAAAGAATCCAAATCTTCCCAGACACAATCTGG
AATGTGTCTTACAGTGGAACAAGCAAAGCATGTTCAGATTCATTCTACAGAAGCATGAGG
TGGTTGACTCAAAAGAACAATGCTTACCCTGTTCAAGACGCCCAATACACAAATAATAAA
GGAAGGAACATTCTTTTCATGTGGGGCATAAATCACCCACCCACTGATACTGCGCAGACA
AATCTATACACAAGGACTGACACAACAACAAGTGTGGCGACAGAAGATATAAATAGGACC
TTCAAACCATTGATAGGGCCAAGGCCTCTTGTCAATGGTCTGCAAGGAAGGATTGACTAT
TATTGGGCGGTGTTGAAACCAGGTCAGACATTGCGAATAAGATCCAACGGGAATCTAATC
GCTCCATGGTATGGACACATTCTGTCAGGGGAGAGTCACGGAAGAATCCTGAAAACGGAT
TTAAACAGTGGTAACTGTATAGTGCAATGTCAAACAGAAAGAGGTGGCTTGAATACTACA
TTGCCATTCCACAACGTAAGCAAGTACGCATTTGGAAATTGCCCAAAATATGTTGGAGTA
AAGAGTCTTAAATTGGCAGTCGGCCTGAGGAATGTGCCTGCTAGATCAAGTAGAGGGCTA
TTTGGAGCCATAGCTGGTTTCATAGAAGGAGGTTGGTCAGGATTGGTTGCTGGTTGGTAT
GGGTTCCAGCATTCAAATGATCAAGGAACTGGTATGGCTGCAGATAGAGACTCGACTCAA
AAGGCAATTGACAAAATAACGTCCAAAGTAAATAATATAGTCGATAAAATGAACAAACAG
TATGAAATTATTGATCATGAATTCAGCGAAATTGAAACTAGACTCAATATGATCAACAAT
AAGATTGATGACCAAATTCAAGACATATGGGCATATAATGCTGAATTGCTAGTACTGCTT
GAAAATCAGAAAACGCTCGATGAGCATGATGCAAATGTAAACAATCTGTATAACAAAGTG
AAGAGGGCACTGGGTTCCAATGCATTGGAAGATGGGAAAGGATGCTTCGAGYTATACCAT
AAATGCGATAACCAGTGCATGGAGACAATTCGAAACGGGACCTATAACAGAAGAAAGTAT
AAAGAGGAATCAAGACTAGAGAGACAGAAAATAGAGGGGGTCAAACTGGAATCTGAAGGA
ACCTACAAAATCCTCACCATTTATTCGACTGTCGCCTCATCTCTTGTTATTGCAATGGGG
TTCGCTGCCTTCTTGTTCTGGGCCATGTCCAATGGATCTTGCAGATGCAACATTTGTATA
TGA
>gi|523789063|gb|KF259086.1| Influenza A virus (A/pigeon/Hong Kong/WF255/2007(H9N2)) segment 4 hemagglutinin (HA) gene, complete cds
ATGGAAACAGTATCACTAATAACTATGCTACTAGTAGCAACAGTAATCAATGCAGATAAA
ATCTGCATCGGCTACCAATCAACAAACTCCACAGAAACTGTAGACACATTAACAGAAAAC
AATGTCCCTGTGACACATGCCAAAGAATTGCTCCACACAGAGCACAATGGGATGCTGTGT
GCAACAAACTTGGGACATCCTCTTATTCTAGACACCTGTACCATTGAAGGACTAATCTAT
GGCAATCCTTCTTGTGATCTACTGTTGGGGGGAAGAGAATGGTCCTACATCGTTGAGAGA
CCATCGGCTGTTAATGGATTGTGTTACCCCGGGAATGTAGAAAATCTAGAAGAGCTAAGG
TCACTTTTTAGTTCTGCTAGTTCCTATCAAAGGATCCAGATTTTTCCAGACACAATCTGG
AATGTGTCTTACAGTGGGACAAGCAAAGCATGTTCAGATTCATTCTACAGAAGCATGAGA
TGGTTGACCCAAAAGAACAACGCTTACCCTATTCAAGACGCCCAATACACAAATAATCGA
GAAAAGAACATTCTTTTCATGTGGGGCATAAATCACCCACCCACCGATACTGCGCAGACA
AATCTGTACACAAGAACCGACACAACAACAAGTGTGGCAACAGAAGAAATAAATAGGACC
TTCAAACCATTGATAGGACCAAGGCCTCTTGTCAATGGTTTACAGGGAAGAATTGATTAT
TATTGGTCGGTATTGAAACCAGGTCAAACACTGCGAATCAGATCCAATGGGAATCTAATA
GCTCCATGGTATGGACACATTCTTTCAGGAGAGAGCCACGGAAGAGTCCTGAAGACTGAT
CTAAAAAGGGGTAGCTGTACAGTGCAATGTCAGACAGAAAAAGGTGGCTTAAACACAACA
TTGCCATTCCAAAATGTAAGTAAGTATGCATTTGGAAACTGTTCGAAATATGTTGGAGTG
AAGAGTCTCAAACTTGCAGTAGGTCTGAGGAATGTGCCTTCTAGATCTAGTAGAGGACTA
TTCGGGGCCATAGCTGGATTCATAGAGGGAGGTTGGTCAGGACTAGTTGCTGGTTGGTAT
GGATTCCAGCATTCAAATGACCAAGGGGTTGGTATGGCAGCAGATAGAGACTCAACCCAA
AAGGCAATTGATAAAATGACATCCAAAGTGAATAACATAGTCGATAAAATGAACAAACAA
TATGAAATTATTAATCATGAATTCAGTGAGATTGAAACTAGACTTAACATGATCAATAAT
AAGATCGATGATCAAATTCAAGACATATGGGCATATAACGCAGAGTTGCTAGTGCTGCTT
GAAAACCAGAAAACACTCGATGAGCATGATGCAAATGTAAACAATCTATATAATAAAGTG
AAGAGGGCATTAGGTTCCAATGCAGTGGAAGATGGGAAAGGATGTTTCGAGCTATACCAC
AAATGTGATGACCAGTGCATGGAGACAATTCGGAACGGGACCTACAACAGGAGGAGGTAT
CAAGAGGAATCAAAATTGGAAAGACAGAAAATAGAGGGGGTCAAGCTGGAATCTGAAGGA
ACTTACAAAATCCTCACCATTTATTCGACTGTCGCCTCATCTCTTGTGATTGCAATGGGG
TTTGCTGCCTTCTTGTTCTGGGCCATGTCCAATGGGTCTTGCAGATGCAACATTTGTATA
TAA
>gi|523789061|gb|KF259085.1| Influenza A virus (A/chicken/Hong Kong/YU797/2007(H9N2)) segment 4 hemagglutinin (HA) gene, complete cds
ATGGAAGTAGTATCACTAATAACTATACTACTAGTAATAACAGGAAGCAATGCGGATAAA
ATCTGCATTGGCTACCAATCAACAAACTCCACCGAAACTGTAGACACGCTAACCGAAAAC
AATGTTCCTGTGACACATGCCAAAGAATTGCTTCACACAGAACACAATGGGATGCTATGT
GCAACAAATCTGGGACGTCCTCTTATTCTAGACACCTGTACCATTGAAGGACTAATCTAT
GGCAACCCTTCTTGTGATCTACTGCTGGGAGGAAGAGAATGGTCCTATATTGTCGAAAGA
CCATCGGCTGTTAATGGACTGTGTTACCCCGGAAACGTAGAAAACCTAGAAGAATTAAGG
TCACTTTTTAGCTCTGCTAGTTCTTACCAAAGAATCCAGATCTTTCCAGACACAATCTGG
AATGTGTCTTACAGTGGAACAAGCAAAGCATGTTCAGATTCATTCTACAGAAGCATGAGG
TGGTTGACTCAAAAGAACAATGCTTACCCTGTTCAAGACGCCCAATACACAAATAATAGA
GGAAGGAACATTCTTTTCATGTGGGGCATAAATCACCCACCCACTGATACTGCGCAGACA
AATCTGTACACAAGGACTGACACAACAACAAGTGTGGCGACAGAAGATATAAATAGGACC
TTCAAACCATTGATAGGGCCAAGGCCTCTTGTCAATGGTCTGCAAGGAAGGATTGACTAT
TATTGGGCGGTGTTGAGACCAGGTCAGACATTGCGAATAAGATCCAACGGGAATCTAATC
GCTCCATGGTATGGACACATTCTTTCAGGGGAGAGTCACGGAAGAATCCTGAAAACGGAT
TTAAACAGTGGTAACTGTGTAGTGCAATGTCAAACAGAAAGAGGTGGCTTGAATACTACA
TTGCCATTCCACAACGTAAGCAAGTACGCATTTGGAAATTGCCCAAAATATGTTGGAGTA
AAGAGTCTCAAATTGGCAGTCGGTCTGAGGAATGTGCCTGCTAGATCAAGTAGAGGGCTA
TTTGGAGCCATAGCTGGTTTCATAGAAGGAGGTTGGTCAGGATTGGTTGCTGGTTGGTAT
GGGTTCCAGCATTCAAATGATCAAGGAACTGGTATGGCTGCAGATAGAGACTCGACTCAA
AAGGCAATTGACAAAATAACGTCCAAAGTAAATAATATAGTCGATAAAATGAACAAACAG
TATGAAATTATTGATCATGAATTCAGCGAGATTGAAACTAGACTCAATATGATCAATAAT
AAGATTGATGATCAAATTCAAGACATATGGGCATATAACGCTGAATTGCTAGTACTGCTT
GAAAATCAGAAAACGCTTGATGAGCATGATGCAAATGTAAACAATCTGTATAACAAAGTG
AAGAGGGCACTGGGTTCCAATGCAGTGGAAGATGGGAAAGGATGCTTCGAGCTATACCAT
AAATGCGATAACCAGTGCATGGAGACAATTCGAAACGGGACCTATAACAGAAGAAAGTAT
AAAGAGGAATCAAGACTAGAGAGACAGAAAATAGAGGGGGTCAAACTGGAATCTGAAGGA
ACCTACAAAATCCTCACCATTTATTCGACTGTCGCCTCATCTCTTGTTATTGCAATGGGG
TTCGCTGCCTTCTTGTTCTGGGCCATGTCCAATGGATCTTGCAGATGCAACATTTGTATA
TGA
>gi|523789051|gb|KF259080.1| Influenza A virus (A/chicken/Hong Kong/NT286/2007(H9N2)) segment 4 hemagglutinin (HA) gene, complete cds
ATGGAAGTAGTATCACTAATAACTATACTACTAGTAATAACAGGAAGCAATGCGGATAAA
ATCTGCATTGGCTACCAATCAACAAACTCCACCGAAACTGTAGACACGCTAACCGAAAAC
AATGTTCCTGTGACACATGCCAAAGAATTGCTTCACACAGAACACAATGGGATGCTATGT
GCAACAAATCTGGGACGTCCTCTTATTCTAGACACCTGTACCATTGAAGGACTAATCTAT
GGCAACCCTTCTTGTGATATACTGCTGGGAGGAAGAGAATGGTCCTATATTGTCGAAAGA
CCATCGGCTGTTAATGGACTGTGTTACCCCGGAAACGTAGAAAACCTAGAAGAATTAAGG
TCACTTTTTAGCTCTGCTAGTTCTTACCAAAGAATCCAGATCTTTCCAGACACAATCTGG
AATGTGTCTTACAGTGGAACAAGCAAAGCATGTTCAGATTCATTCTACAGAAGCATGAGG
TGGTTGACTCAAAAGAACAATGCTTACCCTGTTCAAGACGCCCAATACACAAATAATAGA
GGAAGGAACATTCTTTTCATGTGGGGCATAAATCACCCACCCACTGATACTGCGCAGACA
AATCTGTACACAAGGACTGACACAACAACAAGTGTGGCGACAGAAGATATAAATAGGACC
TTCAAACCATTGATAGGGCCAAGGCCTCTTGTCAATGGTCTGCAAGGAAGGATTGACTAT
TATTGGGCGGTGTTGAGACCAGGTCAGACATTGCGAATAAGATCCAACGGGAATCTAATC
GCTCCATGGTATGGACACATTCTTTCAGGGGAGAGTCACGGAAGAATCCTGAAAACGGAT
TTAAACAGTGGTAACTGTGTAGTGCAATGTCAAACAGAAAGAGGTGGCTTGAATACTACA
TTGCCATTCCACAACGTAAGCAAGTACGCATTTGGAAATTGCCCAAAATATGTTGGAGTA
AAGAGTCTCAAATTGGCAGTCGGTCTGAGGAATGTGCCTGCTAGATCAAGTAGAGGGCTA
TTTGGAGCCATAGCTGGTTTCATAGAAGGAGGTTGGTCAGGATTGGTTGCTGGTTGGTAT
GGGTTCCAGCATTCAAATGATCAAGGAACTGGTATGGCTGCAGATAGAGACTCGACTCAA
AAGGCAATTGACAAAATAACGTCCAAAGTAAATAATATAGTCGATAAAATGAACAAACAG
TATGAAATTATTGATCATGAATTCAGCGAGATTGAAACTAGACTCAATATGATCAATAAT
AAGATTGATGATCAAATTCAAGACATATGGGCATATAACGCTGAATTGCTAGTACTGCTT
GAAAATCAGAAAACGCTCGATGAGCATGATGCAAATGTAAACAATCTGTATAACAAAGTG
AAGAGGGCACTGGGTTCCAATGCAGTGGAAGATGGGAAAGGATGCTTCGAGCTATACCAT
AAATGCGATAACCAGTGCATGGAGACAATTCGAAACGGGACCTATAACAGAAGAAAGTAT
AAAGAGGAATCAAGACTAGAGAGACAGAAAATAGAGGGGGTCAAACTGGAATCTGAAGGA
ACCTACAAAATCCTCACCATTTATTCGACTGTCGCCTCATCTCTTGTTATTGCAATGGGG
TTCGCTGCCTTCTTGTTCTGGGCCATGTCCAATGGATCTTGCAGATGCAACATTTGTATA
TGA
>gi|269826344|gb|GU053179.1| Influenza A virus (A/Hong Kong/1074/1997(H9N2)) segment 4 hemagglutinin (HA) gene, complete cds
GGAATTTCTTAACTAGCAAAATGGAAACAATATCACTAATAACTATACTACTAGTAGTAA
CAGCAAGCAATGCAGATAAAATCTGCATCGGCCACCAGTCAACAAACTCCACAGAAACTG
TGGACACGCTAACAGAAACCAATGTTCCTGTGACACATGCCAAAGAATTGCTCCACACAG
AGCACAATGGAATGCTGTGTGCAACAAGTCTGGGACATCCCCTCATTCTAGACACATGCA
CTATTGAAGGATTAGTCTATGGCAACCCTTCTTGTGACCTGCTGTTGGAAGGAAGAGAAT
GGTCCTACATCGTCGAAAGATCATCAGCTGTAAATGGAACGTGTTACCCTGGGAATGTAG
AAAACCTAGAGGAACTCAGGACACTTTTTAGTTCCGCTAGTTCCTACCAAAGAATCCAAA
TCTTCCCAGACACAACCTGGAATGTGACTTACACTGGAACAAGCAGAGCATGTTCAGGTT
CATTCTACAGGAGTATGAGATGGCTGACTCAAAAGAGCGGTTTTTACCCTGTTCAAGACG
CCCAATACACAAATAACAGGGGAAAGAGCATTCTTTTCGTGTGGGGCATACATCACCCAC
CCACCTATACCGAACAAACAAATTTGTACATAAGAAACGACACAACAACAAGCGTGACAA
CAGAAGATTTGAATAGGACCTTCAAACCAGTGATAGGGCCAAGGCCCCTTGTCAATGGTC
TGCAGGGAAGAATTGATTATTATTGGTCGGTACTAAAACCAGGCCAAACATTGCGAGTAA
GATCCAATGGGAATCTAATTGCTCCATGGTATGGACACGTTCTTTCAGGAGGGAGCCATG
GAAGAATCCTGAAGACTGATTTAAAAAGTGGTAATTGTGTAGTGCAATGTCAGACTGAAA
AAGGTGGCTTAAACAGTACATTGCCATTCCACAATATCAGTAAATATGCATTTGGAACCT
GCCCCAAATATGTAAGAGTTAATAGTCTCAAACTGGCAGTCGGTCTGAGGAACGTGCCTG
CTAGATCAAGTAGAGGACTATTTGGAGCCATAGCTGGATTCATAGAAGGAGGTTGGCCAG
GACTAGTCGCTGGCTGGTATGGTTTCCAGCATTCAAATGATCAAGGGGTTGGTATGGCTG
CAGATAGGGATTCAACTCAAAAGGCAATTGATAAAATAACATCCAAGGTGAATAATATAG
TCGACAAGATGAACAAGCAATATGAAATAATTGATCATGAATTCAGTGAGGTTGAAACTA
GACTCAATATGATCAATAATAAGATTGATGACCAAATACAAGACGTATGGGCATATAATG
CAGAATTGCTAGTACTACTTGAAAATCAGAAAACACTCGATGAGCATGATGCGAACGTGA
ACAATCTATATAACAAGGTGAAGAGGGCACTGGGCTCCAATGCTATGGAAGATGGGAAAG
GCTGTTTCGAGCTATACCATAAATGTGATGATCAGTGCATGGAAACAATTCGGAACGGGA
CCTATAATAGGAGAAAGTATAGAGAGGAATCAAGACTAGAAAGGCAGAAAATAGAGGGGG
TTAAGCTGGAATCTGAGGGAGCTTACAAAATCCTCACCATTTATTCGACTGTCGCCTCAT
CTCTTGTGCTTGCAATGGGGTTTGCTGCCTTCCTGTTCTGGGCCATGTCCAATGGATCTT
GCAGATGCAACATTTGTATATAATTAGCAAAAACAC
>gi|32140163|ref|NC_004908.1| Influenza A virus (A/Hong Kong/1073/99(H9N2)) segment 4, complete sequence
GCAAAAGCAGGGGAATTACTTAACTAGCAAAATGGAAACAATATCACTAATAACTATACT
ACTAGTAGTAACAGCAAGCAATGCAGATAAAATCTGCATCGGCCACCAGTCAACAAACTC
CACAGAAACTGTGGACACGCTAACAGAAACCAATGTTCCTGTGACACATGCCAAAGAATT
GCTCCACACAGAGCATAATGGAATGCTGTGTGCAACAAGCCTGGGACATCCCCTCATTCT
AGACACATGCACTATTGAAGGACTAGTCTATGGCAACCCTTCTTGTGACCTGCTGTTGGG
AGGAAGAGAATGGTCCTACATCGTCGAAAGATCATCAGCTGTAAATGGAACGTGTTACCC
TGGGAATGTAGAAAACCTAGAGGAACTCAGGACACTTTTTAGTTCCGCTAGTTCCTACCA
AAGAATCCAAATCTTCCCAGACACAACCTGGAATGTGACTTACACTGGAACAAGCAGAGC
ATGTTCAGGTTCATTCTACAGGAGTATGAGATGGCTGACTCAAAAGAGCGGTTTTTACCC
TGTTCAAGACGCCCAATACACAAATAACAGGGGAAAGAGCATTCTTTTCGTGTGGGGCAT
ACATCACCCACCCACCTATACCGAGCAAACAAATTTGTACATAAGAAACGACACAACAAC
AAGCGTGACAACAGAAGATTTGAATAGGACCTTCAAACCAGTGATAGGGCCAAGGCCCCT
TGTCAATGGTCTGCAGGGAAGAATTGATTATTATTGGTCGGTACTAAAACCAGGCCAAAC
ATTGCGAGTACGATCCAATGGGAATCTAATTGCTCCATGGTATGGACACGTTCTTTCAGG
AGGGAGCCATGGAAGAATCCTGAAGACTGATTTAAAAGGTGGTAATTGTGTAGTGCAATG
TCAGACTGAAAAAGGTGGCTTAAACAGTACATTGCCATTCCACAATATCAGTAAATATGC
ATTTGGAACCTGCCCCAAATATGTAAGAGTTAATAGTCTCAAACTGGCAGTCGGTCTGAG
GAACGTGCCTGCTAGATCAAGTAGAGGACTATTTGGAGCCATAGCTGGATTCATAGAAGG
AGGTTGGCCAGGACTAGTCGCTGGCTGGTATGGTTTCCAGCATTCAAATGATCAAGGGGT
TGGTATGGCTGCAGATAGGGATTCAACTCAAAAGGCAATTGATAAAATAACATCCAAGGT
GAATAATATAGTCGACAAGATGAACAAGCAATATGAAATAATTGATCATGAATTCAGTGA
GGTTGAAACTAGACTCAATATGATCAATAATAAGATTGATGACCAAATACAAGACGTATG
GGCATATAATGCAGAATTGCTAGTACTACTTGAAAATCAAAAAACACTCGATGAGCATGA
TGCGAACGTGAACAATCTATATAACAAGGTGAAGAGGGCACTGGGCTCCAATGCTATGGA
AGATGGGAAAGGCTGTTTCGAGCTATACCATAAATGTGATGATCAGTGCATGGAAACAAT
TCGGAACGGGACCTATAATAGGAGAAAGTATAGAGAGGAATCAAGACTAGAAAGGCAGAA
AATAGAGGGGGTTAAGCTGGAATCTGAGGGAACTTACAAAATCCTCACCATTTATTCGAC
TGTCGCCTCATCTCTTGTGCTTGCAATGGGGTTTGCTGCCTTCCTGTTCTGGGCCATGTC
CAATGGATCTTGCAGATGCAACATTTGTATATAA
>gi|187474983|gb|CY031283.1| Influenza A virus (A/duck/Hong Kong/702/1979-quail adapted(H9N2)) segment 4 sequence
AGCAAAAGCAGGGGAATTTCACAAACAACCAGAATGGAAACAAAAGCACTAATAGCTATA
CTGTTAATGGTAACAACAAGCAATGCAGATAAAATCTGCATCGGCTACCAGTCAACAAAC
TCCACGGAAACTGTTGATACACTAACAGAAAACAACGTTCCTGTGACACATGCCAAAGAA
TTGCTCCACACAGAGCACAATGGAATGTTGTGTGCGACAAATCTGGGACATCCTCTCATT
CTAGACACCTGTACTATCGAAGGGTTGGTTTATGGCAATCCTTCTTGTGATCTGCTATTG
GGAGGGAAGGAATGGTCCTACATTGTCGAAAGGTCATCGGCTGTCAATGGAATGTGTTAC
CCTGGGAATGTAGAGAATCTGGAAGAGCTCAGATCCTTTTTCAGTTCTGCTAATTCCTAT
CGAAGAATCCAGATCTTTCCAGATACAATCTGGAATGTGACTTACACTGGAACAAGCGGA
GCATGTTCTAACTCATTTTATAGGAGTATGAGATGGCTGACTCACAAGAGCAATTCTTAC
CCTGTTCAAGACGCCCAATACACCAATAATGAGGGAAAGAACATTATCTTCATGTGGGGC
ATACATCACCCACCTACTGACACTGAACAAACAAGTCTATACAAAAAGGCTGACACAACA
ACAAGTGTAACAACAGAAGATATAAATCGAACTTTCAAACCAATGATAGGGCCAAGGCCT
CTTGTCCATGGTCAGCAAGGGAGGATTGACTATTATTGGTCGGTATTAAAACCAGGTCAG
ACATTGCGAGTGAGGTCCAATGGGAATCTAATTGCCCCATGGTATGGACACATACTTTCA
GGAAAAAGCCATGGAAGAATCCTGAAGACCGATTTGAACAGTGGCAACTGCGTAGTAGAA
TGTCAGACTGAGAAGGGTGGCTTAAACACAACCTTGCCGTTCCACAATGTCAGCAAATAT
GCATTTGGGAACTGCCCCAAATACGTTGGAGTTAAGAGTCTCAAACTGGCAGTCGGCCTG
AGAAATGTACCTGCTGTATCAAATAGAGGGCTATTTGGTGCCATAGCTGGGTTCATAGAA
GGGGGTTGGCCAGGGCTAGTTGCTGGCTGGTATGGTTTCCAGCATTCAAATGACCAAGGG
GTTGGAATGGCTGCAGACAGGGAGTCAACTCAAAAAGCAGTTGACAAGATAACATCCAAA
GTGAACAATATAATTGACAAAATGAACAAACAGTATGAAATCATTGATCATGAATTCAGT
GAGATTGAAGCCAGACTCAATATGATCAACAATAAGATTGATGACCAAATACAGGACATA
TGGGCATACAATGCAGAGTTACTAGTACTGCTTGAAAATCAGAAAACACTCGATGAGCAT
GATGCGAATGTAAACAATCTATATAACAAGGTAAAGAGAGCTTTGGGTTCTAATGCAATG
GAAAATGGGAATGGATGCTTTGAATTGTACCACAAATGTGATGATCAATGCATGGAAACG
ATTAGAAACGGAACTTATGATAGGCAAAAGTATCAAGAGGAATCAAAATTAGAAAGGCAG
AAGATAGAAGGGGTAAAACTGGAATCTGAGGGAACTTACAAAATTCTCACAATTTATTCG
ACTGTCGCCTCATCTCTTGTGCTTGCAATGGGGTTTGCTGCCTTCCTGTTCTGGGCCATG
TCCAATGGATCTTGCAGATGCAACATTTGTATATAATTAGCAAAAACACCCTTGTTTCTA
CT
>gi|187474964|gb|CY031275.1| Influenza A virus (A/duck/Hong Kong/702/1979-quail adapted(H9N2)) segment 4 sequence
AGCAAAAGCAGGGGAATTTCACAAACAACCAGAATGGAAACAAAAGCACTAATAGCTATA
CTGTTAATGGTAACAACAAGCAATGCAGATAAAATCTGCATCGGCTACCAGTCAACAAAC
TCCACGGAAACTGTTGATACACTAACAGAAAACAACGTTCCTGTGACACATGCCAAAGAA
TTGCTCCACACAGAGCACAATGGAATGTTGTGTGCGACAAATCTGGGACATCCTCTCATT
CTAGACACCTGTACTATCGAAGGGTTGGTTTATGGCAATCCTTCTTGTGATCTGCTATTG
GGAGGGAAGGAATGGTCCTACATTGTCGAAAGGTCATCGGCTGTCAATGGAATGTGTTAC
CCTGGGAATGTAGAGAATCTGGAAGAGCTCAGATCCTTTTTCAGTTCTGCTAATTCCTAT
CGAAGAATCCAGATCTTTCCAGATACAATCTGGAATGTGACTTACACTGGAACAAGCGGA
GCATGTTCTAACTCATTTTATAGGAGTATGAGATGGCTGACTCACAAGAGCAATTCTTAC
CCTGTTCAAGACGCCCAATACACCAATAATGAGGGAAAGAACATTATCTTCATGTGGGGC
ATACATCACCCACCTACTGACACTGAACAAACAAGTCTATACAAAAAGGCTGACACAACA
ACAAGTGTAACAACAGAAGATATAAATCGAACTTTCAAACCAATGATAGGGCCAAGGCCT
CTTGTCCATGGTCAGCAAGGGAGGATTGACTATTATTGGTCGGTATTAAAACCAGGTCAG
ACATTGCGAGTGAGGTCCAATGGGAATCTAATTGCCCCATGGTATGGACACATACTTTCA
GGAAAAAGCCATGGAAGAATCCTGAAGACCGATTTGAACAGTGGCAACTGCGTAGTAGAA
TGTCAGACTGAGAAGGGTGGCTTAAACACAACCTTGCCGTTCCACAATGTCAGCAAATAT
GCATTTGGGAACTGCCCCAAATACGTTGGAGTTAAGAGTCTCAAACTGGCAGTCGGCCTG
AGAAATGTACCTGCTGTATCAAATAGAGGGCTATTTGGTGCCATAGCTGGGTTCATAGAA
GGGGGTTGGCCAGGGCTAGTTGCTGGCTGGTATGGTTTCCAGCATTCAAATGACCAAGGG
GTTGGAATGGCTGCAGACAGGGAGTCAACTCAAAAAGCAGTTGACAAGATAACATCCAAA
GTGAACAATATAATTGACAAAATGAACAAGCAGTATGAAATCATTGATCATGAATTCAGT
GAGATTGAAGCCAGACTCAATATGATCAACAATAAGATTGATGACCAAATACAGGACATA
TGGGCATACAATGCAGAGTTACTAGTACTGCTTGAAAATCAGAAAACACTCGATGAGCAT
GATGCGAATGTAAACAATCTATATAACAAGGTAAAGAGAGCTTTGGGTTCTAATGCAATG
GAAAATGGGAATGGATGCTTTGAATTGTACCACAAATGTGATGATCAATGCATGGAAACG
ATTAGAAACGGAACTTATGATAGGCAAAAGTATCAAGAGGAATCAAAATTAGAAAGGCAG
AAGATAGAAGGGGTAAAACTGGAATCTGAGGGAACTTACAAAATTCTCACAATTTATTCG
ACTGTCGCCTCATCTCTTGTGCTTGCAATGGGGTTTGCTGCCTTCCTGTTCTGGGCCATG
TCCAATGGATCTTGCAGATGCAACATTTGTATATAATTAGCAAAAACACCCTTGTTTCTA
CT
>gi|187474945|gb|CY031267.1| Influenza A virus (A/duck/Hong Kong/702/1979-chicken adapted(H9N2)) segment 4 sequence
AGCAAAAGCAGGGGAATTTCACAAACAACCAGAATGGAAACAAAAGCACTAATAGCTATA
CTGTTAATGGTAACAACAAGCAATGCAGATAAAATCTGCATCGGCTACCAGTCAACAAAC
TCCACGGAAACTGTTGATACACTAACAGAAAACAACGTTCCTGTGACACATGCCAAAGAA
TTGCTCCACACAGAGCACAATGGAATGTTGTGTGCGACAAATCTGGGACATCCTCTCATT
CTAGACACCTGTACTATCGAAGGGTTGGTTTATGGCAATCCTTCTTGTGATCTGCTATTG
GGAGGGAAGGAATGGTCCTACATTGTCGAAAGGTCATCGGCTGTCAATGGAATGTGTTAC
CCTGGGAATGTAGAGAATCTGGAAGAGCTCAGATCCTTTTTCAGTTCTGCTAATTCCTAT
CGAAGAATCCAGATCTTTCCAGATACAATCTGGAATGTGACTTACACTGGAACAAGCGGA
GCATGTTCTAACTCATTTTATAGGAGTATGAGATGGCTGACTCACAAGAGCAATTCTTAC
CCTGTTCAAGACGCCCAATACACCAATAATGAGGGAAAGAACATTATCTTCATGTGGGGC
ATACATCACCCACCTACTGACACTGAACAAACAAGTCTATACAAAAAGGCTGACACAACA
ACAAGTGTAACAACAGAAGATATAAATCGAACTTTCAAACCAATGATAGGGCCAAGGCCT
CTTGTCCATGGTCAGCAAGGGAGGATTGACTATTATTGGTCGATATTAAAACCAGGTCAG
ACATTGCGAGTGAGGTCCAATGGGAATCTAATTGCCCCATGGTATGGACACATACTTTCA
GGAAAAAGCCATGGAAGAATCCTGAAGACCGATTTGAACAGTGGCAACTGCGTAGTAGAA
TGTCAGACTGAGAAGGGTGGCTTAAACACAACCTTGCCGTTCCACAATGTCAGCAAATAT
GCATTTGGGAACTGCCCCAAATACGTTGGAGTTAAGAGTCTCAAACTGGCAGTCGGCCTG
AGAAATGTACCTGCTGTATCAACTAGAGGGCTATTTGGTGCCATAGCTGGGTTCATAGAA
GGGGGTTGGCCAGGGCTAGTTGCTGGCTGGTATGGTTTCCAGCATTCAAATGACCAAGGG
GTTGGAATGGCTGCAGACAGGGAGTCAACTCAAAAAGCAGTTGACAAGATAACATCCAAA
GTGAACAATATAATTGACAAAATGAACAAGCAGTATGAAATCATTGATCATGAATTCAGT
GAGATTGAAGCCAGACTCAATATGATCAACAATAAGATTGATGACCAAATACAGGACATA
TGGGCATACAATGCAGAGTTACTAGTACTGCTTGAAAATCAGAAAACACTCGATGAGCAT
GATGCGAATGTAAACAATCTATATAACAAGGTAAAGAGAGCTTTGGGTTCTAATGCAATG
GAAAATGGGAATGGATGCTTTGAATTGTACCACAAATGTGATGATCAATGCATGGAAACG
ATTAGAAACGGAACTTATGATAGGCAAAAGTATCAAGAGGAATCAAAATTAGAAAGGCAG
AAGATAGAAGGGGTAAAACTGGAATCTGAGGGAACTTACAAAATTCTCACAATTTATTCG
ACTGTCGCCTCATCTCTTGTGCTTGCAATGGGGTTTGCTGCCTTCCTGTTCTGGGCCATG
TCCAATGGATCTTGCAGATGCAACATTTGTATATAATTAGCAAAAACACCCTTGTTTCTA
CT
>gi|187474926|gb|CY031259.1| Influenza A virus (A/duck/Hong Kong/702/1979(H9N2)) segment 4 sequence
AGCAAAAGCAGGGGAATTCCACAAACAACCAGAATGGAAACAAAAGCACTAATAGCTATA
CTGTTAATGGTAACAACAAGCAATGCAGATAAAATCTGCATCGGCTACCAGTCAACAAAC
TCCACGGAAACTGTTGATACACTAACAGAAAACAACGTTCCTGTGACACATACCAAAGAA
TTGCTCCACACAGAGCACAATGGAATGTTGTGTGCGACAAATCTGGGACATCCTCTCATT
CTAGACACCTGTACTATCGAAGGGTTGGTTTATGGCAATCCTTCTTGTGATCTGCTATTG
GGAGGGAAGGAATGGTCCTACATTGTCGAAAGGTCATCGGCTGTCAATGGAATGTGTTAC
CCTGGGAATGTAGAGAATCTGGAAGAGCTCAGATCCTTTTTCAGTTCTGCTAATTCCTAT
CGAAGAATCCAGATCTTTCCAGATACAATCTGGAATGTGACTTACACTGGAACAAGCGGA
GCATGTTCTAACTCATTTTATAGGAGTATGAGATGGCTGACTCACAAGAGCAATTCTTAC
CCTGTTCAAGACGCCCAATACACCAATAATGAGGGAAAGAACATTATCTTCATGTGGGGC
ATACATCACCCACCTACTGACACTGAACAAACAAGTCTATACAAAAAGGCTGACACAACA
ACAAGTGTAACAACAGAAGATATAAATCGAACTTTCAAACCAATGATAGGGCCAAGGCCT
CTTGTCCATGGTCAGCAAGGGAGGATTGACTATTATTGGTCGGTATTAAAACCAGGTCAG
ACATTGCGAGTGAGGTCCAATGGGAATCTAATTGCCCCATGGTATGGACACATACTTTCA
GGAAAAAGCCATGGAAGAATCCTGAAGACCGATTTGAACAGTGGCAACTGCGTAGTAGAA
TGTCAGACTGAGAAGGGTGGCTTAAACACAACCTTGCCGTTCCACAATGTCAGCAAATAT
GCATTTGGGAACTGCCCCAAATACGTTGGAGTTAAGAGTCTCAAACTGGCAGTCGGCCTG
AGAAATGTACCTGCTGTATCAAATAGAGGGCTATTTGGTGCCATAGCTGGGTTCATAGAA
GGGGGTTGGCCAGGGCTAGTTGCTGGCTGGTATGGTTTCCAGCATTCAAATGACCAAGGG
GTTGGAATGGCTGCAGACAGGGAGTCAACTCAAGAAGCAGTTGACAAGATAACATCCAAA
GTGAACAATATAATTGACAAAATGAACAAGCAGTATGAAATCATTGATCATGAATTCAGT
GAGATTGAAGCCAGACTCAATATGATCAACAATAAGATTGATGACCAAATACAGGACATA
TGGGCATACAATGCAGAGTTACTAGTACTGCTTGAAAATCAGAAAACACTCGATGAGCAT
GATGCGAATGTAAACAATCTATATAACAAGGTAAAGAGAGCTTTGGGTTCTAATGCAATG
GAAGATGGGAATGGATGCTTTGAATTGTACCACAAATGTGATGATCAATGCATGGAAACG
ATTAGAAACGGAACTTATGATAGGCAAAAGTATCAAGAGGAATCAAAATTAGAAAGGCAG
AAGATAGAAGGGGTAAAACTGGAATCTGAGGGAACTTACAAAATTCTCACAATTTATTCG
ACTGTCGCCTCATCTCTTGTGCTTGCAATGGGGTTTGCTGCCTTCCTGTTCTGGGCCATG
TCCAATGGATCTTGCAGATGCAACATTTGTATATAATTAGCAAACACACCCTTGTTTCTA
CT
>gi|287029433|gb|CY055156.1| Influenza A virus (A/Hong Kong/3239/2008(H9N2)) segment 4 sequence
TATGCTACTAGTAGCAACAGTAATCAATGCAGATAAAATCTGCATCGGCTACCAATCAAC
AAACTCCACAGAAACTGTAGACACATTAACAGAAAACAATGTCCCTGTGACACATGCCAA
AGAATTGCTCCACACAGAGCACAATGGGATGCTGTGTGCAACAAACTTGGGATATCCTCT
TATTCTGGACACCTGTACCATTGAAGGACTAATCTATGGCAATCCTTCTTGTGATCTACT
GTTGGGAGGAAGAGAATGGTCCTACATCGTTGAGAGACCGTCGGCTGTCAATGGATTGTG
TTACCCCGGGAATGTAGAAAATCTAGAAGAGCTAAGGTCACTTTTTAGTTCTGCAAGTTC
CTATCAAAGGATCCAGATTTTTCCAGACACAATCTGGAATGTGTCTTACAGTGGGACAAG
CAAAGCATGTTCAGATTCATTCTACAGAAGCATGAGATGGTTGACCCAAAAGAACAACGC
TTACCCTATTCAAGACGCCCAATACACAAATAATCGAGAAAAGAACATTCTTTTCATGTG
GGGCATAAATCACCCACCCACCGATACTGCGCAGACAAATCTGTACACAAGAACCGACAC
AACAACAAGTGTGGCAACAGAAGAAATAAATAGGACCTTCAAACCATTGATAGGACCAAG
GCCTCTTGTCAATGGTTTACAGGGAAGAATTGATTATTATTGGTCGGTATTGAAACCAGG
TCAAACACTGCGAATCAGATCCAATGGGAATCTAATAGCTCCATGGTATGGACACATTCT
TTCAGGAGAGAGCCACGGAAGAATCCTGAAGACTGATCTAAAAAGGGGTAGCTGTACAGT
GCAATGTCAGACAGAAAAAGGTGGCTTAAACACAACATTGCCATTCCAAAATGTAAGTAA
GTATGCATTTGGAAACTGTTCGAAATATGTTGGAGTGAAGAGTCTCAAACTTGCAGTAGG
TCTGAGGAACGTGCCTTCTAGATCTAGTAGAGGACTATTCGGGGCCATAGCTGGATTCAT
AGAGGGAGGTTGGTCAGGACTAGTTGCTGGTTGGTATGGGTTCCAGCATTCAAATGACCA
AGGAGTTGGTATGGCAGCAGATAGAGACTCAACCCAAAAGGCAATTGATAAAATAACATC
CAAAGTGAATAACATAGTCGATAAAATGAACAAACAATATGAAATTATTGATCATGAATT
CAGTGAGGTTGAAACTAGACTTAACATGATCAATAATAAGATCGATGATCAAATTCAAGA
CATATGGGCATATAACGCAGAGTTGCTAGTGCTGCTTGAAAACCAGAAAACACTCGATGA
GCATGATGCAAATGTAAACAATCTATATAATAAAGTGAAGAGGGCGTTAGGTTCCAATGC
AGTGGAAGATGGGAAAGGGTGTTTCGAGCTATACCACAAATGTGATGACCAGTGCATGGA
GACAATTCGGAACGGGACCTACAACAGGAGGAGGTATCAAGAGGAATCAAAATTGGAAAG
ACAGAAAATAGAGGGGGTCAAGCTGGAATCTGAAGGAACTTACAAAATCCTCACCATTTA
TTCGACTGTCGCCTCATCTCTTGTGATTGCAATGGGGTTTGCTGCCTTCTTGTTCTGGGC
CATGTCCAATGGGT
>gi|287029356|gb|CY055148.1| Influenza A virus (A/Hong Kong/35820/2009(H9N2)) segment 4 sequence
TATACTACTGATAACGACAGCAAGCAATGCAGATAAAATCTGCATCGGTCACCAGTCAAC
AAACTCCACAGAAACTGTGGACACGCTAACAGAAACCAATGTTCCTGTGACACATGCCAA
AGAATTGCTCCAAACAGAGCACAATGGAATGCTGTGTGCGACAAATCTGGGGCATCCCCT
CATTCTAGACACATGCACTATCGAAGGACTAATCTATGGCAACCCCTCTTGTGACCTGCT
ATTGGAGGGAAGAGAATGGTCCTACATAGTCGAAAGACCCTCAGCTGTAAACGGAACTTG
TTACCCTGGGAATGTAGAAAACCTAGAGGAACTCAGGACACTTTTTAGTTCCGCCAGTTC
CTACCAAAGAATCCAAATCTTCCCAGACACAACATGGAATGTTACTTACACTGGAACAAG
CAGATCATGTTCAGGTTCATTCTACAGGAGTATGAGATGGCTGACTCAAAAAAGCGGGTT
TTACCCTGTCCAAGACGCCAAATACACAAATAACAGGGGGAAGAACATCCTTTTCGTGTG
GGGTATACACCACCCACACACCTATACCGACCAAACAACTTTGTACATAAGAAACGACAC
AACAACAAGTGTGACAACAGAGGAGTTGAATAGGATCTTCAAACCAGTGATAGTGCCAAG
GCTTCTTGTCAATGGTCAGCAGGGGAGAATTGATTATTATTGGTCAGTACTAAAACCAGG
CCAAACATTGCGAGTAAGATCCAATGGGAATCTAATTGCTCCATGGTATGGACACGTTCT
TTCAGGAGGGAGCCATGGAAGAATCCTGAAGACTGATTTAAAAAGTGGCAATTGTGTAGT
GCAATGTCAGACTGAAAAAGGTGGATTAAACAGTACATTGCCCTTCCACAATATCAGCAA
ATATGCATTTGGAACCTGCCCCAAATATGTAAAAGTCAATAGTCTCAAACTGGCAATTGG
TCTGAGGAATGTGCCTGCTAGATCAAATAGAGGACTATTTGGGGCTATCGCTGGTTTCAT
AGAAGGAGGTTGGCCAGGACTAGTAGCTGGCTGGTATGGTTTCCAACATTCAAATGATCA
AGGGGTTGGTATGGCCGCAGATAGGGATTCAACTCAAAAGGCAGTTGATAAAATAACATC
TAAGGTGAATAATATAGTCGACAAGATGAATAAGCAATATGAAATAATTGATCATGAATT
CAGTGAGGTTGAAACTAGACTCAATATGATCAATAATAAGATTGATGATCAAATACAAGA
CGTATGGGCATATAATGCAGAATTGCTAGTACTACTTGAAAACCAGAAAACGCTCGATGA
GCATGATGCGAACGTGAACAATCTATATAACAAGGTGAAGAGGGCTCTGGGCTCCAATGC
TATGGAAGATGGGAAAGGTTGTTTCGAGTTATACCATAAGTGTGATGATCAATGCATGGA
AACAATTCGAAACGGGACCTATGATAGGAGAAAGTATAGAGAGGAATCAAGATTAGAACG
GCAGAGAATAGAAGGGGTTAAACTGGAATCTGAGGGAACTTACAAAATCCTCACTATTTA
TTCGACTGTCGCCTCATCTCTTGTGATTGCGATGGGGTTTGCTGCCTTCCTGTTCTGGGC
CATGTCCAATGGTT
>gi|287029281|gb|CY055140.1| Influenza A virus (A/Hong Kong/33982/2009(H9N2)) segment 4 sequence
TATACTACTGATAACGACAGCAAGCAATGCAGATAAAATCTGCATCGGTCACCAGTCAAC
AAACTCCACAGAAACTGTGGACACGCTAACAGAAACCAATGTTCCTGTGACACATGCCAA
AGAATTGCTCCAAACAGAGCACAATGGAATGCTGTGTGCGACAAATCTGGGGCATCCCCT
CATTCTAGACACATGCACTATCGAAGGACTAATCTATGGCAACCCCTCTTGTGACCTGCT
ATTGGAGGGAAGAGAATGGTCCTACATAGTCGAAAGACCCTCAGCTGTAAACGGAACTTG
TTACCCTGGGAATGTAGAAAACCTAGAGGAACTCAGGACACTTTTTAGTTCCGCCAGTTC
CTACCAAAGAATCCAAATCTTCCCAGACACAACATGGAATGTTACTTACACTGGAACAAG
CAGATCATGTTCAGGTTCATTCTACAGGAGTATGAGATGGCTGACTCAAAAAAGCGGGTT
TTACCCTGTCCAAGACGCCAAATACACAAATAACAGGGGGAAGAACATCCTTTTCGTGTG
GGGTATACATCACCCACACACCTATACCGACCAAACAACTTTGTACATAAGAAACGACAC
AACAACAAGTGTGACAACAGAGGAGTTGAATAGGATCTTCAAACCAGTGATAGTGCCAAG
GCTTCTTGTCAATGGTCAGCAGGGGAGAATTGATTATTATTGGTCAGTACTAAAACCAGG
CCAAACATTGCGAGTAAGATCCAATGGGAATCTAATTGCTCCATGGTATGGACACGTTCT
TTCAGGAGGGAGCCATGGAAGAATCCTGAAGACTGATTTAAAAAGTGGCAATTGTGTAGT
GCAATGTCAGACTGAAAAAGGTGGATTAAACAGTACATTGCCCTTCCACAATATCAGCAA
ATATGCATTTGGAACCTGCCCCAAATATGTAAAAGTCAATAGTCTCAAACTGGCAATTGG
TCTGAGGAATGTGCCTGCTAGATCAAATAGAGGACTATTTGGGGCTATCGCTGGTTTCAT
AGAAGGAGGTTGGCCAGGACTAGTAGCTGGCTGGTATGGTTTCCAGCATTCAAATGATCA
AGGGGTTGGTATGGCCGCAGATAGGGATTCAACTCAAAAGGCAGTTGATAAAATAACATC
TAAGGTGAATAATATAGTCGACAAGATGAATAAGCAATATGAAATAATTGATCATGAATT
CAGTGAGGTTGAAACTAGACTCAATATGATCAATAATAAGATTGATGATCAAATACAAGA
CGTATGGGCATATAATGCAGAATTGCTAGTACTACTTGAAAACCAGAAAACGCTCGATGA
GCATGATGCGAACGTGAACAATCTATATAACAAGGTGAAGAGGGCTCTGGGCTCCAATGC
TATGGAAGATGGGAAAGGTTGTTTCGAGTTATACCATAAGTGTGATGATCAATGCATGGA
AACAATTCGAAACGGGACCTATGATAGGAGAAAGTATAGAGAGGAATCAAGATTAGAACG
GCAGAGAATAGAAGGGGTTAAACTGGAATCTGAGGGAACTTACAAAATCCTCACTATTTA
TTCGACTGTCGCCTCATCTCTTGTGATTGCGATGGGGTTTGCTGCCTTCCTGTTCTGGGC
CATGTCCAATGGT
>gi|256016252|gb|GQ483318.1| Synthetic construct derived from Influenza A virus (A/chicken/HongKong/WF120/03(H9N2)) hemagglutinin gene, complete cds
ATGGAAACCGTATCTCTGATTACTATCCTGCTGGTAGCGACTGTTTCCAACGCGGATAAA
ATCTGCATCGGTTACCAGAGCACTAATTCTACTGAGACTGTGGATACCCTGACCGAGAAC
AACGTTCCGGTTACCCATGCGAAAGAACTGCTGCACACCGAACATAATGGTATGCTGTGT
GCAACCAACCTGGGCCACCCACTGATCCTGGATACCTGCACCATCGAAGGTCTGATTTAC
GGTAACCCGTCTTGCGACCTGCTGCTGGGCGGTCGTGACTGGTCCTACATTGTGGAACGC
CCGAGCGCGGTGAACGGTCTGTGCTATCCGGGCAACGTGGAAAACCTGGAAGAGCTGCGT
TCTCTGTTCTCTAGCGCTTCTTCCTACCAGCGTATCCAGATCTTTCCGGATACCATCTGG
AACGTAAGCTACTCTGGTACTTCTAAAGCTTGCTCTGATAGCTTCTACCGCAGCATGCGC
TGGCTGACCCAGAAAAACAACGCCTATCCGATCCAAGACGCGCAGTATACTAACAACCGT
GGTAAAAACATTCTGTTCATGTGGGGTATCAACCACCCGCCGACCGACACCGCGCAGACC
AACCTGTACACCCGTACTGATACTACCACCTCTGTGGCCACCGAAGACATCAACCGCACC
TTCCGCCCGCTGATTGGCCCGCGTCCGCTGGTAAACGGCCTGCAGGGCCGTATTAACTAT
TACTGGAGCGTTCTGAAACCGGGCCAGACCCTGCGTGTTCGCTCTAACGGTAACCTGATC
GCTCCGTGGTACGGCCACATCCTGAGCGGCAAATCTCACGGTCGTGTTCTGAAAACTGAT
CTGAAGTCCGGCAACTGTGCTGTACAGTGTCAGACTGAACGTGGTGGCCTGAACACTACC
CTGCCGTTCCAGAACGTTTCTAAATATGCTTTTGGCAACTGCCCGAAATATGTTGGTGTA
AAATCTCTGAAACTGGCGGTAGGCCTGCGTAACGTTCCGGCTCGTTCTTCTCGCGGCCTG
TTCGGTGCAATTGCGGGTTTCATCGAGGGTGGTTGGTCCGGTCTGGTTGCGGGTTGGTAT
GGTTTCCAACACAGCAACGACCAGGGTGTTGGCATGGCAGCTGATCGCGATAGCACTCAA
AAAGCCGTGGACAAAATCACCAGCAAAGTTAACAACATCGTGGATAAAATGAACAAACAG
TACGAAATCATCGATCATGAATTTTCTGAAGTTGAAACTCGTCTGAATATGATCAATAAC
AAGATCGATGACCAGATCCAGGATATCTGGGCGTACAATGCCGAGCTGCTGGTTCTGCTG
GAAAACCAGAAAACCCTGGACGAACACGACGCTAATGTTAATAACCTGTACAACAAAGTT
AAGCGTGCCCTGGGTTCTAATGCAATGGAAGACGGTAAAGGCTGCTTCGAACTGTACCAT
AAATGCGATGATCAGTGTATGGAAACCATTCGTAACGGCACCTACAATCGCCGCAAATAT
AAAAAAGAATCTAAGCTGGAACGTCAGAAAATCGAAGGTGTTAAACTGGAGAGCGAAGGT
ACCTATAAAATCCTGACCATCTACTCTACTGTGGCGTCTTCTCTGGTGATCGCAATGGGT
TTCGCGGCATTCCTGTTCTGGGCCATGAGCAACGGCTCTTGCCGTTGTAACATCTGTATC
TGA
>gi|82654737|gb|CY006030.1| Influenza A virus (A/duck/Hong Kong/24/1976(H4N2)) segment 4, complete sequence
AGCAAAAGCAGGGGAATCAATGCTATCAATTGTAATTTTGTTTTTGCTCGTAGCAGAGAA
CTCTTCTCAAAACTACACAGGAAACCCTGTGATATGCATGGGACATCATGCTGTTGCTAA
TGGGACCATGGTAAAGACCCTAACTGATGACCAAGTAGAAGTGGTCACTGCACAAGAACT
GGTAGAATCACAAAACCTCCCGGAATTATGCCCGAGCCCTCTGAGACTAGTTGACGGCCA
GACTTGCGATATCATCAATGGAGCATTGGGGAGCCCAGGGTGTGACCATCTGAATGGCGC
AGAATGGGACGTATTCATAGAGAGGCCCAACACAATAGACACTTGCTACCCATTCGACGT
GCCAGATTACCAGAGTTTGAGAAGCATACTTGCCAACAATGGGAAATTTGAGTTCATTGC
CGAAGAATTCCAATGGACCACAGTGAAGCAAAATGGAAAATCCGGAGCCTGCAAAAGAGC
AAATGTGAATGATTTCTTTAACAGACTAAATTGGCTGGTAAAGTCAGACGGAAATGAGTA
CCCTCTGCAGAACTTGACAAAGATAAATAATGGTGATTATGCGAGACTTTACATTTGGGG
AGTTCATCACCCTTCAACAGACACAGAGCAAACCAACCTATACAAGAACAACCCTGGAAG
AGTCACTGTGTCTACCAAAACTAGTCAAACAAGTGTAGTCCCTAACATTGGTAGCAGACC
TTGGGTGAGAGGACAAAGTGGAAGGATAAGTTTCTATTGGACTATTGTAGAGCCTGGAGA
CCTGATAGTCTTCAACACAATAGGGAATCTAATTGCCCCAAGAGGACATTACAAGCTAAA
CAATCAGAAGAAGAGCACAATTCTGAACACTGCAATTCCCATAGGCTCATGTGTCAGCAA
ATGTCACACAGACAAAGGCTCTCTCTCCACAACTAAGCCTTTTCAAAATATCTCGAGAAT
AGCAATTGGAGATTGCCCCAAGTATGTCAAACAGGGCTCTCTGAAACTTGCAACAGGAAT
GAGGAACATCCCTGAAAAGGCATCAAGAGGGCTCTTTGGAGCAATAGCTGGGTTTATAGA
GAATGGCTGGCAAGGCCTAATTGATGGTTGGTATGGGTTCAGACACCAGAATGCGGAAGG
AACAGGAACAGCAGCAGACCTCAAATCCACTCAGGCAGCCATTGATCAGATCAATGGGAA
GCTAAACCGTCTTATTGAGAAGACAAACGAAAAATACCATCAAATTGAAAAGGAGTTCGA
ACAGGTCGAAGGAAGAATTCAGGATCTGGAGAAGTATGTTGAGGATACTAAGATTGATTT
ATGGTCATACAATGCAGAGCTGTTAGTTGCACTGGAAAACCAACACACTATAGATGTGAC
TGACTCAGAGATGAACAAACTCTTTGAAAGAGTAAGGCGTCAACTTAGGGAAAATGCTGA
AGACAAAGGAAATGGATGCTTCGAGATATTCCACAAGTGTGATAACAACTGCATTGAGAG
TATCCGAAATGGAACTTATGATCATGACATTTATAGAGATGAAGCAATCAACAACCGATT
CCAAATCCAGGGAGTCAAATTGACCCAGGGATACAAGGACATCATTCTTTGGATTTCATT
CTCCATATCATGCTTTTTGCTCGTTGCACTACTTTTAGCCTTCATTTTGTGGGCTTGTCA
GAACGGAAACATCCGGTGCCAGATTTGTATTTAGAGAAAAAACACCCTTGTTTCTACT
>gi|208609564|dbj|AB432938.1| Influenza A virus (A/duck/Hong Kong/W213/1997(H9N2)) HA gene for haemagglutinin, complete cds
ATGGAAGCAGTATCACTAATAACTATACTACTAGTAGTAACAGCAAGCAATGCAGATAAA
ATCTGCATCGGCTACCAATCAACAAATTCCACAGAAACTGTAGACACGCTAACAGAAAAC
AATGTTCCTGTGACACATGCCAAAGAATTGCTCCACACAGAGCACAATGGGATGCTGTGT
GCAACAAATCTGGGACATCCTCTTATCCTAGACACCTGTACCATTGAAGGACTGATCTAT
GGCAACCCTTCTTGTGATCTGCTGTTGGGAGGAAGAGAATGGTCCTACATCGTCGAAAGA
CCATCGGCTGTTAATGGAATGTGTTACCCCGGGAATGTAGAAAACCTAGAGGAACTAAGG
TCACTTTTTAGTTCTGCTAGTTCCTACCAAAGAATCCAGATCTTTCCAGACACAACCTGG
AATGTGTCTTATAGTGGAACAAGCAAAGCATGTTCAGATTCATTCTACAGGAGCATGAGA
TGGTTGACTCAAAAGAACAATGCTTACCCTATTCAAGACGCCCAATACACAAATAATAGA
GGAAAGAGCATTCTTTTCATGTGGGGCATAAATCACCCACCCACCGATACTGCACAGACA
AATCTGTACACAAGGACTGATACAACAACAAGTGTAACAACAGAAGATATAGATAGGACC
TTCAAACCAGTGATAGGGCCAAGGCCCCTTGTCAATGGTCTGCAGGGAAGAATTGATTAT
TACTGGTCAGTATTGAAACCAGGTCAGACATTACGAGTAAGATCCAATGGGAATCTAATC
GCTCCATGGTATGGACACATTCTTACAGGAGAGAGCCACGGAAGAATCCTGAAGACTGAT
TTAAACAGTGGTAACTGTGTAGTGCAATGTCAGACAGAAAGAGGTGGCTTAAACACTACA
TTGCCATTCCACAATGTCAGTAAATATGCATTTGGAAACTGCCCAAAATATGTTGGAGTA
AAGAGTCTCAAACTGGCAGTTGGTTTGAGAAATGTGCCTGCTAGATCAAGTAGAGGACTA
TTTGGGGCCATAGCTGGATTCATAGAGGGAGGTTGGTCAGGGCTAGTCGCTGGTTGGTAT
GGGTTCCAGCATTCAAATGATCAAGGGGTAGGTATGGCTGCAGATAGAGACTCAACTCAA
AAGGCAATTGACAAAATAACATCCAAAGTGAATAATATAGTCGATAAAATGAACAAGCAA
TATGAAATTATTGATCATGAATTCAACGAGATTGAAACTAGACTCAATATGATCAATAAT
AAGATTGATGACCAAATACAAGACATATGGGCATATAATGCAGAATTGCTAGTACTGCTT
GAAAACCAGAAAACACTCGATGAGCATGATGCGAATGTAAATAATCTATATAACAAAGTG
AAGAGGGCACTGGGTTCCAATGCAATGGAAGATGGGAAAGGATGCTTTGAGCTATACCAC
AAATGTGATGACCAGTGCATGGAGACAATTCGGAACGGGACCTATAACAGGAGAAAATAT
AAAGAGGAATCAAAACTAGAAAGACAGAAAATAGAAGGGGTCAAGCTGGAATCTGAAGGA
ACTTACAAAATCCTCACCATTTATTCGACTGTCGCCTCATCTCTTGTGATTGCAATGGGG
TTTGCTGCCTTCTTGTTCTGGGCCATGTCCAATGGATCTTGCAGATGCAACATTTGTATA
TAA
