# Supplementary material for: A global phylogenetic analysis in order to determine the host species and geography dependent features present in the evolution of avian H9N2 influenza hemagglutinin
Source: PeerJ. 2014 Oct 30;2:e655. doi: 10.7717/peerj.655 (PMC4217197; doi:10.7717/peerj.655)
Supplement: Supplemental Information 5 — There are two directories one for the protein sequences and a second for the nucleotide sequences. There are also two MEGA files that include the nucleotide alignment (.mas file) and the phylogenetic trees (.mts file). [file peerj-02-655-s005.zip › Raw Nucleotide Data/Hubei.fasta]

>gi|357528381|gb|JN986886.1| Influenza A virus (A/chicken/Hubei/LLM03/2011(H9N2)) segment 4 hemagglutinin (HA) gene, complete cds
ATGGAAGTAGTATCACTGATAACTACACTATTAGCAATAACAACAAGCAATGCAGATAAA
ATTTGCATCGGCTACCAATCAACAAACTCCACAGAAACTGTAGACACACTAACAGAAAAC
AATGTCCCTGTGACACATGCCAAAGAACTGCTCCACACAGAACACAATGGGATGTTGTGT
GCAACAAACTTGGGACATCCTCTTATTCTAGACACCTGTTCCATTGAAGGGCTAATCTAC
GGCAATCCTTCTTGTGATCTACTGCTGGGAGGAAGAGAATGGTCCTACATCGTCGAGAGA
CCATCGGCTGTTAATGGATTGTGTTACCCTGGGAATGTAGAAAATCTAGAAGAGCTAAGG
TCACTTTTTAGTTCTGCTAGTTCTTATCAAAGGATCCAGATTTTCCCAGACACAATCTGG
AATGTGTCTTACAGTGGAACAAGCAAAGCATGTTCAGATTCATTCTACAGAAGCATGAGA
TGGTTGACTCAAAAGAACAACGCTTATCCTATTCAAGACGCCCAATACACAAATAATCAA
GAGAAGAACATTCTTTTCATGTGGGGCATAAATCACCCACCCACCGAGACTGCGCAGACA
AATCTGTACACAAGAACCGACACAACCACAAGTGTGGCAACAGAAGAAATGAATAGGACC
TTCAAACCGTTGATAGGACCAAGGCCTCTTGTCAATGGTTTGCAGGGAAGAATTGATTAT
TATTGGTCAGTATTGAAACCAGGTCAAACACTGCGAATAAGATCAAATGGGAATCTAATA
GCTCCATGGTATGGACACATTCTTTCAGGAGAGAGCCACGGAAGAATCCTGAAGACGGAT
TTAAAAAGAGGTAGCTGTACAGTGCAATGTCAGACAGAAAAAGGTGGTTTAAACACAACA
TTGCCATTCCAAAATGTAAGTAAGTATGCATTTGGAAACTGCCCGAAATATATTGGAATA
AAGAGTCTCAAACTTGCAGTGGGTCTGAGGAATGTGCCTTCTAGATCTAGTAGAGGATTA
TTTGGGGCCATAGCTGGATTTATAGAGGGAGGTTGGTCAGGACTAGTTGCAGGTTGGTAT
GGATTCCAGCATTCAAATGACCAAGGGGTTGGTATGGCAGCAGATAGAGACTCAACCCAA
AAGGCAATTGATAAAATAACATCCAAAGTGAATAACATAGTCGATAAAATGAACAAACAG
TATGAAATTATTGATCATGAATTCAGCGAGGTTGAAAATAGACTTAACATGATCAATAAT
AAGATTGATGATCAAATTCAGGACATATGGGCATATAACGCAGAACTACTAGTGCTGCTT
GAAAATCAGAAAACACTCGATGAGCATGATGCAAATGTAAACAATCTATATAATAAAGTG
AAGAGGGCATTGGGTTCCAATGCAGTGGAAGATGGGAAAGGATGTTTCGAGCTATATCAC
AAATGTGATGACCAGTGCATGGAGACAATTCGGAACGGGACCTACAATAGGAGGAAGTAT
CAAGAGGAATCAAAATTAGAAAGACAGAAAATAGAGGGGGTCAAGCTGGAATCTGAAGGA
ACTTACAAAATCCTCACCATTTATTCGACTGTCGCCTCATCTCTTGTGATTGCAATGGGG
TTTGCTGCCTTTTTGTTCTGGGCCATGTCCAATGGGTCTTGCAGATGCAACATTTGTATA
TAA
>gi|284930006|gb|GU471796.1| Influenza A virus (A/chicken/Hubei/HE27/2008(H9N2)) segment 4 hemagglutinin (HA) gene, complete cds
ATGGAAGTAGTATCACTAATAACTATGCTACTAGTAGTAACAGTAAGCAATGCAGATAAA
ATCTGCATCGGCTACCAATCAACAAACTCCACAGAAACTGTAGACACACTAACAGAAAAC
AATGTCCCTGCGACACATGCCAAAGAATTGCTCCACACAGAGCATAATGGGATGCTGTGT
GCAACAAGCTTGGGACATCCTCTTATCCTAGACACCTGTACCATTGAAGGACTAATCTAT
GGCAATCCTTCTTGTGATCTACTGTTGGGAGGAAGAGAATGGTCCTATATCGTCGAGAGA
CCATCGGCTGTTAATGGATTGTGTTACCCCGGGAATGTAGAAAATCTAGAAGAGCTAAGG
TCACTTTTTAGTTCTGCTAGTTCTTATCAAAGGATCCAAATTTTTCCAGACACAATCTGG
AATGTGTCTTACAGCGGGACAAGCAAAGCATGTTCAGATTCATTCTACAGAAGCATGAGA
TGGTTGACCCAAAAGAACAACGCTTACCCTATTCAAGACGCCCAATACACAAATAATCAA
GAAAAGAACATTCTTTTCATGTGGGGCATAAATCATCTACCCACCGATACTGTGCAGACA
AATCTGTACACAAGAACCGACACAACAACGAGTGTGGCAACAGAAGAAATAAATAGGACC
TTCAAACCATTGATAGGACCAAGGCCTCTTGTCAATGGTTTGCAGGGAAGAATTGACTAT
TATTGGTCGGTATTGAAACCGGGTCAAACACTGCGGATAAGATCCAATGGGAATCTAATA
GCTCCATGGTATGGACACATTCTTTCAGGAGAGAGCCACGGAAGAATCCTGAAGACTGAT
TTAAAAAGGGGTAGCTGCACAGTGCAATGTCAGACAGAAAAAGGTGGCTTAAACACAACA
TTGCCATTCCAAAACGTAAGTAAGTATGCATTTGGAAACTGCTCAAAATATATTGGAATA
AAGAGTCTCAAACTTGCAGTTGGTCTGAGGAATGTGCCTTCTAGATCTAGTAGAGGACTA
TTCGGGGCCATAGCAGGATTCATAGAGGGAGGTTGGTCAGGACTAGTTGCTGGTTGGTAT
GGATTCCAGCATTCAAATGCCCAAGGGGTTGGTATGGCAGCAGATAGAGACTCAACCCAA
AAGGCAATTGATAAAATAACATCCAAAGTGAATAACATAGTCGACAAAATGAACAAGCAG
TATGAAATTATTGATCATGAATTCAGCGAGGTTGAAACTAGACTGAACATGATCAATAAT
AAGATTGATGATCAAATCCAAGACATATGGGCATATAATGCAGAATTGCTAGTTCTGCTT
GAAAACCAGAAAACACTCGATGAGCATGATGCAAATGTAAACAATCTATATAATAAAGTG
AAGAGGGCATTGGGTTCCAATGCGGTGGAAGATGGGAAAGGATGTTTCGAGCTATACCAC
AAATGTGATGACCAGTGCATGGAGACAATTCGGAACGGGACCTACAACAGGAGGAAGTAT
CAAGAGGAATCAAAATTAGAAAGACAGAAAATAGAGGGGGTCAAGCTGGAATCTGAAGGA
ACTTACAAGATTCTCACCATTTATTCGACTGTCGCCTCATCTCTTGTGATTGCAATGGGG
TTTGCTGCCTTCTTGTTCTGGGCCATGTCCAATGGGTCTTGCAGATGCAACATTTGTATA
TAA
>gi|284930002|gb|GU471794.1| Influenza A virus (A/chicken/Hubei/E13/2008(H9N2)) segment 4 hemagglutinin (HA) gene, complete cds
ATGGAAGTAGTATCACTAATAACTATGCTACTAGTAGCAACAGTAAGCAATGCAGATAAA
ATCTGCATCGGCTACCAATCAACAAACTCCACAGAAACTGTAGACACACTAACAGAAAAC
AATGTCCCTGTGACACATGCCAAAGAATTGCTCCACTCAGAGCACAATGGGATGCTGTGT
GCAACAAACTTGGGACAACCTCTTATTCTAGACACCTGTACCATTGAAGGGCTAATCTAT
GGCAATCCTTCTTGTGATCTACTGTTGGGAGGAAGAGAATGGTCCTACATCGTCGAGAGA
CCATCAGCTGTTAATGGATTGTGTTACCCCGGGACTGTAGAGAACCTAGAAGAGCTAAGG
TCACTTTTTAGTTCTGCTAGTTCCTATCAAAGGATCCAGATTTTTCCAGACACAATCTGG
AATGTGTCTTACAGTGGGACAAGCAAAGCATGTTCAGATTCATTCTACAGAAGCATGAGA
TGGTTGACCCAAAAGAACAACGCTTACCCTATTCAAGACGCTCAATACACAAATAATCAA
GAAAAGAACATTCTTTTCATGTGGGGCATAAATCATCCACCCACCGATACTGTGCAAACA
AATCTGTACACAAGAACCGACACAACAACAAGTGTGGCAACAGAAGAAATAAATAGGACC
TTCAAACCATTGATAGGACCAAGGCCTCTTGTCAATGGTTTACAGGGAAGAATTGATTAT
TATTGGTCAGTATTGAAACCAGGTCAAACACTGCGAATAAGGTCTAATGGGAATCTAATA
GCTCCATGGTATGGACACATTCTTTCAGGAGAAAGCCACGGAAGAATCCTGAAGACTAAT
TTAAAAAGGGGTAGCTGTACAGTGCAATGCCAGACAGAAAAAGGTGGCTTAAACACAACA
TTGCCATTCCAAAATGTAAGTAAGTATGCATTTGGAAACTGCTCGAAATACGTTGGGGTA
AAAAGTCTCAAACTTGCAGTTGGTCTGAGGAATGTGCCTTCTAGATCTAGTAGAGGACTA
TTCGGGGCCATAGCTGGATTCATAGAGGGAGGTTGGTCAGGACTAGTTGCTGGTTGGTAT
GGATTCCAGCATTCAAATGACCAAGGGGTTGGTATGGCAGCAGATAGAGACTCAACCCAA
AAGGCAATTGATAAAATAACATCCAAAGTGAATAACATAGTCGATAAAATGAACAAACAG
TATGAAATTATTGATCATGAATTCAGTGAGGTTGAGACTAGACTTAATATGATCAATAAT
AAGATCGATGATCAAATTCAAGACCTATGGGCATATAATGCAGAATTGCTAGTACTGCTT
GAAAACCAGAAAACACTCGATGAGCATGATGCAAATGTAAACAATCTATATAATAAAGTA
AAGAGGGCATTAGGTTCCAATGCAGTGGAAGATGGGAAAGGATGTTTTGAGCTATACCAC
AAATGTGATGACCAGTGCATGGAGACAATTCGAAACGGGACCTACAACAGAAAGAGGTAT
CAAGAGGAATCAAAATTGGAAAGACAGAAAATAGAGGGGGTCAAGCTGGAATCTGAAGGA
ACTTACAAAATCCTCACCATTTATTCGACTGTCGCCTCATCTCTTGTGATTGCAATGGGG
TTTGCTGCCTTCTTGTTCTGGGCCATGTCCAATGGGTCTTGCAGATGCAACATTTGTATA
TAA
>gi|284930000|gb|GU471793.1| Influenza A virus (A/chicken/Hubei/E9/2008(H9N2)) segment 4 hemagglutinin (HA) gene, complete cds
ATGGAAGTAGTATCACTAATAACTATACTACTAGTAGTAACAGTAAGCAATGCAGATAAA
ATCTGCATCGGCTATCAATCAACAAACTCCACAGAAACTGTAGACACACTAACAGAAAAC
AATGTCCCTGTGACACATGCCAAAGAATTGCTCCACACAGAGCATAATGGGATGCTGTGT
GCAACAAGCTTGGGACACCCTCTTATTCTAGACACCTGTACCATTGAAGGACTAATCTAT
GGCAATCCTTCTTGTGATCTATTGTTGGGAGGAAGAGAATGGTCCTATATCGTCGAGAGA
CCATCAGCTGTTAACGGATTGTGTTATCCCGGGAATGTAGAAAATCTAGAAGAGCTAAGG
TCACTTTTTAGTTCTGCTAGGTCTTATCAAAGGATCCAGATTTTCCCAGACACAATCTGG
AATGTGTCTTACAGTGGGACAAGCAAAGCATGTTCAGATTCATTCTACAGAAGCATGAGA
TGGTTGACTCAAAAGAACAACGCTTACCCTATTCAAGACGCCCAATACACAAATAATCAA
GAAAAGAACATTCTTTTCATGTGGGGCATAAATCACCCACCCACCGATACTGCGCAGACA
AATCTGTACACAAGAACCGACACAACAACGAGTGTGGCAACAGAAGAAATAAATAGGACC
TTCAAACCATTGATAGGACCAAGGCCTCTTGTCAACGGTTTGCAGGGAAGAATTGATTAT
TATTGGTCGGTATTGAAACCGGGTCAAACACTGCGAATAAGATCTAATGGGAATCTAATA
GCTCCATGGTATGGACACATTCTTTCAGGAGAGAGCCACGGAAGAATCCTGAAGACTGAT
TTAAAAAGGGGTAGCTGCACAGTGCAATGTCAGACAGAAAAAGGTGGCTTAAACACAACA
TTGCCATTCCAAAACGTAAGTAAGTATGCATTTGGAAACTGCTCGAAATACATTGGCATA
AAGAGTCTCAAACTTGCAGTTGGTCTGAGGAATGTGCCTTCTAGATCTAGTAGAGGACTA
TTCGGGGCCATAGCAGGATTCATAGAGGGAGGTTGGTCAGGACTAGTTGCTGGTTGGTAT
GGATTCCAGCATTCAAATGACCAAGGGGTTGGTATGGCAGCAGATAGAGACTCAACCCAA
AAGGCAATTGATAAAATAACATCCAAAGTGAATAACATAGTCGACAAAATGAACAAGCAG
TATGAAATTATTGATCATGAATTCAGCGAGGTTGAAACTAGACTTAACATGATCAATAAT
AAGATTGATGATCAAATCCAAGATATATGGGCATATAATGCAGAATTGCTAGTTCTGCTT
GAAAACCAGAAAACACTCGATGAGCATGATGCAAATGTACACAATCTATATAATAAAGTG
AAGAGGGCATTGGGTTCCAATGCGGTGGAAGATGGGAAAGGATGTTTCGAGCTATACCAC
AAATGTGATGACCAGTGCATGGAGACAATTCGGAACGGGACCTACAACAGGAGGAAGTAT
CAAGAGGAATCAAAATTAGAAAGACAGAAAATAGAGGGGGTCAAGCTGGAATCTGAAGGA
ACTTACAAAATCCTCACCATTTATTCGACTGTCGCCTCATCTCTTGTGATTGCAATGGGG
TTTGCTGCCTTCTTGTTCTGGGCCATGTCCAATGGGTCTTGCAGATGCAACATTTGTATA
TAA
>gi|401716686|gb|JX448752.1| Influenza A virus (A/chicken/Hubei/TS3/2011(H9N2)) segment 4 hemagglutinin (HA) gene, complete cds
ATGGAAGTAGTATCACTAATAACTATACTACTAGTAGTAACAGTAAGCAATGCAGATAAA
ATCTGCATCGGCTATCAATCAACAAACTCCACAGAAACTGTAGACACACTAACAGAAAAC
AATGTCCCTGTGACACATGCCAAAGAATTGCTCCACACAGGTCATAATGGGATGCTATGT
GCAACAGGCTTGGGACATCCTCTTATTTTAGACACCTGTACCATTGAAGGACTAATCTAC
GGCAATCCTTCTTGTGATCTACTGCTGGGAGGAAGAGAATGGTCCTATATCGTCGAGAGA
CCATCAGCTGTTAACGGATTGTGTTACCCCGGGAATGTGGAAAATCTAGAAGAGCTAAGG
TCACTTTTTAGTTCTGCTAGTTCTTATCAAAGGATCCAGATTTTTCCAGACACAATCTGG
AATGTGACTTACAGTGGGACAAGCAAAGCATGTTCAGATTCATTCTACAGAAGCATGAGA
TGGTTGACCCAAAAGAACAACGCTTACCCTATTCAAGACGCTCAATACACAAATAATCAA
GAAAAGAACATTCTTTTCATGTGGGGTATAAATCATCCCCCCACCGATACTGTGCAGACA
AATCTGTATACAAGAACCGACACAACAACGAGTGTGGCAACAGAAGAAATAAATAGGACC
TTCAAACCATTGATAGGACCAAGGCCTCTTGTCAATGGTTTGCAGGGAAGAATTGACTAT
TATTGGTCGGTATTGAAACCGGGTCAAACGCTGCGAATAAGATCCAATGGAAATCTAATA
GCTCCATGGTATGGACACATTCTTTCTGGAGAGAGCCATGGAAGAATCCTGAAGACTGAT
TTAAAAAGGGGTAGCTGCACAGTGCAATGTCAGACCGAAAAAGGTGGCTTAAACACAACA
TTGCCATTCCAAAACGTAAGTAAGTATGCATTTGGAAACTGCTCGAAATACATTGGAATA
AAGAGTCTCAAACTCGCAGTTGGTCTGAGGAATGTGCCTTCTAGATCTAGTAGAGGACTA
TTCGGGGCCATAGCAGGATTCGTAGAGGGAGGCTGGTCAGGACTAGTTGCTGGTTGGTAT
GGATTCCAGCATTCAAATGACCAGGGGGTTGGCATGGCAGCAGATAGAGACTCAACCCAA
AAGGCAATTGACAAAATAACATCCAAAGTAAATAACATAGTCGACAAAATGAACAAGCAG
TATGAAATTATTGATCATGAATTCAGCGAGGTTGAAGCTAGGCTTAACATGATCAATAAT
AAGATTGATGATCAAATCCAAGACATATGGGCATACAATGCAGAATTACTAGTTCTGCTT
GAAAACCAGAAAACACTAGATGAGCATGATGCAAATGTAAACAATCTATATAATAAAGTG
AAGAGGGCGTTGGGTTCCAATGCAATGGAAGATGGGAAAGGATGTTTCGAGCTATACCAC
AAATGTGATAACCAGTGCATGGAGACGATTCGGAACGGGACCTACAACAGGAGGAAGTAT
CAAGAGGAATCAAAATTAGAAAGACAGAAAATAGAGGGGGTCAAGCTGGAATCTGAAGGA
ACTTACAAAATCCTCACCATTTATTCGACTGTCGCCTCATCTCTTGTGATTGCAATGGGG
TTTGCTGCCTTCTTGTTCTGGGCCATGTCCAATGGGTCTTGCAGATGCAACATTTGTATA
TAA
>gi|401716684|gb|JX448751.1| Influenza A virus (A/chicken/Hubei/TS1/2011(H9N2)) segment 4 hemagglutinin (HA) gene, complete cds
ATGGAAGTAGTATCACTAATAACTATACTACTAGTAGTAACAGTGAGCAATGCAGATAAA
ATCTGCATCGGCTATCAATCAACAAACTCCACAGAAACTGTAGACACACTAACAGAAAAC
AATGTCCCTGTGACACATGCCAAAGAATTGCTCCACACAGGTCATAATGGGATGCTATGT
GCAACAGGCTTGGGACATCCTCTTATTTTAGACACCTGTACCATTGAAGGACTAATCTAC
GGCAATCCTTCTTGTGATCTACTGCTGGGAGGAAGAGAATGGTCCTATATCGTCGAGAGA
CCATCAGCTGTTAACGGATTGTGTTACCCCGGGAATGTGGAAAATCTAGAAGAGCTAAGG
TCACTTTTTAGTTCTGCTAGTTCTTATCAAAGGATCCAGATTTTTCCAGACACAATCTGG
AATGTGACTTACAGTGGGACAAGCAAAGCATGTTCAGATTCATTCTACAGAAGCATGAGA
TGGTTGACCCAAAAGAACAACGCTTACCCTATTCAAGACGCTCAATACACAAATAATCAA
GAAAAGAACATTCTTTTCATGTGGGGTATAAATCATCCCCCCACCGATACTGCGCAGACA
AATCTGTATACAAGAACCGACACAACAACGAGTGTGGCAACAGAAGAAATAAATAGGACC
TTCAAACCATTGATAGGACCAAGGCCTCTTGTCAATGGTTTGCAGGGAAGAATTGACTAT
TATTGGTCGGTATTGAAACCGGGTCAAACGCTGCGAATAAGATCCAATGGAAATCTAATA
GCTCCATGGTATGGACACATTCTTTCTGGAGAGAGCCATGGAAGAATCCTGAAGACTGAT
TTAAAAAGGGGTAGCTGCACAGTGCAATGTCAGACCGAAAAAGGTGGCTTAAACACAACA
TTGCCATTCCAAAACGTAAGTAAGTATGCATTTGGAAACTGCTCGAAATACATTGGAATA
AAGAGTCTCAAACTCGCAGTTGGTCTGAGGAATGTGCCTTCTAGATCTAGTAGAGGACTA
TTCGGGGCCATAGCAGGATTCATAGAGGGAGGCTGGTCAGGACTAGTTGCTGGTTGGTAT
GGATTCCAGCATTCAAATGACCAGGGGGTTGGCATGGCAGCAGATAGAGACTCAACCCAA
AAGGCAATTGACAAAATAACATCCAAAGTAAATAACATAGTCGACAAAATGAACAAGCAG
TATGAAATTATTGATCATGAATTCAGCGAGGTTGAAGCTAGGCTTAACATGATCAATAAT
AAGATTGATGATCAAATCCAAGACATATGGGCATACAATGCAGAATTACTAGTTCTGCTT
GAAAACCAGAAAACACTAGATGAGCATGATGCAAATGTAAACAATCTATATAATAAAGTG
AAGAGGGCGTTGGGTTCCAATGCAATGGAAGATGGGAAAGGATGTTTCGAGCTATACCAC
AAATGTGATAACCAGTGCATGGAGACGATTCGGAACGGGACCTACAACAGGAGGAAGTAT
CAAGAGGAATCAAAATTAGAAAGACAGAAAATAGAGGGGGTCAAGCTGGAATCTGAAGGA
ACTTACAAAATCCTCACCATTTATTCGACTGTCGCCTCATCTCTTGTGATTGCAATGGGG
TTTGCTGCCTTCTTGTTCTGGGCCATGTCCAATGGGTCTTGCAGATGCAACATTTGTATA
TAA
>gi|401716682|gb|JX448750.1| Influenza A virus (A/chicken/Hubei/HC/2010(H9N2)) segment 4 hemagglutinin (HA) gene, complete cds
ATGGAAGTAGTATCACTAATAACTATACTACTATTAATAACAGGAAGCAATGCGGATAAA
ATCTGCATTGGCTACCAATCAACAAACTCCACAGAAACTGTAGACACACTAACCGAAAAC
AATGTTCCTGTGACACATGCTAAAGAATTGCTTCACACAGAGCACAATGGGATGCTATGT
GCAACAAACCTGGGGCGTCCTCTTATTCTAGACACCTGTACCATTGAAGGACTAATCTAT
GGCAACCCTTCTTGTGATCTACCGCTGGAAGGGAGAGAATGGTCCTACATTGTCGAAAGA
CCATCGGCTGTTAATGGAGTGTGCTACCCCGGAAATGTAGAAAACCTAGAAGAATTAAGG
TCACTTTTTAGTTCTGCTAGTTCTTACCAAAGAATCCAGATCTTTCCAGATTCAATCTGG
AATGTGTCTTACAGTGGAACAAGCAAAGCATGTTCAGATTCATTCTACAGAAGCATGAGG
TGGTTGACTCAAAAGAACAACAATTACCCTGTTCAAGACGCCCAATACACAAATAATAGA
GGAAAGAACATTCTTTTCATGTGGGGCATAAATCACCCACCCACTGATACTGCACAGACA
AATCTGTACACAAGGACTGACACAACAACAAGTGTGGCGACGGAAGATATAAATAGGACC
TTCAAACCATTGATAGGGCCAAGGCCTCTTGTCAATGGTCTACAAGGAAGGATTGATTAT
TATTGGGCGGTGTTAAAACCAGGTCAGACATTGCGAGTAAGATCCAACGGGAATCTAATC
GCTCCATGGTATGGACATATTCTCTTAGGGGAGAGTCACGGAAGAATCCTGAAAACGGAT
TTAAAGAGTGGTAACTGTGTAGTGCAATGTCAAACAGAAAGAGGTGGTTTGAACACTACA
TTGCCATTTCACAACGTAAGCAAGTACGCATTTGGAAATTGCCCAAAATATATTGGAGTA
AAGAGTCTCAAATTGGCAGTCGGTCTGAGGAATGTGCCTGCTAGATCAAGTAGAGGACTA
TTTGGAGCCATAGCTGGTTTCATAGAGGGAGGTTGGTCAGGATTAGTTGCTGGTTGGTAT
GGGTTCCAGCATTCAAATGATCAAGGAACCGGTATGGCTGCAGATAGAGACTCAACTCAA
AAGGCAATTGACAAAATAACGTCCAAAGTAAATAATATAGTCGACAAAATGAACAAACAG
TATGAAATTATTGACCATGAATTCAGCGAGATTGAAACTAGACTCAATATGATCAATGAT
AAGATTGATGACCAAATTCAAGACATATGGGCATATAATGCTGAATTGCTAGTACTGCTT
GAAAATCAAAAAACTCTCGATGAGCATGACGCAAATGTAAACAATCTATATAACAAAGTG
AAGAGGGCACTGGGTTCCAATGCAGTGGAAGATGGGAAAGGATGCTTCGATCTATACCAT
AAATGCGATAACCAGTGCATGGAGACAATTCGAAACGGGACCTATAACAGAAGAAAATAT
CAGGAGGAATCAAGAATAGAGAGACAGAAAATAGAGGGGGTCAAACTGGAATCTGAAGGA
ACCTACAAGATCCTCACCATTTATTCGACTGTCGCCTCATCTCTTGTTATTGCAATGGGG
TTCGCTGCCTTCTTGTTCTGGGCCATGTCTAATGGATCTTGCAGATGCAACATTTGTATA
TAA
>gi|347440223|gb|CY077084.1| Influenza A virus (A/chicken/Hubei/01/1999(H9N2)) hemagglutinin (HA) gene, complete cds
AGCAAAAGCAGGGGAATTTCACAACCACTCAAGATGGAAGTAGTATCACTAATAACTATA
CTACTAGTAGTAACAGTAAGCAATGCAGATAAAATCTGCATCGGCTACCAATCAACAAAC
TCCACAGAAACTGTAGACACGCTAACAGAAAACAATGTTCCTGTGACACATGCCAAAGAA
TTGCTCCACACAGAGCACAATGGGATGCTGTGTGCAACAAATCTGGGACATCCTCTTATT
CTAGACACCTGTACCATTGAAGGACTAATCTATGGCAACCCTTCTTGTAATCTACTGTTG
GGAGGAAGAGAATGGTCCTACATCGTCGAAAGACCATCGGCTGTTAATGGGTTGTGTTAC
CCCGGTAATGTAGAAAACCTAGAAGAACTAAGGTCACTTTTTAGCTCTGCTAGTTCTTAC
CAAAGCATCCAGATCTTTCCAGACACAATCTGGAATGTGTCTTACAGTGGGACAAGCAAA
GCATGTTCAGATTCATTCTACAGAAGCATGAGATGGTTGACCCAAAAGAACAACGCTTAC
CCTATTCAAGACGCCCAATACACAAATAATAGAGGAAAGAACATTCTTTTCATGTGGGGC
ATAAATCACCCACCCACTGATACTGTGCAGACAGATCTGTACACAAGGACTGACACAACA
ACAAGTGTGGCAACAGAAGATATAAATAGGACCTTCAAACCATTGATAGGGCCAAGGCCT
CTTGTCAATGGTCAGCAGGGAAGAATTGATTATTATTGGTCGGTATTGAAACCAGGTCAG
ACATTGCGAGTAAGATCCAATGGGAATCTAATCGCTCCATGGTATGGGCACATTCTTTCA
GGAGAGAGCCACGGAAGAATCCTGAAGACTGATTTAAACAGTGGTAACTGTGTAGTGCAA
TGTCAGACAGAAAGAGGTGGCTTGAATACTACATTGCCATTCCACAATGTAAGTAAGTAT
GCATTTGGAAACTGCCCAAAATATGTTGGAGTAAAGAGTCTCAAATTGGCAGTTGGTCTG
AGGAATGTGCCTGCTAGATCAAGTAGAGGACTATTTGGAGCCATAGCTGGATTCATAGAG
GGAGGTTGGTCAGGGCTAGTCGCTGGTTGGTATGGGTTCCAGCATTCAAATGATCAAGGG
GTTGGTATGGCTGCAGATAGAGACTCAACTCAAAAGGCAATTGACAAAATAACATCCAAA
GTGAATAATATAGTCGATAAAATGAACAAACAGTATGAAATTATTGATCATGAATTCAGC
GAGGTTGAAACTAGACTCAATATGATCAATGATAAGATTGATGACCAAATTCAAGACATA
TGGGCATATAACGCAGAATTGCTAGTGCTGCTTGAAAACCAGAAAACACTCGATGAGCAT
GATGCGAATGTAAACAATCTCTATAACAAAGTGAAAAGGACACTGGGTTCCAATGCAGTG
GAAGATGGGAAAGGATGTTTCGAGCTATACCATAAATGTGATGACCAGTGCATGGAGACA
ATTCGGAACGGGACCTATAACAGGAGAAAGTATAAAGAGGAATCAAGACTAGAAAGACAG
AAAATAGAAGGGGTCAAGCTGGAATCTGAAGGAACTTACAAAATCCTCACCATTTATTCG
ACTGTCGCCTCATCTCTTGTGATTGCAATGGGGTTTGCTGCCTTCTTGTTCTGGGCCATG
TCCAATGGATCTTGCAGATGCAACATTTGTATATAATTGGCAAAAACACCCTTGTTTCTA
CT
>gi|327420642|gb|JF715033.1| Influenza A virus (A/chicken/Hubei/HWC/2011(H9N2)) segment 4 hemagglutinin (HA) gene, complete cds
ATGGAAGTAGTATCACTGATAACTACACTATTAGCAATAACAACAAGCAATGCAGATAAA
ATCTGCATCGGCTACCAATCAACAAACTCCACAGAAACTGTAGACACACTAACAGAAAAC
AATGTCCCTGTGACACATGCCAAAGAACTGCTCCACACAGAACACAATGGGATGTTGTGT
GCAACAAACTTGGGACATCCTCTTATTCTAGACACCTGTTCCATTGAAGGGCTAATCTAC
GGCAATCCTTCTTGTGATCTACTGCTGGGAGGAAGAGAATGGTCCTACGTCGTCGAGAGA
CCATCGGCTGTTAATGGATTGTGTTACCCTGGGAATGTAGAAAATCTAGAAGAGCTAAGG
TCACTTTTTAGTTCTGCTAGTTCTTATCAAAGGATCCAGATTTTCCCAGACACAATCTGG
AATGTGTCTTACAGTGGAACAAGCAAAGCATGTTCAGATTCATTCTACAGAAGCATGAGA
TGGTTGACTCAAAAGAACAACGCTTATCCTATTCAAGACGCCCAATACACAAATAATCAA
GAGAAGAACATTCTTTTCATGTGGGGCATAAATCACCCACCCACCGAGACTGTGCAGACA
AATCTGTACACAAGAACCGACACAACCACAAGTGTGGCAACAGAAGAAATGAATAGGACC
TTCAAACCGTTGATAGGACCAAGGCCTCTTGTCAATGGTTTGCAGGGAAGAATTGATTAT
TATTGGTCAGTATTGAAACCAGGTCAAACACTGCGAATAAGATCAAATGGGAATCTAATA
GCTCCATGGTATGGACACATTCTTTCACGAGAGAGCCACGGAAGAATCCTGAAGACGGAT
TTAAAAAGAGGTAGCTGTACAGTGCAATGTCAGACAGAAAAAGGTGGTTTAAACACAACA
TTGCCATTCCAAAATGTAAGTAAGTATGCATTTGGAAACTGCTCGAAATATGTTGGAATA
AAGAGTCTCAAACTTGCAGTGGGTCTGAGGAATGTGCCTTCTAGATCTAGTAGAGGATTA
TTTGGGGCCATAGCTGGATTTATAGAGGGAGGTTGGTCAGGACTAGTTGCAGGTTGGTAT
GGATTCCAGCATTCAAATGACCAAGGGGTTGGTATGGCAGCAGATAGAGACTCAACCCAA
AAGGCAATTGATAAAATAACATCCAAAGTGAATAACATAGTCGATAAAATGAACAAACAG
TATGAAATTATTGATCATGAATTCAGCGAGGTTGAAAATAGACTTAACATGATCAATAAT
AAGATTGATGATCAAATTCAGGACATATGGGCATATAACGCAGAACTACTAGTGCTGCTT
GAAAATCAGAAAACACTCGATGAGCATGATGCAAATGTAAACAATCTATATAATAAAGTG
AAGAGGGCATTGGGTTCCAATGCAGTGGAAGATGGGAAAGGATGTTTCGAGCTATATCAC
AAATGTGATGACCAGTGCATGGAGACAATTCGGAACGGGACCTACAATAGGAGGAAGTAT
CAAGAGGAATCAAAATTAGAAAGACAGAAAATAGAGGGGGTCAAGCTGGAATCTGAAGGA
ACTTACAAAATCCTCACCATTTATTCGACTGTCGCCTCATCTCTTGTGATTGCAATGGGG
TTTGCTGCCTTTTTGTTCTGGGCCATGTCCAATGGGTCTTGCAGATGCAACATTTGTATA
TAA
>gi|327420640|gb|JF715032.1| Influenza A virus (A/chicken/Hubei/ZWC/2011(H9N2)) segment 4 hemagglutinin (HA) gene, complete cds
ATGGAAGTAGTATCACTGATAACTACACTATTAGCAATAACAACAAGCAATGCAGATAAA
ATCTGCATCGGCTACCAATCAACAAACTCCACAGAAACTGTAGACACACTAACAGAAAAC
AATGTCCCTGTGACACATGCCAAAGAACTGCTCCACACAGAACACAATGGGGTGTTGTGT
GCAACAAACTTGGGACATCCTCTTATTCTAGACACCTGTTCCATTGAAGGGCTAATCTAC
GGCAATCCTTCTTGTGATCTACTGCTGGGAGGAAGAGAATGGTCCTACATCGTCGAGAGA
CCATCGGCTGTTAATGGATTGTGTTACCCTGGGAATGTAGAAAATCTAGAAGAGCTAAGG
TCACTTTTTAGTTCTGCTAGTTCTTATCAAAGGATCCAGATTTTCCCAGACACAATCTGG
AATGTGTCTTACAATGGAACAAGCAAAGCATGTTCAGATTCATTCTACAGAAGCATGAGA
TGGTTGACTCAAAAGAACAACGCTTATCCTATTCAAGACGCCCAATACACAAATAATCAA
GAGAAGAACATTCTTTTCATGTGGGGCATAAATCACCCACCCACCGAGACTGCGCAGACA
AATCTGTACACAAGAACCGACACAACCACAAGTGTGGCAACAGAAGAAATGAATAGGACC
TTCAAACCGTTGATAGGACCAAGGCCTCTTGTCAATGGTTTGCAGGGAAGAATTGATTAT
TATTGGTCAGTATTGAAACCAGGTCAAACACTGCGAATAAGATCAAATGGGAATCTAATA
GCTCCATGGTATGGACACATTCTTTCAGGAGAGAGCCACGGAAGAATCCTGAAGACGGAT
TTAAAAAGAGGTAGCTGTACAGTGCAATGTCAGACAGAAAAAGGTGGTTTAAACACAACA
TTGCCATTCCAAAATGTAAGTAAGTATGCATTTGGAAACTGCTCGAAATATGTTGGAATA
AAGAGTCTCAAACTTGCAGTGGGTCTGAGGAATGTGCCTTCTAGATCTAGTAGAGGATTA
TTTGGGGCCATAGCTGGATTTATAGAGGGAGGTTGGTCAGGACTAGTTGCAGGTTGGTAT
GGATTCCAGCATTCAAATGACCAAGGGGTTGGTATGGCAGCAGATAGAGACTCAACCCAA
AAGGCAATTGATAAAATAACATCCAAAGTGAATAACATAGTCGATAAAATGAACAAACAG
TATGAAATTATTGATCATGAATTCAGCGAGGTTGAAAATAGACTTAACATGATCAATAAT
AAGATTGATGATCAAATTCAGGACATATGGGCATATAACGCAGAACTACTAGTGCTGCTT
GAAAATCAGAAAACACTCGATGAGCATGATGCAAATGTAAACAATCTATATAATAAAGTG
AAGAGGGCATTGGGTTCCAATGCAGTGGAAGATGGGAAAGGATGTTTCGAGCTATATCAC
AAATGTGATGACCAGTGCATGGAGACAATTCGGAACGGGACCTACAATAGGAGGAAGTAT
CAAGAGGAATCAAAATTAGAAAGACAGAAAATAGAGGGGGTCAAGCTGGAATCTGAAGGA
ACTTACAAAATCCTCACCATTTATTCGACTGTCGCCTCATCTCTTGTGATTGCAATGGGG
TTTGCTGCCTTTCTGTTCTGGGCCATGTCCAATGGGTCTTGCAGATGCAACATTTGTATA
TAA
>gi|327420628|gb|JF715026.1| Influenza A virus (A/chicken/Hubei/GYC/2011(H9N2)) segment 4 hemagglutinin (HA) gene, complete cds
ATGGAAGTAGTATCACTGATAACTACACTATTAGCAGTAACAACAAGCAATGCAGATAAA
ATCTGCATCGGCTACCAATCAACAAACTCCACAGAAACTGTAGACACACTAACAGAAAAC
AATGTCCCTGTGACACATGCCAAAGAACTGCTCCACACAGAACACAATGGGATGTTGTGT
GCAACAAACTTGGGACATCCTCTTATTCTAGACACCTGTACCATTGAAGGGCTAATCTAC
GGCAATCCTTCTTGTGATCTACTGCTGGGAGGAAGAGAATGGTCCTACATCGTCGAGAGA
CCATCGGCTGTTAATGGATTGTGTTACCCCGGGAATGTAGAAAATCTAGAAGAGCTAAGG
TCACTTTTTAGTTCTGCTAGTTCTTATCAAAGGATCCAGATTTTCCCAGACACAATCTGG
AATGTGTCTTACAGTGGAACAAGCAAAGCATGTTCAGATTCATTCTACAGAAGCATGAGA
TGGTTGACTCAAAAGAACAACGCTTACCCTATTCAAGACGCCCAATACACAAATAATCAA
GAGAAGAACATTCTTTTCATGTGGGGCATAAATCACCCACCTACCGAGACTGCGCAGACA
AATCTGTACACAAGAACCGACACAACCACAAGTGTGGCAACAGAAGAAATAAATAGGACC
TTCAAACCGTTGATAGGACCAAGGCCTCTTGTCAATGGTTTGCAGGGAAGAATTGATTAT
TATTGGTCAGTATTGAAACCAGGTCAAACACTGCGAATAAGATCCAATGGGAATCTAATA
GCTCCATGGTATGGACACATTCTCTCAGGGGAGAGCCACGGAAGAATCCTGAAGACTGAT
TTAAAAAGAGGTAGCTGTACAGTGCAATGTCAGACAGAAAAAGGTGGTTTAAACACAACA
TTGCCATTCCAAAATGTAAGTAAGTATGCATTTGGAAACTGCTCGAAATATGTTGGAATA
AAGAGTCTCAAACTTGCAGTGGGTCTGAGGAATGTGCCTTCTAGATCTAGTAGAGGATTA
TTTGGGGCCATAGCTGGATTTATAGAGGGAGGTTGGTCAGGATTAGTTGCAGGTTGGTAT
GGATTCCAGCATTCAAATGATCAAGGGGTTGGTATGGCAGCAGATAGAGATTCAACCCAA
AAGGCAATTGATAAAATAACATCCAAAGTGAATAACATAGTCGATAAAATGAACAAACAG
TATGAAATTATTGATCATGAATTCAGCGAGGTTGAAAATAGACTTAACATGATCAATAAT
AAGATTGATGATCAAATTCAAGACATATGGGCATATAACGCAGAACTACTAGTGCTGCTT
GAAAATCAGAAAACACTCGATGAGCATGATGCAAATGTAAACAATCTATATAATAAAGTG
AAGAGGGCATTGGGTTCCAATGCAGTGGAAGATGGGAAAGGATGTTTCGAGCTATATCAC
AAATGTGATGACCAGTGCATGGAGACAATTCGGAATGGGACCTACAACAAGAGGAAGTAT
CAAGAGGAATCAAAATTAGAAAGACAGAAAATAGAGGGGGTCAAGCTGGAATCTGAAGGA
ACTTACAAAATCCTCACCATTTATTCGACTGTCGCCTCATCTCTTGTGATTGCAATGGGG
TTTGCTGCCTTCTTGTTCTGGGCCATGTCCAATGGGTCTTGCAGATGCAACATTTGTATA
TAA
>gi|91317034|gb|DQ465400.1| Influenza A virus (A/duck/Hubei/W1/2004(H9N2)) hemagglutinin gene, complete cds
AGCAAAAGCAGGGGAATTTCACAACCACTCAAGATGGAAGTAGTATCACTAATAACTATA
CTACTAGTAGTAACAGTAAGCAATGCAGATAAAATCTGCATCGGCTACCAATCAACAAAC
TCCACAGAAACTGTAGACACGCTAACAGAAAACAATGTTCCTGTGACACATGCCAAAGAA
TTGCTCCACACAGAGCACAATGGGATGCTGTGTGCAACAAATCTGGGACATCCTCTTATT
CTAGACACCTGTACCATTGAAGGACTAATCTATGGCAACCCTTCTTGTAATCTACTGTTG
GGAGGAAGAGAATGGTCCTACATCGTCGAAAGACCATCGGCTGTTAATGGGTTGTGTTAC
CCCGGTAATGTAGAAAACCTAGAAGAACTAAGGTCACTTTTTAGCTCTGCTAGTTCTTAC
CAAAGCATCCAGATCTTTCCAGACACAATCTGGAATGTGTCTTACAGTGGGACAAGCAAA
GCATGTTCAGATTCATTCTACAGAAGCATGAGATGGTTGACCCAAAAGAACAACGCTTAC
CCTATTCAAGACGCCCAATACACAAATAATAGAGGAAAGAACATTCTTTTCATGTGGGGC
ATAAATCACCCACCCACTGATACTGTGCAGACAAATCTGTACACAAGGACTGACACAACA
ACAAGTGTGGCAACAGAAGATATAAATAGGACCTTCAAACCATTGATAGGGCCAAGGCCT
CTTGTCAATGGTCAGCAGGGAAGAATTGATTATTATTGGTCGGTATTGAAACCAGGTCAG
ACATTGCGAGTAAGATCCAATGGGAATCTAATCGCTCCATGGTATGGGCACATTCTTTCA
GGAGAGAGCCACGGAAGAATCCTGAAGACTGATTTAAACAGTGGTAACTGTGTAGTGCAA
TGTCAGACAGAAAGAGGTGGCTTGAATACTACATTGCCATTCCACAATGTAAGTAAGTAT
GCATTTGGAAACTGCCCAAAATATGTTGGAGTAAAGAGTCTCAAATTGGCAGTTGGTCTG
AGGAATGTGCCTGCTAGATCAAGTAGAGGACTATTTGGAGCCATAGCTGGATTCATAGAG
GGAGGTTGGTCAGGGCTAGTCGCTGGTTGGTATGGGTTCCAGCATTCAAATGATCAAGGG
GTTGGTATGGCTGCAGATAGAGACTCAACTCAAAAGGCAATTGACAAAATAACATCCAAA
GTGAATAATATAGTCGATAAAATGAACAAACAGTATGAAATTATTGATCATGAATTCAGC
GAGGTTGAAACTAGACTCAATATGATCAATGATAAGATTGATGACCAAATTCAAGACATA
TGGGCATATAACGCAGAATTGCTAGTGCTGCTTGAAAACCAGAAAACACTCGATGAGCAT
GATGCGAATGTAAACAATCTCTATAACAAAGTGAAAAGGACACTGGGTTCCAATGCAGTG
GAAGATGGGAAAGGATGTTTCGAGCTATACCATAAATGTGATGACCAGTGCATGGAGACA
ATTCGGAACGGGACCTATAACAGGAGAAAGTATAAAGAGGAATCAAGACTAGAAAGACAG
AAAATAGAAGGGGTCAAGCTGGAATCTGAAGGAACTTACAAAATCCTCACCATTTATTCG
ACTGTCGCCTCATCTCTTGTGATTGCAATGGGGTTTGCTGCCTTCTTGTTCTGGGCCATG
TCCAATGGATCTTGCAGATGCAACATTTGTATATAATTGGCAAAAACACCCTTGTTTCTA
CT
>gi|63029317|gb|DQ003335.1| Influenza A virus (A/chicken/Hubei(H9N2)) hemagglutinin (HA) gene, complete cds
ATGGAAGCAGTATCACTAATAACTATACTACTAGTAGTAACAGTAAGCAATGCAGATAAA
ATCTGCATCGGCTACCAATCAACAAACTCCACAGAAACTGTAGACACGCTAACAGAAAAC
AATGTTCCTGTGACACATGCCAAAGAATTGCTCCACACAGAGCACAATGGGATGCTGTGT
GCAACAAATCTGGGACATCCTCTTATTCTAGACACCTGTACCATTGAAGGACTAATCTAT
GGCAACCCTTCTTGTAATCTACTGTTGGGAGGAAGAGAATGGTCCTACATCGTCGAAAGA
CCATCGGCTGTTAATGGGTTGTGTTACCCCGGTAATGTAGAAAACCTAGAAGAACTAAGG
TCACTTTTTAGCTCTGCTAGTTCTTACCAAAGCATCCAGATCTTTCCAGACACAATCTGG
AATGTGTCTTACAGTGGGACAAGCAAAGCATGTTCAGATTCATTCTACGGAAGCATGAGA
TGGTTGGCCCAAAAGAACAATGCTTACCCTATTCAAGACGCCCAATACACAAATAATAGA
GGAAAGAACATTCCTTTCATGTGGGGCATAAATCACCCACCCACTGATACTGTGCAGACA
AATCTGTACACAAGGACTGACACAACAACAAGTGTGGCAACAGAAGATATAAATAGGACC
TTCAAACCATTGATAGGGCCAAGGCCTCTTGTCAATGGTCAGCAGGGAAGAATTGATTAT
TATTGGTCGGTATTGAAACCAGGTCAGACATTGCGAGTAAGATCCAATGGGAATCTAACC
GCTCCATGGTATGGGCACATTCTTTCAGGAGAGAGCCACGGAAGAATCCTGAAGACTGAT
TTAAACAGTGGTAACTGTGTAGTGCAATGTCAGACAGAAAGAGGTGGCTTGAATACTACA
TTGCCATTCCACAATGTAAGTAAGTATGCATTTGGAAACTGCCCAAAATATGTTGGAGTA
AAGAGTCTCAAATTGGCAGTTGGTCTGAGGAATGTGCCTGCTAGATCAAGTAGAGGACTA
TTTGGAGCCATAGCTGGATTCATAGAGGGAGGTTGGTCAGGGCTAGTCGCTGGTTGGTAT
GGGTTCCAGCATTCAAATGATCAAGGGGTTGGTATGGCTGCAGATAGAGACTCAACTCAA
AAGGCAATTGACAAAATAACATCCAAAGTGAATAATATAGTCGATAAAATGAACAAACAG
TATGAAATTATTGATCATGAATTCAGCGAGGTTGAAACTAGACTCAATATGATCAATGAT
AAGATTGATGACCAAATTCAAGACATATGGGCATATAACGCAGAATTGCTAGTGCTGCTT
GAAAACCAGAAACCACTCGATGAGCATGATGCGAATGTAAACAATCTCTATAACAAAGTG
AAAAGGACACTGGGTTCCAATGCAGTGGAAGATGGGAAAGGATGTTTCGAGCTATACCAT
AAATGTGATGACCAGTGCATGGAGACAATTCGGAACGGGACCTATAACAGGAGAAAGTAT
AAAGAGGAATCAAGACTAGAAAGACAGAAAATAGAAGGGGTCAAGCTGGAATCTGAAGGA
ACTTACAAAATCCTCACCATTTATTCGACTGTCGCCTCATCTCTTGTGATTGCAATGGGG
TTTGCTGCCTTCTTGTTCTGGGCCATGTCCAATGGATCTTGCAGATGCAACATTTGTATA
TAA
>gi|163963372|gb|EU365371.1| Influenza A virus (A/chicken/Hubei/C1/2007(H9N2)) segment 4, complete sequence
AGCAAAAGCAGGGGAATTTCACAACCAGTCAAAATGGAAACAATATCACTAATAGCTATA
CTACTAGTAGTAACAGTAAGCAATGCAGATAAAATCTGCATCGGCTACCAATCAACAAAC
TCCACAGAACCTGTGGATACGCTAACAGAAAACAATGTCCCTGTGACACATGCTAAAGAA
TTGCTCCACACAGAGCACAATGGGATGCTGTGTGCAACAAATCTGGGACATCCTCTCATT
CTAAACACCTGTACCATTGAAGGACTGATCTATGGCAACCCTTCTCGTGATCAGCTGTTG
GGAGGAGGAAAATGGTCCTACATCGTCGAAAGACCATCGGCCGTTAATGGAATGTGTTAC
CCTGGGAATGTAGAAAACCTAGAGGAACTAAGATCACTCTTTAGTTCTGCTAGTTCCTAC
CAAAGAATTCGGATCTTTCCAGACACGATCTGGAATGTGTCTTACAATGGAACAAGCAAA
GCATGTTCAGATTCATTCTACAGAAGCATGAGATGGCTGACTCAAAAGAACACCGCTTAC
CCTATTCAAGACGCCCAATACACAAATAATAGAGGAAAGAGCATTCTTTTCATGTGGGGC
ATAAATCACCCACCCACCGATACTGTACAGACAAATTTGTACACAAGGACCGACACAACA
ACAAGTGTGACAACAGAGGATATAACTAGAACCTTCAAACCAATGATAGGGCCAAGGCCC
CTTGTCAATGGTCAGCAGGGGAGAATTGATTATTATTGGTCGGTATTAAAACCAGGTCAG
ACATTGCGAATAAGATCCAATGGGAATCTAATTGCTCCATGGTATGGACACATTCTTCCA
GGAGAGAGCCACGGAAGAATCCTGAAGACTGATTTAAACAGTGGTAACTGTGTAGTGCAA
TGTCAGACTGAAAGAGGTGGCTTAAACACCACATTGCCGTTCCACAATGTCAGTAAGTAT
GCATTTGGGAACTGCCCAAAGTATGTTGGAGTAAAGAGTCTCAGACTGGCAGTTGGTCTA
AGAAATGTGCCTGCTAGATCAAGTAGAGGACTATTTGGGGCTATAGCTGGTTTCATAGAG
GGAGGTTGGTCAGGGTTAGTCGCTGGTTGGTATGGGTTCCAGCATTCAAATGATCAAGGG
GTAGGTATGGCTGCAGATAGAGGGTCAACTCAAAGGGCAATTGACAAAATAACATCCAAA
GTGAATAATATAGTCGATAAAATGAACAAGCAGTATGAAATTATTGATCATGAATTCAGC
GAGGTTGAAACTAGACTCAATATGATCAATAATAAGATTGATGATCAAATACAAGACATA
TGGGCTTATAATGCAGAATTGCTAGTGCTGCTTGAAAATCAGAAAACACTCGATGAACAT
GATGCAAATGTGAACAATCTATATAACAAAGTGAAGAGGGCACTGGGTTCCAATGCCATG
GAAGACGGGAAAGGATGTTTTGAGCTATACCATAAATGTGCTGATCAGTGCATGGAGACA
ATTCGGAACGGGACCTATAACAGGAGAAAGTATAAAGAGGAAGCAAAACTAGAAAGACAG
AAAATAGAAGGGGTCAAGCTGGAATCTGAAGGAACTTACAAAATCCTCACCATTTATTCG
ACTGTCGCCTCATCTCTTGTGATTGCAATGGGGTTTGCTGCCTTCTTGTTCTGGGCCATG
TCCAATGGATCTTGCAGATGCAACATTTGTATATAATTGGCAAAAACACCCTTGTTTCTA
CT
