# Supplementary material for: A global phylogenetic analysis in order to determine the host species and geography dependent features present in the evolution of avian H9N2 influenza hemagglutinin
Source: PeerJ. 2014 Oct 30;2:e655. doi: 10.7717/peerj.655 (PMC4217197; doi:10.7717/peerj.655)
Supplement: Supplemental Information 5 — There are two directories one for the protein sequences and a second for the nucleotide sequences. There are also two MEGA files that include the nucleotide alignment (.mas file) and the phylogenetic trees (.mts file). [file peerj-02-655-s005.zip › Raw Nucleotide Data/Hunan.fasta]

>gi|401716585|gb|JX437685.1| Influenza A virus (A/egret/Hunan/1/2012(H9N2)) segment 4 hemagglutinin (HA) gene, complete cds
AGCAAAAGCAGGGGAATCTCACAATTAACCAAGATGGAAATAACAACACTAATAGCTATA
CTGCTAATGGTAACTGCGAGCAATGCAGATAAAATCTGCATCGGCTACCAGTCAACAAAC
TCCACAGAGACTGTTGATACGCTAATAGAAAACAATGTTCCTGTGACACATACCAAAGAA
TTGCTACACACAGAGCACAATGGAATGCTGTGCGCAACAGATCTGGGGCATCCTCTCATT
CTAGACACCTGCACTATCGAAGGGCTGGTCTATGGCAATCCTTCTTGTGATCTACTATTG
GGAGGGAAAGAATGGTCCTACATTGTCGAGAGATCATCGGCTGTCAATGGAATGTGTTAT
CCTGGGAATGTAGAGAACCTAGAGGAACTCAGGTCTTTTTTCAGTTCTGCTAGTTCCTAT
CAAAGAGTCCAGATCTTTCCAGACACCATCTGGAATGTGACTTACAGTGGAACAAGCAAA
GCATGTTCGAGTTCATTCTATAGGAGTATGAGATGGCTGACTCATAAGGGCGGTTCTTAT
CCCTTTCAAGATGCCCAATACACTAACAATGAGGGAAAGAACATTCTATTCATGTGGGGC
ATGCATCATCCACCCACTGATACTGAACAGACAAATTTATACAAAAATGCTGATACAACA
ACAAGTGTGACAACAGAAGATATAAATCGAACTTTCAAGCCAGTGATAGGACTAAGACCC
CTTGTCAATGGACAGCAGGGGAGAATTGAATATTATTGGTCAGTATTAAAACCAGGCCAA
ACGTTACGAGTGAGATCCAATGGGAATCTAATTGCACCATGGTATGGGCACATTCTTTCA
GGAGAAAGCCATGGCAGAATCTTAAAGACTGATTTGAACAGTGGTGACTGCATAGTGCAA
TGCCAGACTGAGAAAGGTGGCCTAAATACGACCTTACCGTTTCATAATGTCAGCAAATAT
GCATTTGGGAATTGCCCCAAATACGTTGGAGTAAAGAGTCTCAAATTGGCAGTCGGTTTG
AGGAATGTACCTGCCGCATCAGATAGAGGGCTGTTTGGTGCTATAGCTGGATTCATAGAA
GGAGGTTGGCCAGGGCTAGTTGCTGGCTGGTATGGGTTCCAGCATTCAAATGACCAAGGA
ACTGGAATGGCTGCAGATAGAGAATCAACTCAAGAAGCAGTTAACAAAATAACATCCAAA
GTAAATAATATAATAGACAAAATGAACAAACAATATGAGATCATTGATCATGAATTCAGT
GGAATTGAAGCCAGGCTCAACATGATTAACAACAAGATTGATGACCAAATACAAGACATT
TGGGCCTACAATGCAGAATTGCTAGTACTGCTTGAAAACCAGAAAACACTCGATGAACAT
GACGCGAATGTAAATAATCTATATAACAAGGTGAAAAGAGCATTGGGTTCTAATGCAATA
GAAGATGGAAATGGATGCTTTGAATTGTACCATAAATGTGATGATCAATGTATGGAAACG
ATTAGAAACGGGACCTATGACAAACAAAAGTATCAAGAGGAGTCAAAATTAGAAAGGCAG
AAAATAGAAGGGGTAAAACTGGAATCTGAAGGAACTTACAAAATCCTCACCATTTATTCG
ACTGTCGCCTCATCACTTGTGCTTGCAATGGGGTTTGCTGCCTTTCTGTTCTGGGCCATG
TCCAATGAATCTTGCAGGTGCAACATTTGTATATAATTGGCAAAAACACCCTTGTTTCTA
CT
>gi|383806029|gb|JQ770129.1| Influenza A virus (A/chicken/Hunan/JYZ11/2011(H9N2)) segment 4 hemagglutinin (HA) gene, complete cds
ATGGAGACAGTATCACTAATAACTATACTACTAGTAGTAACAGTAAGCAATGCAGATAAA
ATTTGCATCGGCTATCAATCAACAAACTCCACAGAAACTGTAGACACACTAACAGAAAAC
AATGTTCCTGTGACACATGCCAAAGAATTGCTCCACACAGAGCATAATGGGATGCTGTGT
GCAACAAGCTTGGGACGCCCTCTTATTCTAGACACCTGTACCATTGAAGGACTAATCTAT
GGCAATCCTTCTTGTGATCTATTGTTGGGAGGAAGAGAATGGTCCTATATCGTCGAGAGA
CCATCAGCTGTTAACGGATTGTGTTATCCCGGGAATGTAGAAAATCTAGAAGAACTAAGG
TCACTTTTTAGTTCTGCTAGGTCTTATCAAAGGATCCAGATTTTCCCGGACACAATATGG
AATGTGTCTTACAGTGGGACAAGCAAAGCATGTTCAGATTCATTCTACCGAAGCATGAGA
TGGCTGACTCAAAAGAACAATGCTTACCCTATTCAAGACGCCCAATACACAAATAATCAA
GAAAATAACATTCTTTTCATGTGGGGCATACATCACCCACCCACCGATACTGCGCAGACA
AATCTGTACACAAGAACCGACACAACAACGAGTGTGGCAACAGAAGAAATAAATAGGACC
TTCAAACCATTGATAGGACCAAGGCCTCTTGTTAATGGTTTGCAGGGAAGAATTGATTAT
TATTGGTCGGTATTGAAACCGGGTCAAACACTGCGAATAAGATCTAATGGGAATCTAATA
GCTCCATGGTATGGACACATTCTTTCAGGAGAGAGCCACGGAAGAATCCTGAAGACTGAT
TTAAAAAGGGGTAGCTGCACAGTGCAATGTCAGACAGAAAAAGGTGGATTAAACACAACA
TTGCCATTCCAAAACGTAAGTAAGTATGCATTTGGAAACTGCTCGAAATACATTGGCATA
AAGAGTCTCAAACTTGCAGTTGGTCTGAGGAATGTGCCTTCTAGATCTAGTAGAGGACTA
TTCGGGGCCATAGCAGGATTCATAGAGGGAGGTTGGTCAGGGCTAGTTGCTGGTTGGTAT
GGATTCCAGCATTCAAATGACCAAGGGGTTGGTATGGCAGCAGATAGAGACTCAACCCAA
AAGGCAATTGATAAAATAACATCCAAGGTGAATAACATAGTCGACAAAATGAACAAGCAG
TATGAAATTATTGACCATGAATTCAGTGAGGTTGAAACTAGACTTAACATGATCAATAAT
AAGATTGATGATCAAATTCAAGATATATGGGCATATAATGCAGAATTGCTAGTTCTGCTT
GAGAACCAGAAAACACTCGATGAGCATGATGCAAATGTAAATAATCTATATAATAAAGTG
AAGAGGGCATTGGGTACCAATGCGGTGGAAGATGGGAAAGGATGTTTCGAGCTATACCAC
AAATGTGATGACCAGTGCATGGAGACAATTCGGAACGGGACCTACAACAGGAGGAAGTAT
CAAGAAGAATCAAAATTAGAAAGGCAGAAAATAGAGGGGGTCAAGCTGGAATCTGAAGGA
ACTTACAAAATCCTCACCATTTATTCGACTGTCGCCTCATCTCTTGTAATTGCAATGGGG
TTTGCTGCCTTCTTGTTCTGGGCCATGTCCAATGGGTCTTGCAGATGCAACATTTGTATA
TAA
>gi|327420570|gb|JF714997.1| Influenza A virus (A/chicken/Hunan/U6/2010(H9N2)) segment 4 hemagglutinin (HA) gene, complete cds
ATGGAAGTAGTATCACTGATAACTATGCTACTAGTAGCAACAGTAAGCAATGCAGATAAA
ATCTGCATCGGCTACCAATCAACAAACTCCACAGAAACTGTAGACACACTAACAGAAAAC
AATGTCCCTGTGACACATGCCAAAGAATTGCTACACACAGAGCACAATGGGATGCTGTGT
GCAACAAACTTGGGACATCCTCTTATTCTAGACACCTGTACCATTGAAGGACTAATCTAT
GGCAATCCTTCTTGTGATCTACTGTTGGAAGGAAGAGAATGGTCCTACATCGTCGAGAGA
CCATCGGCTGTCAATGGATTGTGTTACCCCGGGAATGTAGAAAATCTAGAAGAACTAAGG
TCACTTTTTAGTTCTGCTAGTTCTTATCAAAGAATCCAGATTTTTCCGGACACAATCTGG
AATGTGTCTTACAGTGGAACAAGCAAAGCATGTTCAGATTCATTCTACAGAAGCATGAGA
TGGTTGACCCAAAAGAACAACGCTTACCCTATTCAAGACGCCCAATACACAAATAATCGA
GAAAAGAACATTCTTTTCATGTGGGGTATAAATCACCCACCCACCGAGACTGTACAGACA
AATCTGTATACAAGAACCGAAACAACAACAAGTGTGGCAACAGAAGAAATAAATAGGACC
TTCAAACCATTGATAGGACCAAGGCCTCTTGTCAATGGTTTGCAGGGAAGAATTGATTAT
TATTGGTCGGTATTGAAACCAGGTCAAACACTGCGAATAAGATCCAATGGGAATCTAATA
GCTCCATGGTATGGACACATTCTTTCAGGAGAGAGCCACGGAAGAATCCTGAAGACAGAT
TTAAAAAGGGGTAGCTGTACAGTGCAATGTCAGACAGAAAAAGGTGGCTTAAACACAACA
TTGCCATTCCAAAATGTAAGTAAGTACGCATTTGGAAACTGCTCGAAATATGTTGGAGTA
AAGAGTCTCAAACTTGCTGTTGGTCTGAGGAATGTGCCTTCTAAATCTAGTAGAGGACTA
TTTGGGGCCATAGCCGGATTCATAGAGGGAGGTTGGTCAGGGCTAGTTGCTGGTTGGTAT
GGATTCCAGCATTCAAATGACCAAGGTGTTGGTATGGCAGCAGATAGAGACTCAACCCAA
AAGGCAATTGATAAAATAACATCCAAAGTGAATAACATAGTCGATAAAATGAACAAACAG
TATGAAATTATTGATCATGAATTCAGCGAGGTTGAAAATAGACTTAATATGATCAATAAT
AAGATTGATGATCAAATTCAAGACATATGGGCATATAACGCAGAACTGCTAGTGCTGCTT
GAAAACCAGAAAACACTCGATGAGCATGATGCAAATGTAAATAATCTATATAATAAAGTG
AAGAGGGCATTGGGTTCCAATGCAGTGGAAGATGGGAAAGGATGTTTTGAGTTATATCAC
AGATGTGATGACCAGTGCATGGAGACAATTCGGAACGGGACCTACAACAGGAGGAAATAT
CAAGAGGAATCAAGATTAGAAAGGCAGAGAATAGAGGGGGTCAAGCTGGAGTCTGAAGGA
ACTTACAAAATTCTCACCATTTATTCGACTGTCGCCTCATCTCTTGTGATTGCAATGGGG
TTTGCTGCCTTCTTGTTCTGGGCCATGTCCAATGGGTCTTGCAGATGCAACATTTGTATA
TAA
>gi|285028431|gb|GU474550.1| Influenza A virus (A/environment/Hunan/1-18/2007(H9N2)) segment 4 hemagglutinin (HA) gene, complete cds
ATGGAAACAGTATCACTAATAACTATGCTACTAGTAGTAACAGTAAGCAATGCAGATAAA
ATCTGCATCGGCTACCAATCAACAAACTCCACAGAAACTGTAGACACACTAACAGAAAAC
AATGTCCCTGTGACACATGCCAAAGAATTACTCCACACAGAGCATAATGGGATGCTGTGT
GCAACAAGCTTGGGACACCCTCTTATTCTAGACACCTGTACCATTGAAGGACTAATCTAT
GGCAATCCTTCTTGTGATCTACTGTTGGGAGGAAGAGAATGGTCCTATATCGTCGAGAGA
CCATCGGCTGTTAATGGATTGTGTTACCCCGGGAATGTAGAAAATCTAGAAGAGCTGAGG
TCACTTTTTAGCTCTGCTAGTTCTTATCAAAGGATCCAGATTTTTCCAGACACAATCTGG
AATGTGTCTTACAGTGGGACAAGCAAAGCATGTTCAGATTCATTCTACAGAAGCATGAGA
TGGTTGACCCAAAAGAACAACGCTTACCCTATTCAAGACGCCCAATACACAAATAATCGG
GAAAAGAACATTCTTTTCATGTGGGGCATAAATCACCCACCCACCGATACTGCGCAGACA
AATCTGTACACAAGAACCGACACAACAACAAGTGTGGCAACAGAAGAAATAAATAGGACC
TTCAAACCATTGATAGGACCAAGGCCTCTTGTCAATGGTTTGCAGGGAAGAATTGACTAT
TATTGGTCGGTATTGAAACCAGGTCAAACACTGCGAATAAGATCCAATGGGAATCTAATA
GCTCCATGGTATGGACACATTCTTTCAGGAGAGAGCCACGGAAGAATCCTGAAGACTGAT
TTAAAAAGGGGTAGCTGCACAGTGCAATGTCAGACAGAAAAAGGTGGCTTAAACACAACA
TTGCCATTCCAAAATGTAAGTAAGTATGCATTTGGAAACTGCTCGAAATATGTTGGAATA
AAGAGTCTCAAACTTGCAGTTGGTCTGAGGAATGTGCCTTCTAGGTCTAGTAGAGGACTA
TTCGGGGCCATAGCAGGATTCATAGAGGGAGGTTGGTCAGGACTAGTTGCTGGTTGGTAT
GGATTCCAGCATTCAAATGACCAAGGGGTTGGTATGGCAGCAGATAGAGACTCAACCCAA
AAGGCAATTGATAAAATAACATCCAAAGTGAATAACATAGTCGATAAAATGAACAAGCAG
TATGAAATTATTGATCATGAATTCAGCGAGGTTGAAACTAGACTTAACATGATCAATAAT
AAGATTGATGATCAAATTCAAGACATATGGGCATATAATGCAGAATTGCTAGTTCTGCTT
GAAAACCAGAAAACACTCGATGAGCATGATGCAAATGTAAACAATCTATATAATAAAGTG
AAGAGGGCATTGGGCTCCAATGCGGTGGAAGATGGGAAAGGATGTTTCGAGCTATACCAC
AAATGTGATGACCAGTGCATGGAGACAATTCGGAACGGGACCTACAACAGGAGGAAGTAC
CAAGAGGAATCAAAATTAGAAAGACAGAAAATAGAGGGGGTCAAGCTGGAATCTGAAGGA
ACTTACAAAATCCTCACCATTTATTCGACTGTCGCCTCATCTCTTGTGATTGCAATGGGG
TTTGCTGCCTTCTTGTTCTGGGCCATGTCCAATGGGTCTTGCAGATGCAACATTTGTATA
TAA
>gi|285028433|gb|GU474558.1| Influenza A virus (A/feces/Hunan/1-23/2007(H9N2)) segment 4 hemagglutinin (HA) gene, complete cds
ATGGAAACAGTATCACTAATAACTATGCTACTAGTAGTAACAGTAAGCAATGCAGATAAA
ATCTGCATCGGCTACCAATCAACAAACTCCACAGAAACTGTAGACACACTAACAGAAAAC
AATGTCCCTGTGACACATGCCAAAGAATTACTCCACACAGAGCATAATGGGATGCTGTGT
GCAACAAGCTTGGGACACCCTCTTATTCTAGACACCTGTACCATTGAAGGACTAATCTAT
GGCAATCCTTCTTGTGATCTACTGTTGGGAGGAAGAGAATGGTCCTATATCGTCGAGAGA
CCATCGGCTGTTAATGGATTGTGTTACCCCGGGAATGTAGAAAATCTAGAAGAGCTGAGG
TCACTTTTTAGCTCTGCTAGTTCTTATCAAAGGATCCAGATTTTTCCAGACACAATCTGG
AATGTGTCTTACAGTGGGACAAGCAAAGCATGTTCAGATTCATTCTACAGAAGCATGAGA
TGGTTGACCCAAAAGAACAACGCTTACCCTATTCAAGACGCCCAATACACAAATAATCGG
GAAAAGAACATTCTTTTCATGTGGGGCATAAATCACCCACCCACCGATACTGCGCAGACA
AATCTGTACACAAGAACCGACACAACAACAAGTGTGGCAACAGAAGAAATAAATAGGACC
TTCAAACCATTGATAGGACCAAGGCCTCTTGTCAATGGTTTGCAGGGAAGAATTGACTAT
TATTGGTCGGTATTGAAACCAGGTCAAACACTGCGAATAAGATCCAATGGGAATCTAATA
GCTCCATGGTATGGACACATTCTTTCAGGAGAGAGCCACGGAAGAATCCTGAAGACTGAT
TTAAAAAGGGGTAGCTGCACAGTGCAATGTCAGACAGAAAAAGGTGGCTTAAACACAACA
TTGCCATTCCAAAATGTAAGTAAGTATGCATTTGGAAACTGCTCGAAATATGTTGGAATA
AAGAGTCTCAAACTTGCAGTTGGTCTGAGGAATGTGCCTTCTAGGTCTAGTAGAGGACTA
TTCGGGGCCATAGCAGGATTCATAGAGGGAGGTTGGTCAGGACTAGTTGCTGGTTGGTAT
GGATTCCAGCATTCAAATGACCAAGGGGTTGGTATGGCAGCAGATAGAGACTCAACCCAA
AAGGCAATTGATAAAATAACATCCAAAGTGAATAACATAGTCGATAAAATGAACAAGCAG
TATGAAATTATTGATCATGAATTCAGCGAGGTTGAAACTAGACTTAACATGATCAATAAT
AAGATTGATGATCAAATTCAAGACATATGGGCATATAATGCAGAATTGCTAGTTCTGCTT
GAAAACCAGAAAACACTCGATGAGCATGATGCAAATGTAAACAATCTATATAATAAAGTG
AAGAGGGCATTGGGCTCCAATGCGGTGGAAGATGGGAAAGGATGTTTCGAGCTATACCAC
AAATGTGATGACCAGTGCATGGAGACAATTCGGAACGGGACCTACAACAGGAGGAAGTAC
CAAGAGGAATCAAAATTAGAAAGACAGAAAATAGAGGGGGTCAAGCTGGAATCTGAAGGA
ACTTACAAAATCCTCACCATTTATTCGACTGTCGCCTCATCTATTGTGATTGCAATGGGG
TTTGCTGCCTTCTTGTTCTGGGCCATGTCCAATGGGTCTTGCAGATGCAACATTTGTATA
TAA
>gi|212571016|gb|FJ434585.1| Influenza A virus (A/chicken/Hunan/HE5/2007(H9N2)) segment 4 hemagglutinin (HA) gene, complete cds
AGCGAAAGCAGGGGAATTTCACAACCACTCAAGATGGAAACAGTATCACTAATAACTATG
CTGCTAGTAGTAACAATGAGCAATGCAGATAAAATATGCATCGGCTACCAATCAACAAAC
TCCACAGAAACTGTAGACACACTAACAGAAAACAATGTCCCTGTGACACACGCCAAAGAA
TTGCTCCACACAGAGCACAATGGGATGCTGTGCGCAACAACCTTGGGACATCCTCTCATT
CTAGACACCTGTACCATTGAAGGACTAATCTATGGCAATCCTTCTTGTGATCTACTGTTG
GGAGGAAGAGAATGGTCCTATATCGTCGAGAGACCATCGGCTGTTAATGGATTGTGTTAC
CCCGGGAATGTAGAAAATCTAGAAGAGCTAAGGTCACTTTTTAGTTCTGCTAGTTCTTAT
CAAAGGATCCAGATTTTTCCAGACACAATCTGGAATGTGTCTTACAGTGGGACAAGCAAA
GCATGTTCAGATTCATTCTACAGAAGCATGAGATGGTTGACCCAAAAGAACAACGCTTAC
CCTATTCAAGACGCTCAATACACAAATAATCGAGAGAAGAACATTCTTTTCATGTGGGGC
ATAAATCACCCACCCACCGATACTGCGCAGACAAATCTGTACACAAGAACCGACACAACA
ACAAGTGTGGCAACAGAAGAAATAAATAGGACCTTCAAACCATTGATAGGACCAAGGCCT
CTTGTCAATGGTTTACAGGGAAGAATTGATTATTATTGGTCGGTATTGAAACCAGGTCAA
ACACTGCGAATAAGATCCAATGGGAATCTAATAGCTCCATGGTATGGACACATTCTTTCA
GGAGAGAGCCACGGAAGAATCTTGAAGACCGATTTAAAAAGGGGTAGCTGTACAGTGCAA
TGTCAGACAGAAAAAGGTGGCTTAAACACAACATTGCCATTCCAAAATGTAAGTAAGTAT
GCATTTGGAAACTGCTCGAAATATATTGGAGTAAAGAGTCTCAAACTTGCAGTTGGTCTG
AGGAATGTGCCTTCTAGATCTAGTAGAGGACTATTCGGGGCCATAGCTGGATTCATAGAG
GGAGGTTGGTCAGGACTAGTTGCTGGTTGGTATGGATTCCAGCATTCAAATGACCAAGGG
GTTGGTATGGCAGCAGATAGAGACTCAACCCAAAAGGCAATTGATAAAATAACATCCAAA
GTGAATAACATAGTCGATAAAATGAACAAACAGTATGAAATTATTGATCATGAATTCAGT
GAGATTGAAACTAGACTTAACATGATCAATAATAAGATTGATGATCAAATCCAAGACATA
TGGGCATATAACGCAGAATTGCTAGTGCTGCTTGAAAACCAGAAAACACTCGAAGAGCAT
GATGCAAATGTAAACAATCTATACAATAAAGTGAAGAGGGCATTAGGTTCCAATGCAGTG
GAAGATGGGAAAGGATGTTTCGAGCTATACCACAAATGTGATGACCAGTGCATGGCGACA
ATTCGGAACGGGACCTACAACAGGAGAAAGTATCAAGAGGAATCAAAACTAGAAAGACAG
AAAATAGAGGGGGTCAAGCTGGAATCTGAAGGAACTTACAAAATCCTCACCATTTATTCG
ACTGTCGCCTCATCTCTTGTGATTGCAATGGGGTTTGCTGCCTTCTTGTTCTGGGCTATG
TCCAATGGGTCTTGCAGATGCAACATTTGTATATAATTGGCAAAAACACCCTTGTTTCTA
CT
>gi|212571008|gb|FJ434584.1| Influenza A virus (A/chicken/Hunan/HB5/2007(H9N2)) segment 4 hemagglutinin (HA) gene, complete cds
AGCGAAAGCAGGGGAATTTCACTACCACTCAAGATGGAAACAGTATCATTGATAACTATG
CTACTAATAGTAACAGTAAGCAATGCAGATAAAATCTGCATCGGCTACCAATCAACAAAC
TCCACAGAAACTGTAGACACACTAACAGAAAACAATGTCCCTGTGACACATGCCAAAGAA
TTGCTCCACACAGAGCACAATGGGATGCTATGTGCAACAAACTTGGGACATCCTCTTATT
CTAGACACCTGTACCATTGAAGGACTAATCTATGGCAATCCTTCTTGTGATCTACTGTTG
GGAGGAAGAGAATGGTCCTACATCGTCGAGAGACCATCGGCTGTTAATGGATTGTGTTAC
CCCGGGAATGTAGAAAATCTAGAAGAGCTAAGGTCACTTTTTAGTTCTGCTAGTTCTTAT
CAAAGGATCCAGATTTTTCCAGACACAATTTGGAATGTGTCTTACAGTGGAACAAGCAAA
GCATGTTCAGATTCATTCTACAGAAGCATGAGATGGTTGACTCAAAAGAACAACGCTTAT
CCTATTCAAGACGCCCAATACACAAATAATCGAGAAAAGAACATTCTTTTCATGTGGGGC
ATAAATCACCCACCCACCGAGACTGCGCAGACAAATCTGTACACAAGAACCGACACAACA
ACAAGTGTGGCAACAGAAGAAATAAATAGGACCTTCAAACCATTGATAGGACCAAGGCCT
CTTGTCAATGGTTTGCAGGGAAGAATTGATTATTATTGGTCGGTATTGAAACCAGGTCAA
ACACTGCGAATAAGATCCAATGGGAATCTAATAGCTCCATGGTATGGACACATTCTTTCA
GGAGAGAGCCACGGAAGAATCCTGAAGACTGATTTAAGAAGGGGTAGCTGTACAGTGCAA
TGTCAGACAGAAAAAGGTGGTTTAAACACAACATTGCCGTTCCAAAATGTAAGTAAGTAT
GCATTTGGAAACTGCTCGAAATATGTTGGAATAAAGAGTCTCAAACTTGCAGTTGGTCTG
AGGAATGTGCCTTCTAGATCTAGTAGAGGATTATTTGGGGCCATAGCTGGATTCATAGAG
GGAGGTTGGTCAGGACTAGTTGCTGGTTGGTATGGATTCCAGCATTCAAATGACCAAGGG
GTTGGTATGGCAGCAGATAGAGACTCAACCCAAAAGGCAATTGATAAAATAACATCCAAA
GTGAATAACATAGTCGATAAAATGAACAAACAGTATGAAGTTATTGATCATGAATTCAGC
GAGGTTGAAAATAGACTTAATATGATCAATAATAAGATTGATGATCAAATTCAAGACATA
TGGGCATATAACGCAGAACTGCTAGTGCTGCTTGAAAATCAGAAAACACTCGATGAGCAT
GATGCAAATGTAAACAATCTATATAATAAAGTGAAGAGGGCATTGGGTTCCAATGCAGTG
GAGGATGGGAAAGGATGTTTCGAGCTATATCACAAATGTGATGACCAGTGCATGGAGACA
ATTCGGAACGGGACCTACAACAAGAGGAAGTATCAAGAGGTATCAAAATTAGAAAGACAG
AGAATAGAGGGGGTCAAGCTGGAATCTGAAGGGACTTACAAAATCCTCACCATTTATTCG
ACTGTCGCCTCATCTCTTGTGATTGCAATGGGGTTTGCTGCCTTCTTGTTCTGGGCCATG
TCCAACGGGTCTTGCAGATGCAACATTTGTATATAATTGGCAAAAACACC
>gi|212570887|gb|FJ434568.1| Influenza A virus (A/chicken/Hunan/HA17/2007(H9N2)) segment 4 hemagglutinin (HA) gene, complete cds
AGCGAAAGCAGGGGAATTTCACTACCACTCAAGATGGAAACAGTATCATTGATAACTATG
CTACTAGTAGTAACAGTAAGCAATGCAGATAAAATCTGCATCGGCTACCAATCAACAAAC
TCCACAGAAACTGTAGACACACTAACAGAAAACAATGTCCCTGTGACACATGCCAAAGAA
TTGCTCCACACAGAGCACAATGGGATGCTGTGTGCAACAAACTTGGGACATCCTCTTATT
CTAGACACTTGTACCATTGAAGGACTAATCTATGGCAATCCTTCTTGTGATCTACTGTTG
GGAGGAAGAGAATGGTCCTACATCGTCGAGAGACCATCGGCTGTTAATGGATTGTGTTAC
CCCGGGAATGTAGAAAATCTAGAAGAGCTAAGGTCACTTTTTAGTTCTGCTAGTTCTTAT
CAAAGAATCCAGATTTTTCCAGACACAATCTGGAATGTGTCTTACAGTGGAACAAGCAAA
GCATGTTCAGATTCATTCTACAGAAGCATGAGATGGTTGACTCAAAAGAACAACGCTTAT
CCTATTCAAGACGCCCAATACACAAATAATCGAGAAAAGAACATTCTTTTCATGTGGGGC
ATAAATCACCCACCCACCGAGACTGCGCAGACAAATCTGTACACAAGAACCGACACAACA
ACAAGTGTGGCAACAGAAGAAATAAATAGGACCTTCAAACCATTGATAGGACCAAGGCCT
CTTGTCAATGGTTTGCAGGGAAGAATTGATTATTATTGGTCGGTATTGAAACCAGGTCAA
ACACTGCGAATAAGATCCAATGGGAATCTAATAGCTCCATGGTATGGACACATTCTTTCA
GGTGAGAGCCACGGAAGAATCCTGAAGACTGATTTAAAAAGGGGTAGCTGTACAGTGCAA
TGTCAGACAGAAAAAGGTGGTTTAAACACAACATTGCCATTCCAAAATGTAAGTAAGTAT
GCATTTGGAAACTGCTCGAAATATGTTGGGATAAAGAGTCTCAAACTTGCAGTTGGTCTG
AGGAATGTGCCTTCTAGATCTAGTAGAGGATTATTTGGGGCCATAGCTGGATTCATAGAG
GGAGGTTGGTCAGGACTAGTTGCTGGTTGGTATGGATTCCAGCATTCAAATGACCAAGGG
GTTGGTATGGCAGCAGATAGAGACTCAACCCAAAAGGCAATTGATAAAATAACATCCAAA
GTGAATAACATAGTCGATAAAATGAACAAACAGTATGAAATTATTGATCATGAATTCAGC
GAGGTTGAAAATAGACTCAATATGATCAATAATAAGATTGATGATCAAATTCAAGACATA
TGGGCATATAACGCAGAACTGCTAGTGCTGCTTGAAAATCAGAAAACACTCGATGAGCAT
GATGCAAATGTAAACAATCTATATAATAAAGTGAAGAGGGCATTGGGTTCCAATGCAGTG
GAAGATGGGAAAGGATGTTTCGAGCTATATCACAAATGTGATGACCAGTGCATGGAGACA
ATTCGGAACGGGACCTACAACAGGAGGAAGTATCAAGAGGAATCAAAATTAGAAAGACAG
AGAATAGAGGGGGTCAAGCTGGAATCTGAAGGAACTTACAAAATCCTCACCATTTATTCG
ACTGTCGCCTCATCTCTTGTGATTGCAATGGGGTTTGCTGCCTTCTTGTTCTGGGCCATG
TCCAACGGGTCTTGCAGATGCAACATTTGTATATAATTGGCAAAAACACCCTTGTTCTAC
T
>gi|212570877|gb|FJ434567.1| Influenza A virus (A/chicken/Hunan/HB25/2007(H9N2)) segment 4 hemagglutinin (HA) gene, complete cds
AGCGAAAGCAGGGGAATTTCACTACCACTCAAGATGGAAACAGTATCATTGATAACTATG
CTACTAGTAGTAACAGTAAGCAATGCAGATAAAATCTGCATCGGCTACCAATCAACAAAC
TCCACAGAAACTGTAGACACACTAACAGAAAACAATGTCCCTGTGACACATGCCAAAGAA
TTGCTCCACACAGAGCACAATGGGATGCTGTGTGCAACAAACTTGGGACATCCTCTTATT
CTAGACACTTGTACCATTGAAGGACTAATCTATGGCAATCCTTCTTGTGATCTACTGTTG
GGAGGAAGAGAATGGTCCTACATCGTCGAGAGACCATCGGCTGTTAATGGATTGTGTTAC
CCCGGGAATGTAGAAAATCTAGAAGAGCTAAGGTCACTTTTTAGTTCTGCTAGTTCTTAT
CAAAGAATCCAGATTTTTCCAGACACAATCTGGAATGTGTCTTACAGTGGAACAAGCAAA
GCATGTTCAGATTCATTCTACAGAAGCATGAGATGGTTGACTCAAAAGAACAACGCTTAT
CCTATTCAAGACGCCCAATACACAAATAATCGAGAAAAGAACATTCTTTTCATGTGGGGC
ATAAATCACCCACCCACCGAGACTGCGCAGACAAATCTGTACACAAGAACCGACACAACA
ACAAGTGTGGCAACAGAAGAAATAAATAGGACCTTCAAACCATTGATAGGACCAAGGCCT
CTTGTCAATGGTTTGCAGGGAAGAATTGATTATTATTGGTCGGTATTGAAACCAGGTCAA
ACACTGCGAATAAGATCCAATGGGAATCTAATAGCTCCATGGTATGGACGCATTCTTTCA
GGAGAGAGCCACGGAAGAATCCTGAAGACTGATTTAAAAAGGGGTAGCTGTACAGTGCAA
TGTCAGACAGAAAAAAGTGGTTTAAACACAACATTGCCATTCCAAAATGTAAGTAAGTAT
GCATTTGGAAACTGCTCGAAATATGTTGGGATAAAGAGTCTCAAACTTGCAGTTGGTCTG
AGGAATGTGCCTTCTAGATCTAGTAGAGGATTATTTGGGGCCATAGCTGGATTCATAGAG
GGAGGTTGGTCAGGACTAGTTGCTGGTTGGTATGGATTCCAGCATTCAAATGACCAAGGG
GTTGGTATGGCAGCAGATAGAGACTCAACCCAAAAGGCAATTGATAAAATAACATCCAAA
GTGAATAACATAGTCGATAAAATGAACAAACAGTATGAAATTATTGATCATGAATTCAGC
GAGGTTGAAAATAGACTCAATATGATCAATAATGAGATTGATGATCAAATTCAAGACATA
TGGGCATATAACGCAGAACTGCTAGTGCTGCTTGAAAATCAGAAAACACTCGATGAGCAT
GATGCAAATGTAAACAGTCTATATAATAAAGTGAAGAGGGCATTGGGTTCCAATGCAGTG
GAAGATGGGAAAGGATGTTTCGAGCTATATCACAAATGTGATGACCAGTGCATGGAGACA
ATTCGGAACGGGACCTACAACAGGAGGAAGTATCAAGAGGAATCAAAATTAGAAAGACAG
AGAATAGAGGGGGTCAAGCTGGAATCTGAAGGAACTTACAAAATCCTCACCATTTATTCG
ACTGTCGCCTCATCTCTTGTGATTGCAATGGGGTTTGCTGCCTTCTTGTTCTGGGCCATG
TCCAACGGGTCTTGCAGATGCAACATTTGTATATAATTGGCAAAAACACCCTTGTTTCAC
T
>gi|212570866|gb|FJ434566.1| Influenza A virus (A/chicken/Hunan/HB29/2007(H9N2)) segment 4 hemagglutinin (HA) gene, complete cds
AGCGAAAGCAGGGGAATTTCACTACCACTCAAGATGGAAACAGTATCATTGATAACTATG
CTACTAGCAGTAACAGTGAGCAATGCAGATAAAATCTGCATCGGCTACCAATCAACAAAC
TCCACAGAAACTGTAGACACACTAACAGAAAACAATGTCCCTGTGACACATGCCAAAGAA
TTGCTCCACACAGAGCACAATGGGATGCTGTGTGCAACAAACTTGGGACATCCTCTTATT
CTAGACACCTGTACCATTGAAGGACTAATCTATGGCAATCCTTCTTGTGATCTACTGTTG
GGAGGAAGAGAATGGTCCTACATCGTCGAGAGACCATCGGCTGTTAATGGATTGTGTTAC
CCCGGGAATGTAGAAAATCTAGAAGAGCTAAGGTCACTTTTTAGTTCTGCTAGTTCTTAT
CAAAGGATCCAGATTTTTCCAGACACAATCTGGAATGTGTCTTACAGTGGAACAAGCAAA
GCATGTTCAGATTCATTCTACAGAAGCATGAGATGGTTGACTCAAAAGAACAACGCTTAT
CCTATTCAAGACGCCCAATACACAAATAATCGAGAAAAGAACATTCTTTTCATGTGGGGC
ATAAATCACCCACCCACCGAGACTGCGCAGACAAATCTGTACACAAGAACTGACACAACA
ACAAGTGTGGCAACAGAAGAAATAAATAGGACCTTCAAACCGTTGATAGGACCAAGACCT
CTTGTCAATGGTTTGCAGGGAAGAATTGATTATTATTGGTCGGTATTGAAACCAGGTCAA
ACACTGCGAATAAGATCCAATGGGAATCTAATAGCTCCATGGTATGGACACATTCTTTCA
GGAGAGAGCCACGGAAGAATCCTGAAGACTGATTTAAAAAGGGGTAGCTGTACAGTGCAA
TGTCAGACAGAAAAAGGTGGTTTAAACACAACATTGCCATTCCAAAATGTAAGTAAGTAT
GCATTTGGAAACTGTTCGAAATATGTTGGAATAAAGAGTCTCAAACTTGCAGTTGGTCTG
AGGAATGTGCCTTCTAGATCTAGTAGAGGATTATTTGTGGCCATAGCTGGATTTATAGAG
GGAGGTTGGTCAGGACTAGTTGCTGGTTGGTATGGATTCCAGCATTCAAATGACCAAGGG
GTTGGTATGGCAGCAGATAGAGACTCAACCCAAAAGGCAATTGATAAAATAACATCCAAA
GTGAATAACATAGTCGATAAAATGAACAAACAGTATGAAATTATTGATCATGAATTCAGC
GAGGTTGAAAATAGACTTAACATGATCAATAATAAGATTGATGATCAAATTCAAGACATA
TGGGCATATAACGCAGAACTGCTAGTGCTGCTTGAAAATCAGAAAACACTCGATGAGCAT
GATGCAAATGTAAACAATCTATATAATAAAGTGAAGAGGGCATTGGGTTCCAATGCAGTG
GAAGATGGGAAAGGATGTTTCGAGCTATATCACAAATGTGATGACCAGTGCATGGAGACA
ATTCGGAACGGGACCTACAACAGGAGGAAGTATCAAGAGGAATCAAAATTAGAAAGACAG
AGAATAGAGGGGGTCAAGCTGGAATCTGAAGGAACTTACAAAATCCTCACCATTTATTCG
ACTGTCGCCTCATCTCTTGTGATTGCAATGGGGTTTGCTGCCTTCTTGTTCTGGGCCATG
TCCAATGGGTCTTGCAGATGCAACATTTGTATATAATTGGCAAAAACACCCTTTTTCTAC
T
>gi|212570859|gb|FJ434565.1| Influenza A virus (A/chicken/Hunan/HG29/2007(H9N2)) segment 4 hemagglutinin (HA) gene, complete cds
AGCGAAAGCAGGGGAAATTCACAACCACTCAAGATGGAAACAATATCACTAATAACTATG
CTACTAGTAGTAACAGTAAGCAATGCAGATAAAATCTGCATCGGTTACCAATCAACAAAC
TCCACAGAAACTGTAGACACACTAACAGAAAACAATGTCCCTGTGACACGTGCCAAAGAA
TTGCTCCACACAGAGCACAATGGGATGCTGTGTGCAACAAACTTGGGACATCCTCTTGTT
CTAGACACCTGTACCATTGAAGGACTAATCTATGGCAATCCTTCTTGTGATCTACTGTTG
GGAGGAAGAGAATGGTCCTACATCGTCGAGAGACCATCGGCTGTTAATGGATTGTGTTAC
CCCGGGAATGTAGAAAATCTAGAAGAGCTAAGGTCACTTTTTAGTTCTGCTAGTTCTTAT
CAAAGGATTCAGATTTTTCCAGACACAATCTGGAATGTGTCTTACAGTGGGACAAGCAAA
GCATGTTCAGATTCATTCTACAGAAGCATGAGATGGTTGACCCAAAAGAACAACGCTTAC
CCTATTCAAGACGCCCAATACACAAATAATCGAGAAAAGAACATTCTTTTCATGTGGGGT
ATAAATCACCCACCCACCGATACTGCGCAAACAAATCTGTACACAAGAACCGACACAACA
ACAAGTGTGGCAACAGAAGAAATAAATAGGACCTTCAAACCGTTGATAGGACCAAGGCCT
CTTGTCAATGGTTTGCAGGGAAGAATTGATTATTATTGGTCGGTATTGAAACCAGGTCAA
ACACTGCGAATAAGATCCAATGGGAACCTAATAGCTCCATGGTATGGACACATTCTTTCA
GGAGAGAGCCACGGAAGAATCCTGAAGACTGATTTAAAAAGGGGTAGCTGTACAGTGCAA
TGTCAGACAGAAAAAGGTGGCTTAAACACAACATTGCCATTCCAAAATGTAAGTAAGTAT
GCATTTGGAAACTGCTCGAAATATATTGGAATAAAGAGCCTCAAACTTGCAGTTGGCCTG
AGGAATGTGCCTTCTAGATCTAGTAGAGGACTATTCGGGGCCATAGCTGGATTCATAGAA
GGAGGTTGGTCAGGGCTAGTTGCTGGTTGGTATGGATTCCAGCATTCAAATGACCAAGGG
GTTGGTATGGCAGCAGATAGAGACTCAACCCAAAAGGCAATTGATAAAATAACATCCAAA
GTGAATAACATAGTCGATAAAATGAACAAACAGTATGAAATTATTGATCATGAATTCAGC
GAGGTTGAAACTAGACTTAACATGATCAATAATAAGATTGATGATCAAATTCAGGACATA
TGGTCATATAACGCAGAATTGCTAGTGCTGCTTGAAAACCAGAAAACACTCGATGAGCAT
GATGCAAATGTAAACAATCTATATAATAAAGTGAAGAGGGCATTGGGTTCCAATGCAGTG
GAAGATGGGAAAGGATGTTTCGAGCTATACCACAAATGTGATGACCAGTGCATGGAGACA
ATTCGGAATGGGACCTACAACAGGAGGAAGTATCAAGAGGAATCAAAATTAGAAAGACAG
AAAATAGAGGGGGTCAAGCTGGAGTCTGAAGGAACTTACAAAATCCTCACCATTTATTCG
ACTGTCGCCTCATCTCTTGTGATTGCAATGGGGTTTGCTGCCTTCTTGTTCTGGGCCATG
TCCAATGGGTCTTGCAGATGCAACATTTGTATATAATTGGCAAAAAAACACCCTTGTTTC
TACT
>gi|285028445|gb|GU474606.1| Influenza A virus (A/environment/Hunan/5-38/2007(H9N2)) segment 4 hemagglutinin (HA) gene, complete cds
ATGGAAACAGTATCACTAATAACTATGCTACTAGTAGCAACAGTAAGCAATGCAGATAAA
ATCTGCATCGGCTACCAATCAACAAACTCCACAGAAACGGTAGACACACTAACAGAAAAC
AATGTCCCTGTGACACATGCCAAAGAATTGCTCCACTCAGAGCACAATGGGATGCTGTGT
GCAACAAACTTGGGACAACCTCTTATTCTAGACACCTGTACCATTGAAGGACTAATCTAT
GGCAATCCTTCTTGTGATCTACTGTTGGGAGGAAGAGAATGGTCCTACATCGTCGAGAGA
CCATCAGCTGTTAATGGATTGTGTTACCCCGGGACTGTAGAAAACCTAGAAGAGCTAAGG
TCACTTTTTAGTTCTGCTAGTTCCTATCAAAGGATCCAGATTTTTCCAGACACAATCTGG
AATGTGTCTTACAGTGGGACAAGCAAAGCATGTTCAGATTCATTCTACAGAAGCATGAGA
TGGTTGACCCAAAAGAACAACGCTTACCCTATTCAAGACGCCCAATACACAAATAATCAA
GAAAAGAACATTCTTTTCATGTGGGGCATAAATCATCCACCCACCGATACTGCGCAAACA
AATCTGTACACAAGAACCGACACAACAACAAGTGTGGCAACAGAAGAAATAAATAGGACC
TTCAAACCATTGATAGGACCAAGGCCTCTTGTCAATGGTTTACAGGGAAGAATTGATTAT
TATTGGTCAGTATTGAAACCAGGTCAAACACTGCGAATAAGGTCTAATGGGAATCTAATA
GCTCCATGGTATGGACACATTCTTTCAGGAGAGAGCCACGGAAGAATCCTGAAGACTGAT
TTAAAAAGGGGTAGCTGTACAGTGCAATGTCAGACAGAAAAAGGTGGCTTAAACACAACA
TTGCCATTCCAAAATGTAAGTAAGTATGCATTTGGAAACTGCTCGAAATACGTTGGAGTA
AAAAGTCTCAAACTTGCAGTTGGTCTGAGGAATGTGCCTTCTAGATCTAGTAGAGGACTA
TTCGGGGCCATAGCTGGATTCATAGAGGGAGGTTGGTCAGGACTAGTTGCTGGTTGGTAT
GGATTCCAGCATTCAAATGACCAAGGGATTGGTATGGCAGCAGATAGAGACTCAACCCAA
AAGGCAATTGATAAAATAACATCCAAAGTGAATAACATAGTCGATAAAATGAACAAACAG
TATGAAATTATTGATCATGAATTCAGTGAGGTTGAGACTAGACTTAACATGATCAATAAT
AAGATCGATGATCAAATTCAAGACCTATGGGCATATAATGCAGAATTGCTAGTACTGCTT
GAAAACCAGAAAACACTCGATGAGCATGATGCAAATGTAAACAATCTATATAATAAAGTG
AAGAGGGCATTAGGTTCCAATGCAGTGGAAGATGGGAAAGGATGTTTTGAGCTATACCAC
AAATGTGATGACCAGTGCATGGAGACAATTCGAAACGGGACCTACAACAGAAAGAGGTAT
CAAGAGGAATCAAAATTGGAAAGACAGAAAATAGAGGGGGTCAAGCTGGAATCTGAAGGA
ACTTACAAAATCCTCACCATTTATTCGACTGTCGCCTCATCTCTTGTGATTGCAATGGGG
TTTGCTGCCTTCTTGTTCTGGGCCATGTCCAATGGGTCTTGCAGATGCAACATTTGTATA
TAA
>gi|285028443|gb|GU474598.1| Influenza A virus (A/feces/Hunan/3-91/2007(H9N2)) segment 4 hemagglutinin (HA) gene, complete cds
ATGGAAACAGTATCACTAATAACTATGCTACTAGTAGCAACAGTAAGCAATGCAGATAAA
ATCTGCATCGGCTACCAATCAACAAACTCCACAGAAACTGTAGACACACTAACAGAAAAC
AATGTCCCTGTGACACATGCCAAAGAATTGCTCCACTCAGAGCACAATGGGATGCTGTGT
GCAACAAACTTGGGACAACCTCTTATTCTAGACACCTGTACCATTGAAGGACTAATCTAT
GGCAATCCTTCTTGTGATCTACTGTTGGGAGGAAGAGAATGGTCCTACATCGTCGAGAGA
CCATCAGCTGTTAATGGATTGTGTTACCCCGGGACTGTAGAAAACCTAGAAGAGCTAAGG
TCACTTTTTAGTTCTGCTAGTTCCTATCAAAGGATCCAGATTTTTCCAGACACAATCTGG
AATGTGTCTTACAGTGGGACAAGCAAAGCATGTTCAGATTCATTCTACAGAAGCATGAGA
TGGTTGACCCAAAAGAACAACGCTTACCCTATTCAAGACGCCCAATACACAAATAATCAA
GAAAAGAACATTCTTTTCATGTGGGGCATAAATCGTCCACCCACCGATACTGCGCAAACA
AATCTGTACACAAGAACCGACACAACAACAAGTGTGGCAACAGAAGAAATAAATAGGACC
TTCAAACCATTGATAGGGCCAAGGCCTCTTGTCAATGGTTTACAGGGAAGAATTGATTAT
TATTGGTCAGTATTGAAACCAGGTCAAACACTGCGAATAAGGTCTAATGGGAATCTAATA
GCTCCATGGTATGGACACATTCTTTCAGGAGAGAGCCACGGAAGAATCCTGAAGACTGAT
TTAAAAAGGGGTAGCTGTACAGTGCAATGTCAGACAGAAAAAGGTGGCTTAAACACAACA
TTGCCATTCCAAAATGTAAGTAAGTATGCATTTGGAACCTGCTCGAAATACGTTGGAGTA
AAAAGTCTCAAACTTGCAGTTGGTCTGAGGAATGTGCCTTCTAGATCTAGTAGAGGACTA
TTCGGGGCCATAGCTGGATTCATAGAGGGAGGTTGGTCAGGACTAGTTGCTGGTTGGTAT
GGATTCCAGCATTCAAATGACCAAGGGATTGGTATGGCAGCAGATAGAGACTCAACCCAA
AAGGCAATTGATAAAATAACATCCAAAGTGAATAACATAGTCGATAAAATGAACAAACAG
TATGAAATTATTGATCATGAATTCAGTGAGGTTGAGACTAGACTTAACATGATCAATAAT
AAGATCGATGATCAAATTCAAGACCTATGGGCATATAATGCAGAATTGCTAGTACTGCTT
GAAAACCAGAAAACACTCGATGAGCATGATGCAAATGTAAACAATCTATATAATAAAGTG
AAGAGGGCATTAGGTTCCAATGCAGTGGAAGATGGGAAAGGATGTTTTGAGCTATACCAC
AAATGTGATGACCAGTGCATGGAGACAATTCGAAACGGGACCTACAACAGAAAGAGGTAC
CAAGAGGAATCAAAATTGGAAAGACAGAAAATAGAGGGGGTCAAGCTGGAATCTGAAGGA
ACTTACAAAATCCTCACCATTTATTCGACTGTCGCCTCATCTCTTGTGATTGCAATGGGG
TTTGCTGCCTTCTTGTTCTGGGCCATGTCCAATGGGTCTTGCAGATGCAACATTTGTATA
TAA
>gi|285028441|gb|GU474590.1| Influenza A virus (A/environment/Hunan/2-84/2007(H9N2)) segment 4 hemagglutinin (HA) gene, complete cds
AGCAAAAGCAGGGGAATTTTACAACCACTCAAGATGGAAACAGTATCACTAATAGCTATG
CTACTAGTAGTAACAGTAAGCAATGCAGATAAAATCTGCATCGGCTACCAATCAACAAAC
TCCACAGAAACTGTAGACACACTAACAGAAAACAATGTCCCTGTGACACATGCCAAAGAA
TTACTCCACACAGAGCATAATGGGATGCTGTGTGCAACAAGCTTGGGACACCCTCTTATT
CTAGACACCTGTACCATTGAAGGACTAATCTATGGCAATCCTTCTTGTGATCTACTGTTG
GGAGGAAGAGAATGGTCCTATATCGTCGAGAGACCATCGGCTGTTAATGGATTGTGTTAC
CCCGGGAATGTAGAAAATCTAGAAGAGCTGAGGTCACTTTTTAGCTCTGCTAGTTCTTAT
CAAAGGATCCAGATTTTTCCAGACACAATCTGGAATGTGTCTTACAGTGGGACAAGCAAA
GCATGTTCAGATTCATTCTACAGAAGCATGAGATGGTTGACCCAAAAGAACAACGCTTAC
CCTATTCAAGACGCCCAATACACAAATAATCGGGAAAAGAACATTCTTTTCATGTGGGGC
ATAAATCACCCACCCACTGATACTGCGCAGACAAATCTGTACACAAGAACCGACACAACA
ACAAGTGTGGCAACAGAAGAAATAAATAGGACCTTCAAATCATTGATAGGACCAAGGCCT
CTTGTCAATGGTTTGCAGGGAAGAATTGACTATTATTGGTCGGTATTGAAACCAGGTCAA
ACACTGCGAATAAGATCCAATGGGAATCTAATAGCTCCATGGTATGGACACATTCTTTCA
GGAGAGAGCCACGGAAGAATCCTGAAGACTGATTTAAAAAGGGGTAGCTGCACAGTGCAA
TGTCAGACAGAAAAAGGTGGCTTAAACACAACATTGCCATTCCAAAATGTAAGTAAGTAT
GCATTTGGAAACTGCTCGAAATATGTTGGAATAAAGAGTCTCAAACTTGCAGTTGGTCTG
AGGAATGTGCCTTCTAGGTCTAGTAGAGGACTATTCGGGGCCATAGCAGGATTCATAGAG
GGAGGTTGGTCAGGACTAGTTGCTGGTTGGTATGGATTCCAGCATTCAAATGACCAAGGG
GTTGGTATGGCAGCAGATAGAGACTCAACCCAAAAGGCAATTGATAAAATAACATCCAAA
GTGAATAACATAGTCGATAAAATGAACAAGCAGTATGAAATTATTGATCATGAATTCAGC
GAGGTTGAAACTAGACTTAACATGATCAATAATAAGATTGATGATCAAATTCAAGACATA
TGGGCATATAATGCAGAATTGCTAGTTCTGCTTGAAAACCAGAAAACACTCGATGAGCAT
GATGCAAATGTAAACAATCTATATAATAAAGTGAAGAGGGCATTGGGCTCCAATGCGGTG
GAAGATGGGAAAGGATGTTTCGAGCTATACCACAAATGTGATGACCAGTGCATGGAGACA
ATTCGGAACGGGACCTACAACAGGAGGAAGTACCAAGAGGAATCAAAATTAGAAAGACAG
AAAATAGAGGGGGTCAAGCTGGAATCTGAAGGAACTTACAAAATCCTCACCATTTATTCG
ACTGTCGCCTCATCTATTGTGATTGCAATGGGGTTTGCTGCCTTCTTGTTCTGGGCCATG
TCCAATGGGTCTTGCAGATGCAACATTTGTATATAA
>gi|285028439|gb|GU474582.1| Influenza A virus (A/feces/Hunan/2-28/2007(H9N2)) segment 4 hemagglutinin (HA) gene, complete cds
AGCAAAAGCAGGGGTATTTCACAACCACTCAAGATGGAAACAGTATCACTAATAACTATG
CTACTAGTAGTAACAGTAAGCAATGCAGATAAAATCTGCATCGGCAGCCAATCAACAAAC
TCCACAGAAACTGTAGACACACTAACAGAAAACAATGTCCCTGTGACACATGCCAAAGAA
TTACTCCACACAGAGCATAATGGGATGCTGTGTGCAACAAGCTTGGGACACCCTCTTATT
CTAGACACCTGTACCATTGAAGGACTAATCTATGGCAATCCTTCTTGTGATCTACTGTTG
GGAGGAAGAGAATGGTCCTATATCGTCGAGAGACCATCGGCTGTTAATGGATTGTGTTAC
CCCGGGAATGTAGAAAATCTAGAAGAGCTGAGGTCACTTTTTAGCTCTGCTAGTTCTTAT
CAAAGGATCCAGATTTTTCCAGACACAATCTGGAATGTGTCTTACAGTGGGACAAGCAAA
GCATGTTCAGATTCATTCTACAGAAGCATGAGATGGTTGACCCAAAAGAACAACGCTTAC
CCTATTCAAGACGCCCAATACACAAATAATCGGGAAAAGAACATTCTTTTCATGTGGGGC
ATAAATCACCCACCCACTGATACTACGCAGACAAATCTGTACACAAGAACCGACACAACA
ACAAGTGTGGCAACAGAAGAAATAAATAGGACCTTCAAACCATTGATAGGACCAAGGCCT
CTTGTCAATGGTTTGCAGGGAAGAATTGACTATTATTGGTCGGTATTGAAACCAGGTCAA
ACACTGCGAATAATATCCAATGGGAATCTAATAGCTCCATGGTATGGACACATTCTTTCA
CGAGAGAGCCACGGAAGAATCCTGAAGACTGATTTAAAAAGGGGTAGCTGCACAGTGCAA
TGTCAGACAGAAAAAGGTGGCTTAAACACAACATTGCCATTCCAAAATGTAAGTAAGTAT
GCATTTGGAAACTGCTCGAAATATGTTGGAATAAAGAGTCTCAAACTTGCAGTTGGTATG
AGGAATGTGCCTTCTAGGTCTAGTAGAGGACTATTCGGGGCCATAGCAGGATTCATAGAG
GGAGGTTGGTCAGGACTAGTTGCTGGTTGGTATGGATTCCAGCATTCAAATGACCAAGGG
GTTGGTATGGCAGCAGATAGAGACTCAACCCAAAAGGCAATTGATAAAATAACATCCAAA
GTGAATAACATAGTCGATAAAATGAACAAGCAGTATGAAATTATTGATCATGAATTCAGC
GAGGTTGAAACTAGACTTAACATGATCAATAATAAGATTGATGATCAAATTCAAGACATA
TGGGCATATAATGCAGAATTGCTAGTTCTGCTTGAAAACCAGAAAACACTCGATGAGCAT
GATGCAAATGTAAACAATCTATATAATAAAGTGAAGAGGGCATTGGGCTCCAATGCGGTG
GAAGATGGGAAAGGATGTTTCGAGCTATACCACAAATGTGATGACCAGTGCATGGAGACA
ATTCGGAACGGGACCTACAACAGGAGGAAGTACCAAGAGGAATCAAAATTAGAAAGACAG
AAAATAGAGGGGGTCAAGCTGGAATCTGAAGGAACTTACAAAATCCTTACCATTTATTCG
ACTGTCGCCTCATCTATTGTGATTGCAATGGGGTTTGCTGCCTTCTTGTTCTGGGCCATG
TCCAATGGGTCTTGCAGATGCAACATTTGTATATAA
>gi|285028437|gb|GU474574.1| Influenza A virus (A/environment/Hunan/1-81/2007(H9N2)) segment 4 hemagglutinin (HA) gene, complete cds
AGCAAAAGCAGGGGAATTTTACAACCACTCAAGATGGAAACAGTATCACTAATAGCTATG
CTACTAGTAGTAACAGTAAGCAATGCAGATAAAATCTGCATCGGCTACCAATCAACAAAC
TCCACAGAAACTGTAGACACACTAACAGAAAACAATGTCCCTGTGACACATGCCAAAGAA
TTACTCCACACAGAGCATAATGGGATGCTGTGTGCAACAAGCTTGGGACACCCTCTTATT
CTAGACACCTGTACCATTGAAGGACTAATCTATGGCAATCCTTCTTGTGATCTACTGTTG
GGAGGAAGAGAATGGTCCTATATCGTCGAGAGACCATCGGCTGTTAATGGATTGTGTTAC
CCCGGGAATGTAGAAAATCTAGAAGAGCTGAGGTCACTTTTTAGCTCTGCTAGTTCTTAT
CAAAGGATCCAGATTTTTCCAGACACAATCTGGAATGTGTCTTACAGTGGGACAAGCAAA
GCATGTTCAGATTCATTCTACAGAAGCATGAGATGGTTGACCCAAAAGAACAACGCTTAC
CCTATTCAAGACGCCCAATACACAAATAATCGGGAAAAGAACATTCTTTTCATGTGGGGC
ATAAATCACCCACCCACTGATACTGCGCAGACAAATCTGTACACAAGAACCGACACAACA
ACAAGTGTGGCAACAGAAGAAATAAATAGGACCTTCAAACCATTGATAGGACCAAGGCCT
CTTGTCAATGGTTTGCAGGGAAGAATTGACTATTATTGGTCGGTATTGAAACCAGGTCAA
ACACTGCGAATAAGATCCAATGGGAATCTAATAGCTCCATGGTATGGACACATTCTTTCA
GGAGAGAGCCACGGAAGAATCCTGAAGACTGATTTAAAAAGGGGTAGCTGCACAGTGCAA
TGTCAGACAGAAAAAGGTGGCTTAAACACAACATTGCCATTCCAAAATGTAAGTAAGTAT
GCATTTGGAAACTGCTCGAAATATGTTGGAATAAAGAGTCTCAAACTTGCAGTTGGTCTG
AGGAATGTGCCTTCTAGGTCTAGTAGAGGACTATTCGGGGCCATAGCAGGATTCATAGAG
GGAGGTTGGTCAGGACTAGTTGCTGGTTGGTATGGATTCCAGCATTCAAATGACCAAGGG
GTTGGTATGGCAGCAGATAGAGACTCAACCCAAAAGGCAATTGATAAAATAACATCCAAA
GTGAATAACATAGTCGATAAAATGAACAAACAGTATGAAATTATTGATCATGAATTCAGC
GAGGTTGAAACTAGACTTAACATGATCAATAATAAGATTGATGATCAAATTCAAGACATA
TGGGCATATAATGCAGAATTGCTAGTTCTGCTTGAAAACCAGAAAACACTCGATGAGCAT
GATGCAAATGTAAACAATCTATATAATAAAGTGAAGAGGGCATTGGGCTCCAATGCGGTG
GAAGATGGGAAAGGATGTTTCGAGCTATACCACAAATGTGATGACCAGTGCATGGAGACA
ATTCGGAACGGGACCTACAACAGGAGGAAGTACCAAGAGGAATCAAAATTAGAAAGACAG
AAAATAGAGGGGGTCAAGCTGGAATCTGAAGGAACTTACAAAATCCTCACCATTTATTCG
ACTGTCGCCTCATCTATTGTGATTGCAATGGGGTTTGCTGCCTTCTTGTTCTGGGCCATG
TCCAATGGGTCTTGCAGATGCAACATTTGTATATAA
>gi|285028435|gb|GU474566.1| Influenza A virus (A/environment/Hunan/1-70/2007(H9N2)) segment 4 hemagglutinin (HA) gene, complete cds
AGCAAAAGCAGGGGAATTTTACAACCACTCAAGATGGAAACAGTATCACTAATAGCTATG
CTACTAGTAGTAACAGTAAGCAATGCAGATAAAATCTGCATCGGCTACCAATCAACAAAC
TCCACAGAAACTGTAGACACACTAACAGAAAACAATGTCCCTGTGACACATGCCAAAGAA
TTACTCCACACAGAGCATAATGGGATGCTGTGTGCAACAAGCTTGGGACACCCTCTTATT
CTAGACACCTGTACCATTGAAGGACTAATCTATGGCAATCCTTCTTGTGATCTACTGTTG
GGAGGAAGAGAATGGTCCTATATCGTCGAGAGACCATCGGCTGTTAATGGATTGTGTTAC
CCCGGGAATGTAGAAAATCTAGAAGAGCTGAGGTCACTTTTTAGCTCTGCTAGTTCTTAT
CAAAGGATCCAGATTTTTCCAGACACAATCTGGAATGTGTCTTACAGTGGGACAAGCAAA
GCATGTTCAGATTCATTCTACAGAAGCATGAGATGGTTGACCCAAAAGAACAACGCTTAC
CCTATTCAAGACGCCCAATACACAAATAATCGGGAAAAGAACATTCTTTTCATGTGGGGC
ATAAATCACCCACCCACTGATACTGCGCAGACAAATCTGTACACAAGAACCGACACAACA
ACAAGTGTGGCAACAGAAGAAATAAATAGGACCTTCAAACCATTGATAGGACCAAGGCCT
CTTGTCAATGGTTTGCAGGGAAGAATTGACTATTATTGGTCGGTATTGAAACCAGGTCAA
ACACTGCGAATAAGATCCAATGGGAATCTAATAGCTCCATGGTATGGACACATTCTTTCA
GGAGAGAGCCACGGAAGAATCCTGAAGACTGATTTAAAAAGGGGTAGCTGCACAGTGCAA
TGTCAGACAGAAAAAGGTGGCTTAAACACAACATTGCCATTCCAAAATGTAAGTAAGTAT
GCATTTGGAAACTGCTCGAAATATGTTGGAATAAAGAGTCTCAAACTTGCAGTTGGTCTG
AGGAATGTGCCTTCTAGGTCTAGTAGAGGACTATTCGGGGCCATAGCAGGATTCATAGAG
GGAGGTTGGTCAGGACTAGTTGCTGGTTGGTATGGATTCCAGCATTCAAATGACCAAGGG
GTTGGTATGGCAGCAGATAGAGACTCAACCCAAAAGGCAATTGATAAAATAACATCCAAA
GTGAATAACATAGTCGATAAAATGAACAAGCAGTATGAAATTATTGATCATGAATTCAGC
GAGGTTGAAACTAGACTTAACATGATCAATAATAAGATTGATGATCAAATTCAAGACATA
TGGGCATATAATGCAGAATTGCTAGTTCTGCTTGAAAACCAGAAAACACTCGATGAGCAT
GATGCAAATGTAAACAATCTATATAATAAAGTGAAGAGGGCATTGGGCTCCAATGCGGTG
GAAGATGGGAAAGGATGTTTCGAGCTATACCACAAATGTGATGACCAGTGCATGGAGACA
ATTCGGAACGGGACCTACAACAGGAGGAAGTACCAAGAGGAATCAAAATTAGAAAGACAG
AAAATAGAGGGGGTCAAGCTGGAATCTGAAGGAACTTACAAAATCCTCACCATTTATTCG
ACTGTCGCCTCATCTATTGTGATTGCAATGGGGTTTGCTGCCTTCTTGTTCTGGGCCATG
TCCAATGGGTCTTGCAGATGCAACATTTGTATATAA
>gi|525552643|gb|KF313561.1| Influenza A virus (A/chicken/Hunan/10/2008(H9N2)) segment 4 hemagglutinin (HA) gene, complete cds
ATGGAAGCAGTATCACTAATAACTATACTACTAGTAGTAACAGTAAGCAATGCAGATAAA
ATCTGCATCGGCTACCAATCAACAAACTCCACAGAAACTGTAGACACGCTAACAGAAAAC
AATGTTCCTGTGACACATGCCAAAGAATTGCTCCACACAGAGCACAATGGGATGCTGTGT
GCAACAAATCTGGGACATCCTCTTATTCTAGACACCTGTACCATTGAAGGACTAATCTAT
GGCAACCCTTCTTGTAATCTACTGTTGGGAGGAAGAGAATGGTCCTACATCGTCGAAAGA
CCATCGGCTGTTAATGGGTTGTGTTACCCCGGTAATGTAGAAAACCTAGAAGAACTAAGG
TCACTTTTTAGCTCTGCTAGTTCTTACCAAAGCATCCAGATCTTTCCAGACACAATCTGG
AATGTGTCTTACAGTGGGACAAGCAAAGCATGTTCAGATTCATTCTACGGAAGCATGAGA
TGGTTGGCCCAAAAGAACAATGCTTACCCTATTCAAGACGCCCAATACACAAATAATAGA
GGAAAGAACATTCCTTTCATGTGGGGCATAAATCACCCACCCACTGATACTGTGCAGACA
AATCTGTACACAAGGACTGACACAACAACAAGTGTGGCAACAGAAGATATAAATAGGACC
TTCAAACCATTGATAGGGCCAAGGCCTCTTGTCAATGGTCAGCAGGGAAGAATTGATTAT
TATTGGTCGGTATTGAAACCAGGTCAGACATTGCGAGTAAGATCCAATGGGAATCTAACC
GCTCCATGGTATGGGCACATTCTTTCAGGAGAGAGCCACGGAAGAATCCTGAAGACTGAT
TTAAACAGTGGTAACTGTGTAGTGCAATGTCAGACAGAAAGAGGTGGCTTGAATACTACA
TTGCCATTCCACAATGTAAGTAAGTATGCATTTGGAAACTGCCCAAAATATGTTGGAGTA
AAGAGTCTCAAATTGGCAGTTGGTCTGAGGAATGTGCCTGCTAGATCAAGTAGAGGACTA
TTTGGAGCCATAGCTGGATTCATAGAGGGAGGTTGGTCAGGGCTAGTCGCTGGTTGGTAT
GGGTTCCAGCATTCAAATGATCAAGGGGTTGGTATGGCTGCAGATAGAGACTCAACTCAA
AAGGCAATTGACAAAATAACATCCAAAGTGAATAATATAGTCGATAAAATGAACAAACAG
TATGAAATTATTGATCATGAATTCAGCGAGGTTGAAACTAGACTCAATATGATCAATGAT
AAGATTGATGACCAAATTCAAGACATATGGGCATATAACGCAGAATTGCTAGTGCTGCTT
GAAAACCAGAAACCACTCGATGAGCATGATGCGAATGTAAACAATCTCTATAACAAAGTG
AAAAGGACACTGGGTTCCAATGCAGTGGAAGATGGGAAAGGATGTTTCGAGCTATACCAT
AAATGTGATGACCAGTGCATGGAGACAATTCGGAACGGGACCTATAACAGGAGAAAGTAT
AAAGAGGAATCAAGACTAGAAAGACAGAAAATAGAAGGGGTCAAGCTGGAATCTGAAGGA
ACTTACAAAATCCTCACCATTTATTCGACTGTCGCCTCATCTCTTGTGATTGCAATGGGG
TTTGCTGCCTTCTTGTTCTGGGCCATGTCCAATGGATCTTGCAGATGCAACATTTGTATA
TAA
>gi|516525662|gb|CY146660.1| Influenza A virus (A/duck/Hunan/S4111/2011(H9N2)) hemagglutinin (HA) gene, complete cds
ATGGAGACAGTATCACTAATAACTATACTACTAGTAGCAACAGTAAGCAATGCAGATAAG
ATCTGCATCGGCTATCAATCAACAAACTCCACAGAAACTGTGGACACACTAACAGAAAAC
AATGTCCCTGTGACACATGCCAAAGAACTGCTACACACAGAGCATAATGGGATGCTGTGT
GCAACAAGCTTGGGACACCCTCTTATTCTAGACACCTGCACCATTGAAGGACTAATCTAT
GGCAATCCTTCTTGTGATCTATTGTTGGGAGGAAGAGAATGGTCCTATATCGTCGAGAGA
CCATCAGCTGTTAACGGATTGTGTTATCCCGGGAATGTAGAAAATCTAGAAGAGCTAAGG
TCACTTTTTAGTTCTGCTAGGTCTTATCAAAGGATTCAGATTTTCCCAGACACAATCTGG
AATGTGTCTTACAGTGGGACAAGCAAAGTATGTTCAGATTCATTCTACAGAAGCATGAGA
TGGTTGACTCAAAAGAACAACGCTTACCCTATTCAAGACGCCCAATACACAAATAATCAA
GAGAAGAACATTCTTTTCATGTGGGGCATAAATCACCCACCCACCGATACTGCGCAGACA
AATCTGTACACAAGAACCGACACAACAACGAGTGTGGCAACAGAAGAAATAAATAGGATC
TTCAAACCATTGATAGGACCAAGGCCTCTTGTCAATGGTTTGATGGGAAGAATTGATTAT
TATTGGTCGGTATTGAAACCGGGTCAAACACTGCGAATAAGATCTAATGGGAATCTAATA
GCTCCATGGTATGGACACATTCTTTCAGGAGAGAGCCACGGAAGAATCCTGAAGACTGAT
TTAAAAAGGGGTAGCTGCACAGTGCAATGTCAGACAGAGAAAGGTGGCTTAAACACAACA
TTGCCATTCCAAAATGTAAGTAAGTATGCATTTGGAAACTGCTCGAAATACATTGGCATA
AAGAGTCTCAAACTTGCAGTTGGTCTGAGGAATGTGCCTTCTAGATCTAGTAGAGGACTA
TTCGGGGCCATAGCAGGATTTATAGAGGGAGGTTGGTCAGGACTAGTTGCTGGTTGGTAT
GGATTCCAGCATTCAAATGACCAAGGGGTTGGTATGGCAGCAGATAGAGACTCAACCCAA
AAGGCAATTGATAAAATAACATCCAAAGTGAATAACATAGTCGACAAAATGAACAAGCAG
TATGAAATTATTGATCATGAATTCAGTGAGGTTGAAACTAGACTTAACATGATCAATAAT
AAGATTGATGATCAAATCCAAGATATATGGGCATATAATGCAGAATTGCTAGTTCTGCTT
GAAAACCAGAAAACACTCGATGAGCATGACGCAAATGTAAACAATCTATATAATAAAGTG
AAGAGGGCGTTGGGTTCCAATGCAGTGGAAGATGGGAAAGGATGTTTCGAGCTATACCAC
AAATGTGATGACCAGTGCATGGAGACAATTCGGAACGGGACCTACAACAGAAGGAAGTAT
CAAGAGGAGTCAAAATTAGAAAGACAGAAAATAGAGGGGGTTAAGCTGGAATCTGAAGGA
ACTTACAAAATCCTCACCATTTATTCGACTGTCGCCTCATCTCTTGTGATTGCAATGGGG
TTTGCTGCCTTCTTGTTCTGGGCCATGTCCAATGGGTCTTGCAGATGCAACATTTGTATA
TAG
>gi|398324770|gb|JX273563.1| Influenza A virus (A/duck/Hunan/1/2006(H9N2)) segment 4 hemagglutinin (HA) gene, complete cds
AGCAAAAGCAGGGGAATTTCACAACCACTCAAGATGGAAACAGTATCACTAATAATTATG
CTACTAGTAATAACAGTAAGCAATGCAGATAAAATCTGCATCGGCTACCAATCAACAAAC
TCCACAGAAACTGTAGACACACTAACAGAAAACAATGTCCCTGTGACACATGCCAAAGAA
TTGCTCCACACAGAGCACAATGGGATGCTGTGTGCAACAAATTTGGGACATCCTCTTATT
CTAGACACCTGTACAATTGAAGGACTAATCTATGGCAATCCTTCTTGTGATCTACTGTTG
GGAGGAAGAGAATGGTCCTACATCGTCGAGAGACCATCGGCTGTCAATGGATTGTGTTAC
CCCGGGAATGTAGAAAATCTAGAAGAGCTAAGGTCACTTTTCAGTTCTGCTAGTTCTTAT
CAAAGGATCCAGATCTTTCCAGACACAATCTGGAATGTGTCTTACAGTGGGACAAGCAAA
GCATGTTCAGATTCATTCTACAGAAGCATGAGATGGTTGACCCAAAAGAACAACGCTTAC
CCTATTCAAGACGCCCAATACACAAATAATCGAGAAAAGAACATTCTTTTCATGTGGGGC
ATAAATCACCCACCCACCGATACTGCGCAGACAAATCTGTACACAAGAACCGACACAACA
ACAAGTGTGGCAACAGAAGAAATAAATAGGACCTTCAAGCCATTGATAGGACCAAGGCCT
CTTGTCAATGGTTTGCAGGGAAGAATTGACTATTATTGGTCGGTATTGAAGCCAGGTCAA
ACACTGCGAATAAGATCCAATGGGAATCTGATAGCTCCATGGTATGGACATATTCTTTCA
GGAGAAAGCCACGGAAGAATCCTGAAGACTGATTTAAAAAGGGGTAGCTGTACAGTGCAA
TGTCAGACAGAAAAAGGTGGCTTAAACACAACATTGCCATTCCAAAATGTAAGTAAGTAT
GCATTTGGAAACTGCTCGAAATATGTTGGAATAAAGAGTCTCAAACTTGCAGTTGGTCTG
AGGAATGTGCCTTCTAGATCAAGTAGAGGACTATTCGGGGCCATAGCTGGATTCATAGAG
GGAGGTTGGTCAGGACTAGTTGCTGGTTGGTATGGATTCCAGCATTCAAATGACCAAGGG
GTTGGTATGGCAGCAGATAGAGACTCAACCCAAAAGGCAATTGATAAAATAACATCCAAA
GTAAATAACATAGTCGATAAAATGAACAAACAGTATGAAATTATTGATCATGAATTCAGC
GAGGTTGAAACTAGACTTAACATGATCAATAATAAGATTGATGATCAAATTCAAGACATA
TGGGCATATAATGCAGAATTGCTAGTGCTGCTTGAAAACCAGAAAACACTCGATGAGCAT
GATGCAAATGTGAACAATCTATATAATAAAGTGAAGAGGGCATTGGGGTCCAATGCAGTG
GAAGATGGGAAAGGATGTTTCGAGCTATACCACAAATGTGATGACCAGTGCATGGAGACA
ATTCGGAACGGGACCTACAACAGGAGGAAGTATCAAGAGGAATCAAAATTAGAAAGACAG
AAAATAGAGGGGGTCAAGCTGGAATCTGAAGGAACTTACAAAATCCTCACCATTTATTCG
ACTGTCGCCTCATCTCTTGTGATTGCAATGGGGTTTGCTGCCTTCTTGTTCTGGGCCATG
TCCAATGGGTCTTGCAAATGCAACATTTGTATATAATTAGCAAAAACACCCTTGTTTCTA
CT
>gi|157379988|gb|CY023840.1| Influenza A virus (A/chicken/Hunan/6108/2005(H9N2)) segment 4 sequence
ATGGAAACAGTATCATTGATAACTATGCTACTAGTAGTAACAGTAAGCAATGCAGATAAA
ATCTGCATCGGCTACCAATCAACAAACTCCACAGAAACTGTAGACACACTAACAGAAAAC
AATGTCCCTGTGACACATGCCAAAGAATTGCTCCACACAGAGCACAATGGGATGCTGTGT
GCAACAAACTTGGGACATCCTCTTATTCTAGACACCTGTACCATTGAAGGACTAATCTAT
GGCAATCCTTCTTGTGATCTACTGTTGGGAGGAAGAGAATGGTCCTACATCGTCGAGAGA
CCATCGGCTGTTAATGGATTGTGTTACCCCGGGAATGTAGAAAATCTAGAAGAGCTAAGG
TCACTTTTTAGTTCTGCTAGTTCTTATCAAAGGATCCAGATTTTTCCAGACACAATCTGG
AATGTGTCTTACAGTGGGACAAGCAAAGCATGTTCAGATTCATTCTACAGAAGCATGAGA
TGGTTGACCCAAAAGAACAACGCTTACCCTATTCAAGACGCCCAATACACAAATAATCGA
GAAAAGAACATTCTTTTCATGTGGGGCATAAATCACCCACCCACCGAGACTGCGCAGACA
AATCTGTACACAAGAACCGACACAACAACAAGTGTGGCAACAGAAGAAATAAATAGGACC
TTCAAACCATTGATAGGACCAAGGCCTCTTGTCAATGGTTTGCAGGGAAGAATTGATTAT
TATTGGTCGGTATTGAAACCAGGTCAAACACTGCGAATAAGATCCAATGGGAATCTAATA
GCTCCATGGTATGGACACATTCTTTCAGGAGAGAGCCACGGAAGAATCCTGAAGACTGAT
TTAAAAAGGGGTAGCTGTACAGTGCAATGTCAGACAGAAAAAGGTGGCTTAAACACAACA
TTGCCATTCCAAAATGTAAGTAAGTATGCATTTGGAAACTGCTCGAAATATGTTGGAATA
AAGAGTCTCAAACTTGCAGTTGGTCTGAGGAATGTGCCTTCTAGATCTAGTAGAGGACTA
TTCGGGGCCATAGCTGGATTCATAGAGGGAGGTTGGTCAGGACTAGTTGCTGGTTGGTAT
GGATTCCAGCATTCAAATGACCAAGGGGTTGGTATGGCAGCAGATAGAGACTCAACCCAA
AAGGCAATTGATAAAATAACATCCAAAGTGAATAACATAGTCGATAAAATGAACAAACAG
TATGAAATTATTGATCATGAATTCAGCGAGGTTGAAACTAGACTTAACATGATCAATAAT
AAGATTGATGATCAAATTCAAGACATATGGGCATATAACGCAGAACTGCTAGTGCTGCTT
GAAAACCAGAAAACACTCGATGAGCATGATGCAAATGTAAACAATCTATATAACAAAGTG
AAGAGGGCATTGGGTTCCAATGCAGTGGAAGATGGGAAAGGATGTTTCGAGCTATATCAC
AAATGTGATGACCAGTGCATGGAGACAATTCGGAACGGGACCTACAACAGGAGGAAGTAT
CAAGAGGAATCAAAATTAGAAAGACAGAGAATAGAGGGGGTCAAGCTGGAATCTGAAGGA
ACTTACAAAATCCTCACCATT
>gi|157379969|gb|CY023832.1| Influenza A virus (A/chicken/Hunan/5700/2005(H9N2)) segment 4 sequence
ATGGAAACAGTATCACTAATAACTATGCTACTAGTAGTAACAGTAAGCAATGCAGATAAA
ATCTGCATCGGCTACCAATCAACAAACTCCACAGAAACTGTAGACACACTAACAGAAAAC
AATGTCCCTGTGACACATGCCAAAGAATTGCTCCATACAGAGCACAATGGGATGCTGTGT
GCAACAGACTTGGGACATCCTCTTATTCTAGACACCTGTACCATTGAAGGACTAATCTAT
GGCAATCCTTCTTGTGATCTACTGTTGGGAGGAAGAGAATGGTCCTACATCGTCGAGAGA
CCATCGGCTGTTAATGGATTGTGTTACCCCGGGAATGTAGAAAATCTAGAAGAGCTAAGG
TCACTTTTTAGTTCTGCTAGTTCTTATCAAAGGATCCAGATTTTTCCAGACACAATCTGG
AATGTGTCTTACAGTGGGACAAGCAAAGCATGTTCAGATTCATTCTACAGAAGCATGAGA
TGGTTGACCCAAAAGAACAACGCTTACCCTATTCAAGACGCCCAATACACAAATAATCGA
AAAAAGAACATTCTTTTCATGTGGGGCATAAATCACCCACCCACCGATACTGCGCAGACA
AATCTGTACACAAGAACCGACACAACAACAAGTGTGGCAACAGAAGAAATAAATAGGACC
TTCAAACCATTGATAGGACCAAGGCCTCTTGTCAATGGTTTGCAGGGAAGAATTGATTAC
TATTGGTCGGTATTGAAACCAGGTCAAACACTGCGAATAAGATCCAATGGGAATCTAATA
GCTCCATGGTATGGGCACATTCTTTCAGGAGAGAGCCACGGAAGAATCCTGAAGACTGAT
TTAAAAAGGGGTAGCTGTACAGTGCAATGTCAGACAGAAAAAGGTGGCTTAAACACAACA
TTGCCATTCCAAAATGTAAGTAAGTATGCATTTGGAAACTGCTCGAAGTATGTTGGAATA
AAGAGTCTCAAACTTGCAGTTGGTCTGAGGAATGTGCCTTCTAGATCTAGTAGAGGACTA
TTCGGGGCCATAGCTGGATTCATAGAGGGAGGTTGGTCAGGACTAGTTGCTGGTTGGTAT
GGATTCCAGCATTCAAATGACCAAGGGGTTGGTATGGCAGCAGATAGAGACTCAACCCAA
AGGGCAATTGATAAAATAACATCCAAAGTGAATAACATAGTCGATAAAATGAACAAACAG
TATGAAATTATTGATCATGAATTCAGCGAGGTTGAAACTAGACTTAACATGATCAATAAT
AAGATTGATGATCAAATTCAAGACATATGGGCATATAACGCAGAATTGCTAGTGCTGCTT
GAAAACCAGAAAACACTCGATGAGCATGATGCAAATGTAAACAATCTATATAATAAAGTG
AAGAGGGCATTGGGTTCCAATGCAGTGGAAGATGGGAAAGGATGTTTCGAGCTATACCAC
AAATGTGATGACCATTGCATGGAGACAATTCGGAACGGGACCTACAACAGGAGGAAGTAT
CAAGAGGAATCAAAATTAGAAAGACAGAAAATAGAGGGGGTCAAGCTGGAATCCGAAGGA
ACTTACAAAATCCTCACCATT
>gi|157379950|gb|CY023824.1| Influenza A virus (A/chicken/Hunan/5260/2005(H9N2)) segment 4 sequence
ATGGAAACAGTATCATTGATAACTATGCTACTAGTAGTAACAGTAAGCAATGCAGATAAA
ATCTGCATCGGCTACCAATCAACAAACTCCACAGAAACTGTAGACACACTAACAGAAAAC
AATGTCCCTGTGACACATGCCAAAGAATTGCTCCACACAGAGCACAATGGGATGCTGTGT
GCAACAAACTTGGGACATCCTCTTATTCTAGACACCTGTACCATTGAAGGACTAATCTAT
GGCAATCCTTCTTGTGATCTACTGTTGGGAGGAAGAGAATGGTCCTACATCGTCGAGAGA
CCATCGGCTGTTAATGGATTGTGTTACCCCGGGAATGTAGAAAATCTAGAAGAGCTAAGG
TCACTTTTTAGTTCTGCTAGTTCTTATCAAAGGATCCAGATTTTTCCAGACACAATCTGG
AATGTGTCTTACAGTGGGACAAGCAAAGCATGTTCAGATTCATTCTACAGAAGCATGAGA
TGGTTGACCCAAAAGAACAACGCTTACCCTATTCAAGACGCCCAATACACAAATAATCGA
GAAAAGAACATTCTTTTCATGTGGGGCATAAATCACCCACCCACCGAGACTGCGCAGACA
AATCTGTACACAAGAACCGACACAACAACAAGTGTGGCAACAGAAGAAATAAATAGGACC
TTCAAACCATTGATAGGACCAAGGCCTCTTGTCAATGGTTTGCAGGGAAGAATTGATTAT
TATTGGTCGGTATTGAAACCAGGTCAAACACTGCGAATAAGATCCAATGGGAATCTAATA
GCTCCATGGTATGGACACATTCTTTCAGGAGAGAGCCACGGAAGAATCCTGAAGACTGAT
TTAAAAAGGGGTAGCTGTACAGTGCAATGTCAGACAGAAAAAGGTGGCTTAAACACAACA
TTGCCATTCCAAAATGTAAGTAAGTATGCATTTGGAAACTGCTCGAAATATGTTGGAATA
AAGAGTCTCAAACTTGCAGTTGGTCTGAGGAATGTGCCTTCTAGATCTAGTAGAGGACTA
TTCGGGGCCATAGCTGGATTCATAGAGGGAGGTTGGTCAGGACTAGTTGCTGGTTGGTAT
GGATTCCAGCATTCAAATGACCAAGGGGTTGGTATGGCAGCAGATAGAGACTCAACCCAA
AAGGCAATTGATAAAATAACATCCAAAGTGAATAACATAGTCGATAAAATGAACAAACAG
TATGAAATTATTGATCATGAATTCAGCGAGGTTGAAACTAGACTTAACATGATCAATAAT
AAGATTGATGATCAAATTCAAGACATATGGGCATATAACGCAGAACTGCTAGTGCTGCTT
GAAAACCAGAAAACACTCGATGAGCATGATGCAAATGTAAACAATCTATATAATAAAGTG
AAGAGGGCATTGGGTTCCAATGCAGTGGAAGATGGGAAAGGATGTTTCGAGCTATATCAC
AAATGTGATGACCAGTGCATGGAGACAATTCGGAACGGGACCTACAACAGGAGGAAGTAT
CAAGAGGAATCAAAATTAGAAAGACAGAGAATAGAGGGGGTCAAGCTGGAATCTGAAGGA
ACTTACAAAATCCTCACCATTTATTCGACTGTCGCCTCATCTCTT
>gi|157379931|gb|CY023816.1| Influenza A virus (A/chicken/Hunan/4444/2005(H9N2)) segment 4 sequence
ATGGAAACAGTATCACTAATAACTATGCTACTAGTAGTAACAGTAAGCAATGCAGATAAA
ATCTGCATCGGCTACCAATCAACAAACTCCACAGAAACTGTAGACACACTAACAGAAAAC
AATGTCCCTGTGACACATGCCAAAGAATTGCTCCACACAGAGCACAATGGGATGCTGTGT
GCAACAAACTTGGGACATCCTCTTATTCTAGACACCTGCACCATTGAAGGACTAATCTAT
GGCAATCCTTCTTGTGATCTACTGTTGGGAGGAAGAGAATGGTCCTACATCGTCGAGAGA
CCATCGGCTGTTAATGGATTGTGTTACCCCGGGAATGTAGAAAATCTAGAAGAGCTAAGG
TCACTTTTTAGTTCTGCTAGTTCTTATCAAAGGATCCAGATTTTTCCAGACACAATCTGG
AATGTGTCTTACAGTGGGACAAGCAAAGCATGTTCAGATTCATTCTACAGGAGCATGAGA
TGGTTGACCCAAAAGAACAACGCTTACCCTATTCAAGACGCCCAATACACAAATAATCGA
GAAAAGAACATTCTTTTCATGTGGGGCATAAATCACCCACCCACCGAGACTGCGCAGACA
AATCTGTACACAAGAACCGACACAACAACAAGTGTGGCAACAGAAGAAATAAATAGGACC
TTCAAACCATTGATAGGACCAAGGCCTCTTGTCAATGGTTTGCAGGGAAGAATTGATTAT
TATTGGTCGGTATTGAAACCAGGTCAAACACTGCGAATAAGATCCAATGGGAATCTAATA
GCTCCATGGTATGGACACATTCTTTCAGGAGAGAGCCACGGAAGAATCCTGAAGACTGAT
TTAAAAAGGGGTAGCTGTACAGTGCAATGTCAGACAGAAAAAGGTGGCTTAAACACAACA
TTGCCATTCCAAAATGTAAGTAAGTATGCATTTGGAAACTGCTCGAAATATGTTGGAATA
AAGAGTCTCAAACTTGCAGTTGGTCTGAGGAATGTGCCTTCTAGATCTAGTAGAGGACTA
TTCGGGGCCATAGCTGGATTCATAGAGGGAGGTTGGTCAGGACTAGTTGCTGGTTGGTAT
GGATTCCAGCATTCAAATGACCAAGGGGTTGGTATGGCAGCAGATAGAGACTCAACCCAA
AAGGCAATTGATAAAATAACATCCAAAGTGAATAACATAGTCGATAAAATGAACAAACAG
TATGAAATTATTGATCATGAATTCAGCGAGGTTGAAACTAGACTTAACATGATCAATAAT
AAGATTGATGATCAAATTCAAGACATATGGGCATATAACGCAGAATTGCTAGTGCTGCTT
GAAAACCAGAAAACACTCGATGAGCATGATGCAAATGTAAACAATCTATATAATAAAGTG
AAGAGGGCATTGGGTTCCAATGCAGTGGAAGATGGGAAAGGATGTTTCGAGCTATACCAC
AAATGTGATGACCAGTGCATGGAGACAATTCGGAACGGGACCTACAACAGGAGGAAGTAT
CAAGAGGAATCAAAATTAGAAAGACAGAAAATAGAGGGGGTCAAGCTGGAATCTGAAGGA
ACTTACAAAATCCTCACCATT
>gi|157379912|gb|CY023808.1| Influenza A virus (A/chicken/Hunan/4246/2005(H9N2)) segment 4 sequence
ATGGAAACAATACCACTAATGACTATACTACTAATGGTAACAGCAATCAATGCAGATAAA
ATCTGCATAGGCTACCAATCAACAAACTCCACAGAAACTGTGGATACGCTAACAGAAACC
AATGTTCCTGTGACACAGGCCAAAGAACTGCTCCACACAGAGCACAATGGAATGCTGTGT
GCAACAAATCTGGGACATCCTCTCATTTTGGACACTTGTACTATTGAAGGACTGATCTAT
GGCAACCCTTCTTGTGACCTGCTGTTGGGAGGAAGAGAATGGTCCTATATCGTCGAAAGA
CCATCGGCTGTCAATGGGATGTGTTACCCCGGGAATGTGGAAAACCTAGAGGAACTAAGG
TTGCTTTTCAGTTCCGCTAGTTCCTACCAAAGAGTCCAGATCTTTCCAGACACGATCTGG
AATGTGACTTACAGTGGAACAAGCAGTGCATGTTCAAATTCATTCTACAGAAGCATGAGG
TGGTTGACTCAAAAGGACAACACTTACCCAGTTCAAGACGCCCAATACACAAATAATAGA
GGAAAGAGTATTCTTTTCATGTGGGGCATAAATCACCCACCCACTGGTACTGTACAGACA
AATCTGTACACAAGAACCGACACCACAACAAGTGTAACAACAGAAGATATAAATAGGGCC
TTCAAACCAGTGATAGGGCCAAGGCCCCTTGTTAATGGTCTGCAGGGAAGAATTGATTAT
TATTGGTCTGTATTAAAACCAGGTCAAACATTACGAGTAAAATCCAATGGGAATCTAATC
GCTCCATGGTATGGACACATCCTTTCAGGAGAAAGCCATGGAAGAATCCTGAAGAGTGAT
TTAAACAGTGGTAACTGTGTAGTGCAATGTCAGACTGAAAGGGGCGGCTTAAACACTACA
TTGCCGTTCCACAATGTCAGTAAATATGCATTTGGAAACTGCCCAAAATACGTTGGAGTA
AAGAGTCTCAAATTGGCAGTTGGTATGAGGAATGTACCTGCTAGATCAAGTAGAGGACTA
TTTGGGGCCATAGCTGGATTCATAGAGGGAGGTTGGCCAGGGCTAGTCGCTGGTTGGTAT
GGGTTTCAGCATTCTAATGATCAAGGGGTTGGTATGGCTGCAGATAGAGACTCAACTCAA
AAGGCAATTGACAAAATTACATCCAAAGTGAATAATATAGTCGATAAGATGAACAAGCAA
TATGAAATTATTGATCATGAATTCAGCGAGATTGAAACTAGACTCAATATGATCAATAAT
AAGATTGATGACCAAATACAAGATATATGGGCATATAACGCAGAATTGCTAGTGCTGCTT
GAAAATCAGAAAACACTCGATGAACATGATGCAAATGTAAATAATCTATATAACAAAGTG
AAGAGGGCACTGGGCTCCAATGCAATAGAAGATGGGAAAGGATGTTTCGAGTTATATCAT
AAATGTGATGATCAATGCATGGAGACAATTCGAAACGGAACCTACAACAGGGGAAAGTAT
AAAGAGGAATCAAGACTAGAAAGGCAGAAAATAGAAGGGGTCAAGCTGGAATCTGAGGGA
ACTTACAAAATCCTAACCATT
>gi|157379874|gb|CY023792.1| Influenza A virus (A/chicken/Hunan/3369/2005(H9N2)) segment 4 sequence
ATGGAAACAGTATCACTAATAACTATGCTACTAGTAGTAACAGTAAGCAATGCAGATAAA
ATCTGCATCGGCTACCAATCAACAAACTCCACAGAAACTGTAGACACACTAACAGAAAAC
AATGTCCCTGTGACACATGCCAAAGAATTGCTCCACACAGAGCACAATGGGATGCTGTGT
GCAACAAACTTGGGACATCCTCTTATTCTAGACACCTGTACCATTGAAGGACTAATCTAT
GGCAATCCTTCTTGTGATCTACTGTTGGGAGGAAGAGAATGGTCCTACATCGTCGAGAGA
CCATCGGCTGTTAATGGATTGTGTTACCCCGGGAATGTAGAAAATCTAGAAGAGCTAAGG
TCACTTTTTAGTTCTGCTAGTTCTTATCAAAGGATCCAGATTTTTCCAGACACAATCTGG
AATGTGTCTTACAGTGGGACAAGCAAAGCATGTTCAGATTCATTCTACAGAAGCATGAGA
TGGTTGACCCAAAAGAACAACGCTTACCCTATTCAAGACGCCCAATACACAAATAATCGA
GAAAAGAACATTCTTTTCATGTGGGGCATAAATCACCCACCCACCGAGACTGCGCAGACA
AATCTGTACACAAGAACCGACACAACAACAAGTGTGGCAACAGAAGAAATAAATAGGACC
TTCAAACCATTGATAGGACCAAGGCCTCTTGTCAATGGTTTGCAGGGAAGAATTGATTAT
TATTGGTCGGTATTGAAACCAGGTCAAACACTGCGAATAAGATCCAATGGGAATCTAATA
GCTCCATGGTATGGACACATTCTTTCAGGAGAGAGCCACGGAAGAATCCTGAAGACTGAT
TTAAAAAGGGGTAGCTGTACAGTGCAATGTCAGACAGAAAAAGGTGGCTTAAACACAACA
TTGCCATTCCAAAATGTAAGTAAGTATGCATTTGGAAACTGCTCGAAATATGTTGGAATA
AAGAGTCTCAAACTTGCAGTTGGTCTGAGGAATGTGCCTTCTAGATCTAGTAGAGGACTA
TTCGGGGCCATAGCTGGATTCATAGAGGGAGGTTGGTCAGGACTAGTTGCTGGTTGGTAT
GGATTCCAGCATTCAAATGACCAAGGGGTTGGTATGGCAGCAGATAGAGACTCAACCCAA
AAGGCAATTGATAAAATAACATCCAAAGTGAATAACATAGTCGATAAAATGAACAAACAG
TATGAAATTATTGATCATGAATTCAGCGAGGTTGAAACTAGACTTAACATGATCAATAAT
AAGATTGATGATCAAATTCAAGACATATGGGCATATAATGCAGAATTGCTAGTGCTGCTT
GAAAACCAGAAAACACTCGATGAGCATGATGCAAATGTAAACAATCTATATAATAAAGTG
AAGAGGGCATTGGGTTCCAATGCAGTGGAAGATGGGAAAGGATGTTTCGAGCTATACCAC
AAATGTGATGACCAGTGCATGGAGACAATTCGGAACGGGACCTACAACAGGAGGAAGTAT
CAAGAGGAATCAAAATTAGAAAGACAGAAAATAGAGGGGGTCAAGCTGGAATCTGAAGGA
ACTTACAAAATCCTCACCATT
>gi|157379855|gb|CY023784.1| Influenza A virus (A/chicken/Hunan/2903/2005(H9N2)) segment 4 sequence
ATGGAAACAGTATCACTAATAACTATGCTACTAGTAGTAACAGTAAGCAATGCAGATAAA
ATCTGCATCGGCTACCAATCAACAAACTCCACAGAAACTGTAGACACACTAACAGAAAAC
AATGTCCCTGTGACACATGCCAAAGAATTGCTCCACACAGAGCACAATGGGATGCTGTGT
GCAACAAACTTGGGACATCCTCTTATTCTAGACACCTGTACCATTGAAGGACTAATCTAT
GGCAATCCTTCTTGTGATCTACTGTTGGGAGGAAGAGAATGGTCCTACATCGTCGAGAGA
CCATCGGCTGTTAATGGATTGTGTTACCCCGGGAATGTAGAAAATCTAGAAGAGCTAAGG
TCACTTTTTAGTTCTGCTAGTTCTTATCAAAGGATCCAGATTTTTCCAGACACAATCTGG
AATGTGTCTTACAGTGGGACAAGCAAAGCATGTTCAGATTCATTCTACAGAAGCATGAGA
TGGTTGACCCAAAAGAACAACGCTTACCCTATTCAAGACGCCCAATACACAAATAATCGA
GAAAAGAACATTCTTTTCATGTGGGGCATAAATCACCCACCCACCGAGACTGCGCAGACA
AATCTGTACACAAGAACCGACACAACAACAAGTGTGGCAACAGAAGAAATAAATAGGACC
TTCAAACCATTGATAGGACCAAGGCCTCTTGTCAATGGTTTGCAGGGAAGAATTGATTAT
TATTGGTCGGTATTGAAACCAGGTCAAACACTGCGAATAAGATCCAATGGGAATCTAATA
GCTCCATGGTATGGACACATTCTTTCAGGAGAGAGCCACGGAAGAATCCTGAAGACTGAT
TTAAAAAGGGGTAGCTGTACAGTGCAATGTCAGACAGAAAAAGGTGGCTTAAACACAACA
TTGCCATTCCAAAATGTAAGTAAGTATGCATTTGGAAACTGCTCGAAATATGTTGGAATA
AAGAGTCTCAAACTTGCAGTTGGTCTGAGGAATGTACCTTCTAGATCTAGTAGAGGACTA
TTCGGGGCCATAGCTGGATTCATAGAGGGAGGTTGGTCAGGACTAGTTGCTGGTTGGTAT
GGATTCCAGCATTCAAATGACCAAGGGGTTGGTATGGCAGCAGATAGAGACTCAACCCAA
AAGGCAATTGATAAAATAACATCCAAAGTGAATAACATAGTCGATAAAATGAACAAACAG
TATGAAATTATTGATCATGAATTCAGCGAGGTTGAAACTAGACTTAACATGATCAATAAT
AAGATTGATGATCAAATTCAAGACATATGGGCATATAACGCAGAATTGCTAGTGCTGCTT
GAAAACCAGAAAACACTCGATGAGCATGATGCAAATGTAAACAATCTATATAATAAAGTG
AAGAGGGCATTGGGTTCCAATGCAGTGGAAGATGGGAAAGGATGTTTCGAGCTATACCAC
AAATGTGATGACCAGTGCATGGAGACAATTCGGAACGGGACCTACAACAGGAGGAAGTAT
CAAGAGGAATCAAAATTAGAAAGACAGAAAATAGAGGGGGTCAAGCTGGAATCTGAAGGA
ACTTACAAAATCCTCACCATTTATTCGACTGTCGCCTCATCTCTT
>gi|157379836|gb|CY023776.1| Influenza A virus (A/chicken/Hunan/2536/2005(H9N2)) segment 4 sequence
ATGGAAACAGTATCACTAATAACTATGCTACTAGTAGTAACAGTAAGCAATGCAGATAAA
ATCTGCATCGGCTACCAATCAACAAACTCCACAGAAACTGTAGACACACTAACAGAAAAC
AATGTCCCTGTGACACATGCCAAAGAATTGCTCCACACAGAGCACAATGGGATGCTGTGT
GCAACAAACTTGGGACATCCTCTTATTCTAGACACCTGTACCATTGAAGGACTAATCTAT
GGCAATCCTTCTTGTGATCTACTGTTGGGAGGAAGAGAATGGTCCTACATCGTCGAGAGA
CCATCGGCTGTTAATGGATTGTGTTACCCCGGGAATGTAGAAAATCTAGAAGAGCTAAGG
TCACTTTTTAGTTCTGCTAGTTCTTATCAAAGGATCCAGATTTTTCCAGACACAATCTGG
AATGTGTCTTACAGTGGGACAAGCAAAGCATGTTCAGATTCATTCTACAGAAGCATGAGA
TGGTTGACCCAAAAGAACAACGCTTACCCTATTCAAGACGCCCAATACACAAATAATCGA
GAAAAGAACATTCTTTTCATGTGGGGCATAAATCACCCACCCACCGAGACTGCGCAGACA
AATCTGTACACAAGAACCGACACAACAACAAGTGTGGCAACAGAAGAAATAAATAGGACC
TTCAAACCATTGATAGGACCAAGGCCTCTTGTCAATGGTTTGCAGGGAAGAATTGATTAT
TATTGGTCGGTATTGAAACCAGGTCAAACACTGCGAATAAGATCCAATGGGAATCTAATA
GCTCCATGGTATGGACACATTCTTTCAGGAGAGAGCCACGGAAGAATCCTGAAGACTGAT
TTAAAAAGGGGTAGCTGTACAGTGCAATGTCAGACAGAAAAAGGTGGCTTAAACACAACA
TTGCCATTCCAAAATGTAAGTAAGTATGCATTTGGAAACTGCTCGAAATATGTTGGAATA
AAGAGTCTCAAACTTGCAGTTGGTCTGAGGAATGTGCCTTCTAGATCTAGTAGAGGACTA
TTCGGGGCCATAGCTGGATTCATAGAGGGAGGTTGGTCAGGACTAGTTGCTGGTTGGTAT
GGATTCCAGCATTCAAATGACCAAGGGGTTGGTATGGCAGCAGATAGAGACTCAACCCAA
AAGGCAATTGATAAAATAACATCCAAAGTGAATAACATAGTCGATAAAATGAACAAACAG
TATGAAATTATTGATCATGAATTCAGCGAGGTTGAAACTAGACTTAACATGATCAATAAT
AAGATTGATGATCAAATTCAAGACATATGGGCATATAACGCAGAATTGCTAGTGCTGCTT
GAAAACCAGAAAACACTC
>gi|157379817|gb|CY023768.1| Influenza A virus (A/chicken/Hunan/774/2002(H9N2)) segment 4 sequence
ATGAAAGCACTATCACTAATAACTATACTATTAGTAATAACGGTAAGCAATGCAGATAAA
ATCTGCATCGGCTACCAATCAACAAACTCCACAGAAACTGTAGACACGCTAACAGAAAAC
AATGTTCCTGTGACACATGCCAAAGAATTACTCCACACAGAGCACAATGGAATGCTGTGT
GCAACAAATCTGGGACGTCCTCTCATTCTGGACACCTGTACCATTGAAGGGCTGATCTAT
GGCAACCCTTCCTGTGATCTACTTTTGGGAGGAAGAGAGTGGTCCTACATCGTTGAAAGA
CCATCGGCCGTTAATGGAATGTGTTACCCCGGGAATGTAGAAAACCTAGAGGAACTAAGG
TCACTTTTTAGTTCTGCTAGTTCGTACCAAAGAATCCAGATCTTTCCAGATACAATCTGG
AATGTGTCTTACAGTGGAACAAGCAAAGCATGTTCGGATTCATTCTACAGGAGCATGAGG
TGGTTGACTCAAAAGAACAATGCTTACCCTATCCAAGACGCCCAATACACAAATAATAGA
GGAAAGAGCATTCTTTTCATGTGGGGCATAAATCACCCACCCACCGATACTGCACAGACA
AATCTGTACACAAGGACTGACACAACAACAAGTGTGGCAACAGAAGATATAAATAGGACC
TTCAAACCATTAATAGGGCCAAGGCCCCTTGTCAATGGTCTGCAGGGGAGAATTGATTAT
TATTGGTCAGTATTAAAACCAGGTCAGACATTGCGAGTAAGATCCAATGGGAATCTAATC
GCTCCATGGTATGGACACATTCTTTCAGGAGAGAGCCATGGAAGAATCCTGAAGACTGAT
TTAAAAAGTGGTAACTGCGTAGTGCAATGTCAAACAGAAAGAGGTGGCTTAAATACCACA
TTGCCATTCCACAATGTCAGTAAATATGCATTTGGAAAATGCCCCAAATATGTTGGAGTA
AAGAGTCTCAAACTGGCAGTTGGTCTGAGGAATGTGCCTGCCAGATTAAGTAGAGGACTA
TTTGGGGCCATAGCTGGATTCATAGAGGGAGGTTGGTCAGGGCTAGTCGCTGGTTGGTAT
GGGTTCCAGCATTCAAATGACCAAGGGGTTGGTATGGCAGCAGACAGAGAATCAACTCAA
AAGGCAATTGACAAAATAACATCCAAAGTGAATAACATAGTCGATAAAATGAACAAACAA
TATGAAATCATTGATCATGAATTCAGCGAGGTTGAAGCCAGACTCAATATGATCAATAAT
AAGATTGATGACCAAATTCAAGACATATGGGCATATAACGCAGAATTGCTAGTGCTGCTT
GAAAACCAGAAAACACTCGATGAGCATGATGCGAATGTAAACAATTTATATAACAAAGTG
AAAAGGGCACTGGGTTCCAATGCAATGGAAGATGGGAAAGGATGTTTCGAGCTATACCAT
AAATGTGATGATCAGTGCATGGAGACAATTCGGAACGGGACATATAACAAGAGAAAGTAT
AAAGAGGAATCGAGACTGGAAAGACAGAAAATAGAAGGGGTCAAGCTGGAATCTGAAGGA
ACTTACAAAATCCTCACTATT
