# Supplementary material for: A global phylogenetic analysis in order to determine the host species and geography dependent features present in the evolution of avian H9N2 influenza hemagglutinin
Source: PeerJ. 2014 Oct 30;2:e655. doi: 10.7717/peerj.655 (PMC4217197; doi:10.7717/peerj.655)
Supplement: Supplemental Information 5 — There are two directories one for the protein sequences and a second for the nucleotide sequences. There are also two MEGA files that include the nucleotide alignment (.mas file) and the phylogenetic trees (.mts file). [file peerj-02-655-s005.zip › Raw Nucleotide Data/iranDNA.fasta]

>gi|116294886|gb|DQ922904.1| Influenza A virus (A/chicken/Iran/L248/03(H9N2)) hemagglutinin (HA) gene, complete cds
ATGAAAACAATTTCCCTGATAACTATACTACTAGTAGTAACAACAAGCAATGCAGATAAA
ATCTGCATCGGCCACCAGTCAACAAACTCCACAGAAACTGTTGACACGCTAACAGAGACC
AATGTTCCTGTGACACATGCTAAAGAACTGCTCCATACAGAGCACAATGGAATGCTGTGT
GCAACAAATCTGGGACATCCCCTCATTCTAGACACATGCACTATCGAAGGACTGATTTAT
GGCAACCCTTCTTGTGACCTGCTGTTGGGAGGAAGAGAATGGTCCTACATCGTCGAAAGA
CCATCAGCGGTAAATGGAACATGTTACCCTGGGAATGTAGAAAACTTAGAGGAACTCAGA
ACACTTTTTAGTTCCTCTAGTTCCTACCAAAGAATCCAAATCTTCCCAGACACAATCTGG
AATGTGACTTACACTGGAACAAGCAAATCATGTTCAGATTCATTCTACAGGAATATGAGA
TGGCTGACTCAAAAGAACGGGCTTTACCCTGTTCAAGACGCCCAATACACAAACAATCGG
GGAAAGGACATTCTTTTCTTGTGGGGCATACATCACCCACCAACTGATACTGCACAGACG
AATTTGTACACAAGAACCGACACAACAACAAGCGTAACAACAGAAAATTTGGATAGAACC
TTCAAACCATTGATAGGGCCAAGGCCCCTTGTCAATGGTCTGATTGGCAGAATTAATTAT
TATTGGTCGGTGCTAAAACCAGGCCAGACATTGCGAGTAAGATCCAATGGAAATCTAATT
GCTCCATGGTATGGACACGTTCTCTCAGGAGAGAGCCATGGGAGGATCCTGAAGACTGAT
TTAAACAGTGGTAATTGTGTAGTGCAATGTCAGACTGAGAAAGGTGGCTTAAACAGTACA
TTGCCATTCCACAATATCAGTAAATATGCATTTGGGACCTGCCCCAAATATATTGGAGTC
AAGAGTCTCAAACTGGCAATCGGTCTGAGAAACGTACCTGCTAGATCAAGTAGAGGACTA
TTTGGAGCCATAGCTGGATTCATAGAAGGAGGTTGGCCAGGATTAGTTGCTGGTTGGTAT
GGTTTTCAGCATTCGAATGATCAAGGGGTTGGTATGGCTGCAGATAGGGATTCAACTCAA
AAGGCAATTGATAAAATAACATCCAAGGTGAATAATATAGTCGACAAGATGAACAAGCAA
TATGAAATAATTGATCATGAATTCAGTGAGGTTGAAACTAGACTCAATATGATCAATAAC
AAGATTGATGACCAAATACAAGACGTATGGGCATATAATGCAGAGTTGCTAGTACTACTT
GAAAACCAGAAAACACTCGATGAGCATGATGCAAATGTGAACAATCTATATAACAAGGTG
AAAAGGGCCCTGGGCTCCAATGCGATGGAAGATGGAAAGGGCTGTTTTGAGCTATACCAT
AAATGTGATGACCAATGCATGGAAACAATTCGGAACGGAACCTATAATAGGAGAAAGTAC
AAAGAGGAAGTAAGACTAGAAAGGCAGAAAATAGAAGGGGTCAAGCTGGAATCTGAAGGG
ACTTACAAAATCCTTACCATTTATTCGACTGTCGCCTCATCTCTTGTACTTGCAATGGGG
TTTGCTGCCTTCTTGTTCTGGGCCATGTCCAATGGATCATGCAGGTGCAACATTTGTATA
TAA
>gi|398323926|gb|JX294923.1| Influenza A virus (A/chicken/Iran/AGH-B4/2012(H9N2)) segment 4 hemagglutinin (HA) gene, complete cds
ATGGAAACAATATCACTGATGGCTATACTACTAGTAGTAACAACAAGCAATGCAGATAAA
ATCTGCATTGGTCACCAGTCAACAAACTCCACAGAAACTGTGGACACACTAACAGAAACT
AATGTTCCTGTGACACATGCCAAAGAATTGCTCCACACAGAGCATAATGGAATGCTGTGT
GCAACAAATCTGGGACGTCCTCTCATCCTAAACACATGCACAATCGAAGGACTAATCTAT
GGCAATCCTTCTTGTGACCTGCTATTGGGAGGAAGGGAATGGTCCTACATCGTCGAAAGA
TCATCAGCAGTAAATGGAACATGTTACCCTGGGAATGTGGAAAACTTAGAGGAACTCAGG
ACCCTTTTTAGTTCCTCTAGTTCCTATCAAAGAATCCAAATTTTTCCAGACACAATCTGG
AATGTGACTTATACGGGGACAAGCAAATCATGTTCAGATTCATTCTACAGGAATATGAGA
TGGCTGACTCAAAAGAACGGGCTTTATCCTATTCAAGACGCTCAATATACAAACAATCAG
GGAAAGGACATCCTTTTCGTGTGGGGCATACATCATCCACCCACCGATACTGCACAGACG
AATCTATACACAAGGACCGACACAACAACAAGCGTGACAACAGAAAATTTAGATAGGACC
TTCAAGCCATTAATAGGGCCGAGACCTCTAGTCAATGGTTTGATTGGAAGAATTAACTAT
TATTGGTCGATATTAAAACCAAGCCAGACATTGCGTGTAAGATCCAATGGGAATCTAATT
GCCCCATGGTTTGGACACGTTCTCTCCGGAGAGAGCCACGGGAGAATTCTGAAGACTGAT
TTAAACAGTGGTAATTGTGTAGTGCAATGCCAGACTGAAAAAGGTGGGTTAAACAGTACA
CTACCATTCCACAATATCAGTAAGTTTGCATTTGGGAATTGCCCCAAATATATTGGAGTC
AAGAGTCTCAAACTGGCAATCGGTTTGAGAAACGTGCCTGCTAAGTCAAGCAGAGGGCTA
TTTGGGGCCATAGCTGGATTCATAGAAGGAGGTTGGCCAGGACTGGTCGCCGGTTGGTAT
GGTTTCCAGCATTCAAATGATCAAGGGGTTGGCATGGCTGCAGATAGGGATTCGACTCAA
AAGGCAGTTGATAAAATAACATCCAAAGTGAATACTATAGTCGATAAGATGAACAAGCAG
TACGAAATAATTGATCATGAATTCAGTGAGGTTGAAACTAGACTCAATATGATAAACAAC
AAGATTGATGACCAAATACAAGACGTATGGGCATATAATGCAGAGTTGCTAGTACTGCTT
GAGAACCAGAAAACGCTCGACGAGCATGATGCAAATGTGAACAATCTATATAACAAGGTA
AAAAGGGCCCTAGGCTCCAATGCTGTGGAAGATGGGAAGGGCTGTTTCGAGCTATATCAT
AAATGTGATAATCAATGCATGGAAACAATTCGGAACGGAACCTATAATAGGAGAAAGTAC
AAAGAGGAATCAAGGCTAGAAAGGCAGAAAATAGAAGGGGTAAAACTGGAATCTGAGGGG
ACTTACAAGATCCTAACCATTTATTCGACTGTCGCCTCATCTGGGGTACTTGCAATGGGG
TTTGCTGCCTTCTTATTCTGGGCCATGTCCAATGGATCATGCAGGTGCAACATTTGTATA
TAATTA
>gi|398323924|gb|JX294922.1| Influenza A virus (A/chicken/Iran/AGH-B3/2012(H9N2)) segment 4 hemagglutinin (HA) gene, complete cds
ATGGAAACAATATCACTGATGGCTATACTACTAGTAGTAACAACAAGCAATGCAGATAAA
ATCTGCATTGGTCACCAGTCAACAAATTCCACAGAAACTGTGGACACACTAACAGAAACT
AATGTTCCTGTGACACATGCCAAAGAATTGCTCCCCACAGAGCATAATGGAATGCTGTGT
GCAACAAATCTGGGACGTCCTCTCATTCTAAACACATGCACAATCGAAGGACTAATCTAT
GGCAATCCTTCTTGTGACCTGCTATTGGGAGGAAGGGAATGGTCCTACATCGTCGAAAGA
TCATCAGCAGTAAATGGAACATGTTACCCTGGGAATGTGGAAAACTTAGAGGAACTCAGG
ACCCTTTTTAGTTCCTCTAGTTCCTATCAAAGAATCCAAATTTTTCCAGACACAATCTGG
AATGTGACTTATACGGGGACAAGCAAATCATGTTCAGATTCATTCTACAGGAATATGAGA
TGGTTGTCTCAAAAGAACGGGCTTTATCCTATTCAAGACGCTCAATATACAAACAATCAG
GGAAAGGACATCCTTTTTGTGTGGGGCATACATCATCCACCCAGCGATATTGCACAGACG
AATCTGTACACAAGGATCGATAGAACAACAAGCGTGACAACAGAAAATTTAGATAGGACC
TTCAAGCCATTAATAGGGCCGAGACCTCTTGTCAATGGTTTGATTGGAAGAATTAAGTAT
TATTGGTCGATATTAAAACCAGGCCAGACATTGCGTGTAAGATCCAATGGGAATCTAATT
GCTCCATGGTATGGACACATTCTCTCTGGAGAGAGCCACGGGAGAATTCTGAAGACTGAT
TTAAACAGTGGTAATTGTGTAGTGCAATGCCAGACTGAAAAAGGTGGGTTAAACAGTACA
CTACCATTCCACAATATCAGTAAGTTTGCATTTGGGAATTGCCCCAAATATATTGGAGTC
AAGAGTCTCAAACTGGCAATCGGTTTGAGAAACGTGCCTGCTAAGTCAAGCAGAGGGCTA
TTTGGGGCCATAGCTGGATTCATAGAAGGAGGTTGGCCAGGACTGGTCGCCGGTTGGTAT
GGTTTCCAGCATTCAAATGATCAAGGGGTTGGCATGGCTGCAGATAGGGATTCGACTCAA
AAGGCAGTTGATAAAATAACATCCAAAGTGAATACTATAGTCGATAAGATGAACAAGCAG
TACGAAATAATTGATCATGAATTCAGTGAGGTTGAAACTAGACTCAATATGATAAACAAC
AAGATTGATGACCAAATACAAGACGTATGGGCATATAATGCAGAGTTGCTAGTACTGCTT
GAGAACCAGAAAACGCTCGACGAGCATGATGCAAATGTGAACAATCTATATAACAAGGTA
AAAAGGGCCCTAGGCTCCAATGCTGTGGAAGATGGGAAGGGCTGTTTCGAGCTATATCAT
AAATGTGATAATCAATGCATGGAAACAATTCGGAACGGAACCTATAATAGGAGAAAGTAC
AAAGAGGAATCAAGGCTAGAAAGGCAGAAAATAGAAGGGGTAAAACTGGAATCTGAGGGG
ACTTACAAGATCCTAACCATTTATTCGACTGTCGCCTCATCGGGGGTACTTGCAATGGGG
TTTGCTGCCTTCTTATTCTGGGCCATGTCCAATGGATCATGCAGGTGCAACATTTGTATA
TAATTA
>gi|398323922|gb|JX294921.1| Influenza A virus (A/chicken/Iran/AGH-B2/2012(H9N2)) segment 4 hemagglutinin (HA) gene, complete cds
ATGGAAACAATATCACTGATGGCTATACTACTAGTAGTAACAACAAGCAATGCAGATAAA
ATCTGCATTGGTCACCAGTCAACAAATTCCACAGAAACTGTGGACACACTAACAGAAACT
AATGTTCCTGTGACACATGCCAAAGAATTGCTCCCCACAGAGCATAATGGAATGCTGTGT
GCAACAAATCTGGGACGTCCTCTCATTCTAAACACATGCACAATCGAAGGACTAATCTAT
GGCAATCCTTCTTGTGACCTGCTATTGGGAGGAAGGGAATGGTCCTACATCGTCGAAAGA
TCATCAGCAGTAAATGGAACATGTTACCCTGGGAATGTGGAAAACTTAGAGGAACTCAGG
ACCCTTTTTAGTTCCTCTAGTTCCTATCAAAGAATCCAAATTTTTCCAGACACAATCTGG
AATGTGACTTATACGGGGACAAGCAAATCATGTTCAGATTCATTCTACAGGAATATGAGA
TGGCTGACTCAAAAGAACGGGCTTTATCCTATTCAAGACGCTCAATATACAAACAATCAG
GGAAAGGACATCCTTTTCGTGTGGGGCATACATCATCCACCCACCGATACTGCACAGACG
AATCTATACACAAGGACCGACACAACAACAAGCGTGACAACAGAAAATTTAGATAGGACC
TTCAAGCCATTAATAGGGCCGAGACCTCTAGTCAATGGTTTGATTGGAAGAATTAACTAT
TATTGGTCGATATTAAAACCAAGCCAGACATTGCGTGTAAGATCCAATGGGAATCTAATT
GCCCCATGGTTTGGACACGTTCTCTCCGGAGAGAGCCACGGGAGAATTCTGAAGACTGAT
TTAAACAGTGGTAATTGTGTAGTGCAATGCCAGACTGAAAAAGGTGGGTTAAACAGTACA
CTACCATTCCACAATATCAGTAAGTTTGCATTTGGGAATTGCCCCAAATATATTGGAGTC
AAGAGTCTCAAACTGGCAATCGGTTTGAGAAACGTGCCTGCTAAGTCAAGCAGAGGGCTA
TTTGGGGCCATAGCTGGATTCATAGAAGGAGGTTGGCCAGGACTAGTTGCTGGTTGGTAT
GGTTTCCAGCATTCAAATGATCAAGGGGTTGGTATGGCAGCAGATAGAGGTTCAACTCAA
AAATCTTTTGATAAGATAACATCCAAGGTGAATAGTATAATCGACAAGATGAACAGGCAA
TATGAGATAATTGATCATGAATTTAGTGAGGTTGAAACTAGACTCAATATGATTAATAAC
AAGATTGATGACCAAATACAAGACGTATGGGCATATAATGCAGAGTTGCTGGTACTACTT
GAAAATCAGAAAACACTCGACGAGCATGATGCAAACGTGAACAATCTATATAACAAGGTT
AAAAGGGCCCTGGGCTTCAATGCGATGGAAGATGGGAAGGGTTGTTTCGAGCTATACCAC
AAATGTGATGACCAATGCATGGAAACAATTCGAAATGGGACATATAATAGGAGAAAGTAC
ATGGAGGAATCAAGGCTAGAAAGGCAGAAAATAGAAGGGGTTAAGCTGAAATCTGAGGGG
ACTTACAAAATTCTTACCATTTATTCGACTGTCGCCTCATCTCTTGTACTTGCAATGGGG
TTCGCTGCCTTCTTGTTCTGGGCCATGTCCAATGGATCATGCAGGTGCAACATTTGTATA
TAATTA
>gi|398323920|gb|JX294920.1| Influenza A virus (A/chicken/Iran/AGH-B1/2012(H9N2)) segment 4 hemagglutinin (HA) gene, complete cds
ATGGAAACAATATCACTGATGGCTATACTACTAGTAGTAACAACAAGCAATGCAGATAAA
ATCTGCATTGGTCACCAGTCAACAAATTCCACAGAAACTGTGGACACACTAACAGAAACT
AATGTTCCTGTGACACATGCCAAAGAATTGCTCCCCACAGAGCATAATGGAATGCTGTGT
GCAACAAATCTGGGACGTCCTCTCATTCTAAACACATGCACAATCGAAGGACTAATCTAT
GGCAATCCTTCTTGTGACCTGCTATTGGGAGGAAGGGAATGGTCCTACATCGTCGAAAGA
TCATCAGCAGTAAATGGAACATGTTACCTTGGGAATGTGGAAAACTTAGAGAAAGTCAGG
ATCCTTTTTAGTTCCTCTAGTTCCTATCAAAGAATCCAAATTTTTCCAGACACAATCTGG
AATGTGACTTATACGGGGACAAGCAAATCATGTTCAGATTCATTCTACAGGAATATGAGA
TGGCTGACTCAAAAGAACGGGCTTTATCCTATTCAAGACGCTCAATATACAAACAATCAG
GGAAAGGACATCCTTTTCGTGTGGGGCATACATCATCCACCCACCGATACTGCACAGACG
AATCTGTACACAAGGACCGACACAACAACAAGCGTGACAACAGAAAATTTAGATAGGACC
TTCAAGCCATTAATAGGGCCGAGACCTCTTGTCAATGGTTTGATTGGAAGAATTAACTAT
TATTGGTCGATATTAAAACCAGGCCAGACATTGCGTGTAAGATCCAATGGGAATCTAATT
GCTCCATGGTTTGGACACGTTCTCTCTGGAGAGAGCCACGGGAGAATTCTGAAGACTGAT
TTAAACAGTGGTAATTGTGTAGTGCAATGCCAGACTGAAAAAGGTGGGTTAAACAGTACA
CTACCATTCCACAATATCAGTAAGTTTGCATTTGGGAATTGCCCCAAATGGGTTGGAGTC
AAGAGTCTCAAACTGGCAATCGGTTTGAGAAACGTGCCTGCTAAGTCAAGCAGAGGGCTA
TTTGGGGCCATAGCTGGATTCATAGAAGGAGGTTGGCCAGGACTGGTCGCCGGTTGGTAT
GGTTTCCAGCATTCAAATGATCAAGGGGTTGGCATGGCTGCAGATAGGGATTCGACTCAA
AAGGCAGTTGATAAAATAACATCCAAAGTGAATACTATAGTCGATAAGATGAACAAGCAG
TACGAAATAATTGATCATGAATTCAGTGAGGTTGAAACTAGACTCAATATGATAAACAAC
AAGATTGATGACCAAATACAAGACGTATGGGCATATAATGCAGAGTTGCTAGTACTGCTT
GAGAACCAGAAAACGCTCGACGAGCATGATGCAAATGTGAACAATCTATATAACAAGGTA
AAAAGGGCCCTAGGCTCCAATGCTGTGGAAGATGGGAAGGGCTGTTTCGAGCTATATCAT
AAATGTGATAATCAATGCATGGAAACAATTCGGAACGGAACCTATAATAGGAGAAAGTAC
AAAGAGGAATCAAGGCTAGAAAGGCAGAAAATAGAAGGGGTAAAACTGGAATCTGAGGGG
ACTTACAAGATCCTAACCATTTATTCGACTGTCGCCTCATCGGGGGTACTTGCAATGGGG
TTTGCTGCCTTCTTATTCTGGGCCATGTCCAATGGATCATGCAGGTGCAACATTTGTATA
TAATTA
>gi|375313978|gb|JQ419725.1| Influenza A virus (A/chicken/Iran/725/1998(H9N2)) segment 4 hemagglutinin (HA) gene, complete cds
ATGGAAACAACATCACTGTTAACTATACTACTAGTAGTAACAACAAGCAATGCAGATAAA
ATCTGCATTGGCCACCAGTCAACAAATTCCACAGAAACTGTTGACACACTAACAGAAACC
AATATTCCTGTGACACATGCTAAAGAATTGCTCCATACAGAGCATAATGGAATGCTGTGT
GCAACAAATTTGGGAAATCCTCTCATTCTAGACACATGCACCATCGAAGGACTGATTTAT
GGCAACCCTTCGTGTGACCTGCTGTTGGGAGGAAGGGAATGGTCCTACATCGTCGAACGA
CCATCAGCAGTAAATGGAACATGTTACCCTGGGAATGTAGAAAACTTAGAGGAACTCAGA
ACACTTTTTAGTTCTTCTAGTTCCTACCAAAGAATCCAAATCTTCCCAGACACAATCTGG
AATGTGACTTACACTGGGACAAGCAAATCGTGTTCAGATTCATTCTACAGGAATATGAGA
TGGCTGACTCAAAAGAACGGGCTTTACCCTGTTCAAGACGCCCAATACACGAACAATCGG
GGAAAAGACATTCTCTTCTTGTGGGGCATACATCACCCACCAACTGATACTACACAAACG
AATTTGTACACAAGAACCGACACAACAACAAGCGTAACAACAGAAAATTTAGATAGAACC
TTCAAACCATTGATAGGGCCAAGGCCCCTTGTCAACGGTCTGATTGGCAGAATTAATTAT
TACTGGTCGGTACTAAAACCAGGCCAGACATTGCGAGTAAGGTCAAATGGAAATCTAATT
GCTCCATGGTATGGACACGTTCTCTCAGGAGAGAGCCATGGGAGGATCCTGAAGACTGGT
TTGAAAAGTGGTAATTGTGTAGTGCAATGTCAGACTGAGAAAGGTGGCTTAAACAGTACA
TTGCCATTTCACAATATCAGTAAATATGCATTTGGGATCTGCCCCAAATATATTGGAGTA
AAGAGTCTCAAATTGGCAATCGGTCTGAGAAACGTACCTGCTAGATCAAGTAGAGGACTA
TTTGGAGCCATAGCTGGTTTCATAGAAGGAGGATGGCCAGGGTTAGTTGCTGGTTGGTAT
GGTTTTCAGCATTCGAATGATCAAGGAGTTGGTATGGCTGCAGATAGGGATTCAACTCAA
AAGGCAATTGATAAGATAACATCCAAGGTGAATAATATAGTCGACAAGATGAACAAGCAG
TATGAAATAATTGATCATGAATTCAGTGAGGTTGAAACTAGACTCAATATGATCAATAAC
AAGATTGATGACCAAATACAAGACGTATGGGCATATAACGCAGAGTTGCTAGTACTACTT
GAAAATCAGAAAACACTCGACGAGCATGATGCAAATGTGAACAATCTATATAACAAGGTG
AAAAGGGCCCTGGGCTCCAATGCGATGGAAGATGGAAAGGGTTGCTTTGAGTTATACCAT
AAATGTGATGACCAGTGCATGGAAACAATTCGGAACGGAACCTATAATAGGAGAAAGTAC
AAAGAGGAAGCAAAACTAGAAAGGCAGAAATTAGAAGGGGTCAAACTGGAATCTGAAGGG
ACTTACAAAATCCTGACCATTTATTCGACTGTCGCCTCATCTCTTGTACTTGCAATGGGG
TTTGCTGCCTTCTTGTTCTGGGCCATGTCCAATGGATCATGCAGGTGCAGCATTGAA
>gi|375313976|gb|JQ419724.1| Influenza A virus (A/chicken/Iran/192/2009(H9N2)) segment 4 hemagglutinin (HA) gene, complete cds
ATGGAAACAATACCACTGATGACTATACTACTAGTAGTAACAACAAGCAATGCAGATAAA
ATCTGCATCGGTCACCAGTCAACAAACTCCACAGAAACCGTGGACACGCTAACAGAAACC
AATGTTCCTGTGACACATGCCAAAGAATTGCTACATACAGAGCACAATGGAATGCTGTGT
GCAACAAATCTGGGGCGTCCTCTCATCCTAAACACATGCACAATCGAAGGACTAATCTAT
GGCAATCCTTCTTGTGACCTGCTGTTGGGGGGAAGGGAATGGTCCTACATCGTTGAAAGA
TCCTCAGCAGTAAATGGAACATGTTACCCTGGGAATGTAGAAAACTTAGAGGAACTCAGG
ACACTTTTTAGTTCCTCTAGTTCCTATCAAAGAATCCAAATCTTTCCAGACACAATCTGG
AATGTGACTTATACGGGAACAAGCAAATCATGTTCAGATTCATTCTACAGGAATATGAGG
TGGCTGACTCAAAAGAATGGGCTTTATCCTATTCAAGACGCTCAATACACAAACAATCGG
GGAAAGGACATTCTTTTCGTGTGGGGCATACATCATCCACCCACCGATACTGCACAGACG
AATTTGTACACAAGGACCGACACAACAACAAGCGTGACAACAGAAAATTTAGATAGGACC
TTCAAGCCATTAATAGGGCCAAGACCCCTTGTCAATGGTTTGATTGGAAGAATTAACTAT
TATTGGTCGATATTAAAACCAGGCCAGACATTGCGAGTAAGATCCAATGGGAATCTAATT
GCTCCATGGTTTGGACACGTTCTCTCAGGAGAGAGCCACGGGAGAATCCTGAAGACTGAT
TTAAACAGTGGTAATTGTGTAGTGCAATGCCAGACTGAAAAAGGTGGCTTAAACAGTACA
CTGCCATTCCACAATGTCAGTAAATATGCATTTGGGACTTGCCCCAAATATATTGGAGTC
AAGAGTCTCAAACTGGCAATCGGTTTGAGAAACGTGCCTGCTAAGTCAAGTAGAGGACTA
TTTGGGGCCATAGCTGGTTTCATAGAAGGAGGTTGGCCAGGACTAGTCGCCGGTTGGTAT
GGTTTCCAGCATTCAAATGACCAAGGGGTTGGTATGGCTGCAGATAGGGATTCGACTCAA
AAGGCAGTTGATAAAATAACATCCAAAGTGAATACTATAGTCGACAAGATGAACAAACAG
TATGAAATAATTGATCATGAATTCAGTGAGGTTGAAACTAGACTCAATATGATCAATAAT
AAGATTGATGACCAAATACAAGACGTATGGGCATATAATGCAGAGTTGCTAGTACTGCTT
GAGAACCAGAAAACACTCGACGAGCATGACGCAAACGTGAACAATCTATATAACAAGGTG
AAAAGGGCCCTAGGCTCCAATGCTATGGAAGATGGAAAGGGCTGTTTCGAGCTATATCAT
AAATGTGATGATCAATGCATGGAGACAATTCGGAACGGGACCTATAATAGGAGAAAGTAC
AAAGAGGAATCAAGGCTAGAAAGGCAGAAAATAGAAGGGGTAAAACTGGAATCTGAGGGG
ACTTACAAGATCCTAACCATCTATTCGACTGTCGCCTCATCTCTTGTACTTGCAATGGGG
TTTGCTGCCTTCTTGTTCTGGGCCATGTCCAATGGATCATGCAGGTGCAACATTGACG
>gi|375313974|gb|JQ419723.1| Influenza A virus (A/chicken/Iran/121/2009(H9N2)) segment 4 hemagglutinin (HA) gene, complete cds
ATGGAAACAACATCACTGATAACTATACTACTAGTAGTAACAACAAGCAATGCAGATAAA
ATCTGCATTGGCCACCAGTCAACAAATTCCACAGAAACTGTTGACACACTAACAGAAACC
AATATTCCTGTGACACATGCTAAAGAATTGCTCCATACAGAGCATAATGGAATGCTGTGT
GCAACAAATTTGGGAAATCCTCTCATTCTAGACACATGCACCATCGAAGGACTGATTTAT
GGCAACCCTTCGTGTGACCTGCTGTTGGGAGGAAGGGAATGGTCCTACATCGTCGAACGA
CCATCAGCAGTAAATGGAACATGTTACCCTGGGAATGTAGAAAACTTAGAGGAACTCAGA
ACACTTTTTAGTTCTTCTAGTTCCTACCAAAGAATCCAAATCTTCCCAGACACAATCTGG
AATGTGACTTACACTGGGACAAGCAAATCGTGTTCAGATTCATTCTACAGGAATATGAGA
TGGCTGACTCAAAAGAACGGGCTTTACCCTGTTCAAGACGCCCAATACACGAACAATCGG
GGAAAAGACATTCTCTTCTTGTGGGGCATACATCACCCACCAACTGATACTACACAAACG
AATTTGTACACAAGAACCGACACAACAACAAGCGTAACAACAGAAAATTTAGATAGAACC
TTCAAACCATTGATAGGGCCAAGGCCCCTTGTCAACGGTCTGATTGGCAGAATTAATTAT
TACTGGTCGGTACTAAAACCAGGCCAGACATTGCGAGTAAGGTCAAATGGAAATCTAATT
GCTCCATGGTATGGACACGTTCTCTCAGGAGAGAGCCATGGGAGGATCCTGAAGACTGGT
TTGAAAAGTGGTAATTGTGTAGTGCAATGTCAGACTGAGAAAGGTGGCTTAAACAGTACA
TTGCCATTTCACAATATCAGTAAATATGCATTTGGGATCTGCCCCAAATATATTGGAGTA
AAGAGTCTCAAATTGGCAATCGGTCTGAGAAACGTACCTGCTAGATCAAGTAGAGGACTA
TTTGGAGCCATAGCTGGTTTCATAGAAGGAGGATGGCCAGGGTTAGTTGCTGGTTGGTAT
GGTTTTCAGCATTCGAATGATCAAGGAGTTGGTATGGCTGCAGATAGGGATTCAACTCAA
AAGGCAATTGATAAGATAACATCCAAGGTGAATAATATAGTCGACAAGATGAACAAGCAG
TATGAAATAATTGATCATGAATTCAGTGAGGTTGAAACTAGACTCAATATGATCAATAAC
AAGATTGATGACCAAATACAAGACGTATGGGCATATAACGCAGAGTTGCTAGTACTACTT
GAAAATCAGAAAACACTCGACGAGCATGATGCAAATGTGAACAATCTATATAACAAGGTG
AAAAGGGCCCTGGGCTCCAATGCGATGGAAGATGGAAAGGGTTGCTTTGAGTTATACCAT
AAATGTGATGACCAGTGCATGGAAACAATTCGGAACGGAACCTATAATAGGAGAAAGTAC
AAAGAGGAAGCAAAACTAGAAAGGCAGAAATTAGAAGGGGTCAAACTGGAATCTGAAGGG
ACTTACAAAATCCTGACCATTTATTCGACTGTCGCCTCATCTCTTGTACTTGCAATGGGG
TTTGCTGCCTTCTTGTTCTGGGCCATGTCCAATGGATCATGCAGGTGCAGCATTG
>gi|224578772|gb|FJ794818.1| Influenza A virus (A/chicken/Iran/SS2/2008(H9N2)) segment 4 hemagglutinin (HA) gene, complete cds
AGCAAAAGCAGGGGAATTTCTTAACTAGCAAAATGGAAACAGTATCACTAATAACTATAC
TACTAGTAGTAACAGCAAGCAATGCAGATAAAATCTGCATCGGCCACCAGTCAACAAATT
CCACAGAAACTGTGGACACGCTAACAGAAACTAATGTTCCTGTGACACATGCCAAAGAAT
TGCTCCACACAGAGCACAATGGAATGCTGTGTGCAACAAATCTGGGACATCCCCTCATTC
TAGACACATGCACTATCGAAGGACTGATTTATGGTAACCCTTCTTGTGACCTGCTGTTGG
GAGGAAGAGAATGGTCCTACATCGTCGAAAGACCATCAGCGGTAAATGGAACGTGTTACC
CTGGGAATGTAGAAAACTTAGAGGAACTCAGAACACTTTTTAGTTCCTCTAGTTCCTACC
AAAGAATCCAAATCTTCCCAGACACAATCTGGAATGTGACTTACACTGGAACAAGCAAAT
CATGTTCAGATTCATTCTACAGGAATATGAGATGGCTGACTCAAAAGAACGGGTCTTACC
CTGTTCAAGACGCCCAATACACAAATAATCGGGGAAAGAACATTCTTTTCGTGTGGGGCA
TACATCATCCACCCACCGATACTGCACAGACGAATTTGTACACAAGAACCGACACAACAA
CAAGCGTGACAACAGAAAATTTAGATAGAACCTTCAAACCATTGATAGGGCCAAGGCCCC
TTGTCAATGGTCTGATTGGAAGAATTAATTATTATTGGTCGGTACTAAAACCAGGCCAGA
CATTGCGAGTAAGGTCCAATGGGAATTTAATTGCTCCATGGTATGGACACGTTCTCTCAG
GAGAGAGCCATGGGAGAATCCTGAAGACTGATTTAAACAGTGGTAATTGTGTAGTGCAAT
GTCAGACTGAAAAAGGTGGCTTAAACAGTACATTGCCATTCCACAATATCAGTAAATATG
CATTTGGGACCTGCCCCAAATATATTGGAGTCAAGAGTCTCAAACTGGCAATCGGTCTGA
GAAACGTGCCTGCTAGATCAAGTAGAGGACTATTTGGAGCCATAGCTGGATTCATAGAAG
GAGGTTGGCCAGGACTAGTCGCTGGTTGGTATGGTTTCCAGCATTCAAATGATCAAGGGG
TTGGTATGGCTGCAGATAGGGATTCAACTCAAAAGGCAATTGATAAAATAACATCCAAGG
TGAATAATATAGTCGACAAGATGAACAAGCAATATGAAATAATTGATCATGAATTCAGTG
AGGTTGAAACTAGACTCAATATGATCAATAATAAGATTGATGACCAAATACAAGATGTAT
GGGCATATAATGCAGAGTTGCTAGTACTACTTGAGAACCAGAAAACACTCGATGAGCATG
ACGCAAACGTGAACAACCTATATAACAAGGTGAAAAGGGCCTTGGGCTCCAATGCGATTG
AAGATGGGAAGGGCTGTTTCGAGCTATACCACAAATGTGATGACCAATGCATGGAAACAA
TTCGGAACGGGACCTATAATAGGAGAAAGTACAAAGAGGAATCAAGACTAGAAAGGCAGA
AAATAGAAGGGGTCAAGCTGGAATCTGAAGGGACTTACAAAATCCTTACCATTTATTCGA
CTGTCGCCTCATCTCTTGTACTTGCAATGGGGTTTGCTGCCTTCTTGTTCTGGGCCATGT
CCAATGGATCATGCAGGTGCAACATTTGTATATAATTAGCAAAAACACCCTTGTTTCTAC
T
>gi|224578770|gb|FJ794817.1| Influenza A virus (A/chicken/Iran/SS1/1998(H9N2)) segment 4 hemagglutinin (HA) gene, complete cds
AGCAAAAGCAGGGGAATTTCTTAACTAGCAAAATGGAAACAGTATCACTAATAACTATAC
TACTAGTAGTAACAGCAAGCAATGCAGATAAAATCTGCATCGGCCACCAGTCAACAAACT
CCACAGAAACTGTGGACACGCTAACAGAAACCAATGTTCCTGTGACACATGCCAAAGAAT
TGCTCCACACAGAGCACAATGGAATGCTGTGTGCAACAAATCTGGGACATCCCTTCATTC
TAGACACCTGCACTATCGAAGGACTGATCTATGGTAACCCTTCTTGTGATCTGCTGTTGG
GAGGAAGAGAATGGTCCTACATCGTCGAAAGATCATCAGCTGTAAATGGAACGTGTTACC
CTGGGAATGTAGAAAACCTAGAGGAACTCAGAACACTTTTTAGTTCCGCTAGTTCCTACC
AAAGAATCCAAATCTTCCCAGACACAATCTGGAATGTGACTTACACTGGAACAAGCAAAG
CATGTTCAGATTCATTCTACAGGAGTATGAGATGGCTGACTCAAAAGAGCGGGTCTTACC
CTGTTCAAGACGCCCAATACACAAATAATAGGGGAAAGAGCATTCTTTTCGTGTGGGGCA
TACATCATCCACCCACCGATACTGAACAGACAAATTTGTACATAAGAAACGACACAACAA
CAAGCGTGACAACAGAAGATTTAAATAGGACCTTCAAACCAATGATAGGGCCAAGGCCCC
TTGTCAATGGTCTGCAGGGAAGAATTAATTATTATTGGTCGGTACTAAAACCAGGCCAGA
CATTGCGAGTAAGATCCAATGGGAATCTAATTGCTCCATGGTATGGACACGTTCTTTCAG
GAGGGAGCCATGGAAGAATCCTGAAGACTGATTTAAACAGTGGTAATTGCGTAGTGCAAT
GTCAGACTGAAAAAGGCGGCTTAAACAGTACATTGCCATTCCACAATATCAGTAAATATG
CATTTGGAAACTGCCCCAAATATGTTAGAGTTAAGAGTCTCAAACTGGCAGTCGGTCTGA
GGAACGTGCCTGCTAGATCAAGTAGAGGACTATTCGGAGCCATAGCTGGATTCATAGAAG
GAGGTTGGCCAGGACTAGTCGCTGGTTGGTATGGTTTCCAGCATTCAAATGATCAAGGGG
TTGGTATGGCTGCAGATAGGGATTCAACTCAAAAGGCAATTGATAAAATAACATCCAAGG
TGAATAATATAGTCGACAAGATGAACAAGCAATATGAAATAATTGATCATGAATTCAGTG
AGGTTGAAACTAGGCTCAACATGATCAATAATAAGATTGATGACCAAATACAAGACGTAT
GGGCATATAATGCAGAGTTACTAGTACTACTTGAAAATCAGAAAACACTCGATGAGCATG
ACGCGAACGTGAACAATCTATATAACAAGGTGAAGAGGGCACTGGGCTCCAATGCGATGG
AAGATGGGAAAGGCTGTTTCGAGCTATACCATAAATGTGATGACCAGTGCATGGAAACAA
TTCGGAACGGGACCTATAATAGGAGAAAGTATAAAGAGGAATCAAAACTAGAAAGGCAGA
AAATAGAAGGGGTCAAGCTGGAATCTGAGGGAACTTACAAAATCCTTACCATTTATTCGA
CTGTCGCCTCATCTCTTGTGCTTGCAATGGGGTTTGCTGCCTTCTTGTTCTGGGCCATGT
CCAACGGGTCTTGCAGGTGCAACATTTGTATATAATTAGCAAAAACACCCTTGTTTCTAC
T
>gi|387965790|gb|JQ970437.1| Influenza A virus (A/chicken/Iran/N102/2011(H9N2)) segment 4 hemagglutinin (HA) gene, complete cds
AGCAAAAGCAGGGGAATTTCTTAACTAGCAAAATGGAAACAATACCACTGATGGCTATAC
TACTAGTAGTAACAACAAGCAATGCAGATAAAATCTGCATTGGTCACCAGTCAACAAACT
CCACAGAAACTGTGGACACACTAACAGAAACTAATGTTCCTGTGACACATGCCAAAGAAT
TGCTCCACACAGAGCATAATGAAATGCTATGTGCAACAAATCTGGGACGTCCTCTCATCC
TAGACACATGCACAATCGAAGGACTAATCTATGGTAATCCTTCTTGTGACCTGCTGTTGG
GAGGAAGGGAATGGTCCTACATCGTCGAAAGATCATCAGCAGTAAATGGAACATGTTACC
CTGGGAATGTGGAAAACTTAGAGGAACTCAGGACCCTTTTTAGTTCCTCTAGTTCCTATC
AAAGAATCCAAATCTTTCCAGACACAATCTGGAATGTGACTTATACGGGAACAAGCAAAT
CATGTTCAGATTCATTCTACAGGAATATGAGATGGCTGACTCAAAAGAACGGGCTTTATC
CTATTCAAGACGCTCAATACACAAACAATCGGGGAAAGGACATTCTTTTCGTATGGGGCA
TACATCATCCACCCACCGACACTGCACAGACGAATCTGTACACAAGGACCGACACAACAA
CAGGCGTGACAACAGAAAATTTAGATAGGACCTTCAAGCCATTAATAGGGCCAAGACCCC
TTGTCAATGGTTTGATTGGAAGAATTAACTATTATTGGTCGATATTAAAACCAGGTCAGA
CATTGCGAGTAAGATCCAATGGGAATCTAATTGCTCCATGGTATGGACACGTTCTCTCAG
GAGAGAGCCACGGGAGAATTCTGAAGACTGATTTAAACAGTGGCAATTGTGTAGTGCAAT
GCCAGCCTGAAAAAGGTGGCTTAAACAGTACACTGCCATTCCACAATATCAGTAAGTTTG
CATTTGGGATTTGCCCCAAATATATTGGAGTCAAGAGTCTCAAACTGGCAATCGGTTTGA
GAAACGTGCCTGCTAAGTCAAGTAGAGGACTATTTGGGGCCATAGCTGGATTCATAGAAG
GAGGTTGGCCAGGACTGGTCGCCGGTTGGTATGGTTTCCAGCATTCAAATGATCAAGGGG
TTGGCATGGCTGCAGATAGGGATTCGACTCAAAAGGCAGTTGATAAAATAACATCCAAAG
TGAATACTATAGTCGATAAGATGAACAAGCAGTATGAAATAATTGATCATGAATTCAGTG
AGGTTGAAACTAGACTCAATATGATCAACAACAAGATTGATGACCAAATACAAGACGTAT
GGGCATATAATGCAGAGTTGCTAGTGCTGCTTGAGAACCAGAAAACGCTCGACGAGCATG
ATGCAAATGTGAACAATCTATATAATAAGGTAAAAAGGGCCCTAGGCTCCAATGCTATGG
AAGATGGAAAGGGCTGTTTCGAGCTATATCATAAATGTGATGACCAATGCATGGAAACAA
TTCGGAACGGGACCTATAATAGGAGAAAGTACAAAGAGGAATCAAGGCTAAAAAGGCAGA
AAATAGAAGGGGTAAAACTGGAATCTGAGGGGACTTACAAGATCCTAACCATTTATTCGA
CTGTCGCCTCATCTCTTGTACTTGCAATAGGGTTTGCTGCCTTCTTATTCTGGGCCATGT
CCAATGGATCATGCAGGTGCAACATTTGTATATAATTAGCAAAAACACCCTTGTTTCTAC
T
>gi|387965788|gb|JQ970436.1| Influenza A virus (A/chicken/Iran/N101/2011(H9N2)) segment 4 hemagglutinin (HA) gene, complete cds
AGCAAAAGCAGGGGAATTTCTTAACTAGCAAAATGGAAACAATACCACTGATGGCTATAC
TACTAGTAGTAACAACAAGCAATGCAGATAAAATCTGCATTGGTCACCAGTCAACAAACT
CCACAGAAACTGTGGACACACTAACAGAAACTAATGTTCCTGTGACACATGCCAAAGAAT
TGCTCCACACAGAGCATAATGAAATGCTATGTGCAACAAATCTGGGACGTCCTCTCATCC
TAGACACATGCACAATCGAAGGACTAATCTATGGCAATCCTTCTTGTGACCTGCTGTTGG
GAGGAAGGGAATGGTCCTACATCGTCGAAAGATCATCAGCAGTAAATGGAACATGTTACC
CTGGGAATGTGGAAAACTTAGAGGAACTCAGGACCCTTTTTAGTTCCTCTAGTTCCTATC
AAAGAATCCAAATCTTTCCAGACACAATTTGGAATGTGACTTATACGGGAACAAGCAAAT
CATGTTCAGATTCATTCTACAGGAATATGAGATGGCTGACTCAAAAGAACGGGCTTTATC
CTATTCAAGACGCTCAATACACAAACAATCGGGGAAAGGACATTCTTTTCGTGTGGGGCA
TACATCATCCACCCACCGACACTACACAGACGAATCTGTACACAAGGACCGACACAACAA
CAAGCGTGACAACAGAAAATTTAGATAGGACCTTCAAGCCATTAATAGGGCCAAGACCCC
TTGTCAATGGTTTGATTGGAAGAATTAACTATTATTGGTCGATATTAAAACCAGGCCAGA
CATTGCGAGTAAGATCCAATGGGAATCTAATTGCTCCATGGTATGGACACGTTCTCTCAG
GAGAGAGCCATGGGAGAATTCTGAAGACTGGTTTAAACAGTGGTAATTGTGTAGTGCAAT
GCCAGACTGAAAAAGGTGGCTTAAACAGCACACTGCCATTCCACAATATCAGTAAGTTTG
CATTTGGGATTTGCCCCAAATATATTGGAGTCAAGAGTCTCAAACTGGCAATCGGTTTGA
GAAACGTGCCTGCTAAGTCAAGTAGAGGACTATTTGGGGCCATAGCTGGATTCATAGAAG
GAGGTTGGCCAGGACTGGTCGCCGGTTGGTATGGTTTCCAGCATTCAAATGATCAAGGGG
TTGGCATGGCTGCAGATAGGGATTCGACTCAAAAGGCAGTTGATAAAATAACATCCAAAG
TGAATACTATAGTCGATAAGATGAACAAGCAATATGAAATAATTGATCATGAATTCAGTG
AGGTTGAAACTAGACTCAATATGATCAACAACAAGATTGATGACCAAATACAAGACGTAT
GGGCATATAATGCAGAGTTGCTAGTACTGCTTGAGAACCAGAAAACGCTCGACGAGCATG
ATGCAAATGTGAACAATCTATATAATAAGGTAAAAAGGGCCCTAGGCTCCAATGCTATGG
AAGATGGAAAGGGCTGTTTCGAGCTATATCATAAATGTGATGACCAATGCATGGAAACAA
TTCGGAACGGGACCTATAATAGGAGAAAGTACAAAGAGGAATCAAGGCTAGAAAGGCAGA
AAATAGAAGGGGTAAAACTGGAATCTGAGGGGACTTACAAGATCCTAACCATTTATTCGA
CTGTCGCCTCATCTCTTGTACTTGCAATAGGGTTCGCTGCCTTCTTATTCTGGGCCATGT
CCAATGGATCATGCAGGTGCAACATTTGTATATAATTAGCAAAAACACCCTTGTTTCTAC
T
>gi|261863865|gb|GU071968.1| Influenza A virus (A/chicken/Iran/RZ53/2008(H9N2)) segment 4 hemagglutinin (HA) gene, complete cds
ATGAAAACAATTTCACTGGTAACTATACTACTAGTAGTAACAACAAGCAATGCAGATAAA
ATCTGCATCGGCCACCAGTCAACAAATTCAACAGAAACTGTTGACACGCTAACAGAAACT
AATGTTCCTGTGACACATGCAAAAGAATTGCTCCATACAGAGCATAATGGAATGCTGTGT
GCAACAAATCTGGGACATCCCCTCATTCTAAACACATGTACTATCGAAGGACTGATTTAT
GGCAACCCTTCTTGTGACCTGCTGTTGGAAAAAAGGGAATGGTCCTACATCGTCGAAAGA
TCATCAGCAGTAAATGGAACATGTTACCCTGGGAATGTAGAAAACTTAGAGGAACTCAGA
ACACTTTTTAGTTCCTCTAGTTCCTACCAAAGAATCCAAATCTTCCCAGACACAATCTGG
AATGTGACTTACACTGGAACAAGCAAATCATGTTCAGATTCATTCTACAGGAATATGAGA
TGGCTGACTCAAAAGAACGGGCTTTATCCTGTTCAAGACGCCCAATACACAAACAATCGG
GGAAAGGACATTCTTTTCGTGTGGGGCATACATCACCCACCAACTGATACTGCACAGACG
AATTTGTACACAAGAACCGACACAACAACAAGTGTAACAACAGAAAGTTTAGATAGAACC
TTCAAACCATTGATAGGGCCAAGGCCCCTTGTCAATGGTCTGATTGGCAGAATTAATTAT
TATTGGTCTGTACTAAAACCAGGCCAGACATTGCGAGTAAGATCCAATGGAAATCTAATT
GCTCCATGGTATGGACACATTCTCTCAGGGGAGAGCCATGGGAGGATCCTGAAGACTGAT
TTAAACAATGGTAATTGTGTAGTGCAATGTCAGACTGAGAAAGGTGGCTTAAACAGTACA
TTGCCATTCCACAATATCAGTAAATATGCATTTGGGACTTGCCCCAAATACATTGGAGTC
AAGAGTCTCAAACTGGCAATCGGTCTGAGAAACGTGCCTGCTAGATCAAGTAGAGGACTA
TTTGGAGCCATAGCTGGATTCATAGAAGGAGGTTGGCCAGGATTAGTTGCTGGTTGGTAT
GGTTTTCAGCATTCGAATGATCAAGGGGTTGGTATAGCTGCAGACAGGGATTCAACTCAA
AAGGCAATTGACAAAATAACATCCAAAGTGAATAATATAGTCGACAAGATGAACAAGCAA
TATGAAATAATTGATCATGAATTCAGTGAGGTTGAAACTAGACTCAATATGATCAATAAC
AAGATTGATGATCAAATACAAGACATATGGGCATATAATGCAGAGTTGCTAGTACTACTT
GAAAACCAGAAAACACTCGATGAGCATGATGCAAATGTGAACAATCTATATAACAAGGTG
AAAAGGGCCCTGGGCTCCAATGCTATGGAAGATGGAAAGGGCTGTTTTGAGCTATACCAT
AAGTGTGATGACCTATGCATGGAAACAATTCGAAACGGAACCTATAATAGGAGAAAGTAC
AAAGAGGAAGCAAGACTAGAAAGGCAGAAAATAGAAGGGGTCAAGCTAGAATCTGAAGAG
ACTTACAAAATCCTTACCATTTATTCGACTGTCGCCTCATCTCTTGTACTTGCAATGGGG
TCTGCTGCCTTCTTGTTCTGGGCCATGTCCAATGGATCATGCAGGTGCAACATTTGTATA
TAA
>gi|261863863|gb|GU071967.1| Influenza A virus (A/chicken/Iran/RZ42/2008(H9N2)) segment 4 hemagglutinin (HA) gene, complete cds
ATGAAAACAATTTCACTGGTAACTATACTACTAGTAGTAACAACAAGCAATGCAGATAAA
ATCTGCATCGGCCACCAGTCAACAAATTCAACAGAAACTGTTGACACGCTAACAGAAGCT
AATGTTCCTGTGACACATGCCAAAGAACTGCTCCATACAGAGCATAATGGAATGCTGTGT
GCAACAAATCTGGGACATCCCCTCATTCTAGACACATGCACTATCGAAGGACTAATTTAT
GGCAACCCTTCTTGTGACCTGCTGTTGGGAGGAAGGGAATGGTCCTACATTGTCGAAAGA
CCATCAGCGGTAAATGGAACATGTTACCCTGGGAATGTAGAAAACTTAGAGGAACTCAGA
ACACTCTTTAGTTCCTCTAGTTCCTACCAAAGAATCCAAATCTTCCCAGACACAATCTGG
AATGTGACTTACACTGGAACAAGCAAATCATGTTCAGATTCATTCTACAGGAATATGAGA
TGGCTGACTCAAAAGAATGGGCTTTACCCTGTTCAAGACGCCCAATACACAAACAATCGG
GGAAAGGACATTCTTTTCGTGTGGGGAATACATCATCCACCAACTGATACTGCACANACG
AATTTGTACNCAAGAACCGACACANCAACAAGCGTAACAACAGAAAATTTAGATAGAACC
TTCAAACCGTTGATAGGGCCAAGGCCCCTTGTCAATGGTCTGATTGGCAGAATTAATTAT
TATTGGTCGGTACTAAAACCAGGCCAGACATTGCGAGTAAGATCCAATGGAAATCTAATT
GCCCCATGGTATGGACACGTTCTCTCTGGAGAGAGCCATGGGAGGATCNTGAGAAGTGAT
TTAAACAATGGTGATTGTGTAGTGCAATGTCAGACTGAGAAAGGTGGCTTAAACAGTACA
TTACCATTCCNCAATATCAGTAAATATGCATTTGGGACCTGTCCCAAATATATTGGAGTC
AAGAGTCTCAAACTGGCAATCGGTCTGAGAAACGTGCCTGCTAGATCAAGTAGAGGACTA
TTTGGAGCCATAGCGGGATTCATAGAAGGAGGTTGGCCAGGATTAGTTGCTGGTTGGTAT
GGTTTCCAGCATTCGAATGATCAAGGGGTTGGTATGGCTGCAGATAGGGATTCAACTCAA
AAGGCAATTGACAAAATAACATCCAAAGTGAATAATATAGTCGACAAGATGAACAAGCAA
TATGAAATAATTGATCATGAATTCAGTGAGGTTGAAACTAGACTCAATATGATCAATAAC
AAGATTGATGACCAAATACAAGACGTATGGGCATATAATGCAGAGTTGCTAGTACTGCTT
GAAAACCAGAAAACACTCGATGAGCATGATGCAAATGTGAACAATCTATATAACAAGGTG
AAAAGGGCCCTGGGCTCCAATGCGATGGAAGATGGAAAGGGCTGTTTTGAGCTATATCAT
AAGTGTGATGACCAATGCATGGAAACAATTCGAAACGGAACCTATAATAGGAGAAAGTAC
AGAGAGGAAGCAAGACTAGAAAGACAGAAAATAGAAGGGGTCAAGCTGGAATCTGAAGGG
ACTTACAAAATTCTTACCATTTATTCGACTGTCGCCTCATCTCTTGTACTTGCAATGGGG
TTTGCTGCCTTTTTGTTCTGGGCCATGTCCAATGGATCATGCAGGTGCAACATTTGTATA
TAA
>gi|261863861|gb|GU071966.1| Influenza A virus (A/chicken/Iran/RZ37/2008(H9N2)) segment 4 hemagglutinin (HA) gene, complete cds
ATGAAAACAATTTCACTGGTAACTATACTACTAGTAGTAACAACAAGCAATGCAGATAAA
ATCTGCATCGGCCACCAGTCAACAAATTCAACAGAAACTGTTGACACGCTAACAGAAGCT
AATGTTCCTGTGACACATGCCAAAGAACTGCTCCATACAGAGCATAATGGAATGCTGTGT
GCAACAAATCTGGGACATCCCCTCATTCTAGACACATGCACTATCGAAGGACTAATTTAT
GGCAACCCTTCTTGTGACCTGCTGTTGGGAGGAAGGGAATGGTCCTACATTGTCGAAAGA
CCATCAGCGGTAAATGGAACATGTTACCCTGGGAATGTAGAAAACTTAGAGGAACTCAGA
ACACTCTTTAGTTCCTCTAGTTCCTACCAAAGAATCCAAATCTTCCCAGACACAATCTGG
AATGTGACTTACACTGGAACAAGCAAATCATGTTCAGATTCATTCTACAGGAATATGAGA
TGGCTGACTCAAAAGAATGGGCTTTACCCTGTTCAAGACGCCCAATACACAAACAATCGG
GGAAAGGACATTCTTTTCGTGTGGGGAATACATCATCCACCAACTGATACTGCACAGACG
AATTTGTACACAAGAACCGACACAACAACAAGCGTAACAACAGAAAATTTAGATAGAACC
TTCAAACCGTTGATAGGGCCAAGGCCCCTTGTCAATGGTCTGATTGGCAGAATTAATTAT
TATTGGTCGGTACTAAAACCAGGCCAGACATTGCGAGTAAGATCCAATGGAAATCTAATT
GCCCCATGGTATGGACACGTTCTCTCAGGAGAGAGCCATGGGAGGATCCTGAGAACTGAT
TTAAACAATGGTGATTGTGTAGTGCAATGTCAGACTGAGAAAGGTGGCTTAAACAGTACA
TTACCATTCCACAATATCAGTAAATATGCATTTGGGACCTGTCCCAAATATATTGGAGTC
AAGAGTCTCAAACTGGCAATCGGTCTGAGAAACGTGCCTGCTAGATCAAGTAGAGGACTA
TTTGGAGCCATAGCGGGATTCATAGAAGGAGGTTGGCCAGGATTAGTTGCTGGTTGGTAT
GGTTTCCAGCATTCGAATGATCAAGGGGTTGGTATGGCTGCAGATAGGGATTCAACTCAA
AAGGCAATTGACAAAATAACATCCAAAGTGAATAATATAGTCGACAAGATGAACAAGCAA
TATGAAATAATTGATCATGAATTCAGTGAGGTTGAAACTAGACTCAATATGATCAATAAC
AAGATTGATGACCAAATACAAGACGTATGGGCATATAATGCAGAGTTGCTAGTACTGCTT
GAAAACCAGAAAACACTCGATGAGCATGATGCAAATGTGAACAATCTATATAACAAGGTG
AAAAGGGCCCTGGGCTCCAATGCGATGGAAGATGGAAAGGGCTGTTTTGAGCTATATCAT
AAGTGTGATGACCAATGCATGGAAACAATTCGAAACGGAACCTATAATAGGAGAAAGTAC
AGAGAGGAAGCAAGACTAGAAAGACAGAAAATAGAAGGGGTCAAGCTGGAATCTGAAGGG
ACTTACAAAATTCTTACCATTTATTCGACTGTCGCCTCATCTCTTGTACTTGCAATGGGG
TTTGCTGCCTTTTTGTTCTGGGCCATGTCCAATGGATCATGCAGGTGCAACATTTGTATA
TAA
>gi|261863859|gb|GU071965.1| Influenza A virus (A/chicken/Iran/RZ36/2008(H9N2)) segment 4 hemagglutinin (HA) gene, complete cds
ATGAAAACAATTTCACTGGTAACTATACTACTAGTAGTAACAACAAGCAATGCAGATAAA
ATCTGCATCGGCCACCAGTCAACAAATTCAACAGAAACTGTTGACACGCTAACAGAAGCT
AATGTTCCTGTGACACATGCCAAAGAACTGCTCCATACAGAGCATAATGGAATGCTGTGT
GCAACAAATCTGGGACATCCCCTCATTCTAGACACATGCACTATCGAAGGACTAATTTAT
GGCAACCCTTCTTGTGACCTGCTGTTGGGAGGAAGGGAATGGTCCTACATTGTCGAAAGA
CCATCAGCGGTAAATGGAACATGTTACCCTGGGAATGTAGAAAACTTAGAGGAACTCAGA
ACACTCTTTAGTTCCTCTAGTTCCTACCAAAGAATCCAAATCTTCCCAGACACAATCTGG
AATGTGACTTACACTGGAACAAGCAAATCATGTTCAGATTCATTCTACAGGAATATGAGA
TGGCTGACTCAAAAGAATGGGCTTTACCCTGTTCAAGACGCCCAATACACAAACAATCGG
GGAAAGGACATTCTTTTCGTGTGGGGAATACATCATCCACCAACTGATACTGCACAGACG
AATTTGTACACAAGAACCGACACAACAACAAGCGTAACAACAGAAAATTTAGATAGAACC
TTCAAACCGTTGATAGGGCCAAGGCCCCTTGTCAATGGTCTGATTGGCAGAATTAATTAT
TATTGGTCGGTACTAAAACCAGGCCAGACATTGCGAGTAAGATCCAATGGAAATCTAATT
GCCCCATGGTATGGACACGTTCTCTCAGGAGAGAGCCATGGGAGGATCCTGAGAACTGAT
TTAAACAATGGTGATTGTGTAGTGCAATGTCAGACTGAGAAAGGTGGCTTAAACAGTACA
TTACCATTCCACAATATCAGTAAATATGCATTTGGGACCTGTCCCAAATATATTGGAGTC
AAGAGTCTCAAACTGGCAATCGGTCTGAGAAACGTGCCTGCTAGATCAAGTAGAGGACTA
TTTGGAGCCATAGCGGGATTCATAGAAGGAGGTTGGCCAGGATTAGTTGCTGGTTGGTAT
GGTTTCCAGCATTCGAATGATCAAGGGGTTGGTATGGCTGCAGATAGGGATTCAACTCAA
AAGGCAATTGACAAAATAACATCCAAAGTGAATAATATAGTCGACAAGATGAACAAGCAA
TATGAAATAATTGATCATGAATTCAGTGAGGTTGAAACTAGACTCAATATGATCAATAAC
AAGATTGATGACCAAATACAAGACGTATGGGCATATAATGCAGAGTTGCTAGTACTGCTT
GAAAACCAGAAAACACTCGATGAGCATGATGCAAATGTGAACAATCTATATAACAAGGTG
AAAAGGGCCCTGGGCTCCAATGCGATGGAAGATGGAAAGGGCTGTTTTGAGCTATATCAT
AAGTGTGATGACCAATGCATGGAAACAATTCGAAACGGAACCTATAATAGGAGAAAGTAC
AGAGAGGAAGCAAGACTAGAAAGACAGAAAATAGAAGGGGTCAAGCTGGAATCTGAAGGG
ACTTACAAAATTCTTACCATTTATTCGACTGTCGCCTCATCTCTTGTACTTGCAATGGGG
TTTGCTGCCTTTTTGTTCTGGGCCATGTCCAATGGATCATGCAGGNGCAACATTTGTATA
TAA
>gi|261863857|gb|GU071964.1| Influenza A virus (A/chicken/Iran/RZ28/2008(H9N2)) segment 4 hemagglutinin (HA) gene, complete cds
ATGAAAACAATTTCACTGGTAACTATACTACTAGTAGTAACAACAAGCAATGCAGATAAA
ATCTGCATCGGCCACCAGTCAACAAATTCAACAGAAACTGTTGACACGCTAACAGAAGCT
AATGTTCCTGTGACACATGCCAAAGAACTGCTCCATACAGAGCATAATGGAATGCTGTGT
GCAACAAATCTGGGACATCCCCTCATTCTAGACACATGCACTATCGAAGGACTAATTTAT
GGCAACCCTTCTTGTGACCTGCTGTTGGGAGGAAGGGAATGGTCCTACATTGTCGAAAGA
CCATCAGCGGTAAATGGAACATGTTACCCTGGGAATGTAGAAAACTTAGAGGAACTCAGA
ACACTCTTTAGTTCCTCTAGTTCCTACCAAAGAATCCAAATCTTCCCAGACACAATCTGG
AATGTGACTTACACTGGAACAAGCAAATCATGTTCAGATTCATTCTACAGGAATATGAGA
TGGCTGACTCAAAAGAATGGGCTTTACCCTGTTCAAGACGCCCAATACACAAACAATCGG
GGAAAGGACATTCTTTTCGTGTGGGGAATACATCATCCACCAACTGATACTGCACAGACG
AATTTGTACACAAGAACCGACACAACAACAAGCGTAACAACAGAAAATTTAGATAGAACC
TTCAAACCGTTGATAGGGCCAAGGCCCCTTGTCAATGGTCTGATTGGCAGAATTAATTAT
TATTGGTCGGTACTAAAACCAGGCCAGACATTGCGAGTAAGATCCAATGGAAATCTAATT
GCCCCATGGTATGGACACGTTCTCTCTGGAGAGAGCCATGGGAGGATCCTGAGAACTGAT
TTAAACAATGGTGATTGTGTAGTGCAATGTCAGACTGAGAAAGGTGGCTTAAACAGTACA
TTACCATTCCACAATATCAGTAAATATGCATTTGGGACCTGTCCCAAATATATTGGAGTC
AAGAGTCTCAAACTGGCAATCGGTCTGAGAAACGTGCCTGCTAGATCAAGTAGAGGACTA
TTTGGAGCCATAGCGGGATTCATAGAAGGAGGTTGGCCAGGATTAGTTGCTGGTTGGTAT
GGTTTCCAGCATTCGAATGATCAAGGGGTTGGTATGGCTGCAGATAGGGATTCAACTCAA
AAGGCAATTGACAAAATAACATCCAAAGTGAATAATATAGTCGACAAGATGAACAAGCAA
TATGAAATAATTGATCATGAATTCAGTGAGGTTGAAACTAGACTCAATATGATCAATAAC
AAGATTGATGACCAAATACAAGACGTATGGGCATATAATGCAGAGTTGCTAGTACTGCTT
GAAAACCAGAAAACACTCGATGAGCATGATGCAAATGTGAACAATCTATATAACAAGGTG
AAAAGGGCCCTGGGCTCCAATGCGATGGAAGATGGAAAGGGCTGTTTTGAGCTATATCAT
AAGTGTGATGACCAATGCATGGAAACAATTCGAAACGGAACCTATAATAGGAGAAAGTAC
AGAGAGGAAGCAAGACTAGAAAGACAGAAAATAGAAGGGGTCAAGCTGGAATCTGAAGGG
ACTTACAAAATTCTTACCATTTATTCGACTGTCGCCTCATCTCTTGTACTTGCAATGGGG
TTTGCTGCCTTTTTGTTCTGGGCCATGTCCAATGGATCATGCAGGTGCAACATTTGTATA
TAA
>gi|126360805|gb|EF063735.1| Influenza A virus (A/chicken/Iran/B326/2005(H9N2)) hemagglutinin (HA) gene, complete cds
ATGAAAACAATTTCACTGATAACTATACTACTAGTAGTAACAACAAGCAATGCAGATAAA
ATCTGCATCGGCCACCAGTCAACAAATTCCACAGAAACTGTTGACACGCTAACAGAAACT
AATGTTCCTGTGACACATGCTAAAGAATTGCTCCATACAGAGCACAATGGAATGCTGTGT
GCAACAAATCTGGGACATCCCCTCATTCTAGACACATGCACTATCGAAGGACTGATTTAT
GGCAACCCTTCTTGTGACCTGCTGTTGGGAGGAAGGGAATGGTCCTACATCGTCGAAAGA
CCATCAGCGGTAAATGGAACATGTTACCCTGGGAATGTAGAAAACTTAGAGGAACTCAGA
ACACTTTTTAGTTCCTCTAGTTCCTACCAAAGAATCCAAATCTTCCCAGACACAATCTGG
AATGTGACTTACACTGGAACAAGCAAATCATGTTCAGATTCATTCTACAGGAATATGAGA
TGGCTGACTCAAAAGAACGGGCTTTACCCTGTTCAAGACGCCCAATACACAAACAATCGG
GGAAAGGACATTCTTTTCTTGTGGGGCATACATCACCCACCAACTGATACTGCACAGACG
AATTTGTACACAAGAACCGACACAACAACAAGCGTAACAACAGAAAATTTGGATAGAACC
TTCAAACCATTGATAGGGCCAAGGCCCCTTGTCAATGGTCTGATTGGCAGAATTAATTAT
TATTGGTCGGTACTAAAACCAGGCCAGACATTGCGAGTAAGATCCAATGGAAATCTAATT
GCTCCATGGTATGGACACGTTCTCTCAGGAGAGAGCCATGGGAGGATCCTGAAGACTGAT
TTAAACAGTGGTAATTGTGTAGTGCAATGTCAGACTGAGAAAGGTGGCTTAAACAGTACA
TTGCCATTCCACAATATCAGTAAATATGCATTTGGGACCTGCCCCAAATATATTGGAGTC
AAGAGTCTCAAACTGGCAATCGGTCTGAGAAACGTACCTGCTAGATCAAGTAGAGGACTA
TTTGGAGCCATAGCTGGATTCATAGAAGGAGGTTGGCCAGGATTAGTTGCTGGTTGGTAT
GGTTTTCAGCATTCGAATGATCAAGGGGTTGGTATGGCTGCAGATAGGGATTCAACTCAA
AAGGCAATTGATAAAATAACATCCAAGGTGAATAATATAGTCGACAAGATGAACAAGCAA
TATGAAATAATTGATCATGAATTCAGTGAGGTTGAAACTAGACTCAATATGATCAATAAC
AAGATTGATGACCAAATACAAGACGTATGGGCATATAATGCAGAGTTGCTAGTACTACTT
GAAAACCAGAAAACACTCGATGAGCATGATGCAAATGTGAACAATCTATATAACAAGGTG
AAAAGGGCCCTGGGCTCCAATGCGATGGAAGATGGAAAGGGCTGTTTTGAGCTATACCAT
AAATGTGATGACCAATGCATGGAAACAATTCGGAACGGAACCTATAATAGGAGAAAGTAC
AAAGAGGAAGTAAGACTAGAAAGGCAGAAAATAGAAGGGGTCAAGCTGGAATCTGAAGGG
ACTTACAAAATCCTTACCATTTATTCGACTGTCGCCTCATCTCTTGTACTTGCAATGGGG
TTTGCTGCCTTCTTGTTCTGGGCCATGTCCAATGGATCATGCAGGTGCAACATTTGTATA
TAA
>gi|126360803|gb|EF063734.1| Influenza A virus (A/chicken/Iran/B11A/2005(H9N2)) hemagglutinin (HA) gene, complete cds
ATGGAAACAATATCACTGATAACTATACTACTAGTAGTAACAACAAGCAATGCAGATAAA
ATCTGCATCGGCCACCAGTCAACAAATTCCACAGAAACTGTTGACACGCTAACAGAAACT
AATGTTCCTGTGACACATGCTAAAGAACTGCTCCATACAGAGCACAATGGAATGCTGTGT
GCAACAAATCTGGGACATCCCCTCATTCTAGACACATGCACTATCGAAGGACTGATTTAT
GGCAACCCTTCTTGTGACCTGCTGTTGGGAGGAAGAGAATGGTCCTACATCGTCGAAAGA
CCATCAGCGGTAAATGGAACATGTTACCCTGGGAATGTAGAAAACTTAGAGGAACTCAGA
ACACTTTTTAGTTCCTCTAGTTCCTACCAAAGAATCCAAATCTTCCCAGACACAATCTGG
AATGTGACTTACACTGGAACAAGCAAATCATGTTCAGATTCATTCTACAGGAATATGAGA
TGGCTGACTCAAAAGAACGGGCTTTACCCTGTTCAAGACGCCCAATACACAAACAATCGG
GGAAAGGACATTCTTTTCTTGTGGGGCATACATCACCCACCAACTGATACTGCACAGACG
AATTTGTACACAAGAACCGACACAACAACAAGCGTAACAACAGAAAATTTGGATAGAACC
TTCAAACCATTGATAGGGCCAAGGCCCCTTGTCAATGGTCTGATTGGCAGAATTAATTAT
TATTGGTCGGTGCTAAAACCAGGCCAGACATTGCGAGTAAGATCCAATGGAAATCTAATT
GCTCCATGGTATGGACACGTTCTCTCAGGAGAGAGCCATGGGAGGATCCTGAAGACTGAT
TTAAACAGTGGTAATTGTGTAGTGCAATGTCAGACTGAGAAAGGTGGCTTAAACAGTACA
TTGCCATTCCACAATATCAGTAAATATGCATTTGGGACCTGCCCCAAATATATTGGAGTC
AAGAGTCTCAAACTGGCAATCGGTCTGAGAAACGTACCTGCTAGATCAAGTAGAGGACTA
TTTGGAGCCATAGCTGGATTCATAGAAGGAGGTTGGCCAGGATTAGTTGCTGGTTGGTAT
GGTTTTCAGCATTCGAATGATCAAGGGGTTGGTATGGCTGCAGATAGGGATTCAACTCAA
AAGGCAATTGATAAAATAACATCCAAGGTGAATAATATAGTCGACAAGATGAACAAGCAA
TATGAAATAATTGATCATGAATTCAGTGAGGTTGAAACTAGACTCAATATGATCAATAAC
AAGATTGATGACCAAATACAAGACGTATGGGCATATAATGCAGAGTTGCTAGTACTACTT
GAAAACCAGAAAACACTCGATGAGCATGATGCAAATGTGAACAATCTATATAACAAGGTG
AAAAGGGCCCTGGGCTCCAATGCGATGGAAGATGGAAAGGGCTGTTTTGAGCTATACCAT
AAATGTGATGACCAATGCATGGAAACAATTCGGAACGGAACCTATAATAGGAGAAAGTAC
AAAGAGGAAGTAAGACTAGAAAGGCAGAAAATAGAAGGGGTCAAGCTGGAATCTGAAGGG
ACTTACAAAATCCTTACCATTTATTCGACTGTCGCCTCATCTCTTGTACTTGCAATGGGG
TTTGCTGCCTTCTTGTTCTGGGCCATGTCCAATGGATCATGCAGGTGCAACATTTGTATA
TAA
>gi|126360801|gb|EF063733.1| Influenza A virus (A/chicken/Iran/B102/2005(H9N2)) hemagglutinin (HA) gene, complete cds
ATGGAAACAATTTCACTGATAACTATACTACTAGTAGTAACAACAAGCAATGCAGATAAA
ATCTGCATCGGCCACCAGTCAACAAATTCCACAGAAACTGTTGACACGCTAACAGAAACT
AATGTTCCTGTGACACATGCCAAAGAATTGCTCCATACAGAGCATAATGGAATGCTGTGT
GCAACAAATCTGGGACATCCCCTCATTCTAGACACATGCACTATCGAAGGACTGATTTAT
GGCAACCCTTCTTGTGACCTGCTGTTGGGAGGAAGGGAATGGTCCTACATCGTCGAAAGA
CCATCAGCGGTAAATGGAACATGTTACCCTGGGAATGTAGAAAACTTAGAAGAACTCAGA
ACACTTTTTAGTTCCTCTAGTTCCTACCAAAGAATCCAAATCTTCCCCGACACAATCTGG
AATGTGACTTACACTGGAACAAGCAAATCATGTTCAGATTCATTCTACAGGAATATGAGA
TGGCTGACTCAAAAGAGCGGGCTTTACCCTGTTCAAGACGCCCAATACACAAACAATCGG
GGAAAGGACATTCTTTTCGTGTGGGGCATACATCACCCACCAACTGATACTGCACAGACG
AATTTGTACACAAGAACCGACACAACAACAAGCGTAACAACAGAAAATTTAGATAGAACC
TTCAAACCATTGATAGGGCCAAGGCCCCTTGTCAATGGTCTGATTGGCAGAATTAATTAT
TATTGGTCGGTACTAAAACCAGGCCAGACATTGCGAGTAAGATCCAATGGAAATCTAATT
GCTCCATGGTATGGACACGTTCTCTCAGGAGAGAGCCATGGGAGGATCCTGAAGACTGAT
TTAAACAGTGGTAATTGTGTAGTGCAATGTCAGACTGAGAAGGGTGGCTTAAACAGTACA
TTGCCATTCCACAATATCAGTAAATATGCATTTGGGACCTGCCCCAAATATATTGGAGTC
AAGAGTCTCAAACTGGCAATCGGTCTGAGAAACGTGCCTGCTAGATCAAGTAGAGGACTA
TTTGGAGCCATAGCTGGATTCATAGAAGGAGGTTGGCCAGGATTAGTTGCTGGTTGGTAT
GGTTTTCAGCATTCGAATGATCAAGGGGTTGGTATGGCTGCAGATAGGGATTCAACTCAA
AAGGCAATTGATAAAATAACATCCAAGGTGAATAATATAGTCGACAAGATGAACAAGCAA
TATGAAATAATTGATCATGAATTCAGTGAGGTTGAAACTAGACTCAATATGATCAATAAC
AAGATTGATGACCAAATACAAGACGTATGGGCATATAATGCAGAGTTGCTAGTACTACTT
GAAAACCAGAAAACACTCGATGAGCATGATGCAAATGTGAACAATCTATATAACAAGGTG
AAAAGGGCCCTGGGCTCCAATGCGATGGAAGATGGAAAGGGCTGTTTTGAGCTATACCAT
AAGTGTGATGACCAATGCATGGAAACAATTCGGAACGGAACCTATAATAGGAGAAAGTAC
AAAGAGGAAGCAAGACTAGAAAGGCAGAAAATAGAAGGGGTCAAGCTGGAATCTGAAGGG
ACTTACAAAATCCTTACCATTTATTCGACTGTCGCCTCATCTCTTATACTTGCAATGGGG
TTTGCTGCCTTCTTGTTCTGGGCCATGTCCAATGGATCATGCAGGTGCAACATTTGTATA
TAA
>gi|126360799|gb|EF063732.1| Influenza A virus (A/chicken/Iran/B99/2005(H9N2)) hemagglutinin (HA) gene, complete cds
ATGGAAACCATTTCACTGATAACTATACTACTAGTAGTAACAACAAGCAATGCAGATAAA
ATCTGCATCGGCCACCAGTCAACAAATTCCACAGAAACTGTTGACACGCTAACAGAAACT
AATGTTCCTGTGACACATGCTAAAGAACTGCTCCATACAGAGCACAATGGAATGCTGTGT
GCAACAAATCTGGGACATCCCCTCATTCTAGACACATGCACTATCGAAGGACTGATTTAT
GGCAACCCTTCTTGTGACCTGCTGTTGGGAGGAAGGGAATGGTCCTACATCGTCGAAAGA
CCATCAGCGGTAAATGGAACATGTTACCCTGGGAATGTAGAAAACTTAGAGGAACTCAGA
ACACTTTTTAGTTCCTCTAGTTCCTACCAAAGAATCCAAATCTTCCCAGACACAATCTGG
AATGTGACTTACACTGGAACAAGCAAATCATGTTCAGATTCATTCTACAGGAATATGAGA
TGGCTGACTCAAAAGAACGGGCTTTACCCTGTTCAAGACGCCCAATACACAAACAATCGG
GGAAAGGACATTCTTTTCTTGTGGGGCATACATCACCCACCAACTGATACTACACAGACG
AATTTGTACACAAGAACCGACACAACAACAAGCGTAACAACAGAAAATTTGGATAGAACC
TTCAAACCATTGATAGGGCCAAGGCCCCTTGTCAATGGTCTGATTGGCAGAATTAATTAT
TATTGGTCGGTGCTAAAACCAGGCCAGACATTGCGAGTAAGATCCAATGGAAATCTAATT
GCTCCATGGTATGGACACGTTCTCTCAGGAGAGAGCCATGGGAGGATCCTGAAGACTGAT
TTAAACAGTGGTAATTGTGTAGTGCAATGTCAGACTGAGAAAGGTGGCTTAAACAGTACA
TTGCCATTCCACAATATCAGTAAATATGCATTTGGGACCTGCCCCAAATATATTGGAGTC
AAGAGTCTCAAACTGGCAATCGGTCTGAGAAACGTACCTGCTAGATCAAGTAGAGGACTA
TTTGGAGCCATAGCTGGATTCATAGAAGGAGGTTGGCCAGGATTAGTTGCTGGTTGGTAT
GGTTTTCAGCATTCGAATGATCAAGGGGTTGGTATGGCTGCAGATAGGGATTCAACTCAA
AAGGCAATTGATAAAATAACATCCAAGGTGAATAATATAGTCGACAAGATGAACAAGCAA
TATGAAATAATTGATCATGAATTCAGTGAGGTTGAAACTAGACTCAATATGATCAATAAC
AAGATTGATGACCAAATACAAGACGTATGGGCATATAATGCAGAGTTGCTAGTACTACTT
GAAAACCAGAAAACACTCGATGAGCATGATGCAAATGTGAACAATCTATATAACAAGGTG
AAAAGGGCCCTGGGCTCCAATGCGATGGAAGATGGAAAGGGCTGTTTTGAGCTATACCAT
AAATGTGATGACCAATGCATGGAAACAATTCGGAACGGAACCTATAATAGGAGAAAGTAC
AAAGAGGAAGTAAGACTAGAAAGGCAGAAAATAGAAGGGGTCAAGCTGGAATCTGAAGGG
ACTTACAAAATCCTTACCATTTATTCGACTGTCGCCTCATCTCTTGTACTTGCAATGGGG
TTTGCTGCCTTCTTGTTCTGGGCCATGTCCAATGGATCATGCAGGTGCAACATTTGTATA
TAA
>gi|126360797|gb|EF063731.1| Influenza A virus (A/chicken/Iran/B76/2004(H9N2)) hemagglutinin (HA) gene, complete cds
ATGAAAACAATTTCACTGATAACTATACTACTAGTAGTAACAACAAGCAATGCAGATAAA
ATCTGCATCGGCCACCAGTCAACAAATTCCACAGAAACTGTTGACACGCTAACAGAAACT
AATGTTCCTGTGACACATGCTAAAGAATTGCTCCATACAGAGCACAATGGAATGCTGTGT
GCAACAAATCTGGGACATCCCCTCATTCTAGACACATGCACTATCGAAGGACTGATTTAT
GGCAACCCTTCTTGTGACCTGCTGTTGGGAGGAAGGGAATGGTCCTACATCGTCGAAAGA
CCATCAGCGGTAAATGGAACATGTTACCCTGGGAATGTAGAAAACTTAGAGGAACTCAGA
ACACTTTTTAGTTCCTCTAGTTCCTACCAAAGAATCCAAATCTTCCCAGACACAATCTGG
AATGTGACTTACACTGGAACAAGCAAATCATGTTCAGATTCATTCTACAGGAATATGAGA
TGGCTGACTCAAAAGAACGGGCTTTACCCTGTTCAAGACGCCCAATACACAAACAATCGG
GGAAAGGACATTCTTTTCTTGTGGGGCATACATCACCCACCAACTGATACTGCACAGACG
AATTTGTACACAAGAACCGACACAACAACAAGCGTAACAACAGAAAATTTGGATAGAACC
TTCAAACCATTGATAGGGCCAAGGCCCCTTGTCAATGGTCTGATTGGCAGAATTAATTAT
TATTGGTCGGTACTAAAACCAGGCCAGACATTGCGAGTAAGATCCAATGGAAATCTAATT
GCTCCATGGTATGGACACGTTCTCTCAGGAGAGAGCCATGGGAGGATCCTGAAGACTGAT
TTAAACAGTGGTAATTGTGTAGTGCAATGTCAGACTGAGAAAGGTGGCTTAAACAGTACA
TTGCCATTCCACAATATCAGTAAATATGCATTTGGGACCTGCCCCAAATATATTGGAGTC
AAGAGTCTCAAACTGGCAATCGGTCTGAGAAACGTRCCTGCTAGATCAAGTAGAGGACTA
TTTGGAGCCATAGCTGGATTCATAGAAGGAGGTTGGCCAGGATTAGTTGCTGGTTGGTAT
GGTTTTCAGCATTCGAATGATCAAGGGGTTGGTATGGCTGCAGATAGGGATTCAACTCAA
AAGGCAATTGATAAAATAACATCCAAGGTGAATAATATAGTCGACAAGATGAACAAGCAA
TATGAAATAATTGATCATGAATTCAGTGAGGTTGAAACTAGACTCAATATGATCAATAAC
AAGATTGATGACCAAATACAAGACGTATGGGCATATAATGCAGAGTTGCTAGTACTACTT
GAAAACCAGAAAACACTCGATGAGCATGATGCAAATGTGAACAATCTATATAACAAGGTG
AAAAGGGCCCTGGGCTCCAATGCGATGGAAGATGGAAAGGGCTGTTTTGAGCTATACCAT
AAATGTGATGACCAATGCATGGAAACAATTCGGAACGGAACCTATAATAGGAGAAAGTAC
AAAGAGGAAGCAAGACTAGAAAGGCAGAAAATAGAAGGGGTCAAGCTGGAATCTGAAGGG
ACTTACAAAATCCTTACCATTTATTCGACTGTCGCCTCATCTCTTGTACTTGCAATGGGG
TTTGCTGCCTTCTTGTTCTGGGCCATGTCCAATGGATCATGCAGGTGCAACATTTGTATA
TAA
>gi|126360795|gb|EF063730.1| Influenza A virus (A/chicken/Iran/B322/2004(H9N2)) hemagglutinin (HA) gene, complete cds
ATGGAAACAGTATCACTGATGACTATACTACTAGTAGCAACAGCAAGCAATGCAGACAAA
ATCTGCATCGGCCACCAGTCAACAAACTCCACAGAGACTGTGGACACGCTAACAGAAACC
AATGTTCCTGTGACAGATGCCAAAGAATTGCTCCACACAGAGCACAATGGAATGCTGTGT
GCAACAAATCTGGGACATCCCCTAATTTTAGACACGTGCACTATTGAAGGACTGATCTAT
GGTAACCCTTCTTGTGACTTACTGTTGGGGGGAAGAGAATGGTCCTACATCGTCGAAAGG
CCATCAGCTGTAAATGGAACGTGTTACCCTGGGAATGTAGAAAACCTAGAGGAGCTCAGG
ACACTTTTTAGTTCCGCTAGTTCCTACCGAAGAATCCAAATCTTCCCAGACACAATCTGG
AATGTGACTTACACTGGAACAAGCAAAGCATGTTCAGATTCATTCTACAGGAGTATGAGA
TGGCTGACTCAAAGAAGCGGGTCTTACCCTGTTCAAGACGCTCAATACACAAATAATATG
GAAAAGAACATTCTTTTCGTATGGGGCATACATCACCCACCCACTGAAACTGCACAGACA
AATTTGTACACAAGAACCGACACAACAACAAGCGTAACAACAGAAGATTTAAATAGGATC
TTCAAACCGATGGTAGGGCCAAGGCCCCTTGTCAATGGTCTGCAGGGAAGAATTAATTAT
TATTGGTCGGTGCTAAAACCAGGCCAGACACTGCGAGTAAGATCCAATGGGAATCTAATT
GCTCCATGGTATGGACACATTCTTTCGGGAGGGAGCCATGGAAGAATCCTGAAGACTGAT
TTGAGAAGTAGTAATTGCGTAGTGCAATGTCAGACTGAAAAAGGCGGCTTAAACAGTACA
TTGCCGTTTCACAATATCAGTAAATATGCATTTGGAAACTGTCCCAAATATATTAGAGTT
AAGAGTCTCAAACTGGCAGTAGGGTTGAGGAACGTGCCTGCTAGATCAAGTAGAGGACTA
TTCGGAGCCATAGCTGGATTCATAGAAGGAGGTTGGCCAGGACTAGTCGCTGGTTGGTAT
GGTTTCCAGCATTCAAATGATCAAGGGGTTGGTATTGCGGCAGATAGGGATTCAACCCAA
AAGGCAATTGATAGAATAACAACCAAGGTGAATAATATAGTCGACAAAATGAACAAACAA
TATGAAATAATTGATCATGAATTCAGTGAGGTTGAAACTAGACTCAACATGATCAATGAT
AAGATTGATGACCAAATACAGGACGTATGGGCATACAATGCAGAGTTGCTAGTACTACTT
GAAAACCAGAAAACACTCGATGAGCATGACGCAAACGTAAACAATCTATATAACAAGGTG
AAGAGGGCACTGGGTTCCAATGCGATGGAAGATGGGAAAGGCTGTTTCGAGCTATATCAT
AAATGTGATGACCAATGCATGGAAACAATTCGGAACGGGACCTATAATAGGAGAAAGTAT
AAAGAGGAATCAAGATTAGAAAGGCAGAAAATAGAAGGGGTTAAGCTGGAATCTGAGGGA
ACTTACAAAATCCTTACCATTTATTCGACTGTTGCCTCATCTCTTGTGCTTGCAATGGGG
TTTGCTGCCTTCTTGTTCTGGGCCATGTCCAATGGTTCTTGCAGGTGCACCATTTGTATA
TAA
>gi|126360793|gb|EF063729.1| Influenza A virus (A/chicken/Iran/B308B/2004(H9N2)) hemagglutinin (HA) gene, complete cds
ATGAAAACCATTTCACTGATAACTATACTACTAGTAGTAACAACAAGCAATGCAGATAAA
ATCTGCATCGGCCACCAGTCAACAAATTCCACAGAAACTGTTGACACGCTAACAGAAACT
AATGTTCCTGTGACACATGCCAGAGAATTGCTCCATACAGAGCACAATGGAATGCTGTGT
GCAACAAATCTGGGACATCCCCTCATTCTAGACACATGCACTATCGAAGGACTGATTTAT
GGCAACCCTTCTTGTGACCTGCTGTTGGGAGGACGGGAATGGTCCTACATCGTCGAAAGA
CCATCAGCGGTAAATGGAACATGTTACCCTGGGAATGTAGAAAACTTAGAGGAACTCAGA
ACACTTTTTAGTTCCTCTAGTTCCTACCAAAGAATCCAAATCTTCCCAGACACAATCTGG
AATGTGACTTACACTGGAACAAGCAAATCATGTTCAGATTCATTCTACAGGAATATGAGA
TGGCTGACTCAAAAGAACGGGCTTTACCCTGTTCAAGACGCCCAATACACAAACAATCGG
GGAAAGGACATTCTTTTCGTGTGGGGCATACATCACCCACCAACTGATACTGCACAGACG
AATTTGTACACAAGAACCGACACAACAACAAGCGTAACAACAGAAAATTTAGATAGAACC
TTCAAACCATTGATAGGGCCAAGGCCCCTTGTCAATGGTCTGATTGGCAGAATTAATTAT
TATTGGTCGGTACTAAAACCAGGCCAGACATTGCGAGTAAGATCCAATGGAAATCTAATT
GCTCCATGGTATGGACACGTTCTCTCAGGAGAGAGCCATGGGAGGATCATGAAGACTGAT
TTAAACAGTGGTAATTGTGTAGTGCAATGTCAGACTGAGAAAGGTGGCTTAAACAGTACA
TTGCCATTCCACAATATCAGTAAATATGCATTTGGGACCTGCCCCAAATATATTGGAGTC
AAGAGTCTCAAACTGGCAATCGGTCTGAGAAACGTRCCTGCTAGATCAAGTAGAGGACTA
TTTGGAGCCATAGCTGGATTCATAGAAGGAGGTTGGCCAGGATTAGTTGCTGGTTGGTAT
GGTTTTCAGCATTCGAATGATCAAGGGGTTGGTATGGCTGCAGATAGGGATTCAACTCAA
AAGGCAATTGATAAAATAACATCCAAGGTGAATAATATAGTCGACAAGATGAACAAGCAA
TATGAAATAATTGATCATGAATTCAGTGAGGTTGAAACTAGACTCAATATGATCAATAAC
AAGATTGATGACCAAATACAAGACGTATGGGCATATAATGCAGAGTTGCTAGTACTACTT
GAAAACCAGAAAACACTCGATGAGCATGATGCAAATGTGAACAATCTATATAACAAGGTG
AAAAGGGCCCTGGGCTCCAATGCGATGGAAGATGGAAAGGGCTGTTTTGAGCTATACCAT
AAATGTGATGACCAATGCATGGAAACAATTCGGAACGGAACCTATAATAGGAGAAAGTAC
AAAGAGGAAGTAAGACTAGAAAGGCAGAAAATAGAAGGGGTCAAGCTGGAATCTGAAGGG
ACTTACAAAATCCTTACCATTTATTCGACTGTCGCCTCATCTCTTGTACTTGCAATGGGG
TTTGCTGCCTTCTTGTTCTGGGCCATGTCCAATGGATCATGCAGGTGCAACATTTGTATA
TAA
>gi|126360791|gb|EF063728.1| Influenza A virus (A/chicken/Iran/B308A/2004(H9N2)) hemagglutinin (HA) gene, complete cds
ATGGAAACCATATCCCTAATGGCTATACTACTAGTAGTAACAGCAAGCAATGCAGACAAA
ATCTGCATCGGCCACCAGTCAACAAATTCCACAGAAACTGTGGACACGCTAACAGAAACC
AATGTTCCTGTGACACATGCCAAAGAATTGCTCCACACAGAGCACAATGGAATGCTGTGT
GCAACAAATCTGGGACATCCCTTAATTCTAGACACGTGCTCCATTGAAGGACTGATCTAT
GGTAACCCATCTTGTGACCTGCTGTTGGGAGGAAGAGAATGGTCCTACATCGTCGAAAGG
TCATCAGCTGTAAATGGAACGTGTTACCCTGGGAATGTAGAAAACCTAGAGGAACTCAGA
ACACTTTTTAGTTCCGCTAGTTCCTACCAAAGAATCCAAATCTTCCCAGACACAATCTGG
AATGTGACTTACACTGGAACAAGCAAAGCATGTTCAGATTCATTTTACAGGAGTATGAGA
TGGCTGACGCAAAAAAGCGGGTCTTACCCTGTTCAGGACGCCCAATACACAAATAATAGG
GGAAAGAGCATTCTTTTCGTGTGGGGCATACATCATCCACCCAGTGAAACTGCACAGACA
AATTTGTACATAAGAACCGACACAACAACTAGCGTGACAACAGAAGATTTAAATAGGATC
TTCAAACCGATGATAGGGCCAAGGCCCCTTGTCAATGGTCTGCAGGGAAGAATTAATTAT
TATTGGTCAGTACTAAAACCAGGCCAGACATTGCGAGTGAGATCCAATGGGAATCTAATT
GCTCCATGGTATGGACACGTTCTTTCGGGAGGGAGCCATGGAAGAATCCTGAAAACTGAT
TTAAAAAGTGGTAATTGCGTAGTGCAATGTCAGACTGAAAAAGGCGGATTAAACAGTACA
TTGCCGTTCCACAATATCAGTAAATATGCATTTGGAAACTGTCCCAAATATGTTAGAGTT
AAAAGTCTCAAATTGGCAGTCGGTTTGAGGAACGTGCCTGCTAGGTCAAGTAGAGGACTA
TTTGGAGCCATAGCTGGATTCATAGAAGGAGGTTGGCCAGGACTAGTTGCAGGTTGGTAT
GGTTTCCAGCATTCAAATGATCAAGGGGTTGGTATGGCTGCAGATAGGGATTCAACTCAA
AAGGCAATTGATAAAATAACAACCAAGGTGAATAATATAGTCGACAAGATGAACAAGCAA
TATGAAATAATTGATCATGAATTCAGTGAGGTTGAAACTAGGCTCAACATGATCAATAAT
AAGATTGATGACCAAATACAGGACGTATGGGCATATAATGCAGAGTTGCTAGTACTACTT
GAAAATCAGAAGACACTTGATGAGCATGACGCAAATGTGAACAATCTGTACAACAAGGTG
AAGAGGGCACTAGGCTCCAATGCGAGGGAAGATGGGAAAGGTTGTTTCGAGCTATACCAT
AAGTGTGATGACCAATGCATGGAAACAATTCGGAACGGAACCTATAGTAAGAGAAAGTAT
AAAGAGGAATCAAGATTGGAAAGGCAGAAAATAGAAGGGATCAAGCTGGAATCTGAGGGA
ACTTACAAAATCCTTACTATTTATTCGACTGTCGCCTCATCTCTTGTGCTTGCAATGGGG
TTTGCTGCCTTCTTGTTCTGGGCCATGTCCAATGGTTCTTGCAGGTGCAACATTTGTATA
TAA
>gi|126360789|gb|EF063727.1| Influenza A virus (A/chicken/Iran/B314/2003(H9N2)) hemagglutinin (HA) gene, complete cds
ATGGAAACAGTATCACTAATGACTATCCTACTAGTAGCAACAGCAAGCAATGCAGACAAA
ATCTGCATCGGCCACCAGTCAACAAACTCCACAGAAACTGTGGACACGCTAACAGAAACC
AATGTTCCTGTGACACATGCCAAAGAATTGCTCCACACAGAGCACAATGGAATGCTGTGT
GCAACAAATCTGGGACATCCCCTAATCTTAGACACGTGCACTATTGAAGGACTGATCTAT
GGAAACCCTTCTTGTGACTTGCTGTTGGGAGGAAGAGAATGGTCCTACATCGTCGAAAGG
TCATCAGCTGTAAATGGAACGTGTTACCCTGGGAATGTAGAGAACCTAGAAGAACTCAGG
ACACTTTTTAGTTCCGCTAGTTCCTACAGAAGAATCCAAATCTTCCCAGACACAATCTGG
AATGTGACTTACACTGGAACAAGCAAARCATGTTCGGATTCATTCTACAGGAGTATGAGA
TGGCTGACTCAAAAAAGCGGGTCTTACCCTGTTCAAGACGCTCAATACACAAATAATATG
GGAAAGAGCATTCTTTTCGTGTGGGGCATACATCATCCACCCACTGAAACTGCACAGACA
AATTTGTACACAAGAACCGACACAACAACAAGCGTGACAACAGAAGACTTAAATAGGATC
TTCAAACCGATGGTAGGGCCAAGGCCCCTTGTCAATGGTCAGCAGGGAAGAATTAATTAT
TATTGGTCAGTACTAAAACCAGGCCAGACACTGCGAGTAAGATCCAATGGGAATCTAATT
GCTCCATGGTATGGACACATTCTTTCGGGAGGAAGCCATGGAAGAATCCTGAAGACTGAT
TTAAAAAGTAGTAATTGCGTAGTGCAATGTCAGACTGAAAAAGGCGGCTTAAACAGTACA
TTGCCGTTCCACAACATCAGTAAATATGCATTTGGAAACTGTCCCAAATATGTTAGAGTT
AAGAGTCTCAAACTGGCAGTAGGGTTGAGGAACGTGCCTGCTAGATCAAGTAGAGGACTA
TTCGGAGCCATAGCTGGATTCATAGAAGGAGGTTGGCCAGGACTAGTCGCTGGTTGGTAT
GGTTTCCAGCATTCAAATGATCAAGGGGTTGGTATTGCGGCAGATAGGGATTCAACTCAA
AAGGCAATTGATAGAATAACAACCAAGGTGAATAATATAGTCGACAAAATGAACAAACAA
TATGAAATAATTGATCATGAATTCAGTGAGGTTGAAACTAGGCTCAACATGATCAATAAT
AAGATTGATGACCAAATACAAGACATATGGGCATATAATGCAGAGTTGCTAGTACTACTT
GAGAACCAGAAAACACTCGATGAGCATGACGCAAACGTAAACAATCTATATAACAAGGTG
AAGAGGGCACTGGGTTCCAATGCGATGGAAGATGGGAAAGGCTGTTTCGAGCTATATCAT
AAATGTGATGACCAATGCATGGAAACAATTCGGAACGGGACCTATAATAGGAGAAAGTAT
AAAGAGGAATCAAGATTAGAAAGGCAGAAAATAGAAGGGGTTAAGCTGGAATCTGAGGGA
ACTTACAAAATCCTTACCATTTATTCGACTGTTGCCTCATCTCTTGTGCTTGCAATGGGG
TTTGCTGCCTTCTTATTCTGGGCCATGTCCAATGGTTCTTGCAGGTGCAACATTTGTATA
TAA
>gi|126360787|gb|EF063726.1| Influenza A virus (A/chicken/Iran/B263/2003(H9N2)) hemagglutinin (HA) gene, complete cds
ATGGAAACAGTTTCACTAATGACTATACTACTAGTAGTAACAGCAAGCAATGCAGACAAA
ATCTGCATCGGCCACCAGTCAACAAACTCCACAGAAACTGTGGACACGCTAACAGAAACC
AATGTTCCTGTGACACATGCCAAAGAATTGCTCCACACAGAGCACAATGGAATGCTGTGT
GCAACAAATCTGGGAAATCCCTTAATTCTAGACACATGCACCATTGAAGGACTGATCTAT
GGTAACCCATCTTGTGACCTGCTGTTGGGAGGAAGAGAATGGTCCTACATCGTCGAAAGG
TCATCAGCTGTAAATGGAACGTGTTACCCTGGGAATGTAGAAAACCTAGAGGAACTCAGA
ACACTTTTTAGTTCCGCTAGTTCCTACCAAAGAATCCAAATCTTCCCAGACACAATCTGG
AATGTGACTTACACTGGGACAAGCAAAGCATGTTCAGATTCATTTTACAGGAGTATGAGA
TGGCTGACTCAAAAAAGCGGGTCTTACCCTGTTCAGGACGCCCAATACACAAATAATAGG
GGAAAGAGCATTCTTTTCGTGTGGGGCATACATCATCCACCCACTGAAACTGCACAGACA
AATTTGTACACAAGAACCGACACAACAACTAGCGTGACAACAGAAGATTTAAATAGGATC
TTCAAACCGATGATAGGGCCAAGGCCCCTTGTCAATGGTCAGCAGGGAAGAATTAATTAT
TATTGGTCAGTACTAAAACCAGGCCAGACATTGCGAGTGAGATCCAATGGGAATCTAATT
GCTCCATGGTATGGACACGTTCTTTCGGGAGGGAGCCATGGAAGAATCCTGAAAACTGAT
TTAAAAAGTGGTAATTGCGTAGTGCAATGTCAGACTGAAAAAGGCGGATTAAACAGTACA
TTGCCGTTCCACAATATCAGTAAATATGCATTTGGAAACTGTCCCAAATATGTTAGAGTT
AAGAGTCTCAAATTGGCAGTCGGTTTGAGGAACGTGCCTGCTAGGTCAAGTAGAGGACTA
TTTGGAGCCATAGCTGGATTCATAGAAGGAGGTTGGCCAGGACTAGTTGCTGGTTGGTAT
GGTTTCCAGCATTCAAATGATCAAGGGGTTGGTATGGCTGCAGATAGGGATTCAACTCAA
AAGGCAATTGATAAAATAACAACCAAGGTGAATAATATAGTCGACAAGATGAACAAGCAA
TATGAAATAATTGATCATGAATTCAGTGAGGTTGAAACTAGGCTCAACATGATCAATAAT
AAGATTGATGACCAAATACAGGACGTATGGGCATATAATGCAGAGTTGCTAGTACTACTT
GAAAATCAGAAGACACTTGATGAGCATGACGCAAATGTGAACAATCTGTACAACAAGGTG
AAGAGGGCACTAGGCTCCAATGCGATGGAAGATGGGAAAGGTTGTTTCGAGCTATACCAT
AAGTGTGATGACCAATGCATGGAAACAATTCGGAACGGAACCTATAGTAAGAGAAAGTAT
AAAGAGGAATCAAGATTGGAAAGGCAGAAAATAGAAGGGATCAAACTGGAATCTGAGGGA
ACTTACAAAATCCTTACCATTTATTCGACTGTCGCCTCATCTCTTGTGCTTGCAATGGGG
TTTGCTGCCTTCTTGTTCTGGGCCATGTCCAATGGTTCTTGCAGGTGCAACATTTGTATA
TAA
>gi|126360785|gb|EF063725.1| Influenza A virus (A/chicken/Iran/L252/2003(H9N2)) hemagglutinin (HA) gene, complete cds
ATGGAAACAGTTTCCCTCATGACTATACTACTAGTAGCAACAGCAAGCAATGCAGATAAA
ATCTGCATCGGCCACCAGTCAACAAACTCTACAGAAACTGTGGACACGCTAACAGAGACC
AATATTCCCGTGACACATGCCAAAGAATTGCTACACACAGAGCACAATGGAATGCTGTGT
GCAACAAATCTGGGACATCCCCTCATTCTAGACACCTGCACTATTGAAGGACTGATCTAT
GGTAACCCTTCTTGTGACCTGCTGTTGGAAGGAAGAGAATGGTCCTACATCGTCGAAAGA
TCATCAGCTGTAAATGGAACGTGTTATCCTGGGAATATAGAAAATCTAGAGGAACTCAGG
ACACTTTTTAGTTCCGCTAGTTCCTACCAAAGAATCCAAATCTTCCCAGACACAATCTGG
AATGTGACCTACACTGGAACAAGCAAAGCATGTTCAGATTCATTCTACAGGAGTATGAGA
TGGCTGACTCAAAAAAGCGGGTCTTACCCTGTTCAAGACGCCCAATACACAAATAATAGG
GGAAAGAACATTCTTTTCGTGTGGGGCATACATCATCCACCCACTGATACTGCACAGACA
AATTTATACACAAGAACCGACACAACAACAAGCGTGACAACAGAAGATTTAAATAGGGTC
TACAAACCAATGATAGGGCCAAGGCCCCTTGTCAATGGTCTGCAGGGAAGAATCAATTAT
TATTGGTCGGTACTAAAACCAGGCCAGACATTGCGAGTAAGATCCAATGGGAATTTAATT
GCTCCATGGTATGGACACGTTCTTTCAGGAGGGAGCCATGGAAGAATCCTGAAGACTGAT
TTAAAAGGTGGTAATTGTGTAGTGCAATGTCAGACTGAAAAAGGTGGCTTAAACAGTACA
TTGCCGTTCCACAATATCAGTAAATATGCATTTGGAAACTGCCCCAAATATGTTAGAGTT
AAGAGTCTCAAACTGGCAGTCGGTCTTAGGAACGTACCTGCTAGATCAAGTAGAGGACTA
TTCGGAGCCATAGCTGGGTTCATAGAAGGAGGTTGGCCAGGACTAGTCGCTGGTTGGTAT
GGTTTTCAGCATTCAAATGATCAAGGGGTTGGTATTGCTGCAGATAGGGATTCAACTCAA
AAGGCAATTGATAAAATAACATCCAAGGTGAATAACATAGTCGACAAGATGAACAAGCAA
TATGAAATAATTGACCATGAATTCAGTGAGGTTGAAACTAGGCTCAACATGATCAATAAT
AAGATTGATGACCAAATACAAGATGTGTGGGCATATAATGCAGAGTTGCTAGTACTACTT
GAAAACCAGAAAACACTCGATGAGCATGATGCGAACGTGAACAATCTATATAACAAGGTG
AAGAGGGCGCTGGGCTCCAATGCAGTGGAAGATGGGAAAGGCTGTTTTGAACTATACCAT
AAATGTGATGACCAGTGCATGGAAACAATTCGGAATGGGACCTATGATAGGAAAAAGTAT
AAAGAGGAATCAAGACTAGAAAGGCAGAAAATAGACGGGGTCAAACTGGAGTCTGAGGGA
ACTTACAAAATCCTTACCATTTATTCGACTGTCGCCTCATCTCTTGTGCTTGCAACGGGG
TTTGCTGCCTTCTTGTTCTGGGCCATGTCCAATGGGTCTTGCAGGTGCAATATTTGTATA
TAA
>gi|402485095|gb|JX465626.1| Influenza A virus (A/chicken/Iran/ZMT-101/1998(H9N2)) segment 4 hemagglutinin (HA) gene, complete cds
AGCAAAAGCAGGGGAATTTCTTAACTAGCAAAAATGGAAACAGTATCACTAATAACTATA
CTACTAGTAGTAACAGCAAGCAATGCAGATAAAATCTGCATCGGCTACCAGTCAACAAAC
TCCACAGAAACTGTGGACACGCTAACAGAAACCAATGTTCCTGTGACACATGCCAAAGAA
TTGCTCCACACAGAGCACAATGGAATGCTGTGTGCAACAAATCTGGGACATCCCCTCATT
CTAGACACATGCACTATTGAAGGACTGATCTATGGTAACCCTTCTTGTGACCTGCTGTTG
GGAGGAAGAGAATGGTCCTACATCGTCGAAAGATCATCAGCTGTAAATGGAACGTGTTAC
CCTGGGAATGTAGAAAACCTAGAGGAACTCAGGACACTTTTTAGTTCCGCTAGTTCCTAC
CAAAGAATCCAAATCTTCCCAGACACAATCTGGAATGTGACTTACACTGGAACAAGCAAA
GCATGTTCAGGTTCATTCTACAGGAGTATGAGATGGCTGACTCAAAAAAGCGGGTCTTAC
CCTGTTCAAGACGCCCAATACACAAATAATAGGGGAAAGAGCATTCTTTTCGTGTGGGGC
ATACATCATCCACCCACCGATACTGAACAGACAAATTTGTACATAAGAACCGACACAACA
ACAAGCGTGACAACAGAAGATTTAAATAGGATCTTCAAACCAATGATAGGGCCAAGGCCC
CTTGTGAATGGTCAGCAGGGAAGAATTAATTATTATTGGTCGGTACTAAAACCAGGCCAG
ACATTGCGAGTAAGATCCAATGGGAATCTAATTGCTCCATGGTATGGACACGTTCTTTCA
GGAGGGAGCCATGGAAGAATCCTGAAGACTGATTTAAACAGTGGTAATTGCGTAGTGCAA
TGTCAGACTGAAAAAGGCGGCTTAAACAGTACAATGGCATTCCACAATCTCAGTAAATAT
GCATTTGGAAACTGCCCCAAATATGTTAGAGTTAAGAGTCTCAAACTAGCAGTCGGTCTG
AGGAACGTGCCTGCTAGATCAAGTAGAGGACTATTCGGAGCCATAGCTGGATTCATAGAA
GGAGGTTGGCCAGGACTAGTCGCTGGTTGGTATGGTTTCCAGCATTCAAATGATCAAGGG
GTTGGTATGGCTGCAGATAGGGATTCAACTCAAAAGGCAATTGATAAAATAACATCCAAG
GTGAATAATATAGTCGACAAGATGAACAAGCAATATGAAATAATTGATCATGAATTCAGT
GAGGTTGAAACTAGGCTCAACATGATCAATAATAAGATTGATGACCAAATACAAGACGTA
TGGGCATATAATGCAGAGTTGCTAGTACTACTTGAAAATCAGAAAACACTCGATGAGCAT
GACGCGAACGTGAACAATCTATATAACAAGGTGAAGAGGGCACTGGGCTCCAATGCGATG
GAAGATGGGAAAGGCTGTTTCGAGCTATACCATAAATGTGATGACCAGTGCATGGAAACA
ATTCGGAACGGGACCTATAATAGGAGAAAGTATAAAGAGGAATCAAGACTAGAAAGGCAG
AAAATAGAAGGGGTCAAGCTGGAATCTGAGGGAACTTACAAAATCCTTACCATTTATTCG
ACTGTCGCCTCATCTCTTGTGCTTGCAATGGGGTTTGCTGCCTTCTTGTTCTGGGCCATG
TCCAACGGGTCTTGCAGGTGCAACATTTGTATATAATTAGCAAAAACACCCTTGTTTC
>gi|401715682|gb|JX456182.1| Influenza A virus (A/chicken/Iran/SS8/2011(H9N2)) segment 4 hemagglutinin (HA) gene, complete cds
AGCAAAAGCAGGGGAATTTCTTAACTAGCAAAATGGAAACAATACCACTGATGGCTATAC
TACTAGTAGTAACAACAAGCAATGCAGATAAAATCTGCATTGGTCACCAGTCAACAAACT
CCACAGAAACTGTGGACACGCTAACAGAAACTAATGTTCCTGTGACACATGCCAAAGAAT
TGCTCCACACAGAGCATAATGAAATGCTATGTGCAACAAATCTGGGACGTCCTCTCATCC
TAGACACATGCACAATCGAAGGACTAATCTATGGTAACCCTTCTTGTGACCTGCTGTTGG
GAGGAAGGGAATGGTCCTACATCGTCGAAAGATCATCAGCAGTAAATGGAACATGTTACC
CTGGGAATGTGGAAAACTTAGAGGAACTCAGGACCCTTTTTAGTTCCTCTAGTTCCTATC
AAAGAATCCAAATCTTTCCAGACACAATCTGGAATGTGACTTATACGGGAACAAGCAAAT
CATGTTCAGATTCATTCTACAGGAATATGAGATGGCTGACTCAAAAGAACGGGCTTTATC
CTATTCAAGACGCTCAATACACAAACAATCGGGGAAAGGACATTCTTTTCGTATGGGGCA
TACATCATCCACCCACCGACACTGCACAGACGAATCTGTACACAAGGACCGACACAACAA
CAGGCGTGACAACAGAAAATTTAGATAGGACCTTCAAGCCATTAATAGGGCCAAGACCCC
TTGTCAATGGTTTGATTGGAAGAATTAACTATTATTGGTCGATATTAAAACCAGGTCAGA
CATTGCGAGTAAGATCCAATGGGAATCTAATTGCTCCATGGTATGGACACGTTCTCTCAG
GAGAGAGCCACGGGAGAATTCTGAAGACTGATTTAAACAGTGGCAATTGTGTAGTGCAAT
GCCAGCCTGAAAAAGGTGGCTTAAACAGTACACTGCCATTCCACAATATCAGTAAGTTTG
CATTTGGGATTTGCCCCAAATATATTGGAGTCAAGAGTCTCAAACTGGCAATCGGTTTGA
GAAACGTGCCTGCTAAATCAAGTAGAGGACTATTTGGGGCCATAGCTGGATTCATAGAAG
GAGGTTGGCCAGGACTAGTCGCCGGTTGGTATGGTTTCCAGCATTCAAATGATCAAGGGG
TTGGCATGGCTGCAGATAGGGATTCGACTCAAAAGGCAGTTGATAAAATAACATCCAAAG
TGAATACTATAGTCGATAAGATGAACAAGCAGTATGAAATAATTGATCATGAATTCAGTG
AGGTTGAAACTAGACTCAATATGATCAACAACAAGATTGATGACCAAATACAAGACGTAT
GGGCATATAATGCAGAGTTGCTAGTGCTGCTTGAGAACCAGAAAACGCTCGACGAGCATG
ATGCAAATGTGAACAATCTATATAATAAGGTAAAAAGGGCCCTAGGCTCCAATGCTATGG
AAGATGGAAAGGGCTGTTTCGAGCTATATCATAAATGTGATGACCAATGCATGGAAACAA
TTCGGAACGGGACCTATAATAGGAGAAAGTACAAAGAGGAATCAAGGCTAAAAAGGCAGA
AAATAGAAGGGGTAAAACTGGAATCTGAGGGGACTTACAAGATCCTAACCATTTATTCGA
CTGTCGCCTCATCTCTTGTACTTGCAATAGGGTTTGCTGCCTTCTTATTCTGGGCCATGT
CCAATGGATCATGCAGGTGCAACATTTGTATATAATTAGCAAAAACACCCTTGTTTCTAC
T
>gi|401715680|gb|JX456181.1| Influenza A virus (A/chicken/Iran/SS7/2011(H9N2)) segment 4 hemagglutinin (HA) gene, complete cds
AGCAAAAGCAGGGGAATTTCTTAACTAGCAAAATGGAAACAATACCACTGATGGCTATAC
TACTAGTAGTAACAACAAGCAATGCAGATAAAATCTGCATCGGTCACCAGTCAACAAACT
CCACAGAAACTGTGGACACGCTAACAGAAACTAATGTTCCTGTGACACATGCCAAAGAAT
TGCTCCACACAGAGCATAATGAAATGCTATGTGCAACAAATCTGGGACGTCCTCTCATCC
TAGACACATGCACAATCGAAGGACTAATCTATGGTAACCCTTCTTGTGACCTGCTGTTGG
GAGGAAGGGAATGGTCCTACATCGTCGAAAGATCATCAGCAGTAAATGGAACATGTTACC
CTGGGAATGTGGAAAACTTAGAGGAACTCAGGACCCTTTTTAGTTCCTCTAGTTCCTACC
AAAGAATCCAAATCTTTCCAGACACAATCTGGAATGTGACTTACACGGGAACAAGCAAAT
CATGTTCAGATTCATTCTACAGGAATATGAGATGGCTGACTCAAAAGAACGGGCTTTATC
CTATTCAAGACGCTCAATACACAAACAATCGGGGAAAGGACATTCTTTTCGTATGGGGCA
TACATCATCCACCCACCGACACTGCACAGACGAATCTGTACACAAGGACCGACACAACAA
CAGGCGTGACAACAGAAAATTTAGATAGGACCTTCAAGCCATTAATAGGGCCAAGACCCC
TTGTCAATGGTTTGATTGGAAGAATTAACTATTATTGGTCGATATTAAAACCAGGTCAGA
CATTGCGAGTAAGATCCAATGGGAATCTAATTGCTCCATGGTATGGACACGTTCTCTCAG
GAGAGAGCCACGGGAGAATTCTGAAGACTGATTTAAACAGTGGCAATTGTGTAGTGCAAT
GCCAGCCTGAAAAAGGTGGCTTAAACAGTACACTGCCATTCCACAATATCAGTAAGTTTG
CATTTGGGATTTGCCCCAAATATATTGGAGTCAAGAGTCTCAAACTGGCAATCGGTTTGA
GAAACGTGCCTGCTAAGTCAAGTAGAGGACTATTTGGGGCCATAGCTGGATTCATAGAAG
GAGGTTGGCCAGGACTAGTCGCCGGTTGGTATGGTTTCCAGCATTCAAATGATCAAGGGG
TTGGCATGGCTGCAGATAGGGATTCGACTCAAAAGGCAGTTGATAAAATAACATCCAAAG
TGAATACTATAGTCGATAAGATGAACAAGCAGTATGAAATAATTGATCATGAATTCAGTG
AGGTTGAAACTAGACTCAATATGATCAACAACAAGATTGATGACCAAATACAAGACGTAT
GGGCATATAATGCAGAGTTGCTAGTGCTGCTTGAGAACCAGAAAACGCTCGACGAGCATG
ATGCAAATGTGAACAATCTATATAATAAGGTAAAAAGGGCCCTAGGCTCCAATGCTATGG
AAGATGGAAAGGGCTGTTTCGAGCTATATCATAAATGTGATGACCAATGCATGGAAACAA
TTCGGAACGGGACCTATAATAGGAGAAAGTACAAAGAGGAATCAAGGCTAAAAAGGCAGA
AAATAGAAGGGGTAAAACTGGAATCTGAGGGGACTTACAAGATCCTAACCATTTATTCGA
CTGTCGCCTCATCTCTTGTACTTGCAATAGGGTTTGCTGCCTTCTTATTCTGGGCCATGT
CCAATGGATCATGCAGGTGCAACATTTGTATATAATTAGCAAAAACACCCTTGTTTCTAC
T
>gi|401715678|gb|JX456180.1| Influenza A virus (A/chicken/Iran/SS6/2010(H9N2)) segment 4 hemagglutinin (HA) gene, complete cds
AGCAAAAGCAGGGGAATTTCTTAACTAGCAAAATGGAAACAATACCACTGATAGCTATAC
TACTAGTAGTAACAACAAGCAATGCAGATAAAATCTGCATCGGTCACCAGTCAACAAATT
CCACAGAAACTGTGGACACGCTAACAGAAACTAATGTTCCTGTGACACATGCCAAAGAAT
TGCTCCACACAGAGCATAATGAAATGCTATGTGCAACAAATCTGGGACGTCCTCTCATCC
TAGACACATGCACAATCGAAGGACTAATCTATGGTAATCCTTCTTGTGACCTGCTGTTGG
GAGGAAGGGAATGGTCCTACATCGTCGAAAGATCATCAGCGGTAAATGGAACATGTTACC
CTGGGAATGTGGAAAACTTAGAGGAACTCAGGACCCTTTTTAGTTCCTCTAGTTCCTATC
AAAGAATCCAAATCTTTCCAGACACAATCTGGAATGTGACTTACACGGGAACAAGCAAAT
CATGTTCAGATTCATTCTACAGGAATATGAGATGGCTGACTCAAAAGAACGGGCTTTATC
CTATTCAAGACGCTCAATACACAAACAATCGGGGAAAGGACATTCTTTTCGTATGGGGCA
TACATCATCCACCCACCGACACTGCACAGACGAATCTGTACACAAGGACCGACACAACAA
CAGGCGTGACAACAGAAAATTTAGATAGGACCTTCAAGCCATTAATAGGGCCAAGACCCC
TTGTCAATGGTTTGATTGGAAGAATTAACTATTATTGGTCGATATTAAAACCAGGTCAGA
CATTGCGAGTAAGATCCAATGGGAATCTAATTGCTCCATGGTATGGACACGTTCTCTCAG
GAGAGAGCCACGGGAGAATTCTGAAGACTGATTTAAACAGTGGCAATTGTGTAGTGCAAT
GCCAGCCTGAAAAAGGTGGCTTAAACAGTACACTGCCATTCCACAATATCAGTAAGTTTG
CATTTGGGATTTGCCCCAAATATATTGGAGTCAAGAGTCTCAAACTGGCAATCGGTTTGA
GAAACGTGCCTGCTAGGTCAAGTAGAGGACTATTTGGGGCCATAGCTGGATTCATAGAAG
GAGGTTGGCCAGGACTAGTCGCCGGTTGGTATGGTTTCCAGCATTCAAATGATCAAGGGG
TTGGCATGGCTGCAGATAGGGATTCGACTCAAAAGGCAGTTGATAAAATAACATCCAAAG
TGAATACTATAGTCGATAAGATGAACAAGCAGTATGAAATAATTGATCATGAATTCAGTG
AGGTTGAAACTAGACTCAATATGATCAACAATAAGATTGATGACCAAATACAAGACGTAT
GGGCATATAATGCAGAGTTGCTAGTGCTGCTTGAGAACCAGAAAACGCTCGACGAGCATG
ATGCAAATGTGAACAATCTATATAATAAGGTAAAAAGGGCCCTAGGCTCCAATGCTATGG
AAGATGGAAAGGGCTGTTTCGAGCTATATCATAAATGTGATGACCAATGCATGGAAACAA
TTCGGAACGGGACCTATAATAGGAGAAAGTACAAAGAGGAATCAAGGCTAAAAAGGCAGA
AAATAGAAGGGGTAAAGCTGGAATCTGAGGGGACTTACAAGATCCTAACCATTTATTCGA
CTGTCGCCTCATCTCTTGTACTTGCAATAGGGTTTGCTGCCTTCTTATTCTGGGCCATGT
CCAATGGATCATGCAGGTGCAACATTTGTATATAATTAGCAAAAACACCCTTGTTTCTAC
T
>gi|401715676|gb|JX456179.1| Influenza A virus (A/chicken/Iran/SS5/2009(H9N2)) segment 4 hemagglutinin (HA) gene, complete cds
AGCAAAAGCAGGGGAATTTCTTAACTAGCAAAATGGAAACAATATCACTGATAGCTATAC
TACTAGTAGTAACAGCAAGCAATGCAGATAAAATCTGCATCGGCCACCAGTCAACAAATT
CCACAGAAACTGTGGACACGCTAACAGAAACTAATGTTCCTGTGACACATGCCAAAGAAT
TGCTCCACACAGAGCATAATGGAATGCTGTGTGCAACAAATCTGGGACATCCCCTCATTC
TAGACACATGCACTATCGAAGGACTAATTTATGGTAACCCTTCTTGTGACCTGCTGTTGG
GAGGAAGGGAATGGTCCTACATTGTCGAAAGACCATCAGCGGTAAATGGAACGTGTTACC
CTGGGAATGTAGAAAACTTAGAGGAACTCAGAACCCTTTTTAGTTCCTCTAGTTCCTACC
AAAGAATCCAAATCTTCCCAGACACAATCTGGAATGTGACTTACACTGGAACAAGCAAAT
CATGTTCAGATTCATTCTACAGGAATATGAGATGGCTGACTCAAAAGAACGGGTCTTACC
CTGTTCAAGACGCCCAATACACAAATAATCGGGGAAAGAACATTCTTTTCGTGTGGGGCA
TACATCATCCACCCACCGATACTGCACAGACGAATTTGTACACAAGAACCGACACAACAA
CAAGCGTGACAACAGAAAATTTAGATAGAACCTTCAAACCATTGATAGGGCCAAGGCCCC
TTGTCAATGGTCTGATTGGAAGAATTAATTATTATTGGTCGGTACTAAAACCAGGCCAGA
CATTGCGAGTAAGGTCCAATGGGAATTTAATTGCTCCATGGTATGGACACGTTCTCTCAG
GAGAGAGCCATGGGAGAATCCTGAAGACTGATTTAAACAGTGGTAATTGTGTAGTGCAAT
GTCAGACTGAAAAAGGTGGCTTAAACAGTACATTGCCATTCCACAATATCAGTAAATATG
CATTTGGGACCTGCCCCAAATATATTGGAGTCAAGAGTCTCAAACTGGCAATCGGTCTGA
GAAACGTGCCTGCTAGATCAAGTAGAGGACTATTTGGAGCCATAGCTGGATTCATAGAAG
GAGGTTGGCCAGGACTAGTCGCTGGTTGGTATGGTTTCCAGCATTCAAATGATCAAGGGG
TTGGTATGGCTGCAGATAGGGATTCAACTCAAAAGGCAATTGATAAAATAACATCCAAGG
TGAATACTATAGTCGACAAGATGAACAAGCAATATGAAATAATTGATCATGAATTCAGTG
AGGTTGAAACTAGACTCAATATGATCAATAATAAGATTGATGACCAAATACAAGACGTAT
GGGCATATAATGCAGAGTTGCTAGTACTACTTGAGAACCAGAAAACACTCGATGAGCATG
ACGCAAACGTGAACAACCTATATAACAAGGTGAAAAGGGCCTTGGGCTCCAATGCGATTG
AAGATGGGAAGGGCTGTTTCGAGCTATACCACAAATGTGATGACCAATGCATGGAAACAA
TTCGGAACGGGACCTATAATAGGAGAAAGTACAAAGAGGAATCAAGACTAGAAAGGCAGA
AAATAGAAGGGGTCAAGCTGGAATCTGAAGGGACTTACAAAATCCTTACCATTTATTCGA
CTGTCGCCTCATCTCTTGTACTTGCAATGGGGTTTGCTGCCTTCTTGTTCTGGGCCATGT
CCAATGGATCATGCAGGTGCAACATTTGTATATAATTAGCAAAAACACCCTTGTTTCTAC
T
>gi|401715674|gb|JX456178.1| Influenza A virus (A/chicken/Iran/SS4/2009(H9N2)) segment 4 hemagglutinin (HA) gene, complete cds
AGCAAAAGCAGGGGAATTTCTTAACTAGCAAAATGGAAACAATATCACTGATAGCTATAC
TACTAGTAGTAACAACAAGCAATGCAGATAAAATCTGCATCGGCCACCAGTCAACAAATT
CCACAGAAACTGTTGACACGCTAACAGAAGCTAATGTTCCTGTGACACATGCCAAAGAAT
TGCTCCATACAGAGCATAATGGAATGCTATGTGCAACAAATCTGGGACATCCCCTCATTC
TAGACACATGCACTATCGAAGGACTAATTTATGGTAACCCTTCTTGTGACCTGCTGTTGG
GAGGAAGGGAATGGTCCTACATCGTCGAAAGACCATCAGCGGTAAATGGAACGTGTTACC
CTGGGAATGTAGAAAACTTAGAGGAACTCAGAACCCTTTTTAGTTCCTCTAGTTCCTACC
AAAGAATCCAAATCTTCCCAGACACAATCTGGAATGTGACTTACACTGGAACAAGCAAAT
CATGTTCAGATTCATTCTACAGGAATATGAGATGGCTGACTCAAAAGAACGGGTCTTACC
CTGTTCAAGACGCCCAATACACAAATAATCGGGGAAAGAACATTCTTTTCGTGTGGGGCA
TACATCATCCACCCACCGATACTGCACAGACGAATTTGTACACAAGAACCGACACAACAA
CAAGCGTGACAACAGAAAATTTAGATAGAACCTTCAAACCATTGATAGGGCCAAGGCCCC
TTGTCAATGGTCTGATTGGAAGAATTAATTATTATTGGTCGGTACTAAAACCAGGCCAGA
CATTGCGAGTAAGGTCCAATGGGAATTTAATTGCTCCATGGTATGGACACGTTCTCTCAG
GAGAGAGCCATGGGAGAATCCTGAAGACTGATTTAAACAGTGGTAATTGTGTAGTGCAAT
GTCAGACTGAAAAAGGTGGCTTAAACAGTACATTGCCATTCCACAATATCAGTAAATATG
CATTTGGGACCTGCCCCAAATATATTGGAGTCAAGAGTCTCAAACTGGCAATCGGTCTGA
GAAACGTGCCTGCTAGATCAAGTAGAGGACTATTTGGAGCCATAGCTGGATTCATAGAAG
GAGGTTGGCCAGGACTAGTCGCTGGTTGGTATGGTTTCCAGCATTCAAATGATCAAGGGG
TTGGTATGGCTGCAGATAGGGATTCAACTCAAAAGGCAATTGATAAAATAACATCCAAGG
TGAATAATATAGTCGACAAGATGAACAAGCAATATGAAATAATTGATCATGAATTCAGTG
AGGTTGAAACTAGACTCAATATGATCAATAATAAGATTGATGACCAAATACAAGATGTAT
GGGCATATAATGCAGAGTTGCTAGTACTACTTGAAAACCAGAAAACACTCGATGAGCATG
ACGCAAACGTGAACAACCTATATAACAAGGTAAAAAGGGCCTTGGGCTCCAATGCGATTG
AAGATGGGAAGGGCTGTTTCGAGCTATACCATAAATGTGATGACCAATGCATGGAAACAA
TTCGGAACGGGACCTATAATAGGAGAAAGTACAAAGAGGAATCAAGACTAGAAAGGCAGA
AAATAGAAGGGGTCAAGCTGGAATCTGAAGGGACTTACAAAATCCTTACCATTTATTCGA
CTGTCGCCTCATCTCTTGTACTTGCAATGGGGTTTGCTGCCTTCTTGTTCTGGGCCATGT
CCAATGGATCATGCAGGTGCAACATTTGTATATAATTAGCAAAAACACCCTTGTTTCTAC
T
>gi|401715672|gb|JX456177.1| Influenza A virus (A/chicken/Iran/SS3/2008(H9N2)) segment 4 hemagglutinin (HA) gene, complete cds
AGCAAAAGCAGGGGAATTTCTTAACTAGCAAAATGGAAACAATATCACTGATAACTATAC
TACTAGTAGTAACAGCAAGCAATGCAGATAAAATCTGCATCGGCCACCAGTCAACAAATT
CCACAGAAACTGTGGACACGCTAACAGAAACTAATGTTCCTGTGACACATGCCAAAGAAT
TGCTCCACACAGAGCACAATGGAATGCTGTGTGCAACAAATCTGGGACATCCCCTCATTC
TAGACACATGCACTATCGAAGGACTAATTTATGGTAACCCTTCTTGTGACCTGCTGTTGG
GAGGAAGGGAATGGTCCTACATCGTCGAAAGACCATCAGCGGTAAATGGAACGTGTTACC
CTGGGAATGTAGAAAACTTAGAGGAACTCAGAACCCTTTTTAGTTCCTCTAGTTCCTACC
AAAGAATCCAAATCTTCCCAGACACAATCTGGAATGTGACTTACACTGGAACAAGCAAAT
CATGTTCAGATTCATTCTACAGGAATATGAGATGGCTGACTCAAAAGAACGGGTCTTACC
CTGTTCAAGACGCCCAATACACAAATAATCGGGGAAAGAACATTCTTTTCGTGTGGGGCA
TACATCATCCACCCACCGATACTGCACAGACGAATTTGTACACAAGAACCGACACAACAA
CAAGCGTGACAACAGAAAATTTAGATAGAACCTTCAAACCATTGATAGGGCCAAGGCCCC
TTGTCAATGGTCTGATTGGAAGAATTAATTATTATTGGTCGGTACTAAAACCAGGCCAGA
CATTGCGAGTAAGGTCCAATGGGAATTTAATTGCTCCATGGTATGGACACGTTCTCTCAG
GAGAGAGCCATGGGAGAATCCTGAAGACTGATTTAAACAGTGGTAATTGTGTAGTGCAAT
GTCAGACTGAAAAAGGTGGCTTAAACAGTACATTGCCATTCCACAATATCAGTAAATATG
CATTTGGGACCTGCCCCAAATATATTGGAGTCAAGAGTCTCAAACTGGCAATCGGTCTGA
GAAACGTGCCTGCTAGATCAAGTAGAGGACTATTTGGAGCCATAGCTGGATTCATAGAAG
GAGGTTGGCCAGGACTAGTCGCTGGTTGGTATGGTTTCCAGCATTCAAATGATCAAGGGG
TTGGTATGGCTGCAGATAGGGATTCAACTCAAAAGGCAATTGATAAAATAACATCCAAGG
TGAATAATATAGTCGACAAGATGAACAAGCAATATGAAATAATTGATCATGAATTCAGTG
AGGTTGAAACTAGACTCAATATGATCAATAATAAGATTGATGACCAAATACAAGATGTAT
GGGCATATAATGCAGAGTTGCTAGTACTACTTGAGAACCAGAAAACACTCGATGAGCATG
ACGCAAACGTGAACAACCTATATAACAAGGTGAAAAGGGCCTTGGGCTCCAATGCGATTG
AAGATGGGAAGGGCTGTTTCGAGCTATACCACAAATGTGATGACCAATGCATGGAAACAA
TTCGGAACGGGACCTATAATAGGAGAAAGTACAAAGAGGAATCAAGACTAGAAAGGCAGA
AAATAGAAGGGGTCAAGCTGGAATCTGAAGGGACTTACAAAATCCTTACCATTTATTCGA
CTGTCGCCTCATCTCTTGTACTTGCAATGGGGTTTGCTGCCTTCTTGTTCTGGGCCATGT
CCAATGGATCATGCAGGTGCAACATTTGTATATAATTAGCAAAAACACCCTTGTTTCTAC
T
>gi|346427148|gb|JN646748.1| Influenza A virus (A/chicken/Iran/EBGV-88/2010(H9N2)) segment 4 hemagglutinin (HA) gene, complete cds
AGCAAAAGCAGGGGAATTTCTTAACTAGCAAAAATGGAAACAATATCACTGATGGCTATA
CTACTAGTAGTAACAACAAGCAATGCAGATAAAATCTGCATTGGTCACCAGTCAACAAAC
TCCACAGAAACTGTGGACACACTAACAGAAACTAATGTTCCTGTGACACATGCCAAAGAA
TTGCTCCACACAGAGCATAATGGAATGCTGTGTGCAACAAATCTGGGACGTCCTCTCATC
CTAGACACATGCACAATCGAAGGACTAATCTATGGCAATCCTTCTTGTGACCTGCTGTTG
GGAGGAAGGGAATGGTCCTACATCGTCGAAAGATCATCAGCAGTAAATGGAACATGTTAC
CCTGGGAATGTGGAAAACTTAGAGGAACTCAGGACCCTTTTTAGTTCCTCTAGTTCCTAT
CAAAGAATCCAAATCTTTCCAGACACAATCTGGAATGTGACTTATACGGGAACAAGCAAA
TCATGTTCAGATTCATTCTACAGGAATATGAGATGGCTGACTCAAAAGAACGGGCTTTAT
CCTATTCAAGACGCTCAATACACAAACAATCGGGGAAAGGACATTCTTTTCGTGTGGGGC
ATACATCATCCACCCACCGATACTACACAGACGAATCTGTACACAAGGACCGACACAACA
ACAAGCGTGACAACAGAAAATTTAGATAGGACCTTCAAGCCATTAATAGGGCCAAGACCC
CTTGTCAATGGTTTGATTGGAAGAATTAACTATTATTGGTCGATATTAAAACCAGGCCAG
ACATTGCGAGTAAGATCCAATGGGAATCTAATTGCTCCATGGTTTGGACACGTTCTCTCA
GGAGAGAGCCACGGGAGAATTCTGAAGACTGATTTAAACAGTGGTAATTGTGTAGTGCAA
TGCCAGACTGAAAAAGGTGGCCTAAACAGTACACTGCCATTCCACAATATCAGTAAGTTT
GCATTTGGGACTTGCCCCAAATATATTGGAGTCAAGAGTCTCAAACTGGCAATCGGTTTG
AGAAACGTTCCTGCTAAGTCAAGTAGAGGACTATTTGGGGCCATAGCTGGATTCATAGAA
GGAGGTTGGCCAGGACTGGTCGCCGGTTGGTATGGTTTCCAGCATTCAAATGATCAAGGG
GTTGGCATGGCTGCAGATAGGGATTCGACTCAAAAGGCAGTTGATAAAATAACATCCAAA
GTAAATACTATAGTCGATAAGATGAACAAGCAGTATGAAATAATTGATCATGAATTCAGT
GAGGTTGAAACTAGACTCAATATGATCAACAACAAGATTGATGACCAAATACAAGACGTA
TGGGCATATAATGCAGAGTTGCTAGTACTGCTTGAGAACCAGAAAACGCTCGACGAGCAT
GACGCAAATGTGAACAATCTATATAATAAGGTAAAAAGGGCCCTAGGCTCCAATGCTATG
GAAGATGGAAAGGGCTGTTTCGAGCTATATCATAAATGTGATGACCAATGCATGGAAACA
ATTCGGAACGGGACCTATAATAGGAGAAAGTACAAAGAGGAATCAAGGCTAGAAAGGCAG
AAAATAGAAGGGGTAAAACTGGAATCTGAGGGGACTTACAAGATCCTAACCATTTATTCG
ACTGTCGCCTCATCTCTTGTACTTGCAATGGGGTTTGCTGCCTTCTTATTCTGGGCCATG
TCCAATGGATCATGCAGGTGCAACATTTGTATATAATTAGCAAACACACCCTTGTTTC
>gi|257043881|gb|GQ497123.1| Influenza A virus (A/chicken/Iran/233/2001(H9N2)) segment 4 hemagglutinin (HA) gene, complete cds
ATGGAAACGGTATCACTAATGACTATACTACTAGTAGTAACAGCAAGCAATGCAGACAAA
ATCTGCATCGGCCACCAGTCAACAAACTCCACAGAAACTGTGGACACGCTAACAGAAACC
AATGTTCCTGTGACACATGCCAAAGAATTGCTCCACACAGAGCACAATGGAATGCTGTGT
GCAACAAATCTGGGACATCCCCTAATTCTAGACACGTGCACTATTGAAGGACTGATCTAT
GGTAACCCGTCTTGTGACCTGCTGTTGGGAGGAAGAGAATGGTCCTACATCGTCGAAAGG
TCATCAGCTGTAAATGGAACGTGTTACCCTGGGAATGTAGAAAACCTAGAGGAACTCAGA
ACACTTTTTAGTTCCGCTAGTTCCTACCAAAGAATCCAAATCTTCCCAGACACAATCTGG
AATGTGACTTACACTGGAACAAGCAAAGCATGTTCAGATTCATTCTACAGGAGTATGAGA
TGGCTGACGCAAAAAAGCGGTTCTTACCCTGTTCAAGACGCCCAATACACAAATGATAGG
GGAAAGAGCATTCTTTTCGTGTGGGGCATACATCATCCACCCACTGAAACTGCACAGACA
AATTTGTACATAAGAACCGACACAACAACAAGCGTGACAACAGAAGATTTATATATGATC
TTCATACCGATGATTGGGCCAAGGCCCCTTGTCAATGGTCTGCAGGGAAGAATTAATTAT
TATTGGTCGGTACTAAAACCAGGCCAGACATTGCGAGTAAGATCCAATGGGAATTTAATT
GCTCCATGGTATGGACCCGTTTTTTCGGGAGGGAGCCATGGAAGAATCCTGAAGACTGAT
TTAAAAAGTGGTAATTGCGTAGTGCAATGTCAAACTGAAAAAGGCGGATTAAACAGTACA
TTGCCGTTCCACAATATCAGTAAATATGCATTTGGAAACTGTCCCAAATATGTTAGAGTT
AAGAGTCTCAAACTGGCAGTCGGTTTGAGGAACGTGCCTGCTAGATCAAGTAGAGGACTA
TTTGGAGCCATAGCTGGATTCATAGAAGGAGGTTGGCCAGGACTAGTTGCTGGTTGGTAT
GGTTTCCAGCATTCAAATGATCAAGGGGTTGGTATGGCTGCAGATAGGGATTCAACTCAA
AAGGCAATTGATAAAATAACAACCAAGGTGAATAATATAGTCGACAAGATGAACAAGCAA
TATGAAATAATTGATCATGAATTCAGTGAGGTTGAAACTAGGCTCAACATGATCAATAAT
AAGATTGATGACCAAATACAAGACGTATGGGCATATAATGCAGAGTTGCTAGTGCTACTT
GAAAATCAGAAGACACTTGATGAGCATGACGCAAACGTGAACAATCTATATAACAAGGTG
AAGAGGGCACTAGGCTCCAATGCGAAGGAAGATGGGAAAGGATGTTTCGAGCTATACCAT
AAATGTAATGACCAATGCATGGAAACAATTCGGAACGGGACCTATAATAAGAGAAAATAT
AAAGAGGAATCAAGATTGGAAAGGCAGAAAATAGAAGGGGTCAAGCTGGAATCTGAGGGA
ACTTACAAAATCCTTACCATTTATTCGACTGTCGCCTCATCTCTTGTGCTTGCAATGGGG
TTTGCTGCCTTCTTGTTCTGGGCCATGTCCAATGGTTCTTGCAGGTGCAACATTTGTATA
TAA
>gi|169212595|gb|EU477249.1| Influenza A virus (A/Chicken/Iran/TH80/2000(H9N2)) hemagglutinin (HA) gene, complete cds
AGCAAAAGCAGGGGAATTTATTAGCTAGTAAAAATGGAAACAGTATCACTAATGACTATA
CTACTAGTAGTAACAGCCGGCAATGCAGACAAAATCTGCATCGGCCACCAGTCAACAAAC
TCCACAGAAACTGTGGACACGCTAACAGAAACCAATGTTCCTGTGACACATGCCAAAGAA
TTGCTCCACACAGAGCACAATGGAATGCTGTGTGCAACAAATCTGGGACATCCCCTAATT
CTAGACACGTGCACTATTGAAGGACTGATCTATGGTAACCCGTCTTGTGACCTGCTGTTG
GGAGGAAGAGAATGGTCTTACATCGTCGAAAGGTCATCAGCTGTAAATGGAACGTGTTAC
CCTGGGAATGTAGAAAACCTAGAGGAACTCAGAACACTTTTTAGTTCCGCTAGTTCCTAC
CAAAGAATCCAAATCTTCCCAGACACAATCTGGAATGTGACTTACACTGGAACAAGCAAA
GCATGTTCAGATTCATTCTACAGGAGTATGAGATGGCTGACGCAAAAAAGCGGGTCTTAC
CCTGTTCAAGACGCCCAATACACAAATAATAGGGGAAAGAGCATTCTTTTCGTGTGGGGC
ATACATCATCCACCCACTGAAACTGCACAGACAAATTTGTACATAAGAACCGACACAACA
ACAAGCGTGACAACAGAAGATTTAAATAGGATCTTCAAACCGATGATAGGGCCAAGGCCC
CTTGTCAATGGTCTGCAGGGAAGAATTAATTATTATTGGTCGGTACTAAAACCAGGTCAG
ACATTGCGAGTAAGATCCAATGGTAATCTAATTGCCCCATGGTATGGACACGTTCTTTCG
GGAGGGAGCCATGGAAGAATCCTGAAGACTGATTTAAAAAGTGGTAATTGCGTAGTGCAA
TGTCAGACTGAAAAAGGCGGATTAAACAGTACATTGCCGTTCCACAATATCAGTAAATAT
GCATTTGGAAACTGTCCCAAATATGTTAGAGTTAAGAGTCTCAAACTGGCAGTCGGTTTG
AGGAACGTGCCTGCTAGATCAAGTAGAGGACTATTTGGAGCCATAGCTGGATTCATAGAA
GGAGGTTGGCCAGGACTAGTTGCTGGTTGGTATGGTTTCCAGCATTCAAATGATCAAGGG
GTTGGTATGGCTGCAGATAGGGATTCAACTCAAAAGGCAATTGATAAAATAACAACCAAG
GTGAATAATATAGTCGACAAGATGAACAAGCAATATGAAATAATTGATCATGAATTCAGT
GAGGTTGAAACTAGGCTCAACATGATCAATAATAAGATTGATGACCAAATACAAGACGTA
TGGGCATATAATGCAGAGTTGCTAGTGCTACTTGAAAATCAGAAGACACTTGATGAGCAT
GACGCAAACGTGAACAATCTATATAACAAGGTGAAGAGGGCACTAGGCTCCAATGCGATG
GAAGATGGGAAAGGATGTTTCGAACTATACCACAAATGTGATGACCAATGCATGGAAGCA
ATTCGGAACGGGACCTATAATAAGAGAAAGTATAAAGAGGAATCAAGATTGGAAAGGCAG
AAAATAGAAGGGGTCAAGCTGGAATCTGAGGGAACTTACAAAATCCTTACCATTTATTCG
ACTGTCGCCTCATCTCTTGTGCTTGCAATGGGGTTTGCTGCCTTCTTGTTCTGGGCCATG
TCCAATGGTACTTGCAGGTGCAACATTTGTATATAGTTAGCAAAAACACCCTTGTTTCTA
CT
>gi|169212593|gb|EU477248.1| Influenza A virus (A/Chicken/Iran/TH79/2000(H9N2)) hemagglutinin (HA) gene, complete cds
AGCAAAAGCAGGGGAATTTCTTAGCTAGCAAAAATGGAAACAGTATCACTAATGACTATA
CTACTAGTAGTAACAGCAAGCAATGCAGACAAAATCTGCATCGGCCACCAGTCAACAAAC
TCCACAGAAACTGTGGACACGCTAACAGAAACCAATGTTCCTGTGACACATGCCAAAGAA
TTGCTCCACACAGAGCACAATGGAATGCTGTGTGCAACAAATCTGGGACATCCCCTAATT
CTAGACACGTGCACTATTGAAGGACTGATCTATGGTAACCCTTCTTGTGACCTGCTGTTG
GGAGGAAGAGAATGGTCCTACATCGTCGAACGGTCATCAGCTGTAAATGGAACGTGTTAC
CCTGGGAATGTAGAAAACCTAGAGGAACTCAGGACACTTTTTAGTTCCGCTAGTTCCTAC
CAAAGAATCCAAATCTTCCCAGACACAATCTGGAATGTGACTTACACTGGGACAAGCAAA
GCATGTTCAGATTCATTCTACAGGAGTATGAGATGGCTGACTCAAAAAAGCGGGTCTTAC
CCTGTTCAAGACGCCCAATACACAAATAATAGGGGAAAGAGCATTCTTTTCGTGTGGGGC
ATACATCATCCACCCACTGAAACTGAACAGACAAATTTGTACATAAGAACCGACACAACA
ACAAGCGTGACAACAGAAGATTTAAATAGGATCTTCAAACCGATGGTAGGGCCAAGGCCC
CTTGTCAATGGTCAGCAGGGAAGAATTAATTATTATTGGTCGGTACTAAAACCAGGTCAG
ACATTGCGAGTAAGATCCAATGGGAATCTAATTGCTCCATGGTATGGACACGTTCTTTCG
GGAGGGAGCCATGGAAGAATCCTGAAGACTGATTTAAACAGTGGTAATTGCGTAGTGCAA
TGTCAGACTGAAAAAGGCGGCTTAAACAGTACATTGCCGTTCCACAATATCAGTAAATAT
GCATTTGGAAACTGTCCCAAATATGTTAGAGTTAAGAGTCTCAAACTGGCAGTCGGTTTG
AGGAACGTGCCTGCTAGATCAAGTAGAGGACTATTCGGAGCCATAGCTGGATTCATAGAA
GGGGGTTGGCCAGGACTAGTCGCTGGTTGGTATGGTTTCCAGCATTCAAATGATCAAGGG
GTTGGTATGGCTGCAGATAGGGATTCAACTCAAAAGGCAATTGATAAAATAACAACCAAG
GTGAATAATATAGTCGACAAGATGAACAAGCAATATGAAATAATTGATCATGAATTCAGT
GAGGTTGAAACTAGGCTCAACATGATCAATAATAAAATTGATGACCAAATACAAGACGTA
TGGGCATATAATGCAGAGTTGCTAGTATTACTTGAGAATCAGAAAACACTCGATGAGCAT
GGCGCAAACGTGAACAATCTGTACAACAAGGTGAAGAGGGCACTGGGCTCCAATGCGATG
GAAGATGGGAAAGGCTGTTTCGAGCTATATCATAAGTGTGATGACCAATGCATGGAAACA
ATTCGGGACGGGACCTATAATAGGAGAAAGTATAAAGAGGAATCAAGATTAGAAAGGCAG
AAAATAGAAGGGGTCAAGCTGGAATCTGAGGGAACTTACAAAATCCTTACCATTTATTCG
ACTGTCGCCTCATCTCTTGTGCTTGCAATGGGGTTTGCTGCCTTCTTGTTCTGGGCCATG
TCCAATGGTTCTTGCAGGTGCAACATTTGTATATAGTTAGCAAAAACACCCTTGTTTCTA
CT
>gi|169212591|gb|EU477247.1| Influenza A virus (A/Chicken/Iran/TH78/1999(H9N2)) hemagglutinin (HA) gene, complete cds
AGCAAAAGCAGGGGAATTTCTTAGCTAGCAAAAATGGAAACAGTATCACTAATGACTATG
CTACTAGTAGTAACAGCAAGCAATGCAGACAAAATCTGCATCGGCCACCAGTCAACAAAC
TCCACAGAAACTGTGGACACGCTAACAGAAACCAATGTTCCTGTGACACATGCCAAAGAA
TTGCTCCACACAGAGCACAATGGAATGCTGTGTGCAACAAATCAGGGACATCCCCTAATT
CTAGACACGTGCACTATTGAAGGACTGATCTATGGTAACCCTTCTTGTGACCTGCTGTTG
GGAGGAAGAGAATGGTCCTACATCGTCGAAAGGTCATCAGCTGTAAATGGAACGTGTTAC
CCTGGGAATGTAGAAAACCTACAGGAACTCAGGACACTTTTTAGTTCCGCTAGTTCCTAC
CAAAGAATCCAAATCTTCCCAGACACAATCTGGAATGTGACTTACACTGGAACAAGCAAA
GCATGTTCAGATTCATTCTACAGGAGTATGAGATGGCTGACTCATAAAAGCAGGTCTTAC
CCTGTTCAAGACGCCCAATACACAAATAATAGGGGAAAGAGCATTCTTTTCGTGTGGGGC
ATACATCATCCACCCACTGAAACTGCACAGACAAATTTGTACATAAGAACCGACACAACA
ACAAGCGTGACAACAGAAGATTTAAATAGGATCTTCAAACCGATGGTAGGGCCAAGGCCC
CTTGTCAATGGTTTGCAGGGAAGAATTAATTATTATTGGTCGGTACTAAAACCAGGTCAG
ACATTGCGAGTAAGATCCAATGGGAATCTAATTGCTCCATGGTATGGACACGTTCTTTCG
GGAGGGAGCCATGGAAGAATCCTGAAGACTGATTTAAACAGTGGTAATTGCGTAGTGCAA
TGTCAGACTGAAAAAGGCGGCTTAAACAGTACATTGCCGTTCCACAATATCAGTAAATAT
GCATTTGGAAACTGTCCCAAATATGTTAGAGTTAAGAGTCTCAAACTGGCAGTCGGTTTG
AGGAACGTGCCTGCTAGATCAAGTAGAGGACTATTCGGAGCCATAGCTGGATTCATAGAA
GGGGGTTGGCCAGGACTAGTCGCTGGTTGGTATGGTTTCCAGCATTCAAATGATCAAGGG
GTTGGTATGGCTGCAGATAGGGATTCAACTCAAAAGGCAATTGATAAAATAACAACCAAG
GTGAATAATATAGTCGACAAGATGAACAAGCAATATGAAATAATTGATCATGAATTCAGT
GAGGTTGAAACTAGGCTCAACATGATCAATAATAAGATTGATGACCAAATACAAGACGTA
TGGGCATATAATGCAGAGTTGCTAGTACTACTTGAAAATCAGAAAACACTCGATGAGCAT
GACGCAAACGTGAACAATCTATATAACAAGGTGAAGAGGGCACTGGGCTCCAATGCGATG
GAAGATGGGAAAGGCTGTTTCGAGCTATATCATAAATGTGATGACCAATGCATGGAAACA
ATTCGGAACGGGACCTATAATAGGAGAAAGTATAAAGAGGAATCAAGATTAGAAAGGCAG
AAAATAGAAGGGGTCAAGCTGGAATCTGAGGGAACTTACAAAATCCTTACCATTTATTCG
ACTGTCGCCTCATCTCTTGTGCTTGCAATGGGGTTTGCTGCCTTCTTGTTCTGGGCCATG
TCCAATGGATCTTGCAGGTGCAACATTTGTATATAGTTAGCAAAAACACCCTTGTTTCTA
CT
>gi|169212589|gb|EU477246.1| Influenza A virus (A/Chicken/Iran/TH81/2002(H9N2)) hemagglutinin (HA) gene, complete cds
AGCAAAAGCAGGGGAATTTCTTAACTAGCAAAAAATGGAAACAGTATCACTAATGACTAT
ACTACTAGTAGTAACAGCAAGCAATGCAGATAAAATCTGCATCGGCCACCAGTCAACAAA
CTCCACAGAAACTGTGGACACGCTAACAGAAACCAATATTCCCGTGACACATGCCAAAGA
ATTGCTCCACACAGAGCACAATGGAATGCTGTGTGCAACAAATCTGGGACATCCCCTCAT
TCTAGACACATGCACTATTGAAGGACTGATCTATGGTAACCCTTCTTGTGACCTGCTGTT
GGGAGGAAGAGAATGGTCCTACATCGTCGAAAGATCATCAGCTGTAAATGGAACGTGTTA
CCCTGGGAATATAGAAAACATAGAGGAACTCAGGACACTTTTTAGTTCCGCTAGTTCCTA
CCAAAGAATCCAAATCTTCCCAGACACAATCTGGAATGTGACTTACACTGGAACAAGCAA
AGCATGTTCAGATTCATTCTACAGGAGCATGAGATGGCTGACTCAAAAAAGCGGGTCTTA
CCCTGTTCAAGACGCCCAATACACAAATAATAGGGGAAAGAGTATTCTTTTCGTGTGGGG
CATACATCATCCACCCACCGATACTGCACAGACAAATTTATACACAAGAACCGACACAAC
AACAAGCGTAACAACAGAAGATTTAAATAGGGTCTACAAACCAATGATAGGGCCAAGGTC
CCTTGTCAATGGTCAGCAGGGAAGAATCAATTATTATTGGTCGGTACTAAAACCAGGTCA
GACATTGCGAGTAAGATCCAATGGGAATCTAATTGCTCCATGGTATGGACACGTTCTTTC
AGGAGGGAGCCATGGAAGAATCCTGAAGACTGATTTAAAAAGTGGTAATTGTGTAGTGCA
ATGTCAGACTGAAAAAGGCGGCTTAAACAGTACATTGCCGTTCCACAATATCAGTAAATA
TGCATTTGGAAACTGCCCCAAATATGTTAGAGTTAAGAGTCTCAAACTGGCAGTCGGCCT
TAGGAACGTACCTGCTAGATCAAGTAGAGGGCTATTCGGAGCCATAGCTGGATTCATAGA
AGGAGGTTGGCCAGGACTAGTCGCTGGTTGGTATGGTTTTCAGCATTCAAATGATCAAGG
GGTTGGTATTGCTGCAGATAGGGATTCAACTCAAAAGGCAATTGATAAAATAACATCCAA
GGTGAATAACATAGTCGATAAGATGAACAAGCAATATGAAATAACTGACCATGAATTCAG
TGAGGTTGAAACTAGGCTCAACATGATCAATAATAAGATTGATGACCAAATACAAGACGT
ATGGGCATATAATGCAGAGTTGCTAGTACTACTTGAAAATCAGAAAACACTCGATGAGCA
TGATGCGAACGTGAACAATCTATATAACAAGGTGAAGAGGGCATTGGGCTCCAATGCGGT
GGAAGATGGGAAAGGCTGTTTTGAGCTATACCATAAATGTGATGACCAGTGCATGGAAAC
AATTCGGAATGGGACCTATGATAGGAGAAAGTATAAAGAGGAATCAAGACTAGAAAGGCA
GAAAATAGACGGGGTCAAGCTGGAGTCTGAGGGAACTTACAAAATCCTTACCATTTATTC
GACTGTCGCCTCATCTCTTGTGCTTGCAACGGGGTTTGCTGCCTTCTTGTTCTGGGCCAT
GTCCAATGGGTCTTGCAGGTGCAACATTTGTATATAATTAGCAAAAACACCCTTGTTTCT
ACT
>gi|169212587|gb|EU477245.1| Influenza A virus (A/Chicken/Iran/TH186/2007(H9N2)) hemagglutinin (HA) gene, complete cds
AGCAAAAGCAGGGGAATTTCTTAGCAAAATGAAAACAATATCACTGATAACTATACTACT
AATAGTAACAACAAGCAATGCAGATAAAATCTGCATCGGCCACCAGTCAACAAATTCAAC
AGAAACTGTTGACACGCTAGCAGAAACTAATGTTCCTGTGACACATGCCAAAGAATTGCT
CCATACAGAGCATAATGGAATGCTGTGTGCAACAAATCTGGGAAATCCCCTCATTCTAGA
CACATGCACTATCGAAGGACTGATTTATGGCAACCCTTCATGTGACCTGCTGTTAGGAGG
AAGGGAATGGTCCTACATCGTCGAAAGACCATCAGCGGTAAATGGAACATGTTACCCTGG
GAATGTAGAAAACTTAGAGGAACTCAGAACACTTTTTAGTTCTTCTAGTTCCTACCAAAG
AATCCAAATCTTCCCAGACACAATCTGGAATGTGACTTACACTGGAACAAGCAAATCATG
TTCAGATTCATTCTACAGGAATATGAGATGGCTGACTCAAAAGAACGGGCTTTACCCTGT
TCAAGACGCCCAATACACAAACAATCGGGGAAAGGACATTCTTTTCGTGTGGGGCATACA
TCACCCACCAACTGATACTGCACAGACGAATTTGTACACAAGAACCGACACAACAACAAG
CGTAACAACAGAAAATTTAGATAGAACCTTCAAACCATTGATAGGGCCAAGGCCCCTTGT
CAATGGTCTGATTGGCAGAATTAATTATTATTGGTCGGTACTAAAACCAGGTCAGACATT
GCGAGTAAGATCCAATGAGAATCTAATTGCTCCATGGTATGGACACGTTCTCTCAGGAGA
GAGCCATGGGAGGATCCTGAAGACTGATTTAAACAATGGTAATTGTGTAGTGCAATGTCA
GACTGAGAAAGGTGGCTTAAACAGTACATTGCCATTCCACAATATCAGTAAGTATGCATT
TGGGACCTGCCCCAAATATATTGGAGTCAAGAGTCTCAAACTGGCAATCGGTCTGAGAAA
CGTGCCTGCTAGATCAAGTAGAGGACTATTTGGAGCCATAGCTGGATTCATAGAAGGAGG
TTGGCCAGGATTAGTTGCTGGTTGGTATGGTTTTCAGCATTCGAATGATCAAGGAGTTGG
TATGGCTGCAGATAGGGAGTCAACTCAGAAGGCAATTGACAAAATAACATCCAAAGTGAA
TAATATAGTCGACAAAATGAACAAGCAATATGAAATAATTGATCATGAATTCAGTGAGGT
TGAAACTAGACTCAATATGATCAATAACAAGGTTGATGACCAAATACAAGACGTATGGGC
ATATAATGCAGAGTTGCTAGTACTACTTGAAAACCAGAAAACACTCGATGAGCATGATGC
AAATGCGAACAATCTATATAACAAGGTGAAAAGGGCCCTGGGCTCCAATGCGATAGAAGA
TGGAAAGGGCTGTTTTGAGCTATACCATAAGTGTGATGACCAATGCATGGAAACAATTCG
AAACGGAACCTATAATAGGAGAAAGTACAGAGAGGAAGCAAGACTAGAAAGGCAGAAAAT
AGAAGGGGTCAAGCTGGAATCTGAAGGGATTTACAAAATCCTTTCCATTTATTCGACTGT
CGCCTCATCTCTTGTACTTGCAATGGGGTTTGCTGCCTTCTTGTTCTGGGCCATGTCCAA
TGGATCATGCAGGTGCAACATTTGTATATAATTAGCAAAAACACCCTTGTTTCTACT
>gi|169212585|gb|EU477244.1| Influenza A virus (A/Chicken/Iran/TH386/2007(H9N2)) hemagglutinin (HA) gene, complete cds
AGCAAAAGCAGGGGAATTTCTTCACCAGCAAAATGAAAACAATATCACTGATAACTATAC
TACTAGTAGTAACAACAAGCAATGCAGATAAAATCTGCATCGGCCACCAGTCAACAAATT
CAACAGAAACTGTTGACACGCTAGCAGAAACTAATATTCCTGTGACACATGCCAAAGAAT
TGCTCCATACAGAGCATAATGGAATGCTGTGTGCAACAAATCTGGGACATCCCCTTATTC
TAGACACATGCACTATCGAAGGACTGATTTATGGCAACCCTTCTTGTGACCTGCTGTTGG
GAGGAAGGGAATGGTCCTACATCGTCGAAAGACCATCAGCGGTAAATGGAACATGTTACC
CTGGGAATGTAGAAAACTTAGAGGAACTCAGAACACTTTTTAGTTCCTCTAGTTCCTATC
AAAGAATCCAAATATTCCCAGACACAATCTGGAATGTGACTTACACTGGAACAAGCAAAT
CATGTTCAGATACATTCTACAGGAATATGAGATGGCTGACTCAAAAGAACGGGCTTTACC
CTGTTCAAGACGCCCAATACACAAACAATCGGGGAAAGGACATTCTTTTCGTGTGGGGCA
TACATCACCCACCAACTGATACTACACAAACGAATTTGTACACAAGAACCGACACAATAA
CAAGCGTAACAACAGAAAATTTAGATAGAACCTTCAAACCATTGATAGGGCCAAGGCCCC
TTGTCAATGGTCTGATTGGCAGAATTAATTATTATTGGTCGGTACTAAAACCAGGTCAGA
CATTGCGAGTAAGATCCAATGGAAATCTAATTGCTCCATGGTATGGACACGTTCTCTCAG
GAGAGAGTCATGGGAGGATCCTGAAGACTGATTTAAACAATGGTAATTGTGTAGTGCAAT
GTCAGACTGAGAAAGGTGGCTTAAACAGTACATTGCCATTCCACAATATCAGTAAATATG
CATTTGGGACCTGCCCCAAATATATTGGAGTCAAGAGTCTCAAACTGGCAATCGGTCTGA
GAAACGTGCCTGCTAGATCAAATAGAGGACTATTTGGAGCCATAGCTGGATTCATAGAAG
GGGGTTGGCCAGGATTAGTTGCTGGTTGGTATGGTTTTCAGCATTCGAATGATCAAGGGG
TTGGTATGGCTGCAGATAGGGATTCAACTCAAAAGGCAATTGACAAAATAACATCCAAAG
TGAATAATATAGTCGACAAGATGAACAAGCAATATGAAATAATTGATCATGAATTCAATG
AGGTTGAAACTAGACTCAATATGATCAATAACAAGATTGATGACCAAATACAAGACGTAT
GGGCATATAATGCAGAGTTGCTAGTACTACTTGAAAACCAGAAAACACTTGATGAGCATG
ATGCAAATGTGAACAATCTATATAACAAGGTGAAAAGGGCCCTGGGCTCCAATGCGATGG
AAGATGGAAAGGGCTGTTTTGAGCTATACCATAAGTGTGATGACCAATGCATGGAAACAA
TTCGAAACGGAACCTATAATAGGAGAAAGTACAGAGAGGAAGCAAGACTAGAAAGGCAGA
AAATAGAAGGGGTCAAGCTGGAATCTGAAGGGACTTACAAAATCCTTACCATTTATTCGA
CTGTCGCCTCATCTCTTGTACTTGCAATGGGGTTTGCTGCCTTCTTGTTCTGGGCCATGT
CCAATGGATCATGCAGGTGCAACATTTGTATATAATTAGCAAAAACACCCTTGTTTCTAC
T
>gi|169212583|gb|EU477243.1| Influenza A virus (A/Chicken/Iran/TH286/2007(H9N2)) hemagglutinin (HA) gene, complete cds
AGCAAAAGCAGGGGAATTTCTTAGCAAAATGAAAACAATATCACTGATAACTATACTACT
AATAGTAACAACAAGCAATGCAGATAAAATCTGCATCGGCCACCAGTCAACAAATTCAAC
AGAAACTGTTGACACGCTAGCAGAAACTAATGTTCCTGTGACACATGCCAAAGAATTGCT
CCATACAGAGCATAATGGAATGCTGTGTGCAACAAATCTGGGAAATCCCCTCATTCTAGA
CACATGCACTATCGAAGGACTGATTTATGGCAACCCTTCATGTGACCTGCTGTTAGGAGG
AAGGGAATGGTCCTACATCGTCGAAAGACCATCAGCGGTAAATGGAACATGTTACCCTGG
GAATGTAGAAAACTTAGAGGAACTCAGAACACTTTTTAGTTCTTCTAGTTCCTACCAAAG
AATCCAAATCTTCCCAGACACAATCTGGAATGTGACTTACACTGGAACAAGCAAATCATG
TTCAGATTCATTCTACAGGAATATGAGATGGCTGACTCAAAAGAACGGGCTTTACCCTGT
TCAAGACGCCCAATACACAAACAATCGGGGAAAGGACATTCTTTTCGTGTGGGGCATACA
TCACCCACCAACTGATACTTCACAGACGAATTTGTACACAAGAACCGACACAACAACAAG
CGTAACAACAGAAAATTTAGATAGAACCTTCAAACCATTGATAGGGCCAAGGCCCCTTGT
CAATGGTCTGATTGGCAGAATTAATTATTATTGGTCGGTACTAAAACCAGGTCAGACATT
GCGAGTAAGATCCAATGGGAATCTAATTGCTCCATGGTATGGACACGTTCTCTCAGGAGA
GAGCCATGGGAGGATCCTGAAGACTGATTTAAACAATGGTAATTGTGTAGTGCAATGTCA
GACTGAGAAAGGTGGCTTAAGCAGTACATTGCCATTCCACAATATCAGTAAGTATGCATT
TGGGACCTGCCCCAAATATATTGGAGTCAAGAGTCTCAAACTGGCAATCGGTCTGAGAAA
CGTGCCTGCTAGATCAAGTAGAGGACTATTTGGAGCCATAGCTGGATTCATAGAAGGAGG
TTGGCCAGGATTAGTTGCTGGTTGGTATGGTTTTCAGCATTCGAATGATCAAGGAGTTGG
TATGGCTGCAGATAGGGAGTCAACTCAGAAGGCAATTGACAAAATAACATCCAAAGTGAA
TAATATAGTCGACAAAATGAACAAGCAATATGAAATAATTGATCATGAATTCAGTGAGGT
TGAAACTAGACTCAATATGATCAATAACAAGGTTGATGACCAAATACAAGACGTATGGGC
ATATAATGCAGAGTTGCTAGTACTACTTGAAAACCGGAAAACACTCGATGAGCATGATGC
AAATGTGAACAATCTATATAACAAGGTGAAAAGGGCCCTGGGCTCCAATGCGATAGAAGA
TGGAAAGGGCTGTTTTGAGCTATATCATAAGTGTGATGACCAATGCATGGAAACAATTCG
AAACGGAACCTATAATAGGAGAAAGTACAGAGAGGAAGCAAGACTAGAAAGGCAGAAAAT
AGAAGGGGTCAAGCTGGAATCTGAAGGGATTTACAAAATCCTTTCCATTTATTCGACTGT
CGCCTCATCTCTTGTACTTGCAATGGGGTTTGCTGCCTTCTTGTTCTGGGCCATGTCCAA
TGGATCATGCAGGTGCAACATTTGTATATAATTAGCAAAAACACCCTTGTTTCTACT
>gi|169212581|gb|EU477242.1| Influenza A virus (A/Chicken/Iran/TH85/2007(H9N2)) hemagglutinin (HA) gene, complete cds
AGCAAAAGCAGGGGAATTTCTTAACTAGCAAAATGAAAACAATATCACTGATAACTGTAC
TACTAGTAGTAACAACAAGCAATGCAGATAAAATCTGCATCGGCCATCAGTCAACAAATT
CAACAGAAACTGTTGACACGCTAACAGAAACTAATGTTCCTGTGACACATGCCAAAGAAT
TGCTCCATACAGAGCATAATGGAATGCTGTGTGCAACAAATCTGGGACATCCCCTCATTC
TAGACACGTGCACTATCGAAGGACTGATTTATGGCAACCCTTCTTGTGACCTGCTGCTGG
GAGGAAGGGAATGGTCCTACATCGTCGAAAGGCCATCAGCGGTAAATGGAACATGTTACC
CTGGGAATGTAGAAAACTTAGAGGAACTCAGAACACTTTTTAGTTCCTCTAATTCCTACC
AAAGAATCCAACTCTTCCCAGACACAATCTGGAATGTGACTTACACTGGAACAAGCAAAT
CATGTTCAGATTCATTCTACAGGAATATGAGATGGCTGACTCAAAAGAACGGGCTTTACC
CTGTTCAAGACGCCCAATACACAAACAATCGGGGAAAGGACATTCTTTTCGTGTGGGGCA
TACATCACCCACCAACTGATACTGCACAGACGAATTTGTACACAAGAACCGACACAACAA
CAAGCGTAACAACAGAAAATTTAGATAGAACCTTCAAACCATTGATAGGGCCAAGGCCCC
TTGTCAATGGTCAGATTGGCAGAATTAATTATTATTGGTCGGTACTAAAACCAGGTCAGA
CATTGCGAGTAAGATCCAATGGAAATCTAATTGCTCCATGGTATGGACACGTTCTCTCAG
GAGAGAGCCATGGGAGGATCCTGAAGACTGATTTAAACAATGGTAATTGTGTAGTGCAAT
GTCAGACTGAGAAAGGTGGCTTAAACAGTACATTGCCATTCCACAATATCAGTAAATATG
CATTTGGGACCTGCCCCAAATATATTGGAGTCAAGAGTCTCAAATTGGCAATCGGTCTGA
GAAACGTGCCTACTAGATCAAGTAGAGGACTATTTGGAGCCATAGCTGGATTCATAGAAG
GAGGTTGGCCAGGATTAGTTGCTGGTTGGTATGGTTTTCAGCATTCGAATGATCAAGGGG
TTGGTATGGCTGCAGATAGGGATTCAACTCAAAAGGCAATGGACAAAATAACATCCAAAG
TGAATAATATAGTCGACAAGATGAACAAGCAATATGAAATAATTGATCATGAATTCAGTG
AGGTTGAAACTAGACTCAATATGATCAATAACAAGATTGATGACCAAATACAAGACGTAT
GGGCATATAATGCAGAGTTGCTAGTACTACTTGAAAACCAGAAAACACTCGATGAGCATG
ATGCAAATGTGAACAATCTATATAACAAGGTGAAAAGGGCCCTGGGCTCCAATGCGATGG
AAGATGGAAAGGGCTGTTTTGAGCTATACCATAAGTGTGATGACCAATGCATGGAAACAA
TTCGAAACGGAACCTATAATAGGAGAAAGTACAGAGAGGAAGCAAGACTAGAAAGGCAGA
AAATAGAAGGGGTCAAGCTGGAATCTGAAGGGACTTACAAAATCCTTACCATTTATTCGA
CTGTCGCCTCATCTCTTGTACTTGCAATGGGGTTTGCTGCCTTCTTGTTCTGGGCCATGT
CCAATGGATCATGCAGGTGCAACATTTGTATATAATTAGCAAAAACACCCTTGTTTCTAC
T
>gi|169212579|gb|EU477241.1| Influenza A virus (A/Chicken/Iran/TH77/1998(H9N2)) hemagglutinin (HA) gene, complete cds
AGCAAAAGCAGGGGAATTTCTTAACTAGCAAAAATGGAAACAGTATCACTAATAACTATA
CTACTAGTAGTAACAGCAAGCAATGCAGATAAAATCTGCGTCGGCTACCAGTCAACAAAC
TCCACAGAAACTGTGGACACGCTAACAGAAACCAATGTTCCTGTGACACATGCCAAAGAA
TTGCTCCACACAGAGCACAATGGAATGCTGTGTGCAACAAATCTGGGACATCCCCTCATT
CTAGACACATGCACTATTGAAGGACTGATCTATGGCAACCCTTCTTGTGACCTGCTGTTG
GGAGGAAGAGAATGGTCCTACATCGTCGAAAGATCATCAGCTGTAAATGGAACGTGTTAC
CCTGGGAATGTAGAAAACCTAGAGGAACTCCGGACACTTTTTAGTTCCGCTAGTTCCTAC
CAAAGAATCCAAATCTTCCCAGACACAATCTGGAATGTGACTTACACTGGAACAAGCAAA
GCATGTTCAGGTTCATTCTACAGGAGTATGAGATGGCTGACTCAAAAAAGCGGGTCTTAC
CCTGTTCAAGACGCCCAATACACAAATAATAGGGGAAAGAGCATTCTTTTCGTGTGGGGC
ATACATCATCCACCCACCGATACTGAACAGACAAATTTGTACATAAGAACTGACACAACA
ACAAGCGTGACAACAGAAGATTTAAATAGGATCTTCAAACCAATGATAGGGCCAAGGCCC
CTTGTCAATGGTCTGCAGGGAAGAATTAATTATTATTGGTCGGTACTAAAACCAGGTCAG
ACATTGCGAGTAAGATCCAATGGGAATCTAATTGCTCCATGGTATGGACACGTTCTTTCA
GGAGGGAGCCATGGAAGAATCCTGAAGACTGATTTAAACAGTGGTAATTGCGTAGTGCAA
TGTCAGACTGAAAAAGGCGGCTTAAACAGTACATTGCCATTCCACAATATCAGTAAATAT
GCATTTGGAAACTGCCCCAAATATGTTAGAGTTAAGAGTCTCAAACTAGCAGTCGGTATG
AGGAACGTGCCTGCTAGATCAAGTAGAGGACTATTCGGAGCCATAGCTGGATTCATAGAA
GGAGGTTGGCCAGGACTAGTCGCTGGTTGGTATGGTTTCCAGCATTCAAATGATCAAGGG
GTTGGTATGGCTGCAGATAGGGATTCAACTCAAAAGGCAATTGATAAAATAACATCCAAG
GTGAATAATATAGTCGACAAGATGAACAAGCAATATGAAATAATTGATCATGAATTCAGT
GAGGTTGAAACTAGGCTCAACATGATCAATAATAAGATTGATGACCAAATACAAGACGTA
TGGGCATATAATGCAGAGTTACTAGTACTACTTGAAAATCAGAAAACACTCGATGAGCAT
GACGCGAACGTGAACAATCTATATAACAAGGTGAAGAGGGCACTGGGCTCCAATGCGATG
GAAGATGGGAAAGGCTGTTTCGAGCTATACCATAAATGTGATGACCAGTGCATGGAAACA
ATTCGGAACGGGACCTATAATAGGAGAAAGTATAAAGAGGAATCAAAACTAGAAAGGCAG
AAAATAGAAGGGGTCAAGCTGGAATCTGAGGGAACTTACAAAATCCTTACCATTTATTCG
ACTGTCGCCTCATCTCTTGTGCTTGCAATGGGGTTTGCTGCCTTCTTGTTCTGGGCCATG
TCCAACGGGTCTTGCAGGTGCAACATTTGTATATAATTAGCAAAAACACCCTTGTTTCTA
CT
>gi|264664455|gb|GU071984.2| Influenza A virus (A/chicken/Iran/THLBM868/2007(H9N2)) segment 4 hemagglutinin (HA) gene, complete cds
AGCAAAAGCAGGGGAATTCACTAGCAAAATGAAAACAATATCACTGATAACTATACTACT
AGTAGTAACAACAAGCAATGCAGATAAAATCTGCATCGGCCACCAGTCAACAAATTCAAC
AGAAACTGTTGACACGCTAGCAGAAACTAATATTCCTGTGACACATGCCAAAGAATTGCT
CCATACAGAGCATAATGGAATGCTGTGTGCAACAAATCTGGGACATCCCCTTATTCTAGA
CACATGCACTATCGAAGGACTGATTTATGGCAACCCTTCTTGTGACCTGCTGTTGGGAGG
AAGGGAATGGTCCTACATCGTCGAAAGACCATCAGCGGTAAATGGAACATGTTACCCTGG
GAATGTAGAAAACTTAGAGGAACTCAGAACACTTTTTAGTTCCTCTAGTTCCTACCAAAG
AATCCAAATATTCCCAGACACAATCTGGAATGTGACTTACACTGGAACAAGCAAATCATG
TTCAGATACATTCTACAGGAATATGAGATGGCTGACTCAAAAGAACGGGCTTTACCCTGT
TCAAGACGCCCAATACACAAACAATCGGGGAAAGGACATTCTTTTCGTGTGGGGCATACA
TCACCCACCAACTGATACTGCACAAACGAGTTTGTACACAAGAACCGACACAATAACAAG
CGTAACAACAGAAAATTTAGATAGAACCTTCAAACCATTGATAGGGCCAAGGCCCCTTGT
CAATGGTCTGATTGGCAGAATTAATTATTATTGGTCGGTACTAAAACCAGGCCAGACATT
GCGAGTAAGATCCAATGGAAATCTAATTGCCCCATGGTATGGACACAATCTCTCAGGAGA
GAGCCATGGGAGGATCCTGAAGACTGATTTAAACAAAGGAAGTGGGGTAGTGCAATGTCA
GACTGAGAAAGGTGCCTTAAAAAGAAAATTCCCATCCCACAATATCAGAAAATATGCATT
TGGGACCCGCCCCAAATATATTGGAAGCAAGAGTCACAAACTGGCAATCGGTCTGAGAAA
CGTGCCTGCTAGATCAAATAAAAGACTATTTGGAGCCATAGCTGGATTCATAGAAGGGGG
TTGGCCAGGATTAGTTGCTGGATGGTATGGTTTTCAGCATTCGAATGATCAAGGGGTTGG
TATGGCTGCAGATAGGGATTCAACTCAAAAGGCAATTGACAAAATAACATCCAAAGTGAA
TAATATAGTCGACAAGATGAACAAGCAATATGAAATAATTGATCATGAATTCAATGAGGT
TGAAACTAGACTCAATATGATCAATAACAAGATTGATGACCAAATACAAGACGTATGGGC
ATATAATGCAGAGTTGCTAGTACTACTTGAAAACCAGAAAACACTTGATGAGCATGATGC
AAATGTGAACAATCTATATAACAAGGTGAAAAGGGCCCTGGGCTCCAATGCGATGGAAGA
TGGAAAGGGCTGTTTTGAGCTATACCATAAGTGTGATGACCAATGCATGGAAACAATTCG
AAACGGAACCTATAATAGGAGAAAGTACAGAGAGGAAGCAAGACTAGAAAGGCAGAAAAT
AGAAGGGGTCAAGCTGGAATCTGAAGGGACTTACAAAATCCTTACCATTTATTCGACTGT
CGCCTCATCTCTTGAACTGCAAAGGGGGTTTGCTGCCTTCTTGTTCTGGGTCATGTCCAA
TGGATCATGTAGGTGCAACATTTGTATATAATTAGCAAAAACACCCTTGTTT
>gi|264664453|gb|GU071981.2| Influenza A virus (A/chicken/Iran/THLBM865/2007(H9N2)) segment 4 hemagglutinin (HA) gene, complete cds
AGCAAAAGCAGGGGAATTAACTAGCAATATGAAAACAATACCACTGCTAACTATACTACT
AGTAGTAACAACAAGCAATGCAGATAAAATCTGCGCCGTCCACCATTCAACAAATTCACC
AGAAACTGTTGACACGCTAGCAGAAACTAATGTTCCTGTGACACATGCCAAAGACATGCT
CCATACAGAGCATAATGGAATGCTGTGTGCAACAAATCTGGGACATCCCCTCATTCTAGA
CACATGCACTATCGAAGGACTGATTTATGGCAACCCTTCTTGTGACCTGCTGTTGGGAGG
AGGGGAATGGTCCTACTTCGTCGAAAGACCATCAGCTGTAAAAGGGACCAATTACCCTGG
GAATATAGAAAAATTAGAGGGACTCAGAAAAATTTTTAGTTCCTTTAGTTCCTACCAAAG
AATCCAAATCTTTCCAGACACAATCTGGAATGTGACTTACACTGGAACAAGCAAGTCATG
TTCAGATTCATTCTACCCGAATATGAGATGGCTGACTCAAAAGAACGGGCTTTACCCTGT
TCAAGACGCCCAATCCACAAATAATCGGGGAAAGGACAATCTCTTAGTGTGTGGCATACA
TCGTCCACCAACTGATACTGTACAGACGAATTTGTACACAAGGACCGACACAACAACAAG
CGTAACAACAGAAAATTTAGATAGAACCTTCAAACCATTGATAGGGCCAAGGCCCCTTGT
CAATGGTCTGATTGGCAGAATTAATTATTATTGGTCGGTACTAAAACCAGGCCAGACATT
GCGAGTAAGATCCAATGGAAATTTAATTGCTCCATGGTATGGACACGTTCTCTCAGGAGA
GAGTCATGGGAGGATCCTGAAGACTGATTTAAACAATGGTAATTGTGTAGTGCAATGTCA
GACTGAGAAAGGTGGCTTAAACAGTACATTGCCATTCCACAATATCAGTAAATATGCATT
TGGGACCTGCCCCAAATATATTGGAGTCAAGAGTCTCAAACTGGCAATCGGTCTGAGAAA
CGTGCCTGCTAGATCAAGTAGAGGACTATTTGGAGCCATAGCTGGATTCATAGAAGGAGG
TTGGCCAGGATTAGTTGCTGGTTGGTATGGTTTTCAGCATTCGAATGATCAAGGGGTTGG
TATGGCTGCAGATAGGGATTCAACTCAAAAGGCAATTGACAAAATAACATCCAAAGTGAA
TAATATAGTCGACAAGATGAACAAGCAATATGAAATAATTGATCATGAATTCAATGAGGT
TGAAACTAGACTCAATATGATCAATAACAAGATTGATGACCAAATACAAGACGTATGGGC
ATATAATGCAGAGTTGCTAGTACTACTTGAAAACCAGAAAACACTTGATGAGCATGATGC
AAATGTGAACAATCTATATAACAAGGTGAAAAGGGCCCTGGGCTCCAATGCGATGGAAGA
TGGAAAGGGCTGTTTTGAGCTATACCATAAGTGTGATGACCAATGCATGGAAACAATTCG
AAACGGAACCTATAATAGGAGAAAGTACAGAGAGGAAGCAAGACTAGAAAGGCAGAAAAT
AGAAGGGGTCAAGCTGGAATCTGAAGGGACTTACAAAATCCTTACCATTTATTCGACTGT
CGCCTCATCTCTTGTACTTGCAATGGGGTTTGCTGCCTTCCTTGTCTGGGGCATGTCCAA
TGGATCATGCAGGTGCCCCATATGTATATAATTAGCAAAAACACCCTTGTTTCT
>gi|264664451|gb|GU071980.2| Influenza A virus (A/chicken/Iran/THLBM864/2007(H9N2)) segment 4 hemagglutinin (HA) gene, complete cds
AGCAAAAGCAGGGGAATTAACTAGCAAAATGAAAACAATATCACTGATAACTATACTACT
AGTAGTAACAGCAAGCAATGCAGACAAAATCTGCATCGGCCACCAGTCAACAAACTCCAC
AGAAACTGTGGACACGCTAACAGAAACCAATGTTCCTGTGACACATGCCAAAGAATTGCT
CCACACAGAGCACAATGGAATGCTGTGTGCAACAAATCTGGGACATCCCCTCATTCTAGA
CACGTGCACTATTGAAGGACTGATCTATGGTAACCCTTCTTGTGACCTGCTGTTGGGAGG
AAGAGAATGGTCCTACATCGTCGAAAGGCCATCAGCTGTAAATGGAACGTGTTACCCTGG
GAATGTAGAAAACCTAGAGGAACTCAGAACACTTTTTAGTTCCGCTAGTTCCTACCAAAG
AATCCAAATCTTCCCAGACACAATCTGGAATGTGACTTATACTGGAACAAGCAAAGCATG
TTCAGATTCATTCTACAGGAGTATGAGATGGCTGACTCAAAAAAGCGGGTCTTACCCTGT
TCAAGACGCCCAATACACAAATAATCGGGGAAAGAACATTCTTTTCGTGTGGGGCATACA
TCATCCACCCACTGAAACTGCACAGACGAATTTGTACATAAGAACCGACACAACAACAAG
CGTGACAACAGAAGATTTAAATAGGATCTTCAAACCAATGGTAGGGCCAAGGCCCCTTGT
CAATGGTCTGATTGGAAGAATTAATTATTATTGGTCGGTACTAAAACCAGGCCAGACATT
GCGAGTAAGGTCCAATGGGAATTTAATTGCTCCATGGTATGGACACGTTCTCTCAGGAGA
GAGCCATGGGAGAATCCTGAAGACTGATTTAAACAATGGTAATTGTGTAGTGCAATGTCA
GACTGAGAAAGGTGGCTTAAACAGTACATTGCCATTCCACAATATCAGTAAATATGCATT
TGGGACCTGCCCCAAATATATTGGAGTCAAGAGTCTCAAACTGGCAATCGGTCTGAGAAA
CGTGCCTGCTAGATCAAGTAGAGGACTATTCGGAGCCATAGCTGGATTCATAGAAGGAGG
TTGGCCAGGACTAGTCGCTGGTTGGTACGGTTTCCAGCACTCAAATGATCAAGGGATTGG
TATTGCGGCAGATAGGGATTCAACTCAAAAGGCAATTGATAAAATAACAACCAAGGTGAA
TAATATAGTCGACAAAATGAACAAACAATATGAAATAATTGATCATGAATTCAGTGAGGT
TGAAACTAGACTCAATATGATCAATAATAAGATTGATGACCAAATACAAGACGTATGGGC
ATATAATGCAGAGTTGCTAGTACTACTTGAAAACCAGAAAACACTCGATGAGCATGACGC
AAACGTAAACAATCTATATAACAAGGTGAAAAGGGCCCTGGGCTCCAATGCGATGGAAGA
TGGGAAAGGCTGTTTCGAGCTATATCATAAATGTGATGACCAATGCATGGAAACAATTCG
GAACGGGACCTATAATAGGAGAAAGTATAAAGAGGAATCAAAACTAGAAAGGCAGAAAAT
AGAAGGGGTTAAGCTGGAATCTGAGGGAATTTACAAAATCCTTACCATTTATACCACTGT
TGCCTCATCTCTTGTACTTGCAATGGGGTTTGCTGCCTTCTTGTTCTGGGCCATGTCCAA
TGGATCATGCAGGTGCAACATTTGTATATAATTAGCAAAAACACCCTTGTTTCTACT
>gi|264664449|gb|GU071978.2| Influenza A virus (A/chicken/Iran/THLBM862/2007(H9N2)) segment 4 hemagglutinin (HA) gene, complete cds
AGCAAAAGCAGGGGACTTAACTAGCAAAATGGAAACAGTATCAGAAATAACTATACTACT
AGTAGTAACAGCAAGCAATGCAGATAAAATCTGCATCGGCCCCCAGGCAACAAATTCCAC
AGAAACTGTGGACACGCTAACAGAAACTAATGTTCCTGTGACTCATGCCAAAGAATTGCT
CCACACAGAGCACAATGGAATGCTGTGTGCAACAAATCTGGGACATCCCGTCATTCTAGA
CACATGCACTATCGAAGGACTCTTTTATGGTAACCCTTCTTCAGACCTGCTGTTGGGAGG
AAGTGAATGGTCCTACATCGTCGAAAGACCATCAGCGGTTAATGGAACGTGTTACCCTGG
GAATGTAGGTAACTTAGAGGAACTCAGAACACTTTTATCGTTCTTTTGTTCCTACCAAAG
AATCCAAATCTTCCCAGACACAATCTGGAATGTGACTTATACTGGAACAAGCAAAGCATG
TTCAGATTCATTCTACAGGAGTATGAGATGGCTGACTCATAAAAACCGGTCTTACCCTGT
TCAAGACGCCCAATACACAAACATTAGGGGAAAGGACATTCTTTTCGTGTGGGGCATACA
TCATCCACCCGCCGATACTGCACAGACGAATTTGTACACAAGAACCGACACCACAACAAG
CGTGACAACAGAAAATTTAGATAGAACCATCAAACCATTGATAGGGCCAAGGCCCCTTGT
CAATGGTCTGATTGGAAGAATTAATTATTATCTGTCGGTACTAAAACCAGGCCAGACATT
GCGAGTAAGGTCCAATGGGAATTTAATTGCTCCATGGTATGGACACGTTCTGTCAGGAGA
GAGCCATGGGAGAATCCTGAAGACTGATTTAAACAATGGTAATTGTGTAGTGCAATGTCA
GACTGAGAAAGGTGGCTTAAACAGTACATTGCCATTCCACAATATCAGTAAATATGCATT
TGGGACCTGCCCCAAATATATTGGAGTCAAGAGTCTCAAACTGGCAATCGGTCTGAGAAA
CGTGCCTGCTAGATCAAGTAGAGGACTATTTGGAGCCATAGCTGGATTCATAGAAGGGGG
TTGGCCAGGATTAGTTGCTGGTTGGTATGGTTTTCAGCATTCGAATGATCAAGGGGTTGG
TATGGCTGCAGATAGGGATTCAACTCAAAAGGCAATTGACAAAATAACATCCAAAGTGAA
TAATATAGTCGACAAGATGAACAAGCAATATGAAATAATTGATCATGAATTCAATGAGGT
TGAAACTAGACTCAATATGATCAATAACAAGATTGATGACCAAATACAAGACGTATGGGC
ATATAATGCAGAGTTGCTAGTACTACTTGAAAACCAGAAAACACTTGATGAGCATGATGC
AAATGTGAACAATCTATATAACAAGGTGAAAAGGGCCCTGGGTTCCAATGCGATGGAAGA
TGGAAAGGGCTGTTTTGAGCTATACCATAAGTGTGATGACCAATGCATGGAAACAATTCG
AAACGGAACCTATAATAGGAGAAAGTACGGAGAGGAAGCAAGACTAGAAAGGCAGAAAAG
AGAAGGGGTCAAGCTGGAATCTCAAGGGACTTACAAAATCCTTACCATTTATTCGACTGT
CCCCTCATCTCTTGTACTTGCGGTGGGGTTTGCTGCCTTCTTGTTCTGGGTCCAGTCCAA
CGGATCATGCAGGTGCAACATCTGTATATAATTAGCAAAAACACGCTTGTTTCTACT
>gi|262093004|gb|GU071983.1| Influenza A virus (A/chicken/Iran/THLBM867/2007(H9N2)) segment 4 hemagglutinin (HA) gene, complete cds
AGCAAAACCAGGGGATTTACTTGACAAGAAAAATGAAATCAATATCACTGATAACTATAC
TACTAGTAGTAACAACAAGCAATGCAGATAAAATCTGCATCGGCCACCAGTCAACAAATT
CAACAGAAACTGTTGACACGCTAGCAGAAACTAATATTCCTGTGACACATGCCAAAGAAT
TGCTCCATACAGAGCATAATGGAATGCTGTGTGCAACAAATCTGGGACATCCCCTTATTC
TAGACACATGCACTATCGAAGGACTGATTTATGGCAACCCTTCTTGTGACCTGCTGTTGG
GAGGAAGGGAATGGTCCTACATCGTCGAAAGACCATCAGCGGTAAATGGAACATGTTACC
CTGGGAATGTAGAAAACTTAGAGGAACTCAGAACACTTTTTAGTTCCTCTAGTTCCTACC
AAAGAATCCAAATATTCCCAGACACAATCTGGAATGTGACTTACACTGGAACAAGCAAAT
CATGTTCAGATACATTCTACAGGAATATGAGATGGCTGACTCAAAAGAACGGGCTTTACC
CTGTTCAAGACGCCCAATACACAAACAATCGGGGAAAGGACATTCTTTTCGTGTGGGGCA
TACATCACCCACCAACTGATACTGCACAAACGAATTTGTACACAAGAACCGACACAATAA
CAAGCGTAACAACAGAAAATTTAGATAGAACCTTCAAACCATTGATAGGGCCAAGGCCCC
TTGTCAATGGTCTGATTGGCAGAATTAATTATTATTGGTCGGTACTAAAACCAGGCCAGA
CATTGCGAGTAAGATCCAATGGAAATCTAATTGCCCCATGGTATGGACACAATCTCTCAG
GAGAGAGCCATGGGAGGATCCTGAAGACTGATTTAAACAAAGGTAGTTGGGTAGTGCAAT
GTCAGACTGAGAAAGGTGCCTTAAACAGTACATTGCCATTCCACAATATCAGTAAATATG
CATTTGGGACCTGCCCCAAATATATTGGAGGCAAAAATCTCAAACTGGCAATCGGTCTGA
GAAACGTGCCCGCTAGATCAAATAGAAGACTATTTGGAGCCATAGCTGGATTCATAGAAG
GGGGTTGGCCAGGATTAGTTGCTGGATGGTATGGTTTTCAGCATTCGAATGATCAAGGGG
TTGGTATGGCTGCAGATAGGGATTCAACTCAAAAGGCAATTGACAAAATAACATCCAAAG
TGAATAATATAGTCGACAAGATGAACAAGCAATATGAAATAATTGATCATGAATTCAATG
AGGTTGAAACTAGACTCAATATGATCAATAACAAGATTGATGACCAAATACAAGACGTAT
GGGCATATAATGCAGAGTTGCTAGTACTACTTGAAAACCAGAAAACACTTGATGAGCATG
ATGCAAATGTGAACAATCTATATAACAAGGTGAAAAGGGCCCTGGGCTCCAATGCGATGG
AAGATGGAAAGGGCGGGTTTGAGCTATACCATAAGTGTGATGACCAATGCATGGAAACAA
TTCGAAACGGAACCTATAATAGGAGAAAGTACAGAGAGGAAGCAAGACTAGAAAGGCAGA
AAATAGAAGGGGTCAAGCTGGAATCTGAAGGGACTTACAAAATCCTTACCATTTATTCGA
CTGTCGCCTCGTCTCTTGTACTGCAAACGGGGTTTGCTGCCTTCTTGTTCTGCCTCATGT
CCAATGGTACTTGCAGGTGCAACATTTGTATATAGTTAGCAAAAACACCCTTGT
>gi|262093002|gb|GU071982.1| Influenza A virus (A/chicken/Iran/THLBM866/2007(H9N2)) segment 4 hemagglutinin (HA) gene, complete cds
AGCAAAAGCAGGGGAATTAACTAGCAAAATGAAAACAATACCACTGATAACTATACTACT
AGTAGTAACAACAAGCAATGCAGATAAAATCTGCATCGGCCACCAGTCAACAAATTCAAC
AGAAACTGTTGACACGCTAGCAGAAACTAATGTTCCCGTGACACATGCCCAAAGAATGCT
CCATACAGAGCATAATGGAATGCTGGGTGCAAAAAATCTGGGACATCCCCTCATTCTAGA
CACATGCACTATCGAAGGACTGATTTATGGCAACCCTTCTTGTGACCTGCTGTTGGGAGG
AAGGGAATGGTCCTACATCGTCGAAAGACCATCAGCGGTAAATGGAACATGTTACCCTGG
GAATGTAGAAAACTTAGAGGAACTCAGAACACTTTTTAGTTCCTCTAGTTCCTACCAAAG
AATTCAAATCTTCCCAGACACAATCTGGAATGTGACTTACACTGGAACAAGCAAATCATG
TTCAGATTCATTCTACAGGAATATGAGATGGCTGACTCAAAAGAACGGGCTTTACCCTGT
TCAAGACGCCCAATACACAAACAATCGGGGAAAGGACATTCTTTTCGTGTGGGGCATACA
TCACCCACCAACTGATCCGATACTGACGAATTTGTACACAAGAACCGACACAACAACAAG
CGTGACAACAGAAAATTTAGATAGAACCTTCAAACCATTGATAGGGCCAAGGCCCCTTGT
CAATGGTCTGATTGGAAGAATTAATTATTATTGGTCGGTACTAAAACCAGGCCAGACATT
GCGAGTAAGGTCCAATGGGAATTTAATTGCTCCATGGTATGGACACGTTCTCTCAGGAGA
GAGCCATGGGAGAATCCTGAAGACTGATTTAAACAATGGTAATTGTGTAGTGCAATGTCA
GACTGAGAAAGGTGGCTTAAACAGTACATTGCCATTCCACAATATCAGTAAATATGCATT
TGGGACCTGCCCCAAATATATTGGAGTCAAGAGTCTCAAACTGGCAATCGGTCTGAGAAA
CGTGCCTGCTAGATCAAGTAGAGGACTATTTGGAGCCATAGCTGGATTCATAGAAGGGGG
TTGGCCAGGATTAGTTGCTGGTTGGTATGGTTTTCAGCATTCGAATGATCAAGGGGTTGG
TATGGCTGCAGATAGGGATTCAACTCAAAAGGCAATTGACAAAATAACATCCAAAGTGAA
TAATATAGTCGACAAGATGAACAAGCAATATGAAATAATTGATCATGAATTCAATGAGGT
TGAAACTAGACTCAATATGATCAATAACAAGATTGATGACCAAATACAAGACGTATGGGC
ATATAATGCAGAGTTGCTAGTACTACTTGAAAACCAGAAAACACTTGATGAGCATGATGC
AAATGTGAACAATCTATATAACAAGGTGAAAAGGGCCCTGGGCTCCAATGCGATGGAAGA
TGGAAAGGGCTGTTTTGAGCTATACCATAAGTGTGATGACCAATGCATGGAAACAATTCG
AAACGGAACCTATAATAGGAGAAAGTACAGAGAGGAAGCAAGACTAGAAAGGCAGAAAAT
AGAAGGGGTCAAGCTGGAATCTGAAGGGACTTACAAAATCCTTACCATTTATTCGACTGT
CGCCTCATCTCTTGTACTTGCAATGGGGTTTGCTGCCTTCTTGTTCTGGGTCATGTCCAA
TGCATCATGCACTTGCAACGTTTGTATATAATTAGCAAAAACACCCTTGTTTCTACT
>gi|262092996|gb|GU071979.1| Influenza A virus (A/chicken/Iran/THLBM863/2007(H9N2)) segment 4 hemagglutinin (HA) gene, complete cds
AGCAAAAGCAGGGGAATTTCTAGCCTCGCAAAAAATGAAAACAATACCACTGATAACTAT
ACTACTAGTAGTAACAACAAGCAATGCAGATAAAATCTGCATCGGCCACCAGTCAACAAA
TTCAACAGAAACTGTTGACACGCTAGCAGAAACTAATGTTCCCGTGACACATGCCAAAGA
ATTGCTCCATACAGAGCATAATGGAATGCTGTGTGCAACAAATCTGGGACATCCCCTCAT
TCTAGACACATGCACTATCGAAGGACTGATTTATGGCAACCCTTCTTGTGACCTGCTGTT
GGGAGGAAGGGAATGGTCCTACATCGTCGAAAGACCATCAGCGGTAAATGGAACATGTTA
CCCTGGGAATGTAGAAAACTTAGAGGAACTCAGAACACTTTTTAGTTCCTCTAGTTCCTA
CCAAAGAATTCAAATCTTCCCAGACACAATCTGGAATGTGACTTACACTGGAACAAGCAA
ATCATGTTCAGATTCATTCTACAGGAATATGAGATGGCTGACTCAAAAGAACGGGCTTTA
CCCTGTTCAAGACGCCCAATACACAAACAATCGGGGAAAGGACATTCTTTTCGTGTGGGG
CATACATCACCCACCAACTGATACTGCACAGACGAATTTGTACACAAGGACCGACACAAC
AACAAGCGTAACAACAGAAAATTTAGATAGAACCTTCAAACCATTGATAGGGCCAAGGCC
CCTTGTCAATGGTCTGATTGGCAGAATTAATTATTATTGGTCGGTACTAAAACCAGGCCA
GACATTGCGAGTAAGATCCAATGGAAATTTAATTGCTCCATGGTATGGACACGTTCTCTC
AGGAGAGAGCCATGGGAGGATCCTGAAGACTGATTTAAACAATGGTAATTGTGTAGTGCA
ATGTCAGACTGAGAAAGGTGGCTTAAACAGTACATTGCCATTCCACAATATCAGTAAATA
TGCATTTGGGACCTGCCCCAAATATATTGGAGTCAAGAGTCTCAAACTGGCAATCGGTCT
GAGAAACGTGCCTGCTAGATCAAGTAGAGGACTATTTGGAGCCATAGCTGGATTCATAGA
AGGAGGTTGGCCAGGATTAGTTGCTGGTTGGTATGGTTTTCAGCATTCGAATGATCAAGG
GGTTGGTATGGCTGCAGATAGAGATTCAACTCAAAAGGCAATTGACAAAATAACATCCAA
AGTGAATAATATAGTCGACAAGATGAACAAGCAATATGAAATAATTGATCATGAATTCAG
TGAGGTTGAAACTAGACTCAATATGATCAATAACAAGATTGATGACCAAATACAAGACGT
ATGGGCATATAATGCAGAGTTGCTAGTGCTACTTGAAAACCAGAAAACACTCGATGAGCA
TGATGCAAATGTGAACAATCTATATAACAAGGTGAAAAGGGCTCTGGGCTCCAATGCGAT
GGAAGATGGAAAGGGCTGTTTTGAGCTATACCATAAGTGTGATGACCAATGCATGGAAAC
AATTCGGAACGGAACCTATAATAGGAGAAAGTACAGAGAGGAAGCAAGACTAGAAAGGCA
GAAAATAGAAGGGGTCAAGCTGGAATCTGAAGGGACTTACAAAATCCTTACCATTTATTC
GACTGTCGCCTCATCTCTTGTACTTGCAATGGGGTTTGCTGCCATCTTGTTCTGGGTCCA
TGTCCATCCGTCTTGCACGTGCAGCATTTGTATATAATTAGCAAAAACACCCTTGT
>gi|262092992|gb|GU071977.1| Influenza A virus (A/chicken/Iran/THLBM861/2007(H9N2)) segment 4 hemagglutinin (HA) gene, complete cds
AGCAAAAGCAGGGGAATTTCTTCACTAGCAAAATGAAAACAATATCACTGATAACTATAC
TACTAGTAGTAACAACAAGCAATGCAGATAAAATCTGCATCGGCCACCAGTCAACAAATT
CAACAGAAACTGTTGACACGCTAGCAGAAACTAATATTCCTGTGACACATGCCAAAGAAT
TGCTCCATACAGAGCATAATGGAATGCTGTGTGCAACAAATCTGGGACATCCCCTTATTC
TAGACACATGCACTATCGAAGGACTGATTTATGGCAACCCTTCTTGTGACCTGCTGTTGG
GAGGAAGGGAATGGTCCTACATCGTCGAAAGACCATCAGCGGTAAATGGAACATGTTACC
CTGGGAATGTAGAAAACTTAGAGGAACTCAGAACACTTTTTAGTTCCTCTAGTTCCTACC
AAAGAATCCAAATATTCCCAGACACAATCTGGAATGTGACTTACACTGGAACAAGCAAAT
CATGTTCAGATACATTCTACAGGAATATGAGATGGCTGACTCAAAAGAACGGGCTTTACC
CTGTTCAAGACGCCCAATACACAAACAATCGGGGAAAGGACATTCTTTTCGTGTGGGGCA
TACATCACCCACCAACTGATACTGCACAAACGAGTTTGTACACAAGAACCGACACAATAA
CAAGCGTAACAACAGAAAATTTAGATAGAACCTTCAAACCATTGATAGGGCCAAGGCCCC
TTGTCAATGGTCTGATTGGCAGAATTAATTATTATTGGTCGGTACTAAAACCAGGCCAGA
CATTGCGAGTAAGATCCAATGGAAATCTAATTGCCCCATGGTATGGACACGTTCTCTCAG
GAGAGAGTCATGGGAGGATCCTGAAGACTGATTTAAACAATGGTAGTTGTGTAGTGCAAT
GTCAGACTGAGAAAGGTGGCTTAAACAGTACATTGCCATTCCACAATATCAGTAAATATG
CATTTGGGACCTGCCCCAAATATATTGGAGTCAAGAGTCTCAAACTGGCAATCGGTCTGA
GAAACGTGCCTGCTAGATCAAGTAGAGGACTATTTGGAGCCATAGCTGGATTCATAGAAG
GGGGTTGGCCAGGATTAGTTGCTGGATGGTATGGTTTTCAGCATTCGAATGATCAAGGGG
TTGGTATGGCTGCAGATAGGGATTCAACTCAAAAGGCAATTGACAAAATAACATCCAAAG
TGAATAATATAGTCGACAAGATGAACAAGCAATATGAAATAATTGATCATGAATTCAATG
AGGTTGAAACTAGACTCAATATGATCAATAACAAGATTGATGACCAAATACAAGACGTAT
GGGCATATAATGCAGAGTTGCTAGTACTACTTGAAAACCAGAAAACACTTGATGAGCATG
ATGCAAATGTGAACAATCTATATAACAAGGTGAAAAGGGCCCTGGGCTCCAATGCGATGG
AAGATGGAAAGGGCTGTTTTGAGCTATACCATAAGTGTGATGACCAATGCATGGAAACAA
TTCGAAACGGAACCTATAATAGGAGAAAGTACAGAGAGGAAGCAAGACTAGAAAGGCAGA
AAATAGAAGGGGTCAAGCTGGAATCTGAAGGGACTTACAAAATCCTTACCATTTATTCGA
CTGTCGCCTCATCTCTTTACTTGCAATGGGGTTTTGCTGCCTTCTTGTTCTGGGTCATGT
CGAATGGTTCATGCAGGTGCAACATATGTATATAATTAGCAAGTACACCCTTGTT
>gi|169639579|gb|EU477539.1| Influenza A virus (A/chicken/Iran/TH486-masoumi/2007(H9N2)) hemagglutinin (HA) gene, complete cds
AGCAAAAGCAGGGGAATTTCTTAACTAGCAAAATGAAAACAATATCACTGATAACTATAC
TACTAGTAGTAACAACAAGCAATGCAGATAAAATCTGCATCGGCCATCAGTCAACAAATT
CAACAGAAACTGTTGACACGCTAACAGAAACTAATGTTCCTGTGACACATGCCAAAGAAT
TGCTCCATACAGAGCATAATGGAATGCTGTGTGCAACAAATCTGGGACATCCCCTCATTC
TAGACACGTGCACTATCGAAGGACTGATTTATGGCAACCCTTCTTGTGACCTGCTGCTGG
GAGGAAGGGAATGGTCCTACATCGTCGAAAGGCCATCAGCGGTAAATGGAACATGTTACC
CTGGGAATGTAGAAAACTTAGAGGAACTCAGAACACTTTTTAGTTCCTCTAATTCCTACC
AAAGAATCCAACTCTTCCCAGACACAATCTGGAATGTGACTTACACTGGAACAAGCAAAT
CATGTTCAGATTCATTCTACAGGAATATGAGATGGCTGACTCAAAAGAACGGGCTTTACC
CTGTTCAAGACGCCCAATACACAAACAATCGGGGAAAGGACATTCTTTTCGTGTGGGGCA
TACATCACCCACCAACTGATACTGCACAGACGAATTTGTACACAAGAACCGACACAACAA
CAAGCGTAACAACAGAAAATTTAGATAGAACCTTCAAACCATTGATAGGGCCAAGGCCCC
TTGTCAATGGTCAGATTGGCAGAATTAATTATTATTGGTCGGTACTAAAACCAGGTCAGA
CATTGCGAGTAAGATCCAATGGAAATCTAATTGCTCCATGGTATGGACACGTTCTCTCAG
GAGAGAGTCATGGGAGGATCCTGAAGACTGATTTAAACAATGGTAATTGTGTAGTGCAAT
GTCAGACTGAGAAAGGTGGCTTAAACAGTACATTGCCATTCCACAATATCAGTAAATATG
CATTTGGGACCTGCCCCAAATATATTGGAGTCAAGAGTCTCAAACTGGCAATCGGTCTGA
GAAACGTGCCTGCTAGATCAAATAGAGGACTATTTGGAGCCATAGCTGGATTCATAGAAG
GGGGTTGGCCAGGATTAGTTGCTGGTTGGTATGGTTTTCAGCATTCGAATGATCAAGGGG
TTGGTATGGCTGCAGATAGGGATTCAACTCAAAAGGCAATTGACAAAATAACATCCAAAG
TGAATAATATAGTCGACAAGATGAACAAGCAATATGAAATAATTGATCATGAATTCAATG
AGGTTGAAACTAGACTCAATATGATCAATAACAAGATTGATGACCAAATACAAGACGTAT
GGGCATATAATGCAGAGTTGCTAGTACTACTTGAAAACCAGAAAACACTTGATGAGCATG
ATGCAAATGTGAACAATCTATATAACAAGGTGAAAAGGGCCCTGGGCTCCAATGCGATGG
AAGATGGAAAGGGCTGTTTTGAGCTATACCATAAGTGTGATGACCAATGCATGGAAACAA
TTCGAAACGGAACCTATAATAGGAGAAAGTACAGAGAGGAAGCAAGACTAGAAAGGCAGA
AAATAGAAGGGGTCAAGCTGGAATCTGAAGGGACTTACAAAATCCTTACCATTTATTCGA
CTGTCGCCTCATCTCTTGTACTTGCAATGGGGTTTGCTGCCTTCTTGTTCTGGGCCATGT
CCAATGGATCATGCAGGTGCAACATTTGTATATAATTAGCAAAAACACCCTTGTTTCTAC
T
>gi|317416937|emb|FN600119.1| Influenza A Virus (A/mallard/Iran/C370/2007(H9N2)) segment 4, HA gene for hemagglutinin, genomic RNA
ATGGAAATAATAGCACTAATAGCTATACTATTAGTAACAACAACGAGCAATGCAGACAAA
ATCTGCATTGGCTACCAGTCAACAAACTCCACAGAAACTGTCGACACACTAATAGAAAAC
AATGTTCCTGTGACACATACCAAAGAATTGCTCCACACAGAGCACAATGGAATGCTGTGT
GCAACAAACCTGGGGCATCCTCTCATCCTAGACACCTGCACTATCGAAGGGCTGGTATAC
GGCAATCCCTCTTGTGATTTGCTACTGGGAGGGAAAGAATGGTCTTACATTGTCGAAAGA
TCATCAGCGACCAATGGGATGTGTTATCCTGGGAATGTAGAGAATCTGGAGGAACTAAGG
TCGTTCTTCAGCTCTGCTAATTCCTACCAGAGAATCCAGATCTTTCCAGACACAATTTGG
AATGTGACTTACAGTGGAACAAGCAAAGCATGTTCAAATTCATTCTACAGGAGTATGAGA
TGGCTGACACACAAAAGCAATTCTTACCCAGTTCAAGACGCTCAATATACCAACAATGAG
GGAAAGAATATTCTCTTCATGTGGGGCATACATCACCCACCAACTGATACTGAGCAGACA
AATTTATACAAGAGAGCTGACACAACAACAAGCGTGACAACAGAAGACATCAATCGAACT
TTCAAACCAGTGATAGGGCCAAGGCCTCTTGTCAATGGCCAACAGGGGAGAATTGATTAC
TATTGGTCAGTACTAAAGCCAGGGCAAACATTGCGGGTGAGATCCAATGGGAATTTAATT
GCCCCATGGTATGGACACATTCTCTCAGGAGAAAGCCACGGAAGAATCCTAAAGACCGAT
CTGAACAGTGGTAATTGCGTAGTACAATGCCAAACTGAGAAGGGCGGTTTGAACACAACC
TTGCCATTCCACAATGTCAGTAAATATGCGTTTGGGAACTGCCCCAAATACGTTGGAGTG
AAAAGTCTCAAACTGGCAGTTGGCTTGAGGAATGTGCCTGCTGCATCAGATAGAGGATTG
TTTGGTGCCATAGCTGGATTCATAGAAGGAGGTTGGCCTGGACTAGTTGCAGGCTGGTAC
GGTTTTCAGCATTCAAATGAGCAAGGGGTTGGAATGGCTGCAGACAGGGAATCGACTCAA
GAGGCAGTCAACAAAATAACATCCAAAGTAAATAATATAATCGACAAAATGAACAAGCAG
TATGAAATCATTGATCATGAGTTCAGTGAGATCGAAGCCAGACTCAATATGATCAACAAC
AAGATTGATGACCAAATACAGGACATCTGGGCATATAATGCAGAATTGCTAGTACTGCTT
GAAAATCAGAAAACACTCGATGAGCATGACGCAAATGTGAATAATCTGTACAACAAAGTG
AAGAGAGCATTGGGTTCAAATGCAAGAGAGGATGGAAATGGGTGCTTCGAATTGTACCAC
AAATGTGATGATCAATGCATGGAGACTATTAGAAACGGAACTTATGACAGGCAAAAGTAC
CAAGAAGAATCAAAACTAGAAAGGCAGAAAATAGAAGGGGTAAAACTGGAGTCTGAAGGA
ACTTACAAGATCCTCACTATTTATTCGACTGTTGCCTCATCTCTTGTGCTTGCAATGGGG
TTTGCTGCCTTTCTGTTCTGGGCCATGTCCAATGGGTCTTGCAGATGCAACATTTGTATA
TAA
>gi|317416935|emb|FN600118.1| Influenza A Virus (A/mallard/Iran/T370/2007(H9N2)) segment 4, HA gene for hemagglutinin, genomic RNA
ATGGAAATAATAGCACTAATAGCTATACTATTAGTAACAACAACGAGCAATGCAGACAAA
ATCTGCATTGGCTACCAGTCAACAAACTCCACAGAAACTGTCGACACACTAATAGAAAAC
AATGTTCCTGTGACACATACCAAAGAATTGCTCCACACAGAGCACAATGGAATGCTGTGT
GCAACAAACCTGGGGCATCCTCTCATCCTAGACACCTGCACTATCGAAGGGCTGGTATAC
GGCAATCCCTCTTGTGATTTGCTACTGGGAGGGAAAGAATGGTCTTACATTGTCGAAAGA
TCATCAGCGACCAATGGGATGTGTTATCCTGGGAATGTAGAGAATCTGGAGGAACTAAGG
TCGTTCTTCAGCTCTGCTAATTCCTACCAGAGAATCCAGATCTTTCCAGACACAATTTGG
AATGTGACTTACAGTGGAACAAGCAAAGCATGTTCAAATTCATTCTACAGGAGTATGAGA
TGGCTGACACACAAAAGCAATTCTTACCCAGTTCAAGACGCTCAATATACCAACAATGAG
GGAAAGAATATTCTCTTCATGTGGGGCATACATCACCCACCAACTGATACTGAGCAGACA
AATTTATACAAGAGAGCTGACACAACAACAAGCGTGACAACAGAAGACATCAATCGAACT
TTCAAACCAGTGATAGGGCCAAGGCCTCTTGTCAATGGCCAACAGGGGAGAATTGATTAC
TATTGGTCAGTACTAAAGCCAGGGCAAACATTGCGGGTGAGATCCAATGGGAATTTAATT
GCCCCATGGTATGGACACATTCTCTCAGGAGAAAGCCACGGAAGAATCCTAAAGACCGAT
CTGAACAGTGGTAATTGCGTAGTACAATGCCAAACTGAGAAGGGCGGTTTGAACACAACC
TTGCCATTCCACAATGTCAGTAAATATGCGTTTGGGAACTGCCCCAAATACGTTGGAGTG
AAAAGTCTCAAACTGGCAGTTGGCTTGAGGAATGTGCCTGCTGCATCAGATAGAGGATTG
TTTGGTGCCATAGCTGGATTCATAGAAGGAGGTTGGCCTGGACTAGTTGCAGGCTGGTAC
GGTTTTCAGCATTCAAATGAGCAAGGGGTTGGAATGGCTGCAGACAGGGAATCGACTCAA
GAGGCAGTCAACAAAATAACATCCAAAGTAAATAATATAATCGACAAAATGAACAAGCAG
TATGAAATCATTGATCATGAGTTCAGTGAGATCGAAGCCAGACTCAATATGATCAACAAC
AAGATTGATGACCAAATACAGGACATCTGGGCATATAATGCAGAATTGCTAGTACTGCTT
GAAAATCAGAAAACACTCGATGAGCATGACGCAAATGTGAATAATCTGTACAACAAAGTG
AAGAGAGCATTGGGTTCAAATGCAAGAGAGGATGGAAATGGGTGCTTCGAATTGTACCAC
AAATGTGATGATCAATGCATGGAGACTATTAGAAACGGAACTTATGACAGGCAAAAGTAC
CAAGAAGAATCAAAACTAGAAAGGCAGAAAATAGAAGGGGTAAAACTGGAGTCTGAAGGA
ACTTACAAGATCCTCACTATTTATTCGACTGTTGCCTCATCTCTTGTGCTTGCAATGGGG
TTTGCTGCCTTTCTGTTCTGGGCCATGTCCAATGGGTCTTGCAGATGCAACATTTGTATA
TAA
>gi|317416933|emb|FN600117.1| Influenza A Virus (A/mallard/Iran/T366/2007(H9N2)) segment 4, HA gene for hemagglutinin, genomic RNA
ATGGAAATAATAGCACTAATAGCTATACTATTAGTAACAACAACGAGCAATGCAGACAAA
ATCTGCATTGGCTACCAGTCAACAAACTCCACAGAAACTGTCGACACACTAATAGAAAAC
AATGTTCCTGTGACACATACCAAAGAATTGCTCCACACAGAGCACAATGGAATGCTGTGT
GCAACAAACCTGGGGCATCCTCTCATCCTAGACACCTGCACTATCGAAGGGCTGGTATAC
GGCAATCCCTCTTGTGATTTGCTACTGGGAGGGAAAGAATGGTCTTACATTGTCGAAAGA
TCATCAGCGACCAATGGGATGTGTTATCCTGGGAATGTAGAGAATCTGGAGGAACTAAGG
TCGTTCTTCAGCTCTGCTAATTCCTACCAGAGAATCCAGATCTTTCCAGACACAATTTGG
AATGTGACTTACAGTGGAACAAGCAAAGCATGTTCAAATTCATTCTACAGGAGTATGAGA
TGGCTGACACACAAAAGCAATTCTTACCCAGTTCAAGACGCTCAATATACCAACAATGAG
GGAAAGAATATTCTCTTCATGTGGGGCATACATCACCCACCAACTGATACTGAGCAGACA
AATTTATACAAGAGAGCTGACACAACAACAAGCGTGACAACAGAAGACATCAATCGAACT
TTCAAACCAGTGATAGGGCCAAGGCCCCTTGTCAATGGCCAACAGGGGAGAATTGATTAC
TATTGGTCAGTACTAAAGCCAGGGCAAACATTGCGGGTGAGATCCAATGGGAATTTAATT
GCCCCATGGTATGGACACATTCTCTCAGGAGAAAGCCACGGAAGAATCCTAAAGACCGAT
CTGAACAGTGGTAATTGCGTAGTACAATGCCAAACTGAGAAGGGCGGTTGGACCACAACC
TTGCCATTCCACAATGTCAGTAAATATGCGTTTGGGAACTGCCCCAAATACGTTGGAGTG
AAAAGTCTCAAACTGGCAGTTGGCTTGAGGAATGTGCCTGCTGCATCAGATAGAGGATTG
TTTGGTGCCATAGCTGGATTCATAGAAGGAGGTTGGCCTGGACTAGTTGCAGGCTGGTAC
GGTTTTCAGCATTCAAATGAGCAAGGGGTTGGAATGGCTGCAGACAGGGAATCGACTCAA
GAGGCAGTCAACAGAATAACATCCAAAGTAAATAATATAATCGACAAAATGAACAAGCAG
TATGAAATCATTGATCATGAGTTCAGTGAGATCGAAGCCAGACTCAATATGATCAACAAC
AAGATTGATGACCAAATACAGGACATCTGGGCATATAATGCAGAATTGCTAGTACTGCTT
GAAAATCAGAAAACACTCGATGAGCATGACGCAAATGTGAATAATCTGTACAACAAAGTG
AAGAGAGCATTGGGTTCAAATGCAAGAGAGGATGGAAATGGGTGCTTCGAATTGTACCAC
AAATGTGATGATCAATGCATGGAGACTATTAGAAACGGAACTTATGACAGGCAAAAGTAC
CAAGAAGAATCAAAACTAGAAAGGCAGAAAATAGAAGGGGTAAAACTGGAGTCTGAAGGA
ACTTACAAGATCCTCACTATTTATTCGACTGTTGCCTCATCTCTTGTGCTTGCAATGGGG
TTTGCTGCCTTTCTGTTCTGGGCCATGTCCAATGGGTCTTGCAGATGCAACATTTGTATA
TAA
>gi|317416931|emb|FN600116.1| Influenza A Virus (A/mallard/Iran/C364/2007(H9N2)) segment 4, HA gene for hemagglutinin, genomic RNA
ATGGAAATAATAGCACTAATAGCTATACTATTAGTAACAACAACGAGCAATGCAGACAAA
ATCTGCATTGGCTACCAGTCAACAAACTCCACAGAAACTGTCGACACACTAATAGAAAAC
AATGTTCCTGTGACACATACCAAAGAATTGCTCCACACAGAGCACAATGGAATGCTGTGT
GCAACAAACCTGGGGCATCCTCTCATCCTAGACACCTGCACTATCGAAGGGCTGGTATAC
GGCAATCCCTCTTGTGATTTGCTACTGGGAGGGAAAGAATGGTCTTACATTGTCGAAAGA
TCATCAGCGACCAATGGGATGTGTTATCCTGGGAATGTAGAGAATCTGGAGGAACTAAGG
TCGTTCTTCAGCTCTGCTAATTCCTACCAGAGAATCCAGATCTTTCCAGACACAATTTGG
AATGTGACTTACAGTGGAACAAGCAAAGCATGTTCAAATTCATTCTACAGGAGTATGAGA
TGGCTGACACACAAAAGCAATTCTTACCCAGTTCAAGACGCTCAATATACCAACAATGAG
GGAAAGAATATTCTCTTCATGTGGGGCATACATCACCCACCAACTGATACTGAGCAGACA
AATTTATACAAGAGAGCTGACACAACAACAAGCGTGACAACAGAAGACATCAATCGAACT
TTCAAACCAGTGATAGGGCCAAGGCCTCTTGTCAATGGCCAACAGGGGAGAATTGATTAC
TATTGGTCAGTACTAAAGCCAGGGCAAACATTGCGGGTGAGATCCAATGGGAATTTAATT
GCCCCATGGTATGGACACATTCTCTCAGGAGAAAGCCACGGAAGAATCCTAAAGACCGAT
CTGAACAGTGGTAATTGCGTAGTACAATGCCAAACTGAGAAGGGCGGTTTGAACACAACC
TTGCCATTCCACAATGTCAGTAAATATGCGTTTGGGAACTGCCCCAAATACGTTGGAGTG
AAAAGTCTCAAACTGGCAGTTGGCTTGAGGAATGTGCCTGCTGCATCAGATAGAGGATTG
TTTGGTGCCATAGCTGGATTCATAGAAGGAGGTTGGCCTGGACTAGTTGCAGGCTGGTAC
GGTTTTCAGCATTCAAATGAGCAAGGGGTTGGAATGGCTGCAGACAGGGAATCGACTCAA
GAGGCAGTCAACAAAATAACATCCAAAGTAAATAATATAATCGACAAAATGAACAAGCAG
TATGAAATCATTGATCATGAGTTCAGTGAGATCGAAGCCAGACTCAATATGATCAACAAC
AAGATTGATGACCAAATACAGGACATCTGGGCATATAATGCAGAATTGCTAGTACTGCTT
GAAAATCAGAAAACACTCGATGAGCATGACGCAAATGTGAATAATCTGTACAACAAAGTG
AAGAGAGCATTGGGTTCAAATGCAAGAGAGGATGGAAATGGGTGCTTCGAATTGTACCAC
AAATGTGATGATCAATGCATGGAGACTATTAGAAACGGAACTTATGACAGGCAAAAGTAC
CAAGAAGAATCAAAACTAGAAAGGCAGAAAATAGAAGGGGTAAAACTGGAGTCTGAAGGA
ACTTACAAGATCCTCACTATTTATTCGACTGTTGCCTCATCTCTTGTGCTTGCAATGGGG
TTTGCTGCCTTTCTGTTCTGGGCCATGTCCAATGGGTCTTGCAGATGCAACATTTGTATA
TAA
>gi|317416929|emb|FN600115.1| Influenza A Virus (A/garganey/Iran/K8/2003(H9N2)) segment 4, HA gene for hemagglutinin, genomic RNA
ATGGAAACAGTATCACTAATGACTATACTACTAGTAGCAACAGCAAGCAATGCAGACAAA
ATCTGCATCGGCCACCAGTCAACAAACTCCACAGAAACTGTGGACACGCTAACAGAAACC
AATGTTCCTGTGACACATGCCAAAGAATTGCTCCACACAGAGCACAATGGAATGCTGTGT
GCAACAAATCTGGGACATCCCCTAATCTTAGACACGTGCACTATTGAAGGACTGATCTAT
GGTAACCCTTCTTGTGACTTGCTGTTGGGAGGAAGAGAATGGTCCTACATCGTCGAAAGG
TCATCAGCTGTAAATGGAACGTGTTACCCTGGGAATGTAGAGAACCTAGAGGAACTCAGG
ACACTTTTTAGTTCCGCTAGTTCCTACCGAAGAATCCAAATCTTCCCAGACACAATCTGG
AATGTGACTTACACTGGAACAAGCAAAGCATGTTCAGATTCATTCTACAGGAGTATGAGA
TGGCTGACTCAAAAAAGCGGGTCTTACCCTGTTCAAGACGCTCAATACACAAATAATATG
GGAAAGAGCATTCTTTTCGTGTGGGGCATACATCACCCACCCACTGAAACTGCACAGACA
AATTTGTACACAAGAACCGACACAACAACAAGCGTGACAACAGAAGACTTAAATAGGATC
TTCAAACCGATGGTAGGGCCAAGGCCCCTTGTCAATGGTCAGCAGGGAAGAATTAATTAT
TATTGGTCGGTACTAAAACCAGGCCAGACACTGCGAGTAAGATCCAATGGGAATCTAATT
GCTCCATGGTATGGACACATTCTTTCGGGAGGGAGCCATGGAAGAATCCTGAAGACTGAT
TTAAAAAGTAGTAATTGCGTAGTGCAATGTCAGACTGAAAAAGGCGGCTTAAACAGTACA
TTGCCGTTCCACAATATCAGTAAATATGCATTTGGAAACTGTCCCAAATATGTTAGAGTT
AAAAGTCTCAAACTGGCAGTAGGGTTGAGGAACGTGCCTGCTAGATCAAGTAGAGGACTA
TTCGGAGCCATAGCTGGATTCATAGAAGGAGGTTGGCCAGGACTAGTCGCTGGTTGGTAT
GGTTTCCAGCATTCAAATGATCAAGGGGTTGGTATTGCGGCAGATAGGGATTCAACTCAA
AAGGCAATTGATAGAATAACAACCAAGGTGAATAATATAGTCGACAAAATGAACAAACAA
TATGAAATAATTGATCATGAATTCAGTGAGGTTGAAACTAGGCTCAACATGATCAATAAT
AAGATTGATGACCAAATACAAGACATATGGGCATATAATGCAGAGTTGCTAGTACTACTT
GAAAACCAGAAAACACTCGATGAGCATGATGCAAACGTAAACAATCTATATAACAAGGTG
AAGAGGGCACTGGGTTCCAATGCGATGGAAGATGGGAAAGGCTGTTTCGAGCTATATCAT
AAATGTGATGACCAATGCATGGAAACAATTCGGAACGGGACCTATAATAGGAGAAAGTAT
AAAGAGGAATCAAGATTAGAAAGGCAGAAAATAGAAGGGGTTAAGCTGGAATCTGAGGGA
ACTTACAAAATCCTTACCATTTATTCGACTGTTGCCTCATCTCTTGTGCTTGCAATGGGG
TTTGCTGCCTTCTTGTTCTGGGCCATGTCCAATGGTTCTTGCAGGTGCAACATTTGTATA
TAA
>gi|375313988|gb|JQ419730.1| Influenza A virus (A/chicken/Iran/725/1998(H9N2)) segment 6 neuraminidase (NA) gene, complete cds
AAAATGAATCCAAATCAAAAGATAATAGCACTTGGCTCTGTTTCTCTAACTATTGCGACA
ATATGTTTACTCATGCAGATTGCCATCTTAGCAACGACTATGACACTACATTTCAAGCAG
AACGAATGCACCAACCCCTCGAACAATCAAGCAGTGCCATGTGAACCAATCATAATAGAA
AGGAACATAACAGAGATAGTGTATTTGAATAATACTACCATAGAGAAGGAAAATTGTCCT
AAAGTGGCAGAATACAAGAATTGGTCAAAACCGCAATGTCAAATTACAGGGTTCGCCCCT
TTCTCCAAGGACAACTCAATTAGGCTTTCTGCAGGTGGGGATATTTGGGTGACAAGAGAA
CCTTATGTGTCGTGCGGTCTTGGTAAATGTTACCAATTTGCACTTGGGCAGGGAACCACT
TTGAACAACAAACATTCAAATGGCACAACACATGATAGAAGTCCCCATAGAACCCTTTTG
ATGAACGAGTTGGGTGTTCCATTTCATTTGGGAACCAAACAAGTGTGCATAGCATGGTCC
AGCTCAAGCTGCCATGATGGGAAAGCATGGTTACATGTTTGTGTCACTGGGGATGATAGA
AATGCGACTGCTAGCATCATTTATGATGGGATGCTTACCGACAGTATTGGTTCATGGTCT
AAAAGCATCCTCAGAACTCAGGAGTCAGAATGCGTTTGCATCAATGGAACTTGTACAGTA
GTAATGACTGATGGGAGTGCATCAGGAAGGGCTGATACTAGAATACTATTCATTAGAGAA
GGGAAAATTGTCCACATTAGTCCACTGTCAGGAAGTGCTCAGCATGTGGAGGAATGCTCC
TGTTACCCCCGGTATCCAGAAGTTAGATGTGTTTGCAGGGACAATTGGAAGGGCTCCAAT
AGACCCGTGCTATATATAAATGTGGCAGATTATAGTATTGATTCCAGTTATTTGTGCTCA
GGACTTGTTGGCGACACACCAAGAAATGACGATAGCTCCAGCAGCAGTAACTGCAGGGAT
CCTAATAACGAGAGAGGGGGTCCAGGAGTGAAAGGGTGGGCCTTTGACAATGGAAATGAT
GTTTGGATGGGAAGAACAATCAAAAAAGATTCGCGTGCAGGTTATGAGACTTTCAGGGTC
GTTGGTGGTTGGACCACGGCTAATTCCAAGTCACAAATAAATAGGCAAGTCATAGTTGAC
AGTGATAACTTGTCTGGGTATTCTGGTATATTCTCTGTTGAAGGCAAAAGCTGCATCAAC
AGGTGTTTTTATGTGGAGTTGATAAGAGGGAGACCACAGGAGACCAGAGTGTGGTGGACT
TCAAATAGCATCATTGTATTTTGTGGAACTTCAGGTACCTATGGAACAGGCTCATGGCCT
GATGGGGCGAATATCAATTTCATGTCTATATAAGCTTTCGCAATTTTTAGAACCAA
>gi|375313986|gb|JQ419729.1| Influenza A virus (A/chicken/Iran/193/2009(H9N2)) segment 6 neuraminidase (NA) gene, complete cds
AAATGAATCCAACCCAAAAGATAATAGCACTTGGCTCTGCTTCTCTAACTATTGCGACAG
TATGTTTACTCATTCAGATTGCCATCTTAGCAACGACTATGACACTACATTTCAATCAGA
ACGAATACACCAACTCATCGAAAAATCATGTAGTGCAGTGTGAACCAATCATAATAGAAA
GGAACGTAACAGAGATAGTGCACCTGAATGGTACCATCATAGAGAAGGAAATTTGTTCCA
AAGCATCAGAATACAAGAATTGGTCAAAACCTCAATGTCAAATTACAGGGTTCGTCCCTT
TCTCCAAGGACAACTCAATTAGGCTTTCTGCAGGTGGGGACATTTGGGTGACGAGAGAAC
CTTATGTGTCGTGCGGTATCAGTAAATGTTACCAGTTTGCACTTGGGCAGGGAACCACTT
TGAACAACAAACACTCAAATGGCACAACACATGATAGAAGTCCTTATAGGACCCTTTTAA
TGAGCGAGCTGGGTGTTCCATTTCATTTGGGAACCAAACAAGTGTGCATTGCATGGTCCA
GCTCAAGCTGCCATGATGGTAGAGCATGGTTGCATGTTTGTATCACTGGGGATGATAGAA
ATGCTACTGCTAGCATTATTTATGACGGGATGATTACCGACAGTATTGGTTCGTGGTCTA
ACAGCATCCTCAGAACTCAGGAGTCAGAATGCGTGTGCATCAATGGAACTTGTACAGTAG
TAATGACTGATGGAAGTGCATCAGGAATGGCTGACACTAGAATATTATTCATTAGAGAAG
GGAGAATTGTCCACATCAGTCCACTGTCAGGGAGTGCTCAACATGTAGAAGAATGCTCTT
GTTACCCTCGATACCCAGAAGTTAGATGTGTTTGCAGAGACAATTGGAAGGGCTCCAATA
GACCCGTACTATATATAAATGTGGAAGACTATAATATTGATTCCAGTTATGTGTGCTCAG
GACTTGTTGGCGACACACCAAGAAGTGATGACAGCTCCAGTAGCAGTAACTGTAGGGATC
CTAATAACGAGAGAGGGGGTCCAGGAGTGAAAGGGTGGGCCTTTGACAATGGAAATGATG
TTTGGATGGGACGAACAATCAAGAAAGATTCGCGCGCAGGTTATGAGACGTTCAGAGTCA
TTGGTGGCTGGACCATAGCTAATTCCAAGTCACAGATAAATAGGCAAGTCATAGTTGACA
GTGATAACATGTCTGGGTATTCTGGTATATTCTCTGTTGAAGGCAAAACCTGTATCAACA
GGTGTTTTTATGTGGAGTTGATAAGAGGGAGACCACAGGAGACCAGAGTGTGGTGGACTT
CAAATAGCATCATTGTATTTTGTGGGACTTCAGGTACCTATGGAACAGGCTCATGGCCTG
ATGGAGCGGATATCAGTTTCATGCCAATATAAGCTTTCGCAATTTTTAGAACCAA
>gi|375313984|gb|JQ419728.1| Influenza A virus (A/chicken/Iran/121/2009(H9N2)) segment 6 neuraminidase (NA) gene, complete cds
ATGAATCCAAACCAAAAGATAATAGCACTTGGCTCTGCATCCCTAACTATTGCGACAATA
TGTTTACTCATTCAAATTGCCATCTTAGCAACCACTATGACACTACACCTCAAGCAGAAC
GAATACACCAACTCCTCGAAAAATCAAGTAGTGCCATGTGAGCCAATCATAATAGAAAGG
AACATAACAGAGATAGTGCATTTGAATGGTACTATCATAGAGAAGGAAATTTGTCCCAAA
GCATCAGAATACAAGAATTGGTCAAAACCTCAATGTCAAATTACAGGGTTTGTTCCTTTC
TCCAAGGACAACTCAATTAGGCTTTCTGCAGGTGGGGATATTTGGGTGACAAGAGAACCT
TATGTGTCGTGCGGTCTCAGTAAATGTTACCAATTTGCACTTGGGCAGGGAACCACCTTA
AACAACAAACACTCAAATGGCACAACACATGATAGAAGTCCCTATAGAACCCTTCTAATG
AGTGAGCTGGGCGTTCCATTCCATTTGGGAACCAAACAAGTGTGCATAGCATGGTCCAGC
TCAAGCTGCCATGATGGTAAAGCGTGGTTACATGTTTGTGTCACTGGGGATGATAGAAAT
GCTACTGCTAGCATTATTTATGATGGGATGCTTACCGACAGTATTGGTTCATGGTCTAAA
AACATCCTCAGAACTCAGGAGTCAGAATGCGTCTGCATCAATGGAACTTGTGCAGTAGTA
ATGACTGATGGAAGTGCATCAGGAAGGGCTGATACTAGAATACTATTCATTAGAGAAGGG
AAAATTGTCCACATTAGTCCACTGTCAGGAAGTGCTCAGCATGTGGAGGAATGCTCTTGT
TACCCTCGATACCCAGAAGTTAGATGTGTTTGCAGAGACAATTGGAAGGGCTCCAATAGA
CCCGTAATATATATAAATGTGGCAGATTATAGTATTGATTCCAGTTATGTGTGCTCAGGA
CTTGTTGGTGACACACCAAGAAGTGACGACAGCTCCAGCAGCAGTAACTGCAGGGATCCT
AATAACGAGAGAGGGGGCCCGGGAGTGAAAGGATGGGCTTTTGACAATGGAAATGATGTT
TGGATGGGACGAACAATCAAGAAAGATTCGCGTGCCGGGTATGAGACTTTCAAGGTTGTT
GGTGGTTGGAACGTGGCAAATTCAAAGTCACAAAGAAATAGGCAAGTCATAGTTGATAGT
GATAACTGGTCTGGGTATTCTGGTATATTCTCTGTTGAAGGCAAAGTCTGCATCAACAGG
TGTTTTTATGTAGAGTTAATAAGGGGGAGACCACAGGAGGCCAGAGTGTGGTGGACTTCA
AATAGTATAATTGTATTTTGTGGGACTTCAGGTACATATGGAACAGGCTCATGGCCTGAT
GGAGCAGATATCAATTTCATGCCTATATAAGCTTTCGCATTTTTAGAA
>gi|375313982|gb|JQ419727.1| Influenza A virus (A/chicken/Iran/106/2009(H9N2)) segment 6 neuraminidase (NA) gene, complete cds
ATGAATCCAAACCAAAAGATAATAGCACTTGGCTCTGCTTCTCTAACTATTGCGACAGTA
TGTTTACTCATTCAGATTGCCATCTTAGCAACGACTATGACACTACATTTCAATCAGAAA
GAATACACCAACTCATCAAAAAACCATGTAGTGCAATGTGAACCAATCATAATAGAAAAG
AACATAACAGAGATAGTGCATTTGAATGGTACCATCATAGGGAAAGAAAGTTGTTCCAAA
GCAGCAGAATACAAGAATTGGTCAAAACCTCAATGTCAAATTACAGGGTTCGTCCCTTTC
TCCAAGGACAACTCAATTAGGCTTTCTGCAGGTGGGGACATTTGGGTGACGAGAGAACCT
TATGTGTCGTGCGGTCTCAGTAAATGTTACCAGTTTGCACTTGGGCAGGGAACCACTTTG
AACAACAAACACTCAAATGGCACAACGCATGATAGAAGTCCTTATAGGACCCTTTTAATG
AGCGAGCTGGGTGTTCCATTTCATTTGGGAACCAAGCAAGTGTGCATTGCATGGTCCAGC
TCAAGCTGCCATGATGGTAGAGCATGGTTGCATGTTTGTATCACTGGGGATGATAGAAAT
GCCACTGCCAGCATTATTTATGACGGGATGGTTACCGACAGTATTGGTTCGTGGTCTAAC
AACATCCTCAGAACTCAAGAGTCAGAATGCGTTTGCATCAATGGAACTTGTACAGTAGTA
ATGACTGATGGAAGTGCATCAGGAATGGCCGACACCAGAATATTATTCATTAGAGAAGGG
AGAATTGTCCACACTAGTCCACTGTCAGGGAGTGCTCAGCACGTAGAAGAATGCTCTTGC
TACCCTCGATACCCAGAAGTTAGATGTGTTTGCAGAGACAATTGGAAGGGCTCCAATAGA
CCCGTACTATATATAAATGTGGAAGACTATAATATTGATTCCAGCTATGTGTGCTCAGGA
CTTGTTGGCGACACACCAAGGAGTGATGACAGCTCTAGTAGCAGCAACTGCAGGGATCCT
AATAACGAGAGAGGGGGTCCAGGAGTGAAAGGGTGGGCCTTTGACAATGGAAATGATGTT
TGGATGGGACGAACAATCAAGAAGGATTCGCGCGCAGGTTATGAGACGTTCAGAGTCATT
GGTGGTTGGACCATGGCTAATTCCAAGTCACAGATAAATAGGCAAGTCATAGTTGACAGT
GATAATAGGTCTGGGTATTCTGGTATATTCTCTGTTGAAGGCAAAACCTGTATCAACAGG
TGTTTTTATGTGGAGTTGATAAGAGGGAGACCACAGGAGACCAGAGTGTGGTGGACTTCA
AATAGCATCATTGTATTTTGTGGAACTTCAGGTACCTATGGAACAGGCTCATGGCCTGAT
GGAGCGGATATCAGTTTCATGCCAATATAAGCTTTCGCATTTTTAAA
>gi|375313980|gb|JQ419726.1| Influenza A virus (A/chicken/Iran/95/2009(H9N2)) segment 6 neuraminidase (NA) gene, complete cds
ATGAATCCAAACCAAAAGATAATAGCACTTGGCTCTGCTTCTCTAACTATTGCGACAGTA
TGTTTACTCATTCAGATTGCCATCTTAGCAACGACTATGACACTACATTTCAATCAGAAA
GAATACACCAACTCATCAAAAAACCATGTAGTGCAATGTGAACCAATCATAATAGAAAAG
AACATAACAGAGATAGTGCATTTGGATGGCACCATCATAGGGAAAGAAAGTTGTTCCAAA
GCAGCAGAATACAAGAATTGGTCAAAACCTCAATGTCAAATTACAGGGTTCGTCCCTTTC
TCCAAGGACAACTCAATTAGGCTTTCTGCAGGTGGGGACATTTGGGTGACGAGAGAACCT
TATGTGTCGTGCGGTCTCAGTAAATGTTACCAGTTTGCACTTGGGCAGGGAACCACTTTG
AACAACAAACACTCAAATGGCACAACGCATGATAGAAGTCCTTATAGGACCCTTTTAATG
AGCGAGCTGGGTGTTCCATTTCATTTGGGAACCAAGCAAGTGTGCATTGCATGGTCCAGC
TCAAGCTGCCATGATGGTAGAGCATGGTTGCATGTTTGTATCACTGGGGATGATAGAAAT
GCAACTGCTAGCATTATTTATGACGGGATGGTTACCGACAGTATTGGTTCGTGGTCTAAC
AACATCCTCAGAACTCAAGAGTCAGAATGCGTTTGCATCAATGGAACTTGTACAGTAGTA
ATGACTGATGGAAGTGCATCAGGAATGGCTGACACTAGAATATTATTCATTAGAGAAGGG
AGAATTGTCCACATTAGTCCACTGTCAGGGAGTGCTCAGCACGTAGAAGAATGCTCTTGC
TACCCTCGATACCCAGAAGTTAGATGTGTTTGCAGAGACAATTGGAAGGGCTCCAATAGA
CCCGTACTATATATAAATGTGGAAGACTATAATATTGATTCCAGTTACGTGTGCTCAGGA
CTTGTTGGCGACACACCAAGGAGTGATGACAGCTCTAGTAGCAGCAACTGCAGGGATCCC
AACAACGAGAGAGGGGGTCCAGGAGTGAAAGGTTGGGCCTTTGACAATGGAAATGATGTT
TGGATGGGACGAACAATCAAGAAGGATTCGCGCTCAGGTTATGAGACGTTCAGAGTCATT
GGTGGCTGGACCATGGCTAATTCCAAGTCACAGATAAATAGGCAAGTCATAGTTGACAGT
GATAATAGGTCTGGGTATTCTGGTATATTCTCTGTTGAAGGCAAAACCTGTATCAACAGG
TGTTTTTATGTGGAGTTGATAAGAGGGAGACCACAGGAGACCAGAGTGTGGTGGACTTCA
AATAGCATCATTGTATTTTGTGGAACTTCAGGTACCTATGGAACAGGCTCATGGCCTGAT
GGGGCGGATATCAGTTTCATGCCAATATAA
>gi|261863875|gb|GU071973.1| Influenza A virus (A/chicken/Iran/RZ53/2008(H9N2)) segment 6 neuraminidase (NA) gene, complete cds
ATGAATCCAAACCAAAAGATAATAGCACTTGGCTCCGTTTCTCTAACTATTGCGGCAATA
TGTTTACTCATGCAGATTGCCATCTTAGCAACAACTATGACACTACATCTCCAGCAGGAC
GGATGCACCAACCCTCCGAACAACCAAGCAGTACCACACGAACCAATCATAATAGAAAGG
AACAGAACAGAGATAGTGTATGTAAATAATACAACTATAGAGAAGGAAAATTGTCCCAAG
GTAGCAGAATACAAGAATTGGTCAAAACCGCAATGTCAAATCACAGGGTTCGCCCCTTTC
TCCAAGGACAACTCAATTAGGCTTTCTGCAGGTGGGGATATTTGGGTGACAAGAGAACCT
TATGTTTCGTGCGGCCTTGGTAAATGTTACCAATTTGCACTTGGGCAGGGAACCACTTTA
AACAACAGACATTCAAATGGCACAACACATGATAGAAGTCCCCATAGAACCCTTCTGATG
AATGAGTTGGGTGTTCCATTTCATTTGGGAACCAAGCAAGTGTGCATAGCATGGTCCAGC
TCAAGCTGTCATGATGGGAAAGCATGGTTACATGTTTGTATCACTGGTGATGATAGGAAT
GCGACTGCTAGCATCATTTATGATGGGCTGCTTACCGACAGTATTGGTACATGGTCCAAG
AACATCCTCAGAACTCAGGAATCAGAATGCATTTGCATCAATGGAACTTGTACCGTAGTA
ATGACTGATGGAAGTGCATCAGGATGGGCTGATACTAGAATACTATTCATTAGAGAAGGG
AAAATTGTCCACATCAGTCCACTGTCAGGAAGTGCCCAGCATGTAGAGGAATGCTCCTGT
TACCCCCGGTATCCAGAAGTTAGATGTGTTTGCAGAGACAATTGGAAAGGCTCCAATAGA
CCAGTGCTATATATAAATGTGGAAGATTATAGCATTGATTCCAGTTATTTGTGCTCAGGA
CTTGTTGGAGACACACCAAGAAATGAAGATAGCTCCAGCAGCAGTAACTGCAGGGATCCT
AATAACGAGAGAGGAGGCCCAGGGGTGAAAGGGTGGGCCTTTGACAGTGGAAATGATGTT
TGGATGGGAAGAACAATCAGAAAGGATTCACGTGAAGGTTATGAAACTTTCAGGGTCGTT
GGTGGTTGGACCACGGCCAATTCCAAGTCGCAAATAAATAGGCAAGTCATAGTTGATAGT
GATAACTTGTCTGGGTATTCTGGTATGTTCTCTGTTGAAGGCAAAAGCTGCATCAACAGG
TGTTTTTATGTGGAGTTGATAAGAGGGAGACCACAGGAGACCAGAGTTTGGTGGACTTCA
AATAGCATTATTGTATTTTGTGGGACTTCAGGTACCTATGGAACAGGCTCATGGCCTGAT
GGGGCGAATATCAATTTCATGTCTATATAA
>gi|261863873|gb|GU071972.1| Influenza A virus (A/chicken/Iran/RZ42/2008(H9N2)) segment 6 neuraminidase (NA) gene, complete cds
ATGAATCCAAATCAAAAGATAATAGCACTTGGCTCTGTTTCCCTAACTATTGCGACAATG
TGTCTACTCATTCAGATTGCCATTTTAGCAACGACTATGACACTACATTTCAAGCAAAAC
GAATGCACCAATCCCCCAAAAAATCAAGTAGTGCCATGTGAACCAATAGTAATAGAAAGG
AACATAACAGAGATAGTGCATTTGAATGGTACTATCATAGAGAAGGAAAGCTGTCCCAAA
GCAGCAGAATACAAGAATTGGTCAAAACCCCAATGTCAAATTACAGGGTTCGTCCCTTTC
TCCAAGGACAACTCAATTAGGCTTTCTGCAGGTGGGGACATTTGGGTGACAAGAGAACCT
TATGTGTCGTGCAGTCTCAGTAAATGTTACCAATTTGCACTTGGGCAGGGGACCACTTTG
AACAACAAACATTCAAATGGCACGACACATGATAGAAGTCCCTATAGAACCCTTTTAATG
AGCGAGTTGGGTGTTCCATTTCATTTGGGAACCAAACAAGTGTGCATAGCATGGTCCAGC
GCTAGCTGCCATGATGGTAGAGCATGGTTACATGTTTGCGTCACTGGGGATGATAAAAAT
GCGACTGCTAGCATTATTTATGACGGGATGCTTACTGACAGTATTGGTTCATGGTCTAAA
AACATCCTCAGAACTCAGGAGTCAGAATGCGTTTGCATCAATGGAACTTGTACAGTAGTA
ATGACCGATGGAAGTGCATCAGGAAGGGCTGACACTAGAATACTATTCATTAGAGAAGGG
AAAATTGTCCACATTAGTCCACTGTCAGGAAGTGCTCAGCATGTGGAGGAATGCTCTTGT
TACCCTCGATACCCAGAAGTTAGATGTGTTTGCAGAGACAATTGGAAAGGTTCCAATAGA
CCCGTACTATATATAAACATGGCAGATTATAGTATTGATTCCAGTTATGTGTGCTCAGGA
CTTGTTGGAGACACACCAAGAAATGACGACAGCTCCAGCAGCAGTAATTGTAGGGACCCT
AATAACGAAAGAGGGGGACCAGGAGTGAAAGGGTGGGCCTTTGACAATGGGAATGATGTT
TGGATGGGACGAACGATCAGGAAAGATTCGCGAGCTGGTTATGAGACTTTCAGGGTTGTC
GGTGGTTGGACCATGGCTAGTTCCAAGTCGCAGATAAATAGGCAAGTCATAGTTGACAGT
GATAACTGGTCTGGGTATTCCGGTATATTCTCTGTTGAAGGCAAGATCTGCATCAACAGG
TGTTTTTATGTGGAGTTGATAAGAGGAAGACCACAGGAGACTAGAGTGTGGTGGACTTCA
AATAGCATCATTGTATTCTGTGGGACTTCAGGTACCTATGGAACAGGCTCATGGCCTGAT
GGAGCGGATATCAACTTCATGTCTATATAA
>gi|261863871|gb|GU071971.1| Influenza A virus (A/chicken/Iran/RZ37/2008(H9N2)) segment 6 neuraminidase (NA) gene, complete cds
ATGAATCCAAATCAAAAGATAATAGCACTTGGCTCTGTTTCCCTAACTATTGCGACAATG
TGTCTACTCATTCAGATTGCCATTTTAGCAACGACTATGACACTACATTTCAAGCAAAAC
GAATGCACCAATCCCCCAAAAAATCAAGTAGTGCCATGTGAACCAATAGTAATAGAAAGG
AACATAACAGAGATAGTGCATTTGAATGGTACTATCATAGAGAAGGAAAGCTGTCCCAAA
GCAGCAGAATACAAGAATTGGTCAAAACCCCAATGTCAAATTACAGGGTTCGTCCCTTTC
TCCAAGGACAACTCAATTAGGCTTTCTGCAGGTGGGGACATTTGGGTGACAAGAGAACCT
TATGTGTCGTGCAGTCTCAGTAAATGTTACCAATTTGCACTTGGGCAGGGGACCACTTTG
AACAACAAACATTCAAATGGCACGACACATGATAGAAGTCCCTATAGAACCCTTTTAATG
AGCGAGTTGGGTGTTCCATTTCATTTGGGAACCAAACAAGTGTGCATAGCATGGTCCAGC
GCTAGCTGCCATGATGGTAGAGCATGGTTACATGTTTGCGTCACTGGGGATGATAAAAAT
GCGACTGCTAGCATTATTTATGACGGGATGCTTACTGACAGTATTGGTTCATGGTCTAAA
AACATCCTCAGAACTCAGGAGTCAGAATGCGTTTGCATCAATGGAACTTGTACAGTAGTA
ATGACCGATGGAAGTGCATCAGGAAGGGCTGACACTAGAATACTATTCATTAGAGAAGGG
AAAATTGTCCACATTAGTCCACTGTCAGGAAGTGCTCAGCATGTGGAGGAATGCTCTTGT
TACCCTCGATACCCAGAAGTTAGATGTGTTTGCAGAGACAATTGGAAAGGTTCCAATAGA
CCCGTACTATATATAAACATGGCAGATTATAGTATTGATTCCAGTTATTTGTGCTCAGGA
CTTGTTGGAGACACACCAAGAAATGACGACAGCTCCAGCAGCAGTAATTGTAGGGACCCT
AATAACGAAAGAGGGGGACCAGGAGTGAAAGGGTGGGCCTTTGACAATGGGAATGATGTT
TGGATGGGACGAACGATCAGGAAAGATTCGCGAGCTGGTTATGAGACTTTCAGGGTTGTC
GGTGGTTGGACCATGGCTAGTTCCAAGTCGCAGATAAATAGGCAAGTCATAGTTGACAGT
GATAACTGGTCTGGGTATTCCGGTATATTCTCTGTTGAAGGCAAGATCTGCATCAACAGG
TGTTTTTATGTGGAGTTGATAAGAGGAAGACCACAGGAGACTAGAGTGTGGTGGACTTCA
AATAGCATCATTGTATTCTGTGGGACTTCAGGTACCTATGGAACAGGCTCATGGCCTGAT
GGAGCGGATATCAACTTCATGTCTATATAA
>gi|261863869|gb|GU071970.1| Influenza A virus (A/chicken/Iran/RZ36/2008(H9N2)) segment 6 neuraminidase (NA) gene, complete cds
ATGAATCCAAATCAAAAGATAATAGCACTTGGCTCTGTTTCCCTAACTATTGCGACAATG
TGTCTACTCATTCAGATTGCCATTTTAGCAACGACTATGACACTACATTTCAAGCAAAAC
GAATGCACCAATCCCCCAAAAAATCAAGTAGTGCCATGTGAACCAATAGTAATAGAAAGG
AACATAACAGAGATAGTGCATTTGAATGGTACTATCATAGAGAAGGAAAGCTGTCCCAAA
GCAGCAGAATACAAGAATTGGTCAAAACCCCAATGTCAAATTACAGGGTTCGTCCCTTTC
TCCAAGGACAACTCAATTAGGCTTTCTGCAGGTGGGGACATTTGGTTGACAAGAGAACCT
TATGTGTCGTGCAGTCTCAGTAAATGTTACCAATTTGCACTTGGGCAGGGGACCACTTTG
AACAACAAACATTCAAATGGCACGACACATGATAGAAGTCCCTATAGAACCCTTTTAATG
AGCGAGTTGGGTGTTCCATTTCATTTGGGAACCAAACAAGTGTGCATAGCATGGTCCAGC
GCTAGCTGCCATGATGGTAGAGCATGGTTACATGTTTGCGTCACTGGGGATGATAAAAAT
GCGACTGCTAGCATTATTTATGACGGGATGCTTACTGACAGTATTGGTTCATGGTCTAAA
AACATCCTCAGAACTCAGGAGTCAGAATGCGTTTGCATCAATGGAACTTGTACAGTAGTA
ATGACCGATGGAAGTGCATCAGGAAGGGCTGACACTAGAATACTATTCATTAGAGAAGGG
AAAATTGTCCACATTAGTCCACTGTCAGGAAGTGCTCAGCATGTGGAGGAATGCTCTTGT
TACCCTCGATACCCAGAAGTTAGATGTGTTTGCAGAGACAATTGGAAAGGTTCCAATAGA
CCCGTACTATATATAAACATGGCAGATTATAGTATTGATTCCAGTTATGTGTGCTCAGGA
CTTGTTGGAGACACACCAAGAAATGACGACAGCTCCAGCAGCAGTAATTGTAGGGACCCT
AATAACGAAAGAGGGGGACCAGGAGTGAAAGGGTGGGCCTTTGACAATGGGAATGATGTT
TGGATGGGACGAACGATCAGGAAAGATTCGCGAGCTGGTTATGAGACTTTCAGGGTTGTC
GGTGGTTGGACCATGGCTAGTTCCAAGTCGCAGATAAATAGGCAAGTCATAGTTGACAGT
GATAACTGGTCTGGGTATTCCGGTATATTCTCTGTTGAAGGCAAGATCTGCATCAACAGG
TGTTTTTATGTGGAGTTGATAAGAGGAAGACCACAGGAGACTAGAGTGTGGTGGACTTCA
AATAGCATCATTGTATTCTGTGGGACTTCAGGTACCTATGGAACAGGCTCATGGCCTGAT
GGAGCGGATATCAACTTCATGTCTATATAA
>gi|261863867|gb|GU071969.1| Influenza A virus (A/chicken/Iran/RZ28/2008(H9N2)) segment 6 neuraminidase (NA) gene, complete cds
ATGAATCCAAATCAAAAGATAATAGCACTTGGCTCTGTTTCCCTAACTATTGCGACAATG
TGTCTACTCATTCAGATTGCCATTTTAGCAACGACTATGACACTACATTTCAAGCAAAAC
GAATGCACCAATCCCCCAAAAAATCAAGTAGTGCCATGTGAACCAATAGTAATAGAAAGG
AACATAACAGAGATAGTGCATTTGAATGGTACTATCATAGAGAAGGAAAGCTGTCCCAAA
GCAGCAGAATACAAGAATTGGTCAAAACCCCAATGTCAAATTACAGGGTTCGTCCCTTTC
TCCAAGGACAACTCAATTAGGCTTTCTGCAGGTGGGGACATTTGGGTGACAAGAGAACCT
TATGTGTCGTGCAGTCTCAGTAAATGTTACCAATTTGCACTTGGGCAGGGGACCACTTTG
AACAACAAACATTCAAATGGCACGACACATGATAGAAGTCCCTATAGAACCCTTTTAATG
AGCGAGTTGGGTGTTCCATTTCATTTGGGAACCAAACAAGTGTGCATAGCATGGTCCAGC
GCTAGCTGCCATGATGGTAGAGCATGGTTACATGTTTGCGTCACTGGGGATGATAAAAAT
GCGACTGCTAGCATTATTTATGACGGGATGCTTACTGACAGTATTGGTTCATGGTCTAAA
AACATCCTCAGAACTCAGGAGTCAGAATGCGTTTGCATCAATGGAACTTGTACAGTAGTA
ATGACCGATGGAAGTGCATCAGGAAGGGCTGACACTAGAATACTATTCATTAGAGAAGGG
AAAATTGTCCACATTAGTCCACTGTCAGGAAGTGCTCAGCATGTGGAGGAATGCTCTTGT
TACCCTCGATACCCAGAAGTTAGATGTGTTTGCAGAGACAATTGGAAAGGNTCCAATAGA
CCCGTACTATATATAAACATGGCAGATTATAGTATTGATTCCAGTTATGTGTGCTCAGGA
CTTGTTGGAGACACACCAAGAAATGACGACAGCTCCAGCAGCAGTAATTGTAGGGACCCT
AATAACGAGAGAGGGGGACCAGGAGTGAAAGGGTGGGCCTTTGACAATGGGAATGATGTT
TGGATGGGACGAACGATCAGGAAAGATTCGCGAGCTGGTTATGAGACTTTCAGGGTTGTC
GGTGGTTGGACCATGGCTAGTTCCAAGTCGCAGATAAATAGGCAAGTCATAGTTGACAGT
GATAACTGGTCTGGGTATTCCGGTATATTCTCTGTTGAAGGCAAGATCTGCATCAACAGG
TGTTTTTATGTGGAGTTGATAAGAGGAAGACCACAGGAGACTAGAGTGTGGTGGACTTCA
AATAGCATCATTGTATTCTGTGGGACTTCAGGTACCTATGGAACAGGCTCATGGCCTGAT
GGAGCGGATATCAACTTCATGTCTATATAA
