# Supplementary material for: A global phylogenetic analysis in order to determine the host species and geography dependent features present in the evolution of avian H9N2 influenza hemagglutinin
Source: PeerJ. 2014 Oct 30;2:e655. doi: 10.7717/peerj.655 (PMC4217197; doi:10.7717/peerj.655)
Supplement: Supplemental Information 5 — There are two directories one for the protein sequences and a second for the nucleotide sequences. There are also two MEGA files that include the nucleotide alignment (.mas file) and the phylogenetic trees (.mts file). [file peerj-02-655-s005.zip › Raw Nucleotide Data/Iraq.fasta]

>gi|398324730|gb|JX273543.1| Influenza A virus (A/chicken/Iraq/EKI 14/2008(H9N2)) segment 4 hemagglutinin (HA) gene, complete cds
AGCAAAAGCAGGGGAATTTCTTAACTAGCAAAAATGAAAACAATATCACTGATAACTATA
CTACTAGTAGTAACAACAAGCAATGCAGATAAAATCTGCATCGGCCACCAGTCAACAAAT
TCCACAGAAACTGTTGACACACTAACAGAAACTAATATTCCTGTGACACATGCTAAAGAA
TTGCTCCATACAGAGCATAATGGAATGCTGTGTGCAACAAATTTGGGACATCCTCTCATT
CTAGACACATGCACTATCGAAGGACTGATTTATGGCAACCCTTCGTGTGACCTGCTGTTG
GGAGGAAGGGAATGGTCCTACATCGTCGAAAGACCATCAGCAGTAAATGGGACATGTTAC
CCTGGGAATGTAGAAAACTTAGAGGAACTCAGAACACTTTTTAGTTCCTCTAGTTCCTAC
CAAAGAATCCAAATCTTCCCAGACACAATCTGGAATGTGACTTACACTGGGACAAGCAAA
TCGTGTTCAGATTCATTCTACAGGAATATGAGATGGCTGACTCAAAAGAACGGGCTTTAC
TCTGTTCAAGACGCCCAATACACGAACAATCGGGGAAAGGACATTCTCTTCTTATGGGGC
ATACATCACCCACCAACTGATACTGCACAGACGAATTTGTACACAAGAACCGACACAACA
ACAAGCGTAACAACAGAAAATTTAGATAGAACCTTCAAACCATTGATAGGGCCAAGGCCC
CTTGTCAATGGTCTGATTGGCAGAATTAATTATTATTGGTCGGTACTAAAACCAGGCCAG
ACATTGCGGGTAAGGTCAAATGGAAATCTAATTGCTCCATGGTATGGACACGTTCTCTCA
GGAGAGAGCCATGGGAGGATCCTGAAGACTGATTTAAAAAGTGGTAATTGTGTAGTGCAA
TGTCAGACTGAGAAAGGTGGCTTAAACAGTACATTGCCATTTCACAATATCAGTAAATAT
GCATTCGGGACCTGCCCCAAATATATTGGAGTAAAGAGTCTCAAATTGGCAATCGGTCTG
AGAAACGTACCTGCTAGATCAAGTAGAGGACTATTTGGAGCCATAGCTGGTTTCATAGAA
GGAGGTTGGCCAGGGTTAGTTGCTGGTTGGTATGGTTTTCAGCATTCGAATGATCAAGGA
GTTGGTATGGCTGCAGATAGGGATTCAACTCAAAAGGCAATTGATAAGATAACATCCAAG
GTGAATAATATAGTCGACAAGATGAACAAGCAATATGAAATAATTGATCATGAATTCAGT
GAGGTTGAAACTAGACTCAATATGATCAATAACAAGATTGATGACCAAATACAAGACGTA
TGGGCATATAATGCAGAGTTGCTAGTACTACTTGAAAATCAGAAAACACTCGACGAGCAT
GATGCAAATGTGAACAATCTATATAACAAGGTGAAAAGGGCCCTGGGCTCCAATGCAATG
GAAGATGGAAAGGGCTGTTTTGAGCTATACCATAAATGTGATAACCAGTGCATGGAAACA
ATTCGGAACGGAACCTATAATAGGAGAAAGTACAAAGAGGAAGCAAGACTAGAAAGGCAG
AAAATAGAAGGGGTCAAACTGGAATCTGAAGGGACTTACAAAATCCTTACCATTTATTCG
ACTGTCGCCTCATCTCTTGTACTTGCAATGGGGTTTGCTGCCTTCTTGTTCTGGGCCATG
TCCAATGGATCATGCAGGTGCAACATTTGTATATAATTAGCAAAAACACCCTTGTTTCTA
CT
