# Supplementary material for: A global phylogenetic analysis in order to determine the host species and geography dependent features present in the evolution of avian H9N2 influenza hemagglutinin
Source: PeerJ. 2014 Oct 30;2:e655. doi: 10.7717/peerj.655 (PMC4217197; doi:10.7717/peerj.655)
Supplement: Supplemental Information 5 — There are two directories one for the protein sequences and a second for the nucleotide sequences. There are also two MEGA files that include the nucleotide alignment (.mas file) and the phylogenetic trees (.mts file). [file peerj-02-655-s005.zip › Raw Nucleotide Data/israelDNA.fasta]

>gi|153800276|gb|EF492243.1| Influenza A virus (A/chicken/Israel/1966/2004(H9N2)) hemagglutinin (HA) gene, complete cds
TTCTTAACTAACAAAAATGGAAACAATATCACTAATAACTATACTACTAATATCAACAGC
AAGCAATGCAGACAAAATCTGCATCGGCTACCAGTCAACAAACTCCACCGAAACTGTGGA
CACGCTAACAGAAACCAATGTTCCTGTGACACATGCCAAAGAATTACTCCACACAGAACA
CAATGGAATGCTGTGTGCAACAAATCTGGGACATCCCCTCATTCTAGACACATGCACTAT
CGAGGGACTGATCTATGGCAACCCTTCTTGTGACCTGCTGTTGGGAGGAAGAGAATGGTC
CTACATCGTTGAAAGACCATCAGCTGTAAATGGGACGTGTTATCCTGGGAATATAGAAAA
TCTAGAGGAACTCAGGACACTCTTTAGTTCCGCTAGTTCCTACCAAAGAATCCAAATTTT
CCCAGACACAATCTGGAATGTGACCTACACTGGAACAAGCAAAGCATGTTCAGATTCATT
CTACAGGAGTATGAGATGGCTGACTCAAAAAAGCGGGTCTTACCCTGTTCAAGACGCCCA
ATACACAAATAATAGGGAAAAGAGCATTCTTTTCGTGTGGGGCATACATCATCCACCCAC
CGATACTGCACAGACAAATCTGTACATAAACACCGACACAACAACAAGCGTGGCAACAGA
AGACTTAAATAGGGTCTTCAAACCAGTGATAGGGCCAAGGCCCCTTGCCAATGGTCTGCA
GGGAAGAATTAATTATTATTGGTCGGTACTAAAACCAGGCCAGACATTGCGAGTAAGATC
CAATGGGAATCTAATTGCTCCATGGTATGGGCACATTCTTTCAGGAGGGAGCCATGGAAG
AATCCTGAAGACTGATTTAAAAAGTGGTAATTGCGTAGTGCAATGTCAGACTGAAAAAGG
TGGCTTAAACAGTACATTGCCATTTCACAATATCAGTAAATATGCATTCGGAACCTGCCC
CAAATACATTAGAGTTAAGAGTCTCAAACTGGCAGTCGGTCTGAGGAATGTGCCAGCTAG
ATCAAGTAGAGGACTATTCGGAGCTATAGCCGGATTCATAGAAGGAGGTTGGCCAGGACT
AGTAGCTGGTTGGTATGGTTTCCAGCATTCAAATGATCAAGGGGTTGGTATGGCTGCAGA
TAGGGATTCAACTCAAAAGGCAATTGATAAAATAACATCCAAGGTAAATAGTATAGTCGA
CAAGATGAACAAGCAATATGAAATAATTGATCATGAGTTCAGTGAGATTGAAACTAGGCT
CAATATGATCAATAATAAGATTGATGACCAAATACAAGACGTATGGGCATACAATGCAGA
ATTGCTAGTACTACTTGAAAATCAAAAAACACTCGATGAGCACGATGCGAACGTGAACAA
TCTGTATAACCAGGTGAAGAGGGCACTGGGCTCCAATGCGATGGAAGATGGGAAAGGCTG
CTTCGAACTATATCACAAATGTGATGACCAGTGCATGGAGACAATTCGGAATGGGACCTA
TAATAGGAGAAAGTATAAAGAGGAATCAAGACTGGAAAGGCAGAAAATAGAAGGGGTCAA
GCTGGAATCTGAAGGAACTTACAAAATCCTTACCATTTATTCGACTGTCGCCTCATCTCT
TGTGCTTGCAATGGGGTTTGCTGCCTTCTTGTTCTGGGCCATGTCCAATGGTTCTTGCAG
GTGCAACATTTGTATATAATTAGCAAA
>gi|153800274|gb|EF492242.1| Influenza A virus (A/chicken/Israel/1808/2004(H9N2)) hemagglutinin (HA) gene, complete cds
TTCTTAACTAATAAAAATGGAAACAATATCACTAATAACTATACTACTAATATCAACAGC
AAGCAATGCAGATAAAATCTGCATCGGCTACCAGTCAACGAACTCCACCGAAACTGTGGA
CACGCTAACAGAAACCAATGTTCCTGTGACACATGCCAAAGAATTACTCCACACAGAACA
CAATGGAATGCTGTGTGCAACAAATCTGGGGCATCCCCTCATTCTAGACACATGCACTAT
TGAAGGACTGGTCTATGGCAACCCTTCTTGTGACCTGCTGTTGGGAGGAAGAGAATGGTC
CTACATCGTTGAAAGACCATCAGCTGTAAATGGAACGTGTTATCCTGGGAATATAGAAAA
TCTAGAGGAACTCAGGACACTCTTTAGTTCCGCTAGTTCATACCAAAGAATCCAAATTTT
CCCAGATACAATCTGGAATGTGACCTACACTGGAACAAGCAAAGCATGTTCAGATTCATT
CTACAGGAGTATGAGATGGCTGACTCAAAAAAGCGGGTCTTACCCTGTTCAAGACGCCCA
ATACACAAATAATAGGGAAAAGAGCATTCTTTTCGTGTGGGGCATACATCATCCACCCAC
CGATACTGCACAGACAAATTTGTACATAAACACCGACACAACAACAAGCGTGGCAACAGA
AGACTTAAATAGGGTCTTCAAACCAGTGATAGGGCCAAGGCCCCTTGCCAATGGTCTGCA
GGGAAGAATTAATTATTATTGGTCGGTACTAAAACCAGGCCAGACATTGCGAGTAAGATC
CAATGGGAATCTAATTGCTCCATGGTATGGGCACATTCTTTCAGGAGGGAGCCACGGAAG
AATCCTGAAGACTGATTTAAAAAGTGGTAATTGCGTAGTGCAATGTCAGACTGAAAAAGG
TGGCTTAAACAGTACATTGCCATTCCACAATATCAGTAAATATGCATTCGGAACCTGCCC
CAAATACATTAGAGTTAAGAGTCTCAAACTGGCAGTCGGTCTGAGGAATGTGCCTGCTAG
ATCAAGTAGAGGACTATTTGGAGCCATAGCTGGATTCATAGAAGGAGGTTGGCCAGGACT
AGTAGCTGGTTGGTATGGTTTCCAGCATTCAAATGATCAAGGGGTTGGTATGGCTGCAGA
TAGGGATTCAACTCAAAAGGCAATTGATAAAATAACATCCAAGGTAAATAGTATAGTCGA
CAAGATGAACAAGCAATATGAAATAATTGATCATGAGTTCAGTGAGATTGAAACTAGGCT
CAATATGATCAATAATAAGATTGATGACCAAATACAAGACGTATGGGCATACAATGCAGA
GTTGCTAGTACTACTTGAAAATCAAAAAACACTCGATGAGCACGATGCGAACGTGAACAA
TCTGTATAACAAGGTGAAGAGGGCACTGGGCTCCAATGCGATGGAAGATGGGAAAGGCTG
TTTCGAACTATACCACAAATGTGATGACCAGTGCATGGAGACAATTCGGAACGGGACCTA
TAATAGGAGAAAGTATAAAGAGGAATCAAGACTGGAAAGGCAGAAAATAGAAGGAGTCAA
GCTGGAATCTGAGGGGACTTACAAAATCCTTACCATTTATTCGACTGTCGCCTCATCTCT
TGTGCTTGCAATGGGGTTTGCTGCCTTCTTGTTCTGGGCCATGTCCAATGGTTCTTGCAG
GTGCAACATTTGTATATAATTAGCAAA
>gi|153800272|gb|EF492241.1| Influenza A virus (A/turkey/Israel/1567/2004(H9N2)) hemagglutinin (HA) gene, complete cds
TACTTAACTAACAAAAATGGAAACAATATCACTAATAACTATACTACTAATATCAACAGC
AAGCAATGCAGATAAAATCTGCATCGGCTACCAGTCAACAAACTCCACCGAAACTGTGGA
CACGCTAACAGAAACCAATGTTCCTGTGACACATGCCAAAGAATTACTCCACACAGAACA
CAATGGAATGCTGTGTGCAACTAACCTGGGACATCCCCTCATTCTAGACACATGCACTAT
TGAAGGACTGATCTATGGCAACCCTTCTTGTGACCTGCTGTTGGAAGGAAGAGAATGGTC
CTACATCGTTGAAAGACCATCAGCTGTAAATGGAACGTGTTATCCTGGGAATATAGAAAA
TCTAGAGGAACTCAGGACACTCTTTAGTTCCGCTAGTTCCTACCAAAGAATCCAAATTTT
CCCAGACACAATCTGGAATGTGACCTACACTGGAACAAGCAAAGCATGTTCAGATTCATT
CTACAGGAGTATGAGATGGCTGACTCAAAAAAGCGGGTCTTACCCTGTTCAAGACGCCCA
ATACACAAATAATAGGGAAAAGAGCATTCTTTTCGTGTGGGGCATACATCATCCGCCCAC
CGATACTGCACAGACAAATTTGTACATAAACACCGACACAACAACAAGCGTGGCAACAGA
AGACTTAAATAGGGTCTTCAAACCAGTGATAGGGCCAAGGCCCCTTGCTAATGGTCTGCA
GGGAAGAATTAATTATTATTGGTCGGTACTAAAACCAGGCCAGACATTGCGAGTAAGATC
CAATGGGAATCTAATTGCTCCATGGTATGGGCACATTCTTTCAGGAGGGAGCCATGGAAG
AATCCTGAAGACTGATTTAAAAAGTGGTAATTGCGTAGTGCAATGTCAGACTGAAAAAGG
TGGCTTAAACAGTACATTGCCATTCCACAATATCAGTAAATATGCATTCGGAACCTGCCC
CAAATACATTAGAGTTAAGAGTCTCAAACTGGCAGTCGGTCTGAGGAATGTGCCTGCTAG
ATCAAGTAGAGGACTATTTGGGGCYATAGCTGGATTCATAGAAGGAGGTTGGCCAGGACT
AGTAGCTGGTTGGTATGGTTTCCAGCATTCAAATGATCAAGGGGTTGGTATGGCTGCAGA
TAGGGATTCAACTCAAAAGGCAATTGATAAAATAACATCCAAGGTAAATAGTATAGTCGA
CAAGATGAACAAGCAATATGAAATAATTGATCATGAGTTCAGTGAGATTGAAACTAGGCT
CAATATGATCAATAATAAGATTGATGACCAAATACAAGACGTATGGGCATACAATGCAGA
ATTGCTAGTACTACTTGAAAATCAAAAAACACTCGATGAGCACGATGCGAACGTGAACAA
TCTGTATAACAAGGTGAAGAGGGCACTGGGCTCCAATGCGATGGAAGATGGGAAAGGCTG
TTTCGAACTATACCACAAATGTGATGACCAGTGCATGGAGACAATACGGAACGGGACCTA
TAATAGGAGAAAGTATAAAGAGGAATCAAGACTGGAAAGGCAGAAAATAGAAGGGGTCAA
ACTGGAATCTGAGGGRACTTACAAAATCCTTACCATTTATTCGACTGTCGCCTCATCTCT
TGTGCTTGCAATGGGGTTTGCTGCCTTCTTGTTCTGGGCCATGTCCAATGGTTCTTGCAG
GTGCAACATTTGTATATAATTAGCAAA
>gi|153800270|gb|EF492240.1| Influenza A virus (A/chicken/Israel/1475/2003(H9N2)) hemagglutinin (HA) gene, complete cds
TTCTTAACTAACAAAAATGGAAACAATATCACTAATAACTATACTACTAATATCAACAGC
AAGCAATGCAGATAAAATCTGCATCGGCTACCAGTCAACAAACTCCACCGAAACTGTGGA
CACGCTAACAGAAACCAATGTTCCTGTGACACATGCCAAAGAATTACTCCACACAGAACA
CAATGGAATGCTGTGTGCAACAAATCTGGGACATCCCCTCATTCTAGACACATGCACTAT
TGAAGGACTGATCTATGGCAACCCTTCTTGTGACCTGCTGTTGGGAGGAAGAGAATGGTC
CTACATCGTTGAAAGACCATCAGCTGTAAATGGAACGTGTTATCCTGGGAATATAGAAAA
TCTAGAGGAACTCAGGACACTCTTTAGTTCCGCTAGTTCCTACCAAAGAATCCAAATTTT
CCCAGACACAATCTGGAATGTGACCTACACTGGAACAAGCAAAGCATGTTCAGATTCATT
CTACAGGAGTATGAGATGGCTGACTCAAAAAAGCGGGTCTTACCCTGTTCAAGACGCCCA
ATACACAAATAATGGGGAAAAGAGCATTCTTTTCGTGTGGGGCATACATCATCCACCCAC
CGATACTGCACAGACAAATTTGTACATAAACACCGACACAACAACAAGCGTGGCAACAGA
AGACTTAAATAGGGTCTTCAAACCAGTGATAGGGCCAAGGCCCCTTGCCAATGGTCTGCA
GGGAAGAATTAATTATTATTGGTCGGTACTAAAACCAGGCCAGACATTGCGAGTAAGATC
CAATGGGAATCTAATTGCTCCATGGTATGGGCACATTCTTTCAGGAGGGAGCCATGGAAG
AATCCTGAAGACTGATTTAAAAAGTGGTAATTGCGTAGTGCAATGTCAGACTGAAAAAGG
TGGCTTAAACAGTACATTGCCATTCCACAATATCAGTAAATATGCATTCGGAACCTGCCC
CAAATACATTAGAGTTAAGAGTCTCAAACTGGCAGTCGGTCTGAGGAATGTGCCTACTAG
ATCAAGTAGAGGACTATTTGGAGCCATAGCTGGATTCATAGAAGGAGGTTGGCCAGGACT
AGTAGCTGGTTGGTATGGTTTCCAGCATTCAAATGATCAAGGGGTTGGTATGGCTGCAGA
TAGGGATTCAACTCAAAAGGCAATTGATAAAATAACATCCAAAGTAAATAGTATAGTCGA
CAAGATGAACAAGCAATATGAAATAATTGATCATGAGTTCAGTGAGATTGAAACTAGGCT
CAATATGATCAATAATAAGATTGATGACCAAATACAAGACGTATGGGCATACAATGCAGA
ATTGCTAGTACTACTTGAAAATCAAAAAACACTCGATGAGCACGATGCGAACGTGAACAA
TCTGTATAACAAGGTGAAGAGGGCACTGGGCTCCAATGCGATGGAAGATGGGAAAGGCTG
TTTCGAACTATACCACAAATGTGATGACCAGTGCATGGAGACAATTCGGAACGGGACCTA
TAATAGGAGAAAGTATAAAGAGGAATCAAGACTGGAAAGGCAGAAAATAGAAGGGGTCAA
GCTGGAATCTGAGGGAACTTACAAAATCCTTACCATTTATTCGACTGTCGCCTCATCTCT
TGTGCTTGCAATGGGGTTTGCTGCCTTCTTGTTCTGGGCCATGTCCAATGGTTCTTGCAG
GTGCAACATTTGTATATAATTAGCAAA
>gi|153800268|gb|EF492239.1| Influenza A virus (A/chicken/Israel/1376/2003(H9N2)) hemagglutinin (HA) gene, complete cds
TTCTTAACTAACAAAAATGGAAACAATATCACTAATAACTATACTACTAATATCAACAGC
AAGCAATGCAGATAAAATCTGCATCGGCTACCAGTCAACAAACTCCACCGAAACTGTGGA
CACGCTAACAGAAACCAATGTTCCTGTGACACATGCCAAAGAATTACTCCACACAGAACA
CAATGGAATGCTGTGTGCAACAAATCTGGGACATCCCCTCATTCTAGACACATGCACTAT
TGAAGGACTGATCTATGGCAACCCTTCTTGTGACCTGCTGTTGGGAGGAAGAGAATGGTC
CTACATCGTTGAAAGACCATCAGCTGTAAATGGAACGTGTTATCCTGGGAATATAGAAAA
TCTAGAGGAACTCAGGACACTCTTTAGTTCCGCTAGTTCCTACCAAAGAATCCAAATTTT
CCCAGACACAATCTGGAATGTGACCTACACTGGAACAAGCAAAGCATGTTCAGATTCATT
CTACAGGAGTATGAGATGGCTGACTCAAAAAAGCGGGTCTTACCCTGTTCAAGACGCCCA
ATACACAAATAATAGGGAAAAGAGCATTCTTTTCGTGTGGGGCATACATCATCCACCCAC
CGATACTGCACAGACAAATTTGTACATAAACACCGACACAACAACAAGCGTGGCAACAGA
AGACTTAAATAGGGTCTTCAAACCAGTGATAGGGCCAAGGCCCCTTGCCAATGGTCTGCA
GGGAAGAATTRATTATTATTGGTCGGTACTAAAACCAGGCCAGACATTGCGAGTAAGATC
CAATGGGAATCTAATTGCTCCATGGTATGGGCACATTCTTTCAGGAGGGAGCCATGGAAG
AATYCTGAAGACTGATTTAAAAAGTGGTAATTGCGTAGTGCAATGTCAGACTGAAAAAGG
TGGCTTAAACAGTACATTGCCATTCCACAATATCAGTAAATATGCATTCGGAACCTGCCC
CAAATACATTAGAGTTAAGAGTCTCAAACTGGCAGTCGGTCTGAGGAATGTGCCTGCTAG
ATCAAGTAGAGGACTATTTGGAGCCATAGCTGGATTCATAGAAGGAGGTTGGCCAGGACT
AGTAGCTGGTTGGTATGGTTTCCAGCATTCAAATGATCAAGGGGTTGGTATGGCTGCAGA
TAGGGATTCAACTCAAAAGGCAATTGATAAAATAACATCCAAGGTAAATAGTATAGTCGA
CAAGATGAACAAGCAATATGAAATAATTGATCATGAGTTCAGTGAGATTGAAACTAGGCT
CAATATGATCAATAATAAGATTGATGACCAAATACAAGACGTATGGGCATACAATGCAGA
ATTGCTAGTACTACTTGAAAATCAAAAAACACTCGATGAGCACGATGCGAACGTGAACAA
TCTGTATAACAAGGTGAAGAGGGCACTGGGCTCCAATGCGATGGAAGATGGGAAAGGCTG
TTTCGAACTATACCACAAATGTGATGACCAGTGCATGGAGACAATTCGGAACGGGACCTA
TAATAGGAGAAAGTATAAAGAGGAATCAAGACTGGAAAGGCAGAAAATAGAAGGGGTCAA
GCTGGAATCTGAGGGAACTTACAAAATCCTTACCATTTATTCGACTGTCGCCTCATCTCT
TGTGCTTGCAATGGGGTTTGCTGCCTTCTTGTTCTGGGCCATGTCCAATGGTTCTTGCAG
GTGCAACATTTGTATATAATTAGCAAA
>gi|153800266|gb|EF492238.1| Influenza A virus (A/turkey/Israel/1209/2003(H9N2)) hemagglutinin (HA) gene, complete cds
TTCTTAACTAGCAAAAATGGAAACAATATCACTAATAACTATACTACTAGTAGTAACAGC
AAGCAATGCAGATAAAATCTGCATCGGCTACCAGTCAACAAACTCCACAGAAACTGTGGA
CACGCTAACAGAAACCAATGTTCCTGTGACACATGCCAAAGAATTACTCCACACAGAGCA
CAATGGAATGTTGTGTGCAACAAATCTGGGACATCCCCTCATTCTAGAAACATGCACTAT
TGAAGGACTGATCTATGGCAACCCTTCTTGTGACTTGCTGTTGGGAGGAAGAGAATGGTC
CTACATCGTAGAAAGATCATCAGCTGTAAATGGAACGTGTTATCCTGGGAATGTAGAAAA
CCTAGAGGAACTCAGGACACTTTTTAGTTCCGCTAGTTCCTATCAAAGAATCCAAATCTT
CCCAGACACAATTTGGAATGTGACTTACACTGGAACAAGCAAAGCATGTTCAGGTTCATT
CTACAGGAGCATGAGATGGCTGACTCAAAAGAGCGGGTCTTACCCTGTTCAAGACGCCCA
ATACACAAATAATAGGGAAAAGAGCATTCTTTTCGTGTGGGGCATACATCATCCACCCAC
CGATACTGAACAGACAAATTTGTACATAAACACCGACACAACAACAAGCGTGACAACAGA
AGATTTAAATAGGATCTTCAAACCAGTAATAGGGCCGAGGCCCCTTGTCAATGGTCAGCA
GGGAAGAATTAATTATTATTGGTCGGTACTAAAACCAGGCCAGACATTGCGAGTAAGATC
CAACGGGAATCTAATTGCTCCATGGTATGGGCATGTTCTTTCAGGAGGGAGCCATGGAAG
GATCCTGAAGACTGATTTAAACAGTGGTAATTGCGTAGTGCAATGTCAGACTGAAAAAGG
TGGCTTAAACAGTACATTGCCATTCCACAACATCAGTAAATATGCATTCGGAATTTGCCC
CAAATATGTTAGAGTGAAGAGTCTCAAACTGGCAGTCGGTCTGAGGAATGTGCCTGCTAG
ATCAAAGAGAGGACTATTTGGAGCYATAGCTGGATTCATAGAGGGAGGTTGGCCAGGACT
AGTCGCTGGTTGGTATGGTTTCCAGCATTCAAATGATCAAGGGGTTGGTATGGCTGCAGA
TAGGGATTCAACTCAAAGGGCAATTGATAAAATAACATCCAAGGTAAATAATATAGTCGA
CAAGATGAACAAGCAATATGAAATAATTGATCATGAGTTCAGTGAGGTTGAAACTAGGCT
CAATATGATCAACAATAAGATTGATGACCAAATACAAGACGTATGGGCATATAATGCAGA
ATTGCTAGTACTACTTGAAAATCAGAAAACACTTGATGAGCATGATGCGAATGTGAACAA
CCTATATAACAAGGTGAAGAGGGCACTTGGCTCCAATGCAATGGAAGATGGGAAAGGCTG
TTTTGAGCTATACCACAAATGTGATGACCAGTGCATGGAAACAATTCGGAACGGGACCTA
TAATAGGAGAAAGTATAAAGAGGAATCAAGACTAGAGAGGCAGAAAATAGAAGGGGTCAA
GCTTGAATCTGAGGGAACTTACAAAATCCTTACCATTTATTCGACTGCCGCCTCATCTCT
TGTGCTTGCAATGGGGTTTGCTGCCTTCTTGTTCTGGGCCATGTCCAATGGGTCTTGCAG
GTGCAACATTTGTATATAATTATCAAA
>gi|153800264|gb|EF492237.1| Influenza A virus (A/turkey/Israel/1013/2002(H9N2)) hemagglutinin (HA) gene, complete cds
TTCTTAACTAGCAAAAATGGAAACAATATCACTAATAACTATACTACTAGTAGTAACAGC
AAGCAATGCAGATAAAATCTGCATCGGCTACCAGTCAACAAACTCCACAGAAACTGTGGA
CACGCTAACAGAAACCAATGTTCCTGTGACACATGCCAAAGAATTACTCCACACAGAGCA
CAATGGAATGCTGTGTGCAACAAATCTGGGACATCCCCTCATTCTAGACACATGCACTAT
TGAAGGACTGATCTATGGCAACCCTTCTTGTGACCTGCTGTTGGGAGGAAGAGAATGGTC
CTACATCGTAGAAAGATCATCAGCTGTAAATGGAACGTGTTATCCTGGGAATGTAGAAAA
CCTAGAGGAACTCAGGACACTTTTTAGTTCCGCTAGTTCCTATCAAAGAATCCAAATCTT
CCCAGACACAATTTGGAATGTGACTTACACTGGAACAAGCAAAGCATGTTCAGGTTCATT
CTACAGGAGTATGAGATGGCTGACTCAAAAGAGCGGGTCTTACCCTGTTCAAGACGCCCA
ATACACAAATAATAGGGAAAAGAACATTCTTTTCGTGTGGGGCATACATCATCCACCCAC
CGATACTGAACAGACAAATTTGTACATAAACACCGACACAACAACAAGCGTGACAACAGA
AGATTTAAATAGGATCTTCAAACCAGTGATAGGGCCGAGGCCCCTTGTCAATGGTCAGCA
GGGAAGAATTAATTATTATTGGTCGGTACTAAAACCAGGCCAGACATTGCGAGTAAGATC
CAACGGGAATCTAATTGCTCCATGGTATGGGCACGTTCTTTCAGGAGGGAGCTATGGAAG
GATCCTGAAGACTGATTTAAACAGTGGTAATTGCGTAGTGCAATGTCAGACTGAAAAAGG
TGGCTTAAACAGTACATTGCCATTCCACAACATCAGTAAATATGCATTCGGAATTTGCCC
CAAATATGTTAGAGTTAAGAGTCTCAAACTGGCAGTCGGTCTGAGGAATGTGCCTGCTAG
ATCAAAGAGAGGACTATTTGGAGCCATAGCCGGATTCATAAAAGGAGGGTGGCCAGGACT
AGTCGCTGGTTGGTATGGTTTCCAGCATTCAAATGATCAAGGGGTTGGTATGGCTGCAGA
TAGGGATTCAACTCAAAGGGCAATTGATAAAATAACATCCAAGGTAAATAATATAGTCGA
CAAGATGAACAAGCAATATGAAATAATTGATCATGAGTTCAGTGAGGTTGAAACTAGGCT
CAATATGATCAACAATAAGATTGATGACCAAATACAAGACGTATGGGCATATAATGCAGA
ATTGCTAGTACTACTTGAAAATCAGAAAACACTCGATGAGCATGATGCGAATGTGGACAA
TCTATATAACAAGGTGAAGAGGGCACTTGGCTCCAATGCAATGGAAGATGGGAAGGGCTG
TTTCGAGCTATACCACAAATGTGATGACCAGTGCATGGAAACAATTCGGAACGGGACCTA
TAATAGGAGAAAGTATAAAGAGGAATCAAAACTAGAGAGGCAGAAAATAGAAGGGGTCAA
GCTTGAATCTGAGGGAACTTACAAAATCCTTACCATTTATTCGACTGCCGCCTCATCTCT
TGTGCTTGCAATGGGGTTTGCTGCCTTCTTGTTCTGGGCCATGTCCAATGGGTCTTGCAG
GTGCAACATTTGTATATAATTATCAAA
>gi|153800262|gb|EF492236.1| Influenza A virus (A/chicken/Israel/909/2005(H9N2)) hemagglutinin (HA) gene, complete cds
TTCTTAACTAACAAAAATGGAAACAATATCACTAATAACTATACTACTAATATCAACAGC
AATCAATGCAGATAAAATCTGCATCGGCTACCAATCAACAAACTCCACCGAAGCTGTAGA
CACGCTGACAGAAACCAACGTTCCTGTGACACATGCCAAAGAATTACTCCACACAGAACA
CAATGGAATGCTGTGTGCAACAAATCTGGGACATCCCCTCATTCTAGACACATGCACTAT
TGAAGGACTGATCTATGGAAACCCTTCTTGTGACCTGCTGTTGGGAGGAAGAGAATGGTC
CTACATCGTTGAAAGACCATCAGCTGTAAATGGAACGTGTTATCCAGGGAATATAGAAAA
TCTTGAGGAACTCAGGACACTCTTTAGTTCCGCTAGTTCCTACCAAAGAATCCAAATTTT
CCCAGACACAATCTGGAATGTGACCTACACTGGAACAAGCAAAGCATGTTCAGATTCATT
CTACAGGAATATGAGATGGCTGACTCAAAAAAGCGGGTCTTACCCTGTTCAAGACGCCCA
ATACACAAATAACAGGGAAAAGAGCATTCTTTTCATGTGGGGCATACATCATCCACCCAC
CGATACTGCACAGACAAATTTGTACATAAACACCGACACAACAACAAGCGTGGCAACAGA
AGACTTAAATAGGGTCTTCAAACCAGTGATAGGGCCAAGGCCCCTTGCCAATGGTCTGCA
GGGAAGAATTAATTATTATTGGTCGGTACTAAAACCAGGCCAGACATTGCGAGTAAGATC
CAATGGGAATCTAATTGCTCCATGGTATGGGCACATTCTTTCAGGAGAGAGCCATGGAAG
AATCCTGAAGACTGATTTGAAAAGTGGTAATTGCATAGTGCAATGTCAGACTGAAAAAGG
TGGCTTAAACAGTACATTGCCATTCCACAATATCAGTAAATATGCATTCGGAACCTGTCC
CAAATACATTAGAGTTAATAGTCTCAAACTGGCAGTCGGTCTGAGGAATGTACCTGCTAG
ATCAAGTAGAGGACTATTTGGAGCCATAGCTGGATTCATAGAAGGAGGTTGGCCAGGACT
AGTAGCTGGTTGGTATGGTTTCCAGCATTCAAATGATCAAGGGGTTGGTATGGCTGCAGA
TAGGGATTCAACTCAAAAGGCAATTGATAAAATAACATCCAAGGTAAATAGTATTGTCGA
CAAGATGAACAAGCAATATGAAATAATTGATCATGAGTTCAGTGAGGTTGAAACTAGGCT
CAATATGATCAATAATAAGATTGATGACCAAATACAAGACGTATGGGCATACAATGCAGA
ATTGCTAGTACTACTTGAAAATCAAAAAACACTCGATGAGCACGATGCGAACGTGAACAA
TCTGTATAACAAGGTGAAGAGGGCACTGGGCTCCAATGCGATGGAAGATGGGAAAGGCTG
TTTCGAACTATATCACAAATGTGATGACAAGTGCATGGAAACAATTCGGAACGGGACCTA
TAATAGGAGAAAGTATCAAGAGGAATCAAGACTAGAAAGGCAGAAAATAGAAGGGGTCAA
GCTGGAATCTGAGGGAACTTACAAAATCCTTACCATTTATTCGACTGTCGCCTCATCTCT
TGTGCTTGCAATGGGGTTTGCTGCCTTCATGTTCTGGGCCATGTCCAATGGTTCTTGCAG
GTGCAACATTTGTATATAATTAGCAAA
>gi|153800260|gb|EF492235.1| Influenza A virus (A/turkey/Israel/884/2005(H9N2)) hemagglutinin (HA) gene, complete cds
TTCTTAACTAACAAAAATGGAAACAATATCACTAATAACTATACTACTAATATCAACAGC
AAGCAATGCAGATAAAATCTGCATCGGCTACCAGTCAACAAACTCCACCGAAACTGTGGA
CACGCTAACAGAAACCAATGTTCCTGTGACACATGCCAAAGAATTACTCCACGCAGAACA
CAACGGAATGCTGTGTGCAACAAATCTGGGACATCCCCTCATTCTAGACACATGCACCAT
CGAAGGACTGATCTATGGCAACCCTTCTTGTGACCTGCTGTTGGGAGGAAGAGAATGGTC
TTACATCGTTGAAAGACCATCAGCTGTAAATGGGACGTGTTATCCTGGGAATATAGAAAA
TCTAGAGGAACTCAGGACACTCTTCAGTTCCGCTAGTTCCTACCAAAGAATCCTAATTTT
CCCAGACACAATCTGGAATGTGACCTACACTGGAACAAGCAAAGCATGTTCAGATTCATT
CTACAGGAGTATGAGATGGCTGACTCAAAAAAGCGGGTCTTACCCTGTTCAAGACGCCCA
ATACACAAATAATAGGGAAAAGAGCATTCTTTTCGTGTGGGGCATACATCATCCACCCAC
CGATACTGAACAGACAAATCTGTACATAAACACCGACACAACAACAAGCGTGGCAACAGA
AGACTTAAATAGGGTCTTCAAACCAGTGATAGGGCCAAGGCCCCTTGCCAATGGTCAGCA
GGGAAGAATTAATTATTATTGGTCGGTACTAAAGCCAGGCCAGACATTGCGAGTAAGATC
CAATGGGAATCTAATTGCTCCATGGTATGGGCACATTCTTTCAGGAGGGAGCCATGGGAG
AATCCTGAAGACTGATTTAAAAAGTGGTAATTGCGTAGTGCAATGTCAGACTGAAAAAGG
TGGCTTAAACAGTACATTGCCATTCCACAATATCAGTAAATATGCATTCGGAACCTGCCC
CAAATACATTAGAGTTAAGAGTCTCAAACTGGCAGTCGGTCTGAGGAATGTGCCTGCTAG
ATCAAGTAGAGGACTATTCGGAGCCATAGCTGGATTCATAGAAGGAGGTTGGCCAGGACT
AGTAGCTGGTTGGTATGGTTTCCAGCATTCAAATGATCAAGGGGTTGGTATGGCTGCAGA
TAGGGATTCAACTCAAAAGGCAATTGATAAAATAACATCCAAGGTAAATAGTATAGTCGA
CAAGATGAACAAGCAATATGAAATAGTTGATCATGAGTTCAGTGAGATTGAAACTAGACT
CAACATGATCAATAATAAGATTGATGACCAAATACAAGACGTATGGGCATACAATGCAGA
ATTGCTAGTACTACTAGAAAATCAAAAAACACTAGATGAGCACGATGCGAACGTGAACAA
TCTGTATAACAAGGTGAAGAGGGCACTGGGCTCCAATGCGATGGAAGATGGGAAAGGCTG
TTTCGAACTATACCACAAATGTGATGACCAGTGCATGGAGACAATTCGGAACGGGACCTA
TAACAGGAGAAAGTATAAAGAGGAATCAAGACTGGAAAGGCAGAAAATAGAAGGGGTCAA
GCTGGAATCTGAAGGAACTTACAAAATCCTTACCATTTATTCGACTGTCGCCTCATCTCT
TGTGCTTGCAGTGGGGTTTGCTGCCTTCTTGTTCTGGGCCATGTCCAATGGTTCTTGCAG
GTGCAACATTTGTATATAATTAGCAAA
>gi|153800258|gb|EF492234.1| Influenza A virus (A/chicken/Israel/853/2005(H9N2)) hemagglutinin (HA) gene, complete cds
TTCTTAACTAACAAAAATGGAAACAATATCACTAATAACTATACTACTAATATCAACAGC
AATCAATGCAGATAAAATCTGCATCGGCTACCAATCAACAAACTCCACCGAAGCTGTAGA
CACGCTGACAGAAACCAACGTTCCTGTGACACATGCCAAAGAATTACTCCACACAGAACA
CAATGGAATGCTGTGTGCAACAAATCTGGGACATCCCCTCATTCTAGACACATGCACTAT
TGAAGGACTGATCTATGGAAACCCTTCTTGTGACCTGCTGTTGGGAGGAAGAGAATGGTC
CTACATCGTTGAAAGACCATCAGCTGTAAATGGAACGTGTTATCCAGGGAATATAGAAAA
TCTTGAGGAACTCAGGACACTCTTTAGTTCCGCTAGTTCCTACCAAAGAATCCAAATTTT
CCCAGACACAATCTGGAATGTGACCTACACTGGAACAAGCAAAGCATGTTCAGATTCATT
CTACAGGAATATGAGATGGCTGACTCAAAAAAGCGGGTCTTACCCTGTTCAAGACGCCCA
ATACACAAATAACAGGGAAAAGAGCATTCTTTTCATGTGGGGCATACATCATCCACCCAC
CGATACTGCACAGACAAATTTGTACATAAACACCGACACAACAACAAGCGTGGCAACAGA
AGACTTAAATAGGGTCTTCAAACCAGTGATAGGGCCAAGGCCCCTTGCCAATGGTCTGCA
GGGAAGAATTAATTATTATTGGTCGGTACTAAAACCAGGCCAGACATTGCGAGTAAGATC
CAATGGGAATCTAATTGCTCCATGGTATGGGCACATCCTTTCAGGAGGGAGCCATGGAAG
AATCCTGAAGACTGATTTAAAAAGTGGTAATTGCATAGTGCAATGTCAGACTGAAAAAGG
TGGCTTAAACAGTACATTGCCATTCCACAATATCAGTAAATATGCATTCGGAACCTGTCC
CAAATACATTAGAGTTAATAGTCTCAAACTGGCAGTCGGTCTGAGGAATGTGCCTGCTAG
ATCAAGTAGAGGACTATTTGGAGCCATAGCTGGATTCATAGAAGGAGGTTGGCCAGGACT
AGTAGCTGGTTGGTATGGTTTCCAGCATTCAAATGATCAAGGGGTTGGTATGGCTGCAGA
TAGGGATTCAACTCAAAAGGCAATTGATAAAATAACATCCAAGGTAAATAGTATTGTCGA
CAAGATGAACAAGCAATATGAAATAATTGATCATGAGTTCAGTGAGGTTGAAACTAGGCT
CAATATGATCAATAATAAGATTGATGACCAAATACAAGACGTATGGGCATACAATGCAGA
ATTGCTAGTACTACTTGAAAATCAAAAAACACTCGATGAGCACGATGCGAACGTGAACAA
TCTGTATAACAAGGTGAAGAGGGCACTGGGCTCCAATGCGATGGAAGATGGGAAAGGCTG
TTTCGAACTATATCACAAATGTGATGACAAGTGCATGGAAACAATTCGGAACGGGACCTA
TAATAGGAGAAAGTATCAAGAGGAATCAAGACTAGAAAGGCAGAAAATAGAAGGGGTCAA
GCTGGAATCTGAGGGAACTTACAAAATCCTTACCATTTATTCGACTGTCGCCTCATCTCT
TGTGCTTGCAATGGGGTTTGCTGCCTTCATGTTCTGGGCCATGTCCAATGGTTCTTGCAG
GTGCAACATTTGTATATAATTAGCAAA
>gi|153800256|gb|EF492233.1| Influenza A virus (A/turkey/Israel/810/2001(H9N2)) hemagglutinin (HA) gene, complete cds
TTCTTAACTCGCAAAAATGGAAACAATATCACTAATAACTATACTACTAGTAGTAACAGC
AAGCAATGCAGATAAAATCTGCATCGGCTACCAGTCAACAAACTCCACAGAAACTGTGGA
CACGCTAACAGAAACCAATGTTCCTGTGACACATGCCAAAGAATTACTCCACACAGAGCA
CAATGGAATGCTGTGTGCAACAAATCTGGGACATCCCCTCATTCTAGACACATGCACTAT
TGAAGGACTGATCTATGGCAACCCTTCTTGTGACCTGCTGTTGGGAGGAAGAGAATGGTC
CTACATCGTAGAAAGATCATCAGCTGTAAATGGAACGTGTTATCCTGGGAATGTAGAAAA
CCTAGAGGAACTCAGGACACTTTTTAGTTCCGCTAGTTCCTATCAAAGAATCCAAATCTT
CCCAGACACAATTTGGAATGTGACTTACACTGGAACAAGCAAAGCATGTTCAGGTTCATT
CTACAGGAGTATGAGATGGCTGACTCAAAAGAGCGGGTCTTACCCTGTTCAAGACGCCCA
ATACACAAATAATAGGGAAAAGAGCATTCTTTTCGTGTGGGGCATACATCATCCACCCAC
CGATACTGCACAGACAAATTTGTACATAAACACCGACACAACAACAAGCGTGACAACAGA
AGATTTAAATAGGATCTTCAAACCAGTGATAGGGCCGAGGCCCCTTGTCAATGGTCTGCA
GGGAAGAATTAATTATTATTGGTCGGTACTAAAACCAGGCCAGACATTGCGAGTAAGATC
CAACGGGAATCTAATTGCTCCATGGTATGGGCACGTTCTTTCAGGAGGGAGCCATGGAAG
GATCCTGAAGACTGATTTAAACAGTGGTAATTGCGTAGTGCAATGTCAGACTGAAAAAGG
TGGCTTAAACAGTACATTGCCATTCCACAACATCAGTAAATATGCATTCGGAATTTGCCC
CAAATATGTTAGAGTTAAGAGTCTCAAACTGGCAGTCGGTCTGAGGAACGTGCCTGCTAG
ATCAAAGAGAGGACTATTTGGAGCCATAGCTGGATTCATAGAGGGAGGTTGGCCAGGACT
AGTCGCTGGTTGGTATGGTTTCCAGCATTCAAATGATCAAGGGGTTGGTATGGCTGCAGA
TAGGGATTCAACTCAAAGGGCAATTGATAAAATAACATCCAAGGTAAATAATATAGTCGA
CAAGATGAACAAGCAATATGAAATAATTGATCATGAGTTCAGTGAGGTTGAAACTAGGCT
CAATATGATCAACAATAAGATTGATGACCAAATACAAGACGTATGGGCATATAATGCAGA
ATTGCTAGTACTACTTGAAAATCAGAAAACACTCGATGAGCATGATGCGAATGTGAACAA
TCTATATAACAAGGTGAAGAGGGCACTTGGCTCCAATGCAATGGAAGATGGGAAGGGCTG
TTTCGAGCTATACCACAAATGTGATGACCAGTGCATGGAAACAATTCGGAACGGGACCTA
TAATAGGAGAAAGTATAAAGAGGAATCAAGACTAGAGAGGCAGAAAATAGAAGGGGTCAA
GCTTGAATCTGAGGGAACTTACAAAATCCTTACCATTTATTCGACTGCCGCCTCATCTCT
TGTGCTTGCAATGGGGTTTGCTGCCTTCTTGTTCTGGGCCATGTCCAATGGGTCTTGCAG
GTGCAACATTTGTATATAATTATCAAA
>gi|153800254|gb|EF492232.1| Influenza A virus (A/chicken/Israel/793/2005(H9N2)) hemagglutinin (HA) gene, complete cds
TTCTTAACTAACAAAAATGGAAACAATATCACTAATAACTATACTACTAATATCAACAGC
AATCAATGCAGATAAAATCTGCATCGGCTACCAATCAACAAACTCCACCGAAGCTGTAGA
CACGCTGACAGAAACCAACGTTCCTGTGACACATGCCAAAGAATTACTCCACACAGAACA
CAATGGAATGCTGTGTGCAACAAATCTGGGACATCCCCTCATTCTAGACACATGCACTAT
TGAAGGACTGATCTATGGAAACCCTTCTTGTGACCTGCTGTTGGGAGGAAGAGAATGGTC
CTACATCGTTGAAAGACCATCAGCTGTAAATGGAACGTGTTATCCAGGGAATATAGAAAA
TCTTGAGGAACTCAGGACACTCTTTAGTTCCGCTAGTTCCTACCAAAGAATCCAAATTTT
CCCAGACACAATCTGGAATGTGACCTACACTGGAACAAGCAAAGCATGTTCAGATTCATT
CTACAGGAATATGAGATGGCTGACTCAAAAAAGCGGGTCTTACCCTGTTCAAGACGCCCA
ATACACAAATAACAGGGAAAAGAGCATTCTTTTCATGTGGGGCATACATCATCCACCCAC
CGATACTGCACAGACAAATTTGTACATAAACACCGACACAACAACAAGCGTGGCAACAGA
AGACTTAAATAGGGTCTTCAAACCAGTGATAGGGCCAAGGCCCCTTGCCAATGGTCTGCA
GGGAAGAATTAATTATTATTGGTCGGTACTAAAACCAGGCCAGACATTGCGAGTAAGATC
CAATGGGAATCTAATTGCTCCATGGTATGGGCACATCCTTTCAGGAGGGAGCCATGGAAG
AATCCTGAAGACTGATTTGAAAAGTGGTAATTGCATAGTGCAATGTCAGACTGAAAAAGG
TGGCTTAAACAGTACATTGCCATTCCACAATATCAGTAAATATGCATTCGGAACCTGTCC
CAAATACATTAGAGTTAATAGTCTCAAACTGGCAGTCGGTCTGAGGAATGTGCCTGCTAG
ATCAAGTAGAGGACTATTTGGAGCCATAGCTGGATTCATAGAAGGAGGTTGGCCAGGACT
AGTAGCTGGTTGGTATGGTTTCCAGCATTCAAATGATCAAGGGGTTGGTATGGCTGCAGA
TAGGGATTCAACTCAAAAGGCAATTGATAAAATAACATCCAAGGTAAATAGTATTGTCGA
CAAGATGAACAAGCAATATGAAATAATTGATCATGAGTTCAGTGAGGTTGAAACTAGGCT
CAATATGATCAATAATAAGATTGATGACCAAATACAAGACGTATGGGCATACAATGCAGA
ATTGCTAGTACTACTTGAAAATCAAAAAACACTCGATGAGCACGATGCGAACGTGAACAA
TCTGTATAACAAGGTGAAGAGGGCACTGGGCTCCAATGCGATGGAAGATGGGAAAGGCTG
TTTCGAACTATATCACAAATGTGATGACAAGTGCATGGAAACAATTCGGAACGGGACCTA
TAATAGGAGAAAGTATCAAGAGGAATCAAGACTAGAAAGGCAGAAAATAGAAGGGGTCAA
GCTGGAATCTGAGGGAACTTACAAAATCCTTACCATTTATTCGACTGTCGCCTCATCTCT
TGTGCTTGCAATGGGGTTTGCTGCCTTCATGTTCTGGGCCATGTCCAATGGTTCTTGCAG
GTGCAACATTTGTATATAATTAGCAAA
>gi|153800252|gb|EF492231.1| Influenza A virus (A/chicken/Israel/786/2001(H9N2)) hemagglutinin (HA) gene, complete cds
TTCTTAACTAGCAAAAATGGAAACAATATCGCTAATAACTATACTACTAGTAGTAACAGC
AAGCAATGCAGATAAAATCTGCATCGGCTACCAGTCAACAAACTCCACAGAAACTGTGGA
CACGCTAACAGAAACCAATGTTCCTGTGACACATGCCAAAGAATTAATCCACACAGAGCA
CAATGGAATGCTGTGTGCAACAAATCTGGGACATCCCCTCATTCTAGACACATGCACTAT
TGAAGGACTGATCTATGGCAACCCTTCTTGTGACCTGCTGTTGGGAGGAAGAGAATGGTC
CTACATCGTAGAAAGATCATCAGCTGTAAATGGAACGTGTTATCCTGGGAATGTAGAAAA
CCTAGAGGAACTCAGGACACTTTTTAGTTCCGCTAGTTCCTATCAAAGAATCCAAATCTT
CCCAGACACAATTTGGAATGTGACTTACACTGGAACAAGCAAAGCATGTTCAGGTTCATT
CTACAGGAGTATGAGATGGCTGACTCAAAAGAGCGGGTCTTACCCTGTTCAAGACGCCCA
ATACACAAATAATAGGGAAAAGAGCATTCTTTTCGTGTGGGGCATACATCATCCACCCAC
CGATACTGCACAGACAAATTTGTACATAAACACCGACACAACAACAAGCGTGACAACAGA
AGATTTAAATAGGATCTTCAAACCAGTGATAGGGCCGAGGCCCCTTGTCAATGGTCTGCA
GGGAAGAATTAATTATTATTGGTCGGTACTAAAACCAGGCCAGACATTGCGAGTAAGATC
CAACGGGAATCTAATTGCTCCATGGTATGGACACGTTCTTTCAGGAGGGAGCCATGGAAG
GATCCTGAAGACTGATTTAAACAGTGGTAATTGCGTAGTGCAATGTCAGACTGAAAAAGG
TGGCTTAAACAGTACATTGCCATTCCACAACATCAGTAAATATGCATTCGGAATTTGCCC
CAAATATGTTAGAGTTAAGAGTCTCAAACTGGCAGTCGGTCTGAGGAACGTGCCTGCTAG
ATCAAATAGAGGACTATTTGGAGCCATAGCTGGATTCATAGAGGGAGGTTGGCCAGGACT
AGTCGCTGGTTGGTATGGTTTCCAGCATTCAAATGATCAAGGGGTTGGTATGGCTGCAGA
TAGGGATTCAACTCAAAGGGCAATTGATAAAATAACATCCAAGGTAAATAATATAGTCGA
CAAGATGAACAAGCAATATGAAATAATTGATCATGAGTTCAGTGAGGTTGAAACTAGGCT
CAATATGATCAACAATAAGATTGATGACCAAATACAAGACGTATGGGCATATAATGCAGA
ATTGCTAGTACTACTTGAAAATCAGAAAACACTCGATGAGCATGATGCGAATGTGAACAA
TCTATATAACAAGGTGAAGAGGGCACTTGGCTCCAATGCAATGGAAGATGGGAAGGGCTG
TTTCGAGCTATACCACAAATGTGATGACCAGTGCATGGAAACAATTCGGAACGGGACCTA
TAATAGGAGAAAGTATAAAGAGGAATCAAAACTAGAGAGGCAGAAAATAGAAGGGGTCAA
GCTGGAATCTGAGGGAACTTACAAAATCCTTACCATTTATTCGACTGCCGCCTCATCTCT
TGTGCTTGCAATGGGGTTTGCTGCCTTCTTGTTCTGGGCCATGTCCAATGGGTCTTGCAG
GTGCAACATTTGTATATAATTATCAAA
>gi|153800250|gb|EF492230.1| Influenza A virus (A/turkey/Israel/747/2005(H9N2)) hemagglutinin (HA) gene, complete cds
TTCTTAACTAACAAAAATGGAAACAATATCACTAATAACTATACTACTAATATCAACAGC
AAGCAATGCAGATAAAATCTGCATCGGCTACCAGTCAACAAACTCCACCGAAACTGTGGA
CACGCTAACAGAAACCAATGTTCCTGTGACACATGCCAAAGAATTACTCCACGCAGAACA
CAACGGAATGCTGTGTGCAACAAATCTGGGACATCCCCTCATTCTAGACACATGCACCAT
CGAAGGACTGATCTATGGCAACCCTTCTTGTGACCTGCTGTTGGGAGGAAGAGAATGGTC
TTACATCGTTGAAAGACCATCAGCTGTAAATGGGACGTGTTATCCTGGGAATATAGAAAA
TCTAGAGGAACTCAGGACACTCTTCAGTTCCGCTAGTTCCTACCAAAGAATCCTAATTTT
CCCAGACACAATCTGGAATGTGACCTACACTGGAACAAGCAAAGCATGTTCAGATTCATT
CTACAGGAGTATGAGATGGCTGACTCAAAAAAGCGGGTCTTACCCTGTTCAAGACGCCCA
ATACACAAATAATAGGGAAAAGAGCATTCTTTTCGTGTGGGGCATACATCATCCACCCAC
CGATACTGAACAGACAAATCTGTACATAAACACCGACACAACAACAAGCGTGGCAACAGA
AGACTTAAATAGGGTCTTCAAACCAGTGATAGGGCCAAGGCCCCTTGCCAATGGTCAGCA
GGGAAGAATTAATTATTATTGGTCGGTACTAAAGCCAGGCCAGACATTGCGAGTAAGATC
CAATGGGAATCTAATTGCTCCATGGTATGGGCACATTCTTTCAGGAGGGAGCCATGGAAG
AATCCTGAAGACTGATTTAAAAAGTGGTAATTGCGTAGTGCAATGTCAGACTGAAAAAGG
TGGCTTAAACAGTACATTGCCATTCCACAATATCAGTAAATATGCATTCGGAACCTGCCC
CAAATACATTAGAGTTAAGAGTCTCAAACTGGCAGTCGGTCTGAGGAATGTGCCTGCTAG
ATCAGGTAGAGGACTATTCGGAGCCATAGCTGGATTCATAGAAGGAGGTTGGCCAGGACT
AGTAGCTGGTTGGTATGGTTTCCAGCATTCAAATGATCAAGGGGTTGGTATGGCTGCAGA
TAGGGATTCAACTCAAAAGGCAATTGATAAAATAACATCCAAGGTAAATAGTATAGTCGA
CAAGATGAACAAGCAATATGAAATAGTTGATCATGAGTTCAGTGAGATTGAAACTAGACT
CAACATGATCAATAATAAGATTGATGACCAAATACAAGACGTATGGGCATACAATGCAGA
ATTGCTAGTACTACTAGAAAATCAAAAAACACTCGATGAGCACGATGCGAACGTGAACAA
TCTGTATAACAAGGTGAAGAGGGCACTGGGCTCCAATGCGATGGAAGATGGGAAAGGCTG
TTTCGAACTATACCACAAATGTGATGACCAGTGCATGGAGACAATTCGGAACGGGACCTA
TAACAGGAGAAAGTATAAAGAGGAATCAAGACTGGAAAGGCAGAAAATAGAAGGGGTCAA
GCTGGAATCTGAAGGAACTTACAAAATCCTTACCATTTATTCGACTGTCGCCTCATCTCT
TGTGCTTGCAGTGGGGTTTGCTGCCTTCTTGTTCTGGGCCATGTCCAATGGTTCTTGCAG
GTGCAACATTTGTATATAATTAGCAAA
>gi|153800248|gb|EF492229.1| Influenza A virus (A/turkey/Israel/619/2002(H9N2)) hemagglutinin (HA) gene, complete cds
TTCTTAACTAGCAAAAATGGAAACAATATCACTAATAACTATACTACTAGTAGTAACAGC
AAGCAATGCAGATAAAATCTGCATCGGCTACCAGTCAACAAACTCCACAGAAACTGTGGA
CACGCTAACAGAAACCAATGTTCCTGTGACACATGCCAAAGAATTACTCCACACAGAGCA
CAATGGAATGCTGTGTGCAACAAATCTGGGACATCCCCTCATTCTAGACACATGCACTAT
TGAAGGACTGATCTATGGCAACCCTTCTTGTGACCTGCTGTTGGGAGGAAGAGAATGGTC
CTACATCGTAGAAAGATCATCAGCTGTAAATGGAACGTGTTATCCTGGGAATGTAGAAAA
CCTAGAGGAACTCAGGACACTTTTTAGTTCCGCTAGTTCCTATCAAAGAATCCAAATCTT
CCCAGACACAATTTGGAATGTGACTTACACTGGAACAAGCAAAGCATGTTCAGGTTCATT
CTACAGGAGTATGAGATGGCTGACTCAAAAGAGCGGGTCTTACCCTGTTCAAGACGCCCA
ATACACAAATAATAGGGAAAAGAGCATTCTTTTCGTGTGGGGCATACATCATCCACCCAC
CGATACTGAACAGACAAATTTGTACATAAACACCGACACAACAACAAGCGTGACAACAGA
AGATTTAAATAGGATCTTCAAACCAGTGATAGGGCCGAGGCCCCTTGTCAATGGTCTGCA
GGGAAGAATTAATTATTATTGGTCGGTACTAAAACCAGGCCAGACATTGCGAGTAAGATC
CAACGGGAATCTAATTGCTCCATGGTATGGGCACGTTCTTTCAGGAGGGAGCCATGGAAG
GATCCTGAAGACTGATTTAAACAGTGGTAATTGCGTAGTGCAATGTCAGACTGAAAAAGG
TGGCTTAAACAGTACATTGCCATTCCACAACATCAGTAAATATGCATTCGGAATTTGCCC
CAAATATGTTAGAGTTAAGAGTCTCAAACTGGCAGTCGGTCTGAGGAACGTGCCTGCTAG
ATCAAAGAGAGGACTATTTGGAGCCATAGCTGGATTCATAGAGGGAGGTTGGCCAGGACT
AGTCGCTGGTTGGTATGGTTTCCAGCATTCAAATGATCAAGGGGTTGGTATGGCTGCAGA
TAGGGATTCAACTCAAAGGGCAATTGATAAAATAACATCCAAGGTAAATAATATAGTCGA
CAAGATGAACAAGCAATATGAAATAATTGATCATGAGTTCAGTGAGGTTGAAACTAGGCT
CAATATGATCAACAATAAGATTGATGACCAAATACAAGACGTATGGGCATATAATGCAGA
ATTGCTAGTACTACTTGAAAATCAGAAAACACTCGATGAGCATGATGCGAATGTGAACAA
TCTATATAACAAGGTGAAGAGGGCACTTGGCTCCAATGCAATGGAAGATGGGAAGGGCTG
TTTCGAGCTATACCACAAATGTGATGACCAGTGCATGGAAACAATTCGGAACGGGACCTA
TAATAGGAGAAAGTATAAAGAGGAATCAAGACTAGAGAGGCAGAAAATAGAAGGGGTCAA
GCTTGAATCTGAGGGAACTTACAAAATCCTTACCATTTATTCGACTGCCGCCTCATCTCT
TGTGCTTGCAATGGGGTTTGCTGCCTTCTTGTTCTGGGCCATGTCCAATGGGTCTTGCAG
GTGCAACATTTGTATATAATTATCAAA
>gi|153800246|gb|EF492228.1| Influenza A virus (A/avian/Israel/584/2005(H9N2)) hemagglutinin (HA) gene, complete cds
TTCTCAGCTAACAGAAATGGAAACAATATCACTAATAACTATACTACTAATATCAACAGC
AAGCAATGCAGATAAAATCTGCATCGGCTACCAGTCAACAAACTCCACCGAAACTGTGGA
CACGCTAACAGAAACCAATGTTCCTGTGACACATGCCAAAGAATTACTCCACACAGAACA
CAATGGAATGCTGTGTGCAACAAATCTGGGACATCCTCTCATTCTAGACACATGCACTAT
TGAAGGACTGATCTATGGCAACCCTTCTTGTGACCTGCTGTTGGGAGGAAGAGAATGGTC
CTACATCGTTGAAAGACCATCAGCTGTAAATGGAACGTGTTATCCTGGGAATATAGAAAA
TCTAGAGGAACTCAGGACACTCTTTAGTTCCGCTAGTTCCTACCAAAGAATCCAAATTTT
CCCAGACACAATCTGGAATGTGACCTACACTGGAACAAGCAAAGCATGTTCAGATTCATT
CTACAGGAGTATGAGATGGCTGACTCAAAAAAGCGGGTCTTACCCTGTTCAAGATGCCCA
ATACACAAATAATAGGGAAAAGAGCATTCTTTTCGTGTGGGGCATACACCATCCACCTAC
CGATACTGCACAGACAAATTTGTACATAAACACCGACACAACAACAAGCGTGGCAACAGA
AGACTTAAATAGAGTCTTCAAACCAGTGATAGGGCCGAGGCCCCTTGCCAATGGTCTGCA
GGGAAGAATTAATTATTATTGGTCGGTACTAAAACCAGGCCAGACATTGCGAGTAAGATC
CAATGGGAATCTAATTGCTCCATGGTATGGGCACATTCTTTCAGGAGGGAGCCATGGAAG
AATCCTGAAGACTGATTTAAAAAGTGGTAATTGCGTAGTGCAATGTCAGACTGAAAAAGG
TGGCTTAAACAGTACATTGCCATTCCACAATATCAGTAAATATGCATTCGGAACCTGCCC
CAAATACATTAGAGTTAAGAGTCTCAAACTGGCAGTCGGTCTGAGGAATGTGCCTGCTAG
ATCAAGTAGAGGACTATTTGGAGCTATAGCTGGATTCATAGAAGGAGGTTGGCCAGGACT
AGTAGCTGGTTGGTATGGTTTCCAGCATTCAAATGATCAAGGGGTTGGTATGGCTGCAGA
TAGGGATTCAACTCAGAAGGCAATTGATAAAATAACATCCAAGGTTAATAGTATAGTTGA
CAAGATGAACAAGCAGTATGAAATAATTGATCATGAGTTCAGTGAAGTTGAAACTAGGCT
CAATATGATCAATAATAAGATTGATGACCAAATACAAGACGTATGGGCATACAATGCAGA
ATTGCTAGTACTACTTGAAAATCAAAAAACACTCGATGAGCACGATGCGAACGTGAACAA
TCTGTATAACAAGGTGAAGAGGGCACTGGGCTCCAATGCGATGGAAGATGGGAAAGGCTG
TTTCGAACTATACCACAAATGTGATGACCAGTGCATGGAGACAATTCGGAACGGGACCTA
TAATAGGAGAAAGTATAAAGAGGAGTCAAGGCTGGAAAGGCAGAAAATAGAAGGGGTCAA
ACTGGAATCTGAAGGAACTTACAAAATCCTTACCATTTATTCGACTGTCGCCTCATCTCT
TGTGCTTGCAATGGGATTTGCTGCCTTCTTGTTCTGGGCCATGTCCAATGGTTCTTGCAG
GTGCAACATTTGTATATAATTAGCAAA
>gi|153800244|gb|EF492227.1| Influenza A virus (A/chicken/Israel/554/2005(H9N2)) hemagglutinin (HA) gene, complete cds
TTCTTAACTAACAAAAATGGAAACAATATCACTAATAACTATACTACTAATATCAACAGC
AAGCAATGCAGATAAAATCTGCATCGGCTACCAGTCAACAAACTCCACCGAAACTGTGGA
CACGCTAACAGAAACCAATGTTCCTGTGACACATGCCAAAGAATTACTCCACACAGAACA
CAATGGAATGCTGTGTGCAACAAATCTGGGACATCCCCTCATTCTAGACACATGCACTGT
TGAAGGACTGATCTATGGCAACCCTTCTTGTGACCTGCTGTTGGGAGGAAGAGAATGGTC
CTACATCGTTGAAAGACCATCAGCTGTAAATGGAACGTGTTATCCTGGGAATATAGAAAA
TCTAGAGGAACTCAGGACACTCTTTAGTTCCGCTAGTTCCTACCAAAGAATCCAAATTTT
CCCAGACACAATCTGGAATGTGACCTACACTGGAACAAGCAAAGCATGTTCAGATTCATT
CTACAGGAGTATGAGATGGCTGACTCAAAAAAGCGGGTCTTACCCTCTTCAAGACGCCCA
ATACACAAATAATAGGGAAAAGAGCATTCTTTTTGTGTGGGGCATACACCATCCACCTAC
CGATACTGCACAGACAAATTTGTACATAAACACCGACACAACAACAAGCGTGGCAACAGA
AGACTTAAATAGGGTCTTCAAACCAGTGATAGGGCCGAGGCCCCTTGCCAATGGTCAGCA
GGGAAGAATTAATTATTATTGGTCGGTACTAAAACCAGGCCAGACATTGCGAGTAAGATC
CAATGGGAATCTAATTGCTCCATGGTATGGGCACATTCTTTCAGGAGGGAGCCATGGAAG
AATCCTGAAGACTGATTTAAAAAGTGGTAATTGCGTAGTGCAATGCCAGACTGAAAAAGG
TGGCTTAAACAGTACATTGCCATTTCACAATATCAGTAAATATGCATTCGGAACCTGCCC
CAAATACATTAGAGTTAAGAGCCTCAAACTGGCAGTCGGTCTGAGGAATGTGCCTGCTAG
ATCAAGTAGAGGACTATTTGGAGCYATAGCTGGATTCATAGAAGGAGGTTGGCCAGGACT
GGTAGCTGGTTGGTATGGTTTCCAGCATTCAAATGATCAAGGGGTTGGTATGGCTGCAGA
TAGGGATTCAACTCAGAAGGCAATTGATAAAATAACATCCAAGGTAAATAGTATAGTCGA
CAAGATGAACAAGCAATATGAAATAATTGATCATGAGTTCAGTGAGATTGAAACTAGGCT
CAATATGATCAATAATAAGATTGATGACCAAATACAAGACGTATGGGCATACAATGCAGA
ATTGCTAGTACTACTTGAAAATCAAAAAACACTCGATGAGCACGATGCGAACGTGAACAA
TCTGTATAACAAGGTGAAGAGGGCACTGGGCTCCAATGCGATGGAAGATGGGAAAGGCTG
TTTCGAACTATACCACAAATGTGATGACCAGTGCATGGAGACAATTCGGAACGGGACCTA
TAATAGGAGAAAGTATAAAGAGGAATCAAGGCTGGAAAGGCAGAAAATAGAAGGGGTCAA
ACTGGAATCTGAAGGAACTTACAAAATCCTTACCATTTATTCGACTGTCGCCTCATCTCT
TGTGCTTGCAATGGGATTTGCTGCCTTCTTGTTCTGGGCCATGTCCAATGGTTCTTGCAG
GTGCAACATTTGGATATAATAAGCAAA
>gi|153800242|gb|EF492226.1| Influenza A virus (A/turkey/Israel/425/2005(H9N2)) hemagglutinin (HA) gene, complete cds
TTCTTAACTAACAAAAATGGAGACAATATCACTAATAACTATACTGCTAATATCAACAGC
AAGCAATGCAGATAAAATCTGTATAGGCTACCAGTCAACAAACTCCACCGAAACTGTGGA
CACGCTAACAGAAACCAATGTTCCTGTGACACATGCCAAAGAATTACTCCACACAGAACA
CAATGGAATGCTGTGTGCAACTAACCTGGGACATCCCCTCATTCTAGACACATGCACTAT
AGAAGGACTGATCTATGGCAACCCTTCTTGTGACATGCTGTTGGAAGGAAGAGAATGGTC
CTACATCGTTGAAAGACCATCAGCTGTAAATGGAACGTGTTATCCTGGGAATATAGAAAA
TCTAGAGGAACTCAGGACACTCTTTAGTTCCGCTAGTTCCTACCAAAGAATCCAAATTTT
CCCAGACACAATCTGGAATGTGACCTACACTGGAACAAGCAAAGCATGTTCAGATTCATT
CTACAGGAGTATGAGATGGCTGACTCAAAAAAGCAGGTCTTACCCTGTTCAAGACGCCCA
ATACACAAATAATAGGGAAAAGAGCATTCTTTTCGTGTGGGGCATACATCATCCGCCCAC
CGATACTGAACAGACAAATTTGTACATAAACACCGACACAACAACAAGCGTGGCAACAGA
AGACTTAAATAGGGTCTTCAAACCAGTGATAGGGCCAAGGCCCCTTGCTAATGGTCAGCA
GGGAAGAATTAATTATTATTGGTCGGTACTAAAACCAGGCCAGACATTGCGAGTAAGATC
CAATGGGAATCTAATTGCTCCATGGTATGGGCACATTCTTTCAGGAGGGAGCCATGGAAG
AATCCTGAAGACTGATTTAAAAAGTGGTAATTGCGTAGTGCAATGTCAGACTGAAAAAGG
TGGCTTAAACAGTACATTGCCATTCCACAATATCAGTAAATATGCATTCGGAACCTGCCC
CAAATACATTAGAGTTAAGAGTCTCAAACTGGCAGTCGGTCTGAGGAATGTGCCTGCTAG
ATCAAGTAGAGGACTATTTGGGGCCATAGCTGGATTCATAGAAGGAGGTTGGCCAGGACT
AGTAGCTGGTTGGTATGGTTTCCAGCATTCAAATGATCAAGGGGTTGGTATGGCTGCAGA
TAGGGATTCAACTCAAAAGGCAATTGATAAAATAACATCCAAGGTAAATAGTATAGTCGA
CAAGATGAACAAGCAATATGAAATAATTGATCATGAGTTCAGTGAGATTGAAACTAGGCT
CAATATGATCAATAATAAGATTGATGACCAAATACAAGACGTATGGGCATACAATGCAGA
ATTGCTAGTACTACTTGAAAATCAAAAAACACTCGATGAGCACGATGCGAACGTGAACAA
TCTGTATAGCAAGGTGAAGAGGGCACTGGGCTCCAATGCGATGGAAGATGGGAAAGGCTG
TTTCGAACTATACCACAAATGTGATGACCAGTGCATGGAGACAATACGGAACGGGACATA
TAATAGGAGAAAGTATAAAGAGGAATCAAGACTGGAAAGGCAGAAAATAGAAGGGGTCAA
ACTGGAATCTGAGGGAACTTACAAAATCCTTACCATTTATTCGACTGTCGCCTCATCTCT
TGTACTTGCAATGGGGTTTGCTGCCTTCTTTTTCTGGGCCATGTCCAATGGTTCTTGCAG
GTGCAACATTTGTATATAATTAGCAAA
>gi|153800240|gb|EF492225.1| Influenza A virus (A/chicken/Israel/282/2005(H9N2)) hemagglutinin (HA) gene, complete cds
TTCTTAACTAACAAAAATGGAAACAATATCACTAATAACTATACTACTAATATCAACAGC
AAGCAATGCAGATAAAATCTGCATCGGCTACCAGTCAACAAACTCCACCGAAACTGTGGA
CACGCTAACAGAAACCAATGTTCCTGTGACACATGCCAAAGAATTACTCCACACAGAACA
CAATGGAATGCTGTGTGCAACAAATCTAGGACAGCCCCTCATTCTAGACACATGCACTAT
TGAAGGACTGATCTATGGCAACCCTTCTTGTGACCAGCTGTTGGGAGGAAGAGAATGGTC
CTACATCGTTGAAAGACCATCAGCTGTAAATGGAACGTGTTATCCTGGGAATGTAGAAAA
TCTAGAGGAACTCAGGACACTCTTTAGTTCCGCTAGCTCCTACCAAAGAATCCAAATTTT
CCCAGACACAATCTGGAATGTGACCTACACTGGAACAAGCAAAGCATGTTCAGATTCATT
CTACAGGAGTATGAGATGGCTGACTCAAAAAAGCGGGTCTTACCCTGTTCAAGACGCCCA
ATACACAAATAATAGGGAAAAGAGCATTCTTTTCGTGTGGGGCATACACCATCCACCTAC
CGATACTGCACAGACAAATTTGTACATAAACACCGACACAACAACAAGCGTGGCAACAGA
AGACTTAAATAGGGTCTTCAAACCAGTGATCGGGCCGAGGCCCCTTGCCAATGGTCTGCA
GGGAAGAATTAATTATTATTGGTCGGTACTAAAACCAGGCCAGACATTGCGAGTAAGATC
CAATGGGAATCTAATTGCTCCATGGTATGGGCACATTCTTTCAGGAGGGAGCCATGGAAG
AATCCTGAAGACTGATTTAAAAAGTGGTAATTGCGTAGTGCAATGTCAGACTGAAAAAGG
TGGCTTAAACAGTACATTGCCATTCCACAATATCAGTAAATATGCATTCGGAACCTGCCC
CAAATACATTAGAGTTAAGAGTCTCAAACTGGCAGTCGGTCTGAGGAATGTACCTGCTAG
ATCAAGTAGAGGACTATTTGGAGCCATAGCTGGATTCATAGAAGGAGGTTGGCCAGGACT
AGTAGCTGGTTGGTATGGTTTCCAGCATTCAAATGATCAAGGGGTTGGTATGGCTGCAGA
TAGGGATTCAACTCAGAAGGCAATTGATAAAATAACATCCAAGGTAAATAGTATAGTCGA
CAAGATGAACAAGCAATATGAAATAATTGATCATGAGTTCAGTGAGATTGAAACTAGGCT
CAATATGATCAACAATAAGATTGATGACCAAATACAAGACGTATGGGCATACAATGCAGA
ATTGCTAGTACTACTTGAAAATCAAAAAACACTCGATGAGCACGATGCGAACGTGAACAA
TCTGTATAACAAGGTGAAGAGGGCATTGGGCTCCAATGCGATGGAAGATGGGAAAGGCTG
TTTCGAACTATATCACAAATGTGATGACCAGTGCATGGAGACAATTCGGAACGGGACCTA
TAATAGGAGAAAGTATAAAGAGGAATCAAGGCTGAAAAGGCAGAAAATAGAAGGGGTAAA
ACTGGAATCTGAAGGAACTTACAAAATCCTTACCATTTATTCGACTGCCGCCTCATCTCT
TGTGCTTGCAATGGGGTTTGCTGCCTTCTTGTTCTGGGCCATGTCCAATGGTTCTTGCAG
GTGCAACATTTGTATATAATTAGCAAA
>gi|153800220|gb|EF492224.1| Influenza A virus (A/chicken/Israel/178/2006(H9N2)) hemagglutinin (HA) gene, complete cds
TTCTCAGCTAACAGAAATGGAAACAATATCACTAATAACTATACTACTAATATCAACAGC
AAGCAATGCAGATAAAATCTGCATCGGCTACCAGTCAACAAACTCCACCGAAACTGTGGA
CACGCTAACAGAAACCAATGTTCCTGTGACACATGCCAAAGAATTACTCCACACAGAACA
CAATGGAATGCTGTGTGCAACAAATCTGGGACATCCCCTCATTCTAGACACATGCACTAT
TGAAGGACTGATCTATGGCAACCCTTCTTGTGACCTGCTGTTGGGAGGAAGAGAATGGTC
CTACATCGTTGAAAGACCATCAGCTGTAAATGGAACGTGTTATCCTGGGAATATAGAAAA
TCTAGAGGAACTCAGGACACTCTTTAGTTCCGCTAGTTCCTACCAAAGAATCCAAATTTT
CCCAGACACAATCTGGAATGTGACCTACACTGGAACAAGCAAAGCATGTTCAGATTCATT
CTACAGGAGTATGAGATGGCTGACTCAAAAAAGCGGGTCTTACCCTGTTCAAGATGCCCA
ATACACAAATAATAGGGAAAAGAGCATTCTTTTCGTGTGGGGCATACACCATCCACCTAC
TGATACTGCACAGACAAATTTGTACATAAACACCGACACAACAACAAGCGTGGCAACAGA
AGACTTAAATAGAGTCTTCAAACCAGTGATAGGGCCGAGGCCCCTTGCCAATGGTCTGCA
GGGAAGAATTAATTATTATTGGTCGRTACTAAAACCAGGCCAGACATTGCGAGTAAGATC
CAATGGGAATCTAATTGCTCCATGGTATGGGCACATTCTTTCAGGAGGGAGCCATGGAAG
AATCCTGAAGACTGATTTAAGAATTGGTAATTGCGTAGTGCAATGTCAGACTGAAAAAGG
TGGCTTAAACAGTACATTGCCATTCCACAATATCAGTAAATATGCATTCGGAACCTGCCC
CAAATACATTAGAGTTAAGAGTCTCAAACTGGCAGTCGGTCTGAGGAATGTGCCTGCTAG
ATCAAGTAGAGGACTATTTGGAGCTATAGCTGGATTCATAGAAGGAGGTTGGCCAGGACT
AGTAGCTGGTTGGTATGGTTTCCAGCATTCAAATGATCAAGGGGTTGGTATGGCTGCAGA
TAGGGATTCAACTCAGAAGGCAATTGATAAAATAACATCCAAGGTTAATAGTATAGTTGA
CAAGATGAACAAGCAGTATGAAATAATTGATCATGAGTTCAGTGAAGTTGAAACTAGGCT
CAATATGATCAATAATAAGATTGATGACCAAATACAAGACGTATGGGCATACAATGCAGA
ATTGCTAGTACTACTTGAAAATCAAAAAACACTCGATGAGCACGATGCGAACGTGAACAA
TCTGTATAACAAGGTGAAGAGGGCACTGGGCTCCAATGCGATGGAAGATGGGAAAGGCTG
TTTCGAACTATACCACAAATGTGATGACCAGTGCATGGAGACAATTCGGAACGGGACCTA
TAATAGGAGAAAGTATAAAGAGGAATCAAGGCTGGAAAGGCAGAAAATAGAAGGGGTCAA
ACTGGAATCTGAAGGAACTTACAAAATCCTTACCATTTATTCGACTGTCGCCTCATCTCT
TGTGCTTGCAATGGGATTTGCTGCCTTCTTGTTCTGGGCCATGTCCAATGGTTCTTGCAG
GTGCAACATTTGTATATAATTAGCAAA
>gi|153800218|gb|EF492223.1| Influenza A virus (A/turkey/Israel/89/2005(H9N2)) hemagglutinin (HA) gene, complete cds
TTCTTAACTAACAAAAATGGAAACAATATCACTAATAACTATACTACTAATATCAACAGC
AAGCAATGCAGATAAAATCTGCATCGGCTACCAGTCAACAAACTCCACCGAAACTGTGGA
CACGCTAACAGAAACCAATGTTCCTGTGACACATGCCAAAGAATTACTCCACACAGAACA
CAATGGAATGCTGTGTGCAACAAATCTGGGACATCCCCTCATTCTAGACACATGCACTGT
TGAAGGACTGATCTATGGCAACCCTTCTTGTGACCTGCTGTTGGGAGGAAGAGAATGGTC
CTACATCGTTGAAAGACCATCAGCTGTAAATGGAACGTGTTATCCTGGGAATATAGAAAA
TCTAGAGGAACTCAGGACACTCTTTAGTTCCGCTAGTTCCTACCAAAGAATCCAAATTTT
CCCAGACACAATCTGGAATGTGACCTACACTGGAACAAGCAAAGCATGTTCAGATTCATT
CTACAGGAGTATGAGATGGCTGACTCAAAAAAGCGGGTCTTACCCTCTTCAAGACGCCCA
ATACACAAATAATAGGGAAAAGAGCATTCTTTTTGTGTGGGGCATACACCATCCACCTAC
CGATACTGCACAGACAAATTTGTACATAAACACCGACACAACAACAAGCGTGGCAACAGA
AGACTTAAATAGGGTCTTCAAACCAGTGATAGGGCCGAGGCCCCTTGCCAATGGTCAGCA
GGGAAGAATTAATTATTATTGGTCGGTACTAAAACCAGGCCAGACATTGCGAGTAAGATC
CAATGGGAATCTAATTGCTCCATGGTATGGGCACATTCTTTCAGGAGGGAGCCATGGAAG
AATCCTGAAGACTGATTTAAAAAGTGGTAATTGCGTAGTGCAATGCCAGACTGAAAAAGG
TGGCTTAAACAGTACATTGCCATTTCACAATATCAGTAAATATGCATTCGGAACCTGCCC
CAAATACATTAGAGTTAAGAGCCTCAAACTGGCAGTCGGTCTGAGGAATGTGCCTGCTAG
ATCAAGTAGAGGACTATTTGGAGCCATAGCTGGATTCATAGAAGGAGGTTGGCCAGGACT
GGTAGCTGGTTGGTATGGTTTCCAGCATTCAAATGATCAAGGGGTTGGTATGGCTGCAGA
TAGGGATTCAACTCAGAAGGCAATTGATAAAATAACATCCAAGGTAAATAGTATAGTCGA
CAAGATGAACAAGCAATATGAAATAATTGATCATGAGTTCAGTGAGATTGAAACTAGGCT
CAATATGATCAATAATAAGATTGATGACCAAATACAAGACGTATGGGCATACAATGCAGA
ATTGCTAGTACTACTTGAAAATCAAAAAACACTCGATGAGCACGATGCGAACGTGAACAA
TCTGTATAACAAGGTGAAGAGGGCACTGGGCTCCAATGCAATGGAAGATGGGAAAGGCTG
TTTCGAACTATACCACAAATGTGATGACCAGTGCATGGAGACAATTCGGAACGGGACCTA
TAATAGGAGAAAGTATAAAGAGGAATCAAGGCTGGAAAGGCAGAAAATAGAAGGGGTCAA
ACTGGAATCTGAAGGAACTTACAAAATCCTTACCATTTATTCGACTGTCGCCTCATCTCT
TGTGCTTGCAATGGGGTTTGCTGCCTTCTTGTTCTGGGCCATGTCCAATGGTTCTTGCAG
GTGCAACATTTGTATATAATTAGCAAA
>gi|153800216|gb|EF492222.1| Influenza A virus (A/chicken/Israel/29/2005(H9N2)) hemagglutinin (HA) gene, complete cds
TTCTTAACTAACAAAAATGGAAACAATATCACTAATAACTATACTACTAATATCAACAGC
AAGCAATGCAGACAAAATCTGCATCGGCTACCAGTCAACAAACTCCACCGAAACTGTGGA
CACGCTAACAGAAACCAATGTTCCTGTGACACATGCCAAAGAATTACTCCACACAGAACA
CAATGGAATGCTGTGTGCAACAAATCTGGGACATCCCCTCATTCTAGACACATGCACTAT
CGAGGGACTGATCTATGGCAACCCTTCTTGTGACCTGCTGTTGGGAGGAAGAGAATGGTC
CTACATCGTTGAAAGACCATCAGCTGTAAATGGGACGTGTTATCCTGGGAATATAGAAAA
TCTAGAGGAACTCAGGACACTCTTTAGTTCCGCTAGTTCCTACCAAAGAATCCAAATTTT
CCCAGACACAATCTGGAATGTGACCTACACTGGAACAAGCAAAGCATGTTCAGATTCATT
CTACAGGAGTATGAGATGGCTGACTCAAAAAAGCGGGTCTTACCCTGTTCAAGACGCCCA
ATACACAAATAATAGGGAAAAGAGCATTCTTTTCGTGTGGGGCATACATCATCCACCCAC
CGATACTGCACAGACAAATCTGTACATAAACACCGACACAACAACAAGCGTGGCAACAGA
AGACTTAAATAGGGTCTTCAAACCAGTGATAGGGCCAAGGCCCCTTGCCAATGGTCTGCA
GGGAAGAATTAATTATTATTGGTCGGTACTAAAACCAGGCCAGACATTGCGAGTAAGATC
CAATGGGAATCTAATTGCTCCATGGTATGGGCACATTCTTTCAGGAGGGAGCCATGGAAG
AATCCTGAAGACTGATTTAAAAAGTGGTAATTGCGTAGTGCAATGTCAGACTGAAAAAGG
TGGCTTAAACAGTACATTGCCATTTCACAATATCAGTAAATATGCATTCGGAACCTGCCC
CAAATACATTAGAGTTAAGAGTCTCAAACTGGCAGTCGGTCTGAGGAATGTGCCAGCTAG
ATCAAGTAGAGGACTATTCGGAGCCATAGCTGGATTCATAGAAGGAGGTTGGCCAGGACT
AGTAGCTGGTTGGTATGGTTTCCAGCATTCAAATGATCAAGGGGTTGGTATGGCTGCAGA
TAGGGATTCAACTCAAAAGGCAATTGATAAAATAACATCCAAGGTAAATAGTATAGTCGA
CAAGATGAACAAGCAATATGAAATAATTGATCATGAGTTCAGTGAGATTGAAACTAGGCT
CAATATGATCAATAATAAGATTGATGACCAAATACAAGACGTATGGGCATACAATGCAGA
ATTGCTAGTACTACTTGAAAATCAAAAAACACTCGATGAGCACGATGCGAACGTGAACAA
TCTGTATAACCAGGTGAAGAGGGCACTGGGCTCCAATGCGATGGAAGATGGGAAAGGCTG
CTTCGAACTATATCACAAATGTGATGACCAGTGCATGGAGACAATTCGGAATGGGACCTA
TAATAGGAGAAAGTATAAAGAGGAATCAAGACTGGAAAGGCAGAAAATAGAAGGGGTCAA
GCTGGAATCTGAAGGAACTTACAAAATCCTTACCATTTATTCGACTGTCGCCTCATCTCT
TGTGCTTGCAATGGGGTTTGCTGCCTTCTTGTTCTGGGCCATGTCCAATGGTTCTTGCAG
GTGCAACATTTGTATATAATTAGCAAA
>gi|153800214|gb|EF492221.1| Influenza A virus (A/chicken/Israel/90658/2000(H9N2)) hemagglutinin (HA) gene, complete cds
TTCTTAACTAGCAAAAATGGAAACAATATCACTAATAACTATACTACTAGTAGTAACAGC
AAGCAATGCAGATAAAATCTGCATCGGCTACCAGTCAACAAACTCCACAGAAACTGTGGA
CACGCTAACAGAAACCAATGTTCCTGTGACACATGCCAAAGAATTACTCCACACAGAGCA
CAATGGAATGCTGTGTGCAACAAATCTGGGACATCCCCTCATTCTAGACACATGCACTAT
TGAAGGACTGATCTATGGCAACCCTTCTTGTGACCTGCTGTTGGGAGGAAGAGAATGGTC
CTACATCGTAGAAAGATCATCAGCTGTAAATGGAACGTGTTATCCTGGGAATGTAGAAAA
CCTAGAGGAACTCAGGACACTTTTTAGTTCCGCTAGTTCCTATCAAAGAATCCAAATCTT
CCCAGACACAATTTGGAATGTGACTTACACTGGAACAAGCAAAGCATGTTCAGGTTCATT
CTACAGGAGTATGAGATGGCTGACTCAAAAGAGCGGGTCTTACCCTGTTCAAGACGCCCA
ATACACAAATAATAGGGAAAAGAGCATTCTTTTCGTGTGGGGCATACATCATCCACCCAC
CGATACTGCACAGACAAATTTGTACATAAACACCGACACAACAACAAGCGTGACAACAGA
AGATTTAAATAGGATCTTCAAACCAGTGATAGGGCCAAGGCCCCTTGTCAATGGTCTGCA
GGGAAGAATTAATTATTATTGGTCGGTACTAAAACCAGGCCAGACATTGCGAGTAAGATC
CAATGGGAATCTAATTGCTCCATGGTATGGGCACGTTCTTTCAGGAGGGAGCCATGGAAG
GATCCTGAAGACTGATTTAAACAGTGGTAATTGCGTAGTGCAATGTCAGACTGAAAAAGG
TGGCTTAAACAGTACATTGCCATTCCACAACATCAGTAAATATGCATTCGGAATCTGCCC
CAAATATGTTAGAGTTAAGAGTCTCAAACTGGCAGTCGGTCTGAGGAACGTGCCTGCTAG
ATCAAGTAGAGGACTATTTGGAGCCATAGCTGGATTCATAGAAGGAGGTTGGCCAGGACT
AGTCGCTGGTTGGTATGGTTTCCAGCATTCAAATGATCAAGGGGTTGGTATGGCTGCAGA
TAGGGATTCAACTCAAAGGGCAATTGATAAAATAACATCCAAGGTAAATAATATAGTCGA
CAAGATGAACAAGCAATATGAAATAATTGATCATGAGTTCAGTGAGGTTGAAACTAGGCT
CAATATGATCAATAATAAGATTGATGACCAAATACAAGACGTATGGGCATATAATGCAGA
ATTGCTAGTACTACTTGAAAATCAGAAAACACTCGATGAGCATGATGCGAACGTGAACAA
TCTATATAACAAGGTGAAGAGGGCACTGGGCTCCAATGCGATGGAAGATGGGAAAGGCTG
TTTCGAGCTATACCACAAATGTGATGACCAGTGCATGGAAACAATTCGGAACGGGACCTA
TAATAGGAGAAAGTATAAAGAGGAATCAAGACTAGAAAGGCAGAAAATAGAAGGGGTCAA
GCTGGAATCTGAGGGAACTTACAAAATCCTTACCATTTATTCGACTGTCGCCTCATCTCT
TGTGCTTGCAATGGGGTTTGCTGCCTTCTTGTTCTGGGCCATGTCCAATGGGTCTTGCAG
GTGCAACATTTGTATATAATTATCAAA
>gi|374719174|gb|JQ254937.1| Influenza A virus (A/chicken/Israel/32/2009(H9N2)) segment 4 hemagglutinin (HA) gene, complete cds
ATGGGAATAATATCACTGATGACTATACTACTAGTAGTAACAACAAGCAATGCAGATAAA
ATCTGCATTGGCCACCAGTCAACAAATTCCACAGAAACTGTGGACACGCTAACAGAAACT
AATGTTCCTGTGACACATGCCAAAGAATTGCTCCACACAGAGCACAATGGAATGCTGTGT
GCAACAAATCTGGGACATCCCCTCATCCTAGACACATGCACTATCGAAGGACTTGTCTAT
GGTAACCCTTCTTGTGATCTGTTGTTGGGGGGAAGGGAATGGTCCTACATCGTTGAAAGA
CCATCGGCTGTAAATGGAACGTGTTACCCTGGGAATGTGGAAAACTTAGAGGAACTCAGA
ACACTCTTTAGTTCCTCTAGTTCCTATCAAAGAATCCAAATATTCCCAGACACAATCTGG
AATGTGACTTACACTGGAACAAGCAAATCATGTTCAGATTCATTCTACAGGAATATGAGA
TGGCTGACTCAAAAGAACGGGGTTTATCCTGCTCAAGACGCCCAATACACAAATAACCGG
GGAAAAGACATTCTTTTCGTGTGGGGCATACATCATCCACCCACCGATACTGCACAGACG
AATTTGTACACAAGAACCGACACAACAACAAGTGTAACAACAGAAAATTTAGATAGGACC
TTCAAACCATTGATAGGGCCAAGGCCCCTTGTCAATGGTCTGATTGGAAGAATCAATTAT
TATTGGTCAGTACTAAAACCAGGCCAGACATTGCGAGTAAGATCCAATGGGAATTTGATT
GCTCCATGGTTTGGACACGTTCTCTCAGGAGAGAGCCATGGTAGAATCCTGAAAACTGAT
TTAAAAAGTGGTAATTGTGTAGTGCAATGTCAGACTGAAAAAGGTGGCTTAAACAGTACA
TTGCCTTTCCACAATATCAGTAAATATGCATTTGGGACTTGCCCCAAATATATTGGAGTC
AAGAGTCTCAAACTGGCAATCGGTCTGAGAAACGTGCCTGCTAGGTCAAGTAGAGGACTA
TTTGGAGCCATAGCTGGATTCATAGAAGGAGGTTGGCCAGGGTTAGTCGCCGGTTGGTAT
GGTTTCCAGCATACAAATGATCAAGGGGTTGGTATGGCTGCAGATAGGGATTCAACTCAA
AAGGCAGTTGATAAAATAACATCCAAGGTGAATAATATAGTCGACAAGATGAACAAGCAA
TATGAAATAATTGATCATGAATTCAGTGAGGTTGAAACTAGACTCAATATGATCAATAAT
AAGATTGATGACCAAATACAAGACGTATGGGCATATAATGCAGAGTTGCTAGTACTACTT
GAGAACCAGAAAACACTCGATGAGCATGACGCGAACGTGAACAACCTATATAACAAGGTG
AAAAGGGCCTTGGGCTCCAATGCGATGGAAGATGGGAAGGGCTGTTTCGAGCTATACCAC
AAATGTGATAACCAATGCATGGAAACTATTCGGAATGGGACCTATAATAGGAGAAAGTAC
AGAGAGGAATCAAGACTAGAAAGACAGAAAATAGAGGGGGTCAAACTGGAATCTGAGGGG
ACTTACAAAATACTTACCATTTATTCGACTGTCGCCTCATCTCTTGTACTTGCAATGGGG
TTTGCTGCCTTCTTGTTCTGGGCCATGTCCAATGAATCATGCAGGTGCAACATCTGTATA
TAATTAGCAAAAACACCCTTGTTTCTACT
>gi|374719155|gb|JQ254940.1| Influenza A virus (A/turkey/Israel/311/2009(H9N2)) segment 4 hemagglutinin (HA) gene, complete cds
TAACTAGCAAAAATGGGAATAATATCACTGATGACTATACTACTATTAGTAACAACAAGC
AATGCAGATAAAATATGCATTGGCCATCAGTCAACAAATTCCACAGAAACTGTGGACACA
CTAACAGAAACTAATGTTCCTGTGACACATGCCAAAGAATTGCTCCACACAGAGCACAAT
GGAATGCTGTGTGCAACAAATCTGGGAAATCCCCTCATCCTAGACACATGCACTATCGAA
GGACTTATCTATGGTAACCCTTCTTGTGACATGTTGTTGGGGGGAAGGGAATGGTCCTAT
ATCGTTGAAAGACCATCAGCGGTAAATGGAACATGTTACCCTGGGAATGTGGAAAACTTA
GAGGAACTCAGAATACTTTTTAGTTCCTCTAGTTCCTATCAAAGAATTCAAATATTCCCA
GACACAATCTGGAATGTGACTTACACTGGAACAAGCAAATCATGTTCAGATTCATTCTAC
AGGAATATGAGATGGCTAACTCAAAAGAACGGGGGTTATCCTGTTCAAGACGCCCAATAC
ACGAATAATCGGGGAAAGGACATTCTTTTCGTTTGGGGCATACATCATCCACCCACCGAT
ACTGCACAGACGAATTTGTACACAAGAACCGACACAACAACAAGCGTAACAACAGAAAAT
TTGGATAGGACCTTCAAACCATTGATAGGGCCAAGGCCCCTTGTCAATGGTCTGATTGGA
AGAATTAATTATTATTGGTCGGTACTAAAACCAGGCCAGACATTGCGAGTAAGATCCAAT
GGGAATCTAATTGCTCCATGGTTTGGACACGTTCTCTCAGGAGAGAGCCATGGGAGAATT
CTGAAAACTGATTTAAACAGTGGTAATTGTGTAGTGCAATGTCAGACTGAAAAAGGTGGC
CTAAACAGTACATTACCTTTCCACAATATCAGTAAATATGCATTTGGGGATTGCCCCAAA
TATATTGGAGTCAAGAGTCTCAAACTGGCAATCGGTCTGAGAAATGTGCCTGCCAGGTCA
AGTAGAGGGCTATTTGGAGCCATAGCTGGATTCATAGAAGGAGGTTGGCCAGGGCTGGTT
GCCGGTTGGTATGGTTTCCAGCATTCAAATGACCAAGGGGTTGGTATGGCTGCAGATAGG
GATTCAACTCAAAAGGCAGTTGACAAAATAACATCCAAGGTGAATAATATAGTCGACAAG
ATGAACAAGCAATATGAAATAATTGATCATGAATTCAGTGAGGTTGAAACTAGACTCAAT
ATGATCAATAACAAGATTGATGACCAAATACAAGATGTATGGGCATATAATGCAGAGTTG
CTAGTACTACTTGAGAACCAGAAAACACTCGATGAGCATGACGCAAACGTGAACAACCTA
TATAACAAGGTGAAAAGGGCCTTGGGCTCCAATGCGATGGAAGATGGGAAGGGCTGTTTC
GAGCTATACCACAAATGTGATGATCAATGCATGGAAACTATTCGGAACGGGACCTATAAT
AGGAGAAAGTACAAAGAGGAATCAAGACTAGAAAGGCAGAAAATAGAGGGAGTTAAACTG
GAATCTGAGGGGACTTACAAAATACTTACCATTTATTCGACTGTCGCCTCATCTCTTGTA
CTTGCAATGGGGTTTGCTGCCTTCTTATTCTGGGCCATGTCAAATGGATCATGCAGGTGC
AACATCTGTATATAATTAGCAAAAACACCCTTGTTTCTACT
>gi|374719134|gb|JQ254942.1| Influenza A virus (A/chicken/Israel/1067/2010(H9N2)) segment 4 hemagglutinin (HA) gene, complete cds
ATGGAAATAATATCACTGATGACTGTACTACTAGTAGTAACAACAAGCAATGCAGATAAA
ATATGCATTGGCCACCAATCAACAAACTCCACAGAAACTGTGGACACACTAACAGAAAAT
AATGTTCCTGTGACACATGCCAAAGAACTGCTCCACACAGAGCACAATGGAATGCTGTGC
GCAACAAATCTAGGAAATCCCCTCATCCTAGACACATGCACCATCGAAGGACTTATCTAT
GGCAACCCTTCTTGTGACATGTTATTGGGGGGAAGGGAGTGGTCCTACATCGTTGAAAGA
CCATCAGCGGTAAATGGAACATGTTACCCTGGGAATGTGGAAAACTTAGAAGAACTCAGA
ACACTTTTTAGTTCCTCTAGTTCCTATCAAAGAATTCAAATATTCCCAGACACAATATGG
AATGTGACCCACACTGGAACAAGCAAATCATGTTCGGACTCATTCTACAGGAATATGAGA
TGGCTAACTCAAAAGAACGGGGCCTATCCTGTTCAAGACGCCCAATTCACAAATAATCGG
GGAAAGGACATTCTTTTTGTGTGGGGCATACATCATCCACCCACTGATACTGCACAGACG
AATTTGTACACAAGAACCGACACAACAACAAGTGTAACAACAGAGAATTTAGATAGGACC
TTCAAACCATTGATAGGGCCAAGGCCCCTTGTCAATGGTCTGATTGGAAGAATTAATTAT
TATTGGTCGGTACTAAAACCAGGCCAGACATTGCGAGTAAGATCCAATGGGAATCTAATT
GCTCCGTGGTTTGGACACGTTCTCTCAGGAGAGAGCCATGGGAGAATCCTGAAAACTGAT
TTAAACAGTGGCAATTGTGTAGTGCAATGTCAGACAGAAAAAGGTGGCCTAAACAGTACA
TTGCCTTTCCACAATATCAGTAAATATGCATTTGGAAATTGCCCCAAATATATTGGAGTC
AAGAGTCTCAAACTGGCAATCGGTCTGAGAAACGTGCCTGCCAGGTCAAGTAGAGGACTA
TTTGGAGCCATAGCTGGATTTATAGAAGGAGGTTGGCCAGGGCTAGTCGCCGGTTGGTAT
GGTTTCCAGCATTCAAATGATCAAGGGGTTGGTATAGCTGCAGATAGGGATTCAACTCAA
AAGGCAGTTGACAAAATTACATCCAAGGTGAATAATATAGTCGACAAAATGAACAAGCAA
TATGAAATAATTGATCATGAATTCAGTGAGGTTGAAACCAGGCTCAATATGATCAATAAC
AAGATTGATGACCAAATACAAGATGTATGGGCATATAATGCAGAGCTGCTAGTACTACTT
GAGAACCAGAAAACACTCGATGAGCATGACGCAAACGTGAATAACCTATATAACAAGGTG
AAAAGGGCCTTGGGCTCCAATGCGATGGAAGATGGGAAAGGCTGTTTCGAGCTATACCAC
AAATGTGATGACCAATGCATGGAAACTATTCGGAACGGGACCTATAACAGGAGAAAGTAC
AAAGAGGAATCAAGACTAGAAAGGCAGAAAATAGAGGGAGTCAAACTGGAATCTGAGGGG
ATTTACAAAATACTTTCTATTTATTCGACTGTCGCCTCATCTCTTGTACTTGCAATGGGG
TTTGCTGCCTTCTTATTCTGGGCCATGTCAAATGGATCGTGCAGGTGCAACATCTGTCTA
TAATTAGCAAAAACACCCTTGTTTCTA
>gi|374719115|gb|JQ254945.1| Influenza A virus (A/chicken/Israel/1167/2010(H9N2)) segment 4 hemagglutinin (HA) gene, complete cds
ATGGAAACAATATCACTGATGACTATACTACTAGTAATAACAACAAGCAATGCAGATAAA
ATCTGCATTGGCCACCAGTCAACAAATTCCACAGAAACTGTGGACACGCTAACAGAAACT
AATGTTCCTGTGACACATGCCAAAGAATTGCTCCACACAGAGCACAATGGAATGCTGTGT
GCAACAAATCTGGGACGTCCCCTCATCCTAGACACATGCACTATCGAAGGACTTGTCTAT
GGTAACCCTTCCTGTGATCTGCTGTTGGGGGGAAGAGAATGGTCCTACATCGTTGAAAGA
CCATCAGCTGTAAATGGAACGTGTTACCCTGGGAATGTAGAAAATTTAGAAGAACTCAGA
ACACTTTTTAGTTCCTCTAGTTCCTACCAAAGAATCCAAATGTTCCCAGACACAATCTGG
AATGTGACTTACACTGGAACAAGCAAATCATGTTCAGATTCATTCTACAGGAATATGAGA
TGGCTGACTCAAAAGAACGGGGTTTATCCTGTTCAAGACGCTCAATACACAAATAATCGG
GGAAAAGACATTCTTTTCGTGTGGGGTATACATCATCCACCCACTGATACTGCACAGACG
AATTTGTACACAAGAACCGACACAACAACAAGTGTAACCACAGAAAATTTAGATAGAACC
TTCAAACCATTGATAGGACCAAGGCCTCTTGTCAATGGTCTTATTGGAAGAATTAATTAT
TATTGGTCAGTACTAAAACCAGGCCAGACATTGCGAGTAAGATCCAATGGGAATTTGATT
GCTCCATGGTTTGGACACGTTCTCTCAGGGGAGAGCCATGGTAGAATCCTGAAAACTGAT
TTAAACAGTGGTAATTGTGTAGTGCAATGTCAGACTGAAAAAGGTGGCCTAAACAGTACA
TTGCCTTTCCACAACATCAGTAAATATGCATTTGGGACTTGCCCCAAATATATTGGAGTC
AAGAGTCTCAAATTGGCAATCGGTCTGAGAAACGTGCCAGCTAGGTCAAGTAGAGGACTA
TTCGGAGCCATAGCTGGATTCATAGAAGGAGGTTGGCCAGGGCTAGTCGCCGGGTGGTAT
GGTTTCCAGCATTCAAATGATCAAGGGGTTGGTATGGCTGCAGATAGGGATTCAACTCAA
AAGGCAGTTGATAAAATAACATCCAAGGTGAATAATATAGTCGACAAGATGAACAAGCAA
TATGAAATAATTGATCATGAATTCAGTGAGGTTGAAACTAGACTTAATATGATCAATAAT
AAGATTGATGACCAAATACAAGATGTATGGGCATATAATGCAGAGTTGCTAGTACTACTT
GAGAACCAGAAAACACTCGATGAGCATGACGCAAACGTGAACAACCTATACAACAAGGTG
AAAAGGGCTTTGGGCTCCAATGCGATTGAAGATGGGAAGGGCTGTTTCGAGTTATACCAC
AAATGTGATAACCAATGCATGGAAACTATTCGGAATGGGACCTATAATAGGAGAAAGTAC
AAAGAGGAGTCAAGACTAGAAAGACAGAGAATAGAAGGGGTCAAACTGGAATCTGAGGGG
ACTTACAAAATACTTACCATTTATTCGACTGTCGCCTCATCTCTTGTACTTGCAATGGGG
TTTGCTGCCTTCCTATTCTGGGCCATGTCCAATGGATCATGCAGGTGCAACATCTGTATA
TAATTAGCATAAACACCCTTGTTTCTACTA
>gi|374719096|gb|JQ254948.1| Influenza A virus (A/chicken/Israel/1184/2010(H9N2)) segment 4 hemagglutinin (HA) gene, complete cds
TTAACTAGCAAAAATGGAAACAATATCACTGATGACTATACTACTAGTAATAACAACAAG
CAATGCAGATAAAATCTGCATTGGCCACCAGTCAACAAATTCCACAGAAACTGTGGACAC
GCTAACAGAAACTAATGTTCCTGTGACACATGCCAAAGAATTGCTCCACACAGAGCACAA
TGGAATGCTGTGTGCAACAAATCTGGGACGTCCCCTCATCCTAGACACATGCACTATCGA
AGGACTTGTCTATGGTAACCCTTCCTGTGATCTGCTGTTGGGGGGAAGAGAATGGTCCTA
CATCGTTGAAAGACCATCAGCTGTAAATGGAACGTGTTACCCTGGGAATGTAGAAAATTT
AGAAGAACTCAGAACACTTTTTAGTTCCTCTAGTTCCTACCAAAGAATCCAAATGTTCCC
AGACACAATCTGGAATGTGACTTACACTGGAACAAGCAAATCATGTTCAGATTCATTCTA
CAGGAATATGAGATGGCTGACTCAAAAGAACGGGGTTTATCCTGTTCAAGACGCTCAATA
CACAAATAATCGGGGAAAAGACATTCTTTTCGTGTGGGGTATACATCATCCACCCACTGA
TACTGCACAGACGAATTTGTACACAAGAACCGACACAACAACAAGTGTAACCACAGAAAA
TTTAGATAGAACCTTCAAACCATTGATAGGACCAAGGCCTCTTGTCAATGGTCTTATTGG
AAGAATTAATTATTATTGGTCAGTACTAAAACCAGGCCAGACATTGCGAGTAAGATCCAA
TGGGAATTTGATTGCTCCATGGTTTGGACACGTTCTCTCAGGGGAGAGCCATGGTAGAAT
CCTGAAAACTGATTTAAACAGTGGTAATTGTGTAGTGCAATGTCAGACTGAAAAAGGTGG
CCTAAACAGTACATTGCCTTTCCACAACATCAGTAAATATGCATTTGGGACTTGCCCCAA
ATACATTGGAGTCAAGAGTCTCAAATTGGCAATCGGTCTGAGAAACGTGCCCGCTAGGTC
AAGTAGAGGACTATTCGGAGCCATAGCTGGATTCATAGAAGGAGGTTGGCCAGGGCTAGT
CGCCGGGTGGTATGGTTTCCAGCATTCAAATGATCAAGGGGTTGGTATGGCTGCAGATAG
GGATTCAACTCAAAAGGCAGTTGATAAAATAACATCCAAGGTGAATAATATAGTCGACAA
GATGAACAAGCAATATGAAATAATTGATCATGAATTCAGTGAGGTTGAAACTAGACTTAA
TATGATCAATAATAAGATTGATGACCAAATACAAGATGTATGGGCATATAATGCAGAGTT
GCTAGTACTACTTGAGAACCAGAAAACACTCGATGAGCATGACGCAAACGTGAACAACCT
ATATAACAAGGTGAAAAGGGCTTTGGGCTCCAATGCGATTGAAGATGGGAAGGGCTGTTT
CGAGTTATACCACAAATGTGATAACCAATGCATGGAAACTATTCGGAATGGGACCTATAA
TAGGAGAAAGTACAAAGAGGAGTCAAGACTAGAAAGACAGAGAATAGAAGGGGTCAAACT
GGAATCTGAGGGGACTTACAAAATACTTACCATTTATTCGACTGTCGCCTCATCTCTTGT
ACTTGCAATGGGGTTTGCTGCCTTCCTATTCTGGGCCATGTCTAATGGATCATGCAGGTG
CAACATCTGTATATAATTAGCAAAAACACCCTTGTTT
>gi|374719079|gb|JQ254952.1| Influenza A virus (A/chicken/Israel/1293/2010(H9N2)) segment 4 hemagglutinin (HA) gene, complete cds
ATGGAAACAATATCACTGATGACCATACTACTTGTAATAACAACAAGCAATGCAGACAAA
ATCTGCATTGGCCACCAGTCAACAAATTCCACAGAAACTGTGGACACGCTAACAGAAACT
AATGTTCCTGTGACACATGCCAAAGAATTGCTCCACACAGAGCACAATGGAATGCTGTGT
GCAACAAATCTGGGACGTCCCCTCATCCTAGACACATGCACTATCGAAGGACTTGTCTAT
GGTAACCCTTCCTGTGATCTGCTGTTGGGGGGAAGAGAATGGTCCTACATCGTTGAAAGA
CCATCAGCTGTAAATGGAACGTGTTACCCTGGGAATGTAGAAAATTTAGAAGAACTTAGA
ACACTTTTTAGTTCCTCTAGTTCCTACCAAAGAATCCAAATGTTCCCAGACACAATCTGG
AATGTGACTTACACTGGAACAAGCAAATCATGTTCAGATTCATTCTACAGGAATATGAGA
TGGCTGACTCAAAAGAACGGGGTTTATCCTGTTCAAGACGCTCAATACACAAATAATCGG
GGAAAAGACATTCTTTTCGTGTGGGGTATACATCATCCACCCACTGATACTGCACAGACG
AATTTGTACACAAGAACCGACACAACAACAAGTGTAACCACAGAAAATTTAGATAGAACC
TTCAAACCATTGATAGGACCAAGGCCTCTTGTCAATGGTCTTATTGGAAGAATTAATTAT
TATTGGTCAGTACTAAAACCAGGCCAGACATTGCGAGTAAGATCCAATGGGAATTTGATT
GCTCCATGGTTTGGACACGTTCTCTCAGGGGAGAGCCATGGTAGAATCCTGAAAACTGAT
TTAAACAGTGGTAATTGTGTAGTGCAATGTCAGACTGAAAAAGGTGGCCTAAACAGTACA
TTGCCTTTCCACAACATCAGTAAATATGCATTTGGGACTTGCCCCAAATATATTGGAGTC
AAGAGTCTCAAATTGGCAATCGGTCTGAGAAACGTGCCAGCTAGGTCAAGTAGAGGACTA
TTCGGAGCCATAGCTGGATTCATAGAAGGAGGTTGGCCAGGGCTAGTCGCCGGGTGGTAT
GGTTTCCAGCATTCAAATGATCAAGGGGTTGGTATGGCTGCAGATAGGGATTCAACTCAA
AAGGCAGTTGATAAAATAACATCCAAGGTGAATAATATAGTCGACAAGATGAACAAGCAA
TATGAAATAATTGATCATGAATTCAGTGAGGTTGAAACTAGACTTAATATGATCAATAAT
AAGATTGATGACCAAATACAAGATGTATGGGCATATAATGCAGAGTTGCTAGTACTACTT
GAGAACCAGAAAACACTCGATGAGCATGACGCAAACGTGAACAACCTATATAACAAGGTG
AAAAGGGCTTTGGGCTCCAATGCGATTGAAGATGGGAAGGGCTGTTTCGAGTTATACCAC
AAATGTGATAACCAATGCATGGAAACTATTCGGAATGGGACCTATAATAGGAGAAAGTAC
AAAGAGGAGTCAAGACTAGAAAGACAGAGAATAGAAGGGGTCAAACTGGAATCTGAGGGG
ACTTACAAAATACTTACCATTTATTCGACTGTCGCCTCATCTCTTGTACTTGCAATGGGG
TTTGCTGCCTTCCTATTCTGGGCCATGTCCAATGGATCATGCAGGTGCAACATCTGTATA
TAAT
>gi|374719059|gb|JQ254954.1| Influenza A virus (A/chicken/Israel/1302/2010(H9N2)) segment 4 hemagglutinin (HA) gene, complete cds
ACTAACAAAATGGAAATAATATCACTGATGACTGTACTACTAGTAGTAACAACAAGCAAT
GCTGATAAAATATGCATTGGCCATCAATCAACAAACTCCACAGAAACTGTGGACACACTA
ACAGAAAATAATATTCCTGTGACACATGCCAAAGAACTGCTCCACACAGAGCACAATGGA
ATGCTGTGTGCAACAAATCTGGGAAATCCCCTCATCCTAGACACATGCACTATCGAAGGA
CTTATCTATGGCAACCCTTCTTGTGACATGTTATTGGGGGGAAGGGAATGGTCCTACATA
GTTGAAAGACCATCAGCGGTAAATGGAACATGTTACCCTGGGAATGTGGAAAACTTAGAG
GAACTCAGAACACTTTTTAGTTCCTCTAGTTCCTACCAAAGAATCCAAATATTCCCAGAC
ACAATATGGAATGTGACCCACACTGGAACAAGCAAATCATGTTCGGACTCATTCTACAGG
AATATGAGATGGCTAACTCAAAAGAACGGGGCCTATCCTGTTCAAGACGCCCAATTCACA
AATAATCGGGGAAAGGACATTCTTTTTGTGTGGGGCATACATCATCCACCTACTGATACT
GCACAGACGAATTTGTACACAAGAACCGACACAACAACAAGTGTAACAACAGAGAATTTA
GATAGGACCTTCAAACCATTGATAGGGCCAAGGCCCCTTGTCAATGGTCTGATTGGAAGA
ATTAATTATTATTGGTCGGTACTAAAACCAGGCCAGACATTGCGAGTGAGATCCAATGGG
AATCTAATTGCTCCGTGGTTTGGACACGTTCTCTCAGGAGAGAGCCATGGGAGAATCCTG
AAAACTGATTTAAACAGTGGCAATTGTGTAGTGCAATGTCAGACTGAAAAAGGTGGCCTA
AACAGTACATTGCCTTTCCACAATATCAGTAAATATGCATTTGGAAATTGCCCCAAATAT
ATTGGAGTCAAGAGTCTCAAACTTGCAATCGGTCTGAGAAACGTGCCTGCCAGGTCAAGT
AGAGGACTATTTGGAGCCATAGCTGGATTTATAGAAGGAGGTTGGCCAGGGCTAGTCGCC
GGTTGGTATGGTTTCCAGCATTCAAATGATCAAGGGGTTGGTATGGCTGCAGATAGGGAT
TCAACTCAAAAGGCAGTTGACAAAATTACATCCAAGGTGAATAATATAGTCGACAAAATG
AACAAGCAATATGAAATAATTGATCATGAATTCAGTGAGGTTGAAACTAGACTCAATATG
ATCAATAACAAGATTGATGACCAAATACAAGATGTATGGGCATATAATGCAGAGCTGCTA
GTACTACTTGAGAACCAGAAAACACTCGATGAGCATGACGCAAACGTGAATAACCTATAT
AACAAGGTGAAAAGGGCCTTGGGCTCCAACGCGATGGAAGATGGGAAAGGCTGTTTCGAG
CTATACCACAAATGTGATGACCAATGCATGGAAACTATTCGGAACGGGACCTATAACAGG
AGAAAGTACAAAGAGGAATCAAGACTAGAAAGGCAGAAAATAGAGGGAGTCAAACTGGAA
TCTGAGGGGATTTACAAAATACTTTCTATTTATTCGACTGTCGCCTCATCTCTTGTACTT
GCAATGGGGTTTGCTGCCTTCTTATTCTGGGCCATGTCAAATGGATCGTGCAGGTGCAAC
ATCTGTATATAA
>gi|398324732|gb|JX273544.1| Influenza A virus (A/chicken/Israel/421201/2004(H9N2)) segment 4 hemagglutinin (HA) gene, complete cds
AGCAAAAGCAGGGGAATTTCTTAACTAACAAAAATGGAAACAATATCACTAATAACTATA
CTACTAATATCAACAGCAAGCAATGCAGATAAAATCTGCATCGGCTACCAGTCAACAAAC
TCCACCGAAACTGTGGACACGCTAACAGAAACCAATGTTCCTGTGACACATGCCAAAGAA
TTACTCCACACAGAACACAATGGAATGCTGTGTGCAACAAATCTGGGACATCCCCTCATT
CTAGACACATGCACTATTGAAGGACTGATCTATGGCAACCCTTCTTGTGACCTGCTGTTG
GGAGGAAGAGAATGGTCCTACATCGTTGAAAGACCATCAGCTGTAAATGGAACGTGTTAT
CCTGGGAATATAGAAAATCTAGAGGAACTCAGGACACTCTTTAGTTCCGCTAGTTCCTAC
CAAAGAATCCAAATTTTCCCAGACACAATCTGGAATGTGACCTACACTGGAACAAGCAAA
GCATGTTCAGATTCATTCTACAGGAGTATGAGATGGCTGACTCAAAAAAGCGGGTCTTAC
CCTGTTCAAGACGCCCAATACACAAATAATAGGGAAAAGAGCATTCTTTTCGTGTGGGGC
ATACACCATCCACCTACCGATACTGCACAGACAAATTTGTACATAAACACCGACACAACA
ACAAGCGTGGCAACAGAAGACTTAAATAGGGTCTTCAAACCAGTGATAGGGCCGAGGCCC
CTTGCCAATGGTCTGCAGGGAAGAATTAATTATTATTGGTCGGTACTAAAACCAGGCCAG
ACATTGCGAGTAAGATCCAATGGGAATCTAATTGCTCCATGGTATGGGCACATTCTTTCA
GGAGGGAGCCATGGAAGAATCCTGAAGACTGATTTAAAAAGTGGTAATTGCGTAGTGCAA
TGTCAGACTGAAAAAGGTGGCTTAAACAGTACATTGCCATTCCACAATATCAGTAAATAT
GCATTCGGAACCTGCCCCAAATACATTAGAGTTAAGAGTCTCAAACTGGCAGTCGGTCTG
AGGAATGTGCCTGCTAGATCAAGTAGAGGACTATTTGGAGCCATAGCTGGATTCATAGAA
GGAGGTTGGCCAGGACTAGTAGCTGGTTGGTATGGTTTCCAGCATTCAAATGATCAAGGG
GTTGGTATGGCTGCAGATAGGGATTCAACTCAAAAGGCAATTGATAAAATAACATCCAAG
GTAAATAGTATAGTCGACAAGATGAACAAGCAATATGAAATAATTGATCATGAGTTCAGT
GAGATTGAAACTAGGCTCAATATGATCAATAATAAGATTGATGACCAAATACAAGACGTA
TGGGCATACAATGCAGAATTGCTAGTACTACTTGAAAATCAAAAAACACTCGATGAGCAC
GATGCGAACGTGAACAATCTGTATAACAAGGTGAAGAGGGCACTGGGCTCCAATGCGATG
GAAGATGGGAAAGGCTGTTTCGAACTATACCACAAATGTGATGACCAGTGCATGGAGACA
ATTCGGAACGGGACCTATAATAGGAGAAAGTATAAAGAGGAATCAAGGCTGGAAAGGCAG
AAAATAGAAGGGGTCAAACTGGAATCTGAAGGAACTTACAAAATCCTTACCATTTATTCG
ACTGTCGCCTCATCTCTTGTGCTTGCAATGGGGTTTGCTGCCTTCTTGTTCTGGGCCATG
TCCAATGGTTCTTGCAGGTGCAACATTTGTATATAATTAGCAAAAACACCCTTGTTTCTA
CT
>gi|145652206|gb|EF501983.1| Influenza A virus (A/chicken/Israel/1953/2004(H9N2)) hemagglutinin (HA) gene, complete cds
TACTTAACTAACAAAAATGGAAACAATATCACTAATAACTATACTACTAATATCAACAGC
AAGCAATGCAGATAAAATCTGCATCGGCTACCAGTCAACAAACTCCACCGAAACTGTGGA
CACGCTAACAGAAACCAATGTTCCTGTGACACATGCCAAAGAATTACTCCACACAGAACA
CAATGGAATGCTGTGTGCAACTAACCTGGGACATCCCCTCATTCTAGACACATGCACTAT
TGAAGGACTGATCTATGGCAACCCTTCTTGTGACCTGCTGTTGGAAGGAAGAGAATGGTC
CTACATCGTTGAAAGACCATCAGCTGTAAATGGAACGTGTTATCCTGGGAATATAGAAAA
TCTAGAGGAACTCAGGACACTCTTTAGTTCCGCTAGTTCCTACCAAAGAATCCAAATTTT
CCCAGACACAATCTGGAATGTGACCTACACTGGAACAAGCAAAGCATGTTCAGATTCATT
CTACAGGAGTATGAGATGGCTGACTCAAAAAAGCGGGTCTTACCCTGTTCAAGACGCCCA
ATACACAAATAATAGGGAAAAGAGCATTCTTTTCGTGTGGGGCATACATCATCCGCCCAC
CGATACTGCACAGACAAATTTGTACATAAACACCGACACAACAACAAGCGTGGCAACAGA
AGACTTAAATAGGGTCTTCAAACCAGTGATAGGGCCAAGGCCCCTTGCTAATGGTCTGCA
GGGAAGAATTAATTATTATTGGTCGGTACTAAAACCAGGCCAGACATTGCGAGTAAGATC
CAATGGGAATCTAATTGCTCCATGGTATGGGCACATTCTTTCAGGAGGGAGCCATGGAAG
AATCCTGAAGACTGATTTAAAAAGTGGTAATTGCGTAGTGCAATGTCAGACTGAAAAAGG
TGGCTTAAACAGTACATTGCCATTCCACAATATCAGTAAATATGCATTCGGAACCTGCCC
CAAATACATTAGAGTTAAGAGTCTCAAACTGGCAGTCGGTCTGAGGAATGTGCCTGCTAG
ATCAAGTAGAGGACTATTTGGGGCTATAGCTGGATTCATAGAAGGAGGTTGGCCAGGACT
AGTAGCTGGTTGGTATGGTTTCCAGCATTCAAATGATCAAGGGGTTGGTATGGCTGCAGA
TAGGGATTCAACTCAAAAGGCAATTGATAAAATAACATCCAAGGTAAATAGTATAGTCGA
CAAGATGAACAAGCAATATGAAATAATTGATCATGAGTTCAGTGAGATTGAAACTAGGCT
CAATATGATCAATAATAAGATTGATGACCAAATACAAGACGTATGGGCATACAATGCAGA
ATTGCTAGTACTACTTGAAAATCAAAAAACACTCGATGAGCACGATGCGAACGTGAACAA
TCTGTATAACAAGGTGAAGAGGGCACTGGGCTCCAATGCGATGGAAGATGGGAAAGGCTG
TTTCGAACTATACCACAAATGTGATGACCAGTGCATGGAGACAATACGGAACGGGACCTA
TAATAGGAGAAAGTATAAAGAGGAATCAAGACTGGAAAGGCAGAAAATAGAAGGGGTCAA
ACTGGAATCTGAGGGAACTTACAAAATCCTTACCATTTATTCGACTGTCGCCTCATCTCT
TGTGCTTGCAATGGGGTTTGCTGCCTTCTTGTTCTGGGCCATGTCCAATGGTTCTTGCAG
GTGCAACATTTGTATATAATTAGCAAA
>gi|238627216|gb|GQ120561.1| Influenza A virus (A/chicken/Israel/1040/2007(H9N2)) segment 4 hemagglutinin (HA) gene, complete cds
TAGCAAAAGCAGGGGAATTTCTTAACTAGCAAAAATGGAAACAATATCACTGATGACTAT
ACTACTAGTAGTAACAACAAGCAATGCAGATAAAATCTGCATTGGCCACCAGTCAACAAA
TTCCACAGAAACTGTGGACACGCTAACAGAAACTAATGTTCCTGTGACACATGCCAAAGA
ATTGCTCCACACAGAGCACAATGGAATGCTGTGTGCAACAAATCTGGGACATCCCCTCAT
CCTAGACACATGCACTATCGAAGGACTTGTCTATGGTAACCCTTCTTGTGATCTGTTGTT
GGGGGGAAGAGAATGGTCCTACATCGTTGAAAGACCATCAGCTGTAAATGGAACGTGTTA
CCCTGGGAATGTGGAAAACTTAGAGGAACTCAGAACACTCTTTAGTTCCTCTAGTTCCTA
CCAAAGAATCCAAATATTCCCAGACACAATCTGGAATGTGACTTACACTGGAACAAGCAA
ATCATGTTCAGATTCATTCTACAGGAATATGAGATGGCTGACTCAAAAGAACGGGGTTTA
TCCTGTTCAAGACGCCCAATACACAAATAATCGGGGAAAAGACATTCTTTTCGTGTGGGG
CATACATCATCCACCCACCGATACTGCACAGACGAATTTGTACACAAGAACCGACACAAC
AACAAGTGTAACAACAGAAAATTTAGATAGAACCTTCAAACCATTGATAGGGCCAAGGCC
CCTTGTCAATGGTCTGATTGGAAGAATTAATTATTATTGGTCAGTACTAAAACCAGGCCA
GACATTGCGAGTAAGATCCAATGGGAATTTGATTGCTCCATGGTTTGGACACGTTCTCTC
AGGGGAGAGCCATGGTAGAATCCTGAAAACTGATTTAAACAGTGGTAATTGTGTAGTGCA
ATGTCAGACTGAAAAAGGTGGCCTAAACAGTACATTGCCTTTCCACAATATCAGTAAATA
TGCATTTGGGACTTGCCCCAAATATATTGGAGTCAAGAGTCTCAAACTGGCAATCGGTCT
GAGAAACGTGCCTGCTAGGTCAAGTAGAGGACTATTTGGAGCCATAGCTGGATTCATAGA
AGGAGGTTGGCCAGGGCTAGTCGCCGGTTGGTATGGTTTTCAGCATTCAAATGATCAAGG
GGTTGGTATGGCTGCAGATAGGGATTCAACTCAAAAGGCAGTTGATAAAATAACATCCAA
GGTGAATAATATAGTCGACAAGATGAACAAGCAATATGAAATAATTGATCATGAATTCAG
TGAGGTTGAAACTAGACTCAATATGATCAATAATAAGATTGATGACCAAATACAAGATGT
ATGGGCATATAATGCAGAGTTGCTAGTACTACTTGAGAACCAGAAAACACTCGATGAGCA
TGACGCAAACGTGAACAACCTATATAACAAGGTGAAAAGGGCCTTGGGCTCCAATGCGAT
TGAAGATGGGAAGGGCTGTTTCGAGCTATACCACAAATGTGATAACCAATGCATGGAAAC
TATTCGGAATGGGACCTATAATAGGAGAAAGTACAAAGAGGAATCAAGACTAGAAAGACA
GAAAATAGAGGGGGTCAAACTGGAATCTGAGGGGACTTACAAAATACTTACCATTTATTC
GACTGTCGCCTCATCTCTTGTACTTGCAATGGGGTTTGCTGCCTTCTTATTCTGGGCCAT
GTCCAATGGATCATGCAGGTGCAACATCTGTATATAATTAGCAAAAACACCCTTGTTTCT
ACTA
>gi|238627214|gb|GQ120560.1| Influenza A virus (A/chicken/Israel/953/2007(H9N2)) segment 4 hemagglutinin (HA) gene, complete cds
TAGCAAAAGCAGGGGAATTTCTTAACTAGCAAAAATGGAAACAATATCACTGATGACTAT
ACTACTAGTAGTAACAACAAGCAATGCAGATAAAATCTGCATTGGCCACCAGTCAACAAA
TTCCACAGAAACTGTGGACACGCTAACAGAAACTAATGTTCCTGTGACACATGCCAAAGA
ATTGCTCCACACAGAGCACAATGGAATGCTGTGTGCAACAAATCTGGGACATCCCCTCAT
CCTAGACACATGCACTATCGAAGGACTTATCTATGGTAATCCTTCTTGTGATCTGTTGTT
GGGGGGAAGGGAATGGTCCTACATCGTTGAAAGACCATCAGCTGTAAATGGAACGTGTTA
CCCTGGGAATGTGGAAAACTTAGAGGAACTCAGAACACTCTTTAGTTCCTCTAGTTCCTA
CCAAAGAATCCAAATATTCCCAGACACAATCTGGAATGTGACTTACACTGGAACAAGCAA
ATCATGTTCAAACTCATTCTACAGGAATATGAGATGGCTGACTCAAAAGAACGGGGTTTA
TCCTGTTCAAGACGCCCAATACACAAATAATCGGGGAAAGGACATTCTTTTCGTGTGGGG
CATACATCATCCACCCACCGACACTGCGCAGACGAATTTGTACACAAGAACTGACACAAC
AACAAGTGTGACAACAGAAAATTTAGATAGGACCTTCAAACCATTGATAGGGCCAAGGCC
CCTTGTCAATGGTCTGATTGGAAGAATTAACTATTATTGGTCGGTACTAAAACCAGGCCA
GACATTGCGAGTAAGATCCAATGGGAATCTGATTGCTCCATGGTTTGGACACGTCCTCTC
AGGAGAGAGCCATGGGAGAATCCTGAAAACTGATTTAAACAGTGGTAATTGTGTAGTGCA
ATGTCAGACTGAAAAAGGTGGCCTAAACAGTACATTGCCTTTCCACAATATCAGTAAATA
TGCATTTGGGACTTGCCCCAAATATATTGGAGTCAAGAGTCTCAAACTGGCAGTCGGTCT
GAGAAACGTGCCTGCTAGGTCAAGTAGAGGACTATTTGGAGCCATAGCTGGATTCATAGA
AGGAGGTTGGCCAGGGCTAGTCGCCGGTTGGTATGGTTTCCAGCATTCAAATGATCAAGG
GGTTGGTATGGCTGCAGATAGGGATTCAACTCAAAAGGCATTTGATAAAATAACATCCAA
GGTGAATAATATAGTCGATAAGATGAACAAGCAATATGAAATAATTGATCATGAATTCAG
TGAGGTTGAAACTAGACTCAATATGATCAATAACAAGATTGATGACCAAATACAAGATGT
ATGGGCATATAATGCAGAGTTGCTAGTACTACTTGAGAACCAGAAAACACTCGATGAGCA
TGACGCAAACGTGAACAACCTATATAACAAGGTGAAAAGGGCCTTGGGCTCCAATGCGAT
GGAAGATGGGAAGGGCTGCTTCGAACTATACCACAAATGTGATAACCAATGCATGGAAAC
TATTCGAAATGGGACCTATAATAGGAGAAAGTACAAAGAGGAATCAAGACTAGAAAGGCA
GAAAATAGAGGGGGTCAAACTGGAATCTGAGGGGACTTACAAAATACTTACCATTTATTC
GACTGTCGCCTCATCTCTTGTACTTGCAATGGGGTTTGCTGCCTTCTTATTCTGGGCCAT
GTCCAATGGATCATGCAGGTGCAACATCTGTATATAATTAGCAAAAACACCCTTGTTTCT
ACTA
>gi|238627212|gb|GQ120559.1| Influenza A virus (A/chicken/Israel/951/2007(H9N2)) segment 4 hemagglutinin (HA) gene, complete cds
TAGCAAAAGCAGGGGAATTTCTTAACTAGCAAAAATGGAAACAATATCACTGATGACTAT
ACTACTAGTAGTAACAACAAGCAATGCAGATAAAATCTGCATTGGCCACCAGTCAACAAA
TTCCACAGAAACTGTGGACACGCTAACAGAAACTAATGTTCCTGTGACACATGCCAAAGA
ATTGCTCCACACAGAGCACAATGGAATGCTGTGTGCAACAAATCTGGGACATCCCCTCAT
CCTAGACACATGCACTATCGAAGGACTTGTCTATGGTAACCCTTCTTGTGATCTGTTGTT
GGGGGGAAGAGAATGGTCCTACATCGTTGAAAGACCATCAGCTGTAAATGGAACGTGTTA
CCCTGGGAATGTGGAAAACTTAGAGGAACTCAGAACACTCTTTAGTTCCTCTAGTTCCTA
CCAAAGAATCCAAATATTCCCAGACACAATCTGGAATGTGACTTACACTGGAACAAGCAA
ATCATGTTCAGATTCATTCTACAGGAATATGAGATGGCTGACTCAAAAGAACGGGGTTTA
TCCTGTTCAAGACGCCCAATACACAAACAATCGGGGAAAAGACATTCTTTTCGTGTGGGG
CATACATCATCCACCCACCGATACTGCACAGACGAATTTGTACACAAGAACCGACACAAT
AACAAGTGTAACAACAGAAAATTTAGATAGAACCTTCAAACCATTGATAGGGCCAAGGCC
CCTTGTCAATGGTCTGATTGGAAGAATTAATTATTATTGGTCAGTACTAAAACCAGGCCA
GACATTGCGAGTAAGATCCAATGGGAATTTGATTGCTCCATGGTTTGGACACGTTCTCTC
AGGGGAGAGCCATGGTAGAATCCTGAAAACTGATTTAAACAGTGGTAATTGTGTAGTGCA
ATGTCAGACTGAAAAAGGTGGCCTAAACAGTACATTGCCTTTCCACAATATCAGTAAATA
TGCATTTGGGACTTGCCCCAAATATATTGGAGTCAAGAGTCTCAAACTGGCAATCGGTCT
GAGAAACGTGCCTGCTAGGTCAAGTAGAGGACTATTTGGAGCCATAGCTGGATTCATAGA
AGGAGGTTGGCCAGGGCTAGTCGCCGGTTGGTATGGTTTCCAGCATTCAAATGATCAAGG
GGTTGGTATGGCTGCAGATAGGGATTCAACTCAAGAGGCAGTTGATAAAATAACATCCAA
GGTGAATAATATAGTCGACAAGATGAACAAGCAATATGAAATAATTGATCATGAATTCAG
TGAGGTTGAAACTAGACTCAATATGATCAATAATAAGATTGATGACCAAATACAAGATGT
ATGGGCATATAATGCAGAGTTGCTAGTACTACTTGAGAACCAGAAAACACTCGATGAGCA
TGACGCAAACGTGAACAACCTATATAACAAGGTGAAAAGGGCCTTGGGCTCCAATGCGAT
TGAAGATGGGAAGGGCTGTTTCGAGCTATACCACAAATGTGATAACCAATGCATGGAAAC
TATTCGGAATGGGACCTATAATAGGAGAAAGTACAAAGAGGAATCAAGACTAGAAAGACA
GAAAATAGAGGGGGTCAAACTGGAATCTGAGGGGACTTACAAAATACTTACCATTTATTC
GACTGTCGCCTCATCTCTTGTACTTGCAATGGGGTTTGCTGCCTTCTTATTCTGGGCCAT
GTCCAATGGATCATGCAGGTGCAACATCTGTATATAATTAGCAAAAACACCCTTGTTTCT
ACTA
>gi|238627210|gb|GQ120558.1| Influenza A virus (A/chicken/Israel/883/2008(H9N2)) segment 4 hemagglutinin (HA) gene, complete cds
TAGCAAAAGCAGGGGAATTTCTTAACTAGCAAAAATGGAAACAATATCACTGATGACTAT
ACTACTAGTAGTAACAACAAGCAATGCAGATAAAATCTGCATTGGCCACCAGTCAACAAA
TTCCACAGAAACTGTGGACACGTTAACAGAAACTAATGTTCCTGTGACACACGCCAAAGA
ATTGCTCCATACAGAGCACAATGGAATGCTGTGTGCAACAAATCTGGGACATCCCCTCAT
CCTAGACACATGCACTATCGAAGGACTTGTCTATGGTAACCCTTCTTGTGATCTGTTGTT
GGGGGGAAGAGAATGGTCCTACATCGTTGAAAGACCATCAGCTGTAAATGGAACGTGTTA
CCCTGGGAATGTGGAAAACTTAGAGGAACTCAGAACACTCTTTAGTTCCTCTAGTTCCTA
CCAAAGAATCCAAATATTCCCAGACACAATCTGGAATGTGACTTACAATGGAACAAGCAA
ATCATGTTCAGGTTCATTCTATAGGAATATGAGATGGCTGACTCAAAAGAACGGGGTTTA
TCCTGTTCAAGACGCCCAATACACAAATAATCGGGGAAAAGACATTCTTTTCGTGTGGGG
CATACATCATCCACCCACTGATACTGCACAGACGAATTTGTACACAAGAACCGACACAAC
AACAAGTGTAACAACAGAAAATTTAGATAGAACCTTCAAACCATTGATAGGGCCAAGGCC
CCTTGTCAATGGTCTGATTGGAAGAATTAATTATTATTGGTCAGTACTAAAACCAGGCCA
GACATTGCGAGTAAGATCCAATGGGAATTTGATTGCTCCATGGTTTGGACACGTTCTCTC
AGGGGAGAGCCATGGTAGAATCCTGAAAACTGATTTAAACAGTGGTAATTGTGTAGTGCA
ATGTCAGACTGAAAAAGGTGGCCTAAACAGTACATTGCCTTTCCACAATATCAGTAAATA
TGCGTTTGGGACTTGCCCCAAATATATTGGAGTCAAGAGTCTCAAGCTGGCAATTGGTCT
GAGAAACGTGCCTGCTAGGTCAAGTAGAGGACTATTTGGAGCCATAGCTGGATTCATAGA
AGGAGGTTGGCCAGGGCTAGTCGCCGGTTGGTATGGTTTCCAGCATTCAAATGATCAAGG
GGTTGGTATGGCTGCAGATAGGGATTCAACTCAAAAGGCAGTTGATAAAATAACATCCAA
GGTGAATAATATAGTCGACAAGATGAACAAGCAATATGAAATAATTGATCATGAATTCAG
TGAGGTTGAAACTAGACTCAATATGATCAATAATAAGATTGATGACCAAATACAAGATGT
ATGGGCATATAATGCAGAGTTGCTAGTACTACTTGAGAACCAGAAAACACTCGATGAGCA
TGACGCAAACGTGAACAACCTATATAACAAGGTGAAAAGGGCCTTGGGCTCCAATGCGAT
GGAAGATGGGAAGGGCTGTTTCGAGCTTTACCACAAATGTGATAACCAATGCATGGAAAC
TATTCGGAATGGGACCTATAATAGGAGAAAGTACAAAGAGGAATCAAGACTAGAAAGACA
GAAAATAGAGGGGGTCAAACTGGAATCTGAGGGGACTTACAAAATACTTACCATTTATTC
GACTGTCGCCTCATCTCTTGTACTTGCAATGGGGTTTGCTGCCTTCTTATTCTGGGCCAT
GTCCAATGGATCATGCAGGTGCAACATCTGTATATAATTAGCAAAAACACCCTTGTTTCT
ACTA
>gi|238627208|gb|GQ120557.1| Influenza A virus (A/chicken/Israel/869/2007(H9N2)) segment 4 hemagglutinin (HA) gene, complete cds
TAGCAAAAGCAGGGGAATTTCTTAACTAGCAAAAATGGAAACAATATCACTGATGACTAT
ACTACTAGTAGTAACAACAAGCAATGCAGATAAAATCTGCATTGGCCACCAGTCAACAAA
TTCCACAGAAACTGTGGACACGCTAACAGAAACTAATGTTCCTGTGACACATGCCAAAGA
ATTGCTCCACACAGAGCACAATGGAATGCTGTGTGCAACAAATCTGGGACATCCCCTCAT
CCTAGACACATGCACTATCGAAGGACTTGTCTATGGTAACCCTTCTTGTGATCTGTTGTT
GGGGGGAAGAGAATGGTCCTACATCGTTGAAAGACCATCAGCTGTAAATGGAACGTGTTA
CCCTGGGAATGTGGAAAACTTAGAGGAACTCAGAACACTCTTTAGTTCCTCTAGTTCCTA
CCAAAGAATCCAAATATTCCCAGACACAATCTGGAATGTGACTTACACTGGAACAAGCAA
ATCATGTTCAGATTCATTCTACAGGAATATGAGATGGCTGACTCAAAAGAACGGGGTTTA
TCCTGTTCAAGACGCCCAATACACAAACAATCGGGGAAAAGACATTCTTTTCGTGTGGGG
CATACATCATCCACCCACCGATACTGCACAGACGAATTTGTACACAAGAACCGACACAAC
AACAAGTGTAACAACAGAAAATTTAGATAGAACCTTCAAACCATTGATAGGGCCAAGGCC
CCTTGTCAATGGTCTGATTGGAAGAATTAATTATTATTGGTCAGTACTAAAACCAGGCCA
GACATTGCGAGTAAGATCCAATGGGAATTTGATTGCTCCATGGTTTGGACACGTTCTCTC
AGGGGAGAGCCATGGTAGAATCCTGAAAACTGATTTAAACAGTGGTAATTGTGTAGTGCA
ATGTCAGACTGAAAAAGGTGGCCTAAACAGTACATTGCCTTTCCACAATATCAGTAAATA
TGCATTTGGGACTTGCCCCAAATATATTGGAGTCAAGAGTCTCAAACTGGCAATCGGTCT
GAGAAACGTGCCTGCTAGGTCAAGTAGAGGACTATTTGGAGCCATAGCTGGATTCATAGA
AGGAGGTTGGCCAGGGCTAGTCGCCGGTTGGTATGGTTTCCAGCATTCAAATGATCAAGG
GGTTGGTATGGCTGCAGATAGGGATTCAACTCAAAAGGCAGTTGATAAAATAACATCCAA
GGTGAATAATATAGTCGACAAGATGAACAAGCAATATGAAATAATTGATCATGAATTCAG
TGAGGTTGAAACTAGACTCAATATGATCAATAATAAGATTGATGACCAAATACAAGATGT
ATGGGCATATAATGCAGAGTTGCTAGTACTACTTGAGAACCAGAAAACACTCGATGAGCA
TGACGCAAACGTGAACAACCTATATAACAAGGTGAAAAGGGCCTTGGGCTCCAATGCGAT
TGAAGATGGGAAGGGCTGTTTCGAGCTATACCACAAATGTGATAACCAATGCATGGAAAC
TATTCGGAATGGGACCTATAATAGGAGAAAGTACAAAGAGGAATCAAGACTAGAAAGACA
GAAAATAGAGGGGGTCAAACTGGAATCTGAGGGGACTTACAAAATACTTACCATTTATTC
GACTGTCGCCTCATCTCTTGTACTTGCAATGGGGTTTGCTGCCTTCTTATTCTGGGCCAT
GTCCAATGGATCATGCAGGTGCAACATCTGTATATAATTAGCAAAAACACCCTTGTTTCT
ACTA
>gi|238627206|gb|GQ120556.1| Influenza A virus (A/chicken/Israel/702/2008(H9N2)) segment 4 hemagglutinin (HA) gene, complete cds
TAGCAAAAGCAGGGGAATTTCTTAACTAGCAAAAATGGAAACAATATCACTGATGACTAT
ACTACTAGTAGTAACAACAAGCAATGCAGATAAAATCTGCATTGGCCACCAGTCAACAAA
TTCCACAGAAACTGTGGACACGCTAACAGAAACTAACGTTCCTGTGACACATGCCAAAGA
ATTGCTCCACACAGAGCACAATGGAATGCTGTGTGCAACAAATCTGGGACATCCCCTCAT
CCTAGACACATGCACTATCGAAGGACTTGTCTATGGTAACCCTTCTTGTGATCTGTTGTT
GGGGGGAAGAGAATGGTCCTACATCGTTGAAAGACCATCAGCTGTAAATGGAACGTGTTA
CCCTGGGAATGTGGAAAACTTAGAGGAACTCAGAACACTCTTTAGTTCCTCTAGTTCCTA
CCAAAGAATCCAAATATTCCCAGACACAATCTGGAATGTGACTTACACTGGAACAAGCAA
ATCATGTTCAGATTCATTCTACAGGAATATGAGATGGCTGACTCAAAAGAACGGGGTTTA
TCCTGTTCAAGACGCCCAATACACAAATAATCGGGGAAAAGACATTCTTTTCGTGTGGGG
CATACATCATCCACCCACCGATACTGCACAGACGAATTTGTACACAAGAACCGACACAAC
AACAAGTGTAACAACAGAAAATTTAGATAGAACCTTTAAACCATTGATAGGGCCAAGGCC
CCTTGTCAATGGTCTGATTGGAAGAATTAATTATTATTGGTCAGTACTAAAACCAGGCCA
GACATTGCGAGTAAGATCCAATGGGAATTTGATTGCTCCATGGTTTGGACACGTTCTCTC
AGGGGAGAGCCATGGTAGAATCCTGAAAACTGATTTAAACAGTGGTAATTGTGTAGTGCA
ATGTCAGACTGAAAAAGGTGGCCTAAACAGTACATTGCCTTTCCACAATATCAGTAAATA
TGCATTTGGGACTTGCCCCAAATATATTGGAGTCAAGAGTCTCAAACTGGCAATCGGTCT
GAGAAACGTGCCTGCTAGGTCAAATAGAGGGCTATTTGGAGCCATAGCTGGATTCATAGA
AGGAGGTTGGCCAGGGCTAGTCGCCGGTTGGTATGGTTTCCAGCATTCAAATGATCAAGG
GGTTGGTATGGCTGCAGATAGGGATTCAACTCAAAAGGCAGTTGATAAAATAACATCCAA
GGTGAATAATATAGTCGACAAGATGAACAAGCAATATGAAATAATTGATCATGAATTCAG
TGAGGTTGAAACTAGACTCAATATGATCAATAATAAGATTGATGACCAAATACAAGATGT
ATGGGCATATAATGCAGAGTTGCTAGTACTACTTGAGAACCAGAAAACACTCGATGAGCA
TGACGCAAACGTGAACAACCTATATAACAAGGTGAAAAGGGCCTTGGGCTCCAATGCGAT
TGAAGATGGGAAGGGCTGTTTCGAGCTATACCACAAATGTGATAACCAATGCATGGAAAC
TATTCGGAATGGGACCTATAATAGGAGAAAGTACAAAGAGGAATCAAGACTAGAAAGACA
GAAAATAGAGGGGGTCAAACTGGAATCTGAGGGGACTTACAAAATACTTACCATTTATTC
GACTGTCGCCTCATCTCTTGTACTTGCAATGGGGTTTGCTGCCTTCTTATTCTGGGCCAT
GTCCAATGGATCATGCAGGTGCAACATCTGTATATAATTAGCAAAAACACCCTTGTTTCT
ACTA
>gi|238627204|gb|GQ120555.1| Influenza A virus (A/chicken/Israel/694/2008(H9N2)) segment 4 hemagglutinin (HA) gene, complete cds
TAGCAAAAGCAGGGGAATTTCTCAACTAGCAAAAATGGAAACAATATCACTGATGACTAT
ACTACTAGTAGTAACAACAAGCAATGCAGATAAAATCTGCATTGGCCACCAGTCAACAAA
TTCCACAGAAACTGTGGACACGCTAACAGAAAATAATGTTCCTGTGACACATGCCAAAGA
ATTGCTCCACACAGAGCACAATGGAATGCTGTGTGCAACAAATCTGGGACATCCCCTCAT
CCTAGACACATGCACTATCGAAGGACTTGTCTATGGTAACCCTTCTTGTGATCTGTTGTT
GGGGGGAAGAGAATGGTCCTACATCGTTGAAAGACCATCAGCTGTAAATGGAACGTGTTA
CCCTGGGAATGTGGAAAACTTAGAGGAACTCAGAACACTCTTTAGCTCCTCTAGTTCCTA
CCAAAGAATCCAAATATTCCCAGACACAATCTGGAATGTGACTCACACTGGAACAAGCAA
ATCATGTTCAGATTCATTCTACAGGAATATGAAATGGCTGACTCAAAAGAACGGGGTTTA
TCCTGTTCAAGACGCCCAATACACAAATAATCGGGGAAAAGACATTCTTTTCGTGTGGGG
CATACATCATCCACCCACCGATACTGCACAGACGAATTTGTACACAAGAACCGACACAAC
AACAAGTGTAACAACAGAAAATTTAGATAGAACCTTCAAACCATTGATAGGGCCAAGGCC
CCTTGTCAATGGTCTGATTGGAAGAATTAATTATTATTGGTCAGTACTAAAACCAGGCCA
GACATTGCGAGTAAGATCCAATGGGAATTTGATTGCTCCATGGTTTGGACACGTTCTCTC
AGGGGAGAGCCATGGTAGAATCCTGAAAACTGATTTAAACAGTGGTAATTGTGTAGTGCA
ATGTCAGACTGAAAAAGGTGGCCTAAACAGTACATTGCCTTTCCACAATATCAGTAAATA
TGCATTTGGGACTTGCCCCAAATATATTGGAGTCAAGAGTCTCAAACTGGCAATCGGTCT
GAGAAACGTGCCTGCTAGGTCAAGTAGAGGACTATTTGGAGCCATAGCTGGATTCATAGA
AGGAGGTTGGCCAGGGCTAGTCGCCGGTTGGTATGGTTTCCAGCATTCAAATGATCAAGG
GGTTGGTATGGCTGCAGATAGGGATTCAACTCAAAAGGCAGTTGATAAAATAACATCCAA
GGTGAATAATATAGTCGACAAGATGAACAAGCAATATGAAATAATTGATCATGAATTCAG
TGAGGTTGAGACTAGACTCAATATGATCAATAATAAGATTGATGACCAAATACAAGATGT
ATGGGCATATAATGCAGAGTTGCTAGTACTACTTGAGAACCAGAAAACACTCGATGAGCA
TGACGCAAACGTGAACAACCTATATAACAAGGTGAAAAGGGCCTTGGGCTCAAATGCGAT
TGAAGATGGGAAGGGCTGTTTCGAGCTATACCACAAATGTGATAACCAATGCATGGAAAC
TATTCGGAATGGGACCTATAATAGGAGAAAGTACAAAGAGGAATCAAGACTAGAAAGACA
GAAAATAGAGGGGGTCAAACTGGAATCTGAGGGGACTTACAAAATACTCACCATTTATTC
GACTGTCGCCTCATCTCTTGTACTTGCAATGGGGTTTGCTGCCTTCTTATTCTGGGCCAT
GTCCAATGGATCATGCAGGTGCAACATCTGTATATAATTAGCAAAAACACCCTTGTTTCT
ACTA
>gi|238627202|gb|GQ120554.1| Influenza A virus (A/turkey/Israel/689/2008(H9N2)) segment 4 hemagglutinin (HA) gene, complete cds
TAGCAAAAGCAGGGGAATTTCTTAACTAGCAAAAATGGAAACAATATCACTGATGACTAT
ACTACTAGTAGTAACAACAAGCAATGCAGATAAAATCTGCATTGGCCACCAGTCAACAAA
TTCCACAGAAACTGTGGACACGCTAACAGAAACTAATGTTCCTGTGACACATGCCAAAGA
ATTGCTCCACACAGAGCACAATGGAATGCTGTGTGCAACAAATCTGGGACATCCCCTCAT
CCTAGACACATGCACTATCGAAGGACTTGTCTATGGTAACCCTTCTTGTGATCTGTTGTT
GGGGGGAAGAGAATGGTCCTACATCGTTGAAAGACCATCAGCTGTAAATGGAACGTGTTA
CCCTGGGAATGTGGAAAACTTAGAGGAACTCAGAACACTCTTTAGTTCCTCTAGTTCCTA
CCAAAGAATCCAAATATTCCCAGACACAATCTGGAATGTGACTTACACTGGAACAAGCAA
ATCATGTTCAGATTCATTCTACAGGAATATGAGATGGCTGACTCAAAAGAGCGGGGTTTA
TCCTGTTCAAGACGCCCAATACACAAATAATCGGGGAAAAGACATTCTTTTCGTGTGGGG
CATACATCATCCACCCACCGATACTGCACAAACGAATTTGTACACAAGAACCGACACAAC
AACAAGTGTAACAACAGAAAATTTAGATAGAACCTTCAAACCATTGATAGGGCCAAGGCC
CCTTGTCAATGGTCTGATTGGAAGAATTAATTATTATTGGTCAGTACTAAAACCAGGCCA
GACATTGCGAGTAAGATCCAATGGGAATTTGATTGCTCCATGGTTTGGACACGTTCTCTC
AGGGGAGAGCCATGGTAGAATCTTGAAAACTGATTTAAACAGTGGTAATTGTGTAGTGCA
ATGTCAGACTGAAAAAGGTGGCCTAAACAGTACATTGCCTTTTCACAATATCAGTAAATA
TGCATTTGGGACTTGCCCCAAATATATTGGAGTCAAGAGTCTCAAACTGGCAATCGGTCT
GAGAAACGTGCCTGCTAGGTCAAGTAGAGGACTATTTGGAGCCATAGCTGGATTCATAGA
AGGAGGTTGGCCAGGGCTAGTCGCCGGTTGGTATGGTTTTCAGCATTCAAATGATCAAGG
GGTTGGTATGGCAGCAGATAGGGATTCAACTCAAAAGGCAGTTGATAAAATAACATCCAA
GGTGAATAATATAGTCGACAAGATGAACAAGCAATATGAAATAATTGATCATGAATTCAG
TGAGGTTGAAACTAGACTCAATATGATCAATAATAAGATTGATGACCAAATACAAGATGT
ATGGGCATATAATGCAGAGTTGCTAGTACTACTTGAGAACCAGAAAACACTCGATGAGCA
TGACGCAAACGTGAACAACCTATATAACAAGGTGAAAAGGGCCTTGGGCTCCAATGCGAT
TGAAGATGGGAAGGGCTGTTTCGAGCTATACCACAAATGTGATAACCAATGCATGGAAAC
TATTCGGAATGGGACCTATAATAGGAGAAAGTACAAAGAGGAATCAAGACTAGAAAGACA
GAAAATAGAGGGGGTCAAACTGGAATCTGAGGGGACTTACAAAATACTTACCATTTATTC
GACTGTCGCCTCATCTCTTGTACTTGCAATGGGGTTTGCTGCCTTCTTATTCTGGGCCAT
GTCCAATGGATCATGCAGGTGCAACATCTGTATATAATTAGCAAAAACACCCTTGTTTCT
ACTA
>gi|238627200|gb|GQ120553.1| Influenza A virus (A/chicken/Israel/375/2007(H9N2)) segment 4 hemagglutinin (HA) gene, complete cds
TAGCAAAAGCAGGGGAATTTCTTAACTAGCAAAAATGGAAACAATATCACTAATAACTAT
ACTACTAATATCAACAGCAAGCAATGCAGATAAAATCTGCATCGGCTACCAATCAACAAA
CTCCACCGAAGCTGTAGACACGCTGACAGAAACCAATGTTCCTGTGACACATGCCAAAGA
ATTACTCCACACAGAACACAATGGAATGCTGTGTGCAACAAATCTGGGACATCCCCTCAT
TCTAGACACATGCACTATTGAAGGACTGATCTATGGAAACCCTTCTTGTGACCTGCTGTT
GGAAGGAAGAGAATGGTCCTACATCGTTGAAAGACCATCAGCTGTAAATGGAACGTGTTA
TCCAGGGAATATAGAAAATCTTGAGGAACTCAGGACACTCTTTAGTTCCGCTAGTTCCTA
CCAAAGAATCCAAATTTTCCCAGACACAATCTGGAATGTGACCTACACTGGAACAAGCAA
AGCATGTTCAGATTCATTCTACAGGAATATGAGATGGCTGACTCAAAAAAGCGGGTCTTA
CCCTGTTCAAGACGCCCAATACACAAATAACAGGGAAAAGAGCATTCTTTTCGTGTGGGG
CATACATCATCCACCCACCGATACTGCACAGACAAATTTGTACATAAACACCGACACAAC
AACAAGCGTGGCAACAGAAGACTTAAATAGGGTCTTCAAACCAGTGATAGGGCCAAGGCC
CCTTGCCAATGGTCTGCAGGGAAGAATTAATTATTATTGGTCGGTACTAAAACCAGGCCA
GACATTGCGAGTAAGATCCAATGGGAATCTAATTGCTCCATGGTATGGGCACATCCTTTC
AGGAGGGAGCCATGGAAGAATCCTGAAGACTGATTTGAAAAGTGGTAATTGCGTAGTGCA
ATGTCAGACTGAAAAAGGTGGCTTAAACAGTACATTGCCATTCCACAATATCAGTAAATA
TGCATTCGGAACCTGTCCCAAATACATTAGAGTTAATAGTCTCAAACTGGCAGTCGGTTT
GAGGAATGTGCCTGCTAGATCAAGTAGAGGACTATTTGGAGCCATAGCTGGATTCATAGA
AGGAGGTTGGCCAGGACTAGTAGCTGGTTGGTATGGTTTCCAGCATTCAAATGATCAAGG
GGTTGGTATGGCTGCAGATAGGGATTCAACTCAAAAGGCAATTGATAAAATAACATCCAA
GGTAAATAGTATTGTCGACAAGATGAACAAGCAATATGAAATAATTGATCATGAGTTCAG
TGAGGTTGAAACTAGGCTCAATATGATCAATAATAAGATTGATGACCAAATACAAGACGT
ATGGGCATACAATGCAGAATTGCTAGTACTACTTGAAAATCAAAAAACACTCGATGAGCA
CGATGCGAACGTGAACAATCTGTATAACAAGGTGAAGAGGGCACTGGGCTCAAATGCGAT
GGAAGATGGGAAAGGCTGTTTCGAACTATATCACAAATGTGATGACCAGTGCATGGAAAC
AATTCGGAACGGGACCTATAATAGGAGAAAGTATCAAGAGGAATCAAGACTGGAAAGGCA
GAAAATAGAAGGGGTCAAGCTGGAATCTGAGGGAACTTACAAAATCCTTACCATTTATTC
GACTGTCGCCTCATCTCTTGTGCTTGCAATGGGGTTTGCTGCCTTCTTGTTCTGGGCCAT
GTCCAATGGTTCTTGCAGGTGCAACATTTGTATATAATTAGCAAACACACCCTTGTTTCT
ACTA
>gi|238627198|gb|GQ120552.1| Influenza A virus (A/chicken/Israel/330/2008(H9N2)) segment 4 hemagglutinin (HA) gene, complete cds
TAGCAAAAGCAGGGGAATTTCTTAACTAGCAAAAATGGAAACAATATCACTGATGACTAT
ACTACTAGTAGTAACAACAAGCAATGCAGATAAAATCTGCATTGGCCACCAGTCAACAAA
TTCCACAGAAACTGTGGACACGCTAACAGAAACTAATGTTCCTGTGACACATGCCAAAGA
ATTGCTCCACACAGAGCACAATGGAATGCTGTGTGCAACAAATCTGGGACATCCCCTCAT
CCTAGACACATGCACTATCGAAGGACTTGTCTATGGTAACCCTTCTTGTGATCTGTTGTT
GGGGGGAAAAGAATGGTCCTACATCGTTGAAAGACCATCAGCTGTAAATGGAACGTGTTA
CCCTGGGAATGTGGAAAACTTAGAGGAACTCAGAACACTCTTTAGTTCCTCTAGTTCCTA
CCAAAGAATCCAAATATTCCCAGACACAATCTGGAATGTGACTTACACTGGAACAAGCAA
ATCATGTTCAGATTCATTCTACAGGAATATGAGATGGCTGACTCAAAAGAACGGGGTTTA
TCCTGTTCAAGACGCCCAATACACAAACAATCGGGGAAAAGACATTCTTTTCGTGTGGGG
CATACATCATCCACCCACCGATACTGCACAGACGAATTTGTACACAAGAACCGACACAAC
AACAAGTGTAACAACAGAAAATTTAGATAGAACCTTCAAACCATTGATAGGGCCAAGGCC
CCTTGTCAATGGTCTGATTGGAAGAATTAATTATTATTGGTCAGTACTAAAACCAGGCCA
GACATTGCGAGTAAGATCCAATGGGAATTTGATTGCTCCATGGTTTGGACACGTTCTCTC
AGGGGAGAGCCATGGTAGAATCCTGAAAACTGATTTAAACAGTGGTAATTGTGTAGTGCA
ATGTCAGACTGAAAAAGGTGGCCTAAACAGTACATTGCCTTTCCACAATATCAGTAAATA
TGCATTTGGGACTTGCCCCAAATATATTGGAGTCAAGAGTCTCAAACTGGCAATCGGTCT
GAGAAACGTGCCTGCTAGGTCAAGTAGAGGACTATTTGGAGCCATAGCTGGTTTCATAGA
AGGAGGTTGGCCAGGGCTAGTCGCCGGTTGGTATGGTTTCCAGCATTCAAATGATCAAGG
GGTTGGTATGGCTGCAGATAGGGATTCAACTCAAAAGGCAGTTGATAAAATAACATCCAA
GGTGAATAATATAGTCGACAAGATGAACAAGCAATATGAAATAATTGATCATGAATTCAG
TGAGGTTGAAACTAGACTCAATATGATCAATAATAAGATTGATGACCAAATACAAGATGT
ATGGGCATATAATGCAGAGTTGCTAGTACTACTTGAGAACCAGAAAACACTCGATGAGCA
TGACGCAAACGTGAACAACCTATATAACAAGGTGAAAAGGGCCTTGGGCTCCAATGCGAT
TGAAGATGGGAAGGGCTGTTTCGAGCTATACCACAAATGTGATAACCAATGCATGGAAAC
TATTCGGAATGGGACCTATAATAGGAGAAAGTACAAAGAGGAATCAAGACTAGAAAGACA
GAAAATAGAGGGGGTCAAACTGGAATCTGAGGGGACTTACAAAATACTTACCATTTATTC
GACTGTCGCCTCATCTCTTGTACTTGCAATGGGGTTTGCTGCCTTCTTATTCTGGGCCAT
GTCCAATGGATCATGCAGGTGCAACATCTGTATATAATTAGCAAAAACACCCTTGTTTCT
ACTA
>gi|238627196|gb|GQ120551.1| Influenza A virus (A/chicken/Israel/310/2008(H9N2)) segment 4 hemagglutinin (HA) gene, complete cds
TAGCAAAAGCAGGGGAATTTCTTAACTAGCAAAAATGGAAACAATATCACTGATGACTAT
ACTACTAGTAGTAACAACAAGCAATGCAGATAAAATCTGCATTGGCCACCAGTCAACAAA
TTCCACAGAAACTGTGGACACGCTAACAGAAACTAATGTTCCTGTGACACATGCCAAAGA
ATTGCTCCACACAGAGCACAATGGAATGCTGTGTGCAACAAATCTGGGACATCCCCTCAT
CCTAGACACATGCACTATCGAAGGACTTGTCTATGGTAACCCTTCTTGTGATCTGTTGTT
GGGGGGAAGAGAATGGTCCTACATCGTTGAAAGACCATCAGCTGTAAATGGAACGTGTTA
CCCTGGGAATGTGGAAAACTTAGAGGAACTCAGAACACTCTTTAGTTCCTCTAGTTCCTA
CCAAAGAATCCAAATATTCCCAGACACAATCTGGAATGTGACTTACACTGGAACAAGCAA
ATCATGTTCAGATTCATTCTACAGGAATATGAGATGGCTGACTCAAAAGAACGGGGTTTA
TCCTGTTCAAGACGCCCAATACACAAATAATCGGGGAAAAGACATTCTTTTCGTGTGGGG
TATACATCATCCACCCACCGATACTGCACAGACGAATTTGTACACAAGAACCGACACAAC
AACAAGTGTAACAACAGAAAATTTAGATAGAACCTTCAAACCATTGATAGGGCCAAGGCC
CCTTGTCAATGGTCTGATTGGAAGAATTAATTATTATTGGTCAGTACTAAAACCAGGCCA
GACATTGCGAGTAAGATCCAATGGGAATTTGATTGCTCCATGGTTTGGACACGTTCTCTC
AGGGGAGAGCCATGGTAGAATCCTGAAAACTGATTTAAACAGTGGTAATTGTGTAGTGCA
ATGTCAGACTGAAAAAGGTGGCCTAAACAGTACATTGCCTTTCCACAATATCAGTAAATA
TGCATTTGGGACTTGCCCCAAATATATTGGAGTCAAGAGTCTCAAACTGGCAATCGGTCT
GAGAAACGTGCCTGCTAGGTCAAGTAGAGGACTATTTGGAGCCATAGCTGGATTCATAGA
AGGAGGTTGGCCAGGGCTAGTTGCCGGTTGGTATGGTTTCCAGCATTCAAATGATCAAGG
GGTTGGTATGGCAGCAGATAGGGATTCAACTCAAAAGGCAGTTGATAAAATAACATCCAA
GGTGAATAATATAGTCGACAAGATGAACAAGCAATATGAAATAATTGATCATGAATTCAG
TGAGGTTGAAACTAGACTCAATATGATCAATAATAAGATTGATGACCAAATACAAGATGT
ATGGGCATATAATGCAGAGTTGCTAGTACTACTTGAGAACCAGAAAACACTCGATGAGCA
TGACGCAAACGTGAACAACCTATATAACAAGGTGAAAAGGGCCTTGGGCTCCAATGCGAT
TGAAGATGGGAAGGGCTGTTTCGAGCTATACCACAAATGTGATAACCAATGCATGGAAAC
TATTCGGAATGGGACCTATAATAGGAGGAAGTACAAAGAGGAATCAAGACTAGAAAGACA
GAAAATAGAGGGGGTCAAACTGGAATCTGAGGGGACTTACAAAATACTTACCATTTATTC
GACTGTCGCCTCATCTCTTGTACTTGCAATGGTGTTTGCTGCCTTCTTATTCTGGGCCAT
GTCCAATGGATCATGCAGGTGCAACATCTGTATATAATTAGCAAAAACACCCTTGTTTCT
ACTA
>gi|238627194|gb|GQ120550.1| Influenza A virus (A/chicken/Israel/184/2009(H9N2)) segment 4 hemagglutinin (HA) gene, complete cds
TAGCAAAAGCAGGGGAATTTCTTAACTAGCAAAAATGGAAACAATATCACTGATGACTAT
ACTACTAGTAGTAACAACAAGCAATGCAGATAAAATCTGCATTGGCCACCAGTCAACAAA
TTCCACAGAAACTGTGGACACGCTAACAGAAACTAATGTTCCTGTGACACATGCCAAAGA
ATTGCTCCACACAGAGCACAATGGAATGCTGTGTGCAACAAATCTGGGACATCCCCTCAT
CCTAGACACATGCACTATTGAAGGACTTGTCTATGGTAACCCTTCTTGTGATCTGTTGTT
GGGGGGAAGAGAATGGTCCTACATCGTTGAAAGACCATCAGCTGTAAATGGAACGTGTTA
CCCTGGGAATGTGGAAAACTTAGAGGAACTCAGAACACTCTTTAGTTCCTCTAGTTCCTA
CCAAAGAATCCAAATATTCCCAGACACAATCTGGAATGTGACTTACACTGGAACAAGCAA
ATCATGTTCAGATTCATTCTACAGGAACATGAGATGGCTGACTCAAAAGAACGGGGTTTA
TCCTGTTCAAGACGCCCAATACACAAATAATCGGGGAAAAGACATTCTTTTCGTGTGGGG
CATACATCATCCACCCACCGATACTGCACAGACGAATTTGTACACAAGAACCGACACAAC
AACAAGTGTAACAACAGAAAATTTAGATAGAACCTTCAAACCACTGATAGGGCCAAGGCC
CCTTGTCAATGGTCTGATTGGAAGAATTAATTATTATTGGTCAGTACTAAAACCAGGCCA
GACATTGCGAATAAGATCCAATGGAAATTTGATTGCTCCATGGTTTGGACACGTTCTCTC
AGGAGAGAGCCATGGTAGAATCCTGAAAACAGATTTGAACAGTGGTAATTGTGTAGTGCA
ATGTCAGACTGAAAAAGGTGGCCTAAACAGTACATTGCCTTTCCACAATATCAGTAAATA
TGCATTTGGGACTTGCCCCAAATATATTGGAGTCAAGAGTCTCAAACTGGCAATTGGTCT
GAGAAACGTGCCTGCTAGGTCAAGCAGAGGACTATTTGGAGCCATAGCTGGATTCATAGA
AGGAGGTTGGCCAGGGCTAGTCGCCGGTTGGTATGGTTTCCAGCATTCAAATGATCAAGG
GGTTGGTATGGCTGCAGATAGGGATTCAACTCAAAAGGCAGTTGATAAAATGACATCCAA
GGTGAATAATATAGTCGACAAGATGAACAAGCAATATGAAATAATTGATCATGAATTCAG
TGAGGTTGAAACTAGACTCAATATGATCAATAATAAGATTGATGACCAAATACAAGATGT
ATGGGCATATAATGCAGAGTTGCTAGTACTACTTGAGAACCAGAAAACACTCGATGAGCA
TGACGCAAACGTGAACAATCTGTATAACAAGGTGAGAAGGGCCTTGGGCTCCAATGCGAT
GGAAGATGGGAAGGGCTGTTTCGAGCTTTACCACAAATGTGATAACCAATGCATGGAAAC
TATTCGGAATGGGACCTATAATAGGAGAAAGTTCAAAGAGGAATCAAGACTAGAAAGACA
GAAAATAGAGGGGGTCAAACTGGAATCTGAGGGGACTTACAAAATACTTACCATTTATTC
GGTTGTCGCCTCATCTCTTGTACTTGCAATGGGGTTTGCTGCCTTCTTATTCTGGGCCAT
GTCCAATGGATCATGCAGGTGCAACATCTGTATATAATTAGCAAAAACACCCTTGTTTCT
ACT
>gi|238627192|gb|GQ120549.1| Influenza A virus (A/chicken/Israel/182/2008(H9N2)) segment 4 hemagglutinin (HA) gene, complete cds
TAGCAAAAGCAGGGGAATTTCTTAACTAGCAAAAATGGGAATAATATCACTGATGACTAT
ATTACTAGTAGTAACAACAAGCAATGCAGATAAAATATGTATTGGCCACCAGTCAACAAA
TTCCACAGAAACTGTGGACACACTAACAGAAACTAATGTTCCTGTGACACATGCCAAAGA
ATTGCTCCACACAGAGCACAATGGAATGCTGTGTGCAACAAACCTGGGAAATCCCCTCAT
CCTAGACACATGCACTATCGAAGGACTTATCTATGGTAACCCTTCTTGTGACATGTTGTT
AGGGGGAAGGGAATGGTCCTACATCGTTGAAAGACCATCAGCGGTAAATGGAACATGTTA
CCCTGGGAATGTGGAAAACTTAGAGGAACTCAGAACACTTTTTAGTTCCTCTAGTTCCTA
TCAAAGAATCCAAATATTCCCAGACACAATCTGGAATGTGACTTACACTGGAACAAGCAA
ATCATGTTCAGATTCATTCTACAGGAATATGAGATGGCTAACTCAAAAGAACGGGGTTTA
TCCTGTTCAAGACGCCCAATACACAAATAATCGGGGAAAGGACATTCTTTACGTGTGGGG
CATACATCATCCACCCACCGATACTACACAGACGAATTTGTACACGAGAACCGACACAAC
AACAAGCGTAACAACAGAAAATTTAGATAGGACCTTCAAACCATTGATAGGGCCAAGGCC
CCTTGTCAATGGTCTGATTGGAAGAATTAATTATTATTGGTCGGTACTAAAACCAGGCCA
GACATTGCGAGTAAGATCCAATGGGAATCTAATTGCTCCATGGTTTGGACACGTTCTCTC
AGGAGAGAGCCATGGGAGAATCCTGAAAACTGATTTAAACAGTGGTAATTGTGTAGTGCA
ATGTCAGACTGAAAAAGGTGGCCTAAACAGTACATTGCCTTTCCACAATATCAGTAAATA
TGCATTTGGGAATTGCCCCAAATATATTGGAGTCAAGAGTCTCAAACTGGCAATCGGTCT
GAGAAACGTGCCGGCCAGGTCAAGTAGAGGACTATTTGGAGCCATAGCTGGATTCATAGA
AGGAGGTTGGCCAGGGCTAGTAGCCGGTTGGTATGGTTTCCAGCATTCAAATGATCAAGG
GGTTGGTATGGCTGCAGATAGGGATTCAACTCAAAAGGCAGTTGACAAAATAACATCCAA
GGTGAATAATATAGTCGACAAGATGAACAAGCAATATGAAATAATTGATCATGAATTCAG
TGAGGTTGAAACTAGACTCAATATGATCAATAACAAGATTGATGACCAAATACAAGATGT
ATGGGCATATAATGCAGAGTTGCTAGTACTACTTGAGAACCAGAAAACACTCGATGAGCA
TGACGCAAACGTGAACAACCTATATAACAAGGTGAAAAGGGCCTTGGGCTCCAATGCGAT
GGAAGATGGGAAGGGCTGTTTCGAGCTATACCACAAATGTGATGACCAATGCATGGAAAC
TATTCGGAACGGGACCTATAATAGGAGAAAGTACAAAGAGGAATCAAGACTAGAAAGGCA
GAAAATAGAGGGAGTCAAACTGGAATCTGAGGGGATTTACAAAATACTTACCATTTATTC
GACTGTCGCCTCATCTCTTGTACTTGCAATAGGGTTTGCTGCCTTCTTATTCTGGGCCAT
GTCCAATGGATCATGCAGGTGCAACATCTGTATATAATTAGCAAAAACACCCTTGTTTCT
ACTA
>gi|238627190|gb|GQ120548.1| Influenza A virus (A/chicken/Israel/54/2008(H9N2)) segment 4 hemagglutinin (HA) gene, complete cds
TAGCAAAAGCAGGGGAATTTCTTAACTAGCAAAAATGGGAATAATATCACTGATGACTAT
ATTACTAGTAGTAACAACAAGCAATGCAGATAAAATATGTATTGGCCACCAGTCAACAAA
TTCCACAGAAACTGTGGACACACTAACAGAAACTAATGTTCCTGTGACACATGCCAAAGA
ATTGCTCCACACAGAGCACAATGGAATGCTGTGTGCAACAAACCTGGGAAATCCCCTCAT
CCTAGACACATGCACTATCGAAGGACTTATCTATGGTAACCCTTCTTGTGACATGTTGTT
AGGGGGAAGGGAATGGTCCTACATCGTTGAAAGACCATCAGCGGTAAATGGAACATGTTA
CCCTGGGAATGTGGAAAACTTAGAGGAACTCAGAACACTTTTTAGTTCCTCTAGTTCCTA
TCAAAGAATCCAAATATTCCCAGACACAATCTGGAATGTGACTTACACTGGAACAAGCAA
ATCATGTTCAGATTCATTCTACAGGAATATGAGATGGCTAACTCAAAAGAACGGGGTTTA
TCCTGTTCAAGACGCCCAATACACAAATAATCGGGGAAAGGACATTCTTTACGTGTGGGG
CATACATCATCCACCCACCGATACTACACAGACGAATTTGTACACGAGAACCGACACAAC
AACAAGCGTAACAACAGAAAATTTAGATAGGACCTTCAAACCATTGATAGGGCCAAGGCC
CCTTGTCAATGGTCTGATTGGAAGAATTAATTATTATTGGTCGGTACTAAAACCAGGCCA
GACATTGCGAGTAAGATCCAATGGGAATCTAATTGCTCCATGGTTTGGACACGTTCTCTC
AGGAGAGAGCCATGGGAGAATCCTGAAAACTGATTTAAACAGTGGTAATTGTGTAGTGCA
ATGTCAGACTGAAAAAGGTGGCCTAAACAGTACATTGCCTTTCCACAATATCAGTAAATA
TGCATTTGGGAATTGCCCAAAATATATTGGAGTCAAGAGTCTCAAACTGGCAATCGGTCT
GAGAAACGTGCCGGCCAGGTCAAGTAGAGGACTATTTGGAGCCATAGCTGGATTCATAGA
AGGAGGTTGGCCAGGGCTAGTAGCCGGTTGGTATGGTTTCCAGCATTCAAATGATCAAGG
GGTTGGTATGGCTGCCGATAGGGATTCAACTCAAAAGGCAGTTGACAAAATAACATCCAA
GGTGAATAATATAGTCGACAAGATGAACAAGCAATATGAAATAATTGATCATGAATTCAG
TGAGGTTGAAACTAGACTCAATATGATCAATAACAAGATTGATGACCAAATACAAGATGT
ATGGGCATATAATGCAGAGTTACTAGTACTACTTGAGAACCAGAAAACACTCGATGAGCA
TGACGCAAACGTGAACAACCTATATAACAAGGTGAAAAGGGCCTTGGGCTCCAATGCGAT
GGAAGATGGGAAGGGCTGTTTCGAGCTATACCACAAATGTGATGACCAATGCATGGAAAC
TATTCGGAACGGGACCTATAATAGGAGAAAGTACAAAGAGGAATCAAGACTAGAAAGGCA
GAAAATAGAGGGAGTCAAACTGGAATCTGAGGGGATTTACAAAATACTTACCATTTATTC
GACTGTCGCCTCATCTCTTGTACTTGCAATAGGGTTTGCTGCCTTCTTATTCTGGGCCAT
GTCCAATGGATCATGCAGGTGCAACATCTGTATATAATTAGCAAAAACACCCTTGTTTCT
ACTA
>gi|215536668|gb|FJ464730.1| Influenza A virus (A/turkey/Israel/1608/2006(H9N2)) segment 4 hemagglutinin (HA) gene, complete cds
ATGGAAATAATATCACTGATGACTATACTACTAGTAGTAACAACAAGCAATGCAGATAAA
ATATGCATTGGCTACCAGTCAACAAATTCCACAGAAACTGTGGACACACTAACAGAAACT
AATGTTCCTGTGACACATGCCAAAGAATTGCTCCACACAGTGCACAATGGAATGCTGTGT
GCAACAAATCTGGGAAATCCCCTCATCCTAGACACATGCACTATCGAAGGACTTATCTAT
GGTAACCCTTCTTGTGACATGTTGTTGGGGGGAAGGGAATGGTCCTACATCGTTGAAAGA
CCATCAGCGGTAAATGGAACATGTTACCCTGGGAATGTGGAAAACTTAGAGGAACTCAGA
ACACTTTTTAGTTCCTCTAGTTCCTATCAAAGAATCCAAATATTCCCAGACACAATCTGG
AATGTGACTTACACTGGAACAAGCAAATCATGTTCAGATTCATTCTACAGGAATATGAGA
TGGCTAACTCAAAAGAACGGGGTTTATCCTGTTCAAGACGCCCAATACACAAATAATCGG
GGAAAGGACATTCTTTTCGTGTGGGGCATACATCATCCACCCACCGATACTGCACAGACG
AATTTGTACACAAGAACCGACACAACAACAAGCGTAACAACAGAAAATTTAGATAGGACC
TTCAAACCATTGATAGGGCCAAGGCCCCTTGTCAATGGTCTGATTGGAAGAATTAATTAT
TATTGGTCGGTACTAAAACCAGGCCAGACATTGCGAGTAAGATCCAATGGGAATCTAATT
GCTCCATGGTTTGGACACGTTCTCTCAGGAGAGAGCCATGGGAGAATCCTGAAAACTGAT
TTAAACAGTGGTAATTGTGTAGTGCAATGTCAGACTGAAAAAGGTGGCCTAAACAGTACA
TTGCCTTTCCACAATATCAGTAAATATGCATTTGGGAATTGCCCCAAATATATTGGAGTC
AAGAGTCTCAAACTGGCAATCGGTCTGAGAAACGTGCCTGCCAGGTCAAGTAGAGGACTA
TTTGGAGCCATAGCTGGATTCATAGAAGGAGGTTGGCCAGGGCTAGTTGCCGGTTGGTAT
GGTTTCCAGCATTCAAATGATCAAGGGGTTGGTATGGCTGCAGATAGGGATTCAACTCAA
AAGGCAGTTGACAAAATAACATCCAAGGTGAATAATATAGTCGACAAGATGAACAAGCAA
TATGAAATAATTGATCATGAATTCAGTGAGGTTGAAACTAGACTCAATATGATCAATAAC
AAGATTGATGACCAAATACAAGATGTATGGGCATATAATGCAGAGTTGCTAGTACTACTT
GAGAACCAGAAAACACTCGATGAGCATGACGCAAACGTGAACAACCTATATAACAAGGTG
AAAAGGGCCTTGGGCTCCAATGCGATGGAAGATGGGAAGGGCTGTTTCGAGCTATACCAC
AAATGTGATGACCAATGCATGGAAACTATTCGGAACGGGACCTATAATAGGAGAAAGTAC
AAAGAGGAATCAAGACTAGAAAGGCAGAAAATAGAGGGAGTCAAACTGGAATCTGAGGGG
ATTTACAAAATACTTACCATTTATTCGACTGTCGCCTCATCTCTTGTACTTGCAATGGGG
TTTGCTGCCTTCTTATTCTGGGCCATGTCCAATGGATCATGCAGGTGCAACATCTGTATA
TAATTAGCAAAAACACCCTTGTTTCTA
>gi|215536649|gb|FJ464729.1| Influenza A virus (A/chicken/Israel/1548/2006(H9N2)) segment 4 hemagglutinin (HA) gene, complete cds
ATGGAAATAATATCACTGATGACTATACTACTAGTAGTAACAACAAGCAATGCAGATAAA
ATATGCATTGGCCACCAGTCAACAAATTCCACAGAAACTGTGGACACACTAACAGAAACT
AATGTTCCTGTGACACATGCCAAAGAATTGCTCCACACAGAGCACAATGGAATGCTGTGT
GCAACAAATCTGGGAAATCCCCTCATCCTAGACACATGCACTATCGAAGGACTTATCTAT
GGTAACCCTTCTTGTGACATGTTGTTGGGGGGAAGGGAATGGTCCTACATCGTTGAAAGA
CCATCAGCGGTAAATGGAACATGTTACCCTGGGAATGTGGAAAACTTAGAGGAACTCAGA
ACACTTTTTAGTTCCTCTAGTTCCTATCAAAGAATCCAAATATTCCCAGACACAATCTGG
AATGTGACTTACACTGGAACAAGCAAATCATGTTCAGATTCATTCTACAGGAATATGAGA
TGGCTAACTCAAAAGAACGGGGTTTATCCTGTTCAAGACGCCCAATACACAAATAATCGG
GGAAAGGACATTCTTTTCGTGTGGGGCATACATCATCCACCCACCGATACTACACAGACG
AATTTGTACACAAGAACCGACACAACAACAAGCGTAACAACAGAAAATTTAGATAGGACC
TTCAAACCATTGATAGGGCCAAGGCCCCTTGTCAATGGTCTGATTGGAAGAATTAATTAT
TATTGGTCAGTACTAAAACCAGGCCAGACATTGCGAGTAAGATCCAATGGGAATCTAATT
GCTCCATGGTTTGGACACGTTCTCTCAGGAGAGAGCCATGGGAGAATCCTGAAAACTGAT
TTAAACAGTGGTAATTGTGTAGTGCAATGTCAGACTGAAAAAGGTGGCCTAAACAGTACA
TTGCCTTTCCACAATATCAGTAAATATGCATTTGGGAATTGCCCCAAATATATTGGAGTC
AAGAGTCTCAAACTGGCAATCGGTCTGAGAAACGTGCCTGCCAGGTCAAGTAGAGGACTA
TTTGGAGCCATAGCTGGATTCATAGAAGGAGGTTGGCCAGGGCTAGTCGCCGGTTGGTAT
GGTTTCCAGCATTCAAATGATCAAGGGGTTGGTATGGCTGCAGATAGGGATTCAACTCAA
AAGGCAGTTGACAAAATAACATCCAAGGTGAATAATATAGTCGACAAGATGAACAAGCAA
TATGAAATAATTGATCATGAATTCAGTGAGGTTGAAACTAGACTCAATATGATCAATAAC
AAGATTGATGACCAAATACAAGATGTATGGGCATATAATGCAGAGTTGCTAGTACTACTT
GAGAACCAGAAAACACTCGATGAGCATGACGCAAACGTGAACAACCTATATAACAAGGTG
AAAAGGGCCTTGGGCTCCAATGCGATGGAAGATGGGAAGGGCTGTTTCGAGCTATACCAC
AAATGTGATGACCAATGCATGGAAACTATTCGGAACGGGACCTATAATAGGAGAAAGTAC
AAAGAGGAATCAAGACTAGAAAGGCAGAAAATAGAGGGAGTCAAACTGGAATCTGAGGGG
ATTTACAAAATACTTACCATTTATTCGACTGTCGCCTCATCTCTTGTACTTGCAATGGGG
TTTGCTGCCTTCTTATTCTGGGCCATGTCCAATGGATCATGCAGGTGCAACATCTGTATA
TAATTAGCAAAAACACCCTTGTTTCTA
>gi|215536630|gb|FJ464728.1| Influenza A virus (A/chicken/Israel/1525/2006(H9N2)) segment 4 hemagglutinin (HA) gene, complete cds
ATGGAAATAATATCACTGATGACTATACTACTAGTAGTAACAACAAGCAATGCAGATAAA
ATATGCATTGGCCACCAGTCAACAAATTCCACAGAAACTGTGGACACACTAACAGAAACT
AATGTTCCTGTGACACATGCCAAAGAATTGCTCCACACAGAGCACAATGGAATGCTGTGT
GCAACAAATCTGGGAAATCCCCTCATCCTAGACACATGCACTATCGAAGGACTTATCTAT
GGTAACCCTTCTTGTGACATGTTGTTGGGGGGAAGGGAATGGTCCTACATCGTTGAAAGA
CCATCAGCGGTAAATGGAACATGTTACCCTGGGAATGTGGAAAACTTAGAGGAACTCAGA
ACACTTTTTAGTTCCTCTAGTTCCTATCAAAGAATCCAAATATTCCCAGACACAATCTGG
AATGTGACTTACACTGGAACAAGCAAATCATGTTCAGGTTCATTCTACAGGAATATGAGA
TGGCTAACTCAAAAGAACGGGGTTTATCCTGTTCAAGACGCCCAATACACAAATAATCGG
GGAAAGGACATTCTTTTCGTGTGGGGCATACATCATCCACCCACCGATACTGCACAGACG
AATTTGTACACAAGAACCGACACAACAACAAGCGTAACAACAGAAAATTTAGATAGGACC
TTCAAACCATTGATAGGGCCAAGGCCCCTTGTCAATGGTCTGATTGGAAGAATTAATTAT
TATTGGTCGGTACTAAAACCAGGCCAGACATTGCGAGTAAGATCCAATGGGAATCTAATT
GCTCCATGGTTTGGACACGTTCTCTCAGGAGAGAGCCATGGGAGAATCCTGAAAACTGAT
TTAAACAGTGGTAATTGTGTAGTGCAATGTCAGACTGAAAAAGGTGGCCTAAACAGTACA
TTGCCTTTCCACAATATCAGTAAATATGCATTTGGGAATTGCCCCAAATATATTGGAGTC
AAGAGTCTCAAACTGGCAATCGGTCTGAGAAACGTGCCTGCCAGGTCAAGTAGAGGACTA
TTTGGAGCCATAGCTGGATTCATAGAAGGAGGTTGGCCAGGGCTAGTCGCCGGTTGGTAT
GGTTTCCAGCATTCAAATGATCAAGGGGTTGGTATGGCTGCAGATAGGGATTCAACTCAA
AAGGCAGTTGACAAAATAACATCCAAGGTGAATAATATAGTCGACAAGATGAACAAGCAA
TATGAAATAATTGATCATGAATTCAGTGAGGTTGAAACTAGACTCAATATGATCAATAAC
AAGATTGATGACCAAATACAAGATGTATGGGCATATAATGCAGAGTTGCTAGTACTACTT
GAGAACCAGAAAACACTCGATGAGCATGACGCAAACGTGAACAACCTATATAACAAGGTG
AAAAGGGCCTTGGGCTCCAATGCGATGGAAGATGGGAAGGGCTGTTTCGAGCTATACCAC
AAATGTGATGACCAATGCATGGAAACTATTCGGAACGGGACCTATAATAGGAGAAAGTAC
AAAGAGGAATCAAGACTAGAAAGGCAGAAAATAGAGGGAGTCAAACTGGAATCTGAGGGG
ATTTACAAAATACTTACCATTTATTCGACTGTCGCCTCATCTCTTGTACTTGCAATGGGG
TTTGCTGCCTTCTTATTCTGGGCCATGTCCAATGGATCATGCAGGTGCAACATCTGTATA
TAATTAGCAAAAACACCCTTGTTTCTA
>gi|215536611|gb|FJ464727.1| Influenza A virus (A/chicken/Israel/1033/2007(H9N2)) segment 4 hemagglutinin (HA) gene, complete cds
ATGGAAACAATATCACTGATGACTATACTACTAGTAGTAACAACAAGCAATGCAGATAAA
ATCTGCATTGGCCACCAGTCAACAAATTCCACAGAAACTGTGGACACGCTAACAGAAACT
AATGTTCCTGTGACACATGCCAAAGAATTGCTCCACACAGAGCACAATGGAATGCTGTGT
GCAACAAATCTGGGACATCCCCTCATCCTAGACACATGCACTATCGAAGGACTTGTCTAT
GGTAACCCTTCTTGTGATCTGTTGTTGGGGGGAAGAGAATGGTCCTACATCGTTGAAAGA
CCATCAGCTGTAAATGGAACGTGTTACCCTGGGAATGTGGAAAACTTAGAGGAACTCAGA
ACACTCTTTAGTTCCTCTAGTTCCTACCAAAGAATCCAAATATTCCCAGACACAATCTGG
AATGTGACTTACACTGGAACAAGCAAATCATGTTCAGATTCATTCTACAGGAATATGAGA
TGGCTGACCCAAAAGAACGGGGTTTATCCTGTTCAAGACGCCCAATACACAAATAATCGG
GGAAAAGACATTCTTTTCGTGTGGGGCATACATCATCCACCCACCGATACTACACAGACG
AATTTGTACACAAGAACCGACACAACAACAAGTGTAACAACAGAAAATTTAGATAGAACC
TTCAAACCATTGATAGGGCCAAGGCCCCTTGTCAATGGTCTGATTGGAAGAATTAATTAT
TATTGGTCAGTACTAAAACCAGGCCAGACATTGCGAGTAAGATCCAATGGGAATTTGATT
GCTCCATGGTTTGGACACGTTCTCTCAGGGGAGAGCCATGGTAGAATCCTGAAAACTGAT
TTAAACAGTGGTAATTGTGTAGTGCAATGTCAGACTGAAAAAGGTGGCCTAAACAGTACA
TTGCCTTTCCACAATATCAGTAAATATGCATTTGGGACTTGCCCCAAATATATTGGAGTC
AAGAGTCTCAAACTGGCAATCGGTCTGAGAAACGTGCCTGCTAGGTCAAGTAGAGGACTA
TTTGGAGCCATAGCTGGATTCATAGAAGGAGGTTGGCCAGGGCTAGTCGCCGGTTGGTAT
GGTTTCCAGCATTCAAATGATCAAGGGGTTGGTATGGCTGCAGATAGGGATTCAACTCAA
AAGGCAGTTGATAAAATAACATCCAAGGTGAATAATATAGTCGACAAGATGAACAAGCAA
TATGAAATAATTGATCATGAATTCAGTGAGGTTGAAACTAGACTCAATATGATCAATAAT
AAGATTGATGACCAAATACAAGATGTATGGGCATATAATGCAGAGTTGCTAGTACTACTT
GAGAACCAGAAAACACTCGATGAGCATGACGCAAACGTGAACAACCTATATAACAAGGTG
AAAAGGGCCTTGGGCTCCAATGCGATTGAAGATGGGAAGGGCTGTTTCGATCTATACCAC
AAATGTGATAACCAATGCATGGAAACTATTCGGAATGGAACCTATAATAGGAGAAAGTAC
AAAGAGGAATCAAGACTAGAAAGACAGAAAATAGAGGGGGTCAAACTGGAATCTGAGGGG
ACTTACAAAATACTTACCATTTATTCGACTGTCGCCTCATCTCTTGTACTTGCAATGGGG
TTTGCTGCCTTCTTATTCTGGGCCATGTCCAATGGATCATGCAGGTGCAACATCTGTATA
TAATTAGCAAAAACACCCTTGTTTCTA
>gi|215536592|gb|FJ464726.1| Influenza A virus (A/chicken/Israel/933/2007(H9N2)) segment 4 hemagglutinin (HA) gene, complete cds
ATGGAAACAATATCACTGATGACTATACTACTAGTAGTAACAACAAGCAATGCAGATAAA
ATCTGCATTGGCCACCAGTCAACAAATTCCACAGAAACTGTGGACACGCTAACAGAAACT
AATGTTCCTGTGACACATGCCAAAGAATTGCTCCACACAGAGCACAATGGAATGCTGTGT
GCAACAAATCTGGGACATCCCCTCATCCTAGACACATGCACTATCGAAGGACTTATCTAT
GGTAATCCTTCTTGTGATCTGTTGTTGGGGGGAAGGGAATGGTCCTACATCGTTGAAAGA
CCATCAGCTGTAAATGGAACGTGTTACCCTGGGAATGTGGAAAACTTAGAGGAACTCAGA
ACACTCTTTAGTTCCTCTAGTTCCTACCAAAGAATCCAAATATTCCCAGACACAATCTGG
AATGTGACTTACACTGGAACAAGCAAATCATGTTCAAACTCATTCTACAGGAATATGAGA
TGGCTGACTCAAAAGAACGGGGTTTATCCTGTTCAAGACGCCCAATACACAAATAATCGG
GGAAAGGACATTCTTTTCGTGTGGGGCATACATCATCCACCCACCGACACTGCGCAGACG
AATTTGTACACAAGAACTGACACAACAACAAGTGTGACAACAGAAAATTTAGATAGGACC
TTCAAACCATTGATAGGGCCAAGGCCCCTTGTCAATGGTCTGATTGGAAGAATTAACTAT
TATTGGTCGGTACTAAAACCAGGCCAGACATTGCGAGTAAGATCCAATGGGAATCTGATT
GCTCCATGGTTTGGACACGTCCTCTCAGGAGAGAGCCATGGGAGAATCCTGAAAACTGAT
TTAAACAGTGGTAATTGTGTAGTGCAATGTCAGACTGAAAAAGGTGGCCTAAACAGTACA
TTGCCTTTCCACAATATCAGTAAATATGCATTTGGGACTTGCCCCAAATATATTGGAGTC
AAGAGTCTCAAACTGGCAGTCGGTCTGAGAAACGTGCCTGCTAGGTCAAGTAGAGGACTA
TTTGGAGCCATAGCTGGATTCATAGAAGGAGGTTGGCCAGGGCTAGTCGCCGGTTGGTAT
GGTTTCCAGCATTCAAATGATCAAGGGGTTGGTATGGCTGCAGATAGGGATTCAACTCAA
AAGGCATTTGATAAAATAACATCCAAGGTGAATAATATAGTCGATAAGATGAACAAGCAA
TATGAAATAATTGATCATGAATTCAGTGAGGTTGAAACTAGACTCAATATGATCAATAAC
AAGATTGATGACCAAATACAAGATGTATGGGCATATAATGCAGAGTTGCTAGTACTACTT
GAGAACCAGAAAACACTCGATGAGCATGACGCAAACGTGAACAACCTATATAACAAGGTG
AAAAGGGCCTTGGGCTCCAATGCGATGGAAGATGGGAAGGGCTGCTTCGAACTATACCAC
AAATGTGATAACCAATGCATGGAAACTATTCGAAATGGGACCTATAATAGGAGAAAGTAC
AAAGAGGAATCAAGACTAGAAAGGCAGAAAATAGAGGGGGTCAAACTGGAATCTGAGGGG
ACTTACAAAATACTTACCATTTATTCGACTGTCGCCTCATCTCTTGTACTTGCAATGGGG
TTTGCTGCCTTCTTATTCTGGGCCATGTCCAATGGATCATGCAGGTGCAACATCTGTATA
TAATTAGCAAAAACACCCTTGTTTCTA
>gi|215536573|gb|FJ464725.1| Influenza A virus (A/turkey/Israel/900/2007(H9N2)) segment 4 hemagglutinin (HA) gene, complete cds
ATGGAAACAATATCACTGATGACTATACTACTAGTAGTAACAACAAGCAATGCAGATAAA
ATCTGCATTGGCCACCAGTCAACAAATTCCACAGAAACTGTGGACACGCTAACAGAAACT
AATGTTCCTGTGACACATGCCAAAGAATTGCTCCACACAGAGCACAATGGAATGCTGTGT
GCAACAAATCTGGGACATCCCCTCATCCTAGACACATGCACTATCGAAGGACTTGTCTAT
GGTAACCCTTCTTGTGATCTGTTGTTGGGGGGAAGAGAATGGTCCTACATCGTTGAAAGA
CCATCAGCTGTAAATGGAACGTGTTACCCTGGGAATGTGGAAAACTTAGAGGAACTCAGA
ACACTCTTTAGTTCCTCTAGTTCCTACCAAAGAATCCAAATATTCCCAGACACAATCTGG
AATGTGACTTACACTGGAACAAGCAAATCATGTTCAGATTCATTCTACAGGAATATGAGA
TGGCTGACTCAAAAGAACGGGGTTTATCCTGTTCAAGACGCCCAATACACAAACAATCGG
GGAAAAGACATTCTTTTCGTGTGGGGCATACATCATCCACCCACCGATACTGCACAGACG
AATTTGTACACAAGAACCGACACAACAACAAGTGTAACAACAGAAAATTTAGATAGAACC
TTCAAACCATTGATAGGGCCAAGGCCCCTTGTCAATGGTCTGATTGGAAGAATTAATTAT
TATTGGTCAGTACTAAAACCAGGCCAGACATTGCGAGTAAGATCCAATGGGAATTTGATT
GCTCCATGGTTTGGACACGTTCTCTCAGGGGAGAGCCATGGTAGAATCCTGAAAACTGAT
TTAAACAGTGGTAATTGTGTAGTGCAATGTCAGACTGAAAAAGGTGGCCTAAACAGTACA
TTGCCTTTCCACAATATCAGTAAATATGCATTTGGGACTTGCCCCAAATATATTGGAGTC
AAGAGTCTCAAACTGGCAATCGGTCTGAGAAACGTGCCTGCTAGGTCAAGTAGAGGACTA
TTTGGAGCCATAGCTGGATTCATAGAAGGAGGTTGGCCAGGGCTAGTCGCCGGTTGGTAT
GGTTTCCAGCATTCAAATGATCAAGGGGTTGGTATGGCTGCAGATAGGGATTCAACTCAA
AAGGCAGTTGATAAAATAACATCCAAGGTGAATAATATAGTCGACAAGATGAACAAGCAA
TATGAAATAATTGATCATGAATTCAGTGAGGTTGAAACTAGACTCAATATGATCAATAAT
AAGATTGATGACCAAATACAAGATGTATGGGCATATAATGCAGAGTTGCTAGTACTACTT
GAGAACCAGAAAACACTCGATGAGCATGACGCAAACGTGAACAACCTATATAACAAGGTG
AAAAGGGCCTTGGGCTCCAATGCGATTGAAGATGGGAAGGGCTGTTTCGAGCTATACCAC
AAATGTGATAACCAATGCATGGAAACTATTCGGAATGGGACCTATAATAGGAGAAAGTAC
AAAGAGGAATCAAGACTAGAAAGACAGAAAATAGAGGGGGTCAAACTGGAATCTGAGGGG
ACTTACAAAATACTTACCATTTATTCGACTGTCGCCTCATCTCTTGTACTTGCAATGGGG
TTTGCTGCCTTCTTATTCTGGGCCATGTCCAATGGATCATGCAGGTGCAACATCTGTATA
TAATTAGCAAAAACACCCTTGTTTCTA
>gi|215536554|gb|FJ464724.1| Influenza A virus (A/chicken/Israel/728/2007(H9N2)) segment 4 hemagglutinin (HA) gene, complete cds
ATGGAAATAACATCACTGATGACTATACTACTAGTAGTAACAACAAGCAATGCAGATAAA
ATATGCATTGGCCACCAGTCAACAAATTCCACAGAAACTGTGGACACACTAACAGAAACT
AATGTTCCTGTGACACATGCCAAAGAATTGCTCCACACAGAGCACAATGGAATGCTGTGT
GCAACAAATCTGGGAAATCCCCTCATCCTAGACACATGCACTATCGAAGGACTTATCTAT
GGTAACCCTTCTTGTGACATGTTGTTGGGGGGAAGGGAATGGTCCTACATCGTTGAAAGA
CCATCAGCGGTAAATGGAACATGTTACCCTGGGAATGTGGAAAACTTAGAGGAACTCAGA
ACACTTTTTAGTTCCTCTAGTTCCTATCAAAGAATCCAAATATTCCCAGACACAATCTGG
AATGTGACTTACACTGGAACAAGCAAATCATGTTCAGATTCATTCTACAGGAATATGAGA
TGGCTAACTCAAAAGAACGGGGTTTATCCTGTTCAAGACGCCCAATACACAAATAATCGG
GGAAAGGACATTCTTTTCGTGTGGGGCATACATCATCCACCCACCGATACTACACAGACG
AATTTGTACACAAGAACCGACACAACAACAAGCGTAACAACAGAAAATTTAGATAGGACC
TTCAAACCATTGATAGGGCCAAGGCCCCTTGTCAATGGTCTGATTGGAAGAATTAATTAT
TATTGGTCGGTACTAAAACCAGGCCAGACATTGCGAGTAAGATCCAATGGGAATCTAATT
GCTCCATGGTTTGGACACATTCTCTCAGGAGAGAGCCATGGGAGAATCCTGAAAACTGAT
TTAAACAGTGGTAATTGTGTAGTGCAATGTCAGACTGAAAAAGGTGGCCTAAACAGTACA
TTGCCTTTCCACAATATCAGTAAATATGCATTTGGGAATTGCCCCAAATATATTGGAGTC
AGGAGTCTCAAACTGGCAATCGGTCTGAGAAACGTGCCTGCCAGGTCAAGTAGAGGACTA
TTTGGAGCCATAGCTGGATTCATAGAAGGAGGTTGGCCAGGGCTAGTCGCCGGTTGGTAT
GGTTTCCAGCATTCAAATGATCAAGGGGTTGGTATGGCTGCAGATAGGGATTCAACTCAA
AAGGCAGTTGACAAAGTAACATCCAAGGTGAATAATATAGTCGACAAGATGAACAAGCAA
TATGAAATAATTGATCATGAGTTCAGTGAGGTTGAAACTAGACTCAATATGATCAATAAC
AAGATTGATGACCAAATACAAGATGTATGGGCATATAATGCAGAGTTGCTAGTACTACTT
GAGAACCAGAAAACACTCGATGAGCATGACGCAAACGTGAACAACCTATATAACAAGGTG
AAAAGGGCCTTGGGCTCCAATGCGATGGAAGATGGGAAGGGCTGTTTCGAGCTATACCAC
AAATGTGATGACCAATGCATGGAAACTATTCGGAACGGGACCTATAATAGGAGAAAGTAC
AAAGAGGAATCAAGACTAGAAAGGCAGAAAATAGAGGGAGTCAAACTGGAATCTGAGGGG
ATTTACAAAATACTTACCATTTATTCGACTGTCGCCTCATCTCTTGTACTTGCAATGGGG
TTTACTGCCTTCTTATTCTGGGCCATGTCCAATGGATCATGCAGGTGCAACATCTGTATA
TAATTAGCAAAAACACCCTTGTTTCTA
>gi|215536535|gb|FJ464723.1| Influenza A virus (A/chicken/Israel/524/2008(H9N2)) segment 4 hemagglutinin (HA) gene, complete cds
ATGGAAACAATATCACTGATGACTATACTACTAGTAGTAACAACAAGCAATGCAGATAAA
ATCTGCATTGGCCACCAGTCAACAAATTCCACAGAAACTGTGGACACGCTAACAGAAACT
AATGTTCCTGTGACACATGCCAAAGAATTGCTCCACACAGAGCACAATGGAATGCTGTGT
GCAACAAATCTGGGACATCCCCTCATCCTAGACACATGCACTATCGAAGGACTTGTCTAT
GGTAACCCTTCTTGTGATCTGTTGTTGGGGGGAAGAGAATGGTCCTACATCGTTGAAAGA
CCATCAGCTGTAAATGGAACGTGTTACCCTGGGAATGTGGAAAACTTAGAGGAACTCAGA
ACACTCTTTAGTTCCTCTAGTTCCTACCAAAGAATCCAAATATTCCCAGACACAATCTGG
AATGTGACTTACACTGGGACAAGCAAATCATGTTCAGATTCATTCTACAGGAATATGAGA
TGGCTGACTCAAAAGAACGGGGTTTATCCTGTTCAAGACGCCCAATACACAAACAATCGG
GGAAAAGACATTCTTTTCGTGTGGGGCATACATCATCCACCCACCGATACTGCACAGACG
AATTTGTACACAAGAACCGACACAACAACAAGTGTAACAACAGAAAATTTAGATAGAACC
TTCAAACCATTGATAGGGCCAAGGCCCCTTGTCAATGGTCTGATTGGAAGAATTAATTAT
TATTGGTCAGTACTAAAACCAGGCCAGACATTGCGAGTAAGATCCAATGGGAATTTGATT
GCTCCATGGTTTGGACACGTTCTCTCAGGGGAGAGCCATGGTAGAATCCTGAAAACTGAT
TTAAACAGTGGTAATTGTGTAGTGCAATGTCAGACTGAAAAAGGTGGCCTAAACAGTACA
TTGCCTTTCCACAATATCAGTAAATATGCATTTGGGACTTGCCCCAAATATATTGGAGTC
AAGAGTCTCAAACTGGCAATCGGTCTGAGAAACGTGCCTGCTAGGTCAAGTAGAGGACTA
TTTGGAGCCATAGCTGGATTCATAGAAGGAGGTTGGCCAGGGCTAGTCGCCGGTTGGTAT
GGTTTCCAGCATTCAAATGATCAAGGGGTTGGTATGGCTGCAGATAGGGATTCAACTCAA
AAGGCAGTTGATAAAATAACATCCAAGGTGAATAATATAGTCGACAAGATGAACAAGCAA
TATGAAATAATTGATCATGAATTCAGTGAGGTTGAAACTAGACTCAATATGATCAATAAT
AAGATTGATGACCAAATACAAGATGTATGGGCATATAATGCAGAGTTGCTAGTACTACTT
GAGAATCAGAAAACACTCGATGAGCATGACGCAAACGTGAACAACCTATATAACAAGGTG
AAAAGGGCCTTGGGCTCCAATGCTATTGAAGATGGGAAGGGCTGTTTCGAGCTATACCAC
AAATGTGATAACCAATGCATGGAAACTATTCGGAATGGGACCTATAATAGGAGAAAGTAC
AAAGAGGAATCAAGACTAGAAAGACAGAAAATAGAGGGGGTCAAACTGGAATCTGAGGGG
ACTTACAAAATACTTACCATTTATTCGACTGTCGCCTCATCTCTTGTACTTGCAATGGGG
TTTGCTGCCTTCTTATTCTGGGCCATGTCCAATGGATCATGCAGGTGCAACATCTGTATA
TAATTAGCAAAAACACCCTTGTTTCTA
>gi|215536516|gb|FJ464722.1| Influenza A virus (A/chicken/Israel/449/2007(H9N2)) segment 4 hemagglutinin (HA) gene, complete cds
ATGGAAATAATATCACTGATGACTATACTACTAGTAGTAACAACAAGCAATGCAGATAAA
ATATGCATTGGCCACCAGTCAACAAATTCCACAGAAACTGTGGACACACTAACAGAAACT
AATGTTCCTGTGACACATGCCAAAGAATTGCTCCACACAGAGCACAATGGAATGCTGTGT
GCAACAAATCTGGGAAATCCCCTCATCCTAGACACATGCACTATCGAAGGACTTATCTAT
GGTAACCCTTCTTGTGACATGTTGTTGGGGGGAAGGGAATGGTCCTACATCGTTGAAAGA
CCATCAGCGGTAAATGGAACATGTTACCCTGGGAATGTGGAAAACTTAGAGGAACTCAGA
ACACTTTTTAGTTCCTCTAGTTCCTATCAAAGAATCCAAATATTCCCAGACACAATCTGG
AATGTGACTTACACTGGAACAAGCAAATCATGTTCAGATTCATTCTACAGGAATATGAGA
TGGCTAACTCAAAAGAACGGGGTTTATCCTGTTCAAGACGCCCAATACACAAATAATCGG
GGAAAGGACATTCTTTTCGTGTGGGGCATACATCACCCACCCACCGATACTGCACAGACG
AATTTGTACACAAGAACCGACACAACAACAAGCGTAACAACAGAAAATTTAGATAGGACC
TTCAAACCATTGATAGGGCCAAGGCCCCTTGTCAATGGTCTGATTGGAAGAATTAATTAT
TATTGGTCGGTACTAAAACCAGGCCAGACATTGCGAGTAAGATCCAATGGGAATCTAATT
GCTCCATGGTTTGGACACATTCTCTCAGGAGAGAGCCATGGGAGAATCCTGAAAACTGAT
TTAAACAGTGGTAATTGTGTAGTGCAATGTCAGACTGAAAAAGGTGGCCTAAACAGTACA
TTGCCTTTCCACAATATCAGTAAATATGCATTTGGGAATTGCCCCAAATATATTGGAGTC
AAGAGTCTCAAACTGGCAATCGGTCTGAGAAACGTGCCTGCCAGGTCAAGTAGAGGACTA
TTTGGAGCCATAGCTGGATTCATAGAAGGAGGTTGGCCAGGGCTAGTCGCCGGTTGGTAT
GGTTTCCAGCATTCAAATGATCAAGGGGTTGGTATGGCTGCAGATAGGGATTCAACTCAA
AAGGCAGTTGACAAAATAACATCCAAGGTGAATAATATAGTCGACAAGATGAACAAGCAA
TATGAAATAATTGATCATGAATTCAGTGAGGTTGAAACTAGACTCAATATGATCAATAAC
AAGATTGATGACCAAATACAAGATGTATGGGCATATAATGCAGAGTTGCTAGTACTACTT
GAGAACCAGAAAACACTCGATGAGCATGACGCAAACGTGAACAACCTATATAACAAGGTG
AAAAGGGCCTTGGGCTCCAATGCGATGGAAGATGGGAAGGGCTGTTTCGAGCTATACCAC
AAATGTGATGACCAATGCATGGAAACTATTCGGAACGGGACCTATAATAGGAGAAAGTAC
AAAGAGGAATCAAGACTAGAAAGGCAGAAAATAGAGGGAGTCAAACTGGAATCTGAGGGG
ATTTACAAAATACTTACCATTTATTCGACTGTCGCCTCATCTCTTGTACTTGCAATGGGG
TTTGCTGCCTTCTTATTCTGGGCCATGTCCAATGGATCATGCAGGTGCAACATCTGTATA
TAATTAGCAAAAACACCCTTGTTTCTA
>gi|215536497|gb|FJ464721.1| Influenza A virus (A/chicken/Israel/402/2007(H9N2)) segment 4 hemagglutinin (HA) gene, complete cds
ATGGAAATAATATCACTGATGACTATACTACTAGTAGTAACAACAAGCAATGCAGATAAA
ATATGCATTGGCCACCAGTCAACAAATTCCACAGAAACTGTGGACACACTAACAGAAACT
AATGTTCCTGTGACACATGCCAAAGAATTGCTCCACACAGAGCACAATGGAATGCTGTGT
GCAACAAATCTGGGAAATCCCCTCATCCTAGACACATGCACTATCGAAGGACTTATCTAT
GGTAACCCTTCTTGTGACATGTTGTTGGGGGGAAGGGAATGGTCCTACATCGTTGAAAGA
CCATCAGCGGTAAATGGAACATGTTACCCTGGGAATGTGGAAAACTTAGAGGAACTCAGA
ACACTTTTTAGTTCCTCTAGTTCCTATCAAAGAATCCAAATATTCCCAGACACAATCTGG
AATGTGACTTACACTGGAACAAGCAAATCATGTTCAGATTCATTCTACAGGAATATGAGA
TGGCTAACTCAAAAGAACGGGGTTTATCCTGTTCAAGACGCCCAATACACAAATAATCAG
GGAAAGGACATTCTTTTCGTGTGGGGCATACATCATCCACCCACCGATACTGTACAGACG
AATTTGTACACAAGAACCGACACAACAACAAGCGTAACAACAGAAAATTTAGATAGGACC
TTCAAACCATTGATAGGGCCAAGGCCCCTTGTCAATGGTCTGATTGGAAGAATTAATTAT
TATTGGTCGGTACTAAAACCAGGCCAGACATTGCGAGTAAGATCCAATGGGAATCTAATT
GCTCCATGGTTTGGACACATTCTCTCAGGAGAGAGCCATGGGAGAATCCTGAAAACTGAT
TTAAACAGTGGTAATTGTGTAGTGCAATGTCAGACTGAAAAAGGTGGCCTAAACAGTACA
TTGCCTTTCCACAATATCAGTAAATATGCATTTGGGAATTGCCCCAAATATATTGGAGTC
AAGAGTCTCAAACTGGCAATCGGTCTGAGAAACGTGCCTGCCAGGTCAAGTAGAGGACTA
TTTGGAGCCATAGCTGGATTCATAGAAGGAGGTTGGCCAGGGCTAGTCGCCGGTTGGTAT
GGTTTCCAGCATTCAAATGATCAAGGGGTTGGTATGGCTGCAGATAGGGATTCAACTCAA
AAGGCAGTTGACAAAATAACATCCAAGGTGAATAATATAGTCGACAAGATGAACAAGCAA
TATGAAATAATTGATCATGAATTCAGTGAGGTTGAAACTAGACTCAATATGATCAATAAC
AAGATTGATGACCAAATACAAGATGTATGGGCATATAATGCAGAGTTGCTAGTACTACTT
GAGAACCAGAAAACACTCGATGAGCATGACGCAAACGTGAACAACCTATATAACAAGGTG
AAAAGGGCCTTGGGCTCCAATGCGATGGAAGATGGGAAGGGCTGTTTCGAGCTATACCAC
AAATGTGATGACCAATGCATGGAAACTATTCGGAACGGGACCTATAATAGGAGAAAGTAC
AAAGAGGAATCAAGACTAGAAAGGCAGAAAATAGAGGGAGTCAAACTGGAATCTGAGGGG
ATTTACAAAATACTTACCATTTATTCGACTGTCGCCTCATCTCTTGTACTTGCAATGGGG
TTTGCTGCCTTCTTATTCTGGGCCATGTCCAATGGATCATGCAGGTGCAACATCTGTATA
TAATTAGCAAAAACACCCTTGTTTCTA
>gi|215536478|gb|FJ464720.1| Influenza A virus (A/chicken/Israel/386/2007(H9N2)) segment 4 hemagglutinin (HA) gene, complete cds
ATGGAAATAATATCACTGATGACTATACTACTAGTAGTAACAACAAGCAATGCAGATAAA
ATATGCATTGGCCACCAGTCAACAAATTCCACAGAAACTGTGGACACACTAACAGAAACT
AATGTTCCTGTGACACATGCCAAAGAATTGCTCCACACAGAGCACAATGGAATGCTGTGT
GCAACAAATCTGGGAAATCCCCTCATCCTAGACACATGCACTATCGAAGGACTTATCTAT
GGTAACCCTTCTTGTGACATGTTGTTGGGGGGAAGGGAATGGTCCTACATCGTTGAAAGA
CCATCAGCGGTAAATGGAACATGTTACCCTGGGAATGTGGAAAACTTAGAGGAACTCAGA
ACACTTTTTAGTTCCTCTAGTTCCTATCAAAGAATCCAAATATTCCCAGACACAATCTGG
AATGTGACTTACACTGGAACAAGCAAATCATGTTCAGATTCATTCTACAGGAATATGAGA
TGGCTAACTCAAAAGAACGGGGTTTATCCTGTTCAAGACGCCCAATACACAAATAATCGG
GGAAAGGACATTCTTTTCGTGTGGGGCATACATCATCCACCCACCGATACTGCACAGACG
AATTTGTACACAAGAACCGACACAACAACAAGCGTAACAACAGAAAATTTAGATAGGACC
TTCAAACCATTGATAGGGCCAAGGCCCCTTGTCAATGGTCTGATTGGAAGAATTAATTAT
TATTGGTCGGTACTAAAACCAGGCCAGACATTGCGAGTAAGATCCAATGGGAATCTAATT
GCTCCATGGTTTGGACACGTTCTCTCAGGAGAGAGCCATGGGAGAATCCTGAAAACTGAT
TTAAACAGTGGTAATTGTGTAGTGCAATGTCAGACTGAAAAAGGTGGCCTAAACAGTACA
TTGCCTTTCCACAATATCAGTAAATATGCATTTGGGAATTGCCCCAAATATATTGGAGTC
AAGAGTCTCAAACTGGCAATCGGTCTGAGAAACGTGCCTGCCAGGTCAAGTAGAGGACTA
TTTGGAGCCATAGCTGGATTCATAGAAGGAGGTTGGCCAGGGCTAGTCGCCGGTTGGTAT
GGTTTCCAGCATTCAAATGATCAAGGGGTTGGTATGGCTGCAGATAGGGATTCAACTCAA
AAGGCAGTTGACAAAATAACATCCAAGGTGAATAATATAGTCGACAAGATGAACAAGCAA
TATGAAATAATTGATCATGAATTCAGTGAGGTTGAAACTAGACTCAATATGATCAATAAC
AAGATTGATGACCAAATACAAGATGTATGGGCATATAATGCAGAGTTGCTAGTACTACTT
GAGAACCAGAAAACACTCGATGAGCATGACGCAAACGTGAACAACCTATATAACAAGGTG
AAAAGGGCCTTGGGCTCCAATGCGATGGAAGATGGGAAGGGCTGTTTCGAGCTATACCAC
AAATGTGATGACCAATGCATGGAAACTATTCGGAACGGGACCTATAATAGGAGAAAGTAC
AAAGAGGAATCAAGACTAGAAAGGCAGAAAATAGAGGGAGTCAAACTGGAATCTGAGGGG
ATTTACAAAATACTTACCATTTATTCGACTGTCGCCTCATCTCTTGTACTTGCAATGGGG
TTTGCTGCCTTCTTATTCTGGGCCATGTCCAATGGATCATGCAGGTGCAACATCTGTATA
TAATTAGCAAAAACACCCTTGTTTCTA
>gi|215536459|gb|FJ464719.1| Influenza A virus (A/avian/Israel/314/2008(H9N2)) segment 4 hemagglutinin (HA) gene, complete cds
ATGGAAACAATATCACTGATGACTATACTACTAGTAGTAACAACAAGCAATGCAGATAAA
ATCTGCATTGGCCACCAGTCAACAAATTCCACAGAAACTGTGGACACGCTAACAGAAACT
AATGTTCCTGTGACACATGCCAAAGAATTGCTCCACACAGAGCACAATGGAATGCTGTGT
GCAACAAATCTGGGACATCCCCTCATCCTAGACACATGCACTATCGAAGGACTTGTCTAT
GGTAACCCTTCTTGTGATCTGTTGTTGGGGGGAAGAGAATGGTCCTACATCGTTGAAAGA
CCATCAGCTGTAAATGGAACGTGTTACCCTGGGAATGTGGAAAACTTAGAGGAACTCAGA
ACACTCTTTAGTTCCTCTAGTTCCTACCAAAGAATCCAAATATTCCCAGACACAATCTGG
AATGTGACTTACACTGGAACAAGCAAATCATGTTCAGATTCATTCTACAGGAATATGAGA
TGGCTGACTCAAAAGAACGGGGTTTATCCTGTTCAAGACGCCCAATACACAAATAATCGG
GGAAAAGACATTCTTTTCGTGTGGGGTATACATCATCCACCCACCGATACTGCACAGACG
AATTTGTACACAAGAACCGACACAACAACAAGTGTAACAACAGAAAATTTAGATAGAACC
TTCAAACCATTGATAGGGCCAAGGCCCCTTGTCAATGGTCTGATTGGAAGAATTAATTAT
TATTGGTCAGTACTAAAACCAGGCCAGACATTGCGAGTAAGATCCAATGGGAATTTGATT
GCTCCATGGTTTGGACACGTTCTCTCAGGGGAGAGCCATGGTAGAATCCTGAAAACTGAT
TTAAACAGTGGTAATTGTGTAGTGCAATGTCAGACTGAAAAAGGTGGCCTAAACAGTACA
TTGCCTTTCCACAATATCAGTAAATATGCATTTGGGACTTGCCCCAAATATATTGGAGTC
AAGAGTCTCAAACTGGCAATCGGTCTGAGAAACGTGCCTGCTAGGTCAAGTAGAGGACTA
TTTGGAGCCATAGCTGGATTCATAGAAGGAGGTTGGCCAGGGCTAGTCGCCGGTTGGTAT
GGCTTCCAGCATTCAAATGATCAAGGGGTTGGTATGGCAGCAGATAGGGATTCAACTCAA
AAGGCAGTTGATAAAATAACATCCAAGGTGAATAATATAGTCGACAAGATGAACAAGCAA
TATGAAATAATTGATCATGAATTCAGTGAGGTTGAAACTAGACTCAATATGATCAATAAT
AAGATTGATGACCAAATACAAGATGTATGGGCATATAATGCAGAGTTGCTAGTACTACTT
GAGAACCAGAAAACACTCGATGAGCATGACGCAAACGTGAACAACCTATATAACAAGGTG
AAAAGGGCCTTGGGCTCCAATGCGATTGAAGATGGGAAGGGCTGTTTCGAGCTATACCAC
AAATGTGATAACCAATGCATGGAAACTATTCGGAATGGGACCTATAATAGGAGGAAGTAC
AAAGAGGAATCAAGACTAGAAAGACAGAAAATAGAGGGGGTCAAACTGGAATCTGAGGGG
ACTTACAAAATACTTACCATTTATTCGACTGTCGCCTCATCTCTTGTACTTGCAATGGTG
TTTGCTGCCTTCCTATTCTGGGCCATGTCCAATGGATCATGCAGGTGCAACATCTGTATA
TAATTAGCAAAAACACCCTTGTTTCTA
>gi|215536440|gb|FJ464718.1| Influenza A virus (A/avian/Israel/313/2008(H9N2)) segment 4 hemagglutinin (HA) gene, complete cds
ATGGAAACAATATCACTGATGACTATACTACTAGTAGTAACAACAAGCAATGCAGATAAA
ATCTGCATTGGCCACCAGTCAACAAATTCCACAGAAACTGTGGACACGCTAACAGAAACT
AATGTTCCTGTGACACATGCCAAAGAATTGCTCCACACAGAGCACAATGGAATGCTGTGT
GCAACAAATCTGGGACATCCCCTCATCCTAGACACATGCACTATCGAAGGACTTGTCTAT
GGTAACCCTTCTTGTGATCTGTTGTTGGGGGGAAGAGAATGGTCCTACATCGTTGAAAGA
CCATCAGCTGTAAATGGAACGTGTTACCCTGGGAATGTGGAAAACTTAGAGGAACTCAGA
ACACTCTTTAGTTCCTCTAGTTCCTACCAAAGAATCCAAATATTCCCAGACACAATCTGG
AATGTGACTTACACTGGAACAAGCAAATCATGTTCAGATTCATTCTACAGGAATATGAGA
TGGCTGACTCAAAAGAACGGGGTTTATCCTGTTCAAGACGCCCAATACACAAATAATCGG
GGAAAAGACATTCTTTTCGTGTGGGGTATACATCATCCACCCACCGATACTGCACAGACG
AATTTGTACACAAGAACCGACACAACAACAAGTGTAACAACAGAAAATTTAGATAGAACC
TTCAAACCATTGATAGGGCCAAGGCCCCTTGTCAATGGTCTGATTGGAAGAATTAATTAT
TATTGGTCAGTACTAAAACCAGGCCAGACATTGCGAGTAAGATCCAATGGGAATTTGATT
GCTCCATGGTTTGGACACGTTCTCTCAGGGGAGAGCCATGGTAGAATCCTGAAAACTGAT
TTAAACAGTGGTAATTGTGTAGTGCAATGTCAGACTGAAAAAGGTGGCCTAAACAGTACA
TTGCCTTTCCACAATATCAGTAAATATGCATTTGGGACTTGCCCCAAATATATTGGAGTC
AAGAGTCTCAAACTGGCAATCGGTCTGAGAAACGTGCCTGCTAGGTCAAGTAGAGGACTA
TTTGGAGCCATAGCTGGATTCATAGAAGGAGGTTGGCCAGGGCTAGTCGCCGGTTGGTAT
GGCTTCCAGCATTCAAATGATCAAGGGGTTGGTATGGCAGCAGATAGGGATTCAACTCAA
AAGGCAGTTGATAAAATAACATCCAAGGTGAATAATATAGTCGACAAGATGAACAAGCAA
TATGAAATAATTGATCATGAATTCAGTGAGGTTGAAACTAGACTCAATATGATCAATAAT
AAGATTGATGACCAAATACAAGATGTATGGGCATATAATGCAGAGTTGCTAGTACTACTT
GAGAACCAGAAAACACTCGATGAGCATGACGCAAACGTGAACAACCTATATAACAAGGTG
AAAAGGGCCTTGGGCTCCAATGCGATTGAAGATGGGAAGGGCTGTTTCGAGCTATACCAC
AAATGTGATAACCAATGCATGGAAACTATTCGGAATGGGACCTATAATAGGAGGAAGTAC
AAAGAGGAATCAAGACTAGAAAGACAGAAAATAGAGGGGGTCAAACTGGAATCTGAGGGG
ACTTACAAAATACTTACCATTTATTCGACTGTCGCCTCATCTCTTGTACTTGCAATGGTG
TTTGCTGCCTTCTTATTCTGGGCCATGTCCAATGGATCATGCAGGTGCAACATCTGTATA
TAATTAGCAAAAACACCCTTGTTTCTA
>gi|215536421|gb|FJ464717.1| Influenza A virus (A/chicken/Israel/292/2008(H9N2)) segment 4 hemagglutinin (HA) gene, complete cds
ATGGAAACAATATCACTGATGACTATACTACTAGTAGTAACAACAAGCAATGCAGATAAA
ATCTGCATTGGCCACCAGTCAACAAATTCCACAGAAACTGTGGACACGCTAACAGAAACT
AATGTTCCTGTGACACATGCCAAAGAATTGCTCCACACAGAGCACAATGGAATGCTGTGT
GCAACAAATCTGGGACATCCCCTCATCCTAGACACATGCACTATCGAAGGACTTGTCTAT
GGTAACCCTTCTTGTGATCTGTTGTTGGGGGGAAGAGAATGGTCCTACATCGTTGAAAGA
CCATCAGCTGTAAATGGAACGTGTTACCCTGGGAATGTGGAAAACTTAGAGGAACTCAGA
ACACTCTTTAGTTCCTCTAGTTCCTACCAAAGAATCCAAATATTCCCAGACACAATCTGG
AATGTGACTTACACTGGAACAAGCAAATCATGTTCAGATTCATTCTACAGGAATATGAGA
TGGCTGACTCAAAAGAACGGGGTTTATCCTGTTCAAGACGCCCAATACACAAATAATCGG
GGAAAAGACATTCTTTTCGTGTGGGGTATACATCATCCACCCACCGATACTGCACAGACG
AATTTGTACACAAGAACCGACACAACAACAAGTGTAACAACAGAAAATTTAGATAGAACC
TTCAAACCATTGATAGGGCCAAGGCCCCTTGTCAATGGTCTGATTGGAAGAATTAATTAT
TATTGGTCAGTACTAAAACCAGGCCAGACATTGCGAGTAAGGTCCAATGGGAATTTGATT
GCTCCATGGTTTGGACACGTTCTCTCAGGGGAGAGCCATGGTAGAATCCTGAAAACTGAT
TTAAACAGTGGTAATTGTGTAGTGCAATGTCAGACTGAAAAAGGTGGCCTAAACAGTACA
TTGCCTTTCCACAATATCAGTAAATATGCATTTGGGACTTGCCCCAAATATATTGGAGTC
AAGAGTCTCAAACTGGCAATCGGTCTGAGAAACGTGCCTGCTAGGTCAAGTAGAGGACTA
TTTGGAGCCATAGCTGGATTCATAGAAGGAGGTTGGCCAGGGCTAGTCGCTGGTTGGTAT
GGTTTCCAGCATTCAAATGATCAAGGGGTTGGTATGGCAGCAGATAGGGATTCAACTCAA
AAGGCAGTTGATAAAATAACATCCAAGGTGAATAATATAGTCGACAAGATGAACAAGCAA
TATGAAATAATTGATCATGAATTCAGTGAGGTTGAAACTAGACTCAATATGATCAATAAT
AAGATTGATGACCAAATACAAGATGTATGGGCATATAATGCAGAGTTGCTAGTACTACTT
GAGAACCAGAAAACACTCGATGAGCATGACGCAAACGTGAACAACCTATATAACAAGGTG
AAAAGGGCCTTGGGCTCCAATGCGATTGAAGATGGGAAGGGCTGTTTCGAGCTATACCAC
AAATGTGATAACCAATGCATGGAAACTATTCGGAATGGGACCTATAATAGGAGGAAGTAC
AAAGAGGAATCAAGACTAGAAAGACAGAGAATAGAGGGGGTCAAACTGGAATCTGAGGGG
ACTTACAAAATACTTACCATTTATTCGACTGTCGCCTCATCTCTTGTACTTGCAATGGTG
TTTGCTGCCTTCTTATTCTGGGCCATGTCCAATGGATCATGCAGGTGCAACATCTGTATA
TAATTAGCAAAAACACCCTTGTTTCTA
>gi|215536402|gb|FJ464716.1| Influenza A virus (A/chicken/Israel/215/2007(H9N2)) segment 4 hemagglutinin (HA) gene, complete cds
ATGGAAATAATATCACTGATGACTATACTACTAGTAGTAACAACAAGCAATGCAGATAAA
ATATGCATTGGCCACCAGTCAACAAATTCCACAGAAACTGTGGATACACTAACAGAAACT
AATGTTCCTGTGACACATGCCAAAGAATTGCTCCACACAGAGCACAATGGAATGCTGTGT
GCAACAAATCTGGGAAATCCCCTCATCCTAGACACATGCACTATCGAAGGACTTATCTAT
GGTAACCCTTCTTGTGACATGTTGTTGGGGGGAAGGGAATGGTCCTACATCGTTGAAAGA
CCATCAGCGGTAAATGGAACATGTTACCCTGGGAATGTGGAAAACTTAGAGGAACTCAGA
ACACTTTTTAGTTCCTCTAGTTCCTATCAAAGAATCCAAATATTCCCAGACACAATCTGG
AATGTGACTTACAATGGAACAAGCAAATCATGTTCAAATTCATTCTACAGGAATATGAGA
TGGCTAACTCAAAAGAACGGGGTTTATCCTGTTCAAGACGCCCAATACACAAATAATCGG
GGAAAGGACATTCTTTTCGTGTGGGGCATACATCATCCACCCACCGATACTGCACAGACG
AATTTGTACACAAGAACCGACACAACAACAAGCGTAACAACAGAAAATTTAGATAGGACC
TTCAAACCATTGATAGGGCCAAGGCCCCTTGTCAATGGTCTGATTGGAAGAATTAATTAT
TATTGGTCGGTACTAAAACCAGGCCAGACATTGCGAGTAAGATCCAATGGGAATCTAATT
GCTCCATGGTTTGGACACGTTCTCTCAGGAGAGAGCCATGGGAGAATCCTGAAAACTGAT
TTAAACAGTGGTAATTGTGTAGTGCAATGTCAGACTGAAAAAGGTGGCCTAAACAGTACA
TTGCCTTTCCACAATATCAGTAAATATGCATTTGGGAATTGCCCCAAATATATTGGAGTC
AAGAGTCTCAAACTGGCAATCGGTCTGAGAAACGTGCCTGCCAGGTCAAGTAGAGGACTA
TTTGGAGCCATAGCTGGATTCATAGAAGGAGGTTGGCCAGGGCTAGTCGCCGGTTGGTAT
GGTTTCCAGCATTCAAATGATCAAGGGGTTGGTATGGCTGCAGATAGGGATTCAACTCAA
AAGGCAGTTGACAAAATAACATCCAAGGTGAATAATATAGTCGACAAGATGAACAAGCAA
TATGAAATAATTGATCATGAATTCAGTGAGGTTGAAACTAGACTCAATATGATCAATAAC
AAGATTGATGACCAAATACAAGATGTATGGGCATATAATGCAGAGTTGCTAGTACTACTT
GAGAACCAGAAAACACTCGATGAGCATGACGCAAACGTGAACAACCTATATAACAAGGTG
AAAAGGGCCTTGGGCTCCAATGCGATGGAAGATGGGAAGGGCTGTTTCGAGCTATACCAC
AAATGTGATGACCAATGCATGGAAACTATTCGGAACGGGACCTATAATAGGAGAAAGTAC
AAAGAGGAATCAAGACTAGAAAGGCAGAAAATAGAGGGAGTCAAACTGGAATCTGAGGGG
ATTTACAAAATACTTACCATTTATTCGACTGTCGCCTCATCTCTTGTACTTGCAATGGGG
TTTGCTGCCTTCTTATTCTGGGCCATGTCCAATGGATCATGCAGGTGCAACATCTGTATA
TAATTAGCAAAAACACCCTTGTTTCTA
>gi|215536385|gb|FJ464715.1| Influenza A virus (A/chicken/Israel/114/2007(H9N2)) segment 4 hemagglutinin (HA) gene, complete cds
ATGGGAACAATATCACTAATAACTATACTACTAATATCAACAGCAAGCAATGCAGATAAA
ATCTGCATCGGCTACCAATCAACAAACTCCACCGAAGCTGTAGACACGCTGACAGAAACC
AATGTTCCAGTGACACATGCCAAAGAATTACTCCACACAGAGCACAATGGAATGCTGTGT
GCAACAAATCTGGGACATCCCCTCATTCTAGACACATGCACTATTGAAGGACTGATCTAT
GGAAACCCTTCATGTGACCTGCTGTTGGGAGGAAGAGAATGGTCCTACATCGTTGAAAGA
CCATCAGCTGTAAATGGAACGTGTTATCCAGGGAATATAGAAAATCTTGAGGAACTCAGG
ACACTCTTTAGTTCCGCTAGTTCCTACCAAAGAATCCAAATTTTCCCAGACACAATCTGG
AATGTGACCTACACTGGAACAAGCAAAGCATGTTCAGATTCATTCTACAGGAATATGAGA
TGGCTGACTCAAAAAAGCGGGTCTTACCCTGTTCAAGACGCCCAATACACAAATAACAGG
GAAAAGAGCATTCTTTTCGTGTGGGGCATACATCATCCACCCACCGATACTGCACAGACA
AATTTGTACATAAACACCGACACAACAACAAGCGTGGCAACAGAGGACTTAAATAGGGTC
TTCAAACCAGTGATAGGGCCAAGGCCCCTTGCCAATGGTCTGCAGGGAAGAGTTAATTAT
TATTGGTCGGTACTAAAACCAGGCCAGACATTGCGAGTAAGATCCAATGGGAATCTAATT
GCTCCATGGTATGGGCACATCCTTTCAGGAGGGAGCCATGGAAGAATCCTGAAGACTGAT
TTGAAAAGTGGTAATTGCGTAGTGCAATGTCAGACTGAAAAAGGTGGCTTAAACAGTACA
TTGCCATTCCACAATATCAGTAAATATGCATTCGGAACCTGTCCTAAGTACATTAGAGTT
AATAGTCTCAAACTGGCAGTCGGTCTGAGGAATGTGCCTGCTAGATCAAGTAGAGGACTA
TTTGGAGCCATAGCTGGGTTCATAGAAGGAGGTTGGCCAGGACTAGTGGCTGGTTGGTAT
GGTTTCCAGCACTCAAATGATCAAGGGGTTGGTATGGCTGCAGATAGGGATTCAACCCAA
AAGGCAATTGATAAAATAACATCCAAGGTAAATAGTATTGTCGACAAGATGAACAAGCAA
TACGAAATAATTGATCATGAGTTCAGTGAGGTTGAAACTAGGCTCAATATGATCAATAAT
AAGATTGATGACCAAATACAAGACGTATGGGCATACAATGCAGAGTTGCTAGTACTACTT
GAGAATCAAAAAACACTCGATGAGCACGATGCGAACGTGAACAATCTGTATAACAAGGTG
AAGCGGGCACTGGGCTCCAATGCGATGGAAGATGGGAAAGGCTGTTTCGAACTATATCAC
AAATGTGATGACAAGTGCATGGAAACAATTCGGAATGGGACCTATAATAGGAGAAAGTAT
CAAGAGGAATCAAGACTGGAAAGGCAGAAAATAGAAGGGGTCAAGCTGGAATCTGAGGGA
ACTTACAAAATCCTTACCATTTATTCGACTGTCGCCTCATCTCTTGTGCTTGCAATGGGG
TTTGCTGCCTTCTTGTTCTGGGCCATGTCCAATGGTTCTTGCAGGTGCAACATTTGTATA
TAATTAGCAAAAACACCCTTGTTTCTA
>gi|215536366|gb|FJ464714.1| Influenza A virus (A/chicken/Israel/1638/2006(H9N2)) segment 4 hemagglutinin (HA) gene, complete cds
ATGGAAATAATATCACTGATGACTATACTACTAGTAGTAACAACAAGCAATGCAGATAAA
ATATGCATTGGCCACCAGTCAACAAATTCCACAGAAACTGTGGACACACTAACAGAGACT
AATGTTCCTGTGACACATGCCAAAGAATTGCTCCACACAGAGCACAATGGAATGCTGTGT
GCAACAACTCTGGGAAATCCCCTCATCCTAGACACATGCACTATCGAAGGACTTATCTAT
GGTAACCCTTCTTGTGACATGTTGTTGGGGGGAAGGGAATGGTCCTACATCGTTGAAAGA
CCATCAGCGGTAAATGGAACATGTTACCCTGGGAATGTGGAAAACTTAGAGGAACTCAGA
ACACTTTTTAGTTCCTCTAGTTCCTATCAAAGAATCCAAATATTCCCAGACACAATCTGG
AATGTGACTTACACTGGAACAAGCAAATCATGTTCAGATTCATTCTACAGGAATATGAGA
TGGCTAACTCAAAAGAACGGGGTTTATCCTGTTCAAGACGCCCAATACACAAATAATCGG
GGAGAGGACATTCTTTTCGTGTGGGGCATACATCATCCACCCACCGATACTGCACAGACG
AATTTGTACACAAGAACCGACACAACAACAAGCGTAACAACAGAAAATTTAGATAGGACC
TTCAAACCATTGATAGGGCCAAGGCCCCTTGTCAATGGTCTGATTGGAAGAATTAATTAT
TATTGGTCGGTACTAAAACCAGGCCAGACATTGCGAGTAAGATCCAATGGGAATCTAATT
GCTCCATGGTTTGGACACGTTCTCTCAGGAGAGAGCCATGGGAGAATCCTGAAAACTGAT
TTAAACAGTGGTAATTGTGTAGTGCAATGTCAGACTGAAAAAGGTGGCCTAAACAGTACA
TTGCCTTTCCACAATATCAGTAAATATGCATTTGGGAATTGCCCCAAATATATTGGAGTC
AAGAGTCTCAAACTGGCAATCGGTCTGAGAAACGTGCCTGCCAGGTCAAGTAGAGGACTA
TTTGGAGCCATAGCTGGATTCATAGAAGGAGGTTGGCCAGGGCTAGTCGCCGGTTGGTAT
GGTTTCCAGCATTCAAATGATCAAGGGGTTGGTATGGCTGCAGATAGGGATTCAACTCAA
AAGGCAGTTGACAAAATAACATCCAAGGTGAATAATATAGTCGACAAGATGAACAAGCAA
TATGAAATAATTGATCATGAATTCAGTGAGGTTGAAACTAGACTCAATATGATCAATAAC
AAGATTGATGACCAAATACAAGATGTATGGGCATATAATGCAGAGTTGCTAGTACTACTT
GAGAACCAGAAAACACTCGATGAGCATGACGCAAACGTGAACAACCTATATAACAAGGTG
AAAAGGGCCTTGGGCTCCAATGCGATGGAAGATGGGAAGGGCTGTTTCGAGCTATACCAC
AAATGTGATGACCAATGCATGGAAACTATTCGGAACGGGACCTATAATAGGAGAAAGTAC
AAAGAGGAATCAAGACTAGAAAGGCAGAAAATAGAGGGAGTCAAACTGGAATCTGAGGGG
ATTTACAAAATACTTACCATTTATTCGACTGTCGCCTCATCTCTTGTACTTGCAATGGGG
TTTGCTGCCTTCTTATTCTGGGCCATGTCCAATGGATCATGCAGGTGCAACATCTGTATA
TAATTAGCAAAAACACCCTTGTTTCTA
