# Supplementary material for: A global phylogenetic analysis in order to determine the host species and geography dependent features present in the evolution of avian H9N2 influenza hemagglutinin
Source: PeerJ. 2014 Oct 30;2:e655. doi: 10.7717/peerj.655 (PMC4217197; doi:10.7717/peerj.655)
Supplement: Supplemental Information 5 — There are two directories one for the protein sequences and a second for the nucleotide sequences. There are also two MEGA files that include the nucleotide alignment (.mas file) and the phylogenetic trees (.mts file). [file peerj-02-655-s005.zip › Raw Nucleotide Data/Jiangsu.fasta]

>gi|18182683|gb|AF461509.1| Influenza A virus (A/Chicken/Jiangsu/1/99(H9N2)) hemagglutinin (HA) mRNA, complete cds
ATGGAAACAATATCACTAATAACTATACTACTAGTAGTAACAGCAAGCAATGCAGATAAA
ATCTGCATCGGCTACCAATCAACAAACTCCACAGAAACTGTGGATACGCTAACAGAAAGC
AATGTCCCTGTGACACATGCTAAAGAATTGCTCCACACAGAGCACAATGGAATGCTGTGT
GCAACAAATCTGGGACATCCTCTCATTCTAAACACCTGTACCATTGAAGGACTGATCTAT
GGCAACCCTTCTTGTGATCTGCTGTTGGGAGGAAGAGAATGGTCCTACATCGTCGAAAGA
CCATCGGCCGTTAATGGAATGTGTTACCCCGGGAATGTGGAAAACCTAGAGGAACTAAGA
TCACTCTTTAGTTCTGCTAGTTCCTACCAAAGAATTCAGATCTTTCCAGACACGATCTGG
AATGTGTCTTACAGTGGAACAAGCAGAGCATGTTCAGATTCATTCTACAGGAGCATGAGA
TGGCTGACTAAAAAGGACAACGCTTACCCTATTCAAGACGCCCAATACACAAATAATAGA
GGAAAGAGCATTCTTTTCATGTGGGGCATAAATCACCCACCCACCGATACTGTACAGACA
GAGTTGTACACAAGGACCGACACAACAACAAGTGTGACAACAGAAGATATAAATAGAACC
TTCAAACCAATGATAGGGCCAAGGCCCCTTGTCAATGGTCTGCAGGGAAGAATTGATTAT
TATTGGTCAGTATTAAAACCAGGTCAGACATTGCGAGTAAGATCCAATGGGAATCTAATT
GCTCCATGGTATGGACACATTCTTTCAGGAGAGAGCCACGGAAGAATCCTGAAGACTGAT
TTAACCAATGGTAACTGTGTAGTGCAATGTCAGACTGAAAGAGGTGGCTTAAACACCACA
TTGCCGTTCCACAATATCAGTAAATATGCATTTGGAAACTGCCCAAAGTATGTTGGAGTA
AAGAGTCTCAAACTAGCAGTTGGTCTGAGGAATGTGCCTACTAGATCAAGTAGAGGACTA
TTTGGGGCCATAGCTGGTTTCATAGAGGGAGGTTGGTCAGGGTTAGTCGCTGGTTGGTAT
GGGTTCCAGCATTCAAATGATCAAGGGGTTGGTATGGCTGCAGATAGAGACTCAACTCAA
AGGGCAATTGACAAAATAACATCCAAAGTGAATAATATAGTCGATAAAATGAACAAGCAG
TATGAAATTATTGATCATGAATTCAGCGAGATTGAAACTAGACTCAATATGATCAATAAT
AAGATTGATGATCAAATACAAGACATATGGGCTTATAACGCAGAATTGCTAGTGCTGCTT
GAAAATCAGAAAACACTCGATGAACATGATGCAAATGTAAACAATCTATATAACAAAGTG
AAGAGGGCACTGGGTTCCAATGCCATGGAAGACGGGAAAGGATGTTTTGAGCTATACCAC
AAATGTGATGATCAGTGCATGGAGACAATTCGGAACGGGACCTACAACAGGAGAAAGTAT
AAAGAGGAAGCAAAACTAGAAAGACAGAAAATAGAAGGGGTCAAGCTGGAATCTGAAGGA
ACTTACAAAATCCTCACCATTTATTCGACTGTCGCCTCATCTCTTGTGATTGCAATGGGG
TTTGCTGCCTTCTTGTTCTGGGCCATGTCCAATGGGTCTTGCAGATGCAACATTTGTATA
TAA
>gi|18182685|gb|AF461510.1| Influenza A virus (A/Chicken/Jiangsu/2/98(H9N2)) hemagglutinin (HA) mRNA, complete cds
ATGGAAACAATATCACTAATAACTATACTACTAGTAGTAACAGTAAGCAATGCAGATAAA
ATCTGCATCGGCTACCAATCCACAAACTCCACAGAAACTGTAGACACGCTAACAGAAAAC
AATGTTCCTGTGACACACGCCAGAGAATTACTCCACACAGAGCACAATGGGATGCTATGT
GCAACAAATCTGGGACACCCTCTCATTCTAGACACCTGTACCATTGAAGGACTGCTCTAT
GGCAACCCTTCTTGTGATCTACTGTTGGGAGGAAGAGAATGGTCCTACATCGTTGAAAGA
CCATCGGCTGTTAATGGAATGTGTTACCCCGGGACTGTAGAAAATCTAGAGGAACTAAGG
GCACTTTTTAGCTCTGCTAGTTCCTACCAAAGAATCCAGATCTTTCCAGACACAATCTGG
AATGTGTCTTACAGTGGAACAAGCAAAGCATGTTCAGATTCATTCTACAGGAGCATGAGA
TGGTTTACTCAAAAGAACAACGCTTACCCTATTCAAGACGCCCAATACACAAATAATAGA
GGAAAGAGCATTCTTTTCATGTGGGGCATAAATCACCCACCCACCGATACTGCACAGACA
AATCTGTACACAAGGACTGACACAACAACAAGTGTGACAACAGAAGATATAAATAGGACC
TTCAAACCAGTGATAGGGCCAAGGCCCCTTGTCAATGGTCTGCAGGGGAGAATTGATTAT
TATTGGTCGGGATTGAAACCAGGTCAGACATTGCGAGTAAGATCCAATGGGAATCTAATC
GCTCCATGGTATGGACACATTCTTTCAGGAGAGAGCCATGGAAGAATCCTGAAGACTGAT
TTAAACAGTGGTAACTGTGTAGTGCAATGTCAGACAGAAAAAGGTGGCTTAAATACTACA
TTGCCCTGCCACAATGTCAGTAAATATGCATTTGGAAACTGCCCAAAATATGTTGGAGTA
AAGAGTCTCAAACTGGCAGTTGGTCTGAGGAATGTGCCTGCTAAATCAAGTAGAGGATTA
TTTGGGGCCATAGCTGGATTCATAGAGGGAGGTTGGTCAGGGCTAGTCGCTGGTTGGTAT
GGGTTCCAGCATTCAAATGATCAAGGGGTTGGTATGGCTGCAGATAGAGACTCAACTCAA
AGGGCAATTGACAAAATAACATCCAAAGTGAATAATATAGTCGATAAAATGAACAAGCAA
TATGAAATTATTGATCATGAATTCAGCGAGGTTGAAGCTAGACTCAATATGATCAATAAT
AAGATTGATGATCAAATTCAAGACATATGGGCATATAACGCAGAATTGCTAGTGCTGCTT
GAAAACCAGAAAACACTCGATGAGCATGATGCGAATGTAAACAATCTATATAATAAAGTG
AAGAGGGCACTGGGTTCCAATGCAATGGAAGATGGGAAAGGATGTTTCGAGCTATACCAT
AAATGTGATGATCAGTGCATGGAGACAATTCGGAACGGGACCTATAATAGGAGAAAGTAC
AAAGAGGAATCAAGACTAGAAAGACAGAAAATAGAAGGGGTCAAGCTGGAATCTGAAGGA
ACTTACAAAATCCTCACCATTTATTCGACTGTCGCCTCATCTCTTGTGATTGCAATGGGG
TTTGCTGCCTTCTTGTTCTGGGCCATGTCCAATGGATCTTGCAGATGCAACATTTGTATA
TAA
>gi|66733526|gb|DQ064372.1| Influenza A virus (A/chicken/Jiangsu/1/00(H9N2)) hemagglutinin (HA) gene, complete cds
AGCAAAAGCAGGGGAATTTCACAACCACTCAAGATGGAAACAGTATTGCTAATAACTATA
CTACTAGTAGTAACAGTAAGCAATGCAGATAAAATCTGCATCGGCTACCAATCAACAAAC
TCCACAGAAACTGTAGACACGCTAACAGAAAACAATGTCCCTGTGACACATGCCAAAGAA
TTGCTCCACACAGAGCACAATGGGATGCTGTGTGCAACAAATCTGGGACATCCTCTCATT
CTAGACACCTGTACCATTGAAGGACTAATCTATGGCAACCCTTCTTGTGATCTACTGTTG
GGAGGAAGAGAATGGTCCTACATCGTTGAAAGACCATCGGCTGTTAATGGATTGTGTTAC
CCCGGGAATGTAGAAAACCTAGAAGAACTAAGGTCACTTTTTAGTTCTGCTAGTTCTTAC
CAAAGAATCCAGATCTTTCCAGACACAATCTGGAATGTGTCTTACAGTGGGACAAGCAAA
GCATGTTCAGATTCATTCTACAGAAACATGAGATGGTTGACTCAAAAGAACAACGCATAC
CCTATTCAAGACGCCCAATACACAAATAATCGAGGGAAGAACATTCTTTTCATGTGGGGC
ATAAATCACCCACCCACCGATACTACGCAGACAAATCTGTACACAAGGACTGACACAACA
ACAAGTGTGGCAACAGAAGATATAAATAGGACCTTCAAACCATTGATAGGGCCACGGCCT
CTTGTCAATGGTCTGCAGGGAAGAATTGATTATTATTGGTCGGTATTGAAACCAGGTCAA
ACACTGCGAGTAAGGTCCAATGGGAATCTAATTGCTCCATTGTATGGACACATCCTTTCA
GGAGAGAGCCACGGAAGAATCCTGAAGACTGATTTAAAAAGTGGTAACTGTGCAGTGCAA
TGTCAGACAGAAAGAGGTGGCTTAAATACAACATTGCCATTCCAAAATGTAAGTAAGTAT
GCATTTGGAAACTGCCCGAAATATGTTGGAGTAAAGAGTCTCAAACTGGCAGTTGGTCTG
AGGAATGTGCCTGCTAGATCAAGTAGAGGACTATTCGGGGCCATAGCTGGATTCATAGAG
GGAGGTTGGTCAGGGCTAGTCGCTGGTTGGTATGGGTTCCAGCATTCAAATGATCAAGGG
GTTGGTATGGCAGCAGATAGAGACTCAACTCAAAAGGCAATTGACAAAATAACATCCAAA
GTGAATAATATAGTCGATAAAATGAACAAACAGTATGAAATTATTGATCATGAATTCAGC
GAGGTTGAAACTAGAATCAACATGATCAATAATAAGATTGATGACCAAATTCAAGACATA
TGGGCATATAACGCAGAATTGCTAGTGCTGCTTGAAAACCAGAAAACACTCGATGAGCAT
GATGCGAATGTAAACAATCTATATAATAAAGTGAAGAGGGCATTGGGTTCCAATGCAGTG
GAAGATGGGAAAGGATGTTTCGAGCTATACCATAAATGTGATGACCAGTGCATGGAGATA
ATTCGGAACGGGACCTACAACAGGAGGAAGTATAAAGAGGAATCAAGATTAGAAAGACAG
AAAATAGAAGGGGTCAAGCTGGAATCTGAAGGAACTTACAAAATCCTCACCATTTATTCG
ACTGTCGCCTCATCTCTTGTGATTGCAATGGGGTTTGCTGCCTTCTTGTTCTGGGCCATG
TCCAATGGATCTTGCAGATGCAACACTTGTATATAATTGGCAAAAACACCCTTGTTTCTA
CT
>gi|357528379|gb|JN986885.1| Influenza A virus (A/chicken/Jiangsu/FQD03/2011(H9N2)) segment 4 hemagglutinin (HA) gene, complete cds
ATGGAAGTAGTATCACTAATAACTATACTACTAGTAGTAACAGTAAGCAATGCAGATAAA
ATCTGCATCGGCTATCAATCAACAAACTCCACAGAAACTGTAGACACACTAACAGAAAAC
AATGTCCCTGTGACACATGCCAAAGAATTGCTCCACACAGAGCACAATGGGATGCTGTGT
GCAACAGGCTTAGGACATCCTCTCATTCTAGACACCTGTACCATTGAAGGACTAATCTAT
GGCAATCCTTCTTGTGATCTACTGCTGGGAGGAAGAGAATGGTCCTATATCGTCGAGAGA
CCATCAGCTGTTAACGGATTGTGTTACCCCGGGAATGTAGAAAATCTAGAAGAGCTAAGG
TCACTTTTTAGTTCTGCTAGTTCTTATCAAAGGATCCAGATTTTTCCAGACACAATCTGG
AATGTGACTTACAGTGGGACAAGCAAAGCATGTTCAGATTCATTCTACAGAAGCATGAGA
TGGTTGACCCAAAAGAACAACGCTTACCCTATTCAAGACGCCCAATACACAAATAATCAA
GAAAAGAACATTCTTTTCATGTGGGGCATAAATCATCCCCCCACCGATACTGCGCAGACA
AATCTGTACACAAGAACCGACACAACAACGAGTGTGGCAACAGAAGAAATAAATAGGACC
TTCAAACCATTGATAGGACCAAGGCCTCTTGTCAATGGTTTGCAGGGAAGAATTGACTAT
TACTGGTCGGTATTGAAACCGGGTCAAACGCTGCGAATAAGATCCAATGGAAATCTAATA
GCTCCATGGTATGGACACATTCTTTCTGGAGAGAGCCACGGAAGAATCCTGAAGACTGAT
TTAAAAAGGGGTAGCTGCACAGTGCAATGTCAGACCGAAAAAGGTGGCTTAAACACAACA
TTGCCATTCCAAAACGTAAGTAAGTATGCATTTGGAAACTGCTCGAAATACATTGGAATA
AAGAGTCTCAAACTCGCAGTTGGTCTGAGGAATGTGCCTTCTAGATCTAGTAGAGGACTA
TTCGGGGCCATAGCAGGATTCATAGAGGGAGGCTGGTCAGGACTAGTTGCTGGTTGGTAT
GGATTCCAGCATTCAAATGACCAAGGGGTTGGTATGGCAGCGGATAGAGACTCAACCCAA
AAGGCAATTGACAAAATAACATCCAAAGTGAATAACATAGTCGACAAAATGAACAAGCAG
TATGAAATTATTGATCACGAATTCAGCGAGGTTGAAGCTAGACTTAACATGATCAATAAT
AAGATTGATGATCAAATCCAAGACATATGGGCATACAATGCAGAATTACTAGTTCTGCTT
GAAAACCAGAAAACACTAGATGAGCATGATGCAAATGTAAACAATCTATATAATAAAGTG
AAGAGGGCATTGGGTTCCAATGCAATGGAAGATGGGAAAGGATGCTTCGAGCTATACCAC
AAATGTGATAACCAGTGCATGGAGACGATTCGGAACGGGACCTACAACAGGAGGAAGTAT
CAAGAGGAATCAAAATTAGAAAGACAGAAAATAGAGGGGGTCAAGCTGGAATCTGAAGGA
ACTTACAAAATCCTCACCATTTATTCGACTGTCGCCTCATCTCTTGTGATTGCAATGGGG
TTTGCTGCCTTCTTGTTCTGGGCCATGTCCAATGGGTCTTGCAGATGCAACATTTGTATA
TAA
>gi|284930004|gb|GU471795.1| Influenza A virus (A/chicken/Jiangsu/E26/2007(H9N2)) segment 4 hemagglutinin (HA) gene, complete cds
ATGGAAGTAGTATCACTAATAACTATGCTACTAGTAGTAACAGTAAGCAATGCAGATAAA
ATCTGCATCGGCTACCAATCAACAAACTCCACAGAAACTGTAGACACACTAACAGAAAAC
AATGTCCCTGTGACACATGCCAAAGAATTGCTCCACACAGAGCATAATGGGATGCTGTGT
GCAACAAGCTTGGGACATCCTCTTATCCTAGACACCTGTACCATTGAAGGACTAATCTAT
GGCAATCCTTCTTGTGATCTACTGTTGGGAGGAAGAGAATGGTCCTATATCGTCGAGAGA
CCATCGGCTGTTAATGGATTGTGTTACCCCGGGAATGTAGAAAATCTAGAAGAGCTAAGG
TCACTTTTTAGTTCTGCTAGTTCTTATCAAAGGATCCAAATTTTTCCAGACACAATCTGG
AATGTGTCTTACAGCGGGACAAGCAAAGCATGTTCAGATTCATTCTACAGAAGCATGAGA
TGGTTGACCCAAAAGAACAACGCTTACCCTATTCAAGACGCCCAATACACAAATAATCAA
GAAAAGAACATTCTTTTCATGTGGGGCATAAATCATCCACCCACCGATACTGTGCAGACA
AATCTGTACACAAGAACCGACACAACAACGAGTGTGGCAACAGAAGAAATAAATAGGACC
TTCAAACCATTGATAGGACCAAGGCCTCTTGTCAATGGTTTGCAGGGAAGAATTGACTAT
TATTGGTCGGTATTGAAACCGGGTCAAACACTGCGAATAAGATCCAATGGGAATCTAATA
GCTCCATGGTATGGTCACATTCTTTCAGGAGAGAGCCACGGAAGAATCCTGAAGACTGAT
TTAAAAAGGGGTAGCTGCACAGTGCAATGTCAGACAGAAAAAGGTGGCTTAAACACAACA
TTGCCATTCCAAAACGTAAGTAAGTATGCATTTGGAAACTGCTCAAAATATATTGGAATA
AAGAGTCTCAAACTTGCAGTTGGTCTGAGGAATGTGCCTTCTAGATCTAGTAGAGGACTA
TTCGGGGCCATAGCAGGATTCATAGAGGGAGGTTGGTCAGGACTAGTTGCTGGTTGGTAT
GGATTCCAGCATTCAAATGCCCAAGGGGTTGGTATGGCAGCAGATAGAGACTCAACCCAA
AAGGCAATTGATAAAATAACATCCAAAGTGAATAACATAGTCGACAAAATGAACAAGCAG
TATGAAATTATTGATCATGAATTCAGCGAGGTTGAAACTAGACTGAACATGATCAATAAT
AAGATTGATGATCAAATCCAAGACATATGGGCATATAATGCAGAATTGCTAGTTCTGCTT
GGAAACCAGAAAACACTCGATGAGCATGATGCAAATGTAAACAATCTATATAATAAAGTG
AAGAGGGCATTGGGTTCCAATGCGGTGGAAGATGGGAAAGGATGTTTCGAGCTATACCAC
AAATGTGATGACCAGTGCATGGAGACAATTCGGAACGGGACCTACAACAGGAGGAAGTAT
CAAGAGGAATCAAAATTAGAAAGACAGAAAATAGAGGGGGTCAAGCTGGAATCTGAAGGA
ACTTACAAAATTCTCACCATTTATTCGACTGTCGCCTCATCTCTTGTGATTGCAATGGGG
TTTGCTGCCTTCTTGTTCTGGGCCATGTCCAATGGGTCTTGCAGATGCAACATTTGTATA
TAA
>gi|202071365|gb|FJ190132.1| Influenza A virus (A/chicken/Jiangsu/nj15/2001(H9N2)) segment 4 hemagglutinin (HA) gene, complete cds
TCACAACCACTCAAGATGGAAGCAACATCACTAATAACTATACTACTACTAGTAACAACA
AGCAATGCAGATAAAATCTGCATCGGCTACCAATCAACAAACCCCACAGAAACTGTGGAT
ACGCTAGCAGAAAACAATGTTCCTGTGACACATGCCAAAGAATTGCTCCACACAGAGCAC
AATGGGATGCTGTGTGCAACAAATCTGGGACATCCTCTCATTCTAGACACCTGTACCATT
GAAGGACTGATCTATGGCAACCCTTCTTGTGATCTGCTGTTAGGAGGAGGAGAATGGTCC
TACATCGTCGAAAGACCATCGGCTGTTAATGGAATGTGTTACCCCGGGAATGTAGAAAAC
CTAGAGGAACTAAGGTCACTTTTTAGTTCTGCTAGTTCATACCAAAGAATCCAGATCTTT
CCAGACACGATCTGGAATGTGTCTTACAGTGGAACAAGCAAAGCATGTTCAGATTCATTC
TACAGGAGCATGAGATGGTTGACTCAAAAGGACAACGCTTACCCTATTCAAGACGCCCAA
TACACAAATAATAGAGGAAAGAGCATCCTTTTCATGTGGGGCGTAAATCACCCACCCACC
GATACTACACAGACAAATCTGTATACAAGGACTGACACAACAACAAGTGTGACAACAGAA
GATATAGATAGGACCTTCAAACCAGTGATAGGGCCAAGGCCCCTTGTCAATGGTCAGCAG
GGAAGAATTGATTATTATTGGTCGGTATTGAAACCAGGTCAGACATTGCGAGTAAGATCC
GATGGGAATCTAATTGCTCCATGGTATGGACACATTCTTTCAGGAGAGAGCCACGGAAGA
ATCCTGAAGACTGATTTAAACAGTGGTAACTGTGTAGTGCAATGTCAGACTGAAAGAGGT
GGCTTAAACACTACATTGCCCTTCCAAAATGTCAGTAAATATGCATTTGGAAACTGCCCA
AAGTATGTTGGAGTAAAGAGTCTCAAACTGGCAGTTGGTCTAAGGAATGTGCCTGCTAGA
TCAAGTAGAGGACTATTTGGGGCCATAGCTGGATTCATAGAGGGAGGTTGGTCAGGGCTA
GTCGCCGGATGGTATGGTTTTCAACATTCAAACGATCAGGGAGTTGGGATGGCCGCAGAC
AAGGGATCTACCCAAAAAGCAATCGATAAAATAACACCAAAAGTGAACAACATAATCGAT
AAAATGAACAAGCAATATGAGGTCATTGATCATGAATTCAATGAGCTTGAGGGCAGGCTG
AACATGATCAACAACAAAATTGATGATCAGATTCAAGACATTTGGGCTTATAATGCAGAG
TTGCTGGTCTTGCTTGAAAACCAGAAAACTCTAGATGAGCATGATGCAAATGTGAACAAC
CTATACAACAAAGTGAAAAGAGCCTTGGGTTCCAATGCTGTAGAGGATGGAAACGGATGC
TTTGAACTGTACCACAAATGTGATGATCAACGCATGGAAACAATCAGAAATGGAACCTAC
GACAGGCAGAAATACCAAGAAGAATCAAGATTAGAAAGGCAGAAAATAGAAGGGGTAAAG
CTGGAATCTGAGGGCACTTACAAGATCCTCACCATTTATTCGACTGTCGCCTCATCTCTT
GTGCTTGCAATGGGGTTTGCTGCCTTCCTATTCTGGGCCATGTCCAATGGCTCTTGCAGA
TGCAACATTTGTATATAATTGGCAAAAACACC
>gi|202071363|gb|FJ190131.1| Influenza A virus (A/chicken/Jiangsu/nj13/2001(H9N2)) segment 4 hemagglutinin (HA) gene, complete cds
TCACAACCACTCAAGATGGAAGCAACATCACTAATAACTATACTACTACTAGTAACAACA
AGCAATGCAGATAAAATCTGCATCGGCTACCAATCAACAAACTCCACAGAAACTGTGGAT
ACGCTAGCAGAAAACAATGTTCCTGTGACACATGCCAAAGAATTGCTCCACACAGAGCAC
AATGGGATGCTGTGTGCAACAAATCTGGGGCATCCTCTCATTCTAGACACCTGTACCATT
GAAGGACTGATCTATGGCAACCCTTCTTGTGATCTGCTGTTAAGAGGAGGAGAATGGTCC
TACATCGTCGAAAGACCATCGGCTGTTAATGGAATGTGTTACCCCGGGAATGTAGAAAAC
CTAGAGGAACTAAGGTCACTTTTTAGTTCTGCTAGTTCATACCAAAGAATCCAGATCTTT
CCAGACACGATCTGGAATGTGTCTTACAGTGGAACAAGCAAAGCATGTTCAGATTCATTC
TACAGGAGCATGAGATGGTTGACTCAAAAGGACAACGCTTACCCTATTCAAGACGCCCAA
TACACAAATAATAGAGGAAAGAGCATCCTTTTCATGTGGGGCATAAATCACCCACCCACC
GATACTACACAGACAAATCTGTATACAAGGACTGACACAACAACAAGTGTGACAACAGAA
GATATAGATAGGACCTTCAAACCAGTGATAGGGCCAAGGCCCCTTGTCAATGGTCAGCAG
GGAAGAATTGATTATTATTGGTCGGTATTGAAACCAGGTCAGACATTGCGAGTAAGATCC
GATGGGAATCTAATTGCTCCATGGTATGGACACATTCTTTCAGGAGAGAGCCACGGAAGA
ATCCTGAAGACTGATTTAAACAGTGGTAACTGTGTAGTGCAATGTCAGACTGAAAGAGGT
GGCTTAAACACTACATTGCCCTTCCAAAATGTCAGTAAATATGCATTTGGAAACTGCCCA
AAGTATGTTGGAGTAAAGAGTCTCAAACTGGCAGTTGGTCTAAGGAATGTGCCTGCTAGA
TCAAGTAGAGGACTATTTGGGGCCATAGCTGGATTCATAGAGGGAGGTTGGTCAGGGCTA
GTCGCTGGTTGGTATGGGTTCCAGCATTCAAATGATCAAGGGGTTGGTATAGCTGCAGAT
AGAGACTCAACTCAAAAGGCAATTGACAAAATAACATCCAAAGTGAATAATATGGTCGAT
AAAATGAACAAGCAATATGAAATTATTGATCATGAATTCAGCGAGATTGAAACTAGACTC
AATATGATCAATAATAAGATTGATGACCAAATACAAGACATATGGGCATATAACGCAGAA
TTGCTAGTGTTGCTTGAAAATCAGAAAACACTCGATGAGCATGATGCGAATGTAAACAAT
CTATATAACAAAGTGAAGAGGGCACTGGGTTCCAATGCAATGGAAGATGGGAAAGGATGT
TTCGAGCTATACCATAAATGTGATGATCAGTGCATGGAGACAATTCGGAACGGGACCTAT
AACAGGAGAAAATATAAAGAGGAATCAAGACTAGAAAGACAGAAAATAGAAGGGGTCAAG
CTGGAATCTGAAGGAACTTACAAAATCCTCACCATTTATTCGACTGTCGCCTCATCTCTT
GTGGTTGCAATGGGGTTTGCTGCCTTCTTGTTCTGGGCCATGTCCAATGGATCTTGCAGA
TGCAACATTTGTATATAATTGGCAAAAACACC
>gi|333943948|dbj|AB634252.1| Influenza A virus (A/chicken/Jiangsu/48/2001(H9N2)) HA gene for hemagglutinin, complete cds
ATGAAAGTAGTATCACTAATAACTATACTACTAGCAGTAACAGTAAGCAATGCAGATAAA
ATCTGCATCGGCTACCAATCAACAAACTCCACAGAAACTGTAGACACACTAACAGAAAAC
AATGTTCCTGTGACACATGCCAAAGAATTACTCCACACAGAGCACAATGGGATGCTGTGT
GCAACAAACCTAGGACATCCTCTCATTCTAGACACCTGTACCATTGAAGGACTGATCTAT
GGCAACCCTTCCTGTGATCTACTGTTGGGAGGGAGAGAATGGTCCTACATCGTTGAAAGA
CCATCAGCTGTTAATGGAATGTGTTNCCCCGGGAATGTAGAAAACCTAGAGGAATTAAGG
TCACTTTTTAGCTCTGCTAGTTCCTACCAAAGAATCCAGATCTTTCCAGACACAATCTGG
AATGTGTCCTATAATGGAACAAGCAAAGCATGTTCAGATTCATTCTACAGGAGCATGAGA
TGGTTGACTCAAAAGAACAACGCTTACCCTATTCAGGACGCCCAATTCACAAATAATAGA
GAAAAGAGCATTCTTTTCATGTGGGGCATAAACCACCCACCCACCGATACTGTACAGACT
AATCTGTATACAAGAACTGACACAACAACAAGTGTGGCAACAGAAGATATAAATAGGACC
TTCAAACCATTGATAGGACCAAGGCCCCTTGTCAATGGTCAGCAGGGGAGAATTGATTAT
TATTGGTCAGTATTGAAACCAGGTCAGACATTGCGAATAAGATCCAATGGAAACCTAATC
GCTCCATGGTATGGACACATTCTTTCAGGAGAAAGCCATGGAAGAATCCTGAAGACTGAT
TTAAAAAGTGGTAACTGTGTAGTGCAATGTCAGACAGAAAGAGGTGGCTTAAATACAACA
TTGCCATTCCACAATGTCAGTAAGTATGCATTTGGAAACTGCCCAAAGTATGTTGGAGTA
AAGAGTCTCAAACTGGCAGTTGGTCTGAGGAATGTGCCTGCTAGATCAAGCAGAGGACTA
TTTGGGGCCATAGCTGGATTCATAGAGGGAGGTTGGTCAGGGCTAGTCGCTGGTTGGTAT
GGGTTCCAGCATTCAAATGATCAAGGGGTTGGTATGGCAGCAGATAGAGACTCAACTCAA
AAGGCAATTGACAAGATAACATCCAAGGTGAATAATATAGTCGACAAAATGAACAAACAA
TATGAAATCATTGATCATGAATTCAGCCAGGTTGAAGCTAGACTCAATATGATCAATAAT
AAGATTGATGACCAAATTCAAGACATATGGGCATACAACGCAGAATTGCTAGTGCTGCTT
GAAAACCAGAAAACACTCGATGAGCATGATGCGAATGTAAACAATCTATATAACAAAGTG
AAGAGAGCACTGGGTTCCAACGCAATGGAAGATGGGAAAGGATGTTTCGAACTATACCAT
AAATGTGATGATCAGTGCATGGAGACAATTCGGAACGGGACCTATAACAGGAGAAAGTAT
AAGGAGGAATCGAAACTAGAGAGACAGAAAATAGAAGGGGTTAAGCTGGAATCAGAAGGA
ACTTACAAAATCCTCACCATTTATTCGACTGTCGCCTCATCTCTTGTGATTGCAATGGGG
TTTGCTGCCTTCCTTTTCTGGGCCATGTCCAATGGATCTTGCAGATGCAACATTTGTATA
TAA
>gi|34398342|gb|AY364228.1| Influenza A virus (A/chicken/Jiangsu/JS-1/2002(H9N2)) hemagglutinin (HA) gene, complete cds
ATGGAAGTAGTATCACTAATAGCTATACTACTAGTAGTAACAGTAAGCAATGCAGATAAA
ATCTGCATCGGCTACCAACCAACAAACTCCACAGAAACTGTGGATACGCTAACAGAAAAC
AATGTCCCTGTGACACATGCTAAAGAATTGCTCCACACAGAGCACAATGGGATGCTGTGT
GCAACAAATCTGGGACATCCTCTCATTCTAAACACCTGTACCATTGAAGGACTGATCTAT
GGCAACCCTTCTTGTGATCAGCTGTTGGGAGGAGGAAAATGGTCCTACATCGTCGAAAGA
CCATCGGCCGTTAATGGAATGTGTTACCCCGGGAATGTAGAAAGCCTAGAGGAACTAAGA
TCACTCTTTAGTTCTGCTAGTTCCTACCAAAGAATTCAGATCTTTCCAGACACGATCTGG
AATGTGTCTTACAGTGGAACAAGCAAAGCATGTTCAGATTCATTCTACAGGAGCATGAGA
TGGCTGACTCAAAAGAACAACGCTTACCCTATTCAAGACGCCCAATACACAAATAATAGA
GGAAAGAGCATTCTTTTCATGTGGGGCATAAATCACCCACCCACCGATACTGCACAGACA
AATTTGTACACAAGGACCGACACAACAACAAGTGTGACAACAGAAGATATAAATAGAACC
TTCAAACCAATGATAGGGCCAAGGCCCCTTGTCAATGGTCAGCAGGGGAGAATTGATTAT
TATTGGTCGGTATTAAAACCAGGTCAGACATTGCGAATAAGATCCAATGGGAATCTAATT
GCTCCATGGTATGGACACATTCTTTCAGGAGAGAGCAACGGAAGAATCCTGAAGACTGAT
TTAAACAGTGGTAACTGTGTAGTGCAATGTCAGACTGAAAGAGGTGGCTTAAACACCACA
TTGCCGTTCCACAATGTCAGTAAATATGCATTTGGAAACTGCCCAAAGTATGTTGGAGTA
AAGAGTCTCAAACTGGCAGTTGGTCTAAGAAATGTGCCTGCTAGATCAAGTAGAGGACTA
TTTGGGGCTATAGCTGGTTTCATAGAGGGAGGTTGGTCAGGGTTAGTCGCTGGTTGGTAT
GGGTTCCAGCATTCAAATGATCAAGGGGTAGGTATGGCTGCAGATAGAGAATCAACTCAA
AGGGCAATTGACAAAATAACATCCAAAGTGAATAATATAGTCGATAAAATGAACAAGCAG
TATGAAATTATTGATCATGAATTCAGCGAGGTTGAAACTAGACTCAATATGATCAGTAAT
AAGATTGATGATCAAATACAAGACATATGGGCTTATAACGCAGAATTGCTAGTGCTGCTT
GAAAATCAGAAAACACTCGATGAACATGATGCAAATGTAAACAATCTATATAACAAAGTG
AAGAGGGCACTGGGTTCCAATGCCATGGAAGACGGGAAAGGATGTTTTGAGCTATACCAT
AAATGTGATGATCAGTGCATGGAGACAATTCGGAACGGGACCTATAACAGGAGAAAGTAT
AAAGAGGAAGCAAAACTAGAAAGACAGAAAATAGAAGGGGTCAAGCTGGAATCTGAAGGA
ACTTACAAAATCCTCACCATTTATTCGACTGTCGCCTCATCTCTTGTGATTGCAATGGGG
TTTGCTGCCTTCTTGTTCTGGGCCATGTCCAATGGATCTTGCAGATGCAACATTTGTATA
TAA
>gi|509138799|gb|KF142481.1| Influenza A virus (A/duck/Jiangsu/1/2008(H9N2)) segment 4 hemagglutinin (HA) gene, complete cds
AGCAAAAGCAGGGGAATTTCACAACCAGTCAAAATGGAAACAATATCACTAATAGCTATA
CTACTAGTAGTAACAGTAAGCAATGCAGATAAAATCTGCATCGGCTACCAATCAACAAAC
TCCACAGAAACTGTGGATACGCTAACAGAAAACAATGTCCCTGTGACACATGCTAAAGAA
TTGCTCCACACAGAGCACAATGGGATGCTGTGTGCAACAAATCTGGGACATCCTCTCATT
CTAAACACCTGTACCATTGAAGGACTGATCTATGGCAACCCTTCTTGTGATCAGCTGTTG
GGAGGAGGAAAATGGTCCTACATCGTCGAAAGACCATCGGCCGTTAATGGAATGTGTTAC
CCCGGGAATGTAGAAAACCTAGAGGAACTAAGATCACTCTTTAGTTCTGCTAGTTCCTAC
CAAAAAATTCAGATCTTTCCAGACACGATCTGGAATGTGTCTTACAGTGGAACAAGCAAA
GCATGTTCAGATTCATTCTACAGGAGCATGAGATGGCTGACTCAAAAGAACAACGCTTAC
CCTATTCAAGACGCCCAATACACAAATAATAGAGGAAAGAGCATTCTTTTCATGTGGGGC
ATAAATCACCCACCCACCGATACTGCACAGACAAATTTGTACACAAGGACCGACACAACA
ACAAGTGTGACAACAGAAGATATAAATAGAACCTTCAAACCAATGATAGGGCCAAGGCCC
CTTGTCAATGGTCAGCAGGGGAGAATTGATTATTATTGGTCGGTATTAAAACCAGGTCAG
ACATTGCGAATAAGATCCAATGGGAATCTAATTGCTCCATGGTATGGACACATTCTTTCA
GGAGAGAGCCACGGAAGAATCCTGAAGACTGATTTAAACAGTGGTAACTGTGTAGTGCAA
TGTCAGACTGAAAGAGGTGGCTTAAACACCACATTGCCGTTCCACAATGTCAGTAAATAT
GCATTTGGAAACTGCCCAAAGTATGTTGGAGTAAAGAGTCTCAAACTGGCAGTTGGTCTA
AGAAATGTGCCTGCTAGATCAAGTAGAGGACTATTTGGGGCTATAGCTGGTTTCATAGAG
GGAGGTTGGTCAGGGTTAGTCGCTGGTTGGTATGGGTTCCAGCATTCAAATGATCAAGGG
GTAGGTATGGCTGCAGATAGAGAATCAACTCAAAGGGCAATTGACAAAATAACATCCAAA
GTGAATAATATAGTCGATAAAATGAACAAGCAGTATGAAATTATTGATCATGAATTCAGC
GAGGTTGAAACTAGACTCAATATGATCAATAATAAGATTGATGATCAAATACAAGACATA
TGGGCTTATAACGCAGAATTGCTAGTGCTGCTTGAAAATCAGAAAACACTCGATGAACAT
GATGCAAATGTAAACAATCTATATAACAAAGTGAAGAGGGCACTGGGTTCCAATGCCATG
GAAGACGGGAAAGGATGTTTTGAGCTATACCATAAATGTGATGATCAGTGCATGGAGACA
ATTCGGAACGGGACCTATAACAGGAGAAAGTATAAAGAGGAAGCAAAACTAGAAAGACAG
AAAATAGAAGGGGTCAAGCTGGAATCTGAAGGAACTTACAAAATCCTCACCATTTATTCG
ACTGTCGCCTCATCTCTTGTGATTGCAATGGGGTTTGCTGCCTTCTTGTTCTGGGCCATG
TCCAATGGATCTTGCAGATGCAACATTTGTATATAATTGGCAAAAACACCCTTGTTTCTA
CT
>gi|484847917|gb|KC879299.1| Influenza A virus (A/chicken/Jiangsu/HA/2012(H9N2)) segment 4 hemagglutinin (HA) gene, complete cds
ATGGAAGTAGTATCACTGATAACTATACTACTATTAGTAACAGTAAGCAATGCAGATAAG
ATCTGCATCGGCTATCAATCAACAAACTCCACAGAAACTGTAGACACACTAACAGAAAAT
GATGTCCCTGTGACACATGCCAAAGAACTGCTCCACACAGAGCATAATGGGATGCTGTGT
GCAACAAGCTTGGGACACCCTCTTATTCTAGACACCTGTACCATTGAAGGACTAATCTAT
GGCAATCCTTCTTGTGATCTATTGTTGGGAGGAAGAGAATGGTCCTATATCGTCGAGAGA
CCATCAGCTGTTAACGGATTGTGTTATCCCGGGAATGTAGAAAATCTAGAAGAGCTAAGG
TCACTTTTTAGTTCTGCTAGGTCTTATCAAAGGATCCAGATTTTCCCAGACACAATCTGG
AATGTGTCTTACAGTGGGACAAGCAAAGCATGTTCAGATTCATTCTACAGAAGCATGAGA
TGGTTGACTCAAAAGGACAACGCTTACCCTATTCAAGACGCCCAATACACAAATAATCAA
GAAAAGAACATCCTTTTCATGTGGGGCATAAATCACCCACCCACCGATACTGTGCAGACA
AATCTGTACACAAGAACCGACACAACAACGAGTGTGGCAACAGAAGAAATAAATAGGACC
TTCAAACCATTGATAGGACCAAGGCCTCTTGTCAACGGTTTGATGGGAAGAATTAATTAT
TATTGGTCTGTATTAAAACCGGGTCAAACACTGAGAATAAAATCTAATGGGAATCTAATA
GCTCCATGGTATGGATACATTCTTTCAGGAGAGAGCCACGGGAGAATCCTGAAGACCGAT
TTAAAAAGGGGTAACTGCATAGTGCAATGTCAGACAGAGAAGGGTGGCTTAAACACAACA
TTGCCATTCCAAAATGTGAGTAAGTATGCATTTGGAAACTGCTCAAAATACATTGGCATA
AAGAGTCTCAAACTTGCAGTTGGTCTGAGGAATGTGCCTTCTAGATCTAGTAGAGGACTA
TTCGGGGCCATCGCAGGATTCATAGAAGGAGGTTGGTCAGGACTAGTTGCTGGTTGGTAT
GGATTCCAGCATTCAAATGACCAAGGGGTTGGTATGGCAGCAGATAGAGATTCAACCCAA
AAGGCAATTGATAAAATAACATCCAAAGTGAATAACATAGTCGACAAAATGAACAAGCAG
TATGAAATTATCGATCATGAATTCAGCGAGGTTGAAACTAGACTTAACATGATCAATAAT
AAGATTGATGATCAAATCCAAGATATATGGGCATATAATGCAGAGTTGCTAGTTCTGCTT
GAAAACCAGAAAACACTCGATGAGCATGATGCAAATGTAAACAATCTATATAATAAAGTG
AAGAGGGCGTTGGGTTCCAATGCAGTGGAAGATGGAAAAGGATGTTTCGAGCTATACCAC
AAATGTGATGACCAGTGCATGGAGACAATTAGGAACGGGACCTACAACAGAAGGAAGTAT
CAAGAGGAGTCAAAATTAGAAAGACAGAAAATAGAGGGGGTCAAGCTGGAATCTGAAGGA
ACTTACAAAATCCTCACCATTTATTCGACTGTCGCCTCATCTCTTGTGATTGCAATGGGG
TTTGCTGCCTTCTTGTTCTGGGCCATGTCCAATGGGTCTTGCAGATGCAACATTTGTATA
TAA
>gi|327420662|gb|JF715043.1| Influenza A virus (A/chicken/Jiangsu/LWC/2011(H9N2)) segment 4 hemagglutinin (HA) gene, complete cds
ATGGAAGTAGTATCACTAATAACTATACTACTAGTAGTAACAGTAAGCAATGCAGATAAA
ATCTGCATCGGCTATCAATCAACAAACTCCACAGAAACTGTAGACACACTAACAGAAAAC
AATGTCCCTGTGACACATGCCAAAGAATTGCTCCACACAGAGCATAATGGGATGCTGTGT
GCAACAGGCTTAGGACATCCTCTCATTCTAGACACCTGTACCATTGAAGGACTAATCTAT
GGCAATCCTTCTTGTGATCTACTGCTGGGAGGAAGAGAATGGTCCTATATCGTCGAGAGA
CCATCAGCTGTTAACGGATTGTGTTACCCCGGGAATGTAGAGAATCTAGAAGAGCTAAGG
TCACTTTTTAGTTCTGCTAGTTCTTATCAAAGGATCCAGATTTTTCCAGACACAATCTGG
AATGTAACTTACAGTGGGACAAGCAAAGCATGTTCAGATTCATTCTACAGAAGCATGAGA
TGGTTGACCCAAAAGAACAACGCTTACCCTATTCAAGATGCCCAATACACAAATAATCAA
GAAAAGAACATTCTTTTCATGTGGGGCATAAATCATCCCCCCACCGATACTGTGCAGACA
AATCTGTACACAAGAACCGACACAACAACGAGTGTGGCAACAGAAGAAATAAATAGGACC
TTCAAACCATTGATAGGACCAAGGCCTCTTGTCAATGGTTTGCAGGGAAGAATTGACTAT
TACTGGTCGGTATTGAAACCGGGTCAAACGCTGCGAATAAGATCCAATGGAAATCTAATA
GCTCCATGGTATGGACACATTCTTTCTGGAGAGAGCCACGGAAGAATCCTGAAGACTGAT
TTAAAAAAGGGTAGCTGCACAGTGCAATGTCAGACCGAAAAAGGTGGCTTAAACACAACA
TTGCCATTCCAAAACGTAAGTAAGTATGCATTTGGAAACTGCTCGAAATACATTGGAATA
AAGAGTCTCAAACTCGCAGTTGGTCTGAGGAATGTGCCTTCTAGATCTAGTAGAGGACTA
TTCGGGGCCATAGCAGGATTCATAGAGGGAGGCTGGTCAGGACTAGTTGCTGGTTGGTAT
GGATTCCAGCATTCAAATGACCAAGGGGTTGGTATGGCAGCAGATAGAGACTCAACCCAA
AAGGCAATTGACAAAATAACATCCAAAGTGAATAACATAGTCGACAAAATGAACAAGCAG
TATGAAATTATTGATCATGAATTCAGCGAGGTTGAAGCTAGACTTAACATGATCAATAAT
AAGATTGATGATCAAATCCAAGACATATGGGCATACAATGCAGAATTACTAGTTCTGCTT
GAAAACCAGAAAACACTAGATGAGCATGATGCAAATGTAAACAATCTATATAATAAAGTG
AAGAGGGCATTGGGTTCCAATGCAATGGAAGATGGGAAAGGATGCTTCGAGCTATACCAC
AAATGTGATAACCAGTGCATGGAGACGATTCGGAACGGGACCTACAACAGGAGGAAGTAT
CAAGAGGAATCAAAATTAGAAAGACAGAAAATAGAGGGGGTCAAGCTGGAATCTGAAGGA
ACTTACAAAATCCTCACCATTTATTCGACTGTCGCCTCATCTCTTGTGATTGCAATGGGG
TTTGCTGCCTTCTTGTTCTGGGCCATGTCCAATGGGTCTTGCAGATGCAACATTTGTATA
TAA
>gi|327420650|gb|JF715037.1| Influenza A virus (A/chicken/Jiangsu/WXY/2011(H9N2)) segment 4 hemagglutinin (HA) gene, complete cds
ATGGAAGTAGTATCACTAATGACTATACTACTAGTAGTAACAGTAAGCAATGCAGATAAA
ATCTGCATCGGCTACCAATCAACAAACTCCACAGAAACTGTAGACACACTAACAGAAAAC
AATGTCCCTGTGACACATGCCAAAGAATTGCTCCACACAGAGCATAATGGGATGCTGTGT
GCAACAAGCTTGGGACACCCTCTTATTCTAGACACCTGTACCGTTGAAGGATTAATCTAT
GGCAATCCTTCTTGTGATCTATTGTTAGGAGGAAGAGAATGGTCCTATATCGTCGAGAGA
CCATCAGCTGTTAACGGAGTGTGTTATCCCGGGAATGTAGAAAATCTAGAAGAGCTAAGA
TCACTTTTTAGTTCTGCTAGGTCTTATCAAAGGATCCAGATTTTCCCAGACACAATCTGG
AATGTGTCTTACAGTGGGACAAGCAAAGCATGTTCAGATTCATTCTACAGAAGCATGAGA
TGGTTGACTCAAAAGAATAACGCTTACCCTGTTCAAGACGCCCAATACACAAATAATCAA
GAAAAGAATATTCTTTTCATGTGGGGCATAAATCACCCACCCACCGATACTGCGCAGACA
AATCTGTACACAAGAACCGACACAACAACGAGTGTGGCAACAGAAGAAATAAATAGGACC
TTCAAACCATTGATAGGACCAAGGCCTCTCGTCAACGGTTTGCAGGGAAGAATTGATTAT
TATTGGTCGGTATTGAAACCGGGTCAAACACTGCGAATAAGATCTAATGGGAATCTAATA
GCTCCATGGTATGGACACATTCTTTCAGGAGAGAGCCACGGAAGAATCCTGAAGACTGAT
TTAAAAAGGGGTAGCTGCACAGTGCAATGTCAGACAGAAAAAGGTGGCTTAAACACAACA
TTGCCATTCCAAAACGTCAGTAAATATGCATTTGGAAACTGCCCGAAATACATTGGCATA
AAGAGTCTCAAACTTGCCGTTGGTCTGAGGAATGTGCCTTCTAGATCTAGTAGAGGACTA
TTCGGGGCCATAGCAGGATTCATAGAGGGAGGTTGGTCAGGACTAGTTGCTGGTTGGTAT
GGATTCCAACATTCAAATGACCAAGGGGTTGGTATGGCAGCAGATAAAGACTCAACCCAA
AAGGCAATTGATAAAATAACATCCAAAGTGAATAACATAGTCGACAAAATGAACAAGCAG
TATGAAATTATTGATCATGAATTCAGCGAGGTTGAAACTAGACTTAACATGATCAATAAT
AAGATTGATGATCAAATCCAAGATATATGGGCATATAATGCAGAATTGCTAGTTCTGCTT
GAAAACCAGAAAACACTCGATGAGCATGATGCAAATGTAAACAATCTATATAATAAAGTG
AAGAGGGCATTGGGTTCCAATGCGGTGGAAGATGGGAAAGGGTGTTTCGAGCTATACCAC
AAATGTGATGATCAGTGCATGGAGACAATTCGGAACGGGACCTACAACAGGAGGAAGTAT
CAAGAGGAATCAAAATTAGAAAGACAGAAAATAGAGGGGGTCAAGCTGGAGTCTGAAGGA
ACTTACAAAATACTCACCATTTATTCGACTGTCGCCTCATCTCTTGTGATTGCAATGGGG
TTTGCTGCCTTCTTGTTCTGGGCCATGTCCAATGGGTCTTGCAGATGCAACATTTGTATA
TAA
>gi|327420636|gb|JF715030.1| Influenza A virus (A/chicken/Jiangsu/ZHM/2011(H9N2)) segment 4 hemagglutinin (HA) gene, complete cds
ATGGAAGTAGTATCACTAATGACTATACTACTAGTAGTAACAGTAAGCAATGCAGATAAA
ATCTGCATCGGCTACCAATCAACAAACTCCACAGAAACTGTAGACACACTAACAGAAAAC
AATGTCCCTGTGACACATGCCAAAGAATTGCTCCACACAGAGCATAATGGGATGCTGTGT
GCAACAAGCTTGGGACACCCTCTTATTCTAGACACCTGTACCGTTGAAGGATTAATCTAT
GGCAATCCTTCTTGTGATCTATTGTTAGGAGGAAGAGAATGGTCCTATATCGTCGAGAGA
CCATCAGCTGTTAACGGATTGTGTTATCCCGGGAATGTAGAAAATCTAGAAGAGCTAAGA
TCACTTTTTAGTTCTGCTAGGTCTTATCAAAGGATCCAGATTTTCCCAGACACAATCTGG
AATGTGTCTTACAGTGGGACAAGCAAAGCATGTTCAGATTCATTCTACAGAAGCATGAGA
TGGTTGACTCAAAAGAATAACGCTTACCCTGTTCAAGACGCCCAATACACAAATAATCAA
GAAAAGAATATTCTTTTCATGTGGGGCATAAATCACCCACCCACCGATACTGCGCAGACA
AATCTGTACACAAGAACCGACACAACAACGAGTGTGGCAACAGAAGAAATAAATAGGACC
TTCAAACCATTGATAGGACCAAGGCCTCTCGTCAACGGTTTGCAGGGAAGAATTGATTAT
TATTGGTCGGTATTGAAACCGGGTCAAACACTGCGAATAAGATCTAATGGGAATCTAATA
GCTCCATGGTATGGACACATTCTTTCAGGAGAGAGCCACGGAAGAATCCTGAAGACTGAT
TTAAAAAGGGGTAGCTGCACAGTGCAATGTCAGACAGAAAAAGGTGGCTTAAACACAACA
TTGCCATTCCAAAACGTCAGTAAATATGCATTTGGAAACTGCTCGAAATACATTGGCATA
AAGAGTCTCAAACTTGCCGTTGGTCTGAGGAATGTGCCTTCTAGATCTAGTAGAGGACTA
TTCGGGGCCATAGCAGGATTCATAGAGGGAGGTTGGTCAGGACTAGTTGCTGGTTGGTAT
GGATTCCAACATTCAAATGACCAAGGGGTTGGTATGGCAGCAGATAGAGACTCAACCCAA
AAGGCAATTGATAAAATAACATCCAAAGTGAATAACATAGTCGACAAAATGAACAAGCAG
TATGAAATTATTGATCATGAATTCAGCGAGGTTGAAACTAGACTTAACATGATCAATAAT
AAGATTGATGATCAAATCCAAGATATATGGGCATATAATGCAGAATTGCTAGTTCTGCTT
GAAAACCAGAAAACACTCGATGAGCATGATGCAAATGTAAACAATCTATATAATAAAGTG
AAGAGGGCATTGGGTTCCAATGCGGTGGAAGATGGGAAAGGGTGTTTCGAGCTATACCAC
AAATGTGATGATCAGTGCATGGAGACAATTCGGAACGGGACCTACAACAGGAGGAAGTAT
CAAGAGGAATCAAAATTAGAAAGACAGAAAATAGAGGGGGTCAAGCTGGAGTCTGAAGGA
ACTTACAAAATACTCACCATTTATTCGACTGTCGCCTCATCTCTTGTGATTGCAATGGGG
TTTGCTGCCTTCTTGTTCTGGGCCATGTCCAATGGGTCTTGCAGATGCAACATTTGTATA
TAA
>gi|327420588|gb|JF715006.1| Influenza A virus (A/chicken/Jiangsu/Q3/2010(H9N2)) segment 4 hemagglutinin (HA) gene, complete cds
ATGGAAGTAGTATCACTAATAACTATACTACTAGTAGTAACAGTAAGCAATGCAGATAAA
ATCTGCATCGGCTATCAATCAACAAACTCCACAGAAACTGTAGGCACACTAACAGAAAAC
AATGTCCCTGTGACACATGCCAAAGAATTGCTCCACACAGAGCATAATGGGATGCTGTGT
GCAACAGGCTTGGGACATCCTCTTATTCTAGACACCTGTACCATTGAAGGACTAATCTAT
GGCAATCCTTCTTGTGATCTACTGCTGGGAGGAAGAGAATGGTCCTATATCGTCGAGAGA
CCATCAGCTGTTAACGGATTGTGTTACCCCGGGAATGTAGAAAATCTAGAAGAGCTAAGG
TCACTTTTTAGTTCTGCTAGTTCTTATCAAAGGATCCAGATTTTCCCAGACACAATCTGG
AATGTGACTTACAGTGGGACAAGCAAAGCATGTTCAGATTCATTCTACAGAAGCATGAGA
TGGTTGACCCAAAAGAACAACGCTTACCCTATTCAAGACGCCCAATACACAAATAATCAA
GAAAAGAACATTCTTTTCATGTGGGGCATAAATCATCCCCCCACCGATACTGTGCAGACA
AATCTGTACACAAGAACCGACACAACAACGAGTGTGGCAACAGAAGAAATAAATAGGACC
TTCAAACCATTGATAGGACCAAGGCCTCTTGTCAATGGTTTGCAGGGAAGAATTGACTAT
TATTGGTCGGTATTGAAACCGGGTCAAACGCTGCGAATAAGATCCAATGGAAATCTAATA
GCTCCATGGTATGGACACATTCTTTCTGGAGAGAGCCACGGAAGAATCCTGAAGACTGAT
TTAAAAAGGGGTAGCTGCACAGCGCAATGTCAGACCGAAAAAGGTGGCTTAAACACAACA
TTGCCATTCCAAAACGTAAGTAAGTATGCATTTGGAAACTGCTCGAAATACATTGGAATA
AAGAGTCTCAAACTCGCAGTTGGTCTGAGGAATGTGCCTTCTAGATCTAGTAGAGGACTA
TTCGGGGCCATAGCAGGATTCATAGAGGGAGGCTGGTCAGGACTAGTTGCTGGTTGGTAT
GGATTCCAGCATTCAAATGACCAAGGGGTTGGTATGGCAGCAGATAGAGACTCAACCCAA
AAGGCAATTGACAAAATAACATCCAAAGTGAATAACATAGTCGACAAAATGAACAAGCAG
TATGAAATTATTGATCATGAATTCAGCGAGGTTGAAGCTAGACTTAACATGATCAATAAT
AAGATTGATGATCAAATCCAAGACATATGGGCATACAATGCAGAATTACTAGTTCTGCTT
GAAAACCAGAAAACACTAGATGAGCATGATGCAAATGTAAACAATCTATATAATAAAGTG
AAGAGGGCATTGGGTTCCAATGCAATGGAAGATGGGAAAGGATGCTTCGAGCTATACCAC
AAATGTGATAACCAGTGCATGGAGACGATTCGGAACGGGACCTACAACAGGAGGAAGTAT
CAAGAGGAATCAAAATTAGAAAGACAGAAAATAGAGGGGGTCAAGCTGGAATCTGAAGGA
ACTTACAAAATCCTCACCATTTATTCGACTGTCGCCTCATCTCTTGTGATTGCAATGGGG
TTTGCTGCCTTCTTGTTCTGGGCCATGTCCAATGGGTCTTGCAGATGCAACATTTGTATA
TAA
>gi|327420582|gb|JF715003.1| Influenza A virus (A/chicken/Jiangsu/Q7/2010(H9N2)) segment 4 hemagglutinin (HA) gene, complete cds
ATGGAAGTAGTATCACTAATAACTATACTACTAGTAGTAACAGTAAGCAATGCAGATAAA
ATCTGCATCGGCTATCAATCAACAAACTCCACAGAAACTGTAGACACACTAACAGAAAAC
AATGTCCCTGTGACACATGCCAAAGAATTGCTCCACACAGAGCATAATGGGATGCTGTGT
GCAACAGGCTTGGGACATCCTCTTATTCTAGACACCTGTACCATTGAAGGACTAATCTAT
GGCAATCCTTCTTGTGATCTACTGCTGGGAGGAAGAGAATGGTCCTATATCGTCGAGAGA
CCATCAGCTGTTAACGGATTGTGTTACCCCGGGAATGTAGAAAATCTAGAAGAGCTAAGG
TCACTTTTTAGTTCTGCTAGTTCTTATCAAAGGATCCAGATTTTTCCAGACACAATCTGG
AATGTGACTTACAGTGGGACAAGCAAAGCATGTTCAGATTCATTCTACAGAAGCATGAGA
TGGTTGACCCAAAAGAACAACGCTTACCCTATTCAAGACGCCCAATACACAAATAATCAA
GAAAAGAACATTCTTTTCATGTGGGGCATAAATCATCCCCCCACCGATACTGTGCAGACA
AATCTGTACACAAGAACCGACACAACAACGAGTGTGGCAACAGAAGAAATAAATAGGACC
TTCAAACCATTGATAGGACCAAGGCCTCTTGTCAATGGTTTGCAGGGAAGAATTGACTAT
TATTGGTCGGTATTGAAACCGGGTCAAACGCTGCGAATAAGATCCAATGGAAATCTAATA
GCTCCATGGTATGGACACATTCTTTCTGGAGAGAGCCACGGAAGAATCCTGAAGACTGAT
TTAAAAAGGGGTAGCTGCACAGTGCAATGTCAGACCGAAAAAGGTGGCTTAAACACAACA
TTGCCATTCCAAAACGTAAGTAAGTATGCATTTGGAAACTGCTCGAAATACATTGGAATA
AAGAGTCTCAAACTCGCAGTTGGTCTGAGGAATGTGCCTTCTAGATCTAGTAGAGGACTA
TTCGGGGCCATAGCAGGATTCATAGAGGGAGGCTGGTCAGGACTAGTTGCTGGTTGGTAT
GGATTCCAGCATTCAAATGACCAAGGGGTTGGTATGGCAGCAGATAGAGACTCAACCCAA
AAGGCAATTGACAAAATAACATCCAAAGTGAATAACATAGTCGACAAAATGAACAAGCAG
TATGAAATTATTGATCATGAATTCAGCGAGGTTGAAGCTAGACTTAACATGATCAATAAT
AAGATTGATGATCAAATCCAAGACATATGGGCATACAATGCAGAATTACTAGTTCTGCTT
GAAAACCAGAAAACACTAGATGAGCATGATGCAAATGTAAACAATCTATATAATAAAGTG
AAGAGGGCATTGGGTTCCAATGCAATGGAAGATGGGAAAGGATGCTTCGAGCTATACCAC
AAATGTGATAACCAGTGCATGGAGACGATTCGGAACGGGACCTACAACAGGAGGAAGTAT
CAAGAGGAATCAAAATTAGAAAGACAGAAAATAGAGGGGGTCAAGCTGGAATCTGAAGGA
ACTTACAAAATCCTCACCATTTATTCGACTGTCGCCTCATCTCTTGTGATTGCAATGGGG
TTTGCTGCCTTCTTGTTCTGGGCCATGTCCAATGGGTCTTGCAGATGCAACATTTGTATA
TAA
>gi|327420580|gb|JF715002.1| Influenza A virus (A/chicken/Jiangsu/U1/2010(H9N2)) segment 4 hemagglutinin (HA) gene, complete cds
ATGGAAGTAGTATCACTAATAACTATACTACTAGTAGTAACAGTAAGCAATGCAGATAAG
ATCTGCATCGGCTACCAATCAACAAACTCCACAGAAACTGTAGACACACTAACAGAAAAC
AATGTCCCTGTGACACATGCCAAAGAATTGCTCCACACAGAGCATAATGGGATGCTGTGT
GCAACAAGCTTGGGACACCCTCTTATTCTAGACACCTGTGCCATTGAAGGACTAATCTAT
GGCAATCCTTCTTGTGATCTACTGTTGGGAGGAAGAGAATGGTCCTATATCGTCGAGAGA
CCATCAGCTGTTAACGGATTGTGTTATCCCGGGAATGTAGAAAATCTAGAAGAGCTAAGG
TCACTTTTTAGTTCTGCTAGGTCTTATCAAAGGATCCAGATTTTCCCAGACACAATCTGG
AATGTGTCTTACAGTGGGACAAGCAAAGCATGTTCAGATTCATTCTACAGAAACATGAGG
TGGTTGACTCAAAAGAACAACGCTTACCCTATTCAAGACGCCCAATACACAAATAATCAA
GAAAAGAACATTCTTTTCATGTGGGGCATAAATCACCCACCCACCGATACTGTGCAGACA
AATCTGTACACAAGAACCGACACAACAACGAGTGTGGCAACAGAAGAAATAAATAGGACC
TTCAAACCATTGATAGGACCAAGGCCTCTTGTCAACGGTTTGCAGGGAAGAATTGATTAT
TATTGGTCGGTATTGAAACCGGGTCAAACACTGCGAATAAGATCTAATGGGAATCTAATA
GCTCCATGGTATGGACACATTCTTTCAGGAGAGAGCCACGGAAGAATCCTGAAGACTGAT
TTAAAAAGGGGTAGCTGCACAGTGCAATGTCAAACAGAGAAAGGTGGCTTAAACACAACA
TTGCCATTCCAAAACGTAAGTAAGTATGCATTTGGAAACTGCTCGAAATACATTGGCATA
AAGAGTCTCAAACTTGCAGTTGGTCTGAGGAATGTGCCTTCTAGATCTAGTAGAGGACTA
TTCGGGGCCATAGCAGGATTCATAGAAGGAGGTTGGTCAGGACTAGTTGCTGGTTGGTAT
GGATTCCAGCATTCAAATGACCAAGGGGTTGGTATGGCAGCAGATAGAGACTCAACCCAA
AAGGCAATTGATAAAATAACATCCAAAGTGAATAATATAGTCGACAAAATGAACAAGCGG
TATGAAATTATTGATCATGAATTCAGCGAGGTTGAAACTAGACTTAACATGATCAATAAT
AAGATTGATGATCAAATCCAAGATATATGGGCATATAATGCAGAATTGCTAGTTCTGCTT
GAAAACCAGAAAACACTCGATGAGCATGATGCAAATGTAAACAATCTATATAATAAAGTG
AAGAGGGCGTTGGGTTCCAATGCGGTGGAAGATGGGAAAGGATGTTTCGAGCTATACCAC
AAATGTGATGACCAGTGCATGGAGACAATTCGGAACGGGACCTACAACAGGAGGAAGTAT
CAAGAGGAATCAAAATTAGAAAGACAGAAAATAGAGGGGGTCAAGCTGGAATCTGAAGGA
ACTTACAAAATCCTCACCATTTATTCGACTGTCGCCTCATCTCTTGTGATTGCAATGGGG
TTTGCTGCCTTCTTGTTCTGGGCCATGTCCAATGGGTCTTGCAGATGCAACATTTGTATA
TAA
>gi|327420578|gb|JF715001.1| Influenza A virus (A/chicken/Jiangsu/U2/2010(H9N2)) segment 4 hemagglutinin (HA) gene, complete cds
ATGGAAGTAGTATCACTAATAACTATACTACTAGTAGTAACAGTAAGCAATGCAGATAAA
ATCTGCATCGGCTATCAATCAACAAACTCCACAGAAACTGTAGACACACTAACAGAAAAC
AATGTCCCTGTGACACATGCCAAAGAATTGCTCCACACAGAGCATAATGGGATGCTGTGT
GCAACAAGCTTGGGACACCCTCTTATTCTAGACACCTGTACCATTGAAGGACTAATCTAT
GGCAATCCTTCTTGTGATCTATTGCTGGGAGGAAGAGAATGGTCCTATATCGTCGAGAGA
CCATCAGCTGTTAACGGATTGTGTTATCCCGGGAATGTAGAAAATCTAGAAGAGCTAAGG
TCACTTTTTAGTTCTGCTAGGTCTTATCAAAGGATCCAGATTTTCCCAGACACAATCTGG
AATGTGTCTTACAGTGGGACAAGCAAAGCATGTTCAGATTCATTCTACAGAAGCATGAGA
TGGTTGACTCAAAAGAACAATGCTTACCCTATTCAAGACGCCCAATACACGAATAATCAA
GAAAAGAACATTCTTTTCATGTGGGGCATAAATCACCCACCCACCGATACTGTGCAGACA
AATCTGTACACAAGAACCGACACAACAACGAATGTGGCAACAGAAGAAATAAATAGGACC
TTCAAACCATTGATAGGACCAAGGCCTCTTGTCAACGGTTTGCAGGGAAGAATTGATTAT
TATTGGTCGGTATTGAAACCGGGCCAAACACTGCGAATAAGATCTAATGGGAATCTAATA
GCTCCATGGTATGGACACATTCTTTCAGGAGAGAGCCACGGAAGAATCCTGAAGACTGAT
TTAAAAAGGGGTAGCTGCACAGTGCAATGTCAGACAGAAAAAGGTGGCTTAAACACAACA
TTGCCATTCCAAAACGTAAGTAAGTACGCATTTGGAAACTGCTCGGAATACATTGGCATA
AAGAGTCTCAAGCTTGCAGTTGGTCTGAGAAATGTGCCTTCTAGATCTAGTAGAGGACTA
TTCGGGGCCATAGCAGGATTCATAGAGGGAGGTTGGTCAGGACTAGTTGCTGGTTGGTAT
GGATTCCAGCATTCAAATGACCAAGGGGTTGGTATGGCAGCAGATAGAGACTCAACCCAA
AAGGCAATTGATAAAATAACATCCAAAGTGAATAACATAGTCGACAAAATGAACAAGCAG
TATGAAATTATTGATCATGAATTCAGTGAGGTTGAAACTAGACTTAATATGATCAATAAT
AAGATTGATGATCAAATCCAAGATATATGGGCATATAATGCAGAATTGCTAGTTCTGCTT
GAAAACCAGAAAACACTCGATGAGCATGATGCAAATGTAAACAATCTATATAATAAAGTG
AAGAGGGCATTGGGTTCCAATGCGGTGGAAGATGGGAAAGGGTGTTTCGAGCTATACCAC
AAATGTGATGACCAGTGCATGGAAACAATTCGAAACGGGACATACAACAGGAGGAAGTAT
CAAGAGGAATCAAAACTAGAAAGACAGAAAATAGAGGGGGTCAAGCTGGAATCTGAAGGA
ACTTACAAAATCCTCACTATTTATTCGACTGTCGCCTCATCTCTTGTGATTGCAATGGGG
TTTGCTGCCTTCTTGTTCTGGGCCATGTCCAATGGGTCTTGCAGATGCAACATTTGTATA
TAA
>gi|327420576|gb|JF715000.1| Influenza A virus (A/chicken/Jiangsu/U3/2010(H9N2)) segment 4 hemagglutinin (HA) gene, complete cds
ATGGAAGTAGTATCACTAATAACTATACTACTGGTAGTAACAGTAAGCAATGCAGATAAA
ATCTGCATCGGCTACCAATCAACAAACTCCACAGAAACTGTAGACACACTAACAGAAAAC
AATGTCCCTGTGACACATGCCAAAGAATTGCTCCACACAGAGCATAATGGGATGCTGTGT
GCAACAGGCTTGGGACATCCTCTTATTCTAGACACCTGTACCATTGAAGGACTAATCTAT
GGCAATCCTTCTTGTGATCTACTGCTGGGAGGAAGAGAATGGTCCTATATCGTCGAGAGA
CCATCAGCTGTTAACGGATTGTGTTACCCCGGGAATGTAGAAAATCTAGAAGAGCTAAGG
TCACTTTTTAGTTCTGCTAGTTCTTATCAAAGGATCCAGATTTTTCCAGACACAATCTGG
AATGTGACTTACAGTGGGACAAGCAAAGCATGTTCAGATTCATTCTACAGAAGCATGAGA
TGGTCGACCCAAAAGAACAACGCTTACCCTATTCAAGACGCCCAATACACAAATAATCAA
GAAAAGAACATTCTTTTCATGTGGGGCATAAATCATCCCCCCACTGATACTGCGCAGACA
AATCTGTACACAAGAACCGACACAACAACGAGTGTGGCAACAGAAGAAATAAATAGGACC
TTCAAACCATTGATAGGACCAAGGCCTCTTGTCAATGGTTTGCAGGGAAGAATTGACTAT
TATTGGTCGGTATTGAAACCGGGTCAAACGCTGCGAATAAGATCCAATGGAAATCTAATA
GCTCCATGGTATGGACACATTCTTTCTGGAGAGAGCCACGGAAGAATCCTGAAGACTGAT
TTAAAAAGGGGTAGCTGCACAGTGCAATGTCAGACCGAAAAAGGTGGCTTAAACACAACA
TTGCCATTCCAAAACGTAAGTAAGTATGCATTTGGAAACTGCTCGAAATACATTGGAATA
AAGAGTCTCAAACTCGCAGTTGGTCTGAGGAATGTGCCTTCTAGATCTAGTAGAGGACTA
TTCGGGGCCATAGCAGGATTCATAGAGGGAGGCTGGTCAGGACTAGTTGCTGGTTGGTAT
GGATTCCAGCATTCAAATGACCAAGGGGTTGGTATGGCAGCAGATAGAGACTCAACCCAA
AAGGCAATTGACAAAATAACATCCAAAGTGAATAACATAGTCGACAAAATGAACAAGCAG
TATGAAATTATTGATCATGAATTCAGCGAGGTTGAAGCTAGACTTAACATGATCAATAAT
AAGATTGATGATCAAATCCAAGACATATGGGCATACAATGCAGAATTACTAGTTCTGCTT
GAAAACCAGAAAACACTAGATGAGCATGATGCAAATGTAAACAATCTATATAATAAAGTG
AAGAGGGCATTGGGTTCCAATGCAATGGAAGATGGGAAAGGATGCTTCGAGCTATACCAC
AAATGTGATAACCAGTGCATGGAGACGATTCGGAACGGGACCTACAACAGGAGGAAGTAT
CAAAAGGAATCAAAATTAGAAAGACAGAAAATAGAGGGGGTCAAGCTGGAATCTGAAGGA
ACTTACAAAATCCTCACCATTTATTCGACTGTCGCCTCATCTCTTGTGATTGCAATGGGG
TTTGCTGCCTTCTTGTTCTGGGCCATGTCCAATGGGTCTTGCAGATGCAACATTTGTATA
TAA
>gi|209865718|gb|FJ384759.1| Influenza A virus (A/chicken/Jiangsu/7/2002(H9N2)) segment 4 hemagglutinin (HA) gene, complete cds
AGCAAAAGCAGGGGAATTTCACAACCAGTCAAAATGGAAACAATATCACTAATAGCTATA
CTACTAGTAGTAACAGTAAGCAATGCAGATAAAATCTGCATCGGCTACCAATCAACAAAC
TCCACAGAAACTGTGGATACGCTAACAGAAAACAATGTCCCTGTGACACATGCTAAAGAA
TTGCTCCACACAGAGCACAATGGGATGCTGTGTGCAACAAATCTGGGACATCCTCTCATT
CTAAACACCTGTACCATTGAAGGACTGATCTATGGCAACCCTTCTTGTGATCAGCTGTTG
GGAGGAGGAAAATGGTCCTACATCGTCGAAAGACCATCGGCCGTTAATGGAATGTGTTAC
CCCGGGAATGTAGAAAACCTAGAGGAACTAAGATCACTCTTTAGTTCTGCTAGTTCCTAC
CAAAGAATTCAGATCTTTCCAGACACGATCTGGAATGTGTCTTACAATGGAACAAGCAAA
GCATGTTCAGATTCATTCTACAGAAGCATGAGATGGCTGACTCAAAAGAACAACGCTTAC
CCTATTCAAGACGCCCAATACACAAATAATAGAGGAAAGAGCATTCTTTTCATGTGGGGC
ATAAATCACCCACCCACCGATACTGTACAGACAAATTTGTACACAAGGACCGACACAACA
ACAAGTGTGACAACAGAAGATATAACTAGAACCTTCAAACCAATGATAGGGCCAAGGCCC
CTTGTCAATGGTCAGCAGGGGAGAATTGATTATTATTGGTCGGTATTAAAACCAGGTCAG
ACATTGCGAATAAGATCCAATGGGAATCTAATTGCTCCATGGTATGGACACATTCTTTCA
GGAGAGAGCCACGGAAGAATCCTGAAGACTGATTTAAACAGTGGTAACTGTGTAGTGCAA
TGTCAGACTGAAAGAGGTGGCTTAAACACCACATTGCCGTTCCACAATGTCAGTAAATAT
GCATTTGGGAACTGCCCAAAGTATGTTGGAGTAAAGAGTCTCAAACTGGCAGTTGGTCTA
AGAAATGTGCCTGCTAGATCAAGTAGAGGACTATTTGGGGCTATAGCTGGTTTCATAGAG
GGAGGTTGGTCAGGGTTAGTCGCTGGTTGGTATGGGTTCCAGCATTCAAATGATCAAGGG
GTAGGTATGGCTGCAGATAGAGAGTCAACTCAAAGGGCAACTGACAAAATAACATCCAAA
GTGAATAATATAGTCGATAAAATGAGCAAGCAGTATGAAATTATTGATCATGAATTCAGC
GAGGTTGAAACTAGACTCAATATGATCAATAATAAGATTGATGATCAAATACAAGACATA
TGGGCTTATAACGCAGAATTGCTAGTGCTGCTTGAAAATCAGAAAACACTCGATGAACAT
GATGCAAATGTGAACAATCTATATAACAAAGTGAAGAGGGCACTGGGTTCCAATGCCATG
GAAGACGGGAAAGGATGTTTTGAGCTATACCATAAATGTGATGATCAGTGCATGGAGACA
ATTCGGAACGGGACCTATAACAGGAGAAAGTATAAAGAGGAAGCAAAACTAGAAAGACAG
AAAATAGAAGGGGTCAAGCTGGAATCTGAAGGAACTTACAAAATCCTCACCATTTATTCG
ACTGTCGCCTCATCTCTTGTGATTGCAATGGGGTTTGCTGCCTTCTTGTTCTGGGCCATG
TCCAATGGATCTTGCAGATGCAACATTTGTATATAATTGGCAAAAACACCCTTGTTTCTA
CT
>gi|209865689|gb|FJ384751.1| Influenza A virus (A/chicken/Jiangsu/7/2002(H9N2)) segment 4 hemagglutinin (HA) gene, complete cds
AGCAAAAGCAGGGGAATTTCACAACCAGTCAAAATGGAAACAATATCACTAATAGCTATA
CTACTAGTAGTAACAGTAAGCAATGCAGATAAAATCTGCATCGGCTACCAATCAACAAAC
TCCACAGAAACTGTGGATACGCTAACAGAAAACAATGTCCCTGTGACACATGCTAAAGAA
TTGCTCCACACAGAGCACAATGGGATGCTGTGTGCAACAAATCTGGGACATCCTCTCATT
CTAAACACCTGTACCATTGAAGGACTGATCTATGGCAACCCTTCTTGTGATCAGCTGTTG
GGAGGAGGAAAATGGTCCTACATCGTCGAAAGACCATCGGCCGTTAATGGAATGTGTTAC
CCCGGGAATGTAGAAAACCTAGAGGAACTAAGATCACTCTTTAGTTCTGCTAGTTCCTAC
CAAAGAATTCAGATCTTTCCAGACACGATCTGGAATGTGTCTTACAATGGAACAAGCAAA
GCATGTTCAGATTCATTCTACAGAAGCATGAGATGGCTGACTCAAAAGAACAACGCTTAC
CCTATTCAAGACGCCCAATACACAAATAATAGAGGAAAGAGCATTCTTTTCATGTGGGGC
ATAAATCACCCACCCACCGATACTGTACAGACAAATTTGTACACAAGGACCGACACAACA
ACAAGTGTGACAACAGAAGATATAACTAGAACCTTCAAACCAATGATAGGGCCAAGGCCC
CTTGTCAATGGTCAGCAGGGGAGAATTGATTATTATTGGTCGGTATTAAAACCAGGTCAG
ACATTGCGAATAAGATCCAATGGGAATCTAATTGCTCCATGGTATGGACACATTCTTTCA
GGAGAGAGCCACGGAAGAATCCTGAAGACTGATTTAAACAGTGGTAACTGTGTAGTGCAA
TGTCAGACTGAAAGAGGTGGCTTAAACACCACATTGCCGTTCCACAATGTCAGTAAGTAT
GCATTTGGGAACTGCCCAAAGTATGTTGGAGTAAAGAGTCTCAAACTGGCAGTTGGTCTA
AGAAATGTGCCTGCTAGATCAAGTAGAGGACTATTTGGGGCTATAGCTGGTTTCATAGAG
GGAGGTTGGTCAGGGTTAGTCGCTGGTTGGTATGGGTTCCAGCATTCAAATGATCAAGGG
GTAGGTATGGCTGCAGATAGAGAGTCAACTCAAAGGGCAATTGACAAAATAACATCCAAA
GTGAATAATATAGTCGATAAAATGAACAAGCAGTATGAAATTATTGATCATGAATTCAGC
GAGGTTGAAACTAGACTCAATATGATCAATAATAAGATTGATGATCAAATACAAGACATA
TGGGCTTATAATGCAGAATTGCTAGTGCTGCTTGAAAATCAGAAAACACTCGATGAACAT
GATGCAAATGTGAACAATCTATATAACAAAGTGAAGAGGGCACTGGGTTCCAATGCCATG
GAAGACGGGAAAGGATGTTTTGAGCTATACCATAAATGTGATGATCAGTGCATGGAGACA
ATTCGGAACGGGACCTATAACAGGAGAAAGTATAAAGAGGAAGCAAAACTAGAAAGACAG
AAAATAGAAGGGGTCAAGCTGGAATCTGAAGGAACTTACAAAATCCTCACCATTTATTCG
ACTGTCGCCTCATCTCTTGTGATTGCAATGGGGTTTGCTGCCTTCTTGTTCTGGGCCATG
TCCAATGGATCTTGCAGATGCAACATTTGTATATAATTGGCAAAAACACCCTTGTTTCTA
CT
>gi|488468887|gb|KC920694.1| Influenza A virus (A/chicken/Jiangsu/QF/2011(H9N2)) segment 4 hemagglutinin (HA) gene, complete cds
ATGGAAGTAGTATCACTAATAACTGTACTACTAGTAGTAACAGTAAGCAATGCAGATAAG
ATCTGCATCGGCTATCAATCAACAAACTCCACAGAAACTGTAGACACACTAACAGAAAAC
AATGTCCCTGTGACACATGCCAAAGAACTGCTCCACACAGAGCACAATGGAATGCTGTGT
GCAACAAGCTTGGGACACCCTCTTATTCTAGACACCTGTACCATTGAAGGACTAATCTAT
GGTAATCCTTCTTGTGATCTATTGTTGGGAGGAAGAGAATGGTCCTATATCGTCGAGAGA
CCATCAGCTGTTAACGGATTGTGTTACCCCGGGAATGTAGAAAATCTAGAAGAGCTAAGG
TCACTTTTTAGTTCTGCTAGATCTTATCAAAGGATCCAGATTTTCCCAGACACAATCTGG
AATGTGTCTTACAGTGGGACAAGCAAAGCATGTTCAGATTCATTCTACAGAAGCATGAGA
TGGTTGACTCAAAAGAACAACGCTTACCCTACTCAAGACGCCCAATACACAAATAATCAA
GAAAAGAACATTCTTTTCATGTGGGGCATAAATCACCCACCCACCGATACTAAGCAGACA
GATCTGTACACAAGGACCGACACAACAACGAGTGTGGCAACAGAAGAAATAAATAGGACC
TTCAAGCCATTGATAGGACCAAGGCCTCTTGTCAACGGTTTGATGGGAAGAATTGATTAT
TATTGGTCGGTATTGAAACCGGGTCAAACACTGCGAATAAGATCTAATGGGAATCTAATA
GCTCCATGGTATGGACACATTCTTTCAGGAGAGAGCCACGGAAGAATCCTGAAGACTGAT
TTAAAAAGGGGTGGCTGCACAGTGCAATGTCAGACAGAGAAAGGTGGCTTAAACACAACA
TTGCCATTCCAAAATGTAAGTAAGTATGCATTTGGAAACTGCTCGAAATACATTGGCATA
AAGAGTCTCAAACTTGCAGTTGGTCTGAGGAATGTGCCTTCTAGATCTAGTAGAGGACTA
TTTGGAGCCATAGCAGGATTCATAGAAGGAGGTTGGCCAGGACTAATTGCTGGTTGGTAT
GGATTCCAGCATTCAAATGACCAAGGGGTTGGTATGGCAGCAGATAGAGACTCAACCCAA
AAGGCAATTGATAAAATAACATCCAAAGTGAATAACATAGTCGACAAAATGAACAAGCAG
TATGAAATTATTGATCATGAATTCAGCGAGGTTGAAACTAGACTTAACATGATCAATAAT
AAGATTGATGATCAAATCCAAGATATATGGGCATATAATGCAGAACTGTTAGTTCTGCTC
GAAAACCAGAAAACACTCGATGAGCATGATGCAAATGTAAACAATCTATACAATAAAGTG
AAGAGGGCTTTGTGTTCCAATGCGGTGGAAGATGGGAAAGGATGTTTCGAGCTATACCAC
AAATGTGATGACCAGTGCATGGAGACAATTCGGAACGGGACCTACAACAGAAGGAAGTAT
CAAGAGGAGTCAAAATTAGAAAGACAGAAAATAGAGGGGGTCAAGCTGGAATCTGAAGGA
ACTTACAAAATCCTCACCATTTATTCGACTGTCGCCTCATCTCTTGTGATTGCAATGGGG
TTTGCTGCCTTCTTGTTCTGGGCCATGTCCAATGGGTCTTGCAGATGCAACATTTGTATA
TAA
>gi|353251181|gb|JN803992.1| Influenza A virus (A/chicken/Jiangsu/G17/2010(H9N2)) segment 4 hemagglutinin (HA) gene, complete cds
ATGGAGACAGTATCACTAATAACTATACTACTAGTAGTAACAGTAAGCAATGCAGATAAA
ATCTGCATCGGCTATCAATCAACAAACTCCACAGAAACTGTAGACACACTAACAGAAAAC
AATGTCCCTGTGACACATGCCAAAGAATTGCTCCACACAGAGCATAATGGGATGCTGTGT
GCAACAGGCTTGGGACATCCTCTTATTCTAGACACCTGTACTATTGAAGGACTAATCTAT
GGCAATCCTTCTTGTGATCTACTGCTGGGAGGAAGAGAATGGTCCTATATCGTCGAGAGA
CCATCAGCTGTTAACGGATTGTGTTACCCCGGGAATGTAGAAAATCTAGAAGAGCTAAGG
TCACTTTTTAGTTCTGCTAGTTCTTATCAAAGGATCCAGATTTTTCCAGACACAATCTGG
AATGTGACTTACAGTGGGACAAGCAAAGCATGTTCAGATTCATTCTACAGAAGCATGAGA
TGGTTGACCCAAAAGAACAACGCTTACCCTATTCAAGACGCCCAATACACAAATAATCAA
GAAAAGAACATTCTTTTCATGTGGGGCATAAATCATCCCCCCACCGATACTGTGCAGACA
AATCTGTACACAAGAACCGACACAACAACGAGCGTGGCAACAGAAGAAATAAATAGGACC
TTCAAACCATTGATAGGACCAAGGCCTCTTGTCAATGGTTTGCAGGGAAGAATTGACTAT
TATTGGTCGGTATTGAAACCGGGTCAAACGCTGCGAATAAGATCCAATGGAAATCTAATA
GCTCCATGGTATGGACACATTCTTTCTGGAGAGAGCCACGGAAGAATCCTGAAGACTGAT
TTAAAAAGGGGTAGCTGCACAGTGCAATGTCAGACCGAAAAAGGTGGCTTAAACACAACA
TTGCCATTCCAAAACGTAAGTAAGTATGCATTTGGAAACTGCTCGAAATACATTGGAATA
AAGAGTCTCAAACTCGCAGTTGGTCTGAGGAATGTGCCTTCTAGATCTAGTAGAGGACTA
TTCGGGGCCATAGCAGGATTCATAGAGGGAGGCTGGTCAGGACTAGTTGCTGGTTGGTAT
GGATTCCAGCATTCAAATGACCAAGGGGTTGGTATGGCAGCAGATAGAGACTCAACCCAA
AAGGCAATTGACAAAATAACATCCAAAGTGAATAACATAGTCGACAAAATGAACAAGCAG
TATGAAATTATTGATCATGAATTCAGCGAGGTTGAAGCTAGACTTAACATGATCAATAAT
AAGATTGATGATCAAATCCAAGACATATGGGCATATAATGCAGAATTACTAGTTCTGCTT
GAAAACCAGAAAACACTAGATGAGCATGATGCAAATGTAAACAATCTATATAATAAAGTG
AAGAGGGCATTGGGTTCCAATGCAATGGAAGATGGGAAAGGATGTTTCGAGCTATACCAC
AAATGTGATAACCAGTGCATGGAGACGATTCGGAACGGGACCTACAACAGGAGGAAGTAT
CAAGAGGAATCAAAATTAGAAAGACAGAAAATAGAGGGGGTCAAGCTGGAATCTGAAGGA
ACTTACAAAATCCTCACCATTTATTCGACTGTCGCCTCATCTCTTGTGATTGCAATGGGG
TTTGCTGCCTTCTTGTTCTGGGCCATGTCCAATGGGTCTTGCAGATGCAACATATGTATA
TAA
>gi|353251179|gb|JN803991.1| Influenza A virus (A/chicken/Jiangsu/G12/2010(H9N2)) segment 4 hemagglutinin (HA) gene, complete cds
ATGGAGACAGTATCACTAATAACTATACTACTAGTAGTAACAGTAAGCAATGCAGATAAA
ATCTGCATCGGCTATCAATCAACAAACTCCACAGAAACTGTAGACACACTAACAGAAAAC
AATGTCCCTGTGACACATGCCAAAGAATTGCTCCACACAGAGCATAATGGGATGCTGTGT
GCAACAGGCTTGGGACATCCTCTTATTCTAGACACCTGTACTATTGAAGGACTAATCTAT
GGCAATCCTTCTTGTGATCTACTGCTGGGAGGAAGAGAATGGTCCTATATCGTCGAGAGA
CCATCAGCTGTTAACGGATTGTGTTACCCCGGGAATGTAGAAAATCTAGAAGAGCTAAGG
TCACTTTTTAGTTCTGCTAGTTCTTATCAAAGGATCCAGATTTTTCCAGACACAATCTGG
AATGTGACTTACAGTGGGACAAGCAAAGCATGTTCAGATTCATTCTACAGAAGCATGAGA
TGGTTGACCCAAAAGAACAACGCTTACCCTATTCAAGACGCCCAATACACAAATAATCAA
GAAAAGAACATTCTTTTCATGTGGGGCATAAATCATCCCCCCACCGATACTGTGCAGACA
AATCTGTACACAAGAACCGACACAACAACGAGCGTGGCAACAGAAGAAATAAATAGGACC
TTCAAACCATTGATAGGACCAAGGCCTCTTGTCAATGGTTTGCAGGGAAGAATTGACTAT
TATTGGTCGGTATTGAAACCGGGTCAAACGCTGCGAATAAGATCCAATGGAAATCTAATA
GCTCCATGGTATGGACACATTCTTTCTGGAGAGAGCCACGGAAGAATCCTGAAGACTGAT
TTAAAAAGGGGTAGCTGCACAGTGCAATGTCAGACCGAAAAAGGTGGCTTAAACACAACA
TTGCCATTCCAAAACGTAAGTAAGTATGCATTTGGAAACTGCTCGAAATACATTGGAATA
AAGAGTCTCAAACTCGCAGTTGGTCTGAGGAATGTGCCTTCTAGATCTAGTAGAGGACTA
TTCGGGGCCATAGCAGGATTCATAGAGGGAGGCTGGTCAGGACTAGTTGCTGGTTGGTAT
GGATTCCAGCATTCAAATGACCAAGGGGTTGGTATGGCAGCAGATAGAGACTCAACCCAA
AAGGCAATTGACAAAATAACATCCAAAGTGAATAACATAGTCGACAAAATGAACAAGCAG
TATGAAATTATTGATCATGAATTCAGCGAGGTTGAAGCTAGACTTAACATGATCAATAAT
AAGATTGATGATCAAATCCAAGACATATGGGCATATAATGCAGAATTACTAGTTCTGCTT
GAAAACCAGAAAACACTAGATGAGCATGATGCAAATGTAAACAATCTATATAATAAAGTG
AAGAGGGCATTGGGTTCCAATGCAATGGAAGATGGGAAAGGATGTTTCGAGCTATACCAC
AAATGTGATAACCAGTGCATGGAGACGATTCGGAACGGGACCTACAACAGGAGGAAGTAT
CAAGAGGAATCAAAATTAGAAAGACAGAAAATAGAGGGGGTCAAGCTGGAATCTGAAGGA
ACTTACAAAATCCTCACCATTTATTCGACTGTCGCCTCATCTCTTGTGATTGCAATGGGG
TTTGCTGCCTTCTTGTTCTGGGCCATGTCCAATGGGTCTTGCAGATGCAACATATGTATA
TAA
>gi|341612543|gb|JN381628.1| Influenza A virus (A/chicken/Jiangsu/A11/2007(H9N2)) segment 4 hemagglutinin (HA) gene, complete cds
AGCAAAAGCAGGGGAATTTCACAACCACTCAAGATGGAAGTAGTATTACTAATAACTATA
CTACTAGTAGTAACAGTAAGCAATGCAGATAAAATCTGCATCGGCTACCAATCAACAAAC
TCCACAGAAACTGTAGACACACTAACAGAAAACAATGTCCCTGTGACACATGCCAAAGAA
TTACTCCACACAGAGCACAATGGGATGCTGTGCGCAACAGACCTGGGACATCCTCTCATT
CTAGACACCTGTACCATTGAAGGACTGATCTATGGCAACCCTTCTTGTGATCTACTGTTG
GGAGGAAGAGAATGGTCCTACATCGTTGAAAGACCATCGGCTGTTAATGGAATGTGTTAC
CCCGGGAATGTAGAAAACCTAGAGGAACTAAGGTCACTTTTTAGCTCTGCTAGTTCCTAC
CAAAGAATCCAAATCTTTCCAGACACAATCTGGAATGTGTCCTACAATGGAACAAGCAAA
GCATGTTCAGATTCATTCTACAGGAGCATGAGATGGCTGACTCAAAAGAACAACGCTTAC
CCTATTCAAGACGCCCAATACACAAATAATAGAGGAAAGAGCATTCTTTTCATGTGGGGC
ATAAATCACCCACCCGCCGATACTGTACAGACAAATCTGTACACAAGGACTGACACAACA
ACAAGTGTGGTAACAGAAGATATAAATAGGGCCTTCAAACCATTGATAGGGCCAAGGCCC
CTTGTCAATGGTCAGCAGGGGAGAATTGATTATTATTGGTCAGTATTGAAACCAGGTCAG
ACATTGCGAGTAAGATCCAATGGGAATCTAATCGCTCCATGGTATGGACACATTCTTTCA
GGAGAGAGCCATGGAAGAATCCTGAAGACTGATTTAAAAAGTGGTAACTGTGTAGTGCAA
TGTCAGACAGAAAGAGGTGGCTTAAATACTACATTGCCATTCCACAATGTCAGTAAATAT
GCATTTGGAAACTGCCCAAAATATGTTGGAGTAAAGAGTCTCAAACTGGCAGTTGGTCTG
AGGAATGTGCCTGCTAGATCAAGTAGAGGACTATTTGGGGCCATAGCTGGATTCATAGAG
GGAGGTTGGTCAGGGCTAGTCGCTGGTTGGTATGGGTTCCAGCATTCAAATGATCAAGGG
GTTGGTATGGCTGCAGATAGAGACTCAACTCAAAAGGCAATTGACAAAATAACATCCAAA
GTGAATAATATAGTCGATAAAATGAACAAACAATATGAAATTATTGATCATGAATTCAGC
GAGGTTGAAGCTAGACTCAATATGATCAATAATAAGATTGATGACCAAATTCAAGACATA
TGGGCATATAACGCAGAATTGCTAGTGCTGCTTGAAAACCAGAAAACACTCGATGAGCAT
GATGCGAATGTAAACAATCTATATAACAAAGTGAAGAGGGCACTGGGTTCCAACGCAATG
GAAGATGGGAAAGGATGTTTCGAGCTATACCATAAATGTGATGATCAGTGCATGGAGACA
ATTCGGAACGGGACCTATAACAGGAGAAAGTATAAAGAGGAATCAAGACTAGAGAGGCAG
GAAATAGAGGGGGTCAAGCTGGAATCTGAAGGAACTTACAAAATCCTCACCATTTATTCG
ACTGTCGCCTCATCTCTTGTGATTGCAATGGGGTTTGCTGCCTTCCTTTTCTGGGCCATG
TCCAATGGATCTTGCAGATGCAACATTTGTATATAA
>gi|333943946|dbj|AB634251.1| Influenza A virus (A/chicken/Jiangsu/01/2003(H9N2)) HA gene for hemagglutinin, complete cds
ATGAAAGTAGTATCACTAATAACTATACTACTAGCAGTAACAGTAAGCAATGCAGATAAA
ATCTGCATCGGCTACCAATCAACAAACTCCACAGAAACTGTAGACACACTAACAGAAAAC
AATGTTCCTGTGACACATGCCAAAGAATTACTCCACACAGAGCACAATGGGATGCTGTGT
GCAACAAACCTAGGACATCCTCTCATTCTAGACACCTGTACCATTGAAGGACTGATCTAT
GGCAACCCTTCCTGTGATCTACTGTTGGGAGGGAGAGAATGGTCCTACATCGTTGAAAGA
CCATCAGCTGTTAATGGAATGTGTTACCCCGGGAATGTAGAAAACCTAGAGGAATTAAGG
TCACTTTTTAGCTCTGCTAGTTCCTACCAAAGAATCCAGATCTTTCCAGACACAATCTGG
AATGTGTCCTATAATGGAACAAGCAAAGCATGTTCAGATTCATTCTACAGGAGCATGAGA
TGGTTGACTCAAAAGAACAACGCTTACCCTATTCAGGACGCCCAATTCACAAATAATAGA
GAAAAGAGCATTCTTTTCATGTGGGGCATAAACCACCCACCCACCGATACTGTACAGACT
AATCTGTATACAAGAACTGACACAACAACAAGTGTGGCAACAGAAGATATAAATAGGACC
TTCAAACCATTGATAGGACCAAGGCCCCTTGTCAATGGTCAGCAGGGGAGAATTGATTAT
TATTGGTCATTATTGAAACCAGGTCAGACATTGCGAATAAGATCCAATGGAAACCTAATC
GCTCCATGGTATGGACACATTCTTTCAGGAGAAAGCCATGGAAGAATCCTGAAGACTGAT
TTAAAAAGTGGTAACTGTGTAGTGCAATGTCAGACAGAAAGAGGTGGCTTAAATACAACA
TTGCCATTCCACAATGTCAGTAAGTATGCATTTGGAAACTGCCCAAAGTATGTTGGAGTA
AAGAGTCTCAAACTGGCAGTTGGTCTGAGGAATGTGCCTGCTAGATCAAGCAGAGGACTA
TTTGGGGCCATAGCTGGATTCATAGAGGGAGGTTGGTCAGGGCTAGTCGCTGGTTGGTAT
GGGTTCCAGCATTCAAATGATCAAGGGGTTGGTATGGCAGCAGATAGAGACTCAACTCAA
AAGGCAATTGACAAGATAACATCCAAGGTGAATAATATAGTCGACAAAATGAACAAACAA
TATGAAATCATTGATCATGAATTCAGCCAGGTTGAAGCTAGACTCAATATGATCAATAAT
AAGATTGATGACCAAATTCAAGACATATGGGCATACAACGCAGAATTGCTAGTGCTGCTT
GAAAACCAGAAAACACTCGATGAGCATGATGCGAATGTAAACAATCTATATAACAAAGTG
AAGAGAGCACTGGGTTCCAACGCAATGGAAGATGGGAAAGGATGTTTCGAACTATACCAT
AAATGTGATGATCAGTGCATGGAGACAATTCGGAACGGGACCTATAACAGGAGAAAGTAT
AAGGAGGAATCGAGACTAGAGAGACAGAAAATAGAAGGGGTTAAGCTGGAATCAGAAGGA
ACTTACAAAATCCTCACCATTTATTCGACTGTCGCCTCATCTCTTGTGATTGCAATGGGG
TTTGCTGCCTTCCTTTTCTGGGCCATGTCCAATGGATCTTGCAGATGCAACATTTGTATA
TAA
