# Supplementary material for: A global phylogenetic analysis in order to determine the host species and geography dependent features present in the evolution of avian H9N2 influenza hemagglutinin
Source: PeerJ. 2014 Oct 30;2:e655. doi: 10.7717/peerj.655 (PMC4217197; doi:10.7717/peerj.655)
Supplement: Supplemental Information 5 — There are two directories one for the protein sequences and a second for the nucleotide sequences. There are also two MEGA files that include the nucleotide alignment (.mas file) and the phylogenetic trees (.mts file). [file peerj-02-655-s005.zip › Raw Nucleotide Data/Jilin.fasta]

>gi|66733524|gb|DQ064371.1| Influenza A virus (A/chicken/Jilin/53/01(H9N2)) hemagglutinin (HA) gene, complete cds
AGCAAAAGCAGGGGAATTTCACAACCACTCAAGATGGAAGTAATATCACTAATAACTATA
CTACTAGTAGTAACAGTAAGCAATGCAGATAAAATCTGCATCGGCTACCAATCAACAAAC
TCCACAGAAACTGTAGACACGCTAACAGAAAACAATGTTCCTGTGACACATGCCAAAGAA
TTGCTCCACACAGAGCACAATGGGATGCTATGTGCAACAAATCTGGGACATCCTCTTATT
CTAGACACCTGTACCATTGAAGGGCTAATCTATGGCAACCCTTCTTGTGATCTACTGCTG
GGAGGAAGAGAATGGTCCTATATCGTCGAAAGACCATCGGCTGTTAATGGATTGTGTTAC
CCCGGAAATGTAGAGAACCTAGAAGAACTAAGGTCACTTTTTAGCTCTGCTAGTTCTTAC
CAAAGAATCCAGATCTTTCCAGATACAATCTGGAATGTGTCTTACAGTGGAACAAGCAAA
GCATGTTCAGATTCATTCTACAGAAGCATGAGATGGTTGACTCAAAAGAACAACGCTTAC
CCTGTTCAAGACGCCCAATACACAAATAATAGAGGAAAGAACATTCTTTTCATGTGGGGC
ATAAATCACCCACCCACTGATACTGTGCAGACAAATCTGTACACAAGAACTGACACAACA
ACAAGTGTGGCAACAGAAGATATAAATAGGACCTTCAAACCATTGATAGGGCCAAGGCCT
CTTGTCAATGGTCTGCAAGGAAGGATTGATTATTATTGGGCGGTATTGAAACCAGGTCAG
ACACTGCGAGTAAGATCCAATGGGAATCTAATCGCTCCATGGTATGGACACATTCTTTCA
GGAGAGAGCCACGGAAGAATCCTGAAGACGGATTTAAATAGTGGTAACTGTGTAGTGCAA
TGTCAGACAGAAAGAGGTGGCTTGAATACTACATTGCCATTCCACAATGTAAGTAAGTAT
GCATTTGGAAACTGCCCAAAATATGTTGGAGTAAAGAGTCTCAAACTGGCAGTTGGTCTG
AGGAATGTGCCTGCTAGATCAAGTAGAGGACTATTTGGAGCCATAGCTGGATTCATAGAG
GGAGGTTGGTCAGGACTAGTTGCTGGTTGGTATGGGTTCCAGCATTCAAATGATCAAGGA
ACTGGTATGGCTGCAGATAGAGACTCAACTCAAAAGGCAATTGACAAAATAACGTCCAAA
GTAAATAATATAGTCGATAAAATGAACAAGCAGTATGAAATTATTGATCATGAATTCAGC
GAGGTTGAAACTAGACTCAATATGATCAACAATAAGATTGATGACCAAATTCAAGACATA
TGGGCATATAACGCAGAATTGCTAGTACTGCTTGAAAACCAGAAAACGCTCGATGAGCAT
GATGCGAATGTAAACAATCTATATAACAAAGTGAAGAGGGCACTGGGTTCCAATGCAGTG
GAAGATGGGAAAGGATGCTTCGAGCTATACCATAAATGTGATGACCAGTGCATGGAGACA
ATTCGGAACGGGACCTATAACAGGAGAAAGTATAAAGAGGAATCAAGACTAGAAAGACAG
AAAATAGAAGGGGTCAAACTGGAATCTGAAGGAACCTACAAAATCCTCACCATTTATTCG
ACTGTCGCCTCATCTCTTGTGATTGCAATGGGGTTTGCTGCCTTCTTGTTCTGGGCCATG
TCCAATGGATCTTGCAGATGCAACATTTGTATATAATTGGCAAAAACACCCTTGTTTCTA
CT
>gi|202071403|gb|FJ190151.1| Influenza A virus (A/chicken/Jilin/dh1024/2007(H9N2)) segment 4 hemagglutinin (HA) gene, complete cds
TCACAACCACTCAAGATGGAAGCAGTATCACTAATAACTATACTACTAGTAGTGACAGTA
AGCAATGCAGACAAAATCTGCATCGGATACCAATCAACAAACTCCACAGAAACTGTAGAC
ACGCTAACAGAAAACAATGTTCCTGTGACACATGCCAAAGAATTGCTCCACACAGAGCAC
AATGGGATGCTATGTGCAACAAATCTGGGACATCCTCTTATCCTAGACACCTGCAACATT
GAAGGACTAATCTATGGCAACCCTTCCTGTGATCTACTGTTGGGAGGAAGAGAATGGTCC
TACATTGTAGAAAGACCATCGGCTGTCAATGGATTGTGTTATCCCGGGAATGTAGAAAAT
CTAGAAGAACTAAGGTCACTTTTTAGTTCTGCTAGTTCTTACCAGAGAATCCAGATTTTC
CCAGACGCAATCTGGAATGTGTCTTACAATGGGACAAGCAAAGCATGTTCTGACTCATTC
TACAGAAGCATGAGATGGTTGACTCAAAAGAGCAACGCTTACCCTATTCAAGATGCTCAA
TACACAAATAATAGAGGGAAGAACATTCTTTTCATGTGGGGCATAAATCACCCACCCACC
GACACTGTACAGACAAATCTGTACACAAGGACTGACACAACAACAAGTGTGGCGACAGAA
GATATAAATAGAACCTTCAAACCATTGATAGGACCAAGGCCTCTTGTAAATGGTCTGCAG
GGAAGGATTGATTATTATTGGTCGATATTGAAACCAGGTCAGACACTGAGAATAAGATCC
AATGGGAATCTAATTGCTCCATGGTATGGACACGTTCTTTCGGGAGAGAGCCATGGAAGA
ATACTGAAGACTGATTTAAACAGTGGTAACTGTGTGGTGCAATGTCAGACAGAAAGAGGT
GGTTTAAATACTACATTGCCATTCCAGAATGTAAGTAAATATGCATTTGGAAACTGCCCA
AAGTATGTTAGCGTAAAGAGTCTCAAATTGGCAGTTGGTCTGAGGAATGTGCCTGCTAGA
TCAAGCAGAGGACTATTTGGGGCTATAGCTGGATTCATAGAGGGAGGTTGGTCAGGGCTA
GTCGCTGGTTGGTATGGATTCCAGCATTCAAATGACCAGGGGGTTGGTATGGCAGCAGAT
AGGGACTCAACTCAAAAGGCAATTGACAAAATAACATCTAAAGTGAATAATATAGTCGAT
AAAATGAACAAACAGTATGAAATTATTGATCATGAATTCAGCGAGGTTGAAACCCGACTC
AACATGATCAATAATAAGATTGATGACCAAATTCAAGACATATGGGCATATAACGCAGAA
CTGCTAGTGCTGCTTGAAAACCAGAAAACACTCGATGAGCATGATGCGAATGTGAACAAT
CTATATAATAAAGTGAAGAGAGCATTGGGTTCCAATGCAGTGGAAGATGGGAAAGGGTGT
TTCGAGCTATACCATAAATGTGATGACCAGTGCATGGAAACAATTCGAAACGGGACCTAC
AACAGGAGAAAGTATAAGGAGGAATCAAAACTAGAAAGACAGAAAATAGAAGGGGTCAAA
CTGGAATCTGAAGGAACTTACAAAATCCTCACCATTTATTCGACTGTCGCCTCATCTCTT
GTGATTGCAATGGGGTTTGCTGCCTTCTTGTTCTGGGCCATGTCCAATGGATCTTGCAGA
TGCAACATTTGTATATAACTGGCAAAAACACC
>gi|401716694|gb|JX448756.1| Influenza A virus (A/chicken/Jilin/XJJZ/2010(H9N2)) segment 4 hemagglutinin (HA) gene, complete cds
ATGGAAGTAGTATCACTGATAACTATGCTACTAGTAGCAACAGTAAGCAATGCAGATAAA
ATCTGCATCGGATACCAATCAACAAACTCCACAGAAACTGTAGACACACTAACAGAAAAC
AATGTCCCTGTGACACATGCCAAAGAATTGCTCCACACAGAGCACAATGGGATGCTATGT
GCAACAAACTTGGGACATCCTCTTATTCTAGACACCTGTACCATTGAAGGACTAATCTAT
GGCAATCCTTCTTGTGATCTATTGCTGGGAGGAAGAGAATGGTCTTACATCGTCGAGAGA
CCATCGGCTGTCAATGGATTGTGCTACCCCGGGAATGTAGAAAATCTAGAAGAACTAAGG
TCACTTTTCAGTTCTGCTAGTTCTTATCAAAGAATCCAGATTTTTCCGGACACAATATGG
AATGTGTCTTACAGTGGAACAAGCAAAGCATGTTCAGATTCATTCTACAGAAGCATGAGA
TGGTTGACCCAAAAGAACAACGCTTACCCTCTTCAAGACGCCCAATACACAAATAATCGA
GAAAAGAACATTCTTTTCATGTGGGGTATAAATCACCCACCCACCGAGACTACACAGACA
AATCTGTACACAAGAACCGACACAACAACAAGTGTGGCAACAGAAGAAATAAATAGGACC
TTCAAACCATTGATAGGACCAAGGCCTCTTGTCAATGGTTTGCAGGGAAGAATTGATTAT
TATTGGTCGGTATTGAAACCAGGTCAAACACTGCGAGTAAGATCCAATGGGAATCTAATA
GCTCCATGGTATGGACACATTCTTTCAGGAGAGAGCCACGGAAGAATCCTGAAGACTGAT
TTGAAAAGGGGTAGCTGTACAGTGCAATGTCAGACAGAAAAAGGTGGCTTAAACACAACA
TTGCCATTCCAAAATGTAAGTAAGTATGCATTTGGAAACTGCTCGAAATATGTTGGAGTA
AAGAGTCTCAAACTTGCAGTTGGTCTGAGGAATGTGCCTTCTAAATCTAGTAGAGGACTA
TTTGGGGCCATAGCTGGATTCATAGAGGGAGGTTGGTCAGGACTAGTTGCTGGTTGGTAT
GGATTCCAGCATTCAAATGACCAAGGGGTTGGTATGGCAGCAGATAGAGACTCAACCCAA
AAGGCAATTGATAAAATAACATCCAAAGTGAATAACATAGTCGATAAAATGAACAAACAG
TATGAAATTATTGATCATGAATTCAGCGAGGTTGAAAATAGACTTAACATGATCAATAAT
AAGATTGATGATCAAATTCAAGACATATGGGCATATAACGCAGAACTGCTAGTGCTACTT
GAAAACCAGAAAACACTCGATGAGCATGATGCAAATGTAAATAATCTATATAATAAAGTG
AAGAGGGCATTGGGTTCCAATGCAGTGGAAGATGGGAAAGGATGTTTCGAGCTATATCAC
AGATGTGATGACCAGTGCATGGAGACAATTCGGAACGGGACCTACAACAGGAGGAAATAT
CAAGAGGAATCAAAATTAGAAAGGCAGAGAATAGAGGGGGTCAAGCTGGAGTCTGAAGGA
ACTTACAAAATTCTCACCATTTATTCGACTGTCGCCTCATCTCTTGTGATTGCAATGGGG
TTTGCTGCCTTCTTGTTCTGGGCCATGTCCAATGGGTCTTGCAGATGCAACATTTGTATA
TAA
>gi|401716692|gb|JX448755.1| Influenza A virus (A/chicken/Jilin/CBS/2010(H9N2)) segment 4 hemagglutinin (HA) gene, complete cds
ATGGAAGTAGTATCACTGATAACTATGCTACTAGTAGCAACAGTAAGCAATGCAGATAAA
ATCTGCATCGGATACCAATCAACAAACTCCACAGAAACTGTAGACACACTAACAGAAAAC
AATGTCCCTGTGACACATGCCAAAGAATTGCTCCACACAGAGCACAATGGGATGCTATGT
GCAACAAACTTGGGACATCCTCTTATTCTAGACACCTGTACCATTGAAGGACTAATCTAT
GGCAATCCTTCTTGTGATCTATTGCTGGGAGGAAGAGAATGGTCTTACATCGTAGAGAGA
CCATCGGCTGTCAATGGATTGTGCTACCCCGGGAATGTAGAAAATCTAGAAGAACTAAGG
TCACTTTTCAGTTCTGCTAGTTCTTATCAAAGAATCCAGATTTTTCCGGACACAATATGG
AATGTGTCTTACAGTGGAACAAGCAAAGCATGTTCAGATTCATTCTACAGAAGCATGAGA
TGGTTGACCCAAAAGAACAACGCTTACCCTATTCAAGACGCCCAATACACAAATAATCGA
GAAAAGAACATTCTTTTCATGTGGGGTATAAATCACCCACCCACCGAGACTACACAGACA
AATCTGTACACAAGAACCGACACAACAACAAGTGTGGCAACAGAAGAAATAAATAGGACT
TTCAAACCATTGATAGGACCAAGGCCTCTTGTCAATGGTTTGCAGGGAAGAATTGATTAT
TATTGGTCGGTATTGAAACCAGGTCAAACACTGCGAATAAGATCCAATGGGAATCTAATA
GCTCCATGGTATGGACACATTCTTTCAGGAGAGAGCCACGGAAGAATCCTGAAGACTGAT
TTGAAAAGGGGTAGCTGTACAGTGCAATGTCAGACAGAAAAAGGTGGCTTAAACACAACA
TTGCCATTCCAAAATGTAAGTAAGTATGCATTTGGAAACTGTTCGAAATATGTTGGAGTA
AAGAGTCTCAAACTTGCAATTGGTCTGAGGAATGTGCCTTCTAAATCTAGTAGAGGACTA
TTTGGGGCCATAGCTGGATTCATAGAGGGAGGTTGGTCAGGACTAGTTGCTGGTTGGTAT
GGATTCCAGCATTCAAATGACCAAGGGGTTGGTATGGCAGCAGATAGAGACTCAACCCAA
AAGGCAATTGATAAAATAACATCCAAAGTGAATAACATAGTCGATAAAATGAACAAACAG
TATGAAATTATTGATCATGAATTCAGCGAGGTTGAAAATAGACTTAACATGATCAATAAT
AAGATTGATGATCAAATTCAAGACATATGGGCATATAACGCAGAACTGCTAGTGCTACTT
GAAAACCAGAAAACACTCGATGAGCATGATGCAAATGTAAATAATCTATATAATAAAGTG
AAGAGGGCATTGGGTTCCAATGCAGTGGAAGATGGGAAAGGATGTTTCGAGCTATATCAC
AGATGTGATGACCAGTGCATGGAGACAATTCGGAACGGGACCTACAACAGGAGGAAATAT
CAAGAGGAATCAAAATTAGAAAGGCAGAGAATAGAGGGGGTCAAGCTGGAGTCTGAAGGA
ACTTACAAAATTCTCACCATTTATTCGACTGTCGCCTCATCTCTTGTGATTGCAATGGGG
TTTGCTGCCTTCTTGTTCTGGGCCATGTCCAATGGGTCTTGCAGATGCAACATTTGTATA
TAA
>gi|401716690|gb|JX448754.1| Influenza A virus (A/chicken/Jilin/BHZ/2010(H9N2)) segment 4 hemagglutinin (HA) gene, complete cds
ATGGAAGTAGTATCACTGATAACTATGCTACTAGTAGCAACAGTAAGCAATGCAGATAAA
ATCTGCATCGGATACCAATCAACAAACTCCACAGAAACTGTAGACACACTAACAGAAAAC
AATGTCCCTGTGACACATGCCAAAGAATTGCTCCACACAGAGCACAATGGGATGCTATGT
GCAACAAACTTGGGACATCCTCTTATTCTAGACACCTGTACCATTGAAGGACTAATCTAT
GGCAATCCTTCTTGTGATCTATTGCTGGGAGGAAGAGAATGGTCTTACATCGTAGAGAGA
CCATCGGCTGTCAATGGATTGTGCTACCCCGGGAATGTAGAAAATCTAGAAGAACTAAGG
TCACTTTTCAGTTCTGCTAGTTCATATCAAAGAATCCAGATTTTTCCGGACACAATATGG
AATGTGTCTTACAGTGGAACAAGCAAAGCATGTTCAGATTCATTCTACAGAAGCATGAGA
TGGTTGTTCCAAAAGAACAACGCTTACCCTATTCAAGACGCCCAATACACAAATAATCGA
GAAAAGAACATTCTTTTCATGTGGGGTATAAATCACCCACCCACCGAGACTACACAGACA
AATCTGTACACAAGAACCGACACAACAACAAGTGTGGCAACAGAAGAAATAAATAGGACT
TTCAAACCATTGATAGGACCAAGGCCTCTTGTCAATGGTTTGCAGGGAAGAATTGATTAT
TATTGGTCGGTATTGAAACCAGGTCAAACACTGCGAATAAGATCCAATGGGAATCTAATA
GCTCCATGGTATGGACACATTCTTTCAGGAGAGAGCCACGGAAGAATCCTGAAGACTGAT
TTGAAAAGGGGTAGCTGTACAGTGCAATGTCAGACAGAAAAAGGTGGCTTAAACACAACA
TTGCCATTCCAAAATGTAAGTAAGTATGCATTTGGAAACTGCTCGAAATATGTTGGAGTA
AAGAGTCTCAAACTTGCAGTTGGTCTGAGGAATGTGCCTTCTAAATCTAGTAGAGGACTA
TTTGGGGCCATAGCTGGATTCATAGAGGGAGGTTGGTCAGGACTAGTTGCTGGTTGGTAT
GGATTCCAGCATTCAAATGACCAAGGGGTTGGTATGGCAGCAGATAGAGACTCAACCCAA
AAGGCAATTGATAAAATAACATCCAAAGTGAATAACATAGTCGATAAAATGGACAAACAG
TATGAAATTATTGATCATGAAGTCAGCGAGGTTGAAAATAGACTTAACATGATCAATAGT
AAGATTGATGATCAAATTCAAGACATATGGGCATATAACGCAGAACTGCTAGTGCTACTT
GAAAACCAGAAAACACTCGATGAGCATGATGCAAATGTAAATAATCTATATAATAAAGTG
AAGAGGGCATTGGGTTCCAATGCAGTGGAAGATGGGAAAGGATGTTTCGAGCTATATCAC
AGATGTGATGACCAGTGCATGGAGACAATTCGGAACGGGACCTACAACAGGAGGAAATAT
CAAGAGGAATCAAAATTAGAAAGGCAGAGAATAGAGGGGGTCAAGCTGGAGTCTGAAGGA
ACTTACAAAATTCTCACCATTTATTCGACTGTCGCCTCATCTCTTGTGATTGCAATGGGG
TTTGCTGCCTTCTTGTTCTGGGCCATGTCCAATGGGTCTTGCAGATGCAACATTTGTATA
TAA
>gi|401716688|gb|JX448753.1| Influenza A virus (A/chicken/Jilin/BHJ/2010(H9N2)) segment 4 hemagglutinin (HA) gene, complete cds
ATGGAAGTAGTATCACTAATAACTATACTACTAGTAGTAACAGTAAGCAATGCAGATAAA
ATCTGCATCGGATACCAATCAACAAACTCCACAGAAACTGTAGACACACTAACAGAAAAC
AATGTCCCTGTGACACATGCCAAAGAATTGCTCCACACAGAGCACAATGGGATGCTATGT
GCAACAAACTTGGGACATCCTCTTATTCTAGACACCTGTACCATTGAAGGACTAATCTAT
GGCAATCCTTCTTGTGATCTATTGCTGGGAGGAAGAGAATGGTCTTACATCGTAGAGAGA
CCATCGGCTGTCAATGGATTGTGCTACCCCGGGAATGTAGAAAATCTAGAAGAACTAAGG
TCACTTTTCAGTTCTGCTAGTTCATATCAAAGAATCCAGATTTTTCCGGACACAATATGG
AATGTGTCTTACAGTGGAACAAGCAAAGCATGTTCAGATTCATTCTACAGAAGCATGAGA
TGGTTGACCCAAAAGAACAACGCTTACCCTATTCAAGACGCCCAATACACAAATAATCGA
GAAAAGAACATTCTTTTCATGTGGGGTATAAATCACCCACCCACCGAGACTACACAGACA
AATCTGTACACAAGAACCGACACAACAACAAGTGTGGCAACAGAAGAAATAAATAGGACT
TTCAAACCATTGATAGGACCAAGGCCTCTTGTCAATGGTTTGCAGGGAAGAATTGATTAT
TATTGGTCGGTATTGAAACCAGGTCAAACACTGCGAATAAGATCCAATGGGAATCTAATA
GCTCCATGGTATGGACACATTCTTTCAGGAGAGAGCCACGGAAGAATCCTGAAGACTGAT
TTGAAAAGGGGTAGCTGTACAGTGCAATGTCAGACAGAAAAAGGTGGCTTAAACACAACA
TTGCCATTCCAAAATGTAAGTAAGTATGCATTTGGAAACTGCTCGAAATATGTTGGAGTA
AAGAGTCTCAAACTTGCAGTTGGTCTGAGGAATGTGCCTTCTAAATCTAGTAGAGGACTA
TTTGGGGCCATAGCTGGATTCATAGAGGGAGGTTGGTCAGGACTAGTTGCTGGTTGGTAT
GGATTCCAGCATTCAAATGACCAAGGGGTTGGTATGGCAGCAGATAGAGACTCAACCCAA
AAGGCAATTGATAAAATAACATCCAAAGTGAATAACATAGTCGATAAAATGAACAAACAG
TATGAAATTATTGATCATGAATTCAGCGAGGTTGAAAATAGACTTAACATGATCAATAAT
AAGATTGATGATCAAATTCAAGACATATGGGCATATAACGCAGAACTGCTAGTGCTACTT
GAAAACCAGAAAACACTCGATGAGCATGATGCAAATGTAAATAATCTATATAATAAAGTG
AAGAGGGCATTGGGTTCCAATGCAGTGGAAGATGGGAAAGGATGTTTCGAGCTATATCAC
AGATGTGATGACCAGTGCATGGAGACAATTCGGAACGGGACCTACAACAGGAGGAAATAT
CAAGAGGAATCAAAATTAGAAAGGCAGAGAATAGAGGGGGTCAAGCTGGAGTCTGAAGGA
ACTTACAAAATTCTCACCATTTATTCGACTGTCGCCTCATCTCTTGTGATTGCAATGGGG
TTTGCTGCCTTCTTGTTCTGGGCCATGTCCAATGGGTCTTGCAGATGCAACATTTGTATA
TAA
