# Supplementary material for: A global phylogenetic analysis in order to determine the host species and geography dependent features present in the evolution of avian H9N2 influenza hemagglutinin
Source: PeerJ. 2014 Oct 30;2:e655. doi: 10.7717/peerj.655 (PMC4217197; doi:10.7717/peerj.655)
Supplement: Supplemental Information 5 — There are two directories one for the protein sequences and a second for the nucleotide sequences. There are also two MEGA files that include the nucleotide alignment (.mas file) and the phylogenetic trees (.mts file). [file peerj-02-655-s005.zip › Raw Nucleotide Data/Jordan.fasta]

>gi|398324718|gb|JX273537.1| Influenza A virus (A/avian/Jordan/7-Y1/2004(H9N2)) segment 4 hemagglutinin (HA) gene, complete cds
AGCAAAAGCAGGGGAATTTCTTAACTAACAAAAATGGAAACAATATCACTAATAACTATA
CTACTAATATCAACAGCAAGCAATGCAGATAAGATCTGCATCGGCTACCAGTCAACAAAC
TCCACCGAAACTGTGGACACGCTAACAGAAACCAATGTTCCTGTGACACATGCCAAAGAA
TTACTCCACACAGAACACAATGGAATGCTGTGTGCAACAAATCTGGGACATCCCCTCATT
CTAGACACATGCACTATTGAAGGACTGATCTATGGCAACCCTTCTTGTGACCTGCTGTTG
GGAGGAAGAGAATGGTCCTACATCGTTGAAAGACCATCAGCTGTAAATGGAACTTGTTAT
CCTGGGAATATAGAAAATCTAGAGGAACTCAGGACACTCTTTAGTTCCGCTAGTTCCTAC
CAAAGAATCCAAATTTTCCCAGACACAATCTGGAATGTGACCTACACTGGAACAAGCAAA
GCATGTTCAGATTCATTCTACAGGAGTATGAGATGGCTGACTCAAAAAAGCGGGTCTTAC
CCTGTTCAAGACGCCCAATACACAAATAATGGGGAAAAGAGCATTCTTTTCGTGTGGGGC
ATACATCATCCACCCACCGATACTGCACAGACAAATTTGTACATAAACACCGACACAACA
ACAAGCGTGGCAACAGAAGACTTAAATAGGGTCTTCAAACCAGTGATAGGGCCAAGGCCC
CTTGCCAATGGTCAGCAGGGAAGAATTAATTATTATTGGTCGGTACTAAAACCAGGCCAG
ACATTGCGAGTAAGATCCAATGGGAATCTAATTGCTCCATGGTATGGGCACATTCTTTCA
GGAGGGAGCCATGGAAGAATCCTGAAGACTGATTTAAAAAGTGGTAATTGCGTAGTGCAA
TGTCAGACTGAAAAAGGTGGCTTAAACAGTACATTGCCATTCCACAATATCAGTAAATAT
GCATTCGGAACCTGCCCCAAATACATTAGAGTTAAGAGTCTCAAACTGGCAGTCGGTCTG
AGGAATGTGCCTTCTAGATCAAGTAGAGGACTATTTGGAGCCATAGCTGGATTCATAGAA
GGAGGTTGGCCAGGACTAGTAGCTGGTTGGTATGGTTTCCAGCATTCAAATGATCAAGGG
GTTGGTATGGCTGCAGATAGGGATTCAACTCAAAAGGCAATTGATAAAATAACATCCAAA
GTAAATAGTATAGTCGACAAGATGAACAAGCAATATGAAATAATTGATCATGAGTTCAGT
GAGATTGAAACTAGGCTCAATATGATCAATAATAAGATTGATGACCAAATACAAGACGTA
TGGGCATACAATGCAGAATTGCTAGTACTACTTGAAAATCAAAAAACACTCGATGAGCAC
GATGCGAACGTGAACAATCTGTATAACAAGGTGAAGAGGGCACTGGGCTCCAATGCGATG
GAAGATGGGAAAGGCTGTTTCGAACTATACCACAAATGTGATGACCAGTGCATGGAGACA
ATTCGGAACGGGACCTATAATAGGAGAAAGTATAAAGAGGAATCAAGACTGGAAAGGCAG
AAAATAGAAGGGGTCAAGCTGGAATCTGAGGGAACTTACAAAATCCTTACCATTTATTCG
ACTGTCGCCTCATCTCTTGTGCTTGCAATGGGGTTTGCTGCCTTCTTGTTCTGGGCCATG
TCCAATGGTTCTTGCAGGTGCAACATTTGTATATAATTAGCAAAAACACCCTTGTTTCTA
CT
