# Supplementary material for: A global phylogenetic analysis in order to determine the host species and geography dependent features present in the evolution of avian H9N2 influenza hemagglutinin
Source: PeerJ. 2014 Oct 30;2:e655. doi: 10.7717/peerj.655 (PMC4217197; doi:10.7717/peerj.655)
Supplement: Supplemental Information 5 — There are two directories one for the protein sequences and a second for the nucleotide sequences. There are also two MEGA files that include the nucleotide alignment (.mas file) and the phylogenetic trees (.mts file). [file peerj-02-655-s005.zip › Raw Nucleotide Data/mallardDNA.fasta]

>gi|327506357|gb|JF745931.1| Influenza A virus (A/mallard/PT/27972-B139/2007(H9N2)) segment 4 hemagglutinin (HA) gene, complete cds
ATGGAAATAATAGCACTAATAGCTATACTATTAGTGACAACAACGAGCAATGCAGACAAA
ATCTGCATTGGCTACCAGTCAACAAACTCCACAGAAACTGTCGACACACTAACAGAAAAC
AATGTTCCTGTGACACATACCAAAGAATTGCTCCACACAGAGCACAATGGAATGCTATGT
GCAACAGATCTGGGGCATCCTCTCATACTAGACACCTGCACTATCGAAGGGCTGGTATAC
GGCAATCCCTCTTGTGATTTGCTACTGGGAGGGAAAGAATGGTCTTACATTGTCGAAAGA
TCATCAGCGATCAATGGGATGTGTTATCCTGGAAATGTAGAAAACCTAGAGGAACTCAGG
TCTTTCTTCAGCTCTGCTAATTCCTACCAAAGAATCCAGATCTTTCCAGACACAATTTGG
AATGTGACTTACAGTGGAACAAGCAAAGCATGTTCAAATTCATTCTACAGGAGTATGAGA
TGGCTGACACACAAAAGCAATTCTTACCCAGTTCAAGACGCTCAATATACCAACAATGAG
GGGAAGAATATTCTCTTCATGTGGGGCATACATCACCCACCTACTGATACTGAGCAGACA
AATTTATACAAAAAGGCTGACACAACAACAAGCGTGACAACAGAAGACGTCAATCGAACT
TTCAAACCAGTGATAGGGCCAAGGCCTCTTGTCAATGGCCAACAGGGGAGAATTGATTAC
TATTGGTCAGTACTAAAGCCAGGGCAAACATTGCGAGTGAGATCCAATGGGAATTTAATT
GCTCCATGGTATGGACACATTCTCTCAGGAGAAAGCCACGGAAGAATCCTGAAGACCGAT
TTGAACAGCGGCAATTGCGTAGTACAATGCCAAACTGAGAAGGGCGGTTTGAACACAACC
TTGCCATTCCACAATGTCAGCAAATATGCGTTTGGGAACTGCCCCAAATACGTTGGAGTG
AAGAGTCTCAAACTGGCAGTCGGCTTGAGGAATGTGCCTGCTGCATCAGATAGAGGATTG
TTTGGTGCCATAGCTGGGTTCATAGAAGGAGGTTGGCCTGGACTAGTTGCAGGCTGGTAC
GGTTTTCAGCATTCAAATGATCAAGGGGTTGGAATGGCTGCAGACAGGGAATCGACTCAA
GAGGCAGTCAACAAAATAACATCCAAAGTAAATAATATAATCGACAAAATGAACAAGCAG
TATGAAATCATTGATCATGAATTCAGTGAGATCGAAGCCAGACTCAATATGATCAACAAC
AAGATTGATGACCAAATACAGGACATCTGGGCATATAATGCAGAATTGCTAGTACTGCTT
GAAAATCAGAAAACACTCGATGAGCATGACGCAAATGTGAATAATCTGTACAACAAAGTG
AAGAGAGCATTGGGGTCAAATGCAAGAGAGGATGGGAATGGATGCTTCGAATTGTACCAC
AAATGTGATGATCAATGCATGGAGACGATTAGAAATGGAACTTATGACATGCAAAAGTAC
CAAGAAGAATCAAAACTAGAAAGGCAGAAAATAGAAGGGGTAAAGCTGGAGTCTGAAGGA
ACTTACAAGATCCTCACTATTTATTCGACTGTCGCCTCATCTCTTATGCTTGCAATGGGG
CTTGCTGCCTTTCTGTTCTGGGCCATGTCCAATGGGTCTTGCAGATGCAACATTTGTATA
TAA
>gi|498921735|gb|CY146513.1| Influenza A virus (A/mallard/Arkansas/AI09-5649/2009(H9N2)) hemagglutinin (HA) gene, complete cds
ATGGAGGCAACAATACTAATAACTATACTATTAACGGTAGCAACAAGCAGCGCAGATAAA
ATTTGCATCGGTTACCAGTCGACAAACTCCACGGAAACTGTTGATACGCTAATAGAGACC
AATGTCCCTGTGACACACACCAAAGAATTGCTCCACACAGAACACAATGGAATGCTGTGT
GCAACAAATTTGGGCCATCCTCTCATTCTAGACACTTGCACTATCGAAGGGCTGGTCTAT
GGCAATCCTTCCTGTGATCTACTACTGGGAGGGAAAGAATGGTCCTACATTGTCGAAAGG
TCGTCAGCTGTAAATGGAATGTGTTACCCTGGGAATGTAGAAAACCTAGAGGAACTCAGA
TCTTTTTTCAGTTCCGCCAACTCCTATCAAAGAATCCAGATCTTCCCAGACACAATCTGG
AATGTGACCTACAGTGGAACAAGCAAAGCATGTTCGAACTCATTCTACAGGAGTATGAGG
TGGTTGACTCACAAGAGCAATACTTACCCTGTTCAAGACGCCCAATACACAAACAATGAG
GGGAAGAATATTCTCTTCATGTGGGGCATACACCACCCACCTACTGACACTGAACAGACA
AATTTATACAAAAAGACCGACACAACAACAAGTGTAACAACAGAGGATATAAATAGAACT
TTCAAACCAGTGATTGGGCCAAGGCCTCTTGTTAATGGTCAGCAGGGGAGAATTGATTAC
TATTGGTCAGTACTAAAACCGGGTCAGACATTGCGAGTGAGATCTAATGGAAATCTAATC
GCCCCATGGTATGGACACATCCTTTCAGGAGAGAGCCATGGAAGAATCCTGAAGACTGAT
TTGAACAGTGGAAATTGCATAGTGCAATGTCAAACTGAAAAGGGAGGTTTAAATACGACT
CTGCCATTTCACAATATCAGCAAATATGCATTTGGAAACTGCCCCAAATATGTTGGGGTA
AAGAGTCTCAAATTAGCAGTCGGTCTGAGAAATGTACCTGCCGTATCAGATAGAGGACTA
TTTGGTGCTATAGCTGGATTCATAGAAGGAGGTTGGCCAGGACTAGTTGCTGGCTGGTAT
GGTTTCCAGCATTCAAATGATCAAGGAGTCGGAATGGCTGCAGACAGGGAATCAACCCAA
GAGGCAGTTGACAAAATAACATCTAAGGTGAATAATATAATCGATAAAATGAACAAACAG
TACGAAATCATTGACCATGAGTTCAGTGAAATTGAAGCCAGATTAAATATGATCAATAAT
AAGATAGATGACCAAATACAGGACATCTGGGCATACAATGCGGAATTGCTGGTACTACTC
GAAAATCAGAAAACACTCGATGAGCATGACGCGAACGTGAACAATCTATATAATAAAGTG
AAGAGGGCACTAGGTTCTAATGCGGTGGAAGATGGAAATGGATGTTTCGAATTATACCAC
AAATGTGATGACCAATGCATGGAAACAATTAGGAACGGAACCTACGACAGGCAAAAGTAC
CAAGAAGAATCAAAATTAGAAAGGCAGAAAATTGAGGGAGTAAAGCTGGAATCTGATGGG
ACTTACAAAATACTCACCATTTATTCGACTGTCGCCTCATCTCTCGTACTTGCAATGGGG
TTTGCTGCCTTCTTGTTCTGGGCCATGTCTAATGGATCTTGCAGATGCAACATTTGTATA
TAA
>gi|408905904|emb|HE802723.1| Influenza A virus (A/mallard/Norway/10_1537/2009(H9N2)) viral cRNA, segment 4, hemagglutinin (HA) gene
AATTTCATAACCAGCTAAAATGGAAATAATAGCACTAATAGTTATACTATTAGTAACAAC
AACGAGCAATGCAGACAAAATCTGCATTGGCTACCAGTCAACAAACTCCACAGAAACTGT
CGACACACTAACAGAAAACAATGTTCCTGTGACACACACCAAAGAATTGCTCCACACAGA
GCACAATGGAATGCTATGTGCAACAGACCTGGGGCATCCTCTCATACTAGACACCTGCAC
TATTGAAGGACTGGCATACGGCAATCCCTCTTGTGATTTGCTGCTAGGTGGAAAAGAATG
GTCTTACATTGTCGAAAGATCATCAGCGATCAATGGGATGTGTTATCCTGGAAATGTAGA
GAATCTGGAGGAACTCAGGTCTTTCTTCAGCTCTGCTAATTCCTACCAAAGAATCCAGAT
CTTTCCAGACACAATTTGGAATGTGACTTATAGTGGAACAAGCAAAGCATGTTCAAATTC
CTTCTACAGGAGTATGAGATGGCTAACACACAAAAGCAATTCTTACCCAGTTCAAGACGC
TCAATATACCAACAATGAGGGAAAGAATATTCTCTTCATGTGGGGCATACATCACCCACC
TACTGATACTGAGCAGACAAATTTATACAAAAGGGCTGACACAACAACAAGCGTGACAAC
AGAAGACATCAATCGAACTTTCAAACCAGTGATAGGGCCAAGGCCTCTTGTCAATGGCCA
ACAGGGGAGAATTGACTACTATTGGTCAGTACTAAAGCCAGGTCAAACATTGCGGGTGAG
ATCCAATGGGAATTTAATTGCCCCATGGTATGGACACATTCTCTCAGGAGAAAGCCACGG
AAGAATCCTGAAAACTGATCTGAACAGCGGCAATTGCGTAGTACAATGCCAAACTGAGAA
GGGCGGTTTGAACACAACCTTGCCATTCCACAATGTCAGTAAATATGCGTTTGGGAACTG
CCCCAAATACGTTGGAGTGAAGAGCCTCAAACTGGCAGTCGGCTTGAGGAATGTGCCTGC
TGCATCAGATAGAGGATTGTTTGGTGCCATAGCTGGATTCATAGAAGGAGGTTGGCCTGG
ACTAGTTGCAGGCTGGTACGGTTTTCAGCATTCAAATGATCAAGGAGTTGGAATGGCTGC
AGACAGGGAATCGACTCAAGAGGCAGTCGACAAAATAACATCCAAAGTAAATAATATAAT
CGACAAAATGAACAAGCAGTATGAAATCATTGATCATGAATTCAGTGAGATCGAAGCCAG
ACTCAATATGATAAACAACAAGATTGATGACCAAATACAGGACATCTGGGCGTATAATGC
AGAATTGCTAGTACTGCTTGAAAACCAGAAAACACTCGATGAGCATGACACAAATGTGAA
TAATCTGTACAACAAAGTGAAGAGAGCATTGGGTTCAAATGCAAGAGAGGATGGAAATGG
ATGCTTCGAATTATACCACAAATGTGATGATCAATGTATGGAGACGATTAGAAATGGAAC
TTATGACAGGCAGAAGTACCAAGAAGAATCAAAACTAGAAAGGCAGAAAATAGAAGGGGT
AAAACTGGAGTCTGAAGGAACTTACAAGATCCTCACTATTTATTCGACTGTCGCCTCATC
TCTTGTGCTTGCAATGGGGTTTGCTGCCTTTCTGTTCTGGGCCATGTCCAATGGATCTTG
CAGATGCAACATTTGTATATAATTAGCA
>gi|398324776|gb|JX273566.1| Influenza A virus (A/mallard/England/7798-6499/2006(H9N2)) segment 4 hemagglutinin (HA) gene, complete cds
ATGGAAATAACAGCACTAATAGCTATACTGTTAGTGACAACAACAAGCAATGCAGATAAG
ATCTGCATTGGCTACCAATCAACAAACTCTACAGAGACTGTTGACACACTAATAGAAAAC
AATGTTCCTGTGACACACACCAAAGAATTGCTCCACACAGAGCACAATGGAATGCTATGT
GCAACAAACCTGGGGCACCCCCTCATCCTAGACATCTGCACTATCGAAGGGCTGGTATAC
GGCAATCCTTCTTGTGATTTGCTACTGGGAGGGAAAGAATGGTCTTACATTGTCGAAAGA
TCATCAGCTGTCAATGGGATGTGTTACCCTGGAAATGTAGAAAATCTGGAAGAACTCAGG
TCCTTCTTCAGTTCTGCTAATTCCTACCAAAGAATCCAGATATTTCCAGACACAATTTGG
AATGTGACTTACAGTGGAACAAGCAAAGCGTGTTCAAATTCATTCTACAGAAGTATGAGA
TGGCTGACACACAAGAGCAATTCTTATCCTGTTCAAGACGCCCAATATACCAACAATGAG
GGAAAGAATATTCTCTTCATGTGGGGCATACATCACCCACCTACTGATACTGAACAGACA
AATTTATACAAAAAAGCTGATACTACAACAAGTGTGACCACAGAAGATATCAATCGAACT
TTCAAACCAGTAATAGGACCAAGGCCTCTTGTCAATGGTCAACAGGGGAGAATTGATTAT
TATTGGTCAGTACTAAAGCCAGGCCAAACATTGCGGGTGAGGTCCAATGGGAATTTAATT
GCCCCATGGTATGGACACATCCTCTCAGGAGAAAGCCATGGAAGAATCCTGAAGACCGAT
TTGAACAGTGGCAACTGCATAGTACAATGTCAAACTGAGAAAGGCGGTTTGAACACAACC
TTGCCGTTCCACAATGTCAGCAAATACGCATTTGGGAACTGCCCCAGATATGTCGGAGTA
AAGAGCCTCAAATTGGCGGTCGGTTTGAGGAATGTGCCTGCTGCATCAGATAGGGGACTG
TTTGGTGCTATAGCTGGATTCATAGAAGGAGGTTGGCCAGGACTAGTTGCAGGATGGTAC
GGTTTTCAGCATTCAAATGATCAGGGGGTTGGAATGGCTGCAGACAGGGAATCAACTCAA
GAGGCAGTTGACAAAATAACATCCAAAGTAAATAATATAATCGACAAAATGAACAAGCAG
TATGAAATCATTGATCATGAATTCAGTGAAATTGAAGCCAGACTCAATATGATCAACAAC
AAGATTGATGACCAAATTCAGGACATCTGGGCATATAATGCAGAATTACTAGTACTGCTT
GAAAATCAGAAAACACTCGATGAGCACGATGCAAATGTGAACAATCTATATAACAAGGTG
AAGAGAGCATTAGGTTCAAATGCGATAGAGGATGGAAATGGATGCTTCGAATTGTACCAC
AAATGTGATGATCAATGCATGGAAACAATTAGAAACGGAACCTATGACAGGCAGAAGTAC
CAAGAAGAATCAAAACTAGAAAGGCAGAAAATAGAAGGGGTGAAACTGGAATCTGAGGGA
ACTTACAAGATACTCACCATTTATTCGACTGTCGCCTCATCTCTTGTGCTTGCAATGGGG
TTTGCTGCCTTTCTGTTCTGGGCCATGTCCAACGGGTCTTGCAGATGCAACATTTGTATA
TAATTAGCAAAAACACCCTTGTTTCTACT
>gi|440303375|gb|CY130453.1| Influenza A virus (A/mallard/Interior Alaska/10BM02980R0/2010(H9N2)) hemagglutinin (HA) gene, complete cds
ATGGAGGCAACAATACTAATAACTATACTATTAACGGTAGCAACAAGCAGCGCAGATAAA
ATTTGCATCGGTTACCAGTCGACAAACTCCACGGAAACTGTTGATACGCTAATAGAGACC
AATGTCCCTGTGACACACACCAAAGAATTGCTCCACACAGAACACAATGGAATGCTGTGT
GCAACAAATTTGGGCCATCCTCTCATTCTAGACACTTGCACTATCGAAGGGCTGGTCTAT
GGCAATCCTTCCTGTGATCTACTACTGGGAGGGAAAGAATGGTCCTACATTGTCGAAAGG
TCGTCAGCTGTAAATGGAATGTGTTACCCTGGGAATGTAGAAAACCTAGAGGAACTCAGA
TCTTTTTTCAGTTCCGCCAACTCCTATCAAAGAATCCAGATCTTCCCAGACACAATCTGG
AATGTGACCTACAGTGGAACAAGCAAAGCATGTTCGAACTCATTCTACAGGAGTATGAGG
TGGTTGACTCACAAGAGCAATACTTATCCTGTTCAAGACGCCCAATACACAAACAATGAG
GGGAAGAATATTCTCTTCATGTGGGGCATACACCACCCACCTACTGACACTGAACAGACA
AGTTTATACAAAAAGACCGACACAACAACAAGTGTAACAACAGAGGATATAAATAGAACT
TTCAAACCAGTGATTGGGCCAAGGCCTCTTGTCAATGGTCAGCAGGGGAGAATTGATTAC
TATTGGTCAGTACTAAAACCGGGTCAGACATTGCGAGTGAGATCTAATGGAAATCTAATC
GCCCCATGGTATGGACACATCCTTTCAGGAGAGAGCCATGGAAGAATCCTGAAGACTGAT
TTGAACAGTGGGAATTGCATAGTGCAATGCCAAACTGAAAAGGGAGGTCTAAATACGACT
CTGCCATTTCACAATATCAGCAAATATGCATTTGGAAACTGCCCCAAATATGTTGGGGTA
AAGAGTCTCAAATTAGCGGTCGGTCTGAGAAATGTACCTGCCGTATCAGATAGAGGACTA
TTTGGTGCTATAGCTGGATTCATAGAAGGAGGTTGGCCAGGACTAGTTGCTGGCTGGTAT
GGTTTCCAGCATTCAAATGATCAAGGAGTCGGAATGGCTGCAGACAGGGAATCAACCCAA
GAGGCAGTTGACAAAATAACATCTAAGGTGAATAATATAATCGATAAAATGAACAACCAG
TACGAAATCATTGATCATGAGTTCAGTGAAATTGAAGCCAGATTAAATATGATCAATAAT
AAGATAGATGACCAAATACAGGACATCTGGGCATACAATGCGGAATTGCTGGTACTACTC
GAAAATCAGAAAACACTCGATGAGCATGACGCGAACGTGAACAATCTATATAATAAAGTG
AAGAGGGCACTAGGTTCTAATGCAGTGGAAGATGGAAATGGATGTTTCGAATTATACCAC
AAATGTGATGACCAATGCATGGAAACAATTAGGAACGGAACCTACGACAGGCAAAAGTAC
CAAGAAGAATCAAAATTAGAAAGGCAGAAAATTGAGGGAGTAAAGCTGGAATCTGATGGG
ACTTACAAAATACTCACCATTTATTCGACTGTCGCCTCATCTCTCGTACTTGCAATGGGG
TTTGCTGCCTTCTTGTTCTGGGCCATGTCTAATGGATCTTGCAGATGCAACATTTGTATA
TAA
>gi|411170624|gb|CY116620.1| Influenza A virus (A/mallard/Portugal/99006/2009(H9N2)) hemagglutinin (HA) gene, complete cds
ATGGAAATAATAGCACTAATAGTTATACTATTAGTAACAACAACAAGCAATGCAGACAAA
ATCTGCATTGGCTACCAGTCAACAAACTCCACAGAAACTGTCGACACACTAATAGAAAAC
AATGTTCCTGTGACACATACCAAAGAATTGCTCCACACAGAGCACAATGGAATGCTATGT
GCAACAGACCTGGGGCATCCTCTCATACTAGACACCTGCACTATCGAAGGGCTGGTATAC
GGCAATCCCTCTTGTGATTTGCTGCTAGGAGGAAAAGAATGGTCTTACATTGTCGAAAGA
TCATCAGCGATCAATGGGATGTGTTATCCTGGAAATGTAGAGAATCTGGAGGAACTCAGG
TCTTTCTTCAGCTCTGCTAATTCCTATCAAAGAATCCAGATCTTTCCAGACACAATTTGG
AATGTGACTTATAGTGGAACAAGCAAAGCATGTTCAAATTCCTTCTACAGGAGTATGAGA
TGGCTAACACACAAGAGCAATTCTTACCCAGTTCAAGACGCTCAATATACCAACAATGAG
GGAAAGAATATTCTCTTCATGTGGGGCATACATCACCCACCTACTGATACTGAGCAGACA
AATTTATACAAAAGGGCTGACACAACAACAAGCGTGACAACAGAAGACATCAATCGAACT
TTCAAACCAGTGATAGGGCCAAGGCCTCTTGTCAATGGCCAACAGGGGAGAATTGATTAC
TATTGGTCAGTACTAAAGCCAGGGCAAACATTGAAGGTGAGATCCAATGGGAATTTAATT
GCCCCATGGTATGGACACATTCTCTCAGGAGAAAGCCACGGAAGAATTCTGAAAACTGAT
CTGAACAGCGGCAATTGCGTAGTACAATGCCAAACTGAGAAGGGCGGTTTGAACACAACC
TTGCCATTCCACAATGTCAGTAAATATGCGTTTGGGAACTGCCCCAAATACGTTGGAGTG
AAGAGCCTCAAACTGGCAGTCGGCTTGAGGAATGTGCCTGCTGCATCGGATAGAGGATTG
TTTGGTGCCATAGCTGGATTCATAGAAGGAGGTTGGCCTGGACTAGTTGCAGGCTGGTAT
GGTTTTCAGCATTCAAATGATCAGGGAGTTGGAATGGCTGCAGACAGGGAATCGACTCAA
GAGGCAGTCGACAAAATAACATCCAAAGTAAATAACATAATCGACAAAATGAACAAGCAG
TATGAAATCATTGATCATGAATTCAGTGAGATCGAAGCCAGACTCAATATGATAAACAAC
AAGATTGATGACCAAATACAGGACATCTGGGCATATAATGCAGAATTGCTAGTACTGCTT
GAAAACCAGAAAACACTCGATGAGCATGACGCAAATGTGAATAATCTGTACAACAAAGTA
AAGAGAGCATTGGGTTCAAATGCAAGAGAGGATGGAAATGGATGCTTCGAATTATACCAC
AAATGTGATGATCAATGTATGGAAACGATTAGAAATGGAACTTATGACAGGCAGAGGTAC
CAAGAAGAATCAAAACTAGAAAGGCAGAAAATAGAAGGGGTAAAACTGGAGTCTGAAGGA
ACTTACAAGATCCTCACTATCTATTCGACTGTCGCCTCATCTCTTGTGCTTGCAATGGGG
TTTGCTGCCTTTCTGTTCTGGGCCATGTCCAATGGATCTTGCAGATGCAACATTTGTATA
TAA
>gi|411170619|gb|CY116618.1| Influenza A virus (A/mallard/Portugal/99005/2009(H9N2)) hemagglutinin (HA) gene, complete cds
ATGGAAATAATAGCACTAATAGTTATACTATTAGTAACAACAACAAGCAATGCAGACAAA
ATCTGCATTGGCTACCAGTCAACAAACTCCACAGAAACTGTCGACACACTAATAGAAAAC
AATGTTCCTGTGACACATACCAAAGAATTGCTCCACACAGAGCACAATGGAATGCTATGT
GCAACAGACCTGGGGCATCCTCTCATACTAGACACCTGCACTATCGAAGGGCTGGTATAC
GGCAATCCCTCTTGTGATTTGCTGCTAGGAGGAAAAGAATGGTCTTACATTGTCGAAAGA
TCATCAGCGATCAATGGGATGTGTTATCCTGGAAATGTAGAGAATCTGGAGGAACTCAGG
TCTTTCTTCAGCTCTGCTAATTCCTATCAAAGAATCCAGATCTTTCCAGACACAATTTGG
AATGTGACTTATAGTGGAACAAGCAAAGCATGTTCAAATTCCTTCTACAGGAGTATGAGA
TGGCTAACACACAAGAGCAATTCTTACCCAGTTCAAGACGCTCAATATACCAACAATGAG
GGAAAGAATATTCTCTTCATGTGGGGCATACATCACCCACCTACKGATACTGAGCAGACA
AATTTATACAAAAGGGCTGACACAACAACAAGCGTGACAACAGAAGACATCAATCGAACT
TTCAAACCAGTGATAGGGCCAAGGCCTCTTGTCAATGGCCAACAGGGGAGAATTGATTAC
TATTGGTCAGTACTAAAGCCAGGGCAAACATTGAAGGTGAGATCCAATGGGAATTTAATT
GCACCATGGTATGGACACATTCTCTCAGGAGAAAGCCACGGAAGAATTCTGAAAACTGAT
CTGAACAGCGGCAATTGCGTAGTACAATGCCAAACTGAGAAGGGCGGTTTGAACACAACC
TTGCCATTCCACAATGTCAGTAAATATGCGTTTGGGAACTGCCCCAAATACGTTGGAGTG
AAGAGCCTCAAACTGGCAGTCGGCTTGAGGRATGTGCCTGCTGCATCGGATAGAGGATTG
TTTGGTGCCATAGCTGGATTCATAGAAGGAGGTTGGCCTGGACTAGTTGCAGRCTGGTAT
GGTTTTCAGCATTCAAATGATCAGGGAGTTGGWATGGCTGCAGACAGGGAATCGACTCAA
GAGGCAGTCGACAAAATAACATCCAAAGTAAATAACATAATCGACAAAATGAACAAGCAG
TATGAAATCAYTGATCATGAATTCAGTGAGATCGAAGCCAGACTCAATATGATAAACAAC
AAGATTGATGACCAAATACAGGACATCTGGGCATATAATGCAGAATTGCTAGTACTGCTT
GAAAACCAGAAAACACYCGATGAGCATGACGCAAATGTGAATAATCTGTACAACAAAGTA
AAGAGAGCATTGGGTTCAAATGCAAGAGAGGATGGAAATGGATGCTTCGAATTATACCAC
AAATGTGATGAWCAATGTATGGAAACGATTAGAAATGGAACTTATGACAGGCAGAGGTAC
CAAGAAGAATCAAAACTAGAAAGGCAGAAAATAGAAGGGGTAAAACTGGAGTCTGAAGGA
ACTTACAAGATCCTCACTATCTATTCGACTGTCGCCTCATCTCTTGTGCTTGCAATGGGG
TTTGCTGCCTTTCTGTTCTGGGCCATGTCCAATGGATCTTGCAGATGCAACATTTGTATA
TAA
>gi|411170614|gb|CY116616.1| Influenza A virus (A/mallard/Portugal/99002/2009(H9N2)) hemagglutinin (HA) gene, complete cds
ATGGAAATAATAGCACTAATAGTTATACTATTAGTAACAACAACAAGCAATGCAGACAAA
ATCTGCATTGGCTACCAGTCAACAAACTCCACAGAAACTGTCGACACACTAATAGAAAAC
AATGTTCCTGTGACACATACCAAAGAATTGCTCCACACAGAGCACAATGGAATGCTATGT
GCAACAAACCTGGGGCATCCTCTCATACTAGACACCTGCACTATCGAAGGGCTGGTATAC
GGCAATCCCTCTTGTGATTTGCTGCTAGGAGGAAAAGAATGGTCTTACATTGTCGAAAGA
TCATCAGCGATCAATGGGATGTGTTATCCTGGAAATGTAGAGAATCTGGAGGAACTCAGG
TCTTTCTTCAGCTCTGCTAATTCCTATCAAAGAATCCAGATCTTTCCAGACACAATTTGG
AATGTGACTTATAGTGGAACAAGCAAAGCATGTTCAAATTCCTTCTACAGGAGTATGAGA
TGGCTAACACACAAGAGCAATTCTTACCCAGTTCAAGACGCTCAATATACCAACAATGAG
GGAAAGAATATTCTCTTCATGTGGGGCATACATCACCCACCTACTGATACTGAGCAGACA
AATTTATACAAAAAGGCTGACACAACAACAAGCGTGACAACAGAAGACATCAATCGAACT
TTCAAACCAGTGATAGGGCCAAGGCCTCTTGTCAATGGCCAACAGGGGAGAATTGATTAC
TATTGGTCAGTACTAAAGCCAGGGCAAACATTGAGGGTAAGATCCAATGGGAATTTAATT
GCCCCATGGTATGGACACATTCTCTCAGGAGAAAGCCACGGAAGAATTCTGAAAACTGAT
CTGAACAGTGGCAATTGCGTAGTACAATGYCAAACTGAGAAGGGCGGTTTGAACACAACC
TTGCCATTCCACAATGTCAGTAAATATGCGTTTGGGAACTGCCCCAAATACGTTGGAGTG
AAGAGCCTCAAACTGGCAGTCGGCTTGAGGAATGTGCCTGCTGCATCGGATAGAGGATTG
TTTGGTGCCATAGCTGGATTCATAGAAGGAGGTTGGCCTGGACTAGTTGCAGGCTGGTAT
GGTTTTCAGCATTCAAATGATCAGGGAGTTGGAATGGCTGCAGACAGGGAATCGACTCAA
GAGGCAGTCGACAAAATAACATCCAAAGTAAATAACATAATCGACAAAATGAACAAGCAG
TATGAAATCATTGATCATGAATTCAGTGAGATCGAAGCCAGACTCAATATGATAAACAAC
AAGATTGATGACCAAATACAGGACATCTGGGCATATAATGCAGAATTGCTAGTACTGCTT
GAAAACCAGAAAACACTCGATGAGCATGACGCAAATGTGAATAATCTGTACAACAAAGTG
AAGAGAGCATTGGGTTCAAATGCAAGAGAGGATGGAAATGGATGCTTCGAATTATACCAC
AAATGTGATGATCAATGTATGGAGACGATTAGAAATGGAACTTATGACAGGCAGAGGTAC
CAAGAAGAATCAAAACTAGAAAGGCAGAAAATAGAAGGGGTAAAACTGGAGTCTGAAGGA
ACTTACAAGATCCTCACTATCTATTCGACTGTCGCCTCATCTCTTGTGCTTGCAATGGGG
TTTGCTGCCTTTCTGTTCTGGGCCATGTCCAATGGATCTTGCAGATGCAACATTTGTATA
TAA
>gi|411170609|gb|CY116614.1| Influenza A virus (A/mallard/Portugal/83660/2009(H9N2)) hemagglutinin (HA) gene, complete cds
ATGGAAATAATAGCACTAATAGTTATACTATTAGTAACAACAACAAGCAATGCAGACAAA
ATCTGCATTGGCTACCAGTCAACAAACTCCACAGAAACTGTCGACACACTAATAGAAAAC
AATGTTCCTGTGACACATACCAAAGAATTGCTCCACACAGAGCACAATGGAATGCTATGT
GCAACAGACCTGGGGCATCCTCTCATACTAGACACCTGCACTATCGAAGGGCTGGTATAC
GGCAATCCCTCTTGTGATTTGCTGCTAGGAGGAAAAGAATGGTCTTACATTGTCGAAAGA
TCATCAGCGATCAATGGGATGTGTTATCCTGGAAATGTAGAGAATCTGGAGGAACTCAGG
TCTTTCTTCAGCTCTGCTAATTCCTATCAAAGAATCCAGATCTTTCCAGACACAATTTGG
AATGTGACTTATAGTGGAACAAGCAAAGCATGTTCAAATTCCTTCTACAGGAGTATGAGA
TGGCTAACACACAAGAGCAATTCTTACCCAGTTCAAGACGCTCAATATACCAACAATGAG
GGAAAGAATATTCTCTTCATGTGGGGCATACATCACCCACCTACTGATACTGAGCAGACA
AATTTATACAAAAAGGCTGACACAACAACAAGCGTGACAACAGAAGACATCAATCGAACT
TTCAAACCAGTGATAGGGCCAAGGCCTCTTGTCAATGGCCAACAGGGGAGAATTGATTAC
TATTGGTCAGTACTAAAGCCAGGGCAAACATTGAGGGTGAGATCCAATGGGAATTTAATT
GCCCCATGGTATGGACACATTCTCTCAGGAGAAAGCCACGGAAGAATTCTGAAAACTGAT
CTGAACAGCGGCAATTGCGTAGTACAATGCCAAACTGAGAAGGGCGGTTTGAACACAACC
TTGCCATTCCACAATGTCAGTAAATATGCGTTTGGGAACTGCCCCAAATACGTTGGAGTG
AAGAGCCTCAAACTGGCAGTCGGCTTGAGGAATGTGCCTGCTGCATCGGATAGAGGATTG
TTTGGTGCCATAGCTGGATTCATAGAAGGAGGTTGGCCTGGACTAGTTGCAGGCTGGTAT
GGTTTTCAGCATTCAAATGATCAGGGAGTTGGAATGGCTGCAGACAGGGAATCGACTCAA
GAGGCAGTCGACAAAATAACATCCAAAGTAAATAACATAATCGACAAAATGAACAAGCAG
TATGAAATCATTGATCATGAATTCAGTGAGATCGAAGCCAGACTCAATATGATAAACAAC
AAGATTGATGACCAAATACAGAACATCTGGGCATATAATGCAGAATTGCTAGTACTGCTT
GAAAACCAGAAAACACTCGATGAGCATGACGCAAATGTGAATAATCTGTACAACAAAGTG
AAGAGAGCATTGGGTTCAAATGCAAGAGAGGATGGAAATGGATGCTTCGAATTATACCAC
AAATGTGATGATCAATGTATGGAGACGATTAGAAATGGAACTTATGACAGGCAGAGGTAC
CAAGAAGAATCAAAACTAGAAAGGCAGAAAATAGAAGGGGTAAAACTGGAGTCTGAAGGA
ACTTACAAGATCCTCACTATCTATTCGACTGTCGCCTCATCTCTTGTGCTTGCAATGGGG
TTTGCTGCCTTTCTGTTCTGGGCCATGTCCAATGGATCTTGCAGATGCAACATTTGTATA
TAA
>gi|317416937|emb|FN600119.1| Influenza A Virus (A/mallard/Iran/C370/2007(H9N2)) segment 4, HA gene for hemagglutinin, genomic RNA
ATGGAAATAATAGCACTAATAGCTATACTATTAGTAACAACAACGAGCAATGCAGACAAA
ATCTGCATTGGCTACCAGTCAACAAACTCCACAGAAACTGTCGACACACTAATAGAAAAC
AATGTTCCTGTGACACATACCAAAGAATTGCTCCACACAGAGCACAATGGAATGCTGTGT
GCAACAAACCTGGGGCATCCTCTCATCCTAGACACCTGCACTATCGAAGGGCTGGTATAC
GGCAATCCCTCTTGTGATTTGCTACTGGGAGGGAAAGAATGGTCTTACATTGTCGAAAGA
TCATCAGCGACCAATGGGATGTGTTATCCTGGGAATGTAGAGAATCTGGAGGAACTAAGG
TCGTTCTTCAGCTCTGCTAATTCCTACCAGAGAATCCAGATCTTTCCAGACACAATTTGG
AATGTGACTTACAGTGGAACAAGCAAAGCATGTTCAAATTCATTCTACAGGAGTATGAGA
TGGCTGACACACAAAAGCAATTCTTACCCAGTTCAAGACGCTCAATATACCAACAATGAG
GGAAAGAATATTCTCTTCATGTGGGGCATACATCACCCACCAACTGATACTGAGCAGACA
AATTTATACAAGAGAGCTGACACAACAACAAGCGTGACAACAGAAGACATCAATCGAACT
TTCAAACCAGTGATAGGGCCAAGGCCTCTTGTCAATGGCCAACAGGGGAGAATTGATTAC
TATTGGTCAGTACTAAAGCCAGGGCAAACATTGCGGGTGAGATCCAATGGGAATTTAATT
GCCCCATGGTATGGACACATTCTCTCAGGAGAAAGCCACGGAAGAATCCTAAAGACCGAT
CTGAACAGTGGTAATTGCGTAGTACAATGCCAAACTGAGAAGGGCGGTTTGAACACAACC
TTGCCATTCCACAATGTCAGTAAATATGCGTTTGGGAACTGCCCCAAATACGTTGGAGTG
AAAAGTCTCAAACTGGCAGTTGGCTTGAGGAATGTGCCTGCTGCATCAGATAGAGGATTG
TTTGGTGCCATAGCTGGATTCATAGAAGGAGGTTGGCCTGGACTAGTTGCAGGCTGGTAC
GGTTTTCAGCATTCAAATGAGCAAGGGGTTGGAATGGCTGCAGACAGGGAATCGACTCAA
GAGGCAGTCAACAAAATAACATCCAAAGTAAATAATATAATCGACAAAATGAACAAGCAG
TATGAAATCATTGATCATGAGTTCAGTGAGATCGAAGCCAGACTCAATATGATCAACAAC
AAGATTGATGACCAAATACAGGACATCTGGGCATATAATGCAGAATTGCTAGTACTGCTT
GAAAATCAGAAAACACTCGATGAGCATGACGCAAATGTGAATAATCTGTACAACAAAGTG
AAGAGAGCATTGGGTTCAAATGCAAGAGAGGATGGAAATGGGTGCTTCGAATTGTACCAC
AAATGTGATGATCAATGCATGGAGACTATTAGAAACGGAACTTATGACAGGCAAAAGTAC
CAAGAAGAATCAAAACTAGAAAGGCAGAAAATAGAAGGGGTAAAACTGGAGTCTGAAGGA
ACTTACAAGATCCTCACTATTTATTCGACTGTTGCCTCATCTCTTGTGCTTGCAATGGGG
TTTGCTGCCTTTCTGTTCTGGGCCATGTCCAATGGGTCTTGCAGATGCAACATTTGTATA
TAA
>gi|317416935|emb|FN600118.1| Influenza A Virus (A/mallard/Iran/T370/2007(H9N2)) segment 4, HA gene for hemagglutinin, genomic RNA
ATGGAAATAATAGCACTAATAGCTATACTATTAGTAACAACAACGAGCAATGCAGACAAA
ATCTGCATTGGCTACCAGTCAACAAACTCCACAGAAACTGTCGACACACTAATAGAAAAC
AATGTTCCTGTGACACATACCAAAGAATTGCTCCACACAGAGCACAATGGAATGCTGTGT
GCAACAAACCTGGGGCATCCTCTCATCCTAGACACCTGCACTATCGAAGGGCTGGTATAC
GGCAATCCCTCTTGTGATTTGCTACTGGGAGGGAAAGAATGGTCTTACATTGTCGAAAGA
TCATCAGCGACCAATGGGATGTGTTATCCTGGGAATGTAGAGAATCTGGAGGAACTAAGG
TCGTTCTTCAGCTCTGCTAATTCCTACCAGAGAATCCAGATCTTTCCAGACACAATTTGG
AATGTGACTTACAGTGGAACAAGCAAAGCATGTTCAAATTCATTCTACAGGAGTATGAGA
TGGCTGACACACAAAAGCAATTCTTACCCAGTTCAAGACGCTCAATATACCAACAATGAG
GGAAAGAATATTCTCTTCATGTGGGGCATACATCACCCACCAACTGATACTGAGCAGACA
AATTTATACAAGAGAGCTGACACAACAACAAGCGTGACAACAGAAGACATCAATCGAACT
TTCAAACCAGTGATAGGGCCAAGGCCTCTTGTCAATGGCCAACAGGGGAGAATTGATTAC
TATTGGTCAGTACTAAAGCCAGGGCAAACATTGCGGGTGAGATCCAATGGGAATTTAATT
GCCCCATGGTATGGACACATTCTCTCAGGAGAAAGCCACGGAAGAATCCTAAAGACCGAT
CTGAACAGTGGTAATTGCGTAGTACAATGCCAAACTGAGAAGGGCGGTTTGAACACAACC
TTGCCATTCCACAATGTCAGTAAATATGCGTTTGGGAACTGCCCCAAATACGTTGGAGTG
AAAAGTCTCAAACTGGCAGTTGGCTTGAGGAATGTGCCTGCTGCATCAGATAGAGGATTG
TTTGGTGCCATAGCTGGATTCATAGAAGGAGGTTGGCCTGGACTAGTTGCAGGCTGGTAC
GGTTTTCAGCATTCAAATGAGCAAGGGGTTGGAATGGCTGCAGACAGGGAATCGACTCAA
GAGGCAGTCAACAAAATAACATCCAAAGTAAATAATATAATCGACAAAATGAACAAGCAG
TATGAAATCATTGATCATGAGTTCAGTGAGATCGAAGCCAGACTCAATATGATCAACAAC
AAGATTGATGACCAAATACAGGACATCTGGGCATATAATGCAGAATTGCTAGTACTGCTT
GAAAATCAGAAAACACTCGATGAGCATGACGCAAATGTGAATAATCTGTACAACAAAGTG
AAGAGAGCATTGGGTTCAAATGCAAGAGAGGATGGAAATGGGTGCTTCGAATTGTACCAC
AAATGTGATGATCAATGCATGGAGACTATTAGAAACGGAACTTATGACAGGCAAAAGTAC
CAAGAAGAATCAAAACTAGAAAGGCAGAAAATAGAAGGGGTAAAACTGGAGTCTGAAGGA
ACTTACAAGATCCTCACTATTTATTCGACTGTTGCCTCATCTCTTGTGCTTGCAATGGGG
TTTGCTGCCTTTCTGTTCTGGGCCATGTCCAATGGGTCTTGCAGATGCAACATTTGTATA
TAA
>gi|317416933|emb|FN600117.1| Influenza A Virus (A/mallard/Iran/T366/2007(H9N2)) segment 4, HA gene for hemagglutinin, genomic RNA
ATGGAAATAATAGCACTAATAGCTATACTATTAGTAACAACAACGAGCAATGCAGACAAA
ATCTGCATTGGCTACCAGTCAACAAACTCCACAGAAACTGTCGACACACTAATAGAAAAC
AATGTTCCTGTGACACATACCAAAGAATTGCTCCACACAGAGCACAATGGAATGCTGTGT
GCAACAAACCTGGGGCATCCTCTCATCCTAGACACCTGCACTATCGAAGGGCTGGTATAC
GGCAATCCCTCTTGTGATTTGCTACTGGGAGGGAAAGAATGGTCTTACATTGTCGAAAGA
TCATCAGCGACCAATGGGATGTGTTATCCTGGGAATGTAGAGAATCTGGAGGAACTAAGG
TCGTTCTTCAGCTCTGCTAATTCCTACCAGAGAATCCAGATCTTTCCAGACACAATTTGG
AATGTGACTTACAGTGGAACAAGCAAAGCATGTTCAAATTCATTCTACAGGAGTATGAGA
TGGCTGACACACAAAAGCAATTCTTACCCAGTTCAAGACGCTCAATATACCAACAATGAG
GGAAAGAATATTCTCTTCATGTGGGGCATACATCACCCACCAACTGATACTGAGCAGACA
AATTTATACAAGAGAGCTGACACAACAACAAGCGTGACAACAGAAGACATCAATCGAACT
TTCAAACCAGTGATAGGGCCAAGGCCCCTTGTCAATGGCCAACAGGGGAGAATTGATTAC
TATTGGTCAGTACTAAAGCCAGGGCAAACATTGCGGGTGAGATCCAATGGGAATTTAATT
GCCCCATGGTATGGACACATTCTCTCAGGAGAAAGCCACGGAAGAATCCTAAAGACCGAT
CTGAACAGTGGTAATTGCGTAGTACAATGCCAAACTGAGAAGGGCGGTTGGACCACAACC
TTGCCATTCCACAATGTCAGTAAATATGCGTTTGGGAACTGCCCCAAATACGTTGGAGTG
AAAAGTCTCAAACTGGCAGTTGGCTTGAGGAATGTGCCTGCTGCATCAGATAGAGGATTG
TTTGGTGCCATAGCTGGATTCATAGAAGGAGGTTGGCCTGGACTAGTTGCAGGCTGGTAC
GGTTTTCAGCATTCAAATGAGCAAGGGGTTGGAATGGCTGCAGACAGGGAATCGACTCAA
GAGGCAGTCAACAGAATAACATCCAAAGTAAATAATATAATCGACAAAATGAACAAGCAG
TATGAAATCATTGATCATGAGTTCAGTGAGATCGAAGCCAGACTCAATATGATCAACAAC
AAGATTGATGACCAAATACAGGACATCTGGGCATATAATGCAGAATTGCTAGTACTGCTT
GAAAATCAGAAAACACTCGATGAGCATGACGCAAATGTGAATAATCTGTACAACAAAGTG
AAGAGAGCATTGGGTTCAAATGCAAGAGAGGATGGAAATGGGTGCTTCGAATTGTACCAC
AAATGTGATGATCAATGCATGGAGACTATTAGAAACGGAACTTATGACAGGCAAAAGTAC
CAAGAAGAATCAAAACTAGAAAGGCAGAAAATAGAAGGGGTAAAACTGGAGTCTGAAGGA
ACTTACAAGATCCTCACTATTTATTCGACTGTTGCCTCATCTCTTGTGCTTGCAATGGGG
TTTGCTGCCTTTCTGTTCTGGGCCATGTCCAATGGGTCTTGCAGATGCAACATTTGTATA
TAA
>gi|317416931|emb|FN600116.1| Influenza A Virus (A/mallard/Iran/C364/2007(H9N2)) segment 4, HA gene for hemagglutinin, genomic RNA
ATGGAAATAATAGCACTAATAGCTATACTATTAGTAACAACAACGAGCAATGCAGACAAA
ATCTGCATTGGCTACCAGTCAACAAACTCCACAGAAACTGTCGACACACTAATAGAAAAC
AATGTTCCTGTGACACATACCAAAGAATTGCTCCACACAGAGCACAATGGAATGCTGTGT
GCAACAAACCTGGGGCATCCTCTCATCCTAGACACCTGCACTATCGAAGGGCTGGTATAC
GGCAATCCCTCTTGTGATTTGCTACTGGGAGGGAAAGAATGGTCTTACATTGTCGAAAGA
TCATCAGCGACCAATGGGATGTGTTATCCTGGGAATGTAGAGAATCTGGAGGAACTAAGG
TCGTTCTTCAGCTCTGCTAATTCCTACCAGAGAATCCAGATCTTTCCAGACACAATTTGG
AATGTGACTTACAGTGGAACAAGCAAAGCATGTTCAAATTCATTCTACAGGAGTATGAGA
TGGCTGACACACAAAAGCAATTCTTACCCAGTTCAAGACGCTCAATATACCAACAATGAG
GGAAAGAATATTCTCTTCATGTGGGGCATACATCACCCACCAACTGATACTGAGCAGACA
AATTTATACAAGAGAGCTGACACAACAACAAGCGTGACAACAGAAGACATCAATCGAACT
TTCAAACCAGTGATAGGGCCAAGGCCTCTTGTCAATGGCCAACAGGGGAGAATTGATTAC
TATTGGTCAGTACTAAAGCCAGGGCAAACATTGCGGGTGAGATCCAATGGGAATTTAATT
GCCCCATGGTATGGACACATTCTCTCAGGAGAAAGCCACGGAAGAATCCTAAAGACCGAT
CTGAACAGTGGTAATTGCGTAGTACAATGCCAAACTGAGAAGGGCGGTTTGAACACAACC
TTGCCATTCCACAATGTCAGTAAATATGCGTTTGGGAACTGCCCCAAATACGTTGGAGTG
AAAAGTCTCAAACTGGCAGTTGGCTTGAGGAATGTGCCTGCTGCATCAGATAGAGGATTG
TTTGGTGCCATAGCTGGATTCATAGAAGGAGGTTGGCCTGGACTAGTTGCAGGCTGGTAC
GGTTTTCAGCATTCAAATGAGCAAGGGGTTGGAATGGCTGCAGACAGGGAATCGACTCAA
GAGGCAGTCAACAAAATAACATCCAAAGTAAATAATATAATCGACAAAATGAACAAGCAG
TATGAAATCATTGATCATGAGTTCAGTGAGATCGAAGCCAGACTCAATATGATCAACAAC
AAGATTGATGACCAAATACAGGACATCTGGGCATATAATGCAGAATTGCTAGTACTGCTT
GAAAATCAGAAAACACTCGATGAGCATGACGCAAATGTGAATAATCTGTACAACAAAGTG
AAGAGAGCATTGGGTTCAAATGCAAGAGAGGATGGAAATGGGTGCTTCGAATTGTACCAC
AAATGTGATGATCAATGCATGGAGACTATTAGAAACGGAACTTATGACAGGCAAAAGTAC
CAAGAAGAATCAAAACTAGAAAGGCAGAAAATAGAAGGGGTAAAACTGGAGTCTGAAGGA
ACTTACAAGATCCTCACTATTTATTCGACTGTTGCCTCATCTCTTGTGCTTGCAATGGGG
TTTGCTGCCTTTCTGTTCTGGGCCATGTCCAATGGGTCTTGCAGATGCAACATTTGTATA
TAA
>gi|268633326|gb|GU194487.1| Influenza A virus (A/mallard/Switzerland/WV3080036/2008(H9N2)) segment 4 hemagglutinin (HA) gene, complete cds
ATGGAAATAATAGCACTAATAGTTATACTATTAGTGACAACAACGAGCAATGCAGACAAA
ATCTGCATTGGCTACCAGTCAACAAACTCCACAGAAACTGTCGACACACTAATAGAAAAC
AATGTTCCTGTGACACATACCAAAGAATTGCTCCACACAGAGCACAATGGAATGCTATGT
GCAACAGACCTGGGGCATCCTCTCATACTAGACACCTGCACTATCGAAGGGCTGGTATAC
GGCAATCCCTCTTGTGATTTGCTGCTGGGAGGAAAAGAATGGTCTTACATTGTCGAAAGA
TCATCAGCGATCAATGGGATGTGTTATCCTGGAAATGTAGAGAATCTGGAGGAACTCAGG
TCTTTCTTCAGCTCTGCTAATTCCTACCAAAGAATCCAGATCTTTCCAGACACAATTTGG
AATGTGACTTACAGTGGAACAAGCAAAGCATGTTCAAATTCATTCTACAGGAGTATGAGA
TGGCTGACACACAAAAGCAATTCTTACCCAGTTCAAGACGCTCAATATACCAACAATGAG
GGAAAGAATATTCTCTTCATGTGGGGCATACATCACCCACCTACTGATACTGAACAGACA
AATTTATACAAAAAGGCTGACACTACAACAAGCGTGACAACAGAAGACATCAATCGAGCT
TTCAAACCAGTGATAGGGCCAAGGCCTCTTGTCAATGGCCAACAGGGGAGAATTGATTAC
TATTGGCCAGTACTAAAGCCAGGGCAAACATTGCGGGTGAGATCCAATGGGAATTTAATT
GCCCCATGGTATGGACACATTCTCTCAGGAGAAAGCCACGGAAGAATCCTGAAAACTGAT
CTGAACAGCGGCAATTGCGTAGTACAATGCCAAACTGAGAAGGGCGGTTTGAACACAACC
TTGCCATTCCACAATGTCAGTAAATATGCGTTTGGGAACTGCCCCAAATACGTTGGAGTA
AAGAGTCTCAAACTGGCAGTCGGCTTGAGGAATGTGCCTGCTGCATCAGATAGAGGATTG
TTTGGTGCCATAGCTGGATTCATAGAAGGAGGTTGGCCTGGACTAGTTGCAGGCTGGTAC
GGTTTTCAGCATTCAAATGATCAAGGAGTTGGAATGGCTGCAGACAGGGAATCGACTCAA
GAGGCAGTCGACAAAATAACATCCAAAGTAAATAATATAATCGACAAAATGAACAAGCAG
TATGAAATCATTGATCATGAATTCAGTGAGATCGAAGCCAGACTCAATATGATAAACAAC
AAGATTGATGACCAAATACAGGACATCTGGGCATATAATGCAGAATTGCTAGTACTGCTT
GAAAACCAGAAAACACTCGATGAGCATGACGCAAATGTGAATAATCTGTACAACAAAGTG
AAGAGAGCATTGGGTTCAAATGCAAGAGAGGATGGAAATGGATGCTTCGAATTATACCAC
AAATGTGATGATCAATGTATGGAGACGATTGGAAATGGAACTTATGACAGGCAAAAGTAC
CAAGAAGAATCAAAACTAGAAAGGCAGAAAATAGAAGGGGTAAAACTGGAGTCTGAAGGA
ACTTACAAGATCCTCACTATCTATTCGACTGTCGCCTCATCTCTTGTGCTTGCAATGGGG
TTTGCTGCCTTTCTGTTCTGGGCCATGTCCAATGGATCTTGCAGATGCAACATTTGTATA
TAA
>gi|268633324|gb|GU194486.1| Influenza A virus (A/mallard/Switzerland/WV3080008/2007(H9N2)) segment 4 hemagglutinin (HA) gene, complete cds
ATGGAAATAATAGTACTAATAGTTATACTATTAGTAACAACAACGAGCAATGCAGACAAA
ATCTGCATTGGCTACCAGTCAACAAACTCCACAGAAACTGTCGACACACTAATAGAAAAC
AATGTTCCTGTGACACATACCAAAGAATTGCTCTACACAGAGCACAATGGAATGCTATGT
GCAACAGACCTGGGGCATCCTCTCATACTAGACACCTGCACTATCGAAGGGCTGGTATAC
GGCAATCCTTCTTGTGATTTGCTGCTAGGAGGAAAAGAATGGTCTTACATTGTCGAAAGA
TCATCAGCGATCAATGGGATGTGTTATCCTGGAAATGTAGAGAATCTGGAGGAACTCAGG
TCTTTCTTCAGCTCCGCTAATTCCTACCAAAGAATCCAGATCTTTCCAGACACAATTTGG
AATGTGACTTACAGTGGAACAAGCAAAGCATGTTCAAATTCCTTCTACAGGAGTATGAGA
TGGCTGACACACAAAAGCAATTCTTACCCAATTCAAGACGCTCAATATACCAACAATGAG
GGAAAGAATATTCTCTTCATGTGGGGCATACATCACCCACCTACTGATACTGAGCAGACA
AATTTATACAAAAAGGCTGACACAACAACAAGCGTGACAACAGAAGACATCAATCGAACT
TTCAAACCAGTGATAGGGCCAAGGCCTCTTGTCAATGGCCAACAGGGGAGAATTGATTAC
TATTGGTCAGTACTAAAGCCAGGGCAAACATTGCGGGTGAGATCCAATGGGAATTTAATT
GCCCCATGGTATGGACACATTCTCTCAGGAGAAAGCCACGGAAGAATCCTGAAAACTGAT
CTGAACAGCGGCAATTGCGTAGTACAATGCCAAACTGAGAAGGGCGGTTTGAACACAACC
TTGCCATTCCACAATGTCAGTAAATATGCGTTTGGGAACTGCCCCAAATACGTTGGAGTG
AAGAGCCTCAAACTGGCAGTCGGCTTGAGGAATGTGCCTGCTGCATCAGATAGAGGGTTG
TTTGGTGCCATAGCTGGATTCATAGAAGGAGGTTGGCCTGGACTAGTTGCAGGCTGGTAC
GGTTTTCAGCATTCAAATGATCAAGGAGTTGGAATGGCTGCAGACAGGGAATCGACTCAA
GAGGCAGTCGACAAAATAACATCCAAAGTAAATAATATAATCGACAAAATGAACAAGCAG
TATGAAATCATTGATCATGAATTCAGTGAGATCGAAGCCAGACTCAATATGATAAACAAC
AAGATTGATGACCAAATACAGGACATCTGGGCATATAATGCAGAATTGCTAGTACTGCTT
GAAAACCAGAAAACACTCGATGAGCATGACGCAAATGTGAATAATCTGTACAACAAAGTG
AAGAGAGCATTGGGTTCAAATGCAAGAGAGGATGGAAATGGATGCTTCGAATTATACCAC
AAATGTGATGATCAATGTATGGAGACGATTAGAAATGGAACTTATGACAGGCAGAAGTAC
CAAGAAGAATCAAAACTAGAAAGGCAGAAAATAGAAGGGGTAAAACTGGAGTCTGAAGGA
ACTTACAAGATCCTCACTATCTATTCGACTGTCGCCTCATCTCTTGTGCTTGCAATGGGG
TTTGCTGCCTTTCTGTTCTGGGCCATGTCCAATGGATCTTGCAGATGCAACATTTGTATA
TAA
>gi|268633322|gb|GU194485.1| Influenza A virus (A/mallard/Austria/WV1090234/2007(H9N2)) segment 4 hemagglutinin (HA) gene, complete cds
ATGGAAATAATAGCACTAATAGTTATACTATTAGTAACAACAACGAGCAATGCAGACAAA
ATCTGCATTGGCTACCAGTCAACAAACTCCACAGAAACTGTCGACACACTAATAGAAAAC
AATGTTCCTGTGACACATACCAAAGAATTGCTCCACACAGAGCACAATGGAATGCTATGT
GCAACAGACCTGGGGCATCCTCTCATACTAGACACCTGCACTATCGAAGGGCTGGTATAC
GGCAATCCCTCTTGTGATTTGCTGCTGGGAGGAAAAGAATGGTCTTACATTGTCGAAAGA
TCATCAGCGATCAATGGGATGTGTTATCCTGGAAATGTAGAGAATCTGGAGGAACTCAGG
TCTTTCTTCAGCTCTGCTAATTCCTACCAAAGAATCCAGATCTTTCCAGACACAATTTGG
AATGTGACTTACAGTGGAACAAGCAAAGCATGTTCAAATTCATTCTACAGGAGTATGAGA
TGGCTGACACACAAAAGCAATTCTTACCCAGTTCAAGACGCTCAATATACCAACAATGAG
GGAAAGAATATTCTCTTCATGTGGGGCATACATCACCCACCTACTGATACTGAGCAGACA
AATTTATACAAAAAGGCTGACACAACAACAAGCGTGACAACAGAAGACATCAATCGAACT
TTCAAACCAGTGATAGGGCCAAGGCCTCTTGTCAATGGCCAACAGGGGAGAATTGATTAC
TATTGGTCAGTACTAAAGCCAGGGCAAACATTGCGGGTGAGATCCAATGGGAATTTAATT
GCCCCATGGTATGGACACATTCTCTCAGGAGAAAGCCACGGAAGAATCCTGAAAACTGAT
CTGAACAGCGGCAATTGCGTAGTACAATGCCAAACTGAGAAGGGCGGTTTGAATACAACC
TTGCCATTCCACAATGTCAGTAAATATGCGTTTGGGAACTGCCCCAAATACGTTGGAGTG
AAGAGTCTCAAACTGGCAGTCGGCTTGAGGAATGTGCCTGCTGCATCAGATAGAGGATTG
TTTGGTGCCATAGCTGGATTCATAGAAGGAGGTTGGCCTGGACTAGTTGCAGGCTGGTAC
GGTTTTCAGCATTCAAATGATCAAGGAGTTGGAATGGCTGCAGACAGGGAATCGACTCAA
GAGGCAGTCGACAAAATAACATCCAAAGTAAATAATATAATCGACAAAATGAACAAGCAG
TATGAAATCATTGATCATGAATTCAGTGAGATCGAAGCCAGACTCAATATGATAAACAAC
AAGATTGATGACCAAATACAGGACATCTGGGCATATAATGCAGAATTGCTAGTACTGCTT
GAAAACCAGAAAACACTCGATGAGCATGACGCAAATGTGAATAATCTGTACAACAAAGTG
AAGAGAGCATTGGGTTCAAATGCAAGAGAGGATGGAAATGGATGCTTCGAATTATACCAC
AAATGTGATGATCAATGTATGGAGACGATTAGAAATGGAACTTATGACAGGCAAAAGTAC
CAAGAAGAATCAAAACTAGAAAGGCAGAAAATAGAAGGGGTCAAACTGGAGTCTGAAGGA
ACTTACAAGATCCTCACTATCTATTCGACTGTCGCCTCATCTCTTGTGCTTGCAATGGGG
TTTGCTGCCTTTCTGTTCTGGGCCATGTCCAATGGATCTTGCAGATGCAACATTTGTATA
TAA
>gi|268633320|gb|GU194484.1| Influenza A virus (A/mallard/Switzerland/WV1080881/2008(H9N2)) segment 4 hemagglutinin (HA) gene, complete cds
ATGGAAATAATAGCACTAATAGTTATACTATTAGTAACAACAACGAGCAATGCAGACAAA
ATCTGCATTGGCTACCAGTCAACAAACTCCACAGAAACTGTCGACACACTAATAGAAAAC
AATGTTCCTGTGACACATACCAAAGAATTGCTCCACACAGAGCACAATGGAATGCTATGT
GCAACAGACCTGGGGCATCCTCTCATATTAGACACCTGCACTATCGAAGGGCTGGTATAC
GGCAATCCCTCTTGTGATTTGCTGCTGGGAGGAAAAGAGTGGTCTTACATTGTCGAAAGA
TCATCAGCGATCAATGGGATGTGTTATCCTGGAAATGTGGAGAATCTGGAGGAACTCAGG
TCTTTCTTCAGCTCTGCTAATTCCTACCAAAGAATCCAGATCTTTCCAGACACAACTTGG
AATGTGACTTACAGTGGAACAAGCAAAGCATGTTCAAATTCATTCTACAGGAGTATGAGA
TGGCTGACACACAAAAGCAATTCTTACCCAGTTCAAGACGCTCAATATACCAACAATGAG
GGAAAGAATATTCTCTTCATGTGGGGCATACATCACCCACCTACTGATACTGAGCAGACA
AGTTTATACAAAAAGGCTGACACAACAACAAGCGTGACAACAGAAGACATCAATCGAACT
TTCAAACCAGTGATAGGGCCAAGGCCTCTTGTCAATGGCCAACAGGGGAGAATTGATTAC
TATTGGTCAGTACTAAAGCCAGGGCAAACATTGCGGGTGAGATCCAATGGGAATTTAATT
GCCCCATGGTATGGACACATTCTCTCAGGAGAAAGCCACGGAAGAATCCTGAAAACTGAT
CTGAACAGCGGCAATTGCGCAGTACAATGCCAAACTGAGAAGGGCGGTTTGAACACAACC
TTGCCATTCCACAATGTCAGTAAATATGCGTTTGGGAACTGCCCCAAATACGTTGGAGTG
AAGAGTCTCAAACTGGCAGTCGGCTTAAGGAATGTGCCTGCTGCATCAGATAGAGGATTG
TTTGGTGCCATAGCTGGATTCATAGAAGGAGGTTGGCCTGGACTAGTTGCAGGCTGGTAC
GGTTTTCAGCATTCAAATGATCAAGGAGTTGGAATGGCTGCAGACAGGGAATCGACTCAA
GAGGCAGTCGACAAAATAACATCCAAAGTAAATAATATAATCGACAAAATGAACAAGCAG
TATGAAATCATTGATCATGAATTCAGTGAGATCGAAGCCAGACTCAATATGATAAACAAC
AAGATTGATGACCAAATACAGGACATCTGGGCATATAATGCAGAATTGCTAGTACTGCTT
GAAAACCAGAAAACACTCGATGAGCATGACGCAAATGTGAATAATCTGTACAACAAAGTG
AAGAGAGCATTGGGTTCAAATGCAAGAGAGGATGGAAATGGATGCTTCGAATTATACCAC
AAATGTGATGATCAATGTATGGAGACGATTAGAAATGGAACTTATGACAGGCAAAAGTAC
CAAGAAGAATCAAAACTAGAAAGGCAGAAAATAGAAGGGGTAAAACTGGAGTCTGAAGGA
ACTTACAAGATCCTCACTATCTATTCGACTGTCGCCTCATCTCTTGTGCTTGCAATGGGG
TTTGCTGCCTTTCTGTTCTGGGCCATGTCCAATGGATCTTGCAGATGCAACATTTGTATA
TAA
>gi|268633318|gb|GU194483.1| Influenza A virus (A/mallard/Switzerland/WV1080879/2008(H9N2)) segment 4 hemagglutinin (HA) gene, complete cds
ATGGAAATAATAGCACTAATAGTTATACTATTAGTAACAACAACGAGCAATGCAGACAAA
ATCTGCATTGGCTACCAGTCAACAAACTCCACAGAAACTGTCGACACACTAATAGAAAAC
AATGTTCCTGTGACACATACCAAAGAATTGCTCCACACAGAGCACAATGGAATGCTATGT
GCAACAGACCTGGGGCATCCTCTCATATTAGACACCTGCACTATCGAAGGGCTGGTATAC
GGCAATCCCTCTTGTGATTTGCTGCTGGGAGGAAAAGAGTGGTCTTACATTGTCGAAAGA
TCATCAGCGATCAATGGGATGTGTTATCCTGGAAATGTGGAGAATCTGGAGGAACTCAGG
TCTTTCTTCAGCTCTGCTAATTCCTACCAAAGAATCCAGATCTTTCCAGACACAACTTGG
AATGTGACTTACAGTGGAACAAGCAAAGCATGTTCAAATTCATTCTACAGGAGTATGAGA
TGGCTGACACACAAAAGCAATTCTTACCCAGTTCAAGACGCTCAATATACCAACAATGAG
GGAAAGAATATTCTCTTCATGTGGGGCATACATCACCCACCTACTGATACTGAGCAGACA
AGTTTATACAAAAAGGCTGACACAACAACAAGCGTGACAACAGAAGACATCAATCGAACT
TTCAAACCAGTGATAGGGCCAAGGCCTCTTGTCAATGGCCAACAGGGGAGAATTGATTAC
TATTGGTCAGTACTAAAGCCAGGGCAAACATTGCGGGTGAGATCCAATGGGAATTTAATT
GCCCCATGGTATGGACACATTCTCTCAGGAGAAAGCCACGGAAGAATCCTGAAAACTGAT
CTGAACAGCGGCAATTGCGCAGTACAATGCCAAACTGAGAAGGGCGGTTTGAACACAACC
TTGCCATTCCACAATGTCAGTAAATATGCGTTTGGGAACTGCCCCAAATACGTTGGAGTG
AAGAGTCTCAAACTGGCAGTCGGCTTAAGGAATGTGCCTGCTGCATCAGATAGAGGATTG
TTTGGTGCCATAGCTGGATTCATAGAAGGAGGTTGGCCTGGACTAGTTGCAGGCTGGTAC
GGTTTTCAGCATTCAAATGATCAAGGAGTTGGAATGGCTGCAGACAGGGAATCGACTCAA
GAGGCAGTCGACAAAATAACATCCAAAGTAAATAATATAATCGACAAAATGAACAAGCAG
TATGAAATCATTGATCATGAATTCAGTGAGATCGAAGCCAGACTCAATATGATAAACAAC
AAGATTGATGACCAAATACAGGACATCTGGGCATATAATGCAGAATTGCTAGTACTGCTT
GAAAACCAGAAAACACTCGATGAGCATGACGCAAATGTGAATAATCTGTACAACAAAGTG
AAGAGAGCATTGGGTTCAAATGCAAGAGAGGATGGAAATGGATGCTTCGAATTATACCAC
AAATGTGATGATCAATGTATGGAGACGATTAGAAATGGAACTTATGACAGGCAAAAGTAC
CAAGAAGAATCAAAACTAGAAAGGCAGAAAATAGAAGGGGTAAAACTGGAGTCTGAAGGA
ACTTACAAGATCCTCACTATCTATTCGACTGTCGCCTCATCTCTTGTGCTTGCAATGGGG
TTTGCTGCCTTTCTGTTCTGGGCCATGTCCAATGGATCTTGCAGATGCAACATTTGTATA
TAA
>gi|268633316|gb|GU194482.1| Influenza A virus (A/mallard/Switzerland/WV1080875/2008(H9N2)) segment 4 hemagglutinin (HA) gene, complete cds
ATGGAAATAATAGCACTAATAGTTATACTATTAGTAACAACAACGAGCAATGCAGACAAA
ATCTGCATTGGCTACCAGTCAACAAACTCCACAGAAACTGTCGACACACTAATAGAAAAC
AATGTTCCTGTGACACATACCAAAGAATTGCTCCACACAGAGCACAATGGAATGCTATGT
GCAACAGACCTGGGGCATCCTCTCATATTAGACACCTGCACTATCGAAGGGCTGGTATAC
GGCAATCCCTCTTGTGATTTGCTGCTGGGAGGAAAAGAGTGGTCTTACATTGTCGAAAGA
TCATCAGCGATCAATGGGATGTGTTATCCTGGAAATGTGGAGAATCTGGAGGAACTCAGG
TCTTTCTTCAGCTCTGCTAATTCCTACCAAAGAATCCAGATCTTTCCAGACACAACTTGG
AATGTGACTTACAGTGGAACAAGCAAAGCATGTTCAAATTCATTCTACAGGAGTATGAGA
TGGCTGACACACAAAAGCAATTCTTACCCAGTTCAAGACGCTCAATATACCAACAATGAG
GGAAAGAATATTCTCTTCATGTGGGGCATACATCACCCACCTACTGATACTGAGCAGACA
AGTTTATACAAAAAGGCTGACACAACAACAAGCGTGACAACAGAAGACATCAATCGAACT
TTCAAACCAGTGATAGGGCCAAGGCCTCTTGTCAATGGCCAACAGGGGAGAATTGATTAC
TATTGGTCAGTACTAAAGCCAGGGCAAACATTGCGGGTGAGATCCAATGGGAATTTAATT
GCCCCATGGTATGGACACATTCTCTCAGGAGAAAGCCACGGAAGAATCCTGAAAACTGAT
CTGAACAGCGGCAATTGCGCAGTACAATGCCAAACTGAGAAGGGCGGTTTGAACACAACC
TTGCCATTCCACAATGTCAGTAAATATGCGTTTGGGAACTGCCCCAAATACGTTGGAGTG
AAGAGTCTCAAACTGGCAGTCGGCTTAAGGAATGTGCCTGCTGCATCAGATAGAGGATTG
TTTGGTGCCATAGCTGGATTCATAGAAGGAGGTTGGCCTGGACTAGTTGCAGGCTGGTAC
GGTTTTCAGCATTCAAATGATCAAGGAGTTGGAATGGCTGCAGACAGGGAATCGACTCAA
GAGGCAGTCGACAAAATAACATCCAAAGTAAATAATATAATCGACAAAATGAACAAGCAG
TATGAAATCATTGATCATGAATTCAGTGAGATCGAAGCCAGACTCAATATGATAAACAAC
AAGATTGATGACCAAATACAGGACATCTGGGCATATAATGCAGAATTGCTAGTACTGCTT
GAAAACCAGAAAACACTCGATGAGCATGACGCAAATGTGAATAATCTGTACAACAAAGTG
AAGAGAGCATTGGGTTCAAATGCAAGAGAGGATGGAAATGGATGCTTCGAATTATACCAC
AAATGTGATGATCAATGTATGGAGACGATTAGAAATGGAACTTATGACAGGCAAAAGTAC
CAAGAAGAATCAAAACTAGAAAGGCAGAAAATAGAAGGGGTAAAACTGGAGTCTGAAGGA
ACTTACAAGATCCTCACTATCTATTCGACTGTCGCCTCATCTCTTGTGCTTGCAATGGGG
TTTGCTGCCTTTCTGTTCTGGGCCATGTCCAATGGATCTTGCAGATGCAACATTTGTATA
TAA
>gi|268633314|gb|GU194481.1| Influenza A virus (A/mallard/Switzerland/WV1070805/2007(H9N2)) segment 4 hemagglutinin (HA) gene, complete cds
ATGGAAATAATAGCACTAATAGTTATACTATTAGTAACAACAACGAGCAATGCAGACAAA
ATCTGCATTGGCTACCAGTCAACAAACTCCACAGAAACTGTCGACACACTAATAGAAAAC
AATGTTCCTGTGACACATACCAAAGAATTGCTCCACACAGAGCACAATGGAATGCTATGT
GCAACAGACCTGGGGCATCCTCTCATACTAGACACCTGCACTATCGAAGGGCTGGTATAC
GGCAATCCCTCTTGTGATTTGCTGCTGGGAGGAAAAGAATGGTCTTACATTGTCGAAAGA
TCATCAGCGATCAATGGGATGTGTTATCCTGGAAATGTAGAGAATCTGGAGGAACTCAGG
TCTTTCTTCAGCTCTGCTAATTCCTACCAAAGAATCCAGATCTTTCCAGACACAATTTGG
AATGTGACTTACAGTGGAACAAGCAAAGCATGTTCAAATTCATTCTACAGGAGTATGAGA
TGGCTGACACACAAAAGCAATTCTTACCCAGTTCAAGACGCTCAATATACCAACAATGAG
GGAAAGAATATTCTCTTCATGTGGGGCATACATCACCCACCTACTGATACTGAGCAGACA
AATTTATACAAAAAGGCTGACACAACAACAAGCGTGACAACAGAAGACATCAATCGAACT
TTCAAACCAGTGATAGGGCCAAGGCCTCTTGTCAATGGCCAACAGGGGAGAATTGATTAC
TATTGGTCAGTACTAAAGCCAGGGCAAACATTGCGGGTGAGATCCAATGGGAATTTAATT
GCCCCATGGTATGGACACATTCTCTCAGGAGAAAGCCACGGAAGAATCCTGAAAACTGAT
CTGAACAGCGGCAATTGCGTAGTACAATGCCAAACTGAGAAGGGCGGTTTGAATACAACC
TTGCCATTCCACAATGTCAGTAAATATGCGTTTGGGAACTGCCCCAAATACGTTGGAGTG
AAGAGTCTCAAACTGGCAGTCGGCTTGAGGAATGTGCCTGCTGCATCAGATAGAGGATTG
TTTGGTGCCATAGCTGGATTCATAGAAGGAGGTTGGCCTGGACTAGTTGCAGGCTGGTAC
GGTTTTCAGCATTCAAATGATCAAGGAGTTGGAATGGCTGCAGACAGGGAATCGACTCAA
GAGGCAGTCGACAAAATAACATCCAAAGTAAATAATATAATCGACAAAATGAACAAGCAG
TATGAAATCATTGATCATGAATTCAGTGAGATCGAAGCCAGACTCAATATGATAAACAAC
AAGATTGATGACCAAATACAGGACATCTGGGCATATAATGCAGAATTGCTAGTACTGCTT
GAAAACCAGAAAACACTCGATGAGCATGACGCAAATGTGAATAATCTGTACAACAAAGTG
AAGAGAGCATTGGGTTCAAATGCAAGAGAGGATGGAAATGGATGCTTCGAATTATACCAC
AAATGTGATGATCAATGTATGGAGACGATTAGAAATGGAACTTATGACAGGCAAAAGTAC
CAAGAAGAATCAAAACTAGAAAGGCAGAAAATAGAAGGGGTAAAACTGGAGTCTGAAGGA
ACTTACAAGATCCTCACTATCTATTCGACTGTCGCCTCATCTCTTGTGCTTGCAATGGGG
TTTGCTGCCTTTCTGTTCTGGGCCATGTCCAATGGATCTTGCAGATGCAACATTTGTATA
TAA
>gi|268633312|gb|GU194480.1| Influenza A virus (A/mallard/Switzerland/WV1070800/2007(H9N2)) segment 4 hemagglutinin (HA) gene, complete cds
ATGGCAATAATAGTACTAATAGTTATACTATTAGTAACAACAACGAGCAACGCAGACAAA
ATCTGCATTGGCTACCAGTCAACAAACTCCACAGAAACTGTCGACACACTAATAGAAAAC
AATGTTCCTGTGACACATACCAAAGAATTGCTCCACACAGAGCACAATGGAATGCTATGT
GCAACAGACCTGGGGCATCCTCTCATACTAGACACCTGCACTATCGAAGGGCTGGTATAC
GGCAATCCTTCTTGTGATTTGCTGCTAGGAGGAAAAGAATGGTCTTACATTGTCGAAAGA
TCATCAGCGATCAATGGGATGTGTTATCCTGGAAATGTAGAGAATCTGGAGGAACTCAGG
TCTTTCTTCAGCTCCGCTAATTCCTACCAAAGAATCCAGATCTTTCCAGACACAATTTGG
AATGTGACTTACAGTGGAACAAGCAAAGCATGTTTAAATTCCTTCTACAGGAGTATGAGA
TGGCTGACACACAAAAGCAATTCTTACCCAATTCAAGACGCTCAATATACCAACAATGAG
GGAAAGGATATTCTCTTCATGTGGGGCATACGTCACCCGCCTACTGATACTGAGCAGACA
AATTTATACAAAAAGGCTGACACGACAACAAGCGTGACAACAGAAGACATCAATCGAACT
TTCAAACCAGTGATAGGGCCAAGGCCTCTTGTCAATGGCCAACAGGGGAGAATTGATTAC
TATTGGTCAGTACTAAAGCCAGGGCAAACATTGCGGGTGAGATCCAATGGGAATTTAATT
GCCCCATGGTATGGACACATTCTCTCAGGAGAAAGCCACGGAAGAATCCTGAAAACTGAT
CTGAACAGCGGCAATTGCGTAGTACAATGCCAAACTGAGAAGGGCGGTTTGAACACAACC
TTGCCATTCCACAATGTCAGTAAATATGCGTTTGGGAACTGCCCCAAATACGCTGGAGTG
AAGAGCCTCAAACTGGCAGTCGGCTTGAGGAATGTGCCTGCTGCATCAGATAGAGGGTTG
TTTGGTGCCATAGCTGGATTCATAGAAGGAGGTTGGCCTGGACTAGTTGCAGGCTGGTAC
GGTTTTCAGCATTCAAATGATCAAGGAGTTGGAATGGCTGCAGACAGGGAATCGACTCAA
GAGGCAGTCAACAAAATAACATCCAAAGTAAATAATATAATCGACAAAATGAACAAGCAG
TATGAAATCATTGATCATGAATTCAGTGAGATCGAAGCCAGACTCAATATGATAAACAAC
AAGATTGATGACCAAATACAGGACATCTGGGCATATAATGCAGAATTGCTAGTACTGCTT
GAAAACCAGAAAACACTCGATGAGCATGACGCAAATGTGAATAATCTGTACAACAAAGTG
AAGAGAGCATTGGGTTCAAATGCAAGAGAGGATGGAAATGGATGCTTCGAATTATACCAC
AAATGTGATGATCAATGTATGGAGACGATTAGAAATGGAACTTATGACAGGCAGAAGTAC
CAAGAAGAATCAAAACTAGAAAGGCAGAAAATAGAAGGGGTAAAACTGGAGTCTGAAGGA
ACTTACAAGATCCTCACTATCTATTCGACTGTCGCCTCATCTCTTGTGCTTGCAATGGGG
TTTGCTGCCTTTCTGTTCTGGGCCATGTCCAATGGATCTTGCAGATGCAACATTTGTATA
TAA
>gi|82653834|gb|CY005990.1| Influenza A virus (A/mallard/Alberta/11/1991(H9N2)) hemagglutinin (HA) gene, complete cds
AGCAAAAGCAGGGGAATTTCACAATCAAACAAAATGGAAATAACAACACTAGTAGCAATA
CTGCTAATGGTAACAGCAAGCAATGCAGATAAAATCTGCATAGGCTACCAATCAACAAAT
TCCACAGAAACTGTTGACACGCTAATAGAAAACAATGTTCCTGTGACACATACCAAAGAA
TTGCTCCACACAGAGCACAATGGAATGTTGTGTGCAACAGATCTGGGGCATCCTCTAATT
CTAGACACCTGTACTATCGAAGGGCTAGTCTATGGCAATCCTTCTTGTGATCTACTATTG
GGAGGGAAAGAATGGTCCTACATTGTCGAGAGATCATCTGCTGTCAATGGAATGTGTTAC
CCTGGAAATGTAGAAAACCTGGAAGAGCTCAGGTCCCTTTTCAGTTCCGCGAATTCCTAT
CGAAGAATCCAGATCTTTCCAGACACAATCTGGAATGTGACTTACAGTGGGACAAGCAAA
GCATGTTCGAATTCATTCTACAGGAGCATGAGATGGTTGACTCACAAGAGCAATTCTTAT
CCCTTTCAAGACGCCCAATACACCAACAATGAGGGGAAAAATATTCTCTTCATGTGGGGC
ATACACCATCCACCTACAGATACCGAACAGACAAACTTATACAAAAAGGCTGATACAACA
ACAAGTGTGACAACAGAAGATATAAACCGGACTTTCAAGCCGGTGATAGGGCCAAGGCCA
CTTGTCAATGGACAGCAAGGGAGAATTGACTACTATTGGTCAGTATTAAAACCAGGTCAA
ACGTTGCGAGTGAGATCCAATGGGAATCTAATTGCCCCATGGTATGGCCACATTCTCTCA
GGAGAAAGCCATGGAAGAATCTTAAAGACTGATTTGAGCAGTGGCGACTGCGTAGTGCAA
TGCCAGACTGAGAAAGGTGGTCTAAATACGACCTTGCCGTTTCACAATGTCAGCAAATAC
GCATTTGGGAATTGCCCCATGTACGTTGGAGTAAAAAGTCTCAAACTGGCAGTCGGTCTA
AGGAATGTACCTGCAGTATCAGGTAGAGGGCTGTTTGGTGCTATAGCTGGATTCATAGAA
GGAGGTTGGCCAGGACTAGTTGCTGGCTGGTATGGATTCCAACATACAAATGACCAAGGA
ACTGGAATGGCTGCAGATAGAGAGTCGACTCAAGAAGCAATTGACAAAATAACATCCAAA
GTAAATAATATAATAGACAAAATGAACAAGCAATATGAGATCATTAATCATGAATTCAGT
GAAATTGAAGCCAGGCTTAATATGATTAACAACAAAATCGATGACCAAATACAAGACCTT
TGGGCATACAATGCAGAACTGCTAGTACTGCTTGAAAACCAGAAAACACTCGATGAACAT
GATGCAAATGTAAATAATCTATATAACAAGGTGAAAAGAGCGTTGGGTTCTAATGCAGCA
GAGGATGGAAATGGATGCTTCGAGTTGTATCATAAATGTGATGATCAATGCATGGAAACG
ATTAGAAACGGGACCTACGACAGGCAAAAGTATCAAGAGGAGTCAAAATTAGAGAGACAG
AAAATTGAAGGGGTAAAACTGGAATCTGAAGGAACCTACAAAATCCTCACCATTTATTCG
ACTGTCGCCTCATCTCTTGTGCTTGCGATGGGGTTTGCTGCCTTTCTGTTCTGGGCCATG
TCCAATGGATCCTGCAGGTGCAACATTTGTATATAATTAGCAAAAACACCCTTGTTTCTA
CT
>gi|82653851|gb|CY005991.1| Influenza A virus (A/mallard/ALB/17/1991(H9N2)) segment 4, complete sequence
AGCAAAAGCAGGGGAATTTCACAATCAAACAAAATGGAAATAACAACACTAGTAGCTATA
TTGCTAATGGTAACAGCAAGCAATGCAGATAAAATCTGCATAGGCTACCAATCAACAAAT
TCCACAGAAACTGTTGACACGCTAATAGAAAACAATGTTCCTGTGACACATACCAAAGAA
TTGCTCCACACAGAGCACAATGGAATGTTGTGTGCAACAGATCTGGGGCATCCTCTAATT
CTAGACACCTGTACTATCGAAGGGCTAGTCTATGGCAATCCTTCTTGTGATCTACTATTG
GGAGGGAAAGAATGGTCCTACATTGTCGAGAGATCATCTGCTGTCAATGGAATGTGTTAC
CCTGGAAATGTAGAAAACCTGGAAGAGCTCAGGTCCCTTTTCAGTTCCGCGAATTCCTAT
CGAAGAATCCAGATCTTTCCAGACACAATCTGGAATGTGACTTACAGTGGGACAAGCAAA
GCATGTTCGAATTCATTCTACAGGAGCATGAGATGGTTGACTCACAAGAGCAATTCTTAT
CCCTTTCAAGACGCCCAATACACCAACAATGAGGGGAAAAATATTCTCTTCATGTGGGGC
ATACACCATCCACCTACAGATACCGAACAGACAAACTTATACAAAAAGGCTGATACAACA
ACAAGTGTGACAACAGAAGATATAAACCGGACTTTCAAGCCGGTGATAGGGCCAAGGCCA
CTTGTCAATGGACAGCAAGGGAGAATTGACTACTATTGGTCAGTATTAAAACCAGGTCAA
ACGTTGCGAGTGAGATCCAATGGGAATCTAATTGCCCCATGGTATGGCCACATTCTCTCA
GGAGAAAGCCATGGAAGAATCTTAAAGACTGATTTGAGCAGTGGCGACTGCGTAGTGCAA
TGCCAGACTGAGAAAGGTGGTCTAAATACGACCTTGCCGTTTCACAATGTCAGCAAATAC
GCATTTGGGAATTGCCCCAAGTACGTTGGAGTAAAAAGTCTCAAACTGGCAGTCGGTCTA
AGGAATGTACCTGCAATATCAGGTAGAGGGCTGTTTGGTGCTATAGCTGGATTCATAGAA
GGAGGTTGGCCAGGACTAGTTGCTGGCTGGTATGGATTCCAACATACAAATGACCAAGGA
ACTGGAATGGCTGCAGATAGAGAGTCGACTCAAGAAGCAATTGACAAAATAACATCCAAA
GTAAATAATATAATAGACAAAATGAACAAGCAATATGAGATCATTAATCATGAATTCAGT
GAAATTGAAGCCAGGCTTAATATGATTAACAACAAAATCGATGACCAAATACAAGACCTT
TGGGCATACAATGCAGAACTGCTAGTACTGCTTGAAAACCAGAAAACACTCGATGAACAT
GATGCAAATGTAAATAATCTATATAACAAGGTGAAAAGAGCGTTGGGTTCTAATGCAGCA
GAGGATGGAAATGGATGCTTCGAGTTGTATCATAAATGTGATGATCAATGCATGGAAACG
ATTAGAAACGGGACCTACGACAGGCAAAAGTATCAAGAGGAGTCAAAATTAGAGAGACAG
AAAATTGAAGGGGTAAAACTGGAATCTGAAGGAACCTACAAAATCCTCACCATTTATTCG
ACTGTCGCCTCATCTCTTGTGCTTGCGATGGGGTTTGCTGCCTTTCTGTTCTGGGCCATG
TCCAATGGATCCTGCAGGTGCAACATTTGTATATAATTAGCAAAAACACCCTTGTTTCTA
CT
>gi|82653815|gb|CY005989.1| Influenza A virus (A/mallard duck/ALB/321/1988(H9N2)) segment 4, complete sequence
AGCAAAAGCAGGGGAATTTCACAATCAAACAAAATGGAAATAACAACACTAGTAGCTATA
CTGCTAATGGCAACAGCAAGCAATGCAGATAAAATCTGCATAGGCTACCAATCAACAAAT
TCTACAGAAACTGTTGACACGCTAATAGAAAACAATGTTCCTGTGACACATACCAAAGAA
TTGCTCCACACAGAGCACAATGGAATGCTGTGTGCAACAGATCTGGGGCATCCTCTAATT
CTAGACACCTGTACTATCGAAGGGCTAGTCTATGGCAATCCTTCTTGTGATCTACTATTG
GGAGGGAAAGAATGGTCCTACATTGTCGAGAGATCATCTGCTGTCAATGGAATGTGTTAC
CCTGGAAATGTAGAAAACCTGGAAGGGCTCAGGTCCCTTTTCAGTTCCGCGAATTCCTAT
CGAAGAATCCAGATCTTTCCAGACACAATCTGGAATGTGACTTACAGTGGGACAAGCAAA
GCATGTTCGAATTCATTCTACAGGAGTATGAGATGGTTGACTCACAAGAGCAATTCTTAT
CCCTTTCAAGACGCCCAATACACCAACAATGAGGGGAAAAATATTCTCTTCATGTGGGGC
ATACACCATCCACCTACAGATACCGAACAGACAAACTTATACAAAAAGGCTGATACAACA
ACAAGTGTGACAACAGAAGATATAAACCGGACTTTCAAGCCGGTGATAGGGCCAAGGCCA
CTTGTCAATGGACAGCAAGGGAGAATTGACTACTATTGGTCAGTATTAAAACCAGGTCAA
ACGTTGCGAGTAAGATCTAATGGGAATCTAATTGCCCCATGGTATGGCCACATTCTCTCA
GGAGAAAGCCATGGAAGAATCTTGAAGACTGATTTGAGCAGTGGCGACTGCGTAGTGCAA
TGCCAGACTGAAAAAGGTGGTCTAAATACGACCTTGCCGTTTCACAATGTCAGCAAATAC
GCATTTGGGAATTGCCCCAAGTACGTTGGAGTAAAAAGTCTCAAACTGGCAGTCGGTTTA
AGGAATGTACCTGCAGTATCAGGTAGAGGGCTGTTTGGTGCTATAGCTGGATTCATAGAA
GGAGGTTGGCCAGGACTAGTTGCTGGCTGGTATGGATTCCAACATTCAAATGACCAAGGA
ACTGGAATGGCTGCAGATAGAGAGTCGACTCAAGAAGCAATTGACAAAATAACATCCAAA
GTAAATAATATAATAGACAAAATGAACAAGCAATATGAGATCATTAATCATGAATTCAGT
GAAATTGAAGCCAGGCTTAACATGATCAACAACAAAATCGATGACCAAATACAAGACCTT
TGGGCATACAATGCAGAACTGCTAGTACTGCTTGAAAATCAGAAAACACTCGATGAACAT
GATGCAAATGTAAATAATCTATATAACAAGGTGAAAAGAGCATTGGGTTCTAATGCAGCA
GAGGATGGAAATGGATGCTTCGAGTTGTACCATAAATGTGATGATCAATGCATGGAAACG
ATTAGAAACGGGACCTACGACAGGCAAAAGTATCAAGAGGAGTCAAAATTAGAGAGACAG
AAAATTGAAGGGGTAAAACTGGAATCTGAAGGAACTTACAAAATCCTCACCATTTATTCG
ACTGTCGCCTCATCTCTTGTGCTTGCGATGGGGTTTGCTGCCTTTCTGTTCTGGGCCATG
TCCAATGGATCCTGCAGGTGCAACATTTGTATATAATTAGCAAAAACACCCTTGTTTCTA
CT
>gi|444330725|gb|CY133373.1| Influenza A virus (A/mallard/Missouri/10OS4670/2010(H9N2)) hemagglutinin (HA) gene, complete cds
ATGGAGGCAACAATACTAATGACTATACTATTAACGGTAGCAACAAGCAGCGCAGATAAA
ATTTGCATCGGTTACCAGTCGACAAACTCCACGGAAACTGTTGATACGCTAATAGAGACC
AATGTCCCTGTGACACACACCAAAGAATTGCTCCACACAGAACACAATGGAATGCTGTGT
GCAACAAATTTGGGCCATCCTCTCATTCTAGACACTTGCACTATCGAAGGGCTGGTCTAT
GGCAATCCTTCCTGTGATCTACTACTGGGAGGGAAAGAATGGTCCTACATTGTCGAAAGG
TCGTCAGCTGTAAATGGAATGTGTTACCCTGGGAATGTAGAAAACCTAGAGGAACTCAGA
TCTTTTTTCAGTTCCGCCAACTCCTATCAAAGAATCCAGATTTTCCCAGACACAATCTGG
AATGTGACCTACAGTGGAACAAGCAAAGCATGTTCGAACTCATTCTACAGGAGTATGAGG
TGGTTGACTCACAAGAGCAATAATTACCCTGTTCAAGACGCCCAATACACAAACAATGAG
GGGAAGAATATTCTCTTCATGTGGGGCATACACCACCCACCTACTGACACTGAACAGACA
AATTTATACAAAAAGACTGACACAACAACAAGTGTAACAACAGAGGATATAAATAGAACT
TTCAAACCAGTGATTGGGCCAAGGCCTCTTGTCAATGGTCAGCAGGGGAGAATTGATTAC
TATTGGTCAGTACTAAAACCGGGTCAGACATTGCGAGTGAGATCTAATGGGAATCTAATC
GCCCCATGGTATGGACACATCCTTTCAGGAGAGAGCCATGGAAGAATCCTGAAGACTGAT
TTGAACAGTGGGAATTGCATAGTGCAATGCCAAACTGAGAAGGGAGGTTTAAATACGACT
CTGCCATTTCACAATATCAGTAAATATGCATTTGGAAACTGCCCCAAATATGTTGGGGTA
AAGAGTCTCAAACTAGCAGTCGGTCTGAGAAATGTACCTGCTGTATCAGATAGAGGACTA
TTTGGTGCTATAGCTGGATTCATAGAAGGAGGTTGGCCAGGACTAGTTGCTGGCTGGTAT
GGTTTCCAGCATTCAAATGATCAAGGAGTCGGAATGGCTGCAGACAGGGAGTCAACCCAA
GAGGCAGTTGACAAAATAACATCTAAGGTGAATAATATAATCGATAAAATGAACAAACAG
TACGAAATCATTGATCATGAGTTCAGTGAAATTGAAGCCAGATTAAATATGATCAATAAT
AAGATAGATGACCAAATACAGGACATCTGGGCATACAATGCGGAATTGCTGGTACTACTC
GAAAATCAGAAAACACTCGATGAGCATGACGCGAATGTGAACAATCTATATAATAAAGTG
AAGAGGGCACTAGGTTCTAATGCGGTGGAAGATGGAAATGGATGTTTCGAATTATACCAC
AAATGCGATGACCAATGCATGGAAACAATTAGGAACGGAACCTACGACAGGCAAAAGTAC
CAAGAAGAATCAAAATTAGAAAGGCAGAAAATTGAGGGAGTAAAGCTGGAATCTGATGGG
ACTTACAAAATACTCACCATTTATTCGACTGTCGCCTCATCTCTCGTACTTGCAATGGGG
TTTGCTGCCTTCTTGTTCTGGGCCATGTCTAATGGATCTTGCAGATGCAACATTTGTATA
TAA
>gi|355391453|gb|CY080415.1| Influenza A virus (A/mallard/France/090360/2009(H9N2)) segment 4 sequence
ATGGAAATAATAGCACTAATAGCTATACTATTAGTAACAACAATGAGCAATGCAGACAAA
ATCTGTATTGGCTACCAGTCAACAAACTCCACAGAAACTGTCGACACACTAATAGAAAAC
AATGTTCCTGTGACACATACCAAAGAATTGCTCCACACAGAGCACAATGGAATGCTATGT
GCAACAAACCTGGGGCAGCCTCTCATACTAGACACCTGCACTATCGAAGGGCTGGTATAC
GGTAATCCCTCTTGTGATTTGCTTCTGGGAGGAAAAGAATGGTCTTACATTGTCGAAAGA
TCATCAGCGGTCAATGGGATGTGTTATCCAGGAAATGTAGAGAATCTGGAGGAACTCAGG
TCTTTCTTCAGCTCTGCTAATTCCTACCAAAGAATCCAGATCTTTCCAGACTCAATTTGG
AATGTGACTTACAGTGGAACAAGCAAAGCATGTTCAAATTCATTCTACAGGAGTATGAGA
TGGCTGACACACAAAAGCAATTCTTACCCAGTTCAAGATGCTCAATATACCAACAATGAG
GAAAAGAATATTCTCTTCATGTGGGGCATACATCACCCACCTACTGATACTGAGCAGACA
AATTTATACAAAAGGGCTGACACAACAACAAGCGTGACAACAGAAGACATCAATCGAACC
TTCAAACCAGTGATAGGGCCAAGGCCTCTTGTCAATGGCCAACAGGGGAGAATTGATTAC
TATTGGTCAGTACTAAAGCCAGGGCAAACATTGCGGGTTAGATCCAATGGGAATTTAATT
GCCCCATGGTATGGACACATTCTCTCAGGAGAAAGCCACGGAAGAATCCTAAAGACCGAT
CTGGACAGCGGCAATTGCGTAGTACAATGCCAAACTGAGAAGGGCGGTTTGAACACAACC
TTGCCATTCCACAATGTCAGTAAATATGCGTTTGGGAACTGCCCCAAATATGTTGGAGTA
AAGAGTCTCAAACTGGCAGTGGGCTTGAGGAATGTGCCTGCTGCATCAGATAGAGGATTG
TTTGGTGCCATAGCTGGGTTCATAGAAGGAGGTTGGCCTGGATTAGTTGCAGGCTGGTAT
GGTTTTCAGCATTCAAATGACCAAGGAGTTGGAATGGCTGCAGACAGAGAATCGACTCAA
GAGGCAGTCGACAAAATAACATCCAAAGTGAATAATATAATCGACAAAATGAACAAGCAG
TATGAAATCATCGATCATGAATTCAGTGAGATCGAAGCCAGACTCAATATGATAAACAAC
AAAATTGATGACCAAATACAGGACATCTGGGCATATAATGCAGAATTGCTAGTACTGCTT
GAAAATCAGAAAACACTCGATGAGCATGACGCAAATGTGAATAATCTGTACAACAAAGTG
AAGAGAGCATTGGGTTCAAATGCAAGAGAGGATGGAAATGGATGCTTCGAATTATACCAC
AAATGTGATAATCAATGCATGGAGACGATTAGAAACGGAACTTATGACAGGCAAAAGTAC
CAAGAAGAATCAAAACTAGAAAGGCAGAAAATAGAAGGGGTAAAACTGGAGTCTGAAGGA
ACTTACAAGATCCTCACTATTTATTCGACTGTCGCCTCATCTCTTGTGCTTGCAATGGGG
TTTGCTGCCTTTCTGTTCTGGGCCATGTCCAATGGGTCTTGCAGATGCAACATTTGTATA
>gi|78096842|gb|CY005106.1| Influenza A virus (A/mallard duck/ALB/98/1985(H6N2)) segment 4, complete sequence
AGCAAAAGCAGGGGAATATGATTGCAATCATAATACTTGCAATAGTGGTCTCTACCAGCA
AGTCAGACAGGATCTGCATTGGTTACCATGCAAACAACTCGACAACACAAGTGGACACAA
TATTAGAGAAGAATGTGACAGTGACACACTCAGTGGAGCTCCTAGAAAACCAGAAGGAGA
ATAGATTCTGCAGAGTCTTGAATAAAGCGCCACTGGATCTAATGGACTGCACCACTGAGG
GTTGGATCCTTGGAAACCCCCGATGTGATAACTTACTCGGTGATCAAAGTTGGTCATACA
TAGTAGAGAGGCCTGATGCCCAAAATGGGATATGTTACCCAGGGGTATTGAAGGAGACGG
AAGAGCTGAAAGCACTCATTGGGTCTATAGATAGCATACAAAGATTTGAAATGTTTCCCA
AGAGCACGTGGACCGGGGTAGATACTAATAGCGGAGTTACGAGCGCTTGCCCCTACAATG
GTGAATCTTCCTTTTACAGGAATCTGTTGTGGATAATAAAAATAAGATCTGATCCGTACT
CATTGATCAAGGGGACATATACCAATACAGGCTCTCAGCCAATCTTATATTTCTGGGGTG
TGCACCATCCTCCAGATGAAGCTGAGCAAGCTAACTTGTATGGAATTGGTACCCGGTATG
TTAGGATGGGAACTGAAAGTATGAATTTTGCCAAAGGTCCTGAAATAGCAGGCAGACCAC
CTGCGAATGGGCAACGAGGAAGAATTGATTATTATTGGTCTGTGTTGAAGCCAGGAGAAA
CCTTGAATGTGGAATCCAATGGAAATTTAATAGCTCCTTGGTATGCTTACAAGTTCACTA
GTTCCAGAAACAAGGGAGCTATTTTCAAATCAGACCTTCCAATTGAGAATTGTGATGCTG
TCTGTCAAACTTTAGCTGGAGCAATAAATACAAACAAAACCTTCCAAAATATTAGTCCAG
TCTGGATTGGAGAATGCCCCAAATATGTTAAAAGTAAGAGCCTAAAACTAGCAACTGGTC
TGAGAAATGTTCCACAGGCAGAAACAAGAGGATTGTTTGGAGCAATAGCTGGGTTTATAG
AAGGAGGATGGACAGGTATGGTAGACGGATGGTACGGATACCACCATGAAAATTCACAGG
GGTCTGGTTATGCAGCAGATAAAGAAAGCACTCAGAAAGCAATAGACGGGATCACCAATA
AAGTCAATTCAATCATTGACAAAATGAACACACAATTTGAGGCAGTAGAGCATGAGTTCT
CAAGTCTCGAAAGGAGAATAGGCAATCTGAACAAAAGAATGGAAGATGGATTTTTAGACG
TGTGGACATACAATGCTGAACTTCTGGTTCTACTGGAAAATGAGAGGACTTTGGACATGC
ATGATGCTAATGTAAAGAATCTACATGAAAAGGTGAAATCACAATTAAGGGATAATGCAA
AGGATTTGGGTAATGGGTGTTTTGAATTTTGGCACAAATGCGACAATGAATGCATCAACT
CAGTTAAAAATGGCACATATGACTACCCAAAGTACCAGGAAGAGAGCAGACTTAATAGGC
AGGAAATAAAATCAGTGATGCTGGAAAATCTGGGAGTATACCAAATCCTTGCTATTTATA
GTACGGTATCGAGCAGTCTGGTTTTGGTGGGACTGATCATTGCCATGGGTCTTTGGATGT
GCTCAAATGGCTCAATGCAATGCAAGATATGTATATAATTAGAAAAAAACACCCTTGTTT
CTACT
