# Supplementary material for: A global phylogenetic analysis in order to determine the host species and geography dependent features present in the evolution of avian H9N2 influenza hemagglutinin
Source: PeerJ. 2014 Oct 30;2:e655. doi: 10.7717/peerj.655 (PMC4217197; doi:10.7717/peerj.655)
Supplement: Supplemental Information 5 — There are two directories one for the protein sequences and a second for the nucleotide sequences. There are also two MEGA files that include the nucleotide alignment (.mas file) and the phylogenetic trees (.mts file). [file peerj-02-655-s005.zip › Raw Nucleotide Data/mallardduck.fasta]

>gi|284930050|gb|GU471887.1| Influenza A virus (A/duck/Guangdong/810/2009(H9N2)) segment 4 hemagglutinin (HA) gene, complete cds
ATGGAAGTAGTATCACTGATAACTATGCTACTAGTAGTAACAGTAAGCAATGCAGATAAA
ATCTGCATCGGCTACCAATCAACAAACTCCACAGAAACTGTAGACACACTAACAGAAAAC
AATGTCCCTGTGACACATGCCAAAGAATTGCTCCAAACAGAGCACAATGGGATGCTGTGT
GCAACAAACTTGGGACATCCTCTTATTCTAGACACCTGTACCATTGAAGGACTAATTTAT
GGCAATCCTTCTTGTGATCTACTGTTGGGAGGAAGAGAATGGTCCTACATCGTCGAGAGA
CCATCGGCTGTTAATGGATTGTGTTACCCCGGGAATGTAGAAAATCTAGAAGAGCTAAGG
TCACTGTTTAGTTCTGCTAGTTCTTATCAAAGGATCCAGATTTTTCCAGACACAATCTGG
AATGTGTCTTACAGTGGAACTAGCAAAGCATGTTCAGATTCATTCTACAGAAGCATGAGA
TGGTTGACTCAAAAGAACAACGCTTACCCTGTTCAAGACGCCCAATACACAAATAATCGA
GAAAAGAACATTCTTTTCATGTGGGGCATAAATCACCCACCCACCGAGACTGTGCAGACA
AACTTGTACACAAGAACCGACACAACAACAAGTGTGGCAACAGAAGAAATAAATAGGACC
TTCAAACCATTGATAGGACCAAGGCCTCTTGTCAATGGTTTGCAGGGAAGAATTGATTAT
TATTGGTCGGTATTAAAACCAGGTCAAACACTGCGAATAAGATCCAATGGGAATCTAATA
GCTCCATGGTATGGACACATTCTTTCAGGAGAGAGCCATGGAAGAATCCTGAAGACTGAT
TTAAAAAGGGGTAGCTGTACAGTGCAATGTCAGACAGAAAAAGGTGGCTTAAACACAACC
TTGCCATTCCAAAATATAAGTAAGTATGCATTTGGAAACTGCTCGAAATATGTTGGAATA
AAGAGTCTCAAACTTGCAGTTGGTCTGAGGAATGTGCCTTCTAGATCTAGTAGAGGACTA
TTTGGGGCCATAGCTGGATTCATAGAGGGAGGTTGGTCAGGACTAGTTGCTGGTTGGTAT
GGATTCCAGCATTCAAATGACCAAGGGGTTGGCATGGCAGCAGATAGAGACTCAACCCAA
AAGGCAATTGATAAAATAACATCCAAAGTGAATAACATAGTCGATAAAATGAACAAACAG
TATGAAATTATTGACCATGAATTCAGCGAGGTTGAAAATAGACTTAACATGATCAGTAAT
AAGATTGATGATCAAATTCAAGACATATGGGCATATAACGCAGAGCTGCCAGTGCTGCTT
GAAAACCAGAAAACACTCGATGAGCATGATGCAAATGTAAACAATCTATATAATAAAGTG
AAGAGGGCATTGGGTTCCAATGCAGTGGAAGATGGGAAAGGATGTTTCGAGCTATATCAC
AAATGTGATGACCAGTGCATGGAGACAATTCGGAACGGGGCCTACAACAGGAGGAAGTAT
CAAGAGGAATCAAAATTAGAGAGACAGAGAATAGAGGGGGTCAAGCTGGAATCTGAAGGA
ACTTACAAAATCCTCACCATTTATTCGACTGTCGCCTCATCTCTTGTGATTGCAATGGGG
TTTGCTGCCTTCTTGTTCTGGGCCATGTCCAATGGGTCTTGCAGATGCAACATTTGTATA
TAA
>gi|354802151|gb|JN852779.1| Influenza A virus (A/duck/Korea/KNUDPJ09/2009(H9N2)) segment 4 hemagglutinin (HA) gene, complete cds
ATGGAAGTAATAGCACTAATAGCTATACTGGTAGTGACAGGAACGAGCAATGCTGATAAA
ATTTGCATTGGATACCAGTCAACAAACTCCACAGAAACTGTTGATACACTAGTAGAAACC
AATGTCCCTGTGACACATGCCAAAGAACTGCTTCACACAGAGCACAATGGAATGTTATGT
GCAACAAATCAGGGGCATCCTCTTATACTAGACACCTGCACAGTTGAAGGGTTGGTGTAT
GGCAATCCTGCCTGTGATTCGCTACTGGGAGGAAAAGAATGGTCCTACATTGTTGAAAGA
TCATCAGCCGTTCATGGGATGTGTTACCCTGGAAGGGTAGAGAATCTGGAAGAACTAAGA
TCTTTTTTCAGTTCTGCTCGCTCCTACAAAAGACTCCTGCTCTTTCCAGACCGCACTTGG
AATGTGACTTTCACTGGAACAAGCAAAGCATGCTCAGGTTCATTCTACAGAAGTATGAGA
TGGCTGACACACAAGAGCAATTCTTACCCTATTCAAGACGCTCAATATACCAACGATTGG
GGAAAGAATATTCTCTTTGTGTGGGGCATACACCATCCACCTACTGATACTGAGCAAATG
AATCTATACAAAAAAGCTGATACAACAACGAGCATAACAACGGAAGATATCAATCGGACT
TTCAAACCAGTGATAGGACCAAGGCCCATTGTCAACGGTCAACAAGGGAGGATTGATTAT
TATTGGTCAGTACTAAAGCCAGGCCAGACATTGCGAATAAGATCCAATGGGAATTTAATT
GCTCCATGGTATGGACACATTCTTTCAGGAGAAAGCCATGGGAGAATCCTGAAGACCGAT
TTAAAAAGTGGCAACTGCGTAGTACAGTGCCAAACTGAGAAAGGTGGTTTGAATACGACA
TTGCCATTCCACAATGTCAGCAAGTATGCATTTGGGAACTGCCCCAAATATGTTGGAGTG
AAGAGTCTCAAACTGGCAGTTGGTCTAAGAAATGTGCCTGCTACATCAGGTAGAGGGTTA
TTTGGTGCCATAGCTGGATTCATAGAAGGAGGTTGGCCAGGGCTAGTTGCAGGCTGGTAC
GGATTTCAGCATTCAAATGATCAAGGAGTCGGAATGGCCGCAGACAGAGAGTCAACTCAA
ACAGCAGTCAACAAGATAACATCCAAAGTAAATAATATAATCGATAAGATGAACAAGCAA
TATGAAATCATTGATCATGAGTTCAATGAAATTGAAGCCAGACTCAATATGATAAACAAT
AAGATTGATGATCAAATACAAGACATCTGGGCGTATAATGCAGAATTACTAGTACTGCTT
GAAAATCAGAAAACACTTGATGAGCATGATGCAAATGTTAACAATCTGTACAATAAGGTG
AAGAGAGCATTGGGGTCTAATGCAATAGAGGATGGGAAGGGGTGCTTCGAGTTGTATCAC
AAATGTGATGATCAATGCATGGAAACAATTAGAAACGGGACTTATGACATGGTGAAGTAT
AAAGAAGAATCAAAATTAGAAAGGCAGAAAATAGAAGGGGTGAAACTGGAGTCTGAAGGA
ACTTACAAAATTCTTACCATTTATTCGACCGTCGCCTCATCTCTCGTGCTCGCAATAGGG
TTTGCTGCCTTCATGTTCTGGGCCATGTCAAACGGATCTTGCAGATGCAACATTTGTATA
TAA
>gi|66733530|gb|DQ064374.1| Influenza A virus (A/duck/Nanjing/2/97(H9N2)) hemagglutinin (HA) gene, complete cds
AGCAAAAGCAGGGGAACTTCACAACCAGTCAAGATGGAAACAACATCACTAATAACTATA
CTACTACTAGTAACAACAAGCAATGCAGATAAAATCTGCATCGGCTACCAATCAACAAAC
TCCACAGAAACTGTGGATACGCTAGCAGAAAACAATGTTCCTGTGACACATGCCAAAGAA
TTGCTCCACACAGAGCACAATGGGATGCTGTGTGCAACAAATCTGGGACATCCTCTCATT
CTAGACACCTGTACCATTGAAGGACTGATCTATGGCAACCCTTCTTGTGATCTGCTGTTA
GGAGGAGGAGAATGGTCCTACATCGTCGAAAGACCATCGGCTGTTAATGGAATGTGTTAC
CCCGGGAATGTAGAAAACCTAGAGGAACTAAGGTCACTTTTTAGTTCTGCTAGTTCATAC
CAAAGAATCCAGATCTTTCCAGACACGATCTGGAATGTGTCTTACAGTGGAACAAGCAAA
GCATGTTCAGATTCATTCTACAGGAGCATGAGATGGTTGACTCAAAAGGACAACGCTTAC
CCTATACAAGACGCCCAATACACAAATAATAGAGGAAAGAGCATCCTTTTCATGTGGGGC
ATAAATCACCCACCCACCGATACTACACAGACAAATCTGTATACAAGGACTGACACAACA
ACAAGTGTGACAACAGAAGATATAGATAGGACCTTCAAACCAGTGATAGGGCCAAGGCCC
CTTGTCAATGGTCAGCAGGGAAGAATTGATTATTATTGGTCGGTATTGAAACCAGGTCAG
ACATTGCGAGTAAGATCCGATGGGAATCTAATTGCTCCATGGTATGGACACATTCTTTCA
GGAGAGAGCCACGGAAGAATCCTGAAGACTGATTTAAACAGTGGTAACTGTGTAGTGCAA
TGTCAGACTGAAAGAGGTGGCTTAAACACTACATTGCCCTTCCAAAATGTCAGTAAATAT
GCATTTGGAAACTGCCCAAAGTATGTTGGAGTAAAGAGTCTCAAACTGGCAGTTGGTCTA
AGGAATGTGCCTGCTAGATCAAGTAGAGGACTATTTGGGGCCATAACTGGATTCATAGAG
GGAGGTTGGTCAGGGCTAGTCGCTGGTTGGTATGGGTTCCAGCATTCAAATGATCAAGGG
GTTGGTATAGCTGCAGATAGAGACTCAACTCAAAAGGCAATTGACAAAATAACATCCAAA
GTGAATAATATGGTCGATAAAATGAACAAGCAATATGAAATTATTGATCATGAATTCAGC
GAGATTAATAATAAGATTGATGACCAAATACAAGACATATGGGCATATAACGCAGAATTG
CTAGTGTTGCTTGAAAATCAGAAAACACTCGATGAGCATGATGCGAATGTAAACAATCTA
TATAACAAAGTGAAGAGGGCACTGGGTTCCAATGCAATGGAAGATGGGAAAGGATGTTTC
GAGCTATACCATAAATGTGATGATCAGTGCATGGAGACAATTCGGAACGGGACCTATAAC
AGGAGAAAATATAAAGAGGAATCAAGACTAGAAAGACAGAAAATAGAAGGGGTCAAGCTG
GAATCTGAAGGAACTTACAAAATCCTCACCATTTATTCGACTGTCGCCTCATCTCTTGTG
GTTGCAATGGGGTTTGCTGCCTTCTTGTTCTGGGCCATGTCCAATGGATCTTGCAGATGC
AACATTCGTATATAATTGGCAAAAACACCCTTGTTTCTACT
>gi|66733528|gb|DQ064373.1| Influenza A virus (A/duck/Nanjing/1/97(H9N2)) hemagglutinin (HA) gene, complete cds
AGCAAAAGCAGGGGAAATTCACAACCAGTCAAGATGGAAACAACATCACTAATAACTATA
CTACTACTAGTAACAACAAGCAATGCAGATAAAATCTGCATCGGCTACCAATCAACAAAC
TCCACAGAAACTGTGGATACGCTAGCAGAAAACAATGTTCCTGTGACACATGCCAAAGAA
TTGCTCCACACAGAGCACAATGGGATGCTGTGTGCAACAAGTCTGGGACATCCTCTCATT
CTAGACACCTGTACCATTGAGGGACTGATCTATGGCAACCCTTCTTGTGATCTGCTGTTA
GGAGGAGGAAAATGGTCCTACATCGTCGAAAGACCATCGGCTGTTAATGGAATGTGTTAC
CCCGGGAATGTAGAAAACCTAGAGGAACTAAGGTCACTTTTTAGTTCTGCTAGTTCATAC
CAAAGAATCCAGATCTTTCCAGACACGATCTGGAATGTGTCTTACAGTGGAACAAGCAAA
GCATGTTCAGATTCATTCTACAGGAGCATGAGATGGTTGACTCAAAAGGACAACGCTTAC
CCTATTCAAGACGCCCAATACACAAATAATAGAGGAAAGAGCATCCTTTTCATGTGGGGC
ATAAATCACCCACCCACCGATACTACACAGACAAATCTGTATACAAGGACTGACACAACA
ACAAGTGTGACAACAGAAGATATAGATAGGACCTTCAAACCAGTGATAGGGCCAAGGCCC
CTTGTCAATGGTCAGCAGGGAAGAATTGATTATTATTGGTCGGTATTGAAACCAGGTCAG
ACATTGCGAGTAAGATCCGATGGGAATCTAATTGCTCCATGGTATGGACACATTCTTTCA
GGAGAGAGCCACGGAAGAATCCTGAAGACTGATTTAAACAGTGGTAACTGTGTAGTGCAA
TGTCAGACTGAAAGAGGTGGCTTAAACACTACATTGCCTTTCCAAAATGTCAGTAAATAT
GCATTTGGAAACTGCCCAAAGTATGTTGGAGTAAAGAGTCTCAAACTGGCAGTTGGTCTA
AGGAATGTGCCTGCTAGATCAAGTAGAGGACTATTTGGGGCCATAGCTGGATTCATAGAG
GGAGGTTGGTCAGGGCTAGTCGCTGGTTGGTATGGGTTCCAGCATTCAAATGATCAAGGG
GTTGGTATAGCTGCAGATAGAGACTCAACTCAAAAGGCAATTGACAAAATAACATCCAAA
GTGAATAATATGGTCGATAAAATGAACAAGCAATATGAAATTATTGATCATGAATTCAGC
GAGATTGAAACTAGACTCAATATGATCGATGATAAGATTGATGACCAAATACAAGACATA
TGGGCATATAACGCAGAATTGCTAGTGTTGCTTGAAAATCAGAAAACACTCGATGAGCAT
GATGCGAATGTAAACAATCTATATAACAAAGTGAAGAGGGCACTGGGTTCCAATGCAATG
GAAGATGGGAAAGGATGTTTCGAGCTATACCATAAATGTGATGATCAGTGCATGGAGACA
ATTCGGAACGGGACCTATAACAGGAGAAAATATAAAGAGGAATCAAGACTAGAAAGACAG
AAAATAGAAGGGGTCAAGCTGGAATCTGAAGGAACTTACAAAATCCTCACCATTTATTCG
ACTGTCGCCTCATCTCTTGTGGTTGCAATGGGGTTTGCTGCCTTCTTGTTCTGGGCCATG
TCCAATGGATCTTGCAGATGCAACATTTGTATATAATTGGCAAAAACACCCTTGTTTCTA
CT
>gi|284930010|gb|GU471798.1| Influenza A virus (A/duck/Fujian/T14/2007(H9N2)) segment 4 hemagglutinin (HA) gene, complete cds
ATGGAAGTAGTATCACTAATAACTATACTACTAGTAGTAACACTAAGCAATGCAGATAAA
ATCTGCATCGGCTACCAATCAACAAACTCCACAGAAACTGTAGACACGCTAACAGAAAAC
AATGTTCCTGTGACACATGCCAAAGAATTACTCCACACAGAGCACAATGGGATGCTATGT
GCAACAAATCTGGGACATCCTCTTATTCTAGACACCTGTACCATTGAAGGGCTAATCTAT
GGCAACCCTTCTTGTGATCTACTGCTGGAAGGAAGAGAATGGTCCTATATCGTCGAAAGA
CCATCGGCTGTTAATGGATTGTGTTACCCCGGAAATGTAGAAAACCTAGAAGAACTAAGG
TCACTTTTTAGTTCTGCTAGTTCTTACCAAAGAATCCAGATCTTTCCAGACACAATCTGG
AATGTGTCTTATAGTGGAACAAGCAAAGCATGTTCAGATTCATTCTACAGGAGCATGAGA
TGGTTGACTCAAAAGAACAACGCTTACCCTGTTCAAGACGCCCAATACACAAATAATAGA
GGAAAGAGCATTCTGTTCATGTGGGGTATAAATCACCTACCCACTGATACTGCGCAGACA
AATCTGTACACAAGGACTGACACAACAACAAGTGTGGCAACAGAAGATATAAATAGGACC
TTCAAACCATTGATAGGGCCAAGGCCTCTTGTCAATGGTCAGCAAGGAAGGATTGATTAT
TATTGGGCGGTATTGAAACCAGGTCAGACATTGCGAGTAAGATCCAATGGGAATCTAATC
GCTCCATGGTATGGACACATTCTTTCAGGAGAGAGCCACGGAAGAATCTTGAAGACGGAT
TTAAACAGTGGTAACTGTGTAGTGCAATGTCAGACAGAAAGAGGTGGCTTGAATACTACA
TTGCCATTCCACAATGTAAGTAAGTATGCATTTGGAAACTGCCCAAAATATGTTGGAATA
AAGAGTCTCAAACTGGCAGTTGGTCTGAGGAATGTGCCTGCTAGATCAAGTAGAGGATTA
TTTGGAGCCATAGCTGGATTCATAGAGGGAGGTTGGTCAGGACTAGTTGCTGGTTGGTAT
GGGTTCCAGCATTCAAATGATCAAGGAACTGGTATGGCTGCAGATAGAGACTCAACTCAA
AAGGCAATTGACAAAATAACGTCCAAAGTAAATAATATAGTCGATAAGATGAACAAACAG
TATGAAATTATTGATCATGAATTCAGCGAGGTTGAAACTAGACTCAATATGATCAATAAT
AAGATTGATGACCAAATTCAAGACATATGGGCATATAATGCAGAATTGCTAGTACTGCTT
GAAAACCAGAAAACGCTCGATGAGCATGATGCGAATGTGAACAATCTATATAACAAAGTG
AAGAGGGCACTGGGTTCCAATGCAGTGGAAGATGGGAAAGGATGCTTCGAGCTATACCAT
AAATGTGATGACCAGTGCATGGAGACAATTCGGAACGGGACCTATAACAGAAGAAAGTAT
AAAGAGGAATCAAGACTAGAGAGACAGAAAATAGAAGGGGTCAAACTGGAATCTGAAGGA
ACCTACAAAATCCTCACCATTTATTCGACTGTCGCCTCATCTCTTGTTATTGCAATGGGG
TTTGCTGCCTTCTTGTTCTGGGCCATGTCCAATGGATCTTGCAGATGCAACATTTGTATA
TAA
>gi|284930008|gb|GU471797.1| Influenza A virus (A/duck/Fujian/T7/2007(H9N2)) segment 4 hemagglutinin (HA) gene, complete cds
ATGGAAGTAGTATCACTAATAACTATACTACTAGTAGTAACACTAAGCAATGCAGATAAA
ATCTGCATCGGCTACCAATCAACAAACTCCACAGAAACTGTAGACACGCTAACAGAAAAC
AATGTTCCTGTGACACATGCCAAAGAATTACTCCACACAGAGCACAATGGGATGCTATGT
GCAACAAATCTGGGACATCCTCTTATTCTAGACACCTGTACCATTGAAGGGCTAATCTAT
GGCAACCCTTCTTGTGATCTACTGCTGGGAGGAAGAGAATGGTCCTATATCGTCGAAAGA
CCATCGGCTGTTAATGGATTGTGTTACCCCGGAAATGTAGAAAACCTAGAAGAACTAAGG
TCACTTTTTAGTTCTGCTAGTTCTTACCAAAGAATCCAGATCTTTCCAGACACAATCTGG
AATGTGTCTTATAGTGGGACAAGCAAAGCATGTTCAGATTCATTCTACAGGAGCATGAGA
TGGTTGACTCAAAAGAACAACGCTTACCCTGTTCAAGACGCCCAACACACAAATAATAGA
GGAAAGAACATTCTGTTCATGTGGGGTATAAATCACCCACCCACTGATACTGCGCAGACA
AATCTGTACACAAGGACTGACACAACAACAAGTGTGGCAACAGAAGATATAAATAGGACC
TTCAAACCATTGATAGGGCCAAGGCCTCTTGTCAATGGTCAGCAAGGAAGGATTGATTAT
TATTGGGCGGTATTGAAACCAGGTCAGACATTGCGAGTAAGATCCAATGGGAATCCAATC
GCTCCATGGTATGGACACATTCTTTCAGGAGAGAGCCACGGAAGAATCCTGAAGACGGAT
TTAAACAGTGGTAACTGTGTAGTGCAATGTCAGACAGAAAGAGGTGGCTTGAATACTACA
TTGCCATTCCACAATGTAAGTAAGTATGCATTTGGAAACTGCCCAAAATATGTTGGAATA
AAGAGTCTCAAACTGGCAGTTGGTCTGAGGAATGTGCCTGCTAGATCAAGTAGAGGATTA
TTTGGAGCCATAGCTGGATTCATGGAGGGAGGTTGGTCAGGACTAGTTGCTGGTTGGTAT
GGGTTCCAGCATTCAAATGATCAAGGAACTGGTATGGCTGCAGATAGAGACTCAACTCAA
AAGGCAATTGACAAAATAACGTCCAAAGTAAATAATATAGTCGATAAGATGAACAAACAG
TATGAAATTATTGATCATGAATTCAGCGAGGTTGAAACTAGACTCAATATGATCAATAAT
AAGATTGATGACCAAATTCAAGACATATGGGCATATAATGCAGAATTGCTAGTACTGCTT
GAAAACCAGAAAACGCTCGATGAGCATGATGCGAATGTGAACAATCTATATAACAAAGTG
AAGAGGGCACTGGGTTCCAATGCAGTGGAAGATGGGAAAGGATGCTTCGAGCTATACCAT
AAATGTGATGACCAGTGCATGGAGACAATTCGGAACGGGACCTATAACAGAAGAAAGTAT
AAAGAGGAATCAAGACTAGAGAGACAGAAAATAGAAGGGGTCAAACTGGAATCTGAAGGA
ACCTACAAAATCCTCACCATTTATTCGACTGTCGCCTCATCTCTTGTTATTGCAATGGGG
TTTGCTGCCTTCTTGTTCTGGGCCATGTCCAATGGATCTTGCAGATGCAACATTTGTATA
TAA
>gi|333125846|gb|JF916721.1| Influenza A virus (A/duck/Fujian/MH/2003(H9N2)) segment 4 hemagglutinin (HA) gene, complete cds
AGCAAAAGCCGTGGAACTTCACAACCAGTCAAGATGGAAACAATATCACTAATAACTATA
CTACTACTAGTAACAACAAGCAATGCAGATAAAATCTGCATCGGCTACCAATCAACAAAC
TCCACAGAAACTGTGGATACGCTAGCAGAAAACAATGTTCCTGTGACACATGCCAAAGAA
TTGCTCCACACAGAGCACAATGGGATGCTGTGTGCAACAAATCTGGGACATCCTCTCATT
CTAGACACCTGTACCATTGAAGGACTGATCTATGGCAACCCTTCTTGTGATCTGCTGTTA
GGAAGAGGAGAATGGTCCTACATCGTCGAAAGACCATCGGCTGTTAATGGAATGTGTTAC
CCCGGGAATGTAGAAAACCTAGAGGAACTAAGGTCACTTTTTAGTTCTGCTAGTTCATAC
CAAAGAATCCAGATCTTTCCAGACACGATCTGGAATGTGTCTTACAGTGGAACAAGCAAA
GCATGTTCAGATTCATTCTACAGGAGCATGAGATGGTTGACTCAAAAGGACAACGCTTAC
CCTATTCAAGACGCCCAATACACAAATAATAGAGGAAAGAGCATCCTTTTCATGTGGGGC
ATAAATCACCCACCCACCGATACTGCACAGACAAATCTGTATACAAGGACTGACACAACA
ACAAGTGTGACAACAGAAGATATAGATAGGACCTTCAAACCAGTGATAGGGCCAAGGCCC
CTTGTCAATGGTCAGCAGGGAAGAATTGATTATTATTGGTCGGTATTGAAACCAGGTCAG
ACATTGCGAGTAAGATCCGATGGGAATCTAATTGCTCCATGGTATGGACACATTCTTTCA
GGAGAGAGCCACGGAAGAATCCTGAAGACTGATTTAAACAGTGGTAACTGTGTAGTGCAA
TGTCAGACTGAAAGAGGTGGCTTAAACACTACATTGCCATTCCAAAATGTCAGTAAATAT
GCATTTGGAAACTGCCCAAAGTATGTTGGAGTAAAGAGTCTCAAACTGGCAGTTGGTCTA
AGGAATGTGCCTGCTAGATCAAGTAGAGGACTATTTGGGGCCATAGCTGGATTCATAGAG
GGAGGTTGGTCAGGGCTAGTCGCTGGTTGGTATGGGTTCCAGCATTCAAATGATCAAGGG
GTTGGTATGGCTGCAGATAGAGACTCAACTCAAAAGGCAATTGACAAAATAACATCCAAA
GTGAATAATATGGTCGATAAAATGAACAAGCAATATGAAATTATTGATCATGAATTCAGC
GAGGTTGAAACTAGACTCAATATGATCAATAATAAGATTGATGACCAAATACAAGACATA
TGGGCATATAACGCAGAATTGCTAGTGTTGCTTGAAAATCAGAAAACACTCGATGAGCAT
GATGCGAATGTAAACAATCTATATAACAAAGTGAAGAGGGCACTGGGTTCCAATGCAATG
GAAGATGGGAAAGGATGTTTCGAGCTATACCATAAATGTGATGATCAGTGCATGGAGACA
ATTCGGAACGGGACCTATAACAGGAGAAAGTATAAAGAGGAATCAAGACTAGAAAGACAG
AAAATAGAAGGGGTCAAGCTGGAATCTGAAGGAACTTACAAAATCCTCACCATTTATTCG
ACTGTCGCCTCATCTCTTGTGATTGCAATGGGGTTTGCTGCCTTCTTGTATTGTACCATG
TCCAATGGATCTTGCAGATGCAACATTTGTATATAATTGGCAAAAACACCCTTGTTTCTA
CT
>gi|47157066|gb|AY603067.1| Influenza A virus (A/duck/China(H9N2)) hemagglutinin (HA) gene, complete cds
ATGGAAACAATATCACTAATAACTATACTACTAGTAGTAACAGTAAGCAATGCAGATAAA
ATCTGCATCGGCTACCAATCAACAAACTCCACAGAAACTGTAGACACGCTAACAGAAAAC
AATGTTCCTGTGACACATGCCAAAGAATTGCTCCACACAGAGCACAATGGGATGCTGTGT
GCAACAAATCTGGGACATCCTCTTATTCTAGACACCTGTACCATTGAAGGACTAATCTAT
GGCAACCCTTCTTGTAATCTACTGTTGGGAGGAAGAGAATGGTCCTACATCGTCGAAAGA
CCATCGGCTGTTAATGGGTTGTGTTACCCCGGTAATGTAGAAAACCTAGAAGAACTAAGG
TCACTTTTTAGCTCTGCTAGTTCTTACCAAAGCATCCAGATCTTTCCAGACACAATCTGG
AATGTGTCTTACAGTGGGACAAGCAAAGCATGTTCAGATTCATTCTACAGAAGCATGAGA
TGGTTGACCCAAAAGAACAACACTTACCCTATTCAAGACGCCCAATACACAAATAATAGA
GGAAAGAACATTCTTTTCATGTGGGGCATAAATCACCCACCCACTGATACTGTGCAGACA
AATCTGTACACAAGGACTGACACAACAACAAGTGTGGCAACAGAAGATATAAATAGGACC
TTCAAACCATTGATAGGGCCAAGGCCTCTTGTCAATGGTCAGCAGGGAAGAATTGATTAT
TATTGGTCGGTATTGAAACCAGGTCAGACATTGCGAGTAAGATCCAATGGGAATCTAATC
GCTCCATGGTATGGGCACATTCTTTCAGGAGAGAGCCACGGAAGAATCCTGAAGACTGAT
TTAAACAGTGGTAACTGTGTAGTGCAATGTCAGACAGAAAGAGGTGGCTTGAATACTACA
TTGCCATTCCACAATGTAAGTAAGTATGCATTTGGAAACTGCCCAAAATATGTTGGAGTA
AAGAGTCTCGAATTGGCAGTTGGTCTGAGGAATGTGCCTGCTAGATCAAGTAGAGGACTA
TTTGGAGCCATAGCTGGATTCATAGAGGGAGGTTGGTCAGGGCTAGTCGCTGGTTGGTAT
GGGTTCCAGCATTCAAATGATCAAGGGGTTGGTATGGCTGCAGATAGAGACTCAACTCAA
AAGGCAATTGACAAAATAACATCCAAAGTGAATAATATAGTCGATAAAATGAACAAACAG
TATGAAATTATTGATCATGAATTCAGCGAGGTTGGAACTAGACTCAATATGATCAATGAT
AAGATTGATGACCAAATTCAAGACATATGGGCATATAACGCAGAATTGCTAGTGCTGCTT
GAAAACCAGAAAACACTCGATGAGCATGATGCGAATGTAAACAATCTCTATAACAAAGTG
AAAAGGACACTGGGTTCCAATGCAGTGGAAGATGGGAAAGGATGTTTCGAGCTATACCAT
AAATGTGATGACCAGTGCATGGAGACAATTCGGAACGGGACCTATAACAGGAGAAAGTAT
AAAGAGGAATCAAGACTAGAAAGACGGAAAATAGAAGGGGTCAAGCTGGAATCTGAAGGA
ACTTACAAAATCCTCACCATTTATTCGACTGTCGCCTCATCTCTTGTGATTGCAATGGGG
TTTGCTGCCTTCTTGTTCTGGGCCATGTCCAATGGATCTTGCAGATGCAACATTTGTATA
TAA
>gi|85658759|dbj|AB125928.2| Influenza A virus (A/duck/Hokkaido/49/98(H9N2)) HA gene for hemagglutinin, complete cds
ATTTTATAACCAGCCAAAATGGAAATAATAGCACTAATAGCTATACTGTTAGTGACAACA
ACAAGCAATGCAGATAAAATCTGCATTGGCTACCAGTCAACAAACTCCACGGAAACTGTT
GACACACTAATAGAAAACAATGTTCCTGTGACACATACCAAAGAATTGCTACACACAGAG
CACAATGGGATGCTGTGTGCAACAAACCTGGGGCACCCTCTCATCCTAGACACCTGCACC
ATCGAAGGACTGGTATACGGCAATCCTTCTTGTGACTTGCTACTGGGAGGAAAAGAATGG
TCTTACATTGTCGAAAGATCATCAGCTATCAATGGGATGTGTTACCCTGGAAATGTAGAG
AACCTGGAAGAACTCAGATCTTTTTTCAGCTCTGCTAATTCCTATCAAAGAATCCAGATC
TTTCCAGACACAATTTGGAATGTGACTTACACTGGAACAAGCAAAGCATGTTCAAACTCA
TTCTACAGGAGTATGAGATGGCTGACACACAAGAGCAATTCCTATCCTTTTCAAGACGCC
CAATATACCAACAATGAAGGGAAGAATATTCTCTTTATGTGGGGCATACATCATCCACCT
ACTGACACTGAACAGACAAATTTATACAAAAACGCTGACACTACAACAAGTGTGACGACA
GAAGATATCAATCGAACTTTCAAACCAGTGATAGGCCCAAGGCCTCTTGTCAATGGTCAA
CAGGGGAGAATTGATTATTATTGGTCAGTACTAAAGCCAGGTCAAACATTGCGGGTGAGG
TCAAATGGGAATTTAATTGCCCCGTGGTATGGACACATTCTCTCAGGAGAAAGCCATGGA
AGAATCCTAAAGACTGATTTGAACAGTGGCAACTGCGTAGTACAATGTCAAACTGAGAAA
GGTGGTTTGAACACGACCTTGCCCTTCCACAATGTCAGCAAATATGCATTTGGGAACTGC
CCCAAATACGTTGGTGTGAAGAGTCTCAAACTGGCAGTCGGCCTGAGGAATGTGCCTGCT
GCATCAGATAGAGGGCTGTTTGGTGCCATAGCTGGATTCATAGAAGGAGGTTGGCCAGGG
CTAGTTGCCGGCTGGTACGGTTTTCAGCATTCAAATGATCAAGGAGTTGGAATAGCTGCA
GACAGGGAATCAACTCAAGAGGCAGTTGACAAGATAATATTCAAAGTAAATAATATAATC
GACAAAATGAACAAGCAGTATGAAATCATTGATCATGAATTCAGTGAGATCGAAGCCAGA
CTCAATATGATCAACAACAAGATTGATGACCAAATACAGGACATCTGGGCATACAATGCA
GAATTACTAGTACTACTTGAAAACCAGAAAACACTCGATGAGCATGATGCAAATGTGAAT
AATCTATATAACAAGGTGAAGAGAGCATTAGGTTCAAATGCAATAGAAGATGGAAATGGA
TGCTTCGAATTGTACCACAAGTGTGATGATCAATGCATGGAAACGATTAGAAATGGGACC
TATGATAGGCAAAAGTATCAAGAAGAATCAAAACTAGAAAGGCAGAAAATAGAAGGGGTG
AAATTGGAATCTGAAGAAACTTACAAGATACTCACCATTTATTCGACTGTTGCCTCATCT
CTTGTGCTTGCAGTGGGGTTTGCTGCCTTTCTGTTCTGGGCCATGTCCAATGGATCTTGC
AGATGCAACATTTGTATATAATTAGCA
>gi|509138799|gb|KF142481.1| Influenza A virus (A/duck/Jiangsu/1/2008(H9N2)) segment 4 hemagglutinin (HA) gene, complete cds
AGCAAAAGCAGGGGAATTTCACAACCAGTCAAAATGGAAACAATATCACTAATAGCTATA
CTACTAGTAGTAACAGTAAGCAATGCAGATAAAATCTGCATCGGCTACCAATCAACAAAC
TCCACAGAAACTGTGGATACGCTAACAGAAAACAATGTCCCTGTGACACATGCTAAAGAA
TTGCTCCACACAGAGCACAATGGGATGCTGTGTGCAACAAATCTGGGACATCCTCTCATT
CTAAACACCTGTACCATTGAAGGACTGATCTATGGCAACCCTTCTTGTGATCAGCTGTTG
GGAGGAGGAAAATGGTCCTACATCGTCGAAAGACCATCGGCCGTTAATGGAATGTGTTAC
CCCGGGAATGTAGAAAACCTAGAGGAACTAAGATCACTCTTTAGTTCTGCTAGTTCCTAC
CAAAAAATTCAGATCTTTCCAGACACGATCTGGAATGTGTCTTACAGTGGAACAAGCAAA
GCATGTTCAGATTCATTCTACAGGAGCATGAGATGGCTGACTCAAAAGAACAACGCTTAC
CCTATTCAAGACGCCCAATACACAAATAATAGAGGAAAGAGCATTCTTTTCATGTGGGGC
ATAAATCACCCACCCACCGATACTGCACAGACAAATTTGTACACAAGGACCGACACAACA
ACAAGTGTGACAACAGAAGATATAAATAGAACCTTCAAACCAATGATAGGGCCAAGGCCC
CTTGTCAATGGTCAGCAGGGGAGAATTGATTATTATTGGTCGGTATTAAAACCAGGTCAG
ACATTGCGAATAAGATCCAATGGGAATCTAATTGCTCCATGGTATGGACACATTCTTTCA
GGAGAGAGCCACGGAAGAATCCTGAAGACTGATTTAAACAGTGGTAACTGTGTAGTGCAA
TGTCAGACTGAAAGAGGTGGCTTAAACACCACATTGCCGTTCCACAATGTCAGTAAATAT
GCATTTGGAAACTGCCCAAAGTATGTTGGAGTAAAGAGTCTCAAACTGGCAGTTGGTCTA
AGAAATGTGCCTGCTAGATCAAGTAGAGGACTATTTGGGGCTATAGCTGGTTTCATAGAG
GGAGGTTGGTCAGGGTTAGTCGCTGGTTGGTATGGGTTCCAGCATTCAAATGATCAAGGG
GTAGGTATGGCTGCAGATAGAGAATCAACTCAAAGGGCAATTGACAAAATAACATCCAAA
GTGAATAATATAGTCGATAAAATGAACAAGCAGTATGAAATTATTGATCATGAATTCAGC
GAGGTTGAAACTAGACTCAATATGATCAATAATAAGATTGATGATCAAATACAAGACATA
TGGGCTTATAACGCAGAATTGCTAGTGCTGCTTGAAAATCAGAAAACACTCGATGAACAT
GATGCAAATGTAAACAATCTATATAACAAAGTGAAGAGGGCACTGGGTTCCAATGCCATG
GAAGACGGGAAAGGATGTTTTGAGCTATACCATAAATGTGATGATCAGTGCATGGAGACA
ATTCGGAACGGGACCTATAACAGGAGAAAGTATAAAGAGGAAGCAAAACTAGAAAGACAG
AAAATAGAAGGGGTCAAGCTGGAATCTGAAGGAACTTACAAAATCCTCACCATTTATTCG
ACTGTCGCCTCATCTCTTGTGATTGCAATGGGGTTTGCTGCCTTCTTGTTCTGGGCCATG
TCCAATGGATCTTGCAGATGCAACATTTGTATATAATTGGCAAAAACACCCTTGTTTCTA
CT
>gi|472401421|gb|KC757788.1| Influenza A virus (A/duck/Bangladesh/1231/2009(H9N2)) segment 4 hemagglutinin (HA) gene, complete cds
ATGGAAACAATATCACTGATAACTATACTACTATTAGTAACAACAAGCAACGCAGATAAA
ATCTGTATCGGCCACCAATCAACAAATTCCACAGAAACCGTGGACACGCTAACAGAAACT
AATGTTCCTGTGACACATGCCAAAGAATTGCTCCACACGGAACACAATGGGATGCTGTGT
GCAACTGATCTAGGACATCCCCTCATCCTAGATACATGCACTATTGAAGGACTGATCTAT
GGCAATCCTTCTTGTGACCTTCTGCTGGGAGGAAGGGAATGGTCCTACATCGTCGAAAGA
CCATCGGCAGTGAATGGAACGTGTTACCCTGGGAATGTAGAAAACTTAGAGGAACTCAGA
ACACTTTTTAGTTCCTCCAGTTCCTACAAAAGAATCCAAATCTTCCCAGACACAATCTGG
AATGTGACTTACACTGGAACAAGCAAATCATGTTCAGATTCCTTCTATAGGAATATGAGA
TGGCTGACTCAAAAGAACGGGCTTTACCCTATTCAAGATGCTCAATACACAAACAATCAG
GGAAAGGACATTCTTTTTGTGTGGGGCATACATCATCCACCCACTGATACTGCACAGACG
AATTTGTACACAAGAACCGACACAACAACAAGCGTGACAACAGAAAATTTGGATAGGACC
TTCAAACCGTTAATAGGGCCAAGGCCACTTGTTAATGGTCTAATTGGAAGAATTAATTAT
TATTGGTCAGTACTAAAACCAGGCCAGACATTGCGAGTAAGATCCAATGGGAATTTAATT
GCTCCATGGTATGGACACGTTCTCTCAGGAGAAAGCCATGGGAGAATCCTGAAGACTAAG
TTGAACAGCGGTAATTGCGTAGTGCAATGTCAGACTGAAAAAGGTGGCTTAAACAGTACA
CTGCCATTCCACAATATCAGTAAATATGCATTCGGGAACTGCCCCAAATATATTGGAGTC
AAGAGTCTCAAACTGGCAATCGGTCTGAGAAACGTGCCTGCCAAGTCAAGTAGAGGACTA
TTTGGAGCCATAGCTGGATTCATAGAAGGGGGTTGGCCAGGGCTAGTTGCTGGTTGGTAT
GGTTTCCAGCATTCTAATGATCAAGGAGTTGGTATGGCAGCAGATAGGGTTTCAACTCAA
AAGGCAGTTGATAGAATAACATCCAAGGTAAATAATATAGTAGATAAAATGAACAAGCAA
TATGAAATAATTGATCATGAATTCAGTGAGGTTGAAACTAGACTCAATATGATCAATAAT
AAAATTGATGACCAAATACAAGACGTATGGGCATATAATGCAGAATTGCTAGTATTACTT
GAAAATCAGAAAACACTCGATGAGCATGACGCAAACGTGAACAATCTGTATAACAGGGTG
AAAAGGGCCCTGGGCTCGAATGCGATGGAAGATGGAAAGGGTTGTTTCGAGCTATACCAT
AAATGTGATGACCAATGCATGGAAACAATTCGAAACGGGACCTATAATAGGAGAAAGTAC
AAAGAGGAATCAAGACTAGAAAGGCAGAAAATAGAAGGGATAAAGCTGGAATCTGAGGGG
ACTTACAAAATCCTTACTATTTATTCGACTGTCGCCTCATCTCTTGTACTTGCAATGGGG
TTTGCTGCCTTCTTGTTCTGGGCCATGTCCAATGGGTCATGCAGGTGCAACATTTGTATA
TAATTAG
>gi|474455012|gb|KC768041.1| Influenza A virus (A/duck/Shanghai/C164/2009(H9N2)) segment 4 hemagglutinin (HA) gene, complete cds
ATGGAAGTAGTATCACTAATAACTATGCTACTAGTAGTAACAGTAAGCAATGCAGATAAA
ATCTGCATCGGCTACCAATCAACAAACTCCACAGAAACTGTAGACACACTAACAGAAAAC
AATGTCCCTGTAACACATGCCAAAGAATTGCTCCACACAGAGCATAATGGGATGCTGTGT
GCAACAAGCTTGGGACATCCTCTTATTCTAGACACCTGTACCATTGAAGGACTAATCTAT
GGCAATCCTTCTTGTGATCTACTGTTGGGAGGAAGAGAATGGTCCTATATCGTCGAGAGA
CCAACGGCTGTTAATGGATTGTGTTACCCCGGGAATGTAGAAAATCTAGAAGAGCTAAGA
TCACTTTTTAGTTCTGCTAGTTCCTACCAAAGGATCCAGATTTTTCCAGACACAATCTGG
AATGTGTCTTACAGTGGGACGAGCAAAGCATGTTCAGATTCATTTTACAGAAGCATGAGA
TGGTTGACTCAAAAGAACAACGCTTACCCTATTCAAGACGCTCAATACACAAATAACCAA
GAAAAGAACATTCTTTTCATGTGGGGCATAAATCATCCACCCACCGATACTGCGCAGACA
AATCTGTACACAAGGACCGACACAACAACGAGTGTGGCAACTGAAGAAATAAATAGGACC
TTCAAACCATTGATAGGACCAAGGCCTCTTGTCAATGGTTTGCAGGGAAGAATTGACTAT
TATTGGTCGGTATTGAAACCGGGTCAAACACTGCGAATAAGATCCAATGGGAATCTAATA
GCTCCATGGTATGGACACATTCTTTCAGGAGAGAGCCATGGAAGAATCCTGAAGACTGAT
TTAAAGAGGGGTAGCTGCACAGTGCAATGTCAGACAGAAAAAGGTGGCTTAAACACAACA
TTGCCATTCCAAAACGTAAGTAAGTATGCATTTGGAAACTGCTCGAAATACATTGGAATA
AAGAGTCTCAAACTTGCAGTTGGTCTGAGGAATGTGCCTTCTAGATCTAGTAGAGGGCTA
TTCGGAGCCATAGCAGGGTTCATAGAGGGAGGTTGGTCAGGACTAGTTGCTGGTTGGTAT
GGATTCCAGCATTCAAATGACCAAGGGGTTGGTATGGCAGCAGATAGAGACTCAACCCAA
AAGGCAATTGATAAAATAACATCCAAAGTGAATAACATAGTTGACAAAATGAACAAGCAG
TATGAAATTATTGATCATGAATTCAGCGTGGTTGAAACTAGACTTAACATGATCAATAAT
AAGATTGATGATCAAATCCAAGACATATGGGCATATAATGCAGAATTGCTAGTTCTGCTT
GAAAACCAGAAAACACTCGATGAGCATGATGCAAATGTAAACAATCTATATAATAAAGTG
AAGAGGGCATTGGGTTCCAATGCGGTGGAAGATGGGAAAGGATGTTTCGAGCTATACCAC
AAATGTGATGACCAGTGCATGGAGACAATTCGGAATGGGACCTACAACAGGAGGAGGTAT
CAAGAGGAATCAAAGTTAGAAAGACAGAAAATAGAGGGGGTCAAGCTGGAATCTGAAGGA
ACTTACAAAATTCTCACCATTTATTCGACTGTCGCCTCATCTCTTGTGATTGCAATGGGG
TTTGCTGCCTTCTTGTTCTGGGCCATGTCCAATGGGTCTTGCAGATGCAACATTTGTATA
TAA
>gi|474455010|gb|KC768040.1| Influenza A virus (A/duck/Shanghai/C163/2009(H9N2)) segment 4 hemagglutinin (HA) gene, complete cds
ATGGAAGTAGTATCACTAATAACTATGCTACTAGTAGTAACAGTAAGCAATGCAGATAAA
ATCTGCATCGGCTACCAATCAACAAACTCCACAGAAACTGTAGACACACTAACAGAAAAC
AATGTCCCTGTGACACATGCCAAAGAATTGCTCCACACAGAGCATAATGGGATGCTGTGT
GCAACAAGCTTGGGACATCCTCTTATTCTAGACACCTGTACCATTGAAGGACTAATCTAT
GGCAATCCTTCTTGTGATCTACTGTTGGGAGGAAGAGAATGGTCCTATATCGTCGAGAGA
CCAACGGCTGTTAATGGATTGTGTTACCCCGGGAATGTAGAAAATCTAGAAGAGCTAAGA
ACACTTTTTAGTTCTGCTAGTTCTTATCAAAGGATCCAGATTTTTCCAGACACAATCTGG
AATGTGTCTTACAGTGGGACGAGCAAAGCATGTTCAGATTCATTTTACAGAAGCATGAGA
TGGTTGACTCAAAAGAACAACGCTTACCCTATTCAAGACGCTCAATACACAAATAATCAA
GAAAAGAACATTCTTTTCATGTGGGGCATAAATCATCCACCCACCGATACTGCGCAGACA
AATCTGTACACAAGGACAGACACAACAACGAGTGTGGCAACAGAAGAAATAAATAGGACC
TTCAAACCATTGATAGGACCAAGGCCTCTTGTCAATGGTTTGCAGGGAAGAATTGACTAT
TATTGGTCGGTATTGAAACCGGGTCAAACACTGCGAATAAGATCCGATGGGAATCTAATA
GCTCCATGGTATGGGCACATTCTTTCAGGAGAGAGCCACGGAAGAATCCTGAAGACTGAT
TTAAAGAGGGGTAGCTGCACAGTGCAATGTCAGACAGAAAAAGGTGGCTTGAACACAACA
TTGCCATTCCAAAACGTAAGTAAGTATGCATTTGGAAACTGCTCGAAATATATTGGAATA
AAGAGTCTCAAACTTGCAATTGGTCTGAGAAATGTGCCTTCTAGATCTAGTAGAGGGCTA
TTCGGAGCCATAGCAGGGTTCATAGAGGGAGGTTGGTCAGGACTAGTTGCTGGTTGGTAT
GGATTCCAGCATTCAAATGACCAAGGGGTTGGTATGGCAGCAGATAGAGACTCAACCCAA
AAGGCAATTGATAAAATAACATCCAAAGTTAATAACATAGTTGACAAAATGAACAAGCAG
TATGAAATTATTGATCATGAGTTCAGCGTGGTTGAAACTAGACTTAACATGATCAATAAT
AAGATTGATGATCAAATCCAAGACATATGGGCATATAATGCAGAATTGCTAGTTCTGCTT
GAAAACCAGAAAACACTCGATGAGCATGATGCAAATGTAAACAATCTATATAATAAAGTG
AAGAGGGCATTAGGTTCCAATGCGGTGGAAGATGGGAAAGGATGTTTCGAGCTATACCAC
AAATGTGATGACCAGTGCATGGAGACAATTCGGAACGGGACCTACAACAGGAGGAAGTAT
CAAGAGGAATCAAAGTTAGAAAGACAAAAAATAGAGGGGGTCAAGCTGGAATCTGAAGGA
ACTTATAAAATTCTCACCATTTATTCGACTGTCGCCTCATCTCTTGTGATTGCAATGGGG
TTTGCTGCCTTCTTGTTCTGGGCCATGTCCAATGGGTCTTGCAGATGCAACATTTGTATA
TAA
>gi|474455008|gb|KC768039.1| Influenza A virus (A/duck/Shanghai/C60/2007(H9N2)) segment 4 hemagglutinin (HA) gene, complete cds
ATGGAAGTAGTATCACTAATAACTATGCTACTAGTAGTAACAGTAAGCAATGCAGATAAA
ATCTGCATCGGCTACCAATCAACAAACTCCACAGAAACTGTAGACACACTAACAGAAAAC
AATGTCCCTGTGACACATGCCAAAGAATTGCTCCACACAGAGCATAATGGGATGCTGTGT
GCAACAAGCTTGGGACATCCTCTTATTCTAGACACCTGTACCATTGAAGGACTAATCTAT
GGCAATCCTTCTTGTGATCTACTGTTGGGAGGAAGAGAATGGTCCTATATCGTCGAGAGA
CCATCGGCTGTTAATGGATTGTGTTACCCCGGGAATGTAGAAAATCTAGAAGAGCTAAGG
TCACTTTTTAGTTCTGCTAGGTCTTATCAAAGGATCCAGATTTTTCCAGACACAATCTGG
AATGTGTCTTACAGTGGGACAAGCAAGGCATGTTCAGATTCATTCTACAGAAGCATGAGA
TGGTTGACCCAAAAGAACAACACTTACCCTATTCAAGACGCCCAATACACAAATAATCAA
GAAAAGAACATTCTTTTCATGTGGGGCATAAATCACCCACCCACCGATACTACGCAGACA
AATCTGTACACAAGAACCGACACAACAACAAGTGTGGCAACAGAAGAAATAAATAGGACC
TTCAAACCATTGATAGGACCAAGGCCTCTTGTCAATGGTTTGCAGGGAAGAATTGACTAT
TATTGGTCGGTATTGAAACCGGGTCAAACACTGCGAATAAGATCCAATGGGAATCTAATA
GCTCCATGGTATGGACACATTCTTTCAGGAGAGAGCCACGGAAGAATCCTGAAGACTGAT
TTAAAAAGGGGTAGCTGCACAGTGCAATGTCAGACAGAAAAAGGTGGCTTAAACACAACA
TTGCCATTCCAAAACGTAAGTAAGTATGCATTTGGAAACTGCTCGAAATATATTGGAATA
AAGAGTCTCAAACTTGCAGTTGGTCTGAGAAATGTGCCTTCTAGATCTAGTAGAGGACTA
TTCGGGGCCATAGCAGGATTCATAGAGGGAGGTTGGTCAGGACTAGTTGCTGGTTGGTAT
GGATTCCAGCATTCAAATGACCAAGGGGTTGGTATGGCAGCAGATAGAGACTCAACCCAA
AAGGCAATTGATAAAATAACATCCAAAGTGAATAACATAGTCGACAAAATGAACAAGCAG
TATGAAATTATTGATCATGAATTCAGCGAGGTTGAAACTAGACTTAATATGATCAATAAT
AAGATTGATGATCAAATCCAAGACATATGGGCATATAATGCAGAATTGCTAGTTCTGCTT
GAAAACCAGAAAACACTCGATGAGCATGATGCAAATGTAAACAATCTATATAATAAAGTG
AAGAGGGCATTGGGTTCCAATGCGGTGGAAGATGGGAAAGGATGTTTCGAGCTATACCAC
AAATGTGATGACCAGTGCATGGAGACAATTCGGAACGGGACCTACAACAGGAGGAAGTAT
CAAGAGGAATCAAAATTAGAAAGACAGAAAATAGAGGGGGTCAAGCTGGAATCTGAAGGA
ACTTACAAAATCCTCACCATTTATTCGACTGTCGCCTCATCTCTTGTGATTGCAATGGGG
TTTGCTGCCTTCTTGTTCTGGGCCATGTCCAATGGGTCTTGCAGATGCAACATTTGTATA
TAA
>gi|333125622|gb|JF916713.1| Influenza A virus (A/Muscovy duck/Fujian/CL/1997(H9N2)) segment 4 hemagglutinin (HA) gene, complete cds
TTCACAACCAGTCAAGATGGAAACAACATCACTAATAACTATACTACTAGTAGTAACAAC
AAGCAATGCAGATAAAATCTGCATCGGCTACCAATCAACAAACTCCACAGAAACTGTGGA
TACGCTAGCAGAAAACAATGTTCCTGTGACACATGCCAAAGAATTGCTCCACACAGAGCA
CAATGGGATGCTGTGTGCAACAAATCTGGGACATCCTCTCATTCTAGACACCTGTACCAT
TGAAGGACTGATCTATGGCAACCCTTCTTGTGATCTGCTGTTAGGAAGAGGAGAATGGTC
ATACATCGTCGAAAGACCATCGGCTGTTAATGGAATGTGTTACCCCGGGAATGTAGAAAA
CCTAGAGGAACTAAGGTCACTTTTTAGTTCTGCTAGTTCATACCAAAGAATCCAGATCTT
TCCAGACACGATCTGGAATGTGTCTTACAGTGGAACAAGCAAAGCATGTTCAGATTCATT
CTACAGGAGCATGAGATGGTTGACTCAAAAGGACAACGCTTACCCTATTCAAGACGCCCA
ATACACAAATAATAGAGGAAAGAGCATCCTTTTCATGTGGGGCATAAATCACCCACCCAC
CGATACTACACAGACAAATCTGTACACAAGGACTGACACAACAACAAGTGTGACAACAGA
AGATATAGATAGGACCTTCAAACCAGTGATAGGGCCAAGGCCCCTTGTCAATGGTCAGCA
GGGAAGAATTGATTATTATTGGTCGGTATTGAAACCAGGTCAGACATTGCGAGTAAGATC
CGATGGGAATCTAATTGCTCCATGGTATGGACACATTCTTTCAGGAGAGAGCCACGGAAG
AATCCTGAAGACTGATTTAAACAGTGGTAACTGTGTAGTGCAATGTCAGACTGAAAGAGG
TGGCTTAAACACTACATTGCCATTCCAAAATGTCAGTAAATATGCATTTGGAAACTGCCC
AAAGTATGTTGGAGTAAAGAGTCTCAAACTGGCAGTTGGTCTAAGGAATGTGCCTGCTAG
ATCAAGTAGAGGACTATTTGGGGCCATAGCTGGATTCATAGAGGGAGGTTGGTCAGGGCT
AGTCGCTGGTTGGTATGGGTTCCAGCATTCAAATGATCAAGGGGTTGGTATGGCTGCAGA
TAGAGACTCAACTCAAAAGGCAATTGACAAAATAACATCCAAAGTGAATAATATGGTCGA
TAAAATGAACAAGCAATATGAAATTATTGATCATGAATTCAGCGAGGTTGAAACTAGACT
CAATATGATCAATAATAAGATTGATGACCAAATACAAGACATATGGGCATATAACGCAGA
ATTGCTAGTGTTGCTTGAAAATCAGAAAACACTCGATGAGCATGATGCGAATGTAAACAA
TCTATATAACAAAGTGAAGAGGGCACTGGGTTCCAATGCAATGGAAGATGGGAAAGGATG
TTTCGAGCTATACCATAAATGTGATGATCAGTGCATGGAGACAATTCGGAACGGGACCTA
TAACAGGAGAAAGTATAAAGAGGAATCAAGACTAGAAAGACAGAAAATAGAAGGGGTCAA
GCTGGAATCTGAAGGAACTTACAAAATCCTCACCATTTATTCGACTGTCGCCTCATCTCT
TGTGATTGCAATGGGGTTTGCTGCCTTCTTGTTCTGGGCCATGTCCAATGGATCTTGCAG
ATGCAACATTTGTATATAATTAGCA
>gi|373503348|gb|JQ344328.1| Influenza A virus (A/duck/Malaysia/91/1997(H9N2)) segment 4 hemagglutinin (HA) gene, complete cds
ATGGAAGCAACAGCAATAATAACCATACTATTAGTAATAACAGCAAGCTATGCAGATAAA
ATTTGCATAGGCTACCAATCAACAAACTCCACGGAGACTGTGGACACGCTAACAGAAACC
AACGTCCCTGTGACACATACCAAAGATTTGCTCCACACAGAGCACAATGGAATGCTGTGT
GCTACAAGCCTGGGGCGTCCTCTCGTTCTGGACACATGCACCATCGAAGGACTGGTCTAT
GGCAACCCTTCTTGTGATCTGCTGTTGGGAGGGAGAGAATGGTCCTATATTGTCGAAAGA
TCATCGGCTGTAAATGGAATGTGTTACCCTGGAAATGTAGAGAACCTAGAGGAACTCAGA
TCCTTCTTCAGTTCCGCTAATTCCTATAAAAGAATCCAGATCTTCCCAGACACAATCTGG
AATGTGACTTACAGTGGAACAAGCAGAGCGTGCTCTAATTCATTCTACAGGAGTATGAGA
TGGCTGACTCACAAGAGCAATGCTTACCCTGTTCAGGATGCCCAATACACAAATAATGAG
GGGAAGAGCATCCTCTTCCTGTGGGGCATACATCATCCACCTAATGACAATGAACAGACG
AGCTTATATAAGAATACTGATACAACAACAAGTGTGACAACAGAAGACATAAATAGGATC
TTCAAACCGATGATAGGGCCAAGGCCTCTTGTCAATGGCCAGCAGGGGAGGATTGATTAT
TATTGGTCAGTACTAAAACCGGGTCAGACATTGCGGGTAAGATCTAATGGGAACTTAATA
GCTCCATGGTATGGACACATTCTTTCAGGAGAAAGCCATGGAAGGATCCTAAAGACTGAC
TTGGACAGTGGCAATTGTGTAGTGCAGTGTCAGACTGAAAAAGGCGGCTTAAACGCGACA
CTGCCATTCCATAATGTCAGCAAATACGCATTTGGGAACTGCCCCAAATACGTTGGGGTA
AAACGTCTCAAACTAGCAGTCGGTCTGAGGAACGTACCTGCTATATCAAATAGAGGACTA
TTTGGTGCTATAGCTGGATTCATAGAAGGGGGCTGGCCAGGTCTAGTTGCTGGTTGGTAT
GGTTTCCAGCATTCAAATGATCAAGGGGTTGGAATAGCTGCAGACAGGGAATCAACCCAA
GAGGCAATTGACAAGATAACAACTAAAGTTAACAATATAATTGACAAAATGAACAAACAG
TATGAAATCATTGATCATGAATTCAATGAAATTGAAGCCAGACTCAACATGATCAATGAT
AAAATTGATGACCAAATACAGGACATTTGGGCATACAATGCAGAATTGTTAGTACTCCTG
GAAAACCAGAAGACACTCGATGAGCATGATGCGAATGTAAACAATCTATATAATAGGGTG
AAGAGAGCATTGGGTTCTAATGCGAAAGAAGATGAAAAGGGGTGTTTCGAACTGTATCAT
AAATGCGATGATCAGTGCATGGAAACGATTAGGAACGGGACTTACGACAGACGAAAGTAC
CAAGAAGAATCAAAATTGGAAAGGCAGAGAATAGAAGGGGTAAAGCTGGAATCTGAGGGA
ACTTACAAAATTCTTACCATTTATTCGACTGTCGCCTCATCTCTCGTGCTTGCAATGGGG
TTTGCTGCCTTCTTGTTCTGGGCCATGTCCAATGGATCTTGCAGGTGCAACATTTGTATA
TAATTAATAAAAACACCCTTGTTTCTACT
>gi|373503344|gb|JQ344326.1| Influenza A virus (A/duck/Malaysia/20/1998(H9N2)) segment 4 hemagglutinin (HA) gene, complete cds
ATGGAAGCAACAGCAATAATAACCATACTATTAGTAATAACAGCAAGCTATGCAGATAAA
ATTTGCATAGGCTACCAATCAACAAACTCCACGGAGACTGTGGACACGCTAACAGAAACC
AACGTCCCTGTGACACATACCAAAGATTTGCTCCACACAGAGCACAATGGAATGCTGTGT
GCTACAAGCCTGGGGCGTCCTCTCATTCTGGACACATGCACCATCGAAGGACTGGTCTAT
GGCAACCCTTCTTGTGATCTGCTGTTGGGAGGGAGAGAATGGTCCTATATTGTCGAAAGA
TCATCGGCTGTAAATGGAATGTGTTACCCTGGAAATGTAGAGAACCTAGAGGAACTCAGA
TCCTTCTTCAGTTCCGCTAATTCCTATAAAAGAATCCAGATCTTCCCAGACACAATCTGG
AATGTGACTTACAGTGGAACAAGCAAAGCGTGCTCTAATTCATTCTACAGGAGTATGAGA
TGGCTGACTCACAAGAGCAATGCTTACCCTGTTCAGGATGCCCAATACACAAACAATGAG
GGGAAGAGCATCCTCTTTCTGTGGGGCATACATCATCCACCTAATGACAATGAACAGACG
AGCTTATATAAGAAGACTGATACAACAACAAGTGTGTCAACAGAAGACATAAATAGGACC
TTCAAACCGGTGATAGGGCCAAGGCCTCTTGTCAATGGCCAGCAGGGGAGGATTGATTAT
TATTGGTCAGTACTAAAACCGGGTCAGACATTGCGGGTAAGATCTAATGGGAACTTAATA
GCTCCATGGTATGGACACATTCTTTCAGGAGAAAGCCATGGAAGGATCCTAAAGACTGAC
TTGGACAGTGGCAATTGTGTAGTGCAGTGTCAGACTGAAAAAGGCGGCTTAAACACGACA
CTGCCATTCCATAATGTCAGCAAATACGCCTTTGGGAACTGCCCCAAATACGTTGGGGTA
AAACGTCTCAAACTAGCAGTCGGCCTGAGGAACGTACCTGCTATATCAAATAGAGGACTA
TTTGGTGCCATAGCTGGATTCATAGAAGGGGGCTGGCCAGGTCTAGTTGCTGGTTGGTAT
GGTTTCCAGCATTCAAATGATCAAGGGGTTGGAATAGCTGCAGACAGGGAATCAACCCAA
GAGGCAATTGACAAGATAACAACTAAAGTTAACAATATAATTGACAAAATGAACAAACAG
TATGAAATCATTGATCATGAATTCAGTGAAATTGAAGCCAGACTCAACATGATCAATGAT
AAAATTGATGACCAAATACTGGACATTTGGGCATACAATGCAGAATTGTTAGTACTCCTG
GAAAACCAGAAGACACTCGATGAGCATGATGCGAATGTAAACAATCTATATAATAGGGTG
AAGAGAGCATTGGGTTCTAATGCGAAAGAAGATGAAAAGGGATGTTTCGAACTGTATCAT
AAATGCGATGATCAGTGCATGGAAACGATTAGGAACGGGACTTACGACAGACGAAAGTAC
CAAGAAGAATCAAAATTAGAAAGGCAGAGAATAGAAGGGGTAAAGCTGGAATCTGAGGGA
ACTTACAAAATTCTTACCATTTATTCGACTGTCGCCTCATCTCTCGTGCTTGCAATGGGG
TTTGCTGCCTTCTTGTTCTGGGCCATGTCCAATGGATCTTGCAGATGCAACATTTGTATA
TAA
>gi|325910990|gb|CY087187.1| Influenza A virus (A/duck/Tibet/S2/2009(H9N2)) hemagglutinin (HA) gene, complete cds
AGCAAAAGCAGGGGAATTTCACAACCACTCAAGATGGAAACAGCATCACTAATAACTATG
CTACTAGTAGCAACAGTAAGCAATGCAGATAAAATCTGCATCGGCTACCAATCAACAAAC
TCCACAGAAACTGTAGACACACTAACAGAAAACAATGTCCCTGTGACACATGCCAAAGAA
CTGCTCCACACAGAGCATAATGGGATGTTGTGTGCAACAAGCTTAGGACATCCTCTTATT
CTAGACACCTGTACTGTTGAAGGACTAATCTATGGCAATCCTTCTTGTGATCCACTATTG
GGAGGAAGAGAATGGTCCTATATCGTCGAGAGACCATCGGCTGTTAATGGATTGTGTTAC
CCCGGGAATGTAGAAAATCTAGAAGAGCTAAGGTCACTTTTTAGTTCTGCTAGTTCTTAT
CAAAGGATCCAGATTTTTCCAGACACAATCTGGAATGTGTCTTACAGTGGGACAAGCAAA
GCATGTTCAGATTCATTCTACAGAAGCATGAGATGGTTGACCCAAACGAGCAACGCTTAC
CCTATTCAAGATGCCCAATACACAAATAATCAAGAAAAGAACATTCTTTTCATGTGGGGC
ATAAACCACCCACCCACCGATACTGTGCAGACAAATCTGTACACAAGAACCGACACAACA
ACAAGTGTGGCAACAGAAGAAATAAATAGGACCTTCAAACCATTGATAGGACCAAGGCCT
CTTGTTAATGGTTTGCAAGGGAGAATTGACTATTATTGGTCTGTATTGAAACCAGGTCAA
ACACTGCGAATAAGATCCAATGGGAATCTAATAGCTCCATGGTATGGACACATTCTTTCA
GGAGAGAGCCACGGAAGAATCCTGAAGACTGACTTAAAAAGGGGTAGCTGCACAGTGCAA
TGTCAGACAGAAAAAGGTGGCTTAAACACAACATTGCCATTCCAAAACGTAAGTAAGTAT
GCATTTGGAAACTGCCCGAAATATATTGGAATAAAGAGTCTCAAACTTGCAGTTGGTCTG
AGAAATGTGCCTTCTAGATCTAGTAGAGGACTGTTCGGGGCCATAGCAGGGTTCATAGAG
GGAGGTTGGTCAGGACTAGTTGCTGGTTGGTATGGATTCCAGCATTCAAATGACCAAGGA
GTTGGTATGGCAGCAGATAGAGACTCAACCCAAAAGGCAATTGATAAAATAACATCCAAA
GTGAATAACATAGTCGACAAAATGAACAAGCAGTACGAAATTATTGATCATGAATTCAGT
GAGGTTGAAACTAGACTTAACATGATCAATAATAAGATTGATGATCAAATCCAAGACATA
TGGGCATATAATGCAGAATTACTAGTTCTGCTTGAAAACCAGAAAACACTCGATGAGCAT
GATGCAAATGTAAACAATCTATATAATAAAGTGAAGAGGGCATTGGGTTCCAATGCGGTG
GAAGATGGGAAAGGATGTTTCGAGCTATACCACAAATGTGATGACCAGTGCATGGAGACA
ATCCGGAATGGGACCTACAACAGGAGGAAGTATCAAGAGGAATCAAAATTAGAAAGACAG
AAAATAGAGGGGGTCAAGCTGGAATCTGAAGGAACTTACAAAATCCTCACCATTTATTCG
ACTGTCGCCTCATCTCTTGTGATTGCAATGGGGTTTGCTGCCTTCTTATTCTGGGCCATG
TCCAATGGGTCTTGCAGATGCAACATTTGTATATAATTGGCAAAAACACCCTTGTTTCTA
CT
>gi|91317034|gb|DQ465400.1| Influenza A virus (A/duck/Hubei/W1/2004(H9N2)) hemagglutinin gene, complete cds
AGCAAAAGCAGGGGAATTTCACAACCACTCAAGATGGAAGTAGTATCACTAATAACTATA
CTACTAGTAGTAACAGTAAGCAATGCAGATAAAATCTGCATCGGCTACCAATCAACAAAC
TCCACAGAAACTGTAGACACGCTAACAGAAAACAATGTTCCTGTGACACATGCCAAAGAA
TTGCTCCACACAGAGCACAATGGGATGCTGTGTGCAACAAATCTGGGACATCCTCTTATT
CTAGACACCTGTACCATTGAAGGACTAATCTATGGCAACCCTTCTTGTAATCTACTGTTG
GGAGGAAGAGAATGGTCCTACATCGTCGAAAGACCATCGGCTGTTAATGGGTTGTGTTAC
CCCGGTAATGTAGAAAACCTAGAAGAACTAAGGTCACTTTTTAGCTCTGCTAGTTCTTAC
CAAAGCATCCAGATCTTTCCAGACACAATCTGGAATGTGTCTTACAGTGGGACAAGCAAA
GCATGTTCAGATTCATTCTACAGAAGCATGAGATGGTTGACCCAAAAGAACAACGCTTAC
CCTATTCAAGACGCCCAATACACAAATAATAGAGGAAAGAACATTCTTTTCATGTGGGGC
ATAAATCACCCACCCACTGATACTGTGCAGACAAATCTGTACACAAGGACTGACACAACA
ACAAGTGTGGCAACAGAAGATATAAATAGGACCTTCAAACCATTGATAGGGCCAAGGCCT
CTTGTCAATGGTCAGCAGGGAAGAATTGATTATTATTGGTCGGTATTGAAACCAGGTCAG
ACATTGCGAGTAAGATCCAATGGGAATCTAATCGCTCCATGGTATGGGCACATTCTTTCA
GGAGAGAGCCACGGAAGAATCCTGAAGACTGATTTAAACAGTGGTAACTGTGTAGTGCAA
TGTCAGACAGAAAGAGGTGGCTTGAATACTACATTGCCATTCCACAATGTAAGTAAGTAT
GCATTTGGAAACTGCCCAAAATATGTTGGAGTAAAGAGTCTCAAATTGGCAGTTGGTCTG
AGGAATGTGCCTGCTAGATCAAGTAGAGGACTATTTGGAGCCATAGCTGGATTCATAGAG
GGAGGTTGGTCAGGGCTAGTCGCTGGTTGGTATGGGTTCCAGCATTCAAATGATCAAGGG
GTTGGTATGGCTGCAGATAGAGACTCAACTCAAAAGGCAATTGACAAAATAACATCCAAA
GTGAATAATATAGTCGATAAAATGAACAAACAGTATGAAATTATTGATCATGAATTCAGC
GAGGTTGAAACTAGACTCAATATGATCAATGATAAGATTGATGACCAAATTCAAGACATA
TGGGCATATAACGCAGAATTGCTAGTGCTGCTTGAAAACCAGAAAACACTCGATGAGCAT
GATGCGAATGTAAACAATCTCTATAACAAAGTGAAAAGGACACTGGGTTCCAATGCAGTG
GAAGATGGGAAAGGATGTTTCGAGCTATACCATAAATGTGATGACCAGTGCATGGAGACA
ATTCGGAACGGGACCTATAACAGGAGAAAGTATAAAGAGGAATCAAGACTAGAAAGACAG
AAAATAGAAGGGGTCAAGCTGGAATCTGAAGGAACTTACAAAATCCTCACCATTTATTCG
ACTGTCGCCTCATCTCTTGTGATTGCAATGGGGTTTGCTGCCTTCTTGTTCTGGGCCATG
TCCAATGGATCTTGCAGATGCAACATTTGTATATAATTGGCAAAAACACCCTTGTTTCTA
CT
>gi|310693795|gb|HQ425334.1| Influenza A virus (A/duck/Fujian/FQ107/2007(H9N2)) segment 4 hemagglutinin (HA) gene, complete cds
AGCAAAAGCAGGGGAATAACATAGCCAATCAAGATGGAAGTAGTATCACTAATAACTATA
CTACTAGTAGTAACAGTAAGCAATGCAGATAAAATCTGCATTGGCTTCCAATCAACAAAC
TCCACAGAAACTGTAGACACGCTAACCGAAAACAATGTTCCTGTGACACATGCCAAAGAA
TTGCTTCACACAGAGCACAATGGGATGCTATGTGCAACAAATCTGGGACGTCCTCTTATT
CTAGACACCTGTACCATTGAAGGACTAATCTATGGCAACCCTTCTTGTGATCTACTGCTG
GGAGGAAGAGAATGGTCCTATATTGTCGAAAGACCATCGGCTGTTAATGGATTGTGTTAC
CCCGGAAATGTAGAAAACCTAGAAGAACTAAGATCACTTTTTAGCTCTGCTAGTTCTCAC
CAAAGAATCCAGATCTTCCCAGACACAATCTGGAATGTGTCTTACAGTGGCACAAGCAAA
GCATGTTCAGATTCATTCTACAGAAGTATGAGGTGGTTGACTCAAAAGAACAAATCTTAC
CCTGTTCAAGACGCCCAATACACAAATAATAGAGGAAGGAACATTCTTTTCATGTGGGGC
ATAAATCACCCACCCACTGATACTGCGCAGACAAATCTGTACACAAGGACTGACACAACA
ACAAGTGTGGCGACAGAAGATGTAAATAGGACCTTCAAACCATTGATAGGGCCAAGGCCT
CTTGTCAATGGTCAGCAAGGAAGAATTGATTATTATTGGGCGGTATTGAAACCAGGTCAG
ACATTGCGAGTAAGATCCAACGGGAATCTAATCGCTCCATGGTATGGACACATTCTTTCA
GGGGAGAGTCACGGAAGAATCCTGAAAACGGATTTAAACAGTGGTAACTGTGTAGTGCAA
TGTCAAACAGAAAGAGGTGGCTTGAATACTACATTGCCATTCCACAACGTAAGTAAGTAC
GCATTTGGAAACTGCCCAAAATATGTTGGAGTAAAGAGTCTCAAATTGGCAGTCGGTCTG
AGGAATGTGCCTGCTAGATCAAGTAGAGGACTATTTGGAGCCATAGCTGGCTTCATAGAG
GGAGGTTGGTCAGGACTAGTTGCTGGTTGGTACGGGTTCCAGCATTCAAATGATCAAGGA
ACTGGTATGGCTGCAGATAGAGACTCAACTCAAAAGGCAATTGACAAAATAACGTCCAAA
GTAAATAATATAGTCGATAAAATGAACAAACAGTATGAAATTATCGATCATGAATTCAGC
GAGGTTGAAACTAGACTCAATATGATCAATAATAAGATTGATGACCAAATTCAAGACATA
TGGGCATATAACGCAGAATTGCTAGTACTGCTTGAAAATCAGAAAACGCTCGATGAGCAT
GATGCAAATGTAAACAATCTATATAACAAAGTGAAGAGAGCACTGGGTTCCAATGCAGTG
GAAGATGGGAAAGGATGTTTCGAGCTATACCATAAATGCGATGACCAGTGCATGGAGACA
ATTCGAAACGGGACCTATAACAGAAGAAAGTATAAAGAGGAATCAAGACTAGAGAGACAG
AAAATAGAAGGGGTCAAACTGGAATCTGAAGGAACCTACAAAATCCTCACCATTTATTCG
ACTGTCGCCTCATCTCTTGTGATTGCAATGGGGTTTGCTGCCTTCTTGTTCTGGGCCATG
TCCAATGGATCTTGCAGATGCAACATTTGTATATAATTAGC
>gi|261889962|gb|GU086233.1| Influenza A virus (A/duck/Korea/A174/2009(H9N2)) segment 4 hemagglutinin (HA) gene, complete cds
ATGGAAGTAATAGCACTAATAGCTATACCGGTAGTGACAGGAACGAGCAATGCTGATAAA
ATTTGCATTGGATACCAGTCAACAAACTCCACAGAAACTGTTGATACACTAGTAGAAACC
AGTGTCCCTGTGACACATGCCAAAGAACTGCTTCACACAGAGCACAATGGAATGTTATGT
GCAACAAATCAGGGGCATCCTCTTATACTAGACACCTGCACAGTTGAAGGATTGGTGTAT
GGCAATCCTGCCTGTGATTCGCTACTGGGAGGAAAAGAATGGTCCTACATTGTTGAAAGA
TCATCAGCCGTTCATGGGATGTGTTACCCTGGAAGGGTAGAGAATCTGGAAGAACTAAGA
TCTTTTTTCAGTTCTGCTCGCTCCTACAAAAGACTCCAGCTCTTTCCAGACCGCACTTGG
AATGTGACTTTCACTGGAACAAGCAAAGCATGCTCAGATTCATTCTACAGAAGTATGAGA
TGGCTGACACACAAGAGCAATTCTTACCCTATTCAAGACGCTCAATATACCAACGATTGG
GGAAAGAATATTCTCTTCGTGTGGGGCATACACCATCCACCTACTAACACTGAGCAAATG
AATCTATACAAAAAAGCTGATACAACAACGAGCATAACAACGGAAGATATCAATCGGACT
TTCAAACCAGTGATAGGACCAAGGCCCATTGTCAACGGTCAACAAGGGAGGATTGATTAT
TATTGGTCAGTACTAAAGCCAGGCCAGACATTGCGAATAAGATCCAATGGGAATTTAATT
GCTCCATGGTATGGACACATTCTTTCAGGAGAAAGCCATGGGAGAATCCTGAAGACCGAT
TTAAATAGTGGCAACTGCGTAGTACAGTGCCAAACTGAGAAAGGTGGTTTGAATACGACA
TTGCCATTCCACAATGTCAGCAAGTATGCATTTGGGAACTGCCCCAAATATGTTGGAGTG
AAGAGTCTCAAACTGGCAGTTGGTCTAAGAAATGTGCCTGCTACATCAGGTAGAGGGTTA
TTTGGTGCCATAGCTGGATTCATAGAAGGAGGTTGGCCAGGGCTAGTTGCAGGCTGGTAC
GGATTTCAGCATTCAAATGATCAAGGAGTCGGAATGGCCGCAGACAGAGAGTCAACTCAA
ACAGCAGTCAACAAGATAACATCCAAAGTAAATAATATAATCGATAAGATGAACAAGCAA
TATGAAATCATTGATCATGAGTTCAATGAAATTGAAGCCAGACTCAATATGATAAACAAT
AAGATTGATGATCAAATACAAGACATCTGGGAATATAAACCAGAATTAAAAGTACTGCTT
GAAAATCAGAAAACACTTGATGAGCAGGATGCAAATGTTAACAATCGGTACAATAAGGTG
AAGAGAGCATTGGGGTCCAATGCAAAAGAGGATGGGAAGGGGTGCTTCGAGACATATCAC
AAATGTGATGATCAAAGCAAGGAAACAATTAGAAACGGGACTTATGACATGGTGAAGTAT
AAAGAAGAATCAAAATTAGAAAGGCAGAAAATAGAAGGGGTGAAACCGGAGTCAGAAGGA
ACTCACAAAATTCGGACCATTTATTCGACCGTCGCCTCATCTCTCGTGCTCGCAATAGCG
TTCGCTGCCCTCATGTTATGGGCCATGTCAAACGGATCTTGCAGATGCAACATTTGTATA
TAA
>gi|194718567|gb|EU926628.1| Influenza A virus (A/duck/Guangdong/GZ01/2001(H9N2)) hemagglutinin (HA) gene, complete cds
AGCAAAAGCAGGGGAATTTCACAACCACTCAAGATGGAAGTAGTATCACTAATAACTATA
CTACTAGTAGTAACAGTAAGCAATGCAGATAAAATCTGCATCGGCTACCAATCAACAAAC
TCCACGGAAACTGTAGACACGCTAACAGAAAACAATGTTCCTGTGACACATGCCAAAGAA
TTGCTCCACACAGAGCACAATGGGATGCTATGTGCAACAAATCTGGGACATCCTCTTATT
CTAGACACCTGTACCATTGAAGGACTAATCTATGGCAACCCTTCTTGTGATCTACTGCTG
GGAGGAAGAGAATGGTCCTACATCGTTGAAAGACCATCAGCTGTTAATGGATTGTGTTAC
CCCGGGAATGTAGAAAACCTAGAAGAACTAAGGGCACTTTTTAGCTCTGCTAGTTCTTAC
CAAAGAATCCAGATCTTTCCAGACACAATCTGGAATGTGTCTTACAGTGGGACAAGCAAA
GCATGTTCAGATTCATTCTACAGAAGCATGAGATGGTTGACTCAAAAGAACAACGCTTAC
CCTGTTCAAGACGCCCAATACACAAATAATAGAGGAAAGAACATTCTTTTTATGTGGGGC
ATAAATCACCCCCCCACCGATACTGCACAGACAAATCTGTACACAAGGACTGACACAACA
ACAAGTGTGGCAACAGAAGATATAAATAGGACCTTCAAACCATTGATAGGGCCAAGGCCT
CTTGTCAATGGTCAGCAGGGAAGAATTGATTATTATTGGTCGGTATTGAAACCAGGTCAG
ACATTGCGAGTAAGATCCAATGGGAATCTAATCGCTCCATGGTATGGACACATTCTTTCA
GGAGAGAGCCACGGAAGAATCCTGAAGACTGACTTAAACAGTGGTAACTGTGTAGTGCAA
TGTCAGACAGAAAGAGGTGGCTTGAATACTACATTGCCATTCCACAATGTAAGTAAGTAT
GCATTTGGAAACTGCCCAAAATATGTTGGAGTAAAGAGTCTCAAATTGGCAGTTGGTCTG
AGGAATGTGCCTGCTAGATCAAGTAGAGGACTATTTGGAGCCATAGCTGGATTCATAGAG
GGAGGTTGGTCAGGGCTGGTTGCTGGTTGGTATGGGTTCCAGCATTCAAATGATCAAGGG
GTTGGTATGGCTGCAGATAGAGACTCAACTCAAAAGGCAATTGACAAAATAACATCCAAA
GTAAATAATATAGTCGATAAAATGAACAAACAGTATGAAATTATTGATCATGAATTCAGC
GAGGTTGAAACTAGACTCAATATGATCAATAATAAGATTGATGACCAAATTCAAGACATA
TGGGCATACAACGCAGAATTGCTAGTGCTGCTTGAAAACCAGAAAACACTCGATGAGCAT
GATGCTAATGTAAACAATCTATATAACAAAGTGAAGAGGGCACTGGGTTCCAATGCAGTG
GAAGATGGGAAAGGGTGCTTCGAGCTATACCATAAATGTGATGACCAGTGTATGGAGACA
ATTCGGAACGGGACCTATAACAGGAGAAAGTATAAAGAGGAATCAAGACTAGAAAGACAG
AGAATAGAAGGGGTCAAGCTGGAATCTGAAGGAACTTACAAAATCCTCACCATTTATTCG
ACTGTCGCCTCATCTCTTGTTATTGCAATGGGGTTTGCTGCCTTCTTGTTCTGGGCCATG
TCCAATGGATCTTGCAGATGCAACATTTGTATATAATTGGCAAAAACACCCTTGTTTCTA
CT
>gi|194718563|gb|EU926626.1| Influenza A virus (A/duck/Guangdong/GZ02/2007(H9N2)) hemagglutinin (HA) gene, complete cds
AGCAAAAGCAGGGGAATTTCACAACCACTCAAGATGGAAACAATATCACTACTAACTATA
CTACTAGTAATAACAGTAAGCAATGCGGATAAAATCTGCATTGGCTACCAATCAACAAAC
TCCACAGAAACTGTAGACACGCTAACCGAAAACAATGTTCCTGTGACACATGCCAAAGAA
TTGCTACACACAGAACACAATGGGATGCTATGTGCAACAAATCTGGGACGTCCTCTTATT
CTAGACACCTGTACCATTGAAGGACTAATTTATGGCAACCCTTCTTGTGATTTACTGCTG
GGAGGAAGAGAATGGTCCTATATTGTCGAAAGATCATCGGCTGTTAATGGATTATGTTAC
CCCGGAAATGTAGAAAACCTAGAAGAACTAAGGTCACTTTTTAGCTCTGCTAGTTCTTAC
CAAAGAATCCAGATCTTTCCAGACACAATCTGGAATGTGTCTTACAGTGGAACAAGCAAA
GCATGTTCAGATTCATTCTACAGAAGCATGAGGTGGTTGACTCAAAAGAACAACGCTTAC
CCTGTTCAAGACGCCCAATACACAAATAATAGAGGAAGGAACATTCTCTTCATGTGGGGC
ATAAATCACCCATCCACTGATACTGCGCAGACAAATCTGTACACAAGGACTGACACAACA
ACAAGTGTGGCGACAGAAGATATAAATAGGACCTTCAAACCATTGATAGGGCCAAGGCCT
CTTGTCAATGGTCTGCAAGGAAGGATTGACTATTATTGGGCGGTGTTGAAACCAGGTCAG
ACATTGCGAGTAAGATCCAACGGGAATCTAATCGCTCCATGGTATGGACACATTCTTTCA
GGGGAGAGTCACGGAAGAATACTGAAAACGGATTTAAACAGTGGCAACTGTGTAGTGCAA
TGTCAAACAGAAAGAGGTGGTTTGAATACTACATTGCCATTCCACAATGTAAGTAAGTAC
GCATTTGGAAATTGCCCAAAATATGTTGGAGTAAAGAGTCTCAAATTGGCAGTCGGTCTG
AGGAATGTGCCTGCTAGATCAAGTAGAGGACTATTTGGAGCCATAGCTGGTTTCATAGAG
GGAGGTTGGTCAGGATTAGTTGCTGGTTGGTATGGATTCCAGCATCCAAATGATCAAGGA
ACTGGTATGGCTGCAGATAGAGACTCAACTCAAAAGGCAATTGACAAAATAACGTCCAAA
GTAAATAATATAGTCGATAAAATGAACAAACAATATGAAATTATTGATCTTGAATTCAGC
GAGATTGAAACTAGACCCAATATGATCAATAATAAGGTTGATGACCAAATTCAAGACATA
TGGGCATATAACGCTGAATTGCTAGTACTGCTTGAAAATCAGAAAACGCTCGATGAGCAT
GATGCAAATGTAAACAATCTATATAACAAGGTGAAGAGGGCACTGGGTTCCAATGCAGTG
GAAGATGGGAAAGGATGCTTCGAGCTATACCATAAATGCGATGACCAGTGCATGGAGACA
ATTCGAAACGGGACCTATAACAGAAGAAAGTATAAAGAGGAATCAAGACTAGAGAGACAG
AAAATAGAGGGGGTCAAACTGGAATCTGAAGGAACCTACAAAATCCTCACCATTTATTCT
ACTGTCGCCTCATCTCTTGTTATTGTAATGGGGTTCGCTGCCTTCTTGTTCTGGGCCATG
TCCAATGGACCTTGCAGACGCAACATTTGTATATAGTTGGCAAAAACACCCTTGTTTCTA
CT
>gi|513130495|gb|KF188276.1| Influenza A virus (A/duck/Nanchang/7-081/2001(H9N2)) segment 4 hemagglutinin (HA) gene, complete cds
ATGGAAGTAGTATCACTAATAACTATACTACTAGTAGTAACAGTAAGCAATGCAGATAAA
ATCTGCATCGGCTACCAATCAACAAACTCCACAGAAACTGTAGACACGCTAACAGAAAAC
AATGTTCCTGTGACACATGCCAAAGAATTGCTCCACACAGAGCACAATGGGATGCTGTGT
GCAACAAATCTGGGACATCCTCTTATTCTAGACACCTGTACCATTGAAGGACTAATCTAT
GGCAACCCTTCTTGTGATCTACTGTTGGGAGGAAGAGAATGGTCCTACATCGTTGAAAGA
CCATCGGCTGTTAATGGATTGTGTTACCCCGGGAATGTAGAAAACCTAGAAGAACTACGG
TCACTTTTTAGTTCTGCTAGTTCTTACCAAAGAATCCAGATCTTTCCAGACACAATCTGG
AATGTGTCTTACAGTGGGACAAGTAAAGCATGTTCAGATTCATTCTACAGAAGCATGAGA
TGGTTGACTCAAAAGAACAACGCTTACCCTATTCAAGACGCCCAATACACAAATAATAGA
GGGGAGAACATTCTTTTCATGTGGGGCATAAATCACCCACCCACCGATACTGTGCAGACA
AATCTGTACACAAGGACTGACACAACAACAAGTGTGGCAACAGAAGATATAAATAGGACC
TTCAAACCATTGATAGGGCCAAGGCCTCTTGTCAATGGTCTGCAGGGAAGAATTGATTAT
TATTGGTCGATATTGAAACCAGGTCAGACATTGCGAGTAAGATCCAATGGGAATCTAATC
GCTCCATGGTATGGACACATTCTTTCAGGAGAGAGCCACAGAAGAATCCTGAAGACTGAT
TTAAACAGTGGTAACTGTGTTGTGCAATGTCAGACAGAAAGAGGTGGCTTAAATACTACA
TTGCCATTCCACAATGTAAGTAAGTATGCATTTGGAAACTGCCCAAAATATGTTGGAGTA
AAGAGTCTCAAATTGGCAGTTGGTCTGAGGAATGTGCCTGCTAGATCAAGTAGAGGACTA
TTCGGGGCCATAGCTGGATTCATAGAGGGAGGTTGGTCAGGGCTAGTCGCTGGTTGGTAT
GGGTTCCAGCATTCAAATGATCAAGGGGTTGGTATGGCAGCAGATAGAGACTCAACTCAA
AAGGCAATTGACAAAATAACATCCAAAGTGAATAATATAGTCGATAAAATGAACAAACAG
TATGAAATTATTGATCATGAATTCAGCGAGGTTGAAACTAGACTCAACATGATCAATAAT
AAGATTGATGACCAAATTCAAGACATATGGGCATATAACGCAGAATTGCTAGTGCTGCTT
GAAAACCAGAAAACACTCGATGAGCATGATGCGAATGTAAACAATCTATACAATAAAGTG
AAGAGGGCATTGGGTTCCAATGCAGTGGAAGATGGGAAAGGATGTTTCGAGCTATACCAT
AAATGTGATGACCAGTGCATGGAGACAATTCGGAACGGGACCTACAACAGGAGAAAGTAT
AAAGAGGAATCAAGACTAGAAAGACAGAAAATAGAAGGGGTCAAGCTGGAATCTGAAGGA
ACTTACAAAATCCTCACCATTTATTCGACTGTCGCCTCATCTCTTGTGATTGCAATGGGG
TTTGCTGCCTTCTTGTTCTGGGCCATGTCCAATGGATCTTGCAGATGCAACATTTGTATA
TAA
>gi|513130397|gb|KF188357.1| Influenza A virus (A/duck/Nanchang/6-361/2001(H9N2)) segment 4 hemagglutinin (HA) gene, complete cds
ATGGAAGTAGTATCACTAATAACTATACTACTAGTAGTAACAGTAAGCAATGCAGATAAA
ATCTGCATCGGCTACCAATCAACAAACTCCACAGAAACTGTAGACACGCTAACAGAAAAC
AATGTTCCTGTGACACATGCCAAAGAATTGCTCCACACAGAGCACAATGGGATGCTGTGT
GCAACAAATCTGGGACATCCTCTTATTCTAGACACCTGTACCATTGAAGGACTAATCTAT
GGCAACCCTTCTTGTGATCTACTGTTGGGAGGAAGAGAATGGTCCTACATCGTTGAAAGA
CCATCGGCTGTTAATGGATTGTGTTACCCCGGGAATGTAGAAAACCTAGAAGAACTACGG
TCACTTTTTAGTTCTGCTAGTTCTTACCAAAGAATCCAGATCTTTCCAGACACAATCTGG
AATGTGTCTTACAGTGGGACAAGTAAAGCATGTTCAGATTCATTCTACAGAAGCATGAGA
TGGTTGACTCAAAAGAACAACGCTTACCCTATTCAAGACGCCCAATACACAAATAATAGA
GGGGAGAACATTCTTTTCATGTGGGGCATAAATCACCCACCCACCGATACTGTGCAGACA
AATCTGTACACAAGGACTGACACAACAACAAGTGTGGCAACAGAAGATATAAATAGGACC
TTCAAACCATTGATAGGGCCAAGGCCTCTTGTCAATGGTCTGCAGGGAAGAATTGATTAT
TATTGGTCGATATTGAAACCAGGTCAGACATTGCGAGTAAGATCCAATGGGAATCTAATC
GCTCCATGGTATGGACACATTCTTTCAGGAGAGAGCCACAGAAGAATCCTGAAGACTGAT
TTAAACAGTGGTAACTGTGTTGTGCAATGTCAGACAGAAAGAGGTGGCTTAAATACTACA
TTGCCATTCCACAATGTAAGTAAGTATGCATTTGGAAACTGCCCAAAATATGTTGGAGTA
AAGAGTCTCAAATTGGCAGTTGGTCTGAGGAATGTGCCTGCTAGATCAAGTAGAGGACTA
TTCGGGGCCATAGCTGGATTCATAGAGGGAGGTTGGTCAGGGCTAGTCGCTGGTTGGTAT
GGGTTCCAGCATTCAAATGATCAAGGGGTTGGTATGGCAGCAGATAGAGACTCAACTCAA
AAGGCAATTGACAAAATAACATCCAAAGTGAATAATATAGTCGATAAAATGAACAAACAG
TATGAAATTATTGATCATGAATTCAGCGAGGTTGAAACTAGACTCAACATGATCAATAAT
AAGATTGATGACCAAATTCAAGACATATGGGCATATAACGCAGAATTGCTAGTGCTGCTT
GAAAACCAGAAAACACTCGATGAGCATGATGCGAATGTAAACAATCTATACAATAAAGTG
AAGAGGGCATTGGGTTCCAATGCAGTGGAAGATGGGAAAGGATGTTTCGAGCTATACCAT
AAATGTGATGACCAGTGCATGGAGACAATTCGGAACGGGACCTACAACAGGAGAAAGTAT
AAAGAGGAATCAAGACTAGAAAGACAGAAAATAGAAGGGGTCAAGCTGGAATCTGAAGGA
ACTTACAAAATCCTCACCATTTATTCGACTGTCGCCTCATCTCTTGTGATTGCAATGGGG
TTTGCTGCCTTCTTGTTCTGGGCCATGTCCAATGGATCTTGCAGATGCAACATTTGTATA
TAA
>gi|513130373|gb|KF188377.1| Influenza A virus (A/duck/Nanchang/8-100/2001(H9N2)) segment 4 hemagglutinin (HA) gene, complete cds
ATGGAAGTAGTATCACTAATAACTATACTACTAGTAGTAACAGTAAGCAATGCAGATAAA
ATCTGCATCGGCTACCAATCAACAAACTCCACAGAAACTGTAGACACGCTAACAGAAAAC
AATGTTCCTGTGACACATGCCAAAGAATTGCTCCACACAGAGCACAATGGGATGCTGTGT
GCAACAAATCTGGGACATCCTCTTATTCTAGACACCTGTACCATTGAAGGACTAATCTAT
GGCAACCCTTCTTGTGATCTACTGTTGGGAGGAAGAGAATGGTCCTACATCGTTGAAAGA
CCATCGGCTGTTAATGGATTGTGTTACCCCGGGAATGTAGAAAACCTAGAAGAACTACGG
TCACTTTTTAGTTCTGCTAGTTCTTACCAAAGAATCCAGATCTTTCCAGACACAATCTGG
AATGTGTCTTACAGTGGGACAAGTAAAGCATGTTCAGATTCATTCTACAGAAGCATGAGA
TGGTTGACTCAAAAGAACAACGCTTACCCTATTCAAGACGCCCAATACACAAATAATAGA
GGGGAGAACATTCTTTTCATGTGGGGCATAAATCACCCACCCACCGATACTGTGCAGACA
AATCTGTACACAAGGACTGACACAACAACAAGTGTGGCAACAGAAGATATAAATAGGACC
TTCAAACCATTGATAGGGCCAAGGCCTCTTGTCAATGGTCTGCAGGGAAGAATTGATTAT
TATTGGTCGATATTGAAACCAGGTCAGACATTGCGAGTAAGATCCAATGGGAATCTAATC
GCTCCATGGTATGGACACATTCTTTCAGGAGAGAGCCACAGAAGAATCCTGAAGACTGAT
TTAAACAGTGGTAACTGTGTTGTGCAATGTCAGACAGAAAGAGGTGGCTTAAATACTACA
TTGCCATTCCACAATGTAAGTAAGTATGCATTTGGAAACTGCCCAAAATATGTTGGAGTA
AAGAGTCTCAAATTGGCAGTTGGTCTGAGGAATGTGCCTGCTAGATCAAGTAGAGGACTA
TTCGGGGCCATAGCTGGATTCATAGAGGGAGGTTGGTCAGGGCTAGTCGCTGGTTGGTAT
GGGTTCCAGCATTCAAATGATCAAGGGGTTGGTATGGCAGCAGATAGAGACTCAACTCAA
AAGGCAATTGACAAAATAACATCCAAAGTGAATAATATAGTCGATAAAATGAACAAACAG
TATGAAATTATTGATCATGAATTCAGCGAGGTTGAAACTAGACTCAACATGATCAATAAT
AAGATTGATGACCAAATTCAAGACATATGGGCATATAACGCAGAATTGCTAGTGCTGCTT
GAAAACCAGAAAACACTCGATGAGCATGATGCGAATGTAAACAATCTATACAATAAAGTG
AAGAGGGCATTGGGTTCCAATGCAGTGGAAGATGGGAAAGGATGTTTCGAGCTATACCAT
AAATGTGATGACCAGTGCATGGAGACAATTCGGAACGGGACCTACAACAGGAGAAAGTAT
AAAGAGGAATCAAGACTAGAAAGACAGAAAATAGAAGGGGTCAAGCTGGAATCTGAAGGA
ACTTACAAAATCCTCACCATTTATTCGACTGTCGCCTCATCTCTTGTGATTGCAATGGGG
TTTGCTGCCTTCTTGTTCTGGGCCATGTCCAATGGATCTTGCAGATGCAACATTTGTATA
TAA
>gi|513130357|gb|KF188393.1| Influenza A virus (A/duck/Hong Kong/91/1976(H9N2)) segment 4 hemagglutinin (HA) gene, complete cds
ATGAAAACAATAGCACTAATAGCTATATTGCTAGTGGTAACAGCAAGCAATGCAGACAAA
ATCTGCATCGGCTACCAGTCAACAAACTCCACGGAAACTGTTGATACGCTAATAGAAAAC
AATGTTCCTGTGACACATACCAAAGAATTGCTCCACACAGAGCACAATGGAATGCTGTGT
GCAACAAATCTGGGACACCCTCTCATCCTAGACACCTGTACTATCGAAGGATTGGTCTAT
GGCAATCCTTCTTGTGATCTGCTATTGGGAGGGAAAGAATGGTCCTACATTGTCGAAAGA
TCATCGGCTGTCAATGGAATATGTTACCCTGGAAATGTAGAGAACCTGGAAGAACTCAGG
TCCTTTTTCAGTTCCGCTAATTCCTATGAAAGAATCCAGATCTTTTCAGACACAATCTGG
AATGTGACTTACACTGGAACAAGCAGAGCATGTTCAAACTCATTTTACAGGAGTATGAGA
TGGCTGACTCACAAGGGCAATTCTTACCCTGTTCAAGACGCCCAATACACCAATAATAAG
GGAAAGAACATTCTCTTCATGTGGGGCATACACCACCCACCTACTGACACTGAACAAACA
AATCTATACAAAAAGGCTGACACAACAACCAGTGTGACAACAGAAGATATAAATCGAACT
TTCAAACCAGTGATAGGGCCAAGGCCCCTTGTCAATGGTCAGCAGGGGAGGATTGACTAT
TATTGGTCGGTACTAAAACCAGGTCAGACATTGCGAGTGAGGTCCAATGGGAATCTAATT
GCCCCATGGTATGGACACATTCTTTCAGGGGAAAGCCATGGAAGAATCCTGAAGACCGAT
TTGAACAGTGGCAACTGTGTAGTACAATGTCAGACTGAGAAAGGTGGCTTAAACACAACC
TTGCCGTTCCACAATGTCAGCAAATATGCATTTGGGAACTGCCCCAAATACGTTGGGGTT
AAGAGTCTCAAACTGGCAGTCGGTCTGAGGAATGTACCTGCTGCATCAGGTAGAGGGCTA
TTTGGTGCTATAGCTGGATTCATAGAAGGAGGTTGGCCAGGGCTAGTTGCTGGCTGGTAT
GGTTTCCAGCATTCAAATGACCAAGGGGTTGGAATGGCTGCAGACAGGGAGTCAACTCAA
AAGGCAGTTGACAAGATAACATCCAAAGTGAATAATATAATCGACAAAATGAGCAAGCAG
TATGAAATCATTGATCATGAATTCAGTGAGATTGAAGCCAGACTCAATATGATCAACAAT
AAGATTGATGACCAAATACAGGACATCTGGGCATACAATGCAGAATTACTAGTACTGCTT
GAAAATCAGAAGACACTCGATGAGCATGATGCGAATGTAAACAATCTATATAATAAAGTG
AAGAGAGCATTGGGTTCTAATGCGATAGAAGATGGAAATGGATGTTTCGAATTGTACCAT
AAATGTGATGATCAATGCATGGAAACGATTAGAAACGGGACCTATGACAGGCAAAAGTAT
CAAGAAGAATCAAAATTAGAAAGGCAGAAGATAGAAGGGGTAAAACTGGAATCTGAGGGA
ACTTACAAAATTCTCACCATTTATTCGACTGTCGCCTCATCTCTTGTGCTTGCAATGGGG
TTTGCTGCCTTCCTGTTCTGGGCCATGTCCAATGGATCTTGCAGATGCAACATTTGTATA
TAA
>gi|513130305|gb|KF188265.1| Influenza A virus (A/duck/Hong Kong/Y439/1997(H9N2)) segment 4 hemagglutinin (HA) gene, complete cds
AATTTCATAACCAGCCAAAATGGAAATAATAGCACTAATAGCTATACTGTTAGTTACAAC
AACAAGCAATGCAGATAAAATCTGCATTGGCTACCAGTCAACAAACTCCACGGAAACTGT
TGACACACTAATAGAAAACAATGTTCCTGTGACACATACCAAAGAATTGCTACACACAGA
GCACAATGGAATGCTGTGTGCAACAAACCTGGGGCACCCCCTCATCCTAGACACCTGCAC
CATCGAAGGACTGGTATACGGTAATCCTTCTTGTGATTTGCTACTAGGAGGAAAGAAATG
GTCTTACATTGTTGAAAGACCATCAGCTATCAATGGGATGTGTTACCCTGGAAATGTAGA
AAACCTGGAAGAACTCAGATCTTTTTTCAGCTCTGCTAATTCCTATCGAAGAATCCAGAT
CTTTCCAGACACAATTTGGAATGTGACTTATACTGGAACAAGCAGAGCATGTTCAAACTC
ATTCTACAGGAGTATGAGATGGCTGACACACAAGAGCAATTCCTACCCTGTCCAAGACGC
CCAATATACCAACAATGAAGGGAAGAATATTCTCTTCATGTGGGGCATACATCATCCGCC
TACTGATACTGAACAGACAAATTTATACAAAAAAGCTGACACAACAACAAGTGTGACGAC
AGAAGATATCAATCGAACTTTCAAACCAATGATAGGCCCAAGGCCTCTTGTCAATGATCA
ACAGGGGAGAATTGATTATTATTGGTCAGTACTAAAGCCAGGTCAAACGTTGCGGGTGAG
GTCAAATGGGAATTTAATTGCCCCTTGGTATGGACACATTCTCTCAGGAGAAAGCCATGG
AAGAATCCTAAAGACCGATTTGAACAGTGGCAACTGCGTAGTACAATGTCAAACTGAGAA
AGGTGGTTTGAACACAACCTTACCCTTCCACAATGTCAGCAAATATGCATTTGGGAACTG
CCCCAAATACGTTGGTGTGAAGAGTCTCAAACTGGCAGTCGGCTTGAGGAATGTGCCTGC
TGCTTCAAATAGAGGGCTGTTTGGTGCCATAGCTGGATTCATAGAAGGAGGTTGGCCAGG
ACTAGTTGCAGGCTGGTACGGTTTTCAGCATTCAAATGATCAGGGAACTGGAATAGCTGC
AGACAGGGAATCAACTCAAGAGGCAGTTGACAAGATAACATCCAAAGTAAATAATATAAT
CGACAAAATGAACAAGCAGTATGAAATCATTGATCATGAATTCAGTGAGATCGAAGCCAG
ACTCAACATGATCAACAACAAGATTGATGGCCAAATACAGGACATCTGGGCATACAATGC
AGAATTACTAGTGCTACTTGAAAACCAGAAAACACTCGATGAACATGATGCAAATGTGAA
TAAACTATATAACAAGGTGAAGAGAGCATTAGGTTCAAATGCAATGGAAGATGGAAACGG
ATGCTTCGAATTATACCACAAATGTGATGATCAATGCATGGAAACGATTAGAAATGGGAC
CTATAATAGGCAAAAGTATCAAGAAGAATCAAAACTAGAAAGACAGAAAATAGAAGGGGT
AAAGTTGGAATCTAAAGAAACTTACAAGATACTCACCATTTATTCGACTGTCGCCTCATC
TCTTGTGCTTGCAATGGGGTTTGCTGCCTTTCTGTTCTGGGCCATGTCCAATGGGTCTTG
CAGATGCAACATTTGTATATAATTAGCA
>gi|525552655|gb|KF313565.1| Influenza A virus (A/duck/Anhui/4/2002(H9N2)) segment 4 hemagglutinin (HA) gene, complete cds
ATGGAAGTAGTATCACTAATAACTATACCACTAGTAGTAACAGTAAGCAATGCCGATAAA
ATCTGCATAGGCTACCAATCAACAAACTCCACAGAAACTGTAGACACGCTAACAGACCAC
AATGTTCCTGTGACACATGCCAAAGAATTGCTCCACACAGAGCACAATGGGATGCTGTGT
GCAACAAGTCTGCGACATCCTCTTATTCTAGACACCTGTACCATTGAAGGACTAATCTAT
GGCAACCCTTCTTGTAATCTACTGTTGGGAGGAAGAGAATGGTCCTACATCGTCGAAAGA
CCATCGGCTGTTAATGGGTTGTGTTACCCTGGGAATGTAGAAAACCTAGAAGAACTAAGG
TCACTTTTTAGCTCTGGTAGTTCTTACCAAAGAATCCAGATCTTTCCAGACACAATCTGG
AATGTATCTTACAGTGGGACAAGCAAAGCATGTTCAGATTCATTCTACAGAAGCATGAGA
TGGTTAACTCAAAAGAACAACGCTTACCCTATTCAAGACGCCCAATACACAAATAATAGA
GGAAAGAACATTCTTTTCATGTGGGGCATAAATCACCCACCCACTGATACTGTGCAGACA
AATCTGTACACAAGGACTGACACAACAACGAGTGTGGCAACAGAAGATATAAATAGGACC
TTCAAACCATTGATAGGGCCAAGGCCTCTTGTCAATGGTCTGCAGGGAAGAATTGATTAT
TATTGGTCGGTATTGAAACCAGGTCAGACATTACGAGTAAGATCCAATGGGAATCTAATC
GCTCCATGGTATGGGCACATTCTCCCAGGAGAGAGCCACGGAAGAATCCTGAAGACTGAT
TTCGACAGTGGTAACTGTGTAGTGCAATGTCAGACAGAAAGAGGTGGCTTGAATACTACA
TTGCCATTCCACAATGTGAGTAAGTATGCATTTGGAAACTGCCCAAAATATGTTGGAGTA
AAGAGTCTCAAATTGGCAGTTGGTCTGAGGAATGTGCCTGCTAGATCAAGTAGAGGACTA
TTTGGAGCCATAGCTGGATTCATAGACCGAGGTTGGTCAGGGCTAGTCGCTGGTTGGTAT
GGGTTCCAGCATTCAAATGATCAAGGGGTTGGTATGGCTGCAGATAGAGACTCAACTCAA
AAGGCAATTGACAAAATAACATCCAAAGTGAATAATATAGTCGACAACCTGAACAAACAG
TATGAAATTATTGATCATGAATTCAGCGAGGTTGAGACTAGACTCAATATGATCAATAAT
AAGATTGATGACCAAATTCTAGACATATGGGCATATAACGCAGAATTGCTAGTGCTGCTT
GAAAACCAGAAAACACTCGATGAGCATGATGCGAATGTAAACAATCTCTATAACAAAGTG
AAGAGGGCACTGGGTTCCAATGCAGTGGAAGATGGGAAAGGATGTTTCGAGCTATATCAT
AAATGTGATGACCAGTGCATGGAGACAATTCGGAACGGGACCTATAACAGGAGAAAGTAT
AAAGAGGAATCAAGACTAGAAAGACAGAAGATAGAAGGGGTCAAGCTGGAATCTGAGGGA
ACTTACAAAATCCTCACCATTTATTCGACTGTCGCCTCATCTCTTGTGATTGCAATGGGG
TTTGCTGCCTTCTTGTTCTGGGCCATGTCCAATGGATCTTGCAGATGCAACATTTGTATA
TAA
>gi|516525662|gb|CY146660.1| Influenza A virus (A/duck/Hunan/S4111/2011(H9N2)) hemagglutinin (HA) gene, complete cds
ATGGAGACAGTATCACTAATAACTATACTACTAGTAGCAACAGTAAGCAATGCAGATAAG
ATCTGCATCGGCTATCAATCAACAAACTCCACAGAAACTGTGGACACACTAACAGAAAAC
AATGTCCCTGTGACACATGCCAAAGAACTGCTACACACAGAGCATAATGGGATGCTGTGT
GCAACAAGCTTGGGACACCCTCTTATTCTAGACACCTGCACCATTGAAGGACTAATCTAT
GGCAATCCTTCTTGTGATCTATTGTTGGGAGGAAGAGAATGGTCCTATATCGTCGAGAGA
CCATCAGCTGTTAACGGATTGTGTTATCCCGGGAATGTAGAAAATCTAGAAGAGCTAAGG
TCACTTTTTAGTTCTGCTAGGTCTTATCAAAGGATTCAGATTTTCCCAGACACAATCTGG
AATGTGTCTTACAGTGGGACAAGCAAAGTATGTTCAGATTCATTCTACAGAAGCATGAGA
TGGTTGACTCAAAAGAACAACGCTTACCCTATTCAAGACGCCCAATACACAAATAATCAA
GAGAAGAACATTCTTTTCATGTGGGGCATAAATCACCCACCCACCGATACTGCGCAGACA
AATCTGTACACAAGAACCGACACAACAACGAGTGTGGCAACAGAAGAAATAAATAGGATC
TTCAAACCATTGATAGGACCAAGGCCTCTTGTCAATGGTTTGATGGGAAGAATTGATTAT
TATTGGTCGGTATTGAAACCGGGTCAAACACTGCGAATAAGATCTAATGGGAATCTAATA
GCTCCATGGTATGGACACATTCTTTCAGGAGAGAGCCACGGAAGAATCCTGAAGACTGAT
TTAAAAAGGGGTAGCTGCACAGTGCAATGTCAGACAGAGAAAGGTGGCTTAAACACAACA
TTGCCATTCCAAAATGTAAGTAAGTATGCATTTGGAAACTGCTCGAAATACATTGGCATA
AAGAGTCTCAAACTTGCAGTTGGTCTGAGGAATGTGCCTTCTAGATCTAGTAGAGGACTA
TTCGGGGCCATAGCAGGATTTATAGAGGGAGGTTGGTCAGGACTAGTTGCTGGTTGGTAT
GGATTCCAGCATTCAAATGACCAAGGGGTTGGTATGGCAGCAGATAGAGACTCAACCCAA
AAGGCAATTGATAAAATAACATCCAAAGTGAATAACATAGTCGACAAAATGAACAAGCAG
TATGAAATTATTGATCATGAATTCAGTGAGGTTGAAACTAGACTTAACATGATCAATAAT
AAGATTGATGATCAAATCCAAGATATATGGGCATATAATGCAGAATTGCTAGTTCTGCTT
GAAAACCAGAAAACACTCGATGAGCATGACGCAAATGTAAACAATCTATATAATAAAGTG
AAGAGGGCGTTGGGTTCCAATGCAGTGGAAGATGGGAAAGGATGTTTCGAGCTATACCAC
AAATGTGATGACCAGTGCATGGAGACAATTCGGAACGGGACCTACAACAGAAGGAAGTAT
CAAGAGGAGTCAAAATTAGAAAGACAGAAAATAGAGGGGGTTAAGCTGGAATCTGAAGGA
ACTTACAAAATCCTCACCATTTATTCGACTGTCGCCTCATCTCTTGTGATTGCAATGGGG
TTTGCTGCCTTCTTGTTCTGGGCCATGTCCAATGGGTCTTGCAGATGCAACATTTGTATA
TAG
>gi|398324770|gb|JX273563.1| Influenza A virus (A/duck/Hunan/1/2006(H9N2)) segment 4 hemagglutinin (HA) gene, complete cds
AGCAAAAGCAGGGGAATTTCACAACCACTCAAGATGGAAACAGTATCACTAATAATTATG
CTACTAGTAATAACAGTAAGCAATGCAGATAAAATCTGCATCGGCTACCAATCAACAAAC
TCCACAGAAACTGTAGACACACTAACAGAAAACAATGTCCCTGTGACACATGCCAAAGAA
TTGCTCCACACAGAGCACAATGGGATGCTGTGTGCAACAAATTTGGGACATCCTCTTATT
CTAGACACCTGTACAATTGAAGGACTAATCTATGGCAATCCTTCTTGTGATCTACTGTTG
GGAGGAAGAGAATGGTCCTACATCGTCGAGAGACCATCGGCTGTCAATGGATTGTGTTAC
CCCGGGAATGTAGAAAATCTAGAAGAGCTAAGGTCACTTTTCAGTTCTGCTAGTTCTTAT
CAAAGGATCCAGATCTTTCCAGACACAATCTGGAATGTGTCTTACAGTGGGACAAGCAAA
GCATGTTCAGATTCATTCTACAGAAGCATGAGATGGTTGACCCAAAAGAACAACGCTTAC
CCTATTCAAGACGCCCAATACACAAATAATCGAGAAAAGAACATTCTTTTCATGTGGGGC
ATAAATCACCCACCCACCGATACTGCGCAGACAAATCTGTACACAAGAACCGACACAACA
ACAAGTGTGGCAACAGAAGAAATAAATAGGACCTTCAAGCCATTGATAGGACCAAGGCCT
CTTGTCAATGGTTTGCAGGGAAGAATTGACTATTATTGGTCGGTATTGAAGCCAGGTCAA
ACACTGCGAATAAGATCCAATGGGAATCTGATAGCTCCATGGTATGGACATATTCTTTCA
GGAGAAAGCCACGGAAGAATCCTGAAGACTGATTTAAAAAGGGGTAGCTGTACAGTGCAA
TGTCAGACAGAAAAAGGTGGCTTAAACACAACATTGCCATTCCAAAATGTAAGTAAGTAT
GCATTTGGAAACTGCTCGAAATATGTTGGAATAAAGAGTCTCAAACTTGCAGTTGGTCTG
AGGAATGTGCCTTCTAGATCAAGTAGAGGACTATTCGGGGCCATAGCTGGATTCATAGAG
GGAGGTTGGTCAGGACTAGTTGCTGGTTGGTATGGATTCCAGCATTCAAATGACCAAGGG
GTTGGTATGGCAGCAGATAGAGACTCAACCCAAAAGGCAATTGATAAAATAACATCCAAA
GTAAATAACATAGTCGATAAAATGAACAAACAGTATGAAATTATTGATCATGAATTCAGC
GAGGTTGAAACTAGACTTAACATGATCAATAATAAGATTGATGATCAAATTCAAGACATA
TGGGCATATAATGCAGAATTGCTAGTGCTGCTTGAAAACCAGAAAACACTCGATGAGCAT
GATGCAAATGTGAACAATCTATATAATAAAGTGAAGAGGGCATTGGGGTCCAATGCAGTG
GAAGATGGGAAAGGATGTTTCGAGCTATACCACAAATGTGATGACCAGTGCATGGAGACA
ATTCGGAACGGGACCTACAACAGGAGGAAGTATCAAGAGGAATCAAAATTAGAAAGACAG
AAAATAGAGGGGGTCAAGCTGGAATCTGAAGGAACTTACAAAATCCTCACCATTTATTCG
ACTGTCGCCTCATCTCTTGTGATTGCAATGGGGTTTGCTGCCTTCTTGTTCTGGGCCATG
TCCAATGGGTCTTGCAAATGCAACATTTGTATATAATTAGCAAAAACACCCTTGTTTCTA
CT
>gi|353251197|gb|JN804000.1| Influenza A virus (A/duck/Guangdong/G29/2010(H9N2)) segment 4 hemagglutinin (HA) gene, complete cds
ATGGAGACAGTATCACTAATAACTATACTACTAGTAGTAACAGTAAGCAATGCAGATAAA
ATCTGCATTGGCTACCAATCAACAAACTCCACAGAAACTGTAGACACACTAACAGAAAAC
AATGTCCCTGTGACACATGCCAAAGAATTGCTCCACACAGAGCATAATGGGATGCTGTGT
GCAACAAGCTTGGGACACCCTCTTATTCTAGACACCTGTACCATTGAAGGACTAATCTAT
GGCAATCCTTCTTGTGATCTATTGTTGGGAGGAAGAGAATGGTCCTATATCGTCGAAAGA
CCATCAGCTGTTAACGGATTGTGTTATCCCGGGAATGTAGAAAATCTAGAAGAGCTAAGG
TCACTTTTTAGTTCTGCTAGGTCTTATCAAAGGATCCAGATTTTCCCAGACACAATCTGG
AATGTGTCTTACAGTGGGACAAGCAAAGCATGTTCAGATTCTTTCTACAGAAGCATGAGA
TGGTTGACTCAAAAGAACAACGCTTACCCCATTCAGGACGCCCAATACACAAATAATCAA
GAAAAGAACATTCTCTTCATGTGGGGCATAAATCACCCACCCACCGATACTGCGCAGACA
AATCTGTACACAAGAACCGACACAACAACGAGTGTGGCAACAGAAGAAATAAATAGGACC
TTCAAACCATTGATAGGACCAAGGCCTCTTGTCAACGGTTTGCAGGGGAGAATTGATTAT
TATTGGTCGGTATTGAAACCAGGTCAAACACTGCGAATAAGATCCAATGGGAATCTAATA
GCTCCTTGGTATGGACACATTCTTTCAGGAGAGAGCCACGGAAGAATCCTAAAGACTGAT
TTAAAAAGGGGTAGCTGCACAGTGCAATGTCAGACAGAAAAAGGCGGCTTAAACACAACA
TTGCCATTCCAAAACGTAAGTAAGTATGCATTTGGAAACTGCTCGAAATACATTGGCATA
AAGAGTCTCAAACTTGCAGTTGGTCTGAGGAATGTGCCTTCTAGATCTAGTAGAGGTCTA
TTCGGGGCCATAGCAGGATTCATAGAGGGAGGTTGGTCAGGACTAGTTGCTGGTTGGTAT
GGATTCCAGCATTCAAATGACCAAGGGGTTGGTATGGCAGCAGATAGGGAATCAACCCAA
AAGGCAATTGACAAAATAACATCCAAAGTGAATAACATAGTCGACAAAATGAACAAGCAG
TATGAAATTATTGATCATGAATTCAGCGAGGTTGAAACTAGACTTAACATGATCAATAAT
AAGATTGATGATCAAATCCAAGATATATGGGCATATAATGCAGAATTGCTAGTTCTGCTT
GAAAACCAGAAAACACTCGATGAGCATGATGCAAATGTAAACAATCTATATAATAAAGTG
AAGAGGGCATTGGGTTCCAATGCGGTGGAAGATGGGAAAGGATGTTTCGAGCTATACCAC
AAATGTAATGACCAGTGCATGGAGACAATTCGGAACGGGACCTACAACAGGAGGAAGTAT
CAAGAGGAATCAAAATTAGAAAGACAGAAAATAGAGGGGGTCAAGCTGGAATCTGAAGGA
ACTTACAAAATCCTCACCATTTATTCGACTGTCGCCTCATCTCTTGTGATTGCAATGGGG
TTTGCTGCCTTCTTGTTCTGGGCCATGTCCAATGGGTCTTGCAGATGCAACATATGTATA
TAA
>gi|353251195|gb|JN803999.1| Influenza A virus (A/duck/Guangdong/G24/2010(H9N2)) segment 4 hemagglutinin (HA) gene, complete cds
ATGGAGACAGTATCACTAATAACTATACTACTAGTAGTAACAGTAAGCAATGCACATAAA
ATCTGCATTGGCTACCAATCAACAAACTCCACAGAAACTGTAGACACACTAACAGAAAAC
AATGTCCCTGTGACACATGCCAAAGAATTGCTCCACACAGAGCATAATGGGATGCTGTGT
GCAACAAGCTTGGGACACCCTCTTATTCTAGACACCTGTACCATTGAAGGACTAATCTAT
GGCAATCCTTCTTGTGATCTATTGTTGGGAGGAAGAGAATGGTCCTATATCGTCGAAAGA
CCATCAGCTGTTAACGGATTGTGTTATCCCGGGAATGTAGAAAATCTAGAAGAGCTAAGG
TCACTTTTTAGTTCTGCTAGGTCTTATCAAAGGATCCAGATTTTCCCAGACACAATCTGG
AATGTGTCTTACAGTGGGACAAGCAAAGCATGTTCAGATTCTTTCTACAGAAGCATGAGA
TGGTTGACTCAAAAGAACAACGCTTACCCCATTCAGGACGCCCAATACACAAATAATCAA
GAAAAGAACATTCTCTTCATGTGGGGCATAAATCACCCACCCACCGATACTGCGCAGACA
AATCTGTACACAAGAACCGACACAACAACGAGTGTGGCAACAGAAGAAATAAATAGGACC
TTCAAACCATTGATAGGACCAAGGCCTCTTGTCAACGGTTTGCAGGGGAGAATTGATTAT
TATTGGTCGGTATTGAAACCAGGTCAAACACTGCGAATAAGATCCAATGGGAATCTAATA
GCTCCTTGGTATGGACACATTCTTTCAGGAGAGAGCCACGGAAGAATCCTAAAGACTGAT
TTAAAAAGGGGTAGCTGCACAGTGCAATGTCAGACAGAAAAAGGCGGCTTAAACACAACA
TTGCCATTCCAAAACGTAAGTAAGTATGCATTTGGAAACTGCTCGAAATACATTGGCATA
AAGAGTCTCAAACTTGCAGTTGGTCTGAGGAATGTGCCTTCTAGATCTAGTAGAGGTCTA
TTCGGGGCCATAGCAGGATTCATAGAGGGAGGTTGGTCAGGACTAGTTGCTGGTTGGTAT
GGATTCCAGCATTCAAATGACCAAGGGGTTGGTATGGCAGCAGATAGGGAATCAACCCAA
AAGGCAATTGACAAAATAACATCCAAAGTGAATAACATAGTCGACAAAATGAACAAGCAG
TATGAAATTATTGATCATGAATTCAGCGAGGTTGAAACTAGACTTAACATGATCAATAAT
AAGATTGATGATCAAATCCAAGATATATGGGCATATAATGCAGAATTGCTAGTTCTGCTT
GAAAACCAGAAAACACTCGATGAGCATGATGCAAATGTAAACAATCTATATAATAAAGTG
AAGAGGGCATTGGGTTCCAATGCGGTGGAAGATGGGAAAGGATGTTTCGAGCTATACCAC
AAATGTAATGACCAGTGCATGGAGACAATTCGGAACGGGACCTACAACAGGAGGAAGTAT
CAAGAGGAATCAAAATTAGAAAGACAGAAAATAGAGGGGGTCAAGCTGGAATCTGAAGGA
ACTTACAAAATCCTCACCATTTATTCGACTGTCGCCTCATCTCTTGTGATTGCAATGGGG
TTTGCTGCCTTCTTGTTCTGGGCCATGTCCAATGGGTCTTGCAGATGCAACATATGTATA
TAA
>gi|353251193|gb|JN803998.1| Influenza A virus (A/duck/Guangdong/G23/2010(H9N2)) segment 4 hemagglutinin (HA) gene, complete cds
ATGGAGACAGTATCACTAATAACTATACTACTAGTAGTAACAGTAAGCAATGCAGATAAA
ATCTGCATTGGCTACCAATCAACAAACTCCACAGAAACTGTAGACACACTAACAGAAAAC
AATGTCCCTGTGACACATGCCAAAGAATTGCTCCACACAGAGCATAATGGGATGCTGTGT
GCAACAAGCTTGGGACACCCTCTTATTCTAGACACCTGTACCATTGAAGGACTAATCTAT
GGCAATCCTTCTTGTGATCTATTGTTGGGAGGAAGAGAATGGTCCTATATCGTCGAAAGA
CCATCAGCTGTTAACGGATTGTGTTATCCCGGGAATGTAGAAAATCTAGAAGAGCTAAGG
TCACTTTTTAGTTCTGCTAGGTCTTATCAAAGGATCCAGATTTTCCCAGACACAATCTGG
AATGTGTCTTACAGTGGGACAAGCAAAGCATGTTCAGATTCTTTCTACAGAAGCATGAGA
TGGTTGACTCAAAAGAACAACGCTTACCCCATTCAGGACGCCCAATACACAAATAATCAA
GAAAAGAACATTCTCTTCATGTGGGGCATAAATCACCCACCCACCGATACTGCGCAGACA
AATCTGTACACAAGAACCGACACAACAACGAGTGTGGCAACAGAAGAAATAAATAGGACC
TTCAAACCATTGATAGGACCAAGGCCTCTTGTCAACGGTTTGCAGGGGAGAATTGATTAT
TATTGGTCGGTATTGAAACCAGGTCAAACACTGCGAATAAGATCCAATGGGAATCTAATA
GCTCCTTGGTATGGACACATTCTTTCAGGAGAGAGCCACGGAAGAATCCTAAAGACTGAT
TTAAAAAGGGGTAGCTGCACAGTGCAATGTCAGACAGAAAAAGGCGGCTTAAACACAACA
TTGCCATTCCAAAACGTAAGTAAGTATGCATTTGGAAACTGCTCGAAATACATTGGCATA
AAGAGTCTCAAACTTGCAGTTGGTCTGAGGAATGTGCCTTCTAGATCTAGTAGAGGTCTA
TTCGGGGCCATAGCAGGATTCATAGAGGGAGGTTGGTCAGGACTAGTTGCTGGTTGGTAT
GGATTCCAGCATTCAAATGACCAAGGGGTTGGTATGGCAGCAGATAGGGAATCAACCCAA
AAGGCAATTGACAAAATAACATCCAAAGTGAATAACATAGTCGACAAAATGAACAAGCAG
TATGAAATTATTGATCATGAATTCAGCGAGGTTGAAACTAGACTTAACATGATCAATAAT
AAGATTGATGATCAAATCCAAGATATATGGGCATATAATGCAGAATTGCTAGTTCTGCTT
GAAAACCAGAAAACACTCGATGAGCATGATGCAAATGTAAACAATCTATATAATAAAGTG
AAGAGGGCATTGGGTTCCAATGCGGTGGAAGATGGGAAAGGATGTTTCGAGCTATACCAC
AAATGTAATGACCAGTGCATGGAGACAATTCGGAACGGGACCTACAACAGGAGGAAGTAT
CAAGAGGAATCAAAATTAGAAAGACAGAAAATAGAGGGGGTCAAGCTGGAATCTGAAGGA
ACTTACAAAATCCTCACCATTTATTCGACTGTCGCCTCATCTCTTGTGATTGCAATGGGG
TTTGCTGCCTTCTTGTTCTGGGCCATGTCCAATGGGTCTTGCAGATGCAACATATGTATA
TAA
>gi|353251191|gb|JN803997.1| Influenza A virus (A/duck/Guangdong/G22/2010(H9N2)) segment 4 hemagglutinin (HA) gene, complete cds
ATGGAGACAGTATCACTAATAACTATACTACTAGTAGTAACAGTAAGCAATGCAGATAAA
ATCTGCATTGGCTACCAATCAACAAACTCCACAGAAACTGTAGACACACTAACAGAAAAC
AATGTCCCTGTGACACATGCCAAAGAATTGCTCCACACAGAGCATAATGGGATGCTGTGT
GCAACAAGCTTGGGACACCCTCTTATTCTAGACACCTGTACCATTGAAGGACTAATCTAT
GGCAATCCTTCTTGTGATCTATTGTTGGGAGGAAGAGAATGGTCCTATATCGTCGAAAGA
CCATCAGCTGTTAACGGATTGTGTTATCCCGGGAATGTAGAAAATCTAGAAGAGCTAAGG
TCACTTTTTAGTTCTGCTAGGTCTTATCAAAGGATCCAGATTTTCCCAGACACAATCTGG
AATGTGTCTTACAGTGGGACAAGCAAAGCATGTTCAGATTCTTTCTACAGAAGCATGAGA
TGGTTGACTCAAAAGAACAACGCTTACCCCATTCAGGACGCCCAATACACAAATAATCAA
GAAAAGAACATTCTCTTCATGTGGGGCATAAATCACCCACCCACCGATACTGCGCAGACA
AATCTGTACACAAGAACCGACACAACAACGAGTGTGGCAACAGAAGAAATAAATAGGACC
TTCAAACCATTGATAGGACCAAGGCCTCTTGTCAACGGTTTGCAGGGAAGAATTGATTAT
TATTGGTCGGTATTGAAACCAGGTCAAACACTGCGAATAAGATCCAATGGGAATCTAATA
GCTCCTTGGTATGGACACATTCTTTCAGGAGAGAGCCACGGAAGAATCCTAAAGACTGAT
TTAAAAAGGGGTAGCTGCACAGTGCAATGTCAGACAGAAAAAGGCGGCTTAAACACAACA
TTGCCATTCCAAAACGTAAGTAAGTATGCATTTGGAAACTGCTCGAAATACATTGGCATA
AAGAGTCTCAAACTTGCAGTTGGTCTGAGGAATGTGCCTTCTAGATCTAGTAGAGGTCTA
TTCGGGGCCATAGCAGGATTCATAGAGGGAGGTTGGTCAGGACTAGTTGCTGGTTGGTAT
GGATTCCAGCATTCAAATGACCAAGGGGTTGGTATGGCAGCAGATAGGGAATCAACCCAA
AAGGCAATTGACAAAATAACATCCAAAGTGAATAACATAGTCGACAAAATGAACAAGCAG
TATGAAATTATTGATCATGAATTCAGCGAGGTTGAAACTAGACTTAACATGATCAATAAT
AAGATTGATGATCAAATCCAAGATATATGGGCATATAATGCAGAATTGCTAGTTCTGCTT
GAAAACCAGAAAACACTCGATGAGCATGATGCAAATGTAAACAATCTATATAATAAAGTG
AAGAGGGCATTGGGTTCCAATGCGGTGGAAGATGGGAAAGGATGTTTCGAGCTATACCAC
AAATGTAATGACCAGTGCATGGAGACAATTCGGAACGGGACCTACAACAGGAGGAAGTAT
CAAGAGGAATCAAAATTAGAAAGACAGAAAATAGAGGGGGTCAAGCTGGAATCTGAAGGA
ACTTACAAAATCCTCACCATTTATTCGACTGTCGCCTCATCTCTTGTGATTGCAATGGGG
TTTGCTGCCTTCTTGTTCTGGGCCATGTCCAATGGGTCTTGCAGATGCAACATTTGTATA
TAA
>gi|353251189|gb|JN803996.1| Influenza A virus (A/duck/Guangdong/G21/2010(H9N2)) segment 4 hemagglutinin (HA) gene, complete cds
ATGGAGACAGTATCACTAATAACTATACTACTAGTAGTAACAGTAAGCAATGCAGATAAA
ATCTGCATTGGCTACCAATCAACAAACTCCACAGAAACTGTAGACACACTAACAGAAAAC
AATGTCCCTGTGACACATGCCAAAGAATTGCTCCACACAGAGCATAATGGGATGCTGTGT
GCAACAAGCTTGGGACACCCTCTTATTCTAGACACCTGTACCATTGAAGGACTAATCTAT
GGCAATCCTTCTTGTGATCTATTGTTGGGAGGAAGAGAATGGTCCTATATCGTCGAAAGA
CCATCAGCTGTTAACGGATTGTGTTATCCCGGGAATGTAGAAAATCTAGAAGAGCTAAGG
TCACTTTTTAGTTCTGCTAGGTCTTATCAAAGGATCCAGATTTTCCCAGACACAATCTGG
AATGTGTCTTACAGTGGGACAAGCAAAGCATGTTCAGATTCTTTCTACAGAAGCATGAGA
TGGTTGACTCAAAAGAACAACGCTTACCCCATTCAGGACGCCCAATACACAAATAATCAA
GAAAAGAACATTCTCTTCATGTGGGGCATAAATCACCCACCCACCGATACTGCGCAGACA
AATCTGTACACAAGAACCGACACAACAACGAGTGTGGCAACAGAAGAAATAAATAGGACC
TTCAAACCATTGATAGGACCAAGGCCTCTTGTCAACGGTTTGCAGGGAAGAATTGATTAT
TATTGGTCGGTATTGAAACCAGGTCAAACACTGCGAATAAGATCCAATGGGAATCTAATA
GCTCCTTGGTATGGACACATTCTTTCAGGAGAGAGCCACGGAAGAATCCTAAAGACTGAT
TTAAAAAGGGGTAGCTGCACAGTGCAATGTCAGACAGAAAAAGGCGGCTTAAACACAACA
TTGCCATTCCAAAACGTAAGTAAGTATGCATTTGGAAACTGCTCGAAATACATTGGCATA
AAGAGTCTCAAACTTGCAGTTGGTCTGAGGAATGTGCCTTCTAGATCTAGTAGAGGTCTA
TTCGGGGCCATAGCAGGATTCATAGAGGGAGGTTGGTCAGGACTAGTTGCTGGTTGGTAT
GGATTCCAGCATTCAAATGACCAAGGGGTTGGTATGGCAGCAGATAGGGAATCAACCCAA
AAGGCAATTGACAAAATAACATCCAAAGTGAATAACATAGTCGACAAAATGAACAAGCAG
TATGAAATTATTGATCATGAATTCAGCGAGGTTGAAACTAGACTTAACATGATCAATAAT
AAGATTGATGATCAAATCCAAGATATATGGGCATATAATGCAGAATTGCTAGTTCTGCTT
GAAAACCAGAAAACACTCGATGAGCATGATGCAAATGTAAACAATCTATATAATAAAGTG
AAGAGGGCATTGGGTTCCAATGCGGTGGAAGATGGGAAAGGATGTTTCGAGCTATACCAC
AAATGTAATGACCAGTGCATGGAGACAATTCGGAACGGGACCTACAACAGGAGGAAGTAT
CAAGAGGAATCAAAATTAGAAAGACAGAAAATAGAGGGGGTCAAGCTGGAATCTGAAGGA
ACTTACAAAATCCTCACCATTTATTCGACTGTCGCCTCATCTCTTGTGATTGCAATGGGG
TTTGCTGCCTTCTTGTTCTGGGCCATGTCCAATGGGTCTTGCAGATGCAACATATGTATA
TAA
>gi|353251187|gb|JN803995.1| Influenza A virus (A/duck/Guangdong/G20/2010(H9N2)) segment 4 hemagglutinin (HA) gene, complete cds
ATGGAGACAGTATCACTAATAACTATACTACTAGTAGTAACAGTAAGCAATGCAGATAAA
ATCTGCATTGGCTACCAATCAACAAACTCCACAGAAACTGTAGACACACTAACAGAAAAC
AATGTCCCTGTGACACATGCCAAAGAATTGCTCCACACAGAGCATAATGGGATGCTGTGT
GCAACAAGCTTGGGACACCCTCTTATTCTAGACACCTGTACCATTGAAGGACTAATCTAT
GGCAATCCTTCTTGTGATCTATTGTTGGGAGGAAGAGAATGGTCCTATATCGTCGAAAGA
CCATCAGCTGTTAACGGATTGTGTTATCCCGGGAATGTAGAAAATCTAGAAGAGCTAAGG
TCACTTTTTAGTTCTGCTAGGTCTTATCAAAGGATCCAGATTTTCCCAGACACAATCTGG
AATGTGTCTTACAGTGGGACAAGCAAAGCATGTTCAGATTCTTTCTACAGAAGCATGAGA
TGGTTGACTCAAAAGAACAACGCTTACCCCATTCAGGACGCCCAATACACAAATAATCAA
GAAAAGAACATTCTCTTCATGTGGGGCATAAATCACCCACCCACCGATACTGCGCAGACA
AATCTGTACACAAGAACCGACACAACAACGAGTGTGGCAACAGAAGAAATAAATAGGACC
TTCAAACCATTGATAGGACCAAGGCCTCTTGTCAACGGTTTGCAGGGAAGAATTGATTAT
TATTGGTCGGTATTGAAACCAGGTCAAACACTGCGAATAAGATCCAATGGGAATCTAATA
GCTCCTTGGTATGGACACATTCTTTCAGGAGAGAGCCACGGAAGAATCCTAAAGACTGAT
TTAAAAAGGGGTAGCTGCACAGTGCAATGTCAGACAGAAAAAGGCGGCTTAAACACAACA
TTGCCATTCCAAAACGTAAGTAAGTATGCATTTGGAAACTGCTCGAAATACATTGGCATA
AAGAGTCTCAAACTTGCAGTTGGTCTGAGGAATGTGCCTTCTAGATCTAGTAGAGGTCTA
TTCGGGGCCATAGCAGGATTCATAGAGGGAGGTTGGTCAGGACTAGTTGCTGGTTGGTAT
GGATTCCAGCATTCAAATGACCAAGGGGTTGGTATGGCAGCAGATAGGGAATCAACCCAA
AAGGCAATTGACAAAATAACATCCAAAGTGAATAACATAGTCGACAAAATGAACAAGCAG
TATGAAATTATTGATCATGAATTCAGCGAGGTTGAAACTAGACTTAACATGATCAATAAT
AAGATTGATGATCAAATCCAAGATATATGGGCATATAATGCAGAATTGCTAGTTCTGCTT
GAAAACCAGAAAACACTCGATGAGCATGATGCAAATGTAAACAATCTATATAATAAAGTG
AAGAGGGCATTGGGTTCCAATGCGGTGGAAGATGGGAAAGGATGTTTCGAGCTATACCAC
AAATGTAATGACCAGTGCATGGAGACAATTCGGAACGGGACCTACAACAGGAGGAAGTAT
CAAGAGGAATCAAAATTAGAAAGACAGAAAATAGAGGGGGTCAAGCTGGAATCTGAAGGA
ACTTACAAAATCCTCACCATTTATTCGACTGTCGCCTCATCTCTTGTGATTGCAATGGGG
TTTGCTGCCTTCTTGTTCTGGGCCATGTCCAATGGGTCTTGCAGATGCAACATATGTATA
TAA
>gi|353251185|gb|JN803994.1| Influenza A virus (A/duck/Guangdong/G19/2010(H9N2)) segment 4 hemagglutinin (HA) gene, complete cds
ATGGAGACAGTATCACTAATAACTATACTACTAGTAGTAACAGTAAGCAATGCAGATAAA
ATCTGCATTGGCTACCAATCAACAAACTCCACAGAAACTGTAGACACACTAACAGAAAAC
AATGTCCCTGTGACACATGCCAAAGAATTGCTCCACACAGAGCATAATGGGATGCTGTGT
GCAACAAGCTTGGGACACCCTCTTATTCTAGACACCTGTACCATTGAAGGACTAATCTAT
GGCAATCCTTCTTGTGATCTATTGTTGGGAGGAAGAGAATGGTCCTATATCGTCGAAAGA
CCATCAGCTGTTAACGGATTGTGTTATCCCGGGAATGTAGAAAATCTAGAAGAGCTAAGG
TCACTTTTTAGTTCTGCTAGGTCTTATCAAAGGATCCAGATTTTCCCAGACACAATCTGG
AATGTGTCTTACAGTGGGACAAGCAAAGCATGTTCAGATTCTTTCTACAGAAGCATGAGA
TGGTTGACTCAAAAGAACAACGCTTACCCCATTCAGGACGCCCAATACACAAATAATCAA
GAAAAGAACATTCTCTTCATGTGGGGCATAAATCACCCACCCACCGATACTGCGCAGACA
AATCTGTACACAAGAACCGACACAACAACGAGTGTGGCAACAGAAGAAATAAATAGGACC
TTCAAACCATTGATAGGACCAAGGCCTCTTGTCAACGGTTTGCAGGGAAGAATTGATTAT
TATTGGTCGGTATTGAAACCAGGTCAAACACTGCGAATAAGATCCAATGGGAATCTAATA
GCTCCTTGGTATGGACACATTCTTTCAGGAGAGAGCCACGGAAGAATCCTAAAGACTGAT
TTAAAAAGGGGTAGCTGCACAGTGCAATGTCAGACAGAAAAAGGCGGCTTAAACACAACA
TTGCCATTCCAAAACGTAAGTAAGTATGCATTTGGAAACTGCTCGAAATACATTGGCATA
AAGAGTCTCAAACTTGCAGTTGGTCTGAGGAATGTGCCTTCTAGATCTAGTAGAGGTCTA
TTCGGGGCCATAGCAGGATTCATAGAGGGAGGTTGGTCAGGACTAGTTGCTGGTTGGTAT
GGATTCCAGCATTCAAATGACCAAGGGGTTGGTATGGCAGCAGATAGGGAATCAACCCAA
AAGGCAATTGACAAAATAACATCCAAAGTGAATAACATAGTCGACAAAATGAACAAGCAG
TATGAAATTATTGATCATGAATTCAGCGAGGTTGAAACTAGACTTAACATGATCAATAAT
AAGATTGATGATCAAATCCAAGATATATGGGCATATAATGCAGAATTGCTAGTTCTGCTT
GAAAACCAGAAAACACTCGATGAGCATGATGCAAATGTAAACAATCTATATAATAAAGTG
AAGAGGGCATTGGGTTCCAATGCGGTGGAAGATGGGAAAGGATGTTTCGAGCTATACCAC
AAATGTAATGACCAGTGCATGGAGACAATTCGGAACGGGACCTACAACAGGAGGAAGTAT
CAAGAGGAATCAAAATTAGAAAGACAGAAAATAGAGGGGGTCAAGCTGGAATCTGAAGGA
ACTTACAAAATCCTCACCATTTATTCGACTGTCGCCTCATCTCTTGTGATTGCAATGGGG
TTTGCTGCCTTCTTGTTCTGGGCCATGTCCAATGGGTCTTGCAGATGCAACATTTGTATA
TAA
>gi|353251183|gb|JN803993.1| Influenza A virus (A/duck/Guangdong/G17/2010(H9N2)) segment 4 hemagglutinin (HA) gene, complete cds
ATGGAGACAGTATCACTAATAACTATACTACTAGTAGTAACAGTAAGCAATGCAGATAAA
ATCTGCATTGGCTACCAATCAACAAACTCCACAGAAACTGTAGACACACTAACAGAAAAC
AATGTCCCTGTGACACATGCCAAAGAATTGCTCCACACAGAGCATAATGGGATGCTGTGT
GCAACAAGCTTGGGACACCCTCTTATTCTAGACACCTGTACCATTGAAGGACTAATCTAT
GGCAATCCTTCTTGTGATCTATTGTTGGGAGGAAGAGAATGGTCCTATATCGTCGAAAGA
CCATCAGCTGTTAACGGATTGTGTTATCCCGGGAATGTAGAAAATCTAGAAGAGCTAAGG
TCACTTTTTAGTTCTGCTAGGTCTTATCAAAGGATCCAGATTTTCCCAGACACAATCTGG
AATGTGTCTTACAGTGGGACAAGCAAAGCATGTTCAGATTCTTTCTACAGAAGCATGAGA
TGGTTGACTCAAAAGAACAACGCTTACCCCATTCAGGACGCCCAATACACAAATAATCAA
GAAAAGAACATTCTCTTCATGTGGGGCATAAATCACCCACCCACCGATACTGCGCAGACA
AATCTGTACACAAGAACCGACACAACAACGAGTGTGGCAACAGAAGAAATAAATAGGACC
TTCAAACCATTGATAGGACCAAGGCCTCTTGTCAACGGTTTGCAGGGAAGAATTGATTAT
TATTGGTCGGTATTGAAACCAGGTCAAACACTGCGAATAAGATCCAATGGGAATCTAATA
GCTCCTTGGTATGGACACATTCTTTCAGGAGAGAGCCACGGAAGAATCCTAAAGACTGAT
TTAAAAAGGGGTAGCTGCACAGTGCAATGTCAGACAGAAAAAGGCGGCTTAAACACAACA
TTGCCATTCCAAAACGTAAGTAAGTATGCATTTGGAAACTGCTCGAAATACATTGGCATA
AAGAGTCTCAAACTTGCAGTTGGTCTGAGGAATGTGCCTTCTAGATCTAGTAGAGGTCTA
TTCGGGGCCATAGCAGGATTCATAGAGGGAGGTTGGTCAGGACTAGTTGCTGGTTGGTAT
GGATTCCAGCATTCAAATGACCAAGGGGTTGGTATGGCAGCAGATAGGGAATCAACCCAA
AAGGCAATTGACAAAATAACATCCAAAGTGAATAACATAGTCGACAAAATGAACAAGCAG
TATGAAATTATTGATCATGAATTCAGCGAGGTTGAAACTAGACTTAACATGATCAATAAT
AAGATTGATGATCAAATCCAAGATATATGGGCATATAATGCAGAATTGCTAGTTCTGCTT
GAAAACCAGAAAACACTCGATGAGCATGATGCAAATGTAAACAATCTATATAATAAAGTG
AAGAGGGCATTGGGTTCCAATGCGGTGGAAGATGGGAAAGGATGTTTCGAGCTATACCAC
AAATGTAATGACCAGTGCATGGAGACAATTCGGAACGGGACCTACAACAGGAGGAAGTAT
CAAGAGGAATCAAAATTAGAAAGACAGAAAATAGAGGGGGTCAAGCTGGAATCTGAAGGA
ACTTACAAAATCCTCACCATTTATTCGACTGTCGCCTCATCTCTTGTGATTGCAATGGGG
TTTGCTGCCTTCTTGTTCTGGGCCATGTCCAATGGGTCTTGCAGATGCAACATATGTATA
TAA
>gi|353251133|gb|JN803968.1| Influenza A virus (A/duck/Anhui/G27/2010(H9N2)) segment 4 hemagglutinin (HA) gene, complete cds
ATGGAGACAGTATCACTAATAACTATACTACTAGTAGTAACAGTAAGTAATGCAGATAAA
ATCTGCATCGGCTATCAATCAACAAACTCCACAGAAACTGTAGACACACTAACAGAAAAC
AATGTCCCTGTGACACATGCCAAAGAATTGCTCCACACAGAGCATAATGGGATGCTGTGT
GCAACAAGCTTGGGACACCCTCTTATTCTAGACACCTGTACCATTGAAGGACTAATCTAT
GGCAATCCGTCTTGTGATCTATTGTTGGGAGGAAGAGAATGGTCCTATATCGTCGAGAGA
CCATCAGCTGTTAACGGATTGTGTTATCCCGGGAATGTAGAAAATCTAGAAGAGCTAAGG
TCACTTTTTAGTTCTGCTAGGTCTTATCAAAGGATCCAGATTTTCCCAGACACAATCTGG
AATGTGTCTTACAGTGGGACAAGCAAAGCATGTTCAGATTCATTCTACAGAAGCATGAGA
TGGTTGACTCAAAAGAACAACGCTTACCCTATTCAAGACGCCCAATACACAAATAATCAA
GAAAAGAACATTCTTTTCATGTGGGGCATAAATCACCCACCCACCGATACTGCGCAGACA
AATCTGTACACAAGAACCGACACAACAACGAGTGTGGCAACAGAAGAAATAAATAGGACC
TTCAAACCATTGATAGGACCAAGGCCTCTTGTCAACGGTTTGCAGGGAAGAATTGATTAT
TATTGGTCGGTATTGAAACCGGGTCAAACACTACGAATAAGATCTAATGGGAATCTAATA
GCTCCATGGTATGGACACATTCTTTCAGGAGAGAGCCACGGAAGAATCCTGAAGACTGAT
TTAAAAAGGGGTAGCTGCACAGTGCAATGTCAGACAGAAAAAGGTGGCTTAAACACAACA
TTGCCATTCCAAAATGTAAGTAAGTATGCATTTGGAAACTGCTCGAAATACATTGGCATA
AAGAGTCTCAAACTTGCAGTTGGTCTGAGGAATGTGCCTTCTAGATCTAGTAGAGGACTA
TTCGGGGCAATAGCAGGATTCATAGAGGGAGGTTGGTCAGGACTAGTTGCTGGTTGGTAT
GGATTCCAGCATTCAAATGACCAAGGGGTTGGTATGGCAGCAGATAGAGACTCAACCCAA
AAGGCAATTGATAAAATAACATCCAAAGTGAATAACATAGTCGACAAAATGAACAAGCAG
TATGAAATTATTGATCATGAATTCAGCGAGGTTGAAACTAGACTTAACATGATCAATAAT
AAGATTGATGATCAAATCCAAGATATATGGGCATATAATGCAGAATTGCTAGTTCTGCTT
GAAAACCAGAAAACACTCGATGAGCATGATGCAAATGTAAACAATCTATATAATAAAGTG
AAGAGGGCATTGGGTTCCAATGCGGTGGAAGATGGGAAAGGATGTTTCGAGCTATACCAC
AAATGTGATGACCAGTGCATGGAGACAATTCGGAACGGGACCTACAACAGGAGGAAGTAT
CAAGAGGAATCAAAATTAGAAAGACAGAAAATAGAGGGGGTCAAGCTGGAATCTGAAGGA
ACTTACAAAATCCTCACCATTTATTCGACTGTCGCCTCGTCTCTTGTGATTGCAATGGGG
TTTGCTGCCTTCTTGTTCTGGGCCATGTCCAATGGGTCTTGCAGATGCAACATATGTATA
TAA
>gi|353251131|gb|JN803967.1| Influenza A virus (A/duck/Anhui/G26/2010(H9N2)) segment 4 hemagglutinin (HA) gene, complete cds
ATGGAGACAGTATCACTAATAACTATACTACTAGTAGTAACAGTAAGCAATGCAGATAAA
ATCTGCATCGGCTATCAATCAACAAACTCCACAGAAACTGTAGACACACTAACAGAAAAC
AATGTCCCTGTGACACATGCCAAAGAATTGCTCCACACAGAGCATAATGGGATGCTGTGT
GCAACAGGCTTGGGACATCCTCTTATTCTAGACACCTGTACTATTGAAGGACTAATCTAT
GGCAATCCTTCTTGTGATCTACTGCTGGGAGGAAGAGAATGGTCCTATATCGTCGAGAGA
CCATCAGCTGTTAACGGATTGTGTTACCCCGGGAATGTAGAAAACCTAGAAGAGCTAAGG
TCACTTTTTAGTTCTGCTAGTTCTTATCAAAGGATCCAGATTTTTCCAGACACAATCTGG
AATGTGACTTACAGTGGGACAAGCAAAGCATGTTCAGATTCATTCTACAGAAGCATGAGA
TGGTTGACCCAAAAGAACAACGCTTACCCTATTCAAGACGCCCAATACACAAATAATCAA
GAAAAGAATATTCTTTTCATGTGGGGCATAAATCATCCCCCCACCGATACTGTGCAGACA
AATCTGTACACAAGAACCGACACAACAACGAGTGTGGCAACAGAAGAAATAAATAGGACC
TTCAAACCATTGATAGGACCAAGGCCTCTTGTCAATGGTTTGCAGGGAAGAATTGACTAT
TATTGGTCGGTATTGAAACCGGGTCAAACGCTGCGAATAAGATCCAATGGAAATCTAATA
GCTCCATGGTATGGACACATTCTTTCTGGAGAGAGCCACGGAAGAATCCTGAAGACTGAT
TTAAAAAGGGGCAGCTGCACAGTGCAATGTCAGACCGAAAAAGGTGGCTTAAACACAACA
TTGCCATTCCAAAACGTAAGTAAGTATGCATTTGGAAACTGCTCGAAATACATTGGAATA
AAGAGTCTCAAACTCGCAGTTGGTCTGAGGAATGTGCCTTCTAGATCTAGTAGAGGACTA
TTCGGGGCCATAGCAGGATTCATAGAAGGAGGCTGGTCAGGACTAGTTGCTGGTTGGTAT
GGATTCCAGCATTCAAATGACCAAGGGGTTGGTATGGCAGCAGATAGAGACTCAACCCAA
AAGGCAATTGACAAAATAACATCCAAAGTGAATAACATAGTCGACAAAATGAACAAGCAG
TATGAAATTATTGATCATGAATTCAGCGAGGTTGAAGCTAGACTTAACATGATCAATAAT
AAGATTGATGATCAAATCCAAGACATATGGGCATATAATGCAGAATTGCTAGTTCTGCTT
GAAAACCAGAAAACACTAGATGAGCATGATGCAAATGTAAACAATCTATATAATAAAGTG
AAGAGGGCATTGGGTTCCAATGCAATGGAAGATGGGAAAGGATGTTTCGAGCTATACCAC
AAATGTGATAACCAGTGCATGGAGACGATTCGGAATGGGACCTACAACAGGAGGAAGTAT
CAAGAGGAATCAAAATTAGAAAGACAGAAAATAGAGGGGGTCAAGCTGGAATCTGAAGGA
ACTTACAAAATCCTCACCATTTATTCGACTGTCGCCTCATCTCTTGTGATTGCAATGGGG
TTTGCTGCCTTCTTGTTCTGGGCCATGTCCAATGGGTCTTGCAGATGCAACATTTGTATA
TAA
>gi|353251109|gb|JN803956.1| Influenza A virus (A/duck/Anhui/B25/2010(H9N2)) segment 4 hemagglutinin (HA) gene, complete cds
ATGGAGACAGTATCACTAATAACTATACTACTAGTAGTAACAGTAAGTAATGCAGATAAA
ATCTGCATCGGCTATCAATCAACAAACTCCACAGAAACTGTAGACACACTAACAGAAAAC
AATGTCCCTGTGACACATGCCAAAGAATTGCTCCACACAGAGCATAATGGGATGCTGTGT
GCAACAAGCTTGGGACACCCTCTTATTCTAGACACCTGTACCATTGAAGGACTAATCTAT
GGCAATCCGTCTTGTGATCTATTGTTGGGAGGAAGAGAATGGTCCTATATCGTCGAGAGA
CCATCAGCTGTTAACGGATTGTGTTATCCCGGGAATGTAGAAAATCTAGAAGAGCTAAGG
TCACTTTTTAGTTCTGCTAGATCTTATCAAAGGATCCAGATTTTCCCAGACACAATCTGG
AATGTGTCTTACAGTGGGACAAGCAAAGCATGTTCAGATTCATTCTACAGAAGCATGAGA
TGGTTGACTCAAAAGAACAACGCTTACCCTATTCAAGACGCCCAATACACAAATAATCAA
GAAAAGAACATTCTTTTCATGTGGGGCATAAATCACCCACCCACCGATACTGCGCAGACA
AATCTGTACACAAGAACCGACACAACAACGAGTGTGGCAACAGAAGAAATAAATAGGACC
TTCAAACCATTGATAGGACCAAGGCCTCTTGTCAACGGTTTGCAGGGAAGAATTGATTAT
TATTGGTCGGTATTGAAACCGGGTCAAACACTACGAATAAGATCTAATGGGAATCTAATA
GCTCCATGGTATGGACACATTCTTTCAGGAGTGAGCCACGGAAGAATCCTGAAGACTGAT
TTAAAAAGGGGTAGCTGCACAGTGCAATGTCAGACAGAAAAAGGTGGCTTAAACACAACA
TTGCCATTCCAAAACGTAAGTAAGTATGCATTTGGAAACTGCTCGAAATACATTGGCATA
AAGAGTCTCAAACTTGCAGTTGGTCTGAGGAATGTGCCTTCTAGATCTAGTAGAGGACTA
TTCGGGGCAATAGCAGGATTCATAGAGGGAGGTTGGTCAGGACTAGTTGCTGGTTGGTAT
GGATTCCAGCATTCAAATGACCAAGGGGTTGGTATGGCAGCAGATAGAGACTCAACCCAA
AAGGCAATTGATAAAATAACATCCAAAGTGAATAACATAGTCGACAAAATGAACAAGCAG
TATGAAATTATTGATCATGAATTCAGCGAGGTTGAAACTAGACTTAACATGATCAATAAT
AAGATTGATGATCAAATCCAAGATATATGGGCATATAATGCAGAATTGCTAGTTCTGCTT
GAAAACCAGAAAACACTCGATGAGCATGATGCAAATGTAAACAATCTATATAATAAAGTG
AAGAGGGCATTGGGTTCCAATGCGGTGGAAGATGGGAAAGGATGTTTCGAGCTATACCAC
AAATGTGATGACCAGTGCATGGAGACAATTCGGAACGGGACCTACAACAGGAGGAAGTAT
CAAGAGGAATCAAAATTAGAAAGACAGAAAATAGAGGGGGTCAAGCTGGAATCTGAAGGA
ACTTACAAAATCCTCACCATTTATTCGACTGTCGCCTCGTCTCTTGTGATTGCAATGGGG
TTTGCTGCCTTCTTGTTCTGGGCCATGTCCAATGGGTCTTGCAGATGCAACATATGTATA
TAA
>gi|353251107|gb|JN803955.1| Influenza A virus (A/duck/Anhui/B24/2010(H9N2)) segment 4 hemagglutinin (HA) gene, complete cds
ATGGAGACAGTATCACTAATAACTATACTACTAGTAGTAACAGTAAGTAATGCAGATAAA
ATCTGCATCGGCTACCAATCAACAAACTCCACAGAAACTGTAGACACACTAACAGAAAAC
AATGTCCCTGTGACACATGCCAAAGAATTGCTCCACACAGAGCATAATGGGATGCTGTGT
GCAACAAGCTTGGGACACCCTCTTATTCTAGACACCTGTACCATTGAAGGACTAATCTAT
GGCAATCCGTCTTGTGATCTATTGTTGGGAGGAAGAGAATGGTCCTATATCGTCGAGAGA
CCATCAGCTGTTAACGGATTGTGTTATCCCGGGAATGTAGAAAATCTAGAAGAGCTAAGG
TCACTTTTTAGTTCTGCTAGATCTTATCAAAGGATCCAGATTTTCCCAGACACAATCTGG
AATGTGTCTTACAGTGGGACAAGCAAAGCATGTTCAGATTCATTCTACAGAAGCATGAGA
TGGTTGACTCAAAAGAACAACGCTTACCCTATTCAAGACGCCCAATACACAAATAATCAA
GAAAAGAACATTCTTTTCATGTGGGGCATAAATCACCCACCCACCGATACTGCGCAGACA
AATCTGTACACAAGAACCGACACAACAACGAGTGTGGCAACAGAAGAAATAAATAGGACC
TTCAAACCATTGATAGGACCAAGGCCTCTTGTCAACGGTTTGCAGGGAAGAATTGATTAT
TATTGGTCGGTATTGAAACCGGGTCAAACACTACGAATAAGATCTAATGGGAATCTAATA
GCTCCATGGTATGGACACATTCTTTCAGGAGTGAGCCACGGAAGAATCCTGAAGACTGAT
TTAAAAAGGGGTAGCTGCACAGTGCAATGTCAGACAGAAAAAGGTGGCTTAAACACAACA
TTGCCATTCCAAAACGTAAGTAAGTATGCATTTGGAAACTGCTCGAAATACATTGGCATA
AAGAGTCTCAAACTTGCAGTTGGTCTGAGGAATGTGCCTTCTAGATCTAGTAGAGGACTA
TTCGGGGCAATAGCAGGATTCATAGAGGGAGGTTGGTCAGGACTAGTTGCTGGTTGGTAT
GGATTCCAGCATTCAAATGACCAAGGGGTTGGTATGGCAGCAGATAGAGACTCAACCCAA
AAGGCAATTGATAAAATAACATCCAAAGTGAATAACATAGTCGACAAAATGAACAAGCAG
TATGAAATTATTGATCATGAATTCAGCGAGGTTGAAACTAGACTTAACATGATCAATAAT
AAGATTGATGATCAAATCCAAGATATATGGGCATATAATGCAGAATTGCTAGTTCTGCTT
GAAAACCAGAAAACACTCGATGAGCATGATGCAAATGTAAACAATCTATATAATAAAGTG
AAGAGGGCATTGGGTTCCAATGCGGTGGAAGATGGGAAAGGATGTTTCGAGCTATACCAC
AAATGTGATGACCAGTGCATGGAGACAATTCGGAACGGGACCTACAACAGGAGGAAGTAT
CAAGAGGAATCAAAATTAGAAAGACAGAAAATAGAGGGGGTCAAGCTGGAATCTGAAGGA
ACTTACAAAATCCTCACCATTTATTCGACTGTCGCCTCGTCTCTTGTGATTGCAATGGGG
TTTGCTGCCTTCTTGTTCTGGGCCATGTCCAATGGGTCTTGCAGATGCAACAATAGTATA
TAA
>gi|353251105|gb|JN803954.1| Influenza A virus (A/duck/Anhui/B21/2010(H9N2)) segment 4 hemagglutinin (HA) gene, complete cds
ATGGAGACAGTATCACTAATAACTATACTACTAGTAGTAACAGTAAGTAATGCAGATAAA
ATATGCATCGGCTATCAATCAACAAACTCCACAGAAACTGTAGACACACTAACAGAAAAC
AATGTCCCTGTGACACATGCCAAAGAATTGCTCCACACAGAGCATAATGGGATGCTGTGT
GCAACAAGCTTGGGACACCCTCTTATTCTAGACACCTGTACCATTGAAGGACTAATCTAT
GGCAATCCGTCTTGTGATCTATTGTTGGGAGGAAGAGAATGGTCCTATATCGTCGAGAGA
CCATCAGCTGTTAACGGATTGTGTTATCCCGGGAATGTAGAAAATCTAGAAGAGCTAAGG
TCACTTTTTAGTTCTGCTAGATCTTATCAAAGGATCCAGATTTTCCCAGACACAATCTGG
AATGTGTCTTACAGTGGGACAAGCAAAGCATGTTCAGATTCATTCTACAGAAGCATGAGA
TGGTTGACTCAAAAGAACAACGCTTACCCTATTCAAGACGCCCAATACACAAATAATCAA
GAAAAGAACATTCTTTTCATGTGGGGCATAAATCACCCACCCACCGATACTGCGCAGACA
AATCTGTACACAAGAACCGACACAACAACGAGTGTGGCAACAGAAGAAATAAATAGGACC
TTCAAACCATTGATAGGACCAAGGCCGCTTGTCAACGGTTTGCAGGGAAGAATTGATTAT
TATTGGTCGGTATTGAAACCGGGTCAAACACTACGAATAAGATCTAATGGGAATCTAATA
GCTCCATGGTATGGACACATTCTTTCAGGAGAGAGCCACGGAAGAATCCTGAAGACTGAT
TTAAAAAGGGGTAGCTGCACAGTGCAATGTCAGACAGAAAAAGGTGGCTTAAACACAACA
TTGCCATTCCAAAACGTAAGTAAGTATGCATTTGGAAACTGCTCGAAATACATTGGCATA
AAGAGTCTCAAACTTGCAGTTGGTCTGAGGAATGTGCCTTCTAGATCTAGTAGAGGACTA
TTCGGGGCAATAGCAGGATTCATAGAGGGAGGTTGGTCAGGACTAGTTGCTGGTTGGTAT
GGATTCCAGCATTCAAATGACCAAGGGGTTGGTATGGCAGCAGATAGAGACTCAACCCAA
AAGGCAATTGATAAAATAACATCCAAAGTGAATAACATAGTCGACAAAATGAACAAGCAG
TATGAAATTATTGATCATGAATTCAGCGAGGTTGAAACTAGACTTAACATGATCAATAAT
AAGATTGATGATCAAATCCAAGATATATGGGCATATAATGCAGAATTGCTAGTTCTGCTT
GAAAACCAGAAAACACTCGATGAGCATGATGCAAATGTAAACAATCTATATAATAAAGTG
AAGAGGGCATTGGGTTCCAATGCGGTGGAAGATGGGAAAGGATGTTTCGAGCTATACCAC
AAATGTGATGACCAGTGCATGGAGACAATTCGGAACGGGACCTACAACAGGAGGAAGTAT
CAAGAGGAATCAAAATTAGAAAGACAGAAAATAGAGGGGGTCAAGCTGGAATCTGAAGGA
ACTTACAAAATCCTCACCATTTATTCGACTGTCGCCTCGTCTCTTGTGATTGCAATGGGG
TTTGCTGCCTTCTTGTTCTGGGCCATGTCCAATGGGTCTTGCAGATGCAACATTTGTATA
TAA
>gi|109255516|gb|DQ681221.1| Influenza A virus (A/duck/Nanjing/01/1999(H9N2)) hemagglutinin gene, complete cds
ATGGAAACAATATCACTAATAGCTATACTACTAGTAGTAACAGTAAGCAATGCAGATAAA
ATCTGCATCGGCTACCAATCAACAAACTCCACAGAAACTGTGGATACGCTAACAGAAAAC
AATGTCCCTGTGACACATGCTAAAGAATTGCTCCACACAGAGCACAATGGGATGCTGTGT
GCAACAAATCTGGGACATCCTCTCATTCTAAACACCTGTACCATTGAAGGACTGATCTAT
GGCAACCCTTCTTGTGATCAGCTGTTGGGAGGAGGAAAATGGTCCTACATCGTCGAAAGA
CCATCGGCCGTTAATGGAATGTGTTACCCCGGGAATGTAGAAAACCTAGAGGAACTAAGA
TCACTCTTTAGTTCTGCTAGTTCCTACCAAAGAATTCAGATCTTTCCAGACACGATCTGG
AATGTGTCTTACAATGGAACAAGCAAAGCATGTTCAGATTCATTCTACAGAAGCATGAGA
TGGCTGACTCAAGAGAACAACGCTTACCCTATTCAAGACGCCCAATACACAAATAATAGA
GGAAAGAGCATTCTTTTCATGTGGGGCATAAATCACCCACCCACCGATACTACACAGACA
AATTTGTACACAAGGACCGACACAACAACAAGTGTGACAACAGAAGATATAAATAGAACC
TTCAAACCAATGATAGGGCCAAGGCCCCTTGTCAATGGTCAGCAGGGGAGAATTGATTAT
TATTGGTCGGTATTAAAACCAGGTCAGACATTGCGAATAAGATCCAATGGGAATCTAATT
GCTCCATGGTATGGACACATTCTTTCAGGAGAGAGCCACGGAAGAATCCTGAAGACTGAT
TTAAACAGTGGTAACTGTGTAGTGCAATGTCAGACTGAAAGAGGTGGCTTAAACACCACA
TTGCCGTTCCACAATGTCAGTAAATATGCATTTGGGAACTGCCCAAAGTATGTTGGAGTA
AAGAGTCTCAAACTGGCAGTTGGTCTAAGAAATGTGCCTGCTAGATCAAGTAGAGGACTA
TTTGGGGCTATAGCTGGTTTCATAGAGGGAGGTTGGTCAGGGTTAGTCGCTGGTTGGTAT
GGGTTCCAGCATTCAAATGATCAAGGGGTAGGTATGGCTGCAGATAGAGAGTCAACTCAA
AGGGCAATTGACAAAATAACATCCAAAGTGAATAATATAGTCGATAAAATGAACAAGCAG
TATGAAATTATTGATCATGAATTCAGCGAGGTTGAAACTAGACTCAATATGATCAATAAT
AAGATTGATGATCAAATACAAGACATATGGGCTTATAACGCAGAATTGCTAGTGCTGCTT
GAAAATCAGAAAACACTCGATGAACATGATGCAAATGTGAACAATCTATATAACAAAGTG
AAGAGGGCACTGGGTTCCAATGCCATGGAAGACGGGAAAGGATGTTTTGAGCTATACCAT
AAATGTGATGATCAGTGCATGGAGACAATTCGGAACGGGACCYATAACAGGAGAAAGTAT
AAAGAGGAAGCAAAACTAGAAAGACAGAAAATAGAAGGGGTCAAGCTGGAATCTGAAGGA
ACTTACAAAATCCTCACCATTTATTCGACTGTCGCCTCATCTCTTGTGATTGCAATGGGG
TTTGCTGCCTTCTTGTTCTGGGCCATGTCCAATGGATCTTGCAGATGCAACATTTGTATA
TAATTGGCAAAAACACCCAAAGTAAAAAC
>gi|109255506|gb|DQ681216.1| Influenza A virus (A/duck/Xuzhou/05/2001(H9N2)) hemagglutinin gene, complete cds
ATGGAAACAATATCACTAATAGCTATACTACTAGTAGTAACAGTAAGCAATGCAGATAAA
ATCTGCATCGGCTACCAATCAACAAACTCCACAGAAACTGTGGATACGCTAACAGAAAAC
AATGTCCCTGTGACACATGCTAAAGAATTGCTCCACACAGAGCACAATGGGATGCTGTGT
GCAACAAATCTGGGACATCCTCTCATTCTAAACACCTGTACCATTGAAGGACTGATCTAT
GGCAACCCTTCTTGTGATCAGCTGTTGGGAGGAGGAAAATGGTCCTACATCATCGAAAGA
CCATCGGCCGTTAATGGAATGTGTTACCCCGGGAATGTAGAAAACCTAGAGGAACTAAGA
TCACTCTTTAGTTCTGCTAGTTCCTACCAAAGAATTCAGATCTTTCCAGACACGATCTGG
AATGTGTCTTACAGTGGAACAAGCAAAGCATGTTCAGATTCATTCTACAGAAGCATGAGA
TGGCTGACTCAAAAGAACAACGCTTACCCTATTCAAGACGCCCAATACACAAATAATAGA
GGAAAGAGCATTCTTTTCATGTGGGGCATAAATCACCCACCCACCGATACTACACAGACA
AATTTGTACACAAGGACCGACACAACAACAAGTGTGACAACAGAAGATATAAATAGAACC
TTCAAACCAATGATAGGGCCAAGGCCCCTTGTCAATGGTCAGCAGGGGAGAATTGATTAT
TATTGGTCGGTATTAAAACCAGGTCAGACATTGCGAATAAGATCCAATGGGAATCTAATT
GCTCCATGGTATGGACACATTCTTTCAGGAGAGAGCCACGGAAGAATCCTGAAGACTGAT
TTAAACAGTGGTAACTGTGTAGTGCAATGTCAGACTGAAAGAGGTGGCTTAAACACCACA
TTGCCGTTCCACAATGTCAGTAAATATGCATTTGGGAACTGCCCAAAGTATGTTGGAGTA
AAGAGTCTCAAACTGGCAGTTGGTCTAAGAAATGTGCCTGCTAGATCAAGTAGAGGACTA
TTTGGGGCTATAGCTGGTTTCATAGAGGGAGGTTGGTCAGGGTTAGTCGCTGGTTGGTAT
GGGTTCCAGCATTCAAATGATCAAGGGGTAGGTATGGCTGCAGATAGAGAGTCAACTCAA
AGGGCAATTGACAAAATAACATCCAAAGTGAATAATATAGTCGATAAAATGAACAAGCAG
TATGAAATTATTGATCATGAATTCAGCGAGGTTGAAACTAGACTCAATATGATCAATAAT
AAGATTGATGATCAAATACAAGACATATGGGCTTATAACGCAGAATTGCTAGTGCTGCTT
GAAAATCAGAAAACACTCGATGAACATGATGCAAATGTGAACAATCTATATAACAAAGTG
AAGAGGGCACTGGGTTCCAATGCCATGGAAGACGGGAAAGGATGTTTTGAGCTATACCAT
AAATGTGATGATCAGTGCATGGAGACAATTCGGAACGGGACCYATAACAGGAGAAAGTAT
AAAGAGGAAGCAAAACTAGAAAGACAGAAAATAGAAGGGGTCAAGCTGGAATCTGAAGGA
ACTTACAAAATCCTCACCATTTATTCGACTGTCGCCTCATCTCTTGTGATTGCAATGGGG
TTTGCTGCCTTCTTGTTCTGGGCCATGTCCAATGGATCTTGCAGATGCAACATTTGTATA
TAATTGGCAAAAACACCCAAAGTAAAAAC
>gi|109255480|gb|DQ681203.1| Influenza A virus (A/duck/Xuzhou/07/2003(H9N2)) hemagglutinin gene, complete cds
ATGGAAACAATATCACTAATAGCTATACTACTAGTAGTAACAGTAAGCAATGCAGATAAA
ATCTGCATCGGCTACCAATCAACAAACTCCACAGAAACTGTGGATACGCTAACAGAAAAC
AATGTCCCTGTGACACATGCTAAAGAATTGCTCCACACAGAGCACAATGGGATGCTGTGT
GCAACAAATCTGGGACATCCTCTCATTCTAAACACCTGTACCATTGAAGGACTGATCTAT
GGCAACCCTTCTTGTGATCAGCTGTTGGGAGGAGGAAAATGGTCCTACATCGTCGAAAGA
CCATCGGCCGTTAATGGAATGTGTTACCCCGGGAATGTAGAAAACCTAGAGGAACTAAGA
TCACTCTTTAGTTCTGCTAGTTCCTACCAAAGAATTCAGATCTTTCCAGACACGATCTGG
AATGTGTCTTACAATGGAACAAGCAAAGCATGTTCAGATTCATTCTACAGAAGCATGAGA
TGGCTGACTCAAAAGAACAACGCTTACCCTATTCAAGACGCCCAATACACAAATAATAGA
GGAAAGAGCATTCTTTTCATGTGGGGCATAAATCACCCACCCACCGATACTGTACAGACA
AATTTGTACACAAGGACCGACACAACAACAAGTGTGACAACAGAAGATATAACTAGAACC
TTCAAACCAATGATAGGGCCAAGGCCCCTTGTCAATGGTCAGCAGGGGAGAATTGATTAT
TATTGGTCGGTATTAAAACCAGGTCAGACATTGCGAATAAGATCCAATGGGAATCTAATT
GCTCCATGGTATGGACACATTCTTTCAGGAGAGAGCCACGGAAGAATCCTGAAGACTGAT
TTAAACAGTGGTAACTGTGTAGTGCAATGTCAGACTGAAAGAGGTGGCTTAAACACCACA
TTGCCATTCCACAATGTCAGTAAATATGCATTTGGGAACTGCCCAAAGTATGTTGGAGTA
AAGAGTCTCAAACTGGCAGTTGGTCTAAGAAATGTGCCTGCTAGATCAAGTAGAGGACTA
TTTGGGGCTATAGCTGGTTTCATAGAGGGAGGTTGGTCAGGGTTAGTCGCTGGTTGGTAT
GGGTTCCAGCATTCAAATGATCAAGGGGTAGGTATGGCTGCAGATAGAGAGTCAACTCAA
AGGGCAATTGACAAAATAACATCCAAAGTGAATAATATAGTCGATAAAATGAACAAGCAG
TATGAAATTATTGATCATGAATTCAGCGAGGTTGAAACTAGACTCAATATGATCAATAAT
AAGATTGATGATCAAATACAAGACATATGGGCTTATAACGCAGAATTGCTAGTGCTGCTT
GAAAATCAGAAAACACTCGATGAACATGATGCAAATGTGAACAATCTATATAACAAAGTG
AAGAGGGCACTGGGTTCCAATGCCATGGAAGACGGGAAAGGATGTTTTGAGCTATACCAT
AAATGTGATGATCAGTGCATGGAGACAATTCGGAACGGGACCTATAACAGGAGAAAGTAT
AAAGAGGAAGCAAAACTAGAAAGACAGAAAATAGAAGGGGTCAAGCTGGAATCTGAAGGA
ACTTACAAAATCCTCACCATTTATTCGACTGTCGCCTCATCTCTTGTGATTGCAATGGGG
TTTGCTGCCTTCTTGTTCTGGGCCATGTCCAATGGATCTTGCAGATGCAACATTTGTATA
TAA
>gi|109255488|gb|DQ681207.1| Influenza A virus (A/duck/Zhejiang/03/2001(H9N2)) hemagglutinin gene, complete cds
ATGGAAACAATATCACTAATAGCTATACTACTAGTAGTAACAGTAAGCAATGCAGATAAA
ATCTGCATCGGCTACCAATCAACAAACTCCACAGAAACTGTGGATACGCTAACAGAAAAC
AATGTCCCTGTGACACATGCTAAAGAATTGCTCCACACAGAGCACAATGGGATGCTGTGT
GCAACAAATCTGGGACATCCTCTCATTCTAAACACCTGTACCATTGAAGGACTGATCTAT
GGCAACCCTTCTTGTGATCAGCTGTTGGGAGGAGGAAAATGGTCCTACATCGTCGAAAGA
CCATCGGCCGTTAATGGAATGTGTTACCCCGGGAATGTAGAAAACCTAGAGGAACTAAGA
TCACTCTTTAGTTCTGCTAGTTCCTACCAAAGAATTCAGATCTTTCCAGACACGATCTGG
AATGTGTCTTACAGTGGAACAAGCAAAGCATGTTCAGATTCATTCTACAGAAGCATGAGA
TGGCTGACTCAAGAGAACAACGCTTACCCTATTCAAGACGCCCAATACACAAATAATAGA
GGAAAGAGCATTCTTTTCATGTGGGGCATAAATCACCCACCCACCGATACTACACAGACA
AATTTGTACACAAGGACCGACACAACAACAAGTGTGACAACAGAAGATATAAATAGAACC
TTCAAACCAATGATAGGGCCAAGGCCCCTTGTCAATGGTCAGCAGGGGAGAATTGATTAT
TATTGGTCGGTATTAAAACCAGGTCAGACATTGCGAATAAGATCCAATGGGAATCTAATT
GCTCCATGGTATGGACACATTCTTTCAGGAGAGAGCCACGGAAGAATCCTGAAGACTGAT
TTAAACAGTGGTAACTGTGTAGTGCAATGTCAGACTGAAAGAGGTGGCTTAAACACCACA
TTGCCGTTCCACAATGTCAGTAAATATGCATTTGGGAACTGCCCAAAGTATGTTGGAGTA
AAGAGTCTCAAACTGGCAGTTGGTCTAAGAAATGTGCCTGCTAGATCAAGTAGAGGACTA
TTTGGGGCTATAGCTGGTTTCATAGAGGGAGGTTGGTCAGGGTTAGTCGCTGGTTGGTAT
GGGTTCCAGCATTCAAATGATCAAGGGGTAGGTATGGCTGCAGATAGAGAGTCAACTCAA
AGGGCAATTGACAAAATAACATCCAAAGTGAATAATATAGTCGATAAAATGAACAAGCAG
TATGAAATTATTGATCATGAATTCAGCGAGGTTGAAACTAGACTCAATATGATCAATAAT
AAGATTGATGATCAAATACAAGACATATGGGCTTATAACGCAGAATTGCTAGTGCTGCTT
GAAAATCAGAAAACACTCGATGAACATGATGCAAATGTGAACAATCTATATAACAAAGTG
AAGAGGGCACTGGGTTCCAATGCCATGGAAGACGGGAAAGGATGTTTTGAGCTATACCAT
AAATGTGATGATCAGTGCATGGAGACAATTCGGAACGGGACCTATAACAGGAGAAAGTAT
AAAGAGGAAGCAAAACTAGAAAGACAGAAAATAGAAGGGGTCAAGCTGGAATCTGAAGGA
ACTTACAAAATCCTCACCATTTATTCGACTGTCGCCTCATCTCTTGTGATTGCAATGGGG
TTTGCTGCCTTCTTGTTCTGGGCCATGTCCAATGGATCTTGCAGATGCAACATTTGTATA
TAA
>gi|157380463|gb|CY024040.1| Influenza A virus (A/duck/Shantou/12560/2005(H9N2)) segment 4 sequence
ATGGAAACAGTATCACTAATAACTATGCTACTAGTAGTAACAGTAAGCAATGCAGATAAA
ATCTGCATCGGCTACCAATCAACAAACTCCACAGAAACTGTAGACACACTAACAGAAAAC
AATGTCCCTGTGACACATGCCAAAGAATTGCTCCACACAGAGCACAATGGGATGCTGTGT
GCAACAAACTTGGGACATCCTCTTATTCTAGACACCTGTACCATTGAAGGACTAATCTAT
GGCAATCCTTCTTGTGATCTACTGTTGGGAGGAAGAGAATGGTCCTACATCGTCGAGAGA
CCATCGGCTGTTAATGGATTGTGTTACCCCGGGAATGTAGAAAATCTAGAAGAGCTAAGG
TCACTTTTTAGTTCTGCTAGTTCTTATCAAAGGATCCAGATTTTTCCAGACACAATCTGG
AATGTGTCTTACAGTGGGACAAGCAAAGCATGTTCAGATTCATTCTACAGAAGCATGAGA
TGGTTGACCCAAAAGAACAACGCTTACCCTATTCAAGACGCCCAATACACAAATAATCGA
GAAAAGAACATTCTTTTCATGTGGGGCATAAATCACCCACCCACCGATACTGCGCAGACA
AATCTGTACACAAGAACCGACACAACAACAAGTGTGGCAACAGAAGATATAAATAGGACC
TTCAAACCATTGATAGGACCAAGGCCTCTTGTCAATGGTTTACAGGGAAGAATTGATTAT
TATTGGTCGGTATTGAAACCAGGTCAAACACTGCGAATAAGATCCAATGGGAATCTAATA
GCTCCATGGTATGGACACATTCTTTCAGGAGAGAGCCACGGAAGAATCCTGAAGACTGAT
TTAAAAAGGGGTAGCTGTACAGTGCAATGTCAGACAGAAAAAGGTGGCTTAAACACAACA
TTGCCATTCCAAAATGTAAGTAAGTATGCATTTGGAAACTGCCCGAAATATGTTGGAGTA
AAGAGTCTCAAACTTGCAGTTGGTCTGAGGAATGTGCCTTCTAGATCTAGTAGAGGACTA
TTCGGGGCCATAGCTGGATTCATAGAGGGAGGTTGGTCAGGACTAGTTGCTGGTTGGTAT
GGATTCCAGCATTCAAATGACCAAGGGGTTGGTATGGCAGCAGATAGAGACTCAACCCAA
AAGGCAATTGATAAAATAACATCCAAAGTGGATAACATAGTCGATAAAATGAACAAACAG
TATGAAATTATTGATCATGAATTCAGTGAGGTTGAAACTAGACTTAACATGATCAATAAT
AAGATTGATGATCAAATTCAAGACATATGGGCATATAACGCAGAATTGCTAGTGCTGCTT
GAAAACCAGAAAACACTCGATGAGCATGATGCAAATGTAAACAATCTATATAATAAAGTG
AAGAGGGCATTAGGTTCCAATGCAGTGGAAGATGGGAAAGGATGTTTCGAGCTATACCAC
AAATGTGATGACCAGTGCATGGAGACAATTCGGAACGGGACCTACAACAGGAGGAAGTAT
CAAGAGGAATCAAAATTAGAAAGACAGAAAATAGAGGGGGTCAAGCTGGAATCTGAAGGA
ACTTACAAAATCCTCACCATTTATTCGACTGTCGCCTCATCTCTT
>gi|157380444|gb|CY024032.1| Influenza A virus (A/duck/Shantou/7488/2004(H9N2)) segment 4 sequence
ATGGAAATAATAGCACTAATAACTATACTGTTAGTAACAACAACGAGCAACGCAGATAAA
ATCTGCATTGGCTACCAGTCAACAAACTCCACAGAAACTGTCGACACACTAATAGAAAAC
AATGTTCCTGTGACACATACCAAAGAATTGCTCCACACAGAGCACAATGGAATGCTATGT
GCAACAAACCTGGGGCACCCTCTCATCCTAGACACCTGCACTATCGAAGGGCTGGTATAC
GGTAATCCCTCTTGTGATTTGCTACTGGGAGGGAAAGAATGGTCTTACATTGTCGAAAGA
TCATCAGCAATCAATGGGATGTGTTATCCTGGAAATGTAGAGAATCTAGAGGAACTCAGA
TCTTTCTTCAGCTCTGCTAATTCCTACCAAAGGATCCAGATCTTTCCAGACAGAATTTGG
AATGTGACTTACACTGGAACAAGCAAAGCATGTTCAAACTCATTCTACAGGAGTATGAGA
TGGCTGACACACAAAAGCAATTCTTACCCTGTTCAAGACGCTCAATATACCAACAATGAG
GGAAAGAATATTCTCTTCATGTGGGGCATACATCACCCACCTACTGATACTGAGCAGACT
AATTTATACAGAAGGGCTGACACAACAACAAGCGTAACAACAGAAGATATCAATCGAACT
TTCAAACCAGTGATAGGGCCAAGACCTCTTGTCAATGGCCAACAGGGGAGAATTGATTAC
TATTGGTCAGTACTGAAACCAGGTCAGACATTGCGGGTGAGATCCAATGGGAATTTAATT
GCTCCATGGTATGGACACATTCTCTCAGGAGAAAGCCATGGGAGAATCCTGAAGACCAAT
CTGAAAAATGGCAATTGTGTAGTACAATGCCAAACTGAGAAAGGTGGTTTGAACACAACC
TTGCCGTTCCACAATGTCAGTAAATATGCATTTGGGAACTGCCCCAAATACGTTGGAGTG
AAGAGTCTCAAACTGGCAGTTGGCTTGAGAAATGTGCCTGCTGCATCAGGTAGAGGGTTG
TTTGGTGCCATAGCTGGATTCATAGAAGGAGGTTGGCCTGGACTAGTCGCAGGCTGGTAC
GGTTTTCAGCATTCAAATGATCAGGGGGTTGGAATGGCTGCAGACAGGGAATCGACTCAA
AAGGCAGTAGACAAAATAACATCCAAAGTAAATAATATAGTCGACAAAATGAATAAGCAG
TATGAAATCATTGACCATGAATTCAGTGAGATCGAAGCCAGACTCAATATGATCAACAAC
AAGATTGATGATCAGATACAGGACATCTGGGCATACAATGCAGAATTACTAGTACTGCTT
GAAAATCAAAAAACACTCGATGAGCATGACGCAAATGTGAATAATTTGTACAACAAAGTG
AAAAGAGCATTGGGTTCAAATGCAAGAGAGGATGGAAATGGATGCTTCGAATTGTACCAC
AAATGTAATGATCAATGCATGGAAACGATTAGAAACGGGACCTATGACAGGCAAAAGTAC
CAAGAAGAATCAAAACTAGAAAGGCAGAAAATAGAAGGGGTAAAACTGGAATCTGAAGGA
ACTTACAAGATCCTCACCATTTATTCGACTGTCGCCTCATCTCTT
>gi|157380425|gb|CY024024.1| Influenza A virus (A/duck/Shantou/515/2004(H9N2)) segment 4 sequence
ATGGAAACATTATCACTAATAACTATACTACTAGTAGTAACAGTAAGCAATGCAGATAAA
ATCTGCATCGGTTACCAATCAACAAACTCCACAGAAACAGTAGACACGCTAACAGAAAAC
AATGTCCCTGTGACACATGCCAAAGAATTGCTCCACGCAGAGCACAATGGGATGCTGTGT
GCAACAAATCTGGGACATCCTCTTATTCTAGACACCTGTACCATTGAAGGACTAATCTAT
GGCAACCCTTCTTGTGATCTACTGTTGGGAGGAAGAGAATGGTCCTACATCGTCGAAAGA
CCATCGGCTGTTAATGGATTGTGTTACCCCGGGAATGTAGAAAATCTAGAAGAACTAAGG
TCACTTTTTAGTTCTGCTAGTTCTTACCAAAGGATCCAGATCTTTCCAGACACAATCTGG
AATGTGTCTTACAGTGGGACAAGCAAAGCATGTTCAGATTCATTCTACAGAAGCATGAGA
TGGTTGACACAAAAGAACAACGCTTACCCTGTTCAAGACGCCCAATACACAAATAATCGA
GGGAAAAACATTCTTTTCATGTGGGGCATAAATCACCCACCCACCGATACAGCGCAGACA
AATCTGTACACAAGGACTGACACCACAACAAGTGTGGCAACAGAAGATATAAATAGGACC
TTCAAACCATTGATAGGGCCAAGGCCTCTTGTCAATGGTCTACAGGGAAGAATTGATTAT
TATTGGTCAGTATTGAAACCAGGTCAAACACTGCGAGTACGGTCCAATGGGAATCTAATC
GCTCCATGGTATGGACACATTCTTTCAGGAGAGAGCCATGGAAGAATCCTGAAGACTGAT
TTAAAGAGTGGTAACTGTGCAGTGCAATGTCAGACAGAAAAAGGTGGCTTGAATACAACA
TTGCCATTCCAAAATGTAAGTAAGTACGCATTTGGAAACTGCCCGAAATATGTTGGAGTA
AAGAGTCTCAAACTGGCAGTTGGTCTGAGGAATGTGCCTGCTAGATCAAGTAGAGGACTA
TTCGGGGCCATAGCTGGATTCATAGAGGGAGGTTGGTCAGGGTTAGTTGCTGGTTGGTAT
GGGTTCCAGCATTCAAATGACCAAGGGGTTGGTATGGCAGCAGATAGAGACTCAACTCAA
AAGGCAATTGACAAAATAACATCCAAAGTTAATAACATAGTCGATAAAATGAACAAACAG
TATGAAATTATTGATCATGAATTCAGCGAAGTTGAAAATAGACTCAACATGATCAATAAT
AAGATTGATGACCAAATCCAGGACATATGGGCATATAACGCAGAATTGCTAGTGCTGCTT
GAAAACCAGAAAACACTCGATGAGCATGATGCGAATGTAAACAATCTATATAATAGAGTG
AAGAGGGCATTGGGTTCCAATGCAGTAGAAGATGGGAAAGGATGCTTTGAGCTATACCAT
AAATGTGATGACCAGTGCATGGAGACAATTCGGAACGGGACCTACAACAGGAGGAAGTAC
AAAGAGGAATCCAAATTAGAAAGACAGAAAATAGAAGGGGTCAAGCTGGAATCTGAAGGA
ACTTACAAAATCCTCACCATTTATTCGACTGTCGCCTCATCTCTT
>gi|157380406|gb|CY024016.1| Influenza A virus (A/duck/Shantou/163/2004(H9N2)) segment 4 sequence
ATGGAAATAATAGCATTAATAGCCATACTGTCAGTAACAACAACGAGCAATGCAGACAAA
ATCTGCATTGGCTACCAGTCAACAAACTCCACAGAAACTGTCGACACACTAATAGAAAAC
AACGTTCCTGTGACACATACCAAAGAATTGCTCCACACAGAGCACAATGGAATGCTATGT
GCAACAAACCTGGGGCATCCTCTCATCCTAGACACCTGCACTATCGAAGGGCTGGTATAT
GGTAATCCCTCTTGTGATTTGCTACTGGGAGGGAAAGAATGGTCTTACATTGTCGAAAGA
TCATCAGCAATCAATGGGATGTGTTATCCTGGAAATGTAGAGAATCTGGAGGAACTCAGA
TCTTTCTTCAGTTTTGCTAATTCCTACCAAAGGATCCAAATCTTTCCAGACACAATTTGG
AATGTGACTTACAGTGGAACAAGCAAAGCATGTTCAAACTCATTCTACAGGAGTATGAGA
TGGCTGACACACAAAAGCAATTCTTACCCTGTTCAAGATGCCCAATATACCAACAATGAG
GGAAAGAATATTCTCTTCATGTGGGGCATACATCACCCACCTACTGATACTGAGCAGACA
AATTTATACAAAAAGGCTGACACAACAACAAGTGTGACAACAGAAGATATCAATCGAACT
TTCAAACCAGTGATAGGGCCAAGGCCTCTTGTCAATGGCCAACAGGGGAGAATTGATTAT
TATTGGTCAGTACTAAAGCCAGGTCAAACATTGCGGGTGAGATCCAATGGGAATTTAATT
GCCCCATGGTATGGGCATATTCTCTCAGGAGAAAGCCATGGAAGAATCCTGAAGACCGAT
CTGAACAGTGGCAATTGCGTAGTACAATGCCAAACTGAAAAAGGTGGTTTGAACACTACC
TTGCCGTTCCACAATGTCAGTAAATATGCATTTGGGAACTGCCCCAAATACGTTGGAGTG
AAGAGTCTCAAACTGGCAGTCGGCTTGAGGAATGTGCCTGCTGCATCAGATAGAGGGTTG
TTTGGTGCCATAGCTGGATTCATAGAAGGAGGTTGGCCTGGACTAGTCGCAGGCTGGTAC
GGTTTTCAGCATTCAAATGATCAGGGGGTTGGAATGGCTGCAGACAGGGAATCAACTCAA
GAGGCAGTCGACAAAATAACATCCAAAGTAAATAATATAATCGACAAAATGAACAAGCAG
TATGAAATCATTGATCATGAATTCAGTGAGATCGAAGCCAGACTCAATATGATCAACAAC
AAGATTGATGACCAAATACAGGACATCTGGGCATACAATGCAGAATTACTAGTACTTCTT
GAAAATCAGAAAACACTCGATGAGCATGACGCAAATGTGAATAATCTGTACAACAAGGTG
AAGAGAGCATTGGGTTCAAATGCAAGAGAGGATGGAAATGGATGCTTCGAATTGTACCAC
AAATGTGATGATCAATGCATGGAAACGATTAGAAACGGAACCTATGACAGGCAAAAGTAC
CAAGAAGAATCAAAACTAGAAAGGCAGAAAATAGAAGGGATAAAACTGGAATCTGAAGGA
ACTTACAAGATCCTCACTATTTATTCGACTGTCGCCTCATCTCTT
>gi|157380387|gb|CY024008.1| Influenza A virus (A/duck/Shantou/3728/2003(H9N2)) segment 4 sequence
ATGGAAACATTATCACTAATAACTATACTACTAGTAGTAACAGTAAGCAATGCAGATAAA
ATCTGCATCGGTTACCAATCAACAAACTCCACAGAAACAGTAGACACGCTAACAGAAAAC
AATGTCCCTGTGACACATGCCAAAGAATTGCTCCACACAGAGCACAATGGGATGCTGTGT
GCAACAAATCTGGGACATCCTCTTATTCTAGACACCTGTACCATTGAAGGACTAATCTAT
GGCAACCCTTCTTGTGATCTACTGTTGGGAGGAAGAGAATGGTCCTACATCGTCGAAAGA
CCATCGGCTGTTAATGGATTGTGTTACCCCGGGAATGTAGAAAACCTAGAAGAACTAAGG
TCACTTTTTAGTTCTGCTAGTTCTTACCAAAGGATCCAGATCTTTCCAGACACAATCTGG
AATGTGTCTTACAGTGGGACAAGCAAAGCATGTTCAGATTCATTCTACAGAAGCATGAGA
TGGTTGACACAAAAGAACAACGCTTACCCTGTTCAAGACGCCCAATACACAAATAATCGA
GGGAAAAACATTCTTTTCATGTGGGGCATAAATCACCCACCCACCGATACAGCGCAGACA
AATCTGTACACAAGGACTGACACCACAACAAGTGTGGCAACAGAAGATATAAATAGGACC
TTCAAACCATTGATAGGGCCAAGGCCTCTTGTCAATGGTCTACAGGGAAGAATTGATTAT
TATTGGTCAGTATTGAAACCAGGTCAAACACTGCGAGTACGGTCCAATGGGAATCTAATC
GCTCCATGGTATGGACACATTCTTTCAGGAGAGAGCCATGGAAGAATCCTGAAGACTGAT
TTAAAGAGTGGTAACTGTGCAGTGCAATGTCAGACAGAAAAAGGTGGCTTGAATACAACA
TTGCCATTCCAAAATGTAAGTAAGTACGCATTTGGAAACTGCCCGAAATATGTTGGAGTA
AAGAGTCTCAAACTGGCAGTTGGTCTGAGGAATGTGCCTGCTAGATCAAGTAGAGGACTA
TTCGGGGCCATAGCTGGATTCATAGAGGGAGGTTGGTCAGGGTTAGTTGCTGGTTGGTAT
GGGTTCCAGCATTCAAATGACCAAGGGGTTGGTATGGCAGCAGATAGAGACTCAACTCAA
AAGGCAATTGACAAAATAACATCCAAAGTTAATAACATAGTCGATAAAATGAACAAACAG
TATGAAATTATTGATCATGAATTCAGCGAAGTTGAAAATAGACTCAACATGATCAATAAT
AAGATTGATGACCAAATCCAGGACATATGGGCATATAACGCAGAATTGCTAGTGCTGCTT
GAAAACCAGAAAACACTCGATGAGCATGATGCGAATGTAAACAATCTATATAATAGAGTG
AAGAGGGCATTGGGTTCCAATGCAGTAGAAGATGGGAAAGGATGCTTTGAGCTATACCAT
AAATGTGATGACCAGTGCATGGAGACAATTCGGAACGGGACCTACAACAGGAGGAAGTAC
AAAGAGGAATCCAAATTAGAAAGACAGAAAATAGAAGGGGTCAAGCTGGAATCTGAAGGA
ACTTACAAAATCCTCACCATTTATTCGACTGTCGCCTCATCTCTT
>gi|157380368|gb|CY024000.1| Influenza A virus (A/duck/Shantou/3658/2003(H9N2)) segment 4 sequence
ATGGAAACAATACCACTAATGACTATACTACTAATGGTAACAGCAATCAATGCAGATAAA
ATCTGCATAGGCTACCAATCAACAAACTCCACAGAAACTGTGGATACGCTAACAGAAACC
AATGTTCCTGTAACACAGGCCAAAGAACTGCTCCACACAGAGCACAATGGAATGCTGTGT
GCAACAAATCTGGGACATCCTCTCATTTTGGACACTTGTACTATTGAAGGACTGATCTAT
GGCAACCCTTCTTGTGACCTGCTGTTGGGAGGAAGAGAATGGTCCTATATCGTCGAAAGA
CCATCGGCTGTCAATGGGATGTGTTACCCCGGGAATGTAGAAAACCTAGAGGAACTAAGG
TTGCTTTTCAGTTCTGCTAGTTCCTACCAAAGGGTCCAGATCTTTCCAGACACGATCTGG
AATGTGACTTACAGTGGAACAAGCAGTGCATGTTCAAATTCATTCTACAGGAGCATGAGG
TGGTTGACTCAAAAGGACAACACTTACCCTGTTCAAGACGCCCAATACACAAATAATAGA
GGAAAGAGTATTCTTTTCATGTGGGGCATAAATCACCCACCCACTGATACTGTACAGACA
AATCTGTACACAAGGACCGACACCACAACAAGTGTAACAACAGAAGATATAAATAGGGCC
TTCAAACCAGTGATAGGGCCAAGGCCCCTTGTCAATGGTCAGCAGGGAAGAATTGATTAT
TATTGGTCTGTATTAAAACCAGGTCAAACATTACGAGTAAGATCCAATGGGAATCTAATC
GCTCCATGGTATGGACACATCCTTTCAGGAGAAAGCCATGGAAGAATCCTGAAGAGTGAT
TTAAACAGTGGTAACTGTGTAGTGCAATGTCAGACTGAAAGGGGCGGCTTAAACACTACA
TTGCCGTTCCACAATGTCAGTAAATATGCATTTGGAAACTGCCCAAAATACGTTGGAGTA
AAGAGTCTCAAATTGGCAGTTGGTATGAGGAATGTACCTGCTAGATCAAGTAGAGGACTG
TTTGGGGCCATAGCTGGATTCATAGAGGGAGGTTGGCCAGGGCTAGTCGCTGGTTGGTAT
GGGTTCCAGCATTCAAATGATCAAGGGGTTGGTATGGCTGCAGATAGAGACTCAACTCAA
AGGGCAATTGACAAAATTACATCCAAAGTGAATAATATAGTCGATAAGATGAACAAGCAA
TATGAAATTATTGATCATGAATTCAGCGAGATTGAAACTAGACTCAATATGATCAATAAT
AAGATTGATGACCAAATACAAGACATATGGGCATATAACGCAGAATTGCTAGTACTGCTT
GAAAATCAGAAAACACTCGATGAACATGATGCAAATGTAAATAATCTATATAACAAAGTG
AAGAGGGCACTGGGCTCTAATGCGATGGAAGATGGGAAAGGATGTTTCGAGTTATATCAT
AAATGTGATGATCAGTGCATGGAGACAATTCGAAACGGAACCTACAACAGGGGAAAGTAT
AAAGAGGAATCAAGACTAGAAAGGCAGAAAATAGAAGGGGTCAAGCTGGAATCTGAGGGA
ACTTACAAAATCCTAACCATTTATTCAACTGTCGCCTCATCTCTT
>gi|157380349|gb|CY023992.1| Influenza A virus (A/duck/Shantou/3577/2003(H9N2)) segment 4 sequence
ATGGAAACATTATCACTAATAACTATACTACTAGTAGTAACAGTAAGCAATGCAGATAAA
ATCTGCATCGGTTACCAATCAACAAACTCCACAGAAACAGTAGACACGCTAACAGAAAAC
AATGTCCCTGTGACACATGCCAAAGAATTGCTCCACACAGAGCACAATGGGATGCTGTGT
GCAACAAATCTGGGACATCCTCTTGTTCTAGACACCTGTACCATTGAAGGACTAATCTAT
GGCAACCCTTCTTGTGATCTACTGTTGGGAGGAAGAGAATGGTCCTACATCGTCGAAAGA
CCATCGGCTGTTAATGGATTGTGTTACCCCGGGAATGTAGAAAACCTAGAAGAACTAAGG
TCACTTTTTAGTTCTGCTAGTTCTTACCAAAGGATCCAGATCTTTCCAGACACAATCTGG
AATGTGTCTTACAGTGGGACAAGCAAAGCATGTTCAGATTCATTCTACAGAAGCATGAGA
TGGTTGACACAAAAGAACAACGCTTACCCTGTTCAAGACGCCCAATACACAAATAATCGA
GGGAAAAACATTCTTTTCATGTGGGGCATAAATCACCCACCCACCGATACAGCGCAGACA
AATCTGTACACAAGGACTGACACCACAACAAGTGTGGCAACAGAAGATATAAATAGGACC
TTCAAACCATTGATAGGGCCAAGGCCTCTTGTCAATGGTCTACAGGGAAGAATTGATTAT
TATTGGTCAGTATTGAAACCAGGTCAAACATTGCGAGTACGGTCCAATGGGAATCTAATC
GCTCCATGGTATGGACACATTCTTTCAGGAGAGAGCCATGGAAGAATCCTGAAGACTGAT
TTAAAGAGTGGTAACTGTGCAGTGCAATGTCAGACAGAAAAAGGTGGCTTGAATACAACA
TTGCCATTCCAAAATGTAAGTAAGTACGCATTTGGAAACTGCCCGAAATATGTTGGAGTA
AAGAGTCTCAAACTGGCAGTTGGTCTGAGGAATGTGCCTGCTAGATCAAGTAGAGGACTA
TTCGGGGCCATAGCTGGATTCATAGAGGGAGGTTGGTCAGGGTTAGTTGCTGGTTGGTAT
GGGTTCCAGCATTCAAATGACCAAGGGGTTGGTATGGCAGCAGATAGAGACTCAACTCAA
AAGGCAATTGACAAAATAACATCCAAAGTTAATAACATAGTCGATAAAATGAACAAACAG
TATGAAATTATTGATCATGAATTCAGCGAAGTTGAAAATAGACTCAACATGATCAATAAT
AAGATTGATGACCAAATCCAGGACATATGGGCATATAACGCAGAATTGCTAGTGCTGCTT
GAAAACCAGAAAACACTCGATGAGCATGATGCGAATGTAAACAATCTATATAATAGAGTG
AAGAGGGCATTGGGTTCCAATGCAGTAGAAGATGGGAAAGGATGCTTTGAGCTATACCAT
AAATGTGATGACCAGTGCATGGAGACAATTCGGAACGGGACCTACAACAGGAGGAAGTAC
AAAGAGGAATCCAAATTAGAAAGACAGAAAATAGAAGGGGTCAAGCTGGAATCTGAAGGA
ACTTACAAAATCCTCACCATTTATTCGACTGTCGCCTCATCTCTT
>gi|157380292|gb|CY023968.1| Influenza A virus (A/duck/Shantou/3460/2003(H9N2)) segment 4 sequence
ATGGAAACATTATCACTAATAACTATACTACTAGTAGTAACAGTAAGCAATGCAGATAAA
ATCTGCATCGGTTACCAATCAACAAACTCCACAGAAACAGTAGACACGCTAACAGAAAAC
AATGTCCCTGTGACACATGCCAAAGAATTGCTCCACACAGAGCACAATGGGATGCTGTGT
GCAACAAATCTGGGACATCCTCTTATTCTAGACACCTGTACCATTGAAGGACTAATCTAT
GGCAACCCTTCTTGTGATCTACTGTTGGGAGGAAGAGAATGGTCCTACATCGTCGAAAGA
CCATCGGCTGTTAATGGATTGTGTTACCCCGGGAATGTAGAAAACCTAGAAGAACTAAGG
TCACTTTTTAGTTCTGCTAGTTCTTACCAAAGGATCCAGATCTTTCCAGACACAATCTGG
AATGTGTCTTACAGTGGGACAAGCAAAGCATGTTCAGATTCATTCTACAGAAGCATGAGA
TGGTTGACCCAAAAGAACAACGCTTACCCTGTTCAAGACGCCCAATACACAAATAATCGA
GGGAAAAACATTCTTTTCATGTGGGGCATAAATCACCCACCCACCGATACAGCGCAGACA
AATCTGTACACAAGGACTGACACCACAACAAGTGTGGCAACAGAAGATATAAATAGGACT
TTCAAACCATTGATAGGGCCAAGGCCTCTTGTCAATGGTCTACAGGGAAGAATTGATTAT
TATTGGTCAGTATTGAAACCAGGTCAAACACTGCGAGTACGGTCCAATGGGAATCTAATC
GCCCCATGGTATGGACACATTCTTTCAGGAGAGAGCCATGGAAGAATCCTGAAGACTGAT
TTAAAGAGTGGTAACTGTGCAGTGCAATGTCAGACAGAAAAAGGTGGCTTGAATACAACA
TTGCCATTCCAAAATGTAAGTAAGTACGCATTTGGAAACTGCCCGAAATATGTTGGAGTA
AAGAGTCTCAAACTGGCAGTTGGTCTGAGGAATGTGCCTGCTAGATCAAGTAGAGGACTA
TTCGGGGCCATAGCTGGATTCATAGAGGGGGGTTGGTCAGGGTTAGTTGCTGGTTGGTAT
GGGTTCCAGCATTCAAATGATCAAGGGGTTGGTATGGCAGCGGATAGAGACTCAACCCAA
AAGGCAATTGACAAAATAACATCCAAAGTTAATAACATAGTCGATAAAATGAACAAACAG
TATGAAATTATTGATCATGAATTCAGCGAAGTTGAAAATAGACTCAACATGATCAATAAT
AAGATTGATGACCAAATCCAGGACATATGGGCATATAACGCAGAATTGCTAGTGCTGCTT
GAAAACCAGAAAACACTCGATGAGCATGATGCGAATGTAAACAATCTATATAATAGAGTG
AAGAGGGCATTGGGTTCCAATGCAGTAGAAGATGGGAAAGGATGCTTCGAGCTATACCAT
AAATGTGATGACCAGTGCATGGAGACAATTCGAAATGGGACCTACAACAAGAGGAAGTAC
AAAGAGGAGTCCAAATTAGAAAGACAGAAAATAGAAGGGGTCAAGCTGGAATCTGAAGGA
ACTTACAAAATCCTCACCATTTATTCGACTGTCGCCTCATCTTTT
>gi|157380273|gb|CY023960.1| Influenza A virus (A/duck/Shantou/4359/2002(H9N2)) segment 4 sequence
ATGGAAGTAGTATCACTAATAACTATACTACTAGTAGTAACACTAAGCAATGCAGATAAA
ATCTGCATCGGCTACCAATCAACAAACTCCACAGAAACTGTAGACACGCTAACAGAAAAC
AATGTTCCTGTGACACATGCCAAAGAATTGCTCCACACAGAGCACAATGGGATGCTATGT
GCAACAAATCTGGGACATCCTCTTATTCTAGACACCTGTACCATTGAAGGGCTAATCTAT
GGCAACCCTTCTTGTGATCTACTGCTGGGAGGAAGAGAATGGTCCTATATCGTCGAAAGA
CCATCGGCTGTTAATGGATTGTGTTACCCCGGAAATGTAGAAAACCTAGAAGAACTAAGG
TCACTTTTTAGTTCTGCTAGTTCTTACCAAAGAATCCAGATCTTTCCAGACACAATCTGG
AATGTGTCTTATAGTGGAACAAGCAAAGCATGTTCAGATTCATTCTACAGGAGCATGAGA
TGGTTGACTCAAAAGAACAACGCTTACCCTGTTCAAGACGCCCAATACACAAATAATAGA
GGAAAGAACATTCTGTTCATGTGGGGTATAAATCACCCACCCACTGATACTGCGCAGACA
AATCTGTACACAAGGACTGACACAACAACAAGTGTGGCAACAGAAGATATAAATAGGACC
TTCAAACCATTGATAGGGCCAAGGCCTCTTGTCAATGGTCTGCAAGGAAGGATTGATTAT
TATTGGGCGGTATTGAAACCAGGTCAGACATTGCGAGTAAGATCCAATGGGAATCTAATC
GCTCCATGGTATGGACACATTCTTTCAGGAGAGAGCCACGGAAGAATCCTGAAGACGGAT
TTAAACAGTGGTAACTGTGTAGTGCAATGTCAGACAGAAAGAGGTGGCTTGAATACTACA
TTGCCATTCCACAATGTAAGTAAGTATGCATTTGGAAACTGCCCAAAATATGTTGGAATA
AAGAGTCTCAAACTGGCAGTTGGTCTGAGGAATGTGCCTGCTAGATCAAGTAGAGGACTA
TTTGGAGCCATAGCTGGATTCATAGAGGGAGGTTGGTCAGGACTAGTTGCTGGCTGGTAT
GGGTTCCAGCATTCAAATGATCAAGGAACTGGTATGGCTGCAGATAGAGACTCAACTCAA
AAGGCAATTGACAAAATAACGTCCAAAGTAAATAATATAGTCGATAAGATGAACAAACAG
TATGAAATTATTGATCATGAATTCAGCGAGGTTGAAACTAGACTCAATATGATCAATAAT
AAGATTGATGACCAAATTCAAGACATATGGGCATATAATGCAGAATTGCTAGTACTGCTT
GAAAACCAGAAAACGCTCGATGAGCATGATGCGAATGTAAACAATCTATATAACAAAGTG
AAGAGGGCACTGGGTTCCAATGCAGTGGAAGATGGGAAAGGATGCTTCGAGCTATACCAT
AAATGTGATGACCAGTGCATGGAGACAATTCGGAACGGGACCTATAACAGAAGAAAGTAT
AAAGAGGAATCAAGACTAGAGAGACAGAAAATAGAAGGGGTCAAACTGGAATCTGAAGGA
ACCTACAAAATCCTCACCATTTATTCGACTGTCGCCTCATCTCTT
>gi|157380254|gb|CY023952.1| Influenza A virus (A/duck/Shantou/4103/2002(H9N2)) segment 4 sequence
ATGGAAACATTATCACTAATAACTATACTACTAGTAGTAACAGCAAGCAATGCAGATAAA
ATCTGCATCGGTTACCAATCAACAAACTCCACAGAAACAGTAGACACGCTAACAGAAAAC
AATGTCCCTGTGACACATGCCAAAGAATTGCTCCACACAGAGCACAATGGGATGCTGTGT
GCAACAAATCTAGGACATCCTCTTATTCTAGACACCTGTACCATTGAAGGACTAATCTAT
GGCAACCCTTCTTGTGATCTACTGTTGGGAGGAAGAGAATGGTCCTACATCGTCGAGAGA
CCATCGGCTGTTAATGGATTGTGTTACCCCGGGAATGTAGAAAACCTAGAAGAGCTAAGG
TCACTTTTTAGTTCTGCTAGTTCTTACCAAAGGATCCAGATCTTTCCAGACACAATCTGG
AATGTGTCTTACAGTGGGACAAGCAAAGCATGTTCAGATTCATTCTACAGAAGCATGAGA
TGGTTGACCCAAAAGAACAACGCTTACCCTGTTCAAGACGCCCAATACACAAATAATCGA
GGGAAAAACATTCTTTTCATGTGGGGCATAAATCACCCACCCACCGATACAGCGCAGACA
AATCTGTACACAAGGACTGACACCACAACAAGTGTGGCAACAGAAGATATAAATAGGACC
TTCAAACCATTGATAGGGCCAAGGCCTCTTGTCAATGGTCTACAGGGAAGAATTGATTAT
TATTGGTCGGTATTGAAACCAGGTCAAACACTGCGAGTACGGTCCAATGGGAATCTAATT
GCTCCATGGTATGGACACATTCTTTCAGGAGAGAGCCATGGAAGAATCCTGAAGACTGAT
TTAAAAACTGGCAACTGTGCAGTGCAATGTCAGACAGAAAAAGGTGGCTTGAATACAACA
TTGCCATTCCAAAATGTAAGTAAGTACGCATTTGGAAACTGCCCGAAGTATGTTGGAGTA
AAGAGTCTCAAACTGGCAGTTGGTCTGAGGAATGTGCCTGCTAGATCAAGTAGAGGACTA
TTCGGGGCCATAGCTGGATTCATAGAGGGAGGTTGGTCAGGGTTAGTTGCTGGTTGGTAT
GGGTTCCAGCATTCAAATGATCAAGGGGTTGGTATGGCAGCAGATAGAGACTCAACTCAA
AAGGCAATTGACAAAATAACATCCAAAGTTAATAACATAGTCGATAAAATGAACAAACAG
TATGAAATTATTGATCATGAATTCAGCGAAGTCGAAAATAGACTCAACATGATCAATAAT
AAGATTGATGACCAAATCCAAGACATATGGGCATATAACGCAGAATTGCTAGTGCTGCTT
GAAAACCAGAAAACACTCGATGAGCATGATGCGAATGTAAACAATCTATATAATAAAGTG
AAGAGGGCATTGGGTTCCAATGCAGTAGAAGATGGGAAAGGATGCTTCGAGCTATACCAT
AAATGTGATGACCAGTGCATGGAGACAATTCGGAACGGGACCTACAACAGGAGGAAGTAT
AAAGAGGAATCCAAATTAGAAAGACAGAAAATAGAAGGGGTCAAGCTGGAATCTGAAGGA
ACTTACAAAATCCTCACCATTTATTCGACTGTCGCCTCATCTCTT
>gi|157380235|gb|CY023944.1| Influenza A virus (A/duck/Shantou/32/2002(H9N2)) segment 4 sequence
ATGGAAACATTATCACTAATAACTATACTACTAGTAGTAACAGTAAGCAATGCAGATAAA
ATCTGCATCGGTTACCAATCAACAAACTCCACAGAAACAGTAGACACGCTAACAGAAAAC
AATGTCCCTGTGACACATGCCAAAGAATTGCTCCACACAGAGCACAATGGGATGCTGTGT
GCAACAAATCTGGGACATCCTCTTATTCTAGACACCTGTACCATTGAAGGACTAATCTAT
GGCAACCCTTCTTGTGATCTACTGTTGGGAGGAAGAGAATGGTCCTACATCGTCGAAAGA
CCATCGGCTGTTAATGGATTGTGTTACCCCGGGAATGTAGAAAACCTAGAAGAACTAAGG
TCACTTTTTAGTTCTGCTAGTTCTTACCAAAGGATCCAGATCTTTCCAGACACAATCTGG
AATGTGTCTTACAGTGGGACAAGCAAAGCATGTTCAGATTCATTCTACAGAAGCATGAGA
TGGTTGACCCAAAAGAACAACGCTTACCCTATTCAAGACGCCCAATACACAAATAATCGA
GGGAAAAACATTCTTTTCATGTGGGGCATAAATCACCCACCCACCGATACAGCGCAGACA
AATCTGTACACAAGGACTGACACAACAACAAGTGTGGCAACAGAAGATATAAATAGGACC
TTCAAACCATTGATAGGGCCAAGGCCTCTTGTAAATGGTCTACAGGGAAGAATTGATTAT
TATTGGTCGGTATTGAAACCAGGTCAAACACTGCGAGTACGGTCCAATGGGAATCTAATC
GCTCCATGGTATGGACACATTCTTTCAGGAGAGAGCCATGGAAGAATCCTGAAGACTGAT
TTAAAAAGTGGTAACTGTGCAGTGCAATGTCAGACAGAAAAAGGTGGCTTGAATACAACA
TTGCCATTCCAAAATGTAAGTAAGTACGCATTTGGAAACTGCCCGAAATATGTTGGAGTA
AAGAGTCTCAAACTGGCAGTTGGTCTGAGGAATGTGCCTGCCAGATCAAGTAGAGGACTA
TTCGGGGCCATAGCTGGATTCATAGAGGGAGGTTGGTCAGGGCTAGTTGCTGGTTGGTAT
GGGTTCCAGCATTCAAATGATCAAGGGGTTGGTATGGCAGCAGATAGAGACTCAACTCAA
AGGGCAATTGACAAAATAACATCCAAAGTTAATAACATAGTCGATAAAATGAACAAACAG
TATGAAATTATTGATCATGAATTCAGCGAAGTTGAAAATAGACTCAACATGATCAATAAT
AAGATTGATGACCAAATCCAAGACATATGGGCATATAACGCAGAATTGCTAGTGCTGCTT
GAAAACCAGAAAACACTCGATGAGCATGATGCGAATGTAAACAATCTATATAATAAAGTG
AAGAGGGCATTGGGTTCCAATGCAGTGGAAGATGGGAAAGGATGTTTCGAGCTATACCAT
AAATGTGATGACCAGTGCATGGAGACAATTCGAAACGGGACCTACAACAGGAGGAAGTAT
AAAGAGGAATCCAAATTAGAAAGACAGAAAATAGAAGGGGTCAAGCTGGAATCTGAAGGA
>gi|157380216|gb|CY023936.1| Influenza A virus (A/duck/Shantou/5753/2001(H9N2)) segment 4 sequence
AGCAATGCAGATAAAATCTGCATCGGTTACCAATCAACAAACTCCACAGAAACAGTAGAC
ACGCTAACAGAAAACAATGTCCCTGTGACACATGCCAAAGAATTGCTCCACACAGAGCAC
AATGGGATGCTGTGTGCAACAAATCTGGGACATCCTCTTATTCTAGACACCTGTACCATT
GAAGGACTAATCTATGGCAACCCTTCTTGTGATCTACTGTTGGGAGGAAGAGAATGGTCC
TACATCGTTGAAAGACCATCGGCTGTTAATGGATTGTGTTACCCCGGGAATGTAGAAAAC
CTAGAAGAACTAAGGTCACTTTTTAGTTCTGCTAGTTCTTACCAAAGGATCCAGATCTTT
CCAGACACAATCTGGAATGTGTCTTACAGTGGGACAAGCAAAGCATGTTCAGATTCATTC
TACAGAAGCATGAGATGGTTGACCCAAAAGAACAACGCTTACCCTATTCAAGACGCCCAA
TACACAAATAATCGAGGGAAAAACATTCTTTTCATGTGGGGCATAAATCACCCACCCACC
GATACAGCGCAGACAAATCTGTACACAAGGACTGACACAACAACAAGTGTGGCAACAGAA
GATATAAATAGGACCTTCAAACCATTGATAGGGCCAAGGCCTCTTGTCAATGGTCTACAG
GGAAGAATTGATTATTATTGGTCGGTATTGAAACCAGGTCAAACACTGCGAGTAAGGTCC
AATGGGAATCTAATCGCTCCATGGTATGGACACATTCTTTCAGGAGAGAGCCATGGAAGA
ATCCTGAAGACTGATTTAAAAAGTGGTAACTGTGCAGTGCAATGTCAGACAGAAAAAGGT
GGCTTGAATACAACATTGCCATTCCAAAATGTAAGTAAGTACGCATTTGGAAACTGCCCG
AAATATGTTGGAGTAAAGAGTCTCAAACTGGCAGTTGGTCTGAGGAATGTGCCTGCTAGA
TCAAGTAGAGGACTATTCGGGGCCATAGCTGGATTCATAGAGGGAGGTTGGTCAGGGCTA
GTTGCTGGTTGGTATGGGTTCCAGCATTCAAATGATCAAGGGGTTGGTATGGCAGCAGAT
AGAGACTCAACTCAAAAGGCAATTGACAAAATAACATCCAAAGTTAATAACATAGTCGAT
AAAATGAACAAACAGTATGAAATTATTGATCATGAATTCAGCGAAGTTGAAAATAGACTC
AACATGATCAATAATAAGATTGATGACCAAATCCAAGACATATGGGCATATAACGCAGAA
TTGCTAGTGCTGCTTGAAAACCAGAAAACACTCGATGAGCATGATGCGAATGTAAACAAT
CTATATAATAAAGTGAAGAGGGCATTGGGTTCCAATGCAGTGGAAGATGGGAAAGGATGT
TTCGAGCTATACCATAAATGTAATGACCAGTGCATGGAGACAATTCGGAACGGGACCTAC
AACAGGAGGAAGTATAAAGAGGAATCCAAATTAGAAAGACAGAAAATAGAAGGGGTCAAG
CTGGAATCTGAAGGAACTTACAAAATCCTCACCATTTATTCGACTGTCGCCTCATCTCTT
>gi|157380197|gb|CY023928.1| Influenza A virus (A/duck/Shantou/5459/2001(H9N2)) segment 4 sequence
ATGGAAACATTATCACTAATAACTATACTACTAGTAGTAACAGTAAGCAATGCAGATAAA
ATCTGCATCGGTTACCAATCAACAAACTCCACAGAAACAGTAGACACGCTAACAGAAAAC
AATGTCCCTGTGACACATGCCAAAGAATTGCTCCACACAGAGCACAATGGGATGCTGTGT
GCAACAAATCTGGGACATCCTCTTATTCTAGACACCTGTACCATTGAAGGACTAATCTAT
GGCAACCCTTCTTGTGATCTACTGTTGGGAGGAAGAGAATGGTCCTACATCGTTGAAAGA
CCATCGGCTGTTAATGGATTGTGTTACCCCGGGAATGTAGAAAACCTAGAAGAACTAAGG
TCACTTTTTAGTTCTGCTAGTTCTTACCAAAGGATTCAGATCTTTCCAGACACAATCTGG
AATGTGTCTTACAGTGGGACAAGCAAAGCATGTTCAGATTCATTCTACAGAAGCATGAGA
TGGTTGACCCAAAAGAACAACGCTTACCCTATTCAAGACGCCCAATACACAAATAATCGA
GGGAAAAACATTCTTTTCATGTGGGGCATAAATCACCCACCCACCGATACAGCGCAGACA
AATCTGTACACAAGGACTGACACAACAACAAGTGTGGCAACAGAAGATATAAATAGGACC
TTCAAACCATTGATAGGGCCAAGGCCTCTTGTCAATGGTCTACAGGGAAGAATTGATTAT
TATTGGTCGGTATTGAAACCAGGTCAAACACTGCGAGTAAGGTCCAATGGGAATCTAATC
GCTCCATGGTATGGACACATTCTTTCAGGAGAGAGCCATGGAAGAATCCTGAAGACTGAT
TTAAAAAGTGGTAACTGTGCAGTGCAATGTCAGACAGAAAAAGGTGGCTTGAATACAACA
TTGCCATTCCAAAATGTAAGTAAGTACGCATTTGGAAACTGCCCGAAATATGTTGGAGTA
AAGAGTCTCAAACTGGCAGTTGGTCTGAGGAATGTGCCTGCTAGATCAAGTAGAGGACTA
TTCGGGGCCATAGCTGGATTCATAGAGGGAGGTTGGTCAGGGCTAGTTGCTGGTTGGTAT
GGGTTCCAGCATTCAAATGATCAAGGGGTTGGTATGGCAGCAGATAGAGACTCAACTCAA
AAGGCAATTGACAAAATAACATCCAAAGTTAATAACATAGTCGATAAAATGAACAAACAG
TATGAAATTATTGATCATGAATTCAGCGAAGTTGAAAATAGACTCAACATGATCAATAAT
AAGATTGATGACCAAATCCAAGACATATGGGCATATAACGCAGAATTGCTAGTGCTGCTT
GAAAACCAGAAAACACTCGATGAGCATGATGCGAATGTAAACAATCTATATAATAAAGTG
AAGAGGGCATTGGGTTCCAATGCAGTGGAAGATGGGAAAGGATGTTTCGAGCTATACCAT
AAATGTAATGACCAGTGCATGGAGACAATTCGGAACGGGACCTACAACAGGAGGAAGTAT
AAAGAGGAATCCAAATTAGAAAGACAGAAAATAGAAGGGGTCAAGCTGGAATCTGAAGGA
ACTTACAAAATCCTCACCATTTATTCGACTGTCGCCTCATCTCTT
>gi|157380178|gb|CY023920.1| Influenza A virus (A/duck/Shantou/5401/2001(H9N2)) segment 4 sequence
ATGGAAACATTATCACTAATAACTATACTACTAGTAGTAACAGTAAGCAATGCAGATAAA
ATCTGCATCGGTTACCAATCAACAAACTCCACAGAAACAGTAGACACGCTAACAGAAAAC
AATGTCCCTGTGACACATGCCAAAGAATTGCTCCACACAGAGCACAATGGGATGCTGTGT
GCAACAAATCTGGGACATCCTCTTATTCTAGACACCTGTACCATTGAAGGACTAATCTAT
GGCAACCCTTCTTGTGATCTACTGTTGGGAGGAAGAGAATGGTCCTACATCGTCGAAAGA
CCATCGGCTGTTAATGGATTGTGTTACCCCGGGAATGTAGAAAACCTAGAAGAACTAAGG
TCACTTTTTAGTTCTGCTAGTTCTTACCAAAGGATCCAGATCTTTCCAGACACAATCTGG
AATGTGTCTTACAGTGGGACAAGCAAAGCATGTTCAGATTCATTCTACAGAAGCATGAGA
TGGTTGACCCAAAAGAACAACGCTTACCCTATTCAAGACGCCCAATACACAAATAATCGA
GGGAAAAACATTCTTTTCATGTGGGGCATAAATCACCCACCCACCGATACAGCGCAGACA
AATCTGTACACAAGGACTGACACAACAACAAGTGTGGCAACAGAAGATATAAATAGGACC
TTCAAACCATCGATAGGGCCAAGGCCTCTTGTCAATGGTCTACAGGGAAGAATTGATTAT
TATTGGTCGGTATTGAAGCCAGGTCAAACACTGCGAGTACGGTCCAATGGGAATCTAATC
GCTCCATGGTATGGACACATTCTTTCAGGAGAGAGCCATGGAAGAATCCTGAAGACTGAT
TTAAAAAGTGGTAACTGTGCAGTGCAATGTCAGACAGAAAAAGGTGGCTTGAATACAACA
TTGCCATTCCAAAATGTAAGTAAGTACGCATTTGGAAACTGCCCGAAATATGTTGGAGTA
AAGAGTCTCAAACTGGCAGTTGGTCTGAGGAATGTGCCTGCTAGATCAAGTAGAGGACTA
TTCGGGGCCATAGCTGGATTCATAGAGGGAGGTTGGTCAGGGCTAGTTGCTGGTTGGTAT
GGGTTCCAGCATTCAAATGATCAAGGGGTTGGTATGGCAGCAGATAGAGACTCAACTCAA
AAGGCAATTGACAAAATAACATCCAAAGTTAATAACATAGTCGATAAAATGAACAAACAG
TATGAAATTATTGATCATGAATTCAGCGAAGTTGAAAATAGACTCAACATGATCAATAAT
AAGATTGATGACCAAATCCAAGACATATGGGCATATAACGCAGAATTGCTAGTGCTGCTT
GAAAACCAGAAAACACTCGATGAGCATGATGCGAATGTAAACAATCTATATAATAAAGTG
AAGAGGGCATTGGGTTCCAATGCAGTGGAAGATGGGAAAGGATGTTTCGAGCTATACCAT
AAATGTGATGACCAGTGTATGGAGACAATTCGGAACGGGACCTACAACAGGAGGAAGTAC
AAAGAGGAATCCAAATTAGAAAGACAGAAAATAGAAGGGGTCAAGCTGGAATCTGAAGGA
ACTTACAAAATCCTCACCATTTATTCGACTGTCGCCTCATCTCTT
>gi|157380159|gb|CY023912.1| Influenza A virus (A/duck/Shantou/3549/2001(H9N2)) segment 4 sequence
ATGGAAACATTATCACTAATAACTATACTACTAGTAGTAACAGTAAGCAATGCAGATAAA
ATCTGCATCGGTTACCAATCAACAAACTCCACAGAAACTGTAGACACGCTAACAGAAAAC
AATGTCCCTGTGACACATGCCAAAGAATTGCTCCACACAGAGCACAATGGGATGCTGTGT
GCAACAAATCTGGGACATCCTCTTATTCTAGACACCTGTACCATTGAAGGACTAATCTAT
GGCAACCCTTCTTGTGATCTACTGTTGGGAGGAAGAGAATGGTCCTACATCGTCGAAAGA
CCATCGGCTGTTAATGGATTGTGTTACCCCGGGAATGTAGAAAACCTAGAAGAACTAAGG
TCACTTTTTAGTTCTGCTAGTTCTTACCAAAGGATCCAGATCTTTCCAGACACAATCTGG
AATGTGTCTTACAGTGGGACAAGCAAAGCATGTTCAGATTCATTCTACAGAAGCATGAGA
TGGTTGACCCAAAAGAACAACGCTTACCCTATTCAAGACGCCCAATACACAAATAATCGA
GGGAAGAACATTCTTTTCATGTGGGGCATAAATCACCCACCCACCGATACAGCGCAGACA
AATCTGTACACAAGGACTGACACAACAACTAGTGTGGCAACAGAAGATATAAATAGGACC
TTCAAACCATTGATAGGGCCAAGGCCTCTTGTCAATGGTCTACAGGGAAGAATTGATTAT
TATTGGTCGGTATTGAAACCAGGTCAAACACTGCGAGTAAGGTCCAATGGGAATCTAATC
GCTCCATGGTATGGACACATTCTTTCAGGAGAGAGCCATGGAAGAATCCTGAAGACTGAT
TTAAAAAGTGGTAACTGTGCTGTGCAATGTCAGACAGAAAAAGGTGGCTTAAATACAACA
TTGCCATTCCAAAATGTAAGTAAGTATGCATTTGGAAACTGCCCGAAATATGTTGGAGTA
AAGAGTCTCAAACTGGCAGTTGGTCTGAGGAATGTGCCTGCTAGATCAAGTAGAGGACTA
TTCGGGGCCATAGCTGGATTCATAGAGGGAGGTTGGTCAGGGCTGGTTGCTGGTTGGTAT
GGGTTCCAGCATTCAAATGATCAAGGGGTTGGTATGGCAGCAGATAGAGACTCAACTCAA
AAGGCAATTGACAAAATAACATCCAAAGTGAATAACATAGTCGATAAAATGAACAAACAG
TATGAAATTATTGATCATGAATTCAGCGAAGTTGAAACTAGACTCAACATGATCAATAAT
AAGATTGATGACCAAATCCAAGACATATGGGCATATAACGCAGAATTGCTAGTGCTGCTT
GAAAACCAGAAAACACTCGATGAGCATGATGCGAATGTAAACAATCTATATAATAAAGTG
AAGAGGGCATTGGGTTCCAATGCAGTGGAAGATGGGAAAGGATGTTTCGAGCTATACCAT
AAATGTGATGACCAGTGCATGGAGACAATTCGGAACGGGACCTACAACAGGAGGAAGTAT
AAAGAGGAATCCAAATTAGAAAGACAGAAAATAGAAGGGGTCAAGCTGGAATCTGAAGGA
ACTTACAAAATCCTCACCATTTATTCGACTGTCGCCTCATCTCTT
>gi|187474983|gb|CY031283.1| Influenza A virus (A/duck/Hong Kong/702/1979-quail adapted(H9N2)) segment 4 sequence
AGCAAAAGCAGGGGAATTTCACAAACAACCAGAATGGAAACAAAAGCACTAATAGCTATA
CTGTTAATGGTAACAACAAGCAATGCAGATAAAATCTGCATCGGCTACCAGTCAACAAAC
TCCACGGAAACTGTTGATACACTAACAGAAAACAACGTTCCTGTGACACATGCCAAAGAA
TTGCTCCACACAGAGCACAATGGAATGTTGTGTGCGACAAATCTGGGACATCCTCTCATT
CTAGACACCTGTACTATCGAAGGGTTGGTTTATGGCAATCCTTCTTGTGATCTGCTATTG
GGAGGGAAGGAATGGTCCTACATTGTCGAAAGGTCATCGGCTGTCAATGGAATGTGTTAC
CCTGGGAATGTAGAGAATCTGGAAGAGCTCAGATCCTTTTTCAGTTCTGCTAATTCCTAT
CGAAGAATCCAGATCTTTCCAGATACAATCTGGAATGTGACTTACACTGGAACAAGCGGA
GCATGTTCTAACTCATTTTATAGGAGTATGAGATGGCTGACTCACAAGAGCAATTCTTAC
CCTGTTCAAGACGCCCAATACACCAATAATGAGGGAAAGAACATTATCTTCATGTGGGGC
ATACATCACCCACCTACTGACACTGAACAAACAAGTCTATACAAAAAGGCTGACACAACA
ACAAGTGTAACAACAGAAGATATAAATCGAACTTTCAAACCAATGATAGGGCCAAGGCCT
CTTGTCCATGGTCAGCAAGGGAGGATTGACTATTATTGGTCGGTATTAAAACCAGGTCAG
ACATTGCGAGTGAGGTCCAATGGGAATCTAATTGCCCCATGGTATGGACACATACTTTCA
GGAAAAAGCCATGGAAGAATCCTGAAGACCGATTTGAACAGTGGCAACTGCGTAGTAGAA
TGTCAGACTGAGAAGGGTGGCTTAAACACAACCTTGCCGTTCCACAATGTCAGCAAATAT
GCATTTGGGAACTGCCCCAAATACGTTGGAGTTAAGAGTCTCAAACTGGCAGTCGGCCTG
AGAAATGTACCTGCTGTATCAAATAGAGGGCTATTTGGTGCCATAGCTGGGTTCATAGAA
GGGGGTTGGCCAGGGCTAGTTGCTGGCTGGTATGGTTTCCAGCATTCAAATGACCAAGGG
GTTGGAATGGCTGCAGACAGGGAGTCAACTCAAAAAGCAGTTGACAAGATAACATCCAAA
GTGAACAATATAATTGACAAAATGAACAAACAGTATGAAATCATTGATCATGAATTCAGT
GAGATTGAAGCCAGACTCAATATGATCAACAATAAGATTGATGACCAAATACAGGACATA
TGGGCATACAATGCAGAGTTACTAGTACTGCTTGAAAATCAGAAAACACTCGATGAGCAT
GATGCGAATGTAAACAATCTATATAACAAGGTAAAGAGAGCTTTGGGTTCTAATGCAATG
GAAAATGGGAATGGATGCTTTGAATTGTACCACAAATGTGATGATCAATGCATGGAAACG
ATTAGAAACGGAACTTATGATAGGCAAAAGTATCAAGAGGAATCAAAATTAGAAAGGCAG
AAGATAGAAGGGGTAAAACTGGAATCTGAGGGAACTTACAAAATTCTCACAATTTATTCG
ACTGTCGCCTCATCTCTTGTGCTTGCAATGGGGTTTGCTGCCTTCCTGTTCTGGGCCATG
TCCAATGGATCTTGCAGATGCAACATTTGTATATAATTAGCAAAAACACCCTTGTTTCTA
CT
>gi|187474964|gb|CY031275.1| Influenza A virus (A/duck/Hong Kong/702/1979-quail adapted(H9N2)) segment 4 sequence
AGCAAAAGCAGGGGAATTTCACAAACAACCAGAATGGAAACAAAAGCACTAATAGCTATA
CTGTTAATGGTAACAACAAGCAATGCAGATAAAATCTGCATCGGCTACCAGTCAACAAAC
TCCACGGAAACTGTTGATACACTAACAGAAAACAACGTTCCTGTGACACATGCCAAAGAA
TTGCTCCACACAGAGCACAATGGAATGTTGTGTGCGACAAATCTGGGACATCCTCTCATT
CTAGACACCTGTACTATCGAAGGGTTGGTTTATGGCAATCCTTCTTGTGATCTGCTATTG
GGAGGGAAGGAATGGTCCTACATTGTCGAAAGGTCATCGGCTGTCAATGGAATGTGTTAC
CCTGGGAATGTAGAGAATCTGGAAGAGCTCAGATCCTTTTTCAGTTCTGCTAATTCCTAT
CGAAGAATCCAGATCTTTCCAGATACAATCTGGAATGTGACTTACACTGGAACAAGCGGA
GCATGTTCTAACTCATTTTATAGGAGTATGAGATGGCTGACTCACAAGAGCAATTCTTAC
CCTGTTCAAGACGCCCAATACACCAATAATGAGGGAAAGAACATTATCTTCATGTGGGGC
ATACATCACCCACCTACTGACACTGAACAAACAAGTCTATACAAAAAGGCTGACACAACA
ACAAGTGTAACAACAGAAGATATAAATCGAACTTTCAAACCAATGATAGGGCCAAGGCCT
CTTGTCCATGGTCAGCAAGGGAGGATTGACTATTATTGGTCGGTATTAAAACCAGGTCAG
ACATTGCGAGTGAGGTCCAATGGGAATCTAATTGCCCCATGGTATGGACACATACTTTCA
GGAAAAAGCCATGGAAGAATCCTGAAGACCGATTTGAACAGTGGCAACTGCGTAGTAGAA
TGTCAGACTGAGAAGGGTGGCTTAAACACAACCTTGCCGTTCCACAATGTCAGCAAATAT
GCATTTGGGAACTGCCCCAAATACGTTGGAGTTAAGAGTCTCAAACTGGCAGTCGGCCTG
AGAAATGTACCTGCTGTATCAAATAGAGGGCTATTTGGTGCCATAGCTGGGTTCATAGAA
GGGGGTTGGCCAGGGCTAGTTGCTGGCTGGTATGGTTTCCAGCATTCAAATGACCAAGGG
GTTGGAATGGCTGCAGACAGGGAGTCAACTCAAAAAGCAGTTGACAAGATAACATCCAAA
GTGAACAATATAATTGACAAAATGAACAAGCAGTATGAAATCATTGATCATGAATTCAGT
GAGATTGAAGCCAGACTCAATATGATCAACAATAAGATTGATGACCAAATACAGGACATA
TGGGCATACAATGCAGAGTTACTAGTACTGCTTGAAAATCAGAAAACACTCGATGAGCAT
GATGCGAATGTAAACAATCTATATAACAAGGTAAAGAGAGCTTTGGGTTCTAATGCAATG
GAAAATGGGAATGGATGCTTTGAATTGTACCACAAATGTGATGATCAATGCATGGAAACG
ATTAGAAACGGAACTTATGATAGGCAAAAGTATCAAGAGGAATCAAAATTAGAAAGGCAG
AAGATAGAAGGGGTAAAACTGGAATCTGAGGGAACTTACAAAATTCTCACAATTTATTCG
ACTGTCGCCTCATCTCTTGTGCTTGCAATGGGGTTTGCTGCCTTCCTGTTCTGGGCCATG
TCCAATGGATCTTGCAGATGCAACATTTGTATATAATTAGCAAAAACACCCTTGTTTCTA
CT
>gi|187474945|gb|CY031267.1| Influenza A virus (A/duck/Hong Kong/702/1979-chicken adapted(H9N2)) segment 4 sequence
AGCAAAAGCAGGGGAATTTCACAAACAACCAGAATGGAAACAAAAGCACTAATAGCTATA
CTGTTAATGGTAACAACAAGCAATGCAGATAAAATCTGCATCGGCTACCAGTCAACAAAC
TCCACGGAAACTGTTGATACACTAACAGAAAACAACGTTCCTGTGACACATGCCAAAGAA
TTGCTCCACACAGAGCACAATGGAATGTTGTGTGCGACAAATCTGGGACATCCTCTCATT
CTAGACACCTGTACTATCGAAGGGTTGGTTTATGGCAATCCTTCTTGTGATCTGCTATTG
GGAGGGAAGGAATGGTCCTACATTGTCGAAAGGTCATCGGCTGTCAATGGAATGTGTTAC
CCTGGGAATGTAGAGAATCTGGAAGAGCTCAGATCCTTTTTCAGTTCTGCTAATTCCTAT
CGAAGAATCCAGATCTTTCCAGATACAATCTGGAATGTGACTTACACTGGAACAAGCGGA
GCATGTTCTAACTCATTTTATAGGAGTATGAGATGGCTGACTCACAAGAGCAATTCTTAC
CCTGTTCAAGACGCCCAATACACCAATAATGAGGGAAAGAACATTATCTTCATGTGGGGC
ATACATCACCCACCTACTGACACTGAACAAACAAGTCTATACAAAAAGGCTGACACAACA
ACAAGTGTAACAACAGAAGATATAAATCGAACTTTCAAACCAATGATAGGGCCAAGGCCT
CTTGTCCATGGTCAGCAAGGGAGGATTGACTATTATTGGTCGATATTAAAACCAGGTCAG
ACATTGCGAGTGAGGTCCAATGGGAATCTAATTGCCCCATGGTATGGACACATACTTTCA
GGAAAAAGCCATGGAAGAATCCTGAAGACCGATTTGAACAGTGGCAACTGCGTAGTAGAA
TGTCAGACTGAGAAGGGTGGCTTAAACACAACCTTGCCGTTCCACAATGTCAGCAAATAT
GCATTTGGGAACTGCCCCAAATACGTTGGAGTTAAGAGTCTCAAACTGGCAGTCGGCCTG
AGAAATGTACCTGCTGTATCAACTAGAGGGCTATTTGGTGCCATAGCTGGGTTCATAGAA
GGGGGTTGGCCAGGGCTAGTTGCTGGCTGGTATGGTTTCCAGCATTCAAATGACCAAGGG
GTTGGAATGGCTGCAGACAGGGAGTCAACTCAAAAAGCAGTTGACAAGATAACATCCAAA
GTGAACAATATAATTGACAAAATGAACAAGCAGTATGAAATCATTGATCATGAATTCAGT
GAGATTGAAGCCAGACTCAATATGATCAACAATAAGATTGATGACCAAATACAGGACATA
TGGGCATACAATGCAGAGTTACTAGTACTGCTTGAAAATCAGAAAACACTCGATGAGCAT
GATGCGAATGTAAACAATCTATATAACAAGGTAAAGAGAGCTTTGGGTTCTAATGCAATG
GAAAATGGGAATGGATGCTTTGAATTGTACCACAAATGTGATGATCAATGCATGGAAACG
ATTAGAAACGGAACTTATGATAGGCAAAAGTATCAAGAGGAATCAAAATTAGAAAGGCAG
AAGATAGAAGGGGTAAAACTGGAATCTGAGGGAACTTACAAAATTCTCACAATTTATTCG
ACTGTCGCCTCATCTCTTGTGCTTGCAATGGGGTTTGCTGCCTTCCTGTTCTGGGCCATG
TCCAATGGATCTTGCAGATGCAACATTTGTATATAATTAGCAAAAACACCCTTGTTTCTA
CT
>gi|187474926|gb|CY031259.1| Influenza A virus (A/duck/Hong Kong/702/1979(H9N2)) segment 4 sequence
AGCAAAAGCAGGGGAATTCCACAAACAACCAGAATGGAAACAAAAGCACTAATAGCTATA
CTGTTAATGGTAACAACAAGCAATGCAGATAAAATCTGCATCGGCTACCAGTCAACAAAC
TCCACGGAAACTGTTGATACACTAACAGAAAACAACGTTCCTGTGACACATACCAAAGAA
TTGCTCCACACAGAGCACAATGGAATGTTGTGTGCGACAAATCTGGGACATCCTCTCATT
CTAGACACCTGTACTATCGAAGGGTTGGTTTATGGCAATCCTTCTTGTGATCTGCTATTG
GGAGGGAAGGAATGGTCCTACATTGTCGAAAGGTCATCGGCTGTCAATGGAATGTGTTAC
CCTGGGAATGTAGAGAATCTGGAAGAGCTCAGATCCTTTTTCAGTTCTGCTAATTCCTAT
CGAAGAATCCAGATCTTTCCAGATACAATCTGGAATGTGACTTACACTGGAACAAGCGGA
GCATGTTCTAACTCATTTTATAGGAGTATGAGATGGCTGACTCACAAGAGCAATTCTTAC
CCTGTTCAAGACGCCCAATACACCAATAATGAGGGAAAGAACATTATCTTCATGTGGGGC
ATACATCACCCACCTACTGACACTGAACAAACAAGTCTATACAAAAAGGCTGACACAACA
ACAAGTGTAACAACAGAAGATATAAATCGAACTTTCAAACCAATGATAGGGCCAAGGCCT
CTTGTCCATGGTCAGCAAGGGAGGATTGACTATTATTGGTCGGTATTAAAACCAGGTCAG
ACATTGCGAGTGAGGTCCAATGGGAATCTAATTGCCCCATGGTATGGACACATACTTTCA
GGAAAAAGCCATGGAAGAATCCTGAAGACCGATTTGAACAGTGGCAACTGCGTAGTAGAA
TGTCAGACTGAGAAGGGTGGCTTAAACACAACCTTGCCGTTCCACAATGTCAGCAAATAT
GCATTTGGGAACTGCCCCAAATACGTTGGAGTTAAGAGTCTCAAACTGGCAGTCGGCCTG
AGAAATGTACCTGCTGTATCAAATAGAGGGCTATTTGGTGCCATAGCTGGGTTCATAGAA
GGGGGTTGGCCAGGGCTAGTTGCTGGCTGGTATGGTTTCCAGCATTCAAATGACCAAGGG
GTTGGAATGGCTGCAGACAGGGAGTCAACTCAAGAAGCAGTTGACAAGATAACATCCAAA
GTGAACAATATAATTGACAAAATGAACAAGCAGTATGAAATCATTGATCATGAATTCAGT
GAGATTGAAGCCAGACTCAATATGATCAACAATAAGATTGATGACCAAATACAGGACATA
TGGGCATACAATGCAGAGTTACTAGTACTGCTTGAAAATCAGAAAACACTCGATGAGCAT
GATGCGAATGTAAACAATCTATATAACAAGGTAAAGAGAGCTTTGGGTTCTAATGCAATG
GAAGATGGGAATGGATGCTTTGAATTGTACCACAAATGTGATGATCAATGCATGGAAACG
ATTAGAAACGGAACTTATGATAGGCAAAAGTATCAAGAGGAATCAAAATTAGAAAGGCAG
AAGATAGAAGGGGTAAAACTGGAATCTGAGGGAACTTACAAAATTCTCACAATTTATTCG
ACTGTCGCCTCATCTCTTGTGCTTGCAATGGGGTTTGCTGCCTTCCTGTTCTGGGCCATG
TCCAATGGATCTTGCAGATGCAACATTTGTATATAATTAGCAAACACACCCTTGTTTCTA
CT
>gi|78097627|gb|CY005632.1| Influenza A virus (A/duck/HK/784/1979(H9N2)) segment 4, complete sequence
AGCAAAAGCAGGGGAATTTCACAACCAACCAAGATGGAAACAATAGCATTAATAGCTATA
CTGTTAGTGGTAACAGCAAGCAATGCAGACAAAATCTGCATCGGCTACCAGTCAACAAAC
TCCACGGAAACTGTTGATACGCTAACAGAAACCAGTGTTCCTGTGACACATACCAAAGAG
TTGCTCCACACAGAGCACAATGGAATGCTGTGTGCAACAAATCTAGGACACCCTCTCATT
CTAGACACCTGCACCATCGAAGGACTGGTCTATGGCAACCCTTCTTGTGACCTGCTATTG
GGAGGGAAAAAATGGTCCTATATTGTCGAAAGATCATCGGCTGTTAATGGAATGTGTTAC
CCTGGGAGTGTAGAGAACCTGGAGGAACTCAGGTCTTTTTTCAGTTCCGCTAATTCCTAT
CAGAGAATCCAGATCTTTCCAGACAAAATCTGGAATGTGACTTACAGTGGAACAAGCAAA
GCATGCTCAAATTCATTCTACAGGAGTATGAGATGGCTGACTCACAAGAGCAATTCTTAC
CCTGTTCAGGACGCCCAATACACCAACAATGAGGGAAAAAACATTCTATTCATGTGGGGC
ATACATCATCCACCTACTGACACTGAACAGACGAATTTATACAAAAAAACTGACACAACA
ACAAGTGTGACAACAGAAGATATAAACAGAACTTTCAAACCAGAGATAGGGCCAAGGCCC
CTTGTCAATGGTCAGCAGGGGAGAATTGATTATTATTGGTCAGTACTAAAACCAGGTCAA
ACATTGCGAGTGAGATCCAATGGGAATCTAATTGCCCCATGGTATGGACACATTCTTTCA
GGAGAAAGCCATGGAAGAATCCTGAAGACTGATTTGAACAGTGGCAACTGCGTAGTGCAA
TGTCAGACTGAGAAAGGTGGTTTAAACACGACTTTGCCATTCCACAATGTTAGTAAATAT
GCATTTGGGAACTGCCCCAAATACGTTGGAGTAAAGAGTCTCAAACTGGCAGTCGGTCTG
AGGAATGTACCTGCTGCATCAGATAGAGGACTATTTGGTGCTATAGCTGGATTCATAGAA
GGAGGTTGGCCAGGGCTAGTTGCTGGCTGGTATGGTTTCCAGCATTCAAATGATCAAGGG
ATTGGAATGGCTGCAGACAGAGAGTCAACTCAAGAAGCAGTTGACAAAATAACAACCAAG
GTGAATAATATAATCGACAAAATGAACAATCAGTATGAGATCATTGATCATGAATTCAGT
GAAATTGAAGCCAGACTCAATATGATCAATAATAAGATTGATGACCAAATACAGGACATT
TGGGCATACAATGCAGAATTGCTAGTACTGCTTGAAAATCAAAAAACACTCGATGAGCAT
GATGCGAATGTGAATAATCTATATAATAAGGTAAAGAGGGCATTGGGCTCTAATGCGATA
GAAGATGGAAATGGATGTTTCGAATTGTACCATAAATGCGATGATCAATGCATGGAAACA
ATTAGGAACGGGACCTATGACAGGCAAAAGTATCAAGAAGAATCCAAATTAGAAAGGCAG
AAAATAGAAGGGGTGAAGCTGGAATCTGAGGGAACTTACAAAATCCTCACCATTTATTCG
ACTGTCGCCTCATCTCTCGTGCTTGCAATGGGGTTTGCTGCCTTCTTGTTCTGGGCCATG
TCCAATGGATCTTGCAGATGCAACATTTGTATATAATTAGCAAAAACACCCTTGTTTCTA
CT
>gi|82653815|gb|CY005989.1| Influenza A virus (A/mallard duck/ALB/321/1988(H9N2)) segment 4, complete sequence
AGCAAAAGCAGGGGAATTTCACAATCAAACAAAATGGAAATAACAACACTAGTAGCTATA
CTGCTAATGGCAACAGCAAGCAATGCAGATAAAATCTGCATAGGCTACCAATCAACAAAT
TCTACAGAAACTGTTGACACGCTAATAGAAAACAATGTTCCTGTGACACATACCAAAGAA
TTGCTCCACACAGAGCACAATGGAATGCTGTGTGCAACAGATCTGGGGCATCCTCTAATT
CTAGACACCTGTACTATCGAAGGGCTAGTCTATGGCAATCCTTCTTGTGATCTACTATTG
GGAGGGAAAGAATGGTCCTACATTGTCGAGAGATCATCTGCTGTCAATGGAATGTGTTAC
CCTGGAAATGTAGAAAACCTGGAAGGGCTCAGGTCCCTTTTCAGTTCCGCGAATTCCTAT
CGAAGAATCCAGATCTTTCCAGACACAATCTGGAATGTGACTTACAGTGGGACAAGCAAA
GCATGTTCGAATTCATTCTACAGGAGTATGAGATGGTTGACTCACAAGAGCAATTCTTAT
CCCTTTCAAGACGCCCAATACACCAACAATGAGGGGAAAAATATTCTCTTCATGTGGGGC
ATACACCATCCACCTACAGATACCGAACAGACAAACTTATACAAAAAGGCTGATACAACA
ACAAGTGTGACAACAGAAGATATAAACCGGACTTTCAAGCCGGTGATAGGGCCAAGGCCA
CTTGTCAATGGACAGCAAGGGAGAATTGACTACTATTGGTCAGTATTAAAACCAGGTCAA
ACGTTGCGAGTAAGATCTAATGGGAATCTAATTGCCCCATGGTATGGCCACATTCTCTCA
GGAGAAAGCCATGGAAGAATCTTGAAGACTGATTTGAGCAGTGGCGACTGCGTAGTGCAA
TGCCAGACTGAAAAAGGTGGTCTAAATACGACCTTGCCGTTTCACAATGTCAGCAAATAC
GCATTTGGGAATTGCCCCAAGTACGTTGGAGTAAAAAGTCTCAAACTGGCAGTCGGTTTA
AGGAATGTACCTGCAGTATCAGGTAGAGGGCTGTTTGGTGCTATAGCTGGATTCATAGAA
GGAGGTTGGCCAGGACTAGTTGCTGGCTGGTATGGATTCCAACATTCAAATGACCAAGGA
ACTGGAATGGCTGCAGATAGAGAGTCGACTCAAGAAGCAATTGACAAAATAACATCCAAA
GTAAATAATATAATAGACAAAATGAACAAGCAATATGAGATCATTAATCATGAATTCAGT
GAAATTGAAGCCAGGCTTAACATGATCAACAACAAAATCGATGACCAAATACAAGACCTT
TGGGCATACAATGCAGAACTGCTAGTACTGCTTGAAAATCAGAAAACACTCGATGAACAT
GATGCAAATGTAAATAATCTATATAACAAGGTGAAAAGAGCATTGGGTTCTAATGCAGCA
GAGGATGGAAATGGATGCTTCGAGTTGTACCATAAATGTGATGATCAATGCATGGAAACG
ATTAGAAACGGGACCTACGACAGGCAAAAGTATCAAGAGGAGTCAAAATTAGAGAGACAG
AAAATTGAAGGGGTAAAACTGGAATCTGAAGGAACTTACAAAATCCTCACCATTTATTCG
ACTGTCGCCTCATCTCTTGTGCTTGCGATGGGGTTTGCTGCCTTTCTGTTCTGGGCCATG
TCCAATGGATCCTGCAGGTGCAACATTTGTATATAATTAGCAAAAACACCCTTGTTTCTA
CT
>gi|385198481|gb|JQ858480.1| Influenza A virus (A/duck/Egypt/11762s/2011(H5N1)) segment 4 hemagglutinin (HA) gene, complete cds
AGCAGGGGTTCAATCTGTCAAAATGGAGAAAATAGTGCTTCTTCTTGCAATAGTCAGTAT
TGTTAAAAGTGATCAGATTTGCATTGGTTACCATGCAAACAACTCGACAGAGCAGGTTGA
CACAATAATGGAAAAGAACGTCACTGTTACACACGCCCAAGACATACTGGAAAAGACACA
CAACGGGAAACTCTGCAATCTAGATGGAGTGAAGCCTCTAATTTTAAGAGATTGTAGTGT
AGCTGGATGGCTCCTTGGGAACCCAATGTGCGACGAATTCCTCAATGTGCCGGAATGGTC
TTACATAGTGGAGAAGATCAATCCAGCCAATGACCTCTGTTATCCAGGGAATTTCAACGA
CTATGAAGAACTGAAACACCTATTGAGCAGAATAAACCATTTTGAGAAAATTCAGATCAT
TCCCAAAGATTCTTGGTCAGATCATGAAGTCTCAGGAGTGAGCTCAGCATGTCCATACCA
GGGAAGATCCTCCTTTTTTAGAAATGTGGTATGGCTTACCAAAAAGAACGATGCATACCC
AACAATAAAGAAAAGTTACAATAATACCAACCAAGAAGATCTTTTGGTACTATGGGGGAT
TCACCATCCAAATGATGCTGCAGAGCAGACAAGGCTTTATCAAAACCCAACTACCTATAT
TTCCGTTGGGACATCAACACTAAACCAGAGATTGGTACCCAAAATATCTACTAGATCTAA
GGTAAACGGGCAAAGTGGAAGGATGGAGTTCTTTTGGACAATTCTAAAATCGAATGATGC
AATAAACTTTGAGAGTAATGGAAACTTCGTTGCTCCAGAAAATGCATACAAAATTGTCAA
GAAAGGGGACTCAACAATTATGAAAAGTGAGTTGGAATATAGTAACTGCAACACCAAGTG
TCAGACTCCAATAGGGGCAATAAACTCTAGTATGCCATTCCACAACATCCACCCTCTCAC
CATCGGGGAATGCCCCAAATATGTGAAATCAAACAGATTAGTCCTTGCTACTGGGCTCAG
AAATAGCCCCCAAGGAGAGAAAAGAAGAAAAAAGAGAGGACTATTTGGAGCTATAGCAGG
CTTTATAGAGGGAGGATGGCAGGGAATGGTAGATGGTTGGTATGGGTACCACCATAGCAA
CGAGCAGGGGAGTGGGTACGCTGCAGACAAAGAATCCACTCAAAAGGCAATAGATGGAGT
CACCAATAAGGTCAATTCGATCATTGACAAAATGAACACTCAGTTTGAGGCTGTTGGAAG
GGAATTTAATAACTTAGAAAGGAGAATAGAAAATTTAAACAAGAAGATGGAAGACGGATT
CCTAGATGTCTGGACTTATAATGCTGAACTTCTGGTTCTCATGGAAAATGAGAGAACTCT
AGACTTTCATGACTCAAATGTCAAGAACCTTTATGACAAGGTCCGACTACAGCTTAGGGA
TAATGCAAAGGAGCTTGGTAACGGTTGTTTCGAATTCTATCACAGATGTGATAATGAATG
TATGGAAAGTGTAAGAAACGGAACGTATGACTACCCTCAATATTCAGAAGAAGCAAGATT
AAAAAGAGAGGAAATAAGTGGAGTAAAATTGGAGTCAATAGGAACTTACCAAATACTGTC
AATTTATTCAACAGTGGCGAGCTCCCTAGCACTGGCAATCATGGTGGCTGGTCTATTTTT
ATGGATGTGCTCCAATGGATCGTTACAATGCAGAATTTGCATTTAAATTTGTGAGTTCAA
ATTGTAGTTAAAAACACCCTTGTTTCCTACT
>gi|385198473|gb|JQ858476.1| Influenza A virus (A/duck/Egypt/11685s/2011(H5N1)) segment 4 hemagglutinin (HA) gene, complete cds
GGGGTTCAATCTGTCAAAATGGAGAAAATAGTGCTTCTTCTTGCAATAGTCAGTATTGTT
AAAAGTGATCAGATTTGCATTGGTTACCATGCAAACAACTCGACAGAGCAGGTTGACACA
ATAATGGAAAAGAACGTCACTGTTACACACGCCCAAGACATACTGGAAAAGACACACAAC
GGGAAACTCTGCAATCTAGATGGAGTGAAGCCTCTAATTTTAAGAGATTGTAGTGTAGCT
GGATGGCTCCTCGGGAACCCAATGTGCGACGAATTCCTCAATGTGCCGGAATGGTCTTAC
ATAGTGGAAAAGATCAATCCAGCCAATGACCTCTGTTATCCAGGGAATTTCAACGACTAT
GAAGAACTGAAACACCTATTGAGCAGAATAAACCATTTTGAGAAAATTCAGATCATTCCC
AAAGATTCTTGGTCAGATCATGAAACCTCAGGAGTGAGCTCAGCATGTCCATACCAGGGA
AGATCCTCCTTTTTTAGAAATGTGGTATGGCTTACCAAAAAGAACGATGCATACCCAACA
ATAAAGAAAAGTTACAATAATACCAACCAAGAAGATCTTTTGGTACTATGGGGAATTCAC
CATCCAAATGATGCTGCAGAGCAGACAAGGCTTTATCAAAACCCAACTACCTATGTTTCC
GTTGGGACATCAACACTAAACCAGAGATTGGTACCCAAAATAGCTACTAGATCTAAGGTA
AACGGGCAAAGTGGGAGGATGGAGTTCTTTTGGACAATTTTAAAATCGAATGATGCAATA
AACTTTGAGAGTAATGGAAACTTCATTGCTCCAGAAAATGCATACAAAATTGTCAAGAAA
GGGGACTCAACAATTATGAAAAGTGAGTTGGAATATAGCAACTGCAACACCAAGTGTCAG
ACTCCAATAGGGGCGATAAACTCCAGTATGCCATTCCACAACATCCACCCTCTCACCATC
GGGGAATGCCCCAAATATGTGAAATCAAACAGATTAGTCCTTGCTACTGGGCTCAGAAAT
AGCCCTCAAGGAGAGAAAAGAAGAAAAAAGAGAGGACTATTTGGAGCTATAGCAGGTTTT
ATAGAGGGAGGATGGCAGGGAATGGTAGATGGTTGGTATGGGTACCACCATAGCAACGAG
CAGGGGAGTGGGTACGCTGCAGACAAAGAATCCACTCAAAAGGCAATAGATGGAGTCACC
AATAAGGTCAATTCGATCATTGACAAAATGAACACTCAGTTTGAGGCTGTTGGAAGGGAA
TTTAATAACTTGGAAAGGAGAATAGAAAATTTAAACAAGAAGATGGAAGACGGATTCCTA
GATGTCTGGACTTATAATGCTGAACTTCTGGTTCTCATGGAAAATGAGAGAACTCTAGAC
TTTCATGACTCAAATGTCAAGAACCTTTATGAAAAGGTCCGACTACAGCTTAGGGATAAT
GCAAAGGAGCTTGGTAACGGTTGTTTCGAGTTCTATCACAGATGTGATAATGAATGTATG
GAAAGTGTAAGAAACGGAACGTATGACTACCCGCAGTATTCAGAAGAAGCAAGATTAAAA
AGAGAGGAAATAAGTGGGGTAAAATTGGAGTCAATTGGAACTTACCAAATACTGTCAATT
TATTCAACAGTGGCGAGCTCTCTAGCACTGGCAATCATGGTGGCTGGTCTATCTTTATGG
ATGTGCTCCAATGGATCGCTACAATGCAGAATTTGCATTTAAATTTGTGAGTTCAAATTG
TAGTTAAAAACACCCTTGTTTCCTACT
>gi|385198461|gb|JQ858470.1| Influenza A virus (A/duck/Egypt/1120SMF/2011(H5N1)) segment 4 hemagglutinin (HA) gene, complete cds
AGCAGGGGTTCAATCTGTCAAAATGGAGAAAATAGTGCTTCTTCTTGCAATAGTCAGTAT
TGTTAAAAGTGATCAGATTTGCATTGGTTACCATGCAAACAACTCGACAGAGCAGGTTGA
CACAATAATGGAAAAGAACGTCACTGTTACACACGCCCAAGACATACTGGAAAAGACACA
CAACGGGAAACTCTGCAATCTAGATGGAGTGAAGCCTCTAATTTTAAGAGATTGTAGTGT
AGCTGGATGGCTCCTCGGGAACCCAATGTGCGACGAATTCCTCAATGTGCCGGAATGGTC
TTACATAGTGGAGAAGATCAATCCAGCCAATGACCTCTGTTATCCAGGGAATTTCAACGA
CTATGAAGAACTGAAACACCTATTGAGCAGAATAAACCATTTTGAGAAAATTCAGATCAT
TCCCAAAGATTCTTGGTCAGATCATGAAGCCTCAGGAGTGAGCTCAGCATGTCCATACCA
GGGAAGATCCTCCTTTTTTAGAAATGTGGTATGGCTTACCAAAAAGAACGATGCATACCC
GACAATAAAGAAAAGTTACAATAATACCAACCAAGAAGATCTTTTGGTACTATGGGGGAT
TCACCATCCAAATGATGCTGCAGAGCAGACAAGGCTTTACCAAAACCCAACTACCTATAT
TTCCGTTGGGACATCAACACTAAACCAGAGATTGGTACCCAAAATAGCTACTAGATCTAA
GGTAAACGGGCAAAGTGGAAGGATGGAGTTCTTTTGGACAATTTTAAAATCGAATGATGC
AATAAACTTTGAGAGTAATGGAAACTTCATTGCTCCAGAAAATGCATACAAAATTGTCAA
GAAAGGGGACTCAACAATTATGAAAAGTGAGTTGGAATATAGTAACTGCAACACCAAGTG
TCAAACTCCAATAGGGGCGATAAACTCCAGTATGCCATTCCACAACATCCACCCTCTCAC
CATCGGGGAATGCCCCAAATATGTGAAATCAAACAGATTAGTCCTTGCTACTGGGCTCAG
AAATAGCCCTCAAGGAGAGAAAAGAAGAAAAAAGAGAGGACTATTTGGAGCTATAGCAGG
TTTTATAGAGGGAGGATGGCAGGGAATGGTAGATGGTTGGTATGGGTACCACCATAGCAA
CGAGCAGGGGAGTGGGTACGCTGCAGACAAAGAATCCACTCAAAAGGCAATAGATGGAGT
CACCAATAAGGTCAACTCGATCATTGACAAAATGAACACTCAGTTTGAGGCTGTTGGAAG
GGAATTTAATAACTTAGAAAGGAGAATAGAAAATTTAAACAAGAAGATGGAAGACGGATT
CCTAGATGTCTGGACTTATAATGCTGAACTTCTGGTTCTCATGGAAAATGAGAGAACTCT
AGACTTTCATGACTCAAATGTCAAGAACCTTTATGACAAGGTCCGACTACAGCTTAGGGA
TAATGCAAAGGAGCTTGGTAACGGTTGTTTCGAGTTCTATCACAGATGTGATAATGAATG
TATGGAAAGTGTAAGAAACGGAACGTATGACTACCCGCAGTATTCAGAAGAAGCAAGATT
AAAAAGAGAGGAAATAAGTGGAGTAAAATTGGAGTCAATAGGAACTTACCAAATACTGTC
AATTTATTCAACAGTGGCGAGCTCCCTAGCACTGGCAATCATGGTGGCTGGTCTATTTTT
ATGGATGTGCTCCAATGGATCGTTACAATGCAGAATTTGCATTTAAATTTGTGAGTTCAA
ATTGTAGTTAAAAACACCCTTGTTTCCTACT
>gi|350612053|gb|JN714468.1| Influenza A virus (A/Khaki Campbell duck/Karachi/NARC-23963/2010(H4N6)) segment 4 hemagglutinin (HA) gene, complete cds
ATGCTATCAATTGTAATTTTGTTTATGCTTGTTGCAGAGAGCTCTTCTCAAAATTACACA
GGAAACCCTGTGATATGCATGGGACATCATGCTGTGGCCAATGGGACTATGGTAAAGACC
CTCACTGATGATCAAGTGGAAGTGGTCACTGCACAAGAACTGGTAGAATCACAGAACCTC
CCGGAACTATGCCCGAGTCCTCTGAGACTAGTCGATGGCCAGACCTGTGACATCATCAAT
GGAGCCTTAGGAAGCCCAGGATGTGACCATTTGAATGGTGCCGAGTGGGACATTTTCATA
GAAAGGCCCAATGCAGTGGACACTTGCTATCCGTTTGATGTGCCAGATTAYCAGAGCCTG
AGGAGCATACTTGCCAACAATGGGAAATTCGAATTCATTGCTGAAGAATTCCAATGGAGC
ACCGTGAAGCAAAATGGTAAATCCGGGGCCTGCAAGAGGGCAAATGTGAACGATTTCTTT
AATAGGCTGAATTGGCTCGTGAAGTCAGACGGGAATGCGTACCCTCTCCAGAATTTGACA
AAGGTAAACAACGGTGATTATGCGAGGCTTTACATCTGGGGAGTTCATCACCCTTCAACG
GACACCGAGCAAACCAACCTGTACAAGAACAATCCTGGTAGGGTTACTGTATCTACCAAA
ACTAGTCAAACAAGTGTAGTGCCCAACATCGGCAGCAGACCTTGGGTGAGAGGACAAAGT
GGCAGAATCAGCTTCTATTGGACTATTGTAGAGCCTGGAGATTTGATAGTCTTCAACACA
ATAGGAAATTTAATTGCTCCAAGAGGACATTACAAGTTAAACAATCAGAAGAAGAGCACA
ATTCTGAACACTGCAACTCCTATAGGCTCATGTGTCAGTAAATGTCATACAGACAAAGGT
TCTCTCTCTACCACCAAGCCCTTTCAAAATATCTCAAGGATAGCAATTGGAGATTGTCCC
AAATATGTCAAACAAGGCTCCCTAAAACTTGCAACCGGGATGAGAAACATCCCTGAAAAG
GCATCAAGAGGGCTTTTTGGGGCAATAGCTGGGTTCATAGAGAATGGATGGCAAGGCCTG
ATTGATGGTTGGTACGGCTTCAGACACCAAAACGCGGAGGGAACAGGAACAGCTGCTGAT
CTAAAATCCACTCAGGCAGCCATTGATCAGATCAACGGAAAACTTAATCGTCTTATTGAG
AAGACCAACGAAAAATACCATCAAATCGAAAAAGAATTCGAACAAGTTGAAGGAAGAATC
CAAGACCTGGAGAAGTATGTTGAGGACACAAAAATTGATCTATGGTCATATAATGCAGAG
CTATTAGTCGCTCTGGAAAACCAGCACACTATAGATGTGACTGACTCGGAGATGAATAAG
CTCTTTGAAAGAGTAAGGCGACAACTCAGGGAGAATGCTGAAGACAAAGGAAATGGGTGC
TTTGAAATATTTCACAAATGTGACAACAACTGCATTGAAAGCATTCGGAATGGGACCTAT
GATCATGATATTTATAGAGATGAAGCGATAAACAATCGATTCCAAATACAGGGAGTCAAA
TTGATCCAGGGATACAAGGACATCATCCTTTGGATTTCGTTCTCCATATCATGCTTTTTG
CTCGTAGCACTGCTTTTGGCCTTCATTTTGTGGGCTTGTCAGAACGGAAACATCCGGTGC
CAGATTTGCATTTAA
>gi|345500016|gb|CY073800.1| Influenza A virus (A/duck/Malaysia/2001(H9N2)) segment 4 sequence
TATTCGTCTCAGGGAGCAAAAGCAGGGGAATTTCACAACTAACCAAGATGGAAGCAACAG
CAATAATAACCATACTATTAGTAATAACAGCAAGCTATGCAGATAAAATTTGCATAGGCT
ACCAATCAACAAACTCCACGGAGACTGTGGACACGCTAACAGAAACCAACGTCCCTGTGA
CACATACCAAAGATTTGCTCCACACAGAGCACAATGGAATGCTGTGTGCTACAAGCCTGG
GGCGTCCTCTCATTCTGGACACATGCACCATCGAAGGACTGGTCTATGGCAACCCTTCTT
GTGATCTGCTGTTGGGAGGGAGAGAATGGTCCTATATTGTCGAAAGATCATCGGCTGTAA
ATGGAATGTGTTACCCTGGAAATGTAGAGAACCTAGAGGAACTCAGATCCTTCTTCAGTT
CCGCTAATTCCTATAAAAGAATCCAGATCTTCCCAGACACAATCTGGAATGTGACTTACA
GTGGAACAAGCAAAGCGTGCTCTAATTCATTCTACAGGAGTATGAGATGGCTGACTCACA
AGAGCAATGCTTACCCTGTTCAGGATGCCCAATACACAAACAATGAGGGGAAGAGCATCC
TCTTTCTGTGGGGCATACATCATCCACCTAATGACAATGAACAGACGAGCTTATATAAGA
AGACTGATACAACAACAAGTGTGTCAACAGAAGACATAAATAGGACCTTCAAACCGGTGA
TAGGGCCAAGGCCTCTTGTCAATGGCCAGCAGGGGAGGATTGACTATTATTGGTCAGTAC
TAAAACCGGGTCAGACATTGCGGGTAAGATCTAATGGGAACTTAATAGCTCCATGGTATG
GACACATTCTTTCAGGAGAAAGCCATGGAAGGATCCTAAAGACTGACTTGGACAGTGGCA
ATTGTGTAGTGCAGTGTCAGACTGAAAAAGGCGGCTTAAACACGACACTGCCATTCCATA
ATGTCAGCAAATACGCCTTTGGGAACTGCCCCAAATACGTTGGGGTAAAACGTCTCAAAC
TAGCAGTCGGCCTGAGGAACGTACCTGCTATATCAAATAGAGGACTATTTGGTGCCATAG
CTGGATTCATAGAAGGGGGCTGGCCAGGTCTAGTTGCTGGTTGGTATGGTTTCCAGCATT
CAAATGATCAAGGGGTTGGAATAGCTGCAGACAGGGAATCAACCCAAGAGGCAATTGACA
AGATAACAACTAGAGTTAACAATATAATTGACAAAATGAACAAACAGTATGAAATCATTG
ATCATGAATTCAGTGAAATTGAAGCCAGACTCAACATGATCAATGATAAAATTGATGACC
AAATACTGGACATTTGGGCATACAATGCAGAATTGTTAGTACTCCTGGAAAACCAGAAGA
CACTCGATGAGCATGATGCGAATGTAAACAATCTATATAATAGGGTGAAGAGAGCATTGG
GTTCTAATGCGAAAGAAGATGAAAAGGGATGTTTCGAACTGTATCATAAATGCGATGATC
AGTGCATGGAAACGATTAGGAACGGGACTTACGACAGACGAAAGTACCAAGAAGAATCAA
AATTAGAAAGGCAGAGAATAGAAGGGGTAAAGCTGGAATCTGAGGGAACTTACAAAATTC
TTACCATTTATTCGACTGTCGCCTCACCTCTCGTGCTTGCAATGGGGTTTGCTGCCTTCT
TGTTCTGGGCCATGTCCAATGGATCTTGCAGATGCAACATTTGTATATAATTAATAAAAA
CACCCTTGTTTCTACT
>gi|82654648|gb|CY006025.1| Influenza A virus (A/duck/Nanchang/4-361/2001(H9N2)) segment 4, complete sequence
AGCAAAAGCAGGGGAATTTCACAACCACTCAAGATGGAAGTAGTATCACTAATACCTATA
CTACTAGTAGTAACAGTAAGCAATGCAGATAAAATCTGCATCGGCTACCAATCAACAAAC
TCCACAGAAACTGTAGACACGCTAACAGAAAACAATGTTCCTGTGACACATGCCAAAGAA
TTGCTCCACACAGAGCACAATGGGATGCTATGTGCAACAAATCTGGGACATCCCCTTATT
CTAGACACCTGTACCATTGAAGGACTAATCTATGGCAACCCTTCCTGTGATCTACTGTTG
GGAGGAAGAGAATGGTCCTACATCGTCGAAAGACCATCGGCTGTTAATGGATTGTGTTAC
CCCGGGAATGTAGAAAACCTAGAAGAACTAAGGTCACTTTTTAGTTCTGCTAGTTCTTAC
CAAAGAATCCAGATCTTTCCAGACACAATCTGGAATGTGTCTTACAGTGGGACAAGCAAA
GCATGTTCAGATTCATTCTACAGAAGCATGAGATGGTTGACTCAAAAGAGCAACGCTTAC
CCTATTCAAGACGCCCAATACACAAATAATAGAGGGAAGAACATTCTTTTCATGTGGGGC
ATAAATCACCCACCCACCGATACTGCGCAGACAAATCTGTACACAAGGACTGACACAACA
ACAAGTGTGGCGACAGAAGATATAAATAGAACCTTCAAACCATTGATAGGGCCAAGGCCT
CTTGTCAATGGTCTGCAGGGAAGAATCGATTATTATTGGTCGATATTGAAACCAGGTCAG
ACACTGCGAGTAAGATCCAATGGGAATCTAATCGCTCCATGGTATGGACACATTCTTTCA
GGAGAGAGCCACGGAAGAATCCTGAAGACTGATTTAAACAGTGGTAACTGTGTAGTGCAA
TGTCAGACAGAAAGAGGTGGCTTAAATACTACATTGCCATTCCAAAATGTAAGTAAGTAT
GCATTTGGAAACTGCCCAAAATATGTTGGAGTAAAGAGTCTCAAATTGGCAGTTGGTCTG
AGGAATGTGCCTGCTAGATCAAGCAGAGGAATATTCGGGGCCATAGCTGGATTCATAGAG
GGAGGTTGGTCAGGGCTAGTCGCTGGTTGGTATGGGTTCCAGCATTCAAATGACCAAGGG
GTTGGTATGGCAGCAGATAGAGACTCAACTCAAAAGGCAATTGACAAAATAACATCTAAA
GTGAATAATATAGTTGATAAAATGAACAAACAGTATGAAATTATTGATCATGAATTCAGC
GAGGTTGAAACTAGACTCAACATGATCAATAATAAGATTGATGACCAAATTCAAGACATA
TGGGCATATAACGCAGAATTGCTAGTGCTGCTTGAAAACCAGAAAACACTCGATGAGCAT
GATGCGAATGTGAACAATCTATATAATAAAGTGAAGAGGGCATTGGGTTCCAATGCAGTG
GAAGATGGGAAAGGGTGTTTCGAGCTATATCATAAATGTGATGACCAGTGCATGGAAACA
ATTCGAAACGGGACCTACAACAGGAGAAAGTATAAAGAGGAATCAAGACTAGAAAGACAG
AAAATAGAAGGGGTCAAGCTGGAATCTGAAGGAACTTACAAAATCCTCACCATTTATTCG
ACTGTCGCCTCATCTCTTGTGATTGCAATGGGGTTTGCTGCCTTCTTGTTCTGGGCCATG
TCCAATGGATCTTGCAGATGCAACATTTGTATATAATTGGCAAAAACACCCTTGTTTCTA
CT
>gi|289471406|gb|GU596984.1| Influenza A virus (A/duck/Shandong/009/2008(H5N1)) segment 4 hemagglutinin (HA) gene, complete cds
AGCGAAAGCAGGGGTTCAATCTGTCAAAATGGAGAAAATAGTGTTCTTCCTTGCAATAGT
CAGCCTTGTTAAAAGTGATCAGATTTGCATCGGTTACCATGCAAACAACTCAACAGAGCA
GGTTGACACAATAATGGAAAAGAACGTTACTGTTACACATGCCCAAGACATACTGGAAAA
GACACATAACGGGAAGCTCTGCGATCTAGATGGAGTGAAGCCTCTGATTTTAAGAGATTG
TAGTGTAGCTGGATGGCTCCTCGGAAACCCAATGTGTGACGAATTCATCAATGTGCCGGA
ATGGTCTTACATAGTGGAGAAGGCCAACCCAGCCAATGACCTCTGTTACCCAGGGAATTT
CAACGACTATGAAGAACTGAAACACCTATTGAGCAGAATAAACCATTTTGAGAAAATTCA
GATCATCCCCAAAAGTTCTTGGTCCGATCACGAAGCCTCATCAGGGGTGAGCGCAGCATG
TCCATACCAGGGAACGCCCTCCTTTTTCAGAAATGTGGTATGGCTTATCAAAAAGAACAA
TACATACCCAACAATAAAGAGAAGCTACAATAATACCAACCAGGAAAATCTTTTGATACT
GTGGGGGATTCATCATTCTAGTGATGCGGCAGAGCAGATAAAGCTCTATCAACATCCAAC
CACCTATATTTCCATTGGGACATCAACACTAAACCAGAGATTGGTACCAAAAATAGCCAC
TAGATCCAAAGTAAACGGGCAAAGTGGGAGAATGGATTTCTTCTGGACAATTTTAAAACC
GAATGATGCAATCAATTTCGAGAGTAATGGAAATTTCATTGCTCCAGAATATGCATACAA
AATTGTCAAGGAAGGAGACTCAGCAATTATGAAAAGTGAAGTGGAATATGGTAACTGCAA
CACCAAGTGTCAAACTCCAATAGGGGCGATAAACTCTAGTATGCCATTCCACAACATACA
CCCTCTCACCATTGGGGAATGCCCCAAATATGTGAAATCAAACAAATTAGTCCTTGCTAC
TGGGCTCAGAAATAGTCCTCTAAGAGAAAGAAGAAGAAAAAGAGGACTGTTTGGAGCTAT
AGCAGGGTTTATAGAGGGAGGATGGCAGGGAATGGTAGATGGTTGGTATGGGTACCACCA
TAGCAATGAGCAGGGGAGTGGGTACGCTGCAGACAAAGAATCCACTCAAAAGGCAATAGA
TGGAGTCACCAATAAGGTCAACTCAATCATTGACAAAATGAACACTCAGTTTGAGGCCGT
TGGAAGGGAATTTAATAACTTAGAAAGGAGAATAGAGAATTTAAACAAGAAAATGGAAGA
CGGATTCCTAGATGTCTGGACTTATAATGCTGAACTTCTGGTTCTCATGGAAAATGAGAG
AACTCTAGACTTCCATGACTCAAATGTCAAGAACCTTTACGACAAGGTCCGATTACAGCT
TAGGGATAATGCAAAGGAGCTGGGTAACGGTTGTTTCGAGTTCTATCACAAATGTGATAA
TGAATGTATGGAAAGTGTAAGAAATGGAACGTATGACTACCCGCAGTATTCAGAAGAAGC
AAGGTTAAAGAGAGAGGAAATAAATGGAGTAAAATTGGAATCAATAGGAACTTACCAAAT
ACTGTCAATTTATTCAACAGTTGCGAGTTCTCTAGCACTGGCAATCATGGTGGCTGGTCT
ATCTTTGTGGATGTGCTCCAATGGGTCGTTACAATGCAGAATTTGCATTTAAATTTGTGA
GTTCAGATTGTAATTAAAAACCCCCTTGTTTCTACT
>gi|261889958|gb|GU086231.1| Influenza A virus (A/duck/Korea/A93/2008(H5N2)) segment 4 hemagglutinin (HA) gene, complete cds
ATGGAGAAAATAGTACTTCTTTTTGCAATAGTCCGTCTCGTCAAAAGTGACCGAATTTGC
ATTGGTTACCATGCAAACAACTCGACAGAGCAGGTTGACACAATAATGGAAAAAAGTGTT
ACTGTCTCGCATGCCCAAGATATACTGGAAAAGACACACAATGGAAAGCTCTGCAGTCTA
AATGGAGTTAATCCTCTCATCTTGAGGGATTGCAGTGTAGCTGGATGGCTCCTCGGAAAC
CCCATGTGTGATGAATTCCTCAATGTGCCGGAATGGTCCTACATAGTGGAGAAGGACAGC
CCAATAAATGGCCTCTGCTACCCAGGGGATTTCAACGACTATGAAGAGCTGAAACACTTG
TTGAGCAGCACAAACCATTTTGAGAAAATTCAAATCATCCCCAGGAGTTCTTGGTCCAAT
CATGATGCCTCATCAGGAGTGAGCTCCGCATGTCCGTATAATGGGAGGTCCTCTTTTTTC
AGAAATGTGGTGTGGCTCATCAAAAAGAACAATGCATACCCAACAATAAAAAGGAGTTAC
AATAATACTAATCAAGAAGATCTTTTAGTACTGTGGGGGATTCACCATCCTAATAATGCA
GCAGAGCAGACAAAGCTCTATCAAAACCCAACCACTTACATTTCTGTTGGGACATCAACA
CTGAACCAGAGATCGGTCCCAGAAATAGCTACCAGGCCCAAAGTGAACGGGCAAAGTGGA
AGAATGGAGTTTTTCTGGACAATATTAAAGCCAAATGATGCTATCAATTTCGAGAGTAAT
GGGAATTTTATTGCTCCAGAATATGCATACAAAATTGTCAAGAAAGGAGACTCAGCAATC
ATGAAAAGTGGACTGGAGTATGGTAACTGCAATACCAAGTGCCAAACTCCAATGGGTGCA
ATAAACTCCAGCATGCCATTTCACAACATACATCCTCTCACCATTGGAGAATGCCCCAAA
TACGTGAAGTCAGATAGGTTAGTCCTTGCAACAGGGCTCAGGAATGTTCCTCAAAGAGAA
ACAAGAGGACTATTTGGGGCCATAGCAGGCTTCATAGAAGGAGGTTGGCAAGGAATGGTA
GACGGCTGGTATGGATATCACCATAGCAACGAGCAAGGGAGTGGATACGCTGCAGACAAA
GAGTCCACCCAAAAGGCAATAGATGGAATCACTAATAAGGTAAACTCAATCATTGACAAA
ATGAACACTCAGTTTGAGGCCGTTGGAAAGGAATTTAACAACTTAGAAAGGAGGATAGAG
AATTTGAACAAGAAAATGGAAGACGGGTTCCTAGATGTCTGGACTTATAATGCTGAACTT
CTGGTTCTCATGGAAAATGAAAGAACCCTAGACTTCCATGACTCAAATGTCAAGAACCTT
TATGACAAGGTTCGACTACAGCTTAGGGATAATGCTAAGGAGCTGGGTAATGGTTGTTTC
GAGTTCTATCACAAATGTGATGATGAATGTATGGAAAGTGTAAGAAACGGAACGTATGAC
TACCCGCAGTATTCAGAAGAGGCAAGATTAAACAGAGAGGAAATAAGTGGAGTAAAATTG
GAATCAATAGGAACCTACCAAATACTGTCAATTTATTCAACAGTGGCGAGTTCCTTAGCA
CTGGCAATCATGGTAGCTGGTCTATCTTTCTGGATGTGCTCCAATGGATCATTGCAATGC
ACGATTTGCATTTAA
>gi|261889956|gb|GU086230.1| Influenza A virus (A/duck/Korea/A14/2008(H5N2)) segment 4 hemagglutinin (HA) gene, complete cds
ATGGAGAAAATAGTACTTCTTTTTGCAATAGTCAGTCTCGTCAAAAGTGACCAATTTTGC
ATTGGTTACCATGCAAACAACTCGACAGAGCAGGTTGACACAATAATGGAAAAAAATGTT
ACTGTCACGCATGCCCAAGATATACTGGAAAAGACACACAATGGAAAGCTCTGCAGTCTA
AATGGAGTTAAGCCTCTCATCTTGAGGGATTGCAGTGTAGCTGGATGGCTCCTCGGAAAC
CCCATGTGTGATGAATTCCTCAATGTGCCGGAATGGTCCTACATAGTGGAGAAGGACAGC
CCAACCAATGGCCTCTGCTACCCAGGGGATTTCAACGACTATGAAGAACTGAAACACTTG
TTGAGCAGTACAAACCATTTTGAGAAAATTCAAATCATCCCCAGGAGTTCTTGGTCCAAT
CATGATGCCTCATCAGGAGTGAGCTCCGCATGTCCATATAATGGGAGGTCCTCTTTTTTC
AGAAATGTGGTGTGGCTCATCAAAAAGAACAATGCATACCCAACAATAAAAAGGAGTTAC
AATAATACTAATCAAGAAGATCTTTTGGTACTGTGGGGGATTCACCATCCTAATGATGCA
GCAGAGCAGACAAAGCTCTATCAAAACCCAACCACTTACGTTTCTGTTGGGACATCAACA
CTGAACCAGAGATCGGTCCCAGAAATAGCCACCAGGCCCAAAGTGAACGGGCAAAGTGGA
AGAATGGAGTTTTTCTGGACAATCTTAAAGCCAAATGATGCTATCAATTTCGAGAGTAAT
GGGAATTTTATTGCTCCAGAGTATGCATACAAAATTGTCAAGAAAGGGGACTCAGCAATC
ATGAAAAGTGGACTGGAGTATGGTAACTGCAATACCAAGTGCCAAACTCCAATGGGTGCA
ATAAACTCCAGCATGCCATTTCACAACATACATCCTCTCACCATTGGAGAATGCCCCAAA
TACGTGAAGTCAGATAGATTAGTCCTTGCAACAGGGCTCAGGAATGTTCCTCAAAGAGAA
ACAAGAGGGCTATTTGGGGCCATAGCAGGCTTCATAGAAGGAGGTTGGCAAGGAATGGTA
GACGGCTGGTATGGATACCACCATAGCAACGAGCAAGGGAGTGGATACGCTGCAGACAAA
GAGTCCACCCAAAAGGCAATAGATGGAATCACTAATAAGGTCAACTCAATCATTGACAAA
ATGAACACTCAGTTTGAGGCCGTTGGAAAGGAATTTAACAACTTAGAAAGGAGGATAGAG
AATTTGAACAAGAAAATGGAAGACGGGTTCCTAGATGTCTGGACTTATAATGCTGAACTT
CTGGTTCTCATGGAAAATGAAAGAACCCTAGACTTCCATGACTCAAATGTCAAGAACCTT
TATGACAAGGTTCGACTACAGCTTAGGGATAATGCGAAGGAGCTGGGTAATGGTTGTTTC
GAGTTCTATCACAAATGTGATGATGAATGTATGGAAAGTGTAAGAAACGGAACGTATGAC
TACCCGCAGTATTCAGAAGAGGCAAGATTAAACAGAGAGGAGATAAGTGGAGTAAAATTG
GAATCGATAGGAACCTACCAAATACTGTCAATTTATTCAACAGTGGCGAGTTCCTTAGCA
CTGGCAATCATGGTAGCTGGTCTATCTTTCTGGATGTGCTCCAATGGATCATTGCAATGC
AGGATTTGCATTTAA
>gi|284927323|gb|GU351859.1| Influenza A virus (A/duck/Korea/GJ54/2004(H5N2)) segment 4 hemagglutinin (HA) gene, complete cds
AGGGAGCAAAAGCAGGGGTTTTGATCTATCAAAATGGAAAGAGCAATACTTCTTCTTGCG
CTGGTCAGTCTTGTCCGAGGTGACCAAATTTGCATTGGTTATCATGCAAACAATTCAACG
GAGCAGGTTGACACAATAATGGAGAAGAATGTGACTGTCACACATGCCCAGGACATCCTT
GAAAGGACGCACAACGGGAAACTCTGCAGTCTAAATGGAGTAAAACCCCTTATATTAAAA
GACTGTAGTGTTGCTGGATGGCTCACTGGGAACCCCAAATGCGACGCATTTCTGAGTGTG
CCGGAATGGTCCTATATAGTAGAAAAGGACAATCCTGCTGAAGGCCTTTGCTACCCAGGC
AATGTTAATGACTATGAAGAATTAAAACATTTATTGACTAGTACAAAACATTTTGAAAAA
ATTCGAATCATACCTAAGGAGTCCTGGTCTAATCATGACGCATCAGGGGTGACCTCAGCA
TGTTCATTCCTTGGGAAATCCTCTTTTTATAGAAACGTGGTGTGGCTTATCAAAAAGAAC
AATGAATACCCAACAATAAAAAGAACTTATAATAATACTAACCAGGAGGACCTTCTGATA
ATATGGGGAATCCACCATCCCAGTAGCACAACAGAACAAACAAATCTCTATAAAAACTCA
AACACTTACGTTTCTGTAGGAACATCAACATTAAACCAAAGATCAATCCCAGAAATAGCT
ACCAGGCCTAAGGTAAATGGACAGAGTGGAAGGATGGATTTCTTCTGGACAATTTTGAGG
CCAAATGATGCAATAAATTTTGAAAGTAACGGAAACTTCATAGCCCCAGAATATGCATTC
AAAATTGCAAAGAAAGGAGACTCGGCAGTCATGAAAAGTGAATTAGGATATGGAAACTGT
GACGCCAAATGCCAAACTCCATTGGGTGCCGTAAACTCCAGTATGCCCTTCCACAACATA
CATCCTCTTACCATTGGAGAATGCCCCAAGTATGTAAAATCAGATAGATTGGTCCTTGCA
ACGGGATTAAGGAATGTTCCTCAAAAGGAAACAAAAGGTCTATTTGGGGCTATAGCAGGG
TTTATAGAGGGAGGTTGGCAGGGAATGGTAGACGGTTGGTATGGTTACCATCATAGTAAC
GATCAAGGAAGTGGGTATGCTGCAGACAAAGAATCCACTCAGAAGGCAATTGATGGAATT
ACTAATAAAGTAAACTCAATCATTGACAAGATGAACACTCAGTTCGAAGCTGCTGGGAAA
GAGTTCAACAATTTGGAGAGGAGAATAGAGAATTTGAATATGAAAATGGAGGACGGATTT
CTGGATGTTTGGACTTACAATGCTGAACTTTTAGTTCTTATGGAAAATGAAAGAACTTTG
GACTTCCATGACTCTAATGTAAAGAACCTCTATGACAAAGTCCGATTGCAGCTCAGGGAC
AATGCGAAAGAACTAGGTAATGGTTGCTTTGAATTTTATCACAAATGTGATAATGAGTGC
ATGGAGAGTGTAAGAAATGGAACATACGATTACCCACAATATTCAGAAGAATCGAGGTTG
AATAGAGAGGAGATAAATGGGGTTAAATTGGAATCAATGGGGGTATATCAAATTTTGTCA
ATTTACTCATCAGTGGCAAGTTCTCTAGCACTGGCAATCATAATAGCTGGTCTATCTTTT
TGGATGTGTTCCAATGGATCACTGCAATGCAGGATTTGCATTTAGATTTATGAGTCCAAA
>gi|82654737|gb|CY006030.1| Influenza A virus (A/duck/Hong Kong/24/1976(H4N2)) segment 4, complete sequence
AGCAAAAGCAGGGGAATCAATGCTATCAATTGTAATTTTGTTTTTGCTCGTAGCAGAGAA
CTCTTCTCAAAACTACACAGGAAACCCTGTGATATGCATGGGACATCATGCTGTTGCTAA
TGGGACCATGGTAAAGACCCTAACTGATGACCAAGTAGAAGTGGTCACTGCACAAGAACT
GGTAGAATCACAAAACCTCCCGGAATTATGCCCGAGCCCTCTGAGACTAGTTGACGGCCA
GACTTGCGATATCATCAATGGAGCATTGGGGAGCCCAGGGTGTGACCATCTGAATGGCGC
AGAATGGGACGTATTCATAGAGAGGCCCAACACAATAGACACTTGCTACCCATTCGACGT
GCCAGATTACCAGAGTTTGAGAAGCATACTTGCCAACAATGGGAAATTTGAGTTCATTGC
CGAAGAATTCCAATGGACCACAGTGAAGCAAAATGGAAAATCCGGAGCCTGCAAAAGAGC
AAATGTGAATGATTTCTTTAACAGACTAAATTGGCTGGTAAAGTCAGACGGAAATGAGTA
CCCTCTGCAGAACTTGACAAAGATAAATAATGGTGATTATGCGAGACTTTACATTTGGGG
AGTTCATCACCCTTCAACAGACACAGAGCAAACCAACCTATACAAGAACAACCCTGGAAG
AGTCACTGTGTCTACCAAAACTAGTCAAACAAGTGTAGTCCCTAACATTGGTAGCAGACC
TTGGGTGAGAGGACAAAGTGGAAGGATAAGTTTCTATTGGACTATTGTAGAGCCTGGAGA
CCTGATAGTCTTCAACACAATAGGGAATCTAATTGCCCCAAGAGGACATTACAAGCTAAA
CAATCAGAAGAAGAGCACAATTCTGAACACTGCAATTCCCATAGGCTCATGTGTCAGCAA
ATGTCACACAGACAAAGGCTCTCTCTCCACAACTAAGCCTTTTCAAAATATCTCGAGAAT
AGCAATTGGAGATTGCCCCAAGTATGTCAAACAGGGCTCTCTGAAACTTGCAACAGGAAT
GAGGAACATCCCTGAAAAGGCATCAAGAGGGCTCTTTGGAGCAATAGCTGGGTTTATAGA
GAATGGCTGGCAAGGCCTAATTGATGGTTGGTATGGGTTCAGACACCAGAATGCGGAAGG
AACAGGAACAGCAGCAGACCTCAAATCCACTCAGGCAGCCATTGATCAGATCAATGGGAA
GCTAAACCGTCTTATTGAGAAGACAAACGAAAAATACCATCAAATTGAAAAGGAGTTCGA
ACAGGTCGAAGGAAGAATTCAGGATCTGGAGAAGTATGTTGAGGATACTAAGATTGATTT
ATGGTCATACAATGCAGAGCTGTTAGTTGCACTGGAAAACCAACACACTATAGATGTGAC
TGACTCAGAGATGAACAAACTCTTTGAAAGAGTAAGGCGTCAACTTAGGGAAAATGCTGA
AGACAAAGGAAATGGATGCTTCGAGATATTCCACAAGTGTGATAACAACTGCATTGAGAG
TATCCGAAATGGAACTTATGATCATGACATTTATAGAGATGAAGCAATCAACAACCGATT
CCAAATCCAGGGAGTCAAATTGACCCAGGGATACAAGGACATCATTCTTTGGATTTCATT
CTCCATATCATGCTTTTTGCTCGTTGCACTACTTTTAGCCTTCATTTTGTGGGCTTGTCA
GAACGGAAACATCCGGTGCCAGATTTGTATTTAGAGAAAAAACACCCTTGTTTCTACT
>gi|78096842|gb|CY005106.1| Influenza A virus (A/mallard duck/ALB/98/1985(H6N2)) segment 4, complete sequence
AGCAAAAGCAGGGGAATATGATTGCAATCATAATACTTGCAATAGTGGTCTCTACCAGCA
AGTCAGACAGGATCTGCATTGGTTACCATGCAAACAACTCGACAACACAAGTGGACACAA
TATTAGAGAAGAATGTGACAGTGACACACTCAGTGGAGCTCCTAGAAAACCAGAAGGAGA
ATAGATTCTGCAGAGTCTTGAATAAAGCGCCACTGGATCTAATGGACTGCACCACTGAGG
GTTGGATCCTTGGAAACCCCCGATGTGATAACTTACTCGGTGATCAAAGTTGGTCATACA
TAGTAGAGAGGCCTGATGCCCAAAATGGGATATGTTACCCAGGGGTATTGAAGGAGACGG
AAGAGCTGAAAGCACTCATTGGGTCTATAGATAGCATACAAAGATTTGAAATGTTTCCCA
AGAGCACGTGGACCGGGGTAGATACTAATAGCGGAGTTACGAGCGCTTGCCCCTACAATG
GTGAATCTTCCTTTTACAGGAATCTGTTGTGGATAATAAAAATAAGATCTGATCCGTACT
CATTGATCAAGGGGACATATACCAATACAGGCTCTCAGCCAATCTTATATTTCTGGGGTG
TGCACCATCCTCCAGATGAAGCTGAGCAAGCTAACTTGTATGGAATTGGTACCCGGTATG
TTAGGATGGGAACTGAAAGTATGAATTTTGCCAAAGGTCCTGAAATAGCAGGCAGACCAC
CTGCGAATGGGCAACGAGGAAGAATTGATTATTATTGGTCTGTGTTGAAGCCAGGAGAAA
CCTTGAATGTGGAATCCAATGGAAATTTAATAGCTCCTTGGTATGCTTACAAGTTCACTA
GTTCCAGAAACAAGGGAGCTATTTTCAAATCAGACCTTCCAATTGAGAATTGTGATGCTG
TCTGTCAAACTTTAGCTGGAGCAATAAATACAAACAAAACCTTCCAAAATATTAGTCCAG
TCTGGATTGGAGAATGCCCCAAATATGTTAAAAGTAAGAGCCTAAAACTAGCAACTGGTC
TGAGAAATGTTCCACAGGCAGAAACAAGAGGATTGTTTGGAGCAATAGCTGGGTTTATAG
AAGGAGGATGGACAGGTATGGTAGACGGATGGTACGGATACCACCATGAAAATTCACAGG
GGTCTGGTTATGCAGCAGATAAAGAAAGCACTCAGAAAGCAATAGACGGGATCACCAATA
AAGTCAATTCAATCATTGACAAAATGAACACACAATTTGAGGCAGTAGAGCATGAGTTCT
CAAGTCTCGAAAGGAGAATAGGCAATCTGAACAAAAGAATGGAAGATGGATTTTTAGACG
TGTGGACATACAATGCTGAACTTCTGGTTCTACTGGAAAATGAGAGGACTTTGGACATGC
ATGATGCTAATGTAAAGAATCTACATGAAAAGGTGAAATCACAATTAAGGGATAATGCAA
AGGATTTGGGTAATGGGTGTTTTGAATTTTGGCACAAATGCGACAATGAATGCATCAACT
CAGTTAAAAATGGCACATATGACTACCCAAAGTACCAGGAAGAGAGCAGACTTAATAGGC
AGGAAATAAAATCAGTGATGCTGGAAAATCTGGGAGTATACCAAATCCTTGCTATTTATA
GTACGGTATCGAGCAGTCTGGTTTTGGTGGGACTGATCATTGCCATGGGTCTTTGGATGT
GCTCAAATGGCTCAATGCAATGCAAGATATGTATATAATTAGAAAAAAACACCCTTGTTT
CTACT
>gi|208609564|dbj|AB432938.1| Influenza A virus (A/duck/Hong Kong/W213/1997(H9N2)) HA gene for haemagglutinin, complete cds
ATGGAAGCAGTATCACTAATAACTATACTACTAGTAGTAACAGCAAGCAATGCAGATAAA
ATCTGCATCGGCTACCAATCAACAAATTCCACAGAAACTGTAGACACGCTAACAGAAAAC
AATGTTCCTGTGACACATGCCAAAGAATTGCTCCACACAGAGCACAATGGGATGCTGTGT
GCAACAAATCTGGGACATCCTCTTATCCTAGACACCTGTACCATTGAAGGACTGATCTAT
GGCAACCCTTCTTGTGATCTGCTGTTGGGAGGAAGAGAATGGTCCTACATCGTCGAAAGA
CCATCGGCTGTTAATGGAATGTGTTACCCCGGGAATGTAGAAAACCTAGAGGAACTAAGG
TCACTTTTTAGTTCTGCTAGTTCCTACCAAAGAATCCAGATCTTTCCAGACACAACCTGG
AATGTGTCTTATAGTGGAACAAGCAAAGCATGTTCAGATTCATTCTACAGGAGCATGAGA
TGGTTGACTCAAAAGAACAATGCTTACCCTATTCAAGACGCCCAATACACAAATAATAGA
GGAAAGAGCATTCTTTTCATGTGGGGCATAAATCACCCACCCACCGATACTGCACAGACA
AATCTGTACACAAGGACTGATACAACAACAAGTGTAACAACAGAAGATATAGATAGGACC
TTCAAACCAGTGATAGGGCCAAGGCCCCTTGTCAATGGTCTGCAGGGAAGAATTGATTAT
TACTGGTCAGTATTGAAACCAGGTCAGACATTACGAGTAAGATCCAATGGGAATCTAATC
GCTCCATGGTATGGACACATTCTTACAGGAGAGAGCCACGGAAGAATCCTGAAGACTGAT
TTAAACAGTGGTAACTGTGTAGTGCAATGTCAGACAGAAAGAGGTGGCTTAAACACTACA
TTGCCATTCCACAATGTCAGTAAATATGCATTTGGAAACTGCCCAAAATATGTTGGAGTA
AAGAGTCTCAAACTGGCAGTTGGTTTGAGAAATGTGCCTGCTAGATCAAGTAGAGGACTA
TTTGGGGCCATAGCTGGATTCATAGAGGGAGGTTGGTCAGGGCTAGTCGCTGGTTGGTAT
GGGTTCCAGCATTCAAATGATCAAGGGGTAGGTATGGCTGCAGATAGAGACTCAACTCAA
AAGGCAATTGACAAAATAACATCCAAAGTGAATAATATAGTCGATAAAATGAACAAGCAA
TATGAAATTATTGATCATGAATTCAACGAGATTGAAACTAGACTCAATATGATCAATAAT
AAGATTGATGACCAAATACAAGACATATGGGCATATAATGCAGAATTGCTAGTACTGCTT
GAAAACCAGAAAACACTCGATGAGCATGATGCGAATGTAAATAATCTATATAACAAAGTG
AAGAGGGCACTGGGTTCCAATGCAATGGAAGATGGGAAAGGATGCTTTGAGCTATACCAC
AAATGTGATGACCAGTGCATGGAGACAATTCGGAACGGGACCTATAACAGGAGAAAATAT
AAAGAGGAATCAAAACTAGAAAGACAGAAAATAGAAGGGGTCAAGCTGGAATCTGAAGGA
ACTTACAAAATCCTCACCATTTATTCGACTGTCGCCTCATCTCTTGTGATTGCAATGGGG
TTTGCTGCCTTCTTGTTCTGGGCCATGTCCAATGGATCTTGCAGATGCAACATTTGTATA
TAA
>gi|327506357|gb|JF745931.1| Influenza A virus (A/mallard/PT/27972-B139/2007(H9N2)) segment 4 hemagglutinin (HA) gene, complete cds
ATGGAAATAATAGCACTAATAGCTATACTATTAGTGACAACAACGAGCAATGCAGACAAA
ATCTGCATTGGCTACCAGTCAACAAACTCCACAGAAACTGTCGACACACTAACAGAAAAC
AATGTTCCTGTGACACATACCAAAGAATTGCTCCACACAGAGCACAATGGAATGCTATGT
GCAACAGATCTGGGGCATCCTCTCATACTAGACACCTGCACTATCGAAGGGCTGGTATAC
GGCAATCCCTCTTGTGATTTGCTACTGGGAGGGAAAGAATGGTCTTACATTGTCGAAAGA
TCATCAGCGATCAATGGGATGTGTTATCCTGGAAATGTAGAAAACCTAGAGGAACTCAGG
TCTTTCTTCAGCTCTGCTAATTCCTACCAAAGAATCCAGATCTTTCCAGACACAATTTGG
AATGTGACTTACAGTGGAACAAGCAAAGCATGTTCAAATTCATTCTACAGGAGTATGAGA
TGGCTGACACACAAAAGCAATTCTTACCCAGTTCAAGACGCTCAATATACCAACAATGAG
GGGAAGAATATTCTCTTCATGTGGGGCATACATCACCCACCTACTGATACTGAGCAGACA
AATTTATACAAAAAGGCTGACACAACAACAAGCGTGACAACAGAAGACGTCAATCGAACT
TTCAAACCAGTGATAGGGCCAAGGCCTCTTGTCAATGGCCAACAGGGGAGAATTGATTAC
TATTGGTCAGTACTAAAGCCAGGGCAAACATTGCGAGTGAGATCCAATGGGAATTTAATT
GCTCCATGGTATGGACACATTCTCTCAGGAGAAAGCCACGGAAGAATCCTGAAGACCGAT
TTGAACAGCGGCAATTGCGTAGTACAATGCCAAACTGAGAAGGGCGGTTTGAACACAACC
TTGCCATTCCACAATGTCAGCAAATATGCGTTTGGGAACTGCCCCAAATACGTTGGAGTG
AAGAGTCTCAAACTGGCAGTCGGCTTGAGGAATGTGCCTGCTGCATCAGATAGAGGATTG
TTTGGTGCCATAGCTGGGTTCATAGAAGGAGGTTGGCCTGGACTAGTTGCAGGCTGGTAC
GGTTTTCAGCATTCAAATGATCAAGGGGTTGGAATGGCTGCAGACAGGGAATCGACTCAA
GAGGCAGTCAACAAAATAACATCCAAAGTAAATAATATAATCGACAAAATGAACAAGCAG
TATGAAATCATTGATCATGAATTCAGTGAGATCGAAGCCAGACTCAATATGATCAACAAC
AAGATTGATGACCAAATACAGGACATCTGGGCATATAATGCAGAATTGCTAGTACTGCTT
GAAAATCAGAAAACACTCGATGAGCATGACGCAAATGTGAATAATCTGTACAACAAAGTG
AAGAGAGCATTGGGGTCAAATGCAAGAGAGGATGGGAATGGATGCTTCGAATTGTACCAC
AAATGTGATGATCAATGCATGGAGACGATTAGAAATGGAACTTATGACATGCAAAAGTAC
CAAGAAGAATCAAAACTAGAAAGGCAGAAAATAGAAGGGGTAAAGCTGGAGTCTGAAGGA
ACTTACAAGATCCTCACTATTTATTCGACTGTCGCCTCATCTCTTATGCTTGCAATGGGG
CTTGCTGCCTTTCTGTTCTGGGCCATGTCCAATGGGTCTTGCAGATGCAACATTTGTATA
TAA
>gi|498921735|gb|CY146513.1| Influenza A virus (A/mallard/Arkansas/AI09-5649/2009(H9N2)) hemagglutinin (HA) gene, complete cds
ATGGAGGCAACAATACTAATAACTATACTATTAACGGTAGCAACAAGCAGCGCAGATAAA
ATTTGCATCGGTTACCAGTCGACAAACTCCACGGAAACTGTTGATACGCTAATAGAGACC
AATGTCCCTGTGACACACACCAAAGAATTGCTCCACACAGAACACAATGGAATGCTGTGT
GCAACAAATTTGGGCCATCCTCTCATTCTAGACACTTGCACTATCGAAGGGCTGGTCTAT
GGCAATCCTTCCTGTGATCTACTACTGGGAGGGAAAGAATGGTCCTACATTGTCGAAAGG
TCGTCAGCTGTAAATGGAATGTGTTACCCTGGGAATGTAGAAAACCTAGAGGAACTCAGA
TCTTTTTTCAGTTCCGCCAACTCCTATCAAAGAATCCAGATCTTCCCAGACACAATCTGG
AATGTGACCTACAGTGGAACAAGCAAAGCATGTTCGAACTCATTCTACAGGAGTATGAGG
TGGTTGACTCACAAGAGCAATACTTACCCTGTTCAAGACGCCCAATACACAAACAATGAG
GGGAAGAATATTCTCTTCATGTGGGGCATACACCACCCACCTACTGACACTGAACAGACA
AATTTATACAAAAAGACCGACACAACAACAAGTGTAACAACAGAGGATATAAATAGAACT
TTCAAACCAGTGATTGGGCCAAGGCCTCTTGTTAATGGTCAGCAGGGGAGAATTGATTAC
TATTGGTCAGTACTAAAACCGGGTCAGACATTGCGAGTGAGATCTAATGGAAATCTAATC
GCCCCATGGTATGGACACATCCTTTCAGGAGAGAGCCATGGAAGAATCCTGAAGACTGAT
TTGAACAGTGGAAATTGCATAGTGCAATGTCAAACTGAAAAGGGAGGTTTAAATACGACT
CTGCCATTTCACAATATCAGCAAATATGCATTTGGAAACTGCCCCAAATATGTTGGGGTA
AAGAGTCTCAAATTAGCAGTCGGTCTGAGAAATGTACCTGCCGTATCAGATAGAGGACTA
TTTGGTGCTATAGCTGGATTCATAGAAGGAGGTTGGCCAGGACTAGTTGCTGGCTGGTAT
GGTTTCCAGCATTCAAATGATCAAGGAGTCGGAATGGCTGCAGACAGGGAATCAACCCAA
GAGGCAGTTGACAAAATAACATCTAAGGTGAATAATATAATCGATAAAATGAACAAACAG
TACGAAATCATTGACCATGAGTTCAGTGAAATTGAAGCCAGATTAAATATGATCAATAAT
AAGATAGATGACCAAATACAGGACATCTGGGCATACAATGCGGAATTGCTGGTACTACTC
GAAAATCAGAAAACACTCGATGAGCATGACGCGAACGTGAACAATCTATATAATAAAGTG
AAGAGGGCACTAGGTTCTAATGCGGTGGAAGATGGAAATGGATGTTTCGAATTATACCAC
AAATGTGATGACCAATGCATGGAAACAATTAGGAACGGAACCTACGACAGGCAAAAGTAC
CAAGAAGAATCAAAATTAGAAAGGCAGAAAATTGAGGGAGTAAAGCTGGAATCTGATGGG
ACTTACAAAATACTCACCATTTATTCGACTGTCGCCTCATCTCTCGTACTTGCAATGGGG
TTTGCTGCCTTCTTGTTCTGGGCCATGTCTAATGGATCTTGCAGATGCAACATTTGTATA
TAA
>gi|408905904|emb|HE802723.1| Influenza A virus (A/mallard/Norway/10_1537/2009(H9N2)) viral cRNA, segment 4, hemagglutinin (HA) gene
AATTTCATAACCAGCTAAAATGGAAATAATAGCACTAATAGTTATACTATTAGTAACAAC
AACGAGCAATGCAGACAAAATCTGCATTGGCTACCAGTCAACAAACTCCACAGAAACTGT
CGACACACTAACAGAAAACAATGTTCCTGTGACACACACCAAAGAATTGCTCCACACAGA
GCACAATGGAATGCTATGTGCAACAGACCTGGGGCATCCTCTCATACTAGACACCTGCAC
TATTGAAGGACTGGCATACGGCAATCCCTCTTGTGATTTGCTGCTAGGTGGAAAAGAATG
GTCTTACATTGTCGAAAGATCATCAGCGATCAATGGGATGTGTTATCCTGGAAATGTAGA
GAATCTGGAGGAACTCAGGTCTTTCTTCAGCTCTGCTAATTCCTACCAAAGAATCCAGAT
CTTTCCAGACACAATTTGGAATGTGACTTATAGTGGAACAAGCAAAGCATGTTCAAATTC
CTTCTACAGGAGTATGAGATGGCTAACACACAAAAGCAATTCTTACCCAGTTCAAGACGC
TCAATATACCAACAATGAGGGAAAGAATATTCTCTTCATGTGGGGCATACATCACCCACC
TACTGATACTGAGCAGACAAATTTATACAAAAGGGCTGACACAACAACAAGCGTGACAAC
AGAAGACATCAATCGAACTTTCAAACCAGTGATAGGGCCAAGGCCTCTTGTCAATGGCCA
ACAGGGGAGAATTGACTACTATTGGTCAGTACTAAAGCCAGGTCAAACATTGCGGGTGAG
ATCCAATGGGAATTTAATTGCCCCATGGTATGGACACATTCTCTCAGGAGAAAGCCACGG
AAGAATCCTGAAAACTGATCTGAACAGCGGCAATTGCGTAGTACAATGCCAAACTGAGAA
GGGCGGTTTGAACACAACCTTGCCATTCCACAATGTCAGTAAATATGCGTTTGGGAACTG
CCCCAAATACGTTGGAGTGAAGAGCCTCAAACTGGCAGTCGGCTTGAGGAATGTGCCTGC
TGCATCAGATAGAGGATTGTTTGGTGCCATAGCTGGATTCATAGAAGGAGGTTGGCCTGG
ACTAGTTGCAGGCTGGTACGGTTTTCAGCATTCAAATGATCAAGGAGTTGGAATGGCTGC
AGACAGGGAATCGACTCAAGAGGCAGTCGACAAAATAACATCCAAAGTAAATAATATAAT
CGACAAAATGAACAAGCAGTATGAAATCATTGATCATGAATTCAGTGAGATCGAAGCCAG
ACTCAATATGATAAACAACAAGATTGATGACCAAATACAGGACATCTGGGCGTATAATGC
AGAATTGCTAGTACTGCTTGAAAACCAGAAAACACTCGATGAGCATGACACAAATGTGAA
TAATCTGTACAACAAAGTGAAGAGAGCATTGGGTTCAAATGCAAGAGAGGATGGAAATGG
ATGCTTCGAATTATACCACAAATGTGATGATCAATGTATGGAGACGATTAGAAATGGAAC
TTATGACAGGCAGAAGTACCAAGAAGAATCAAAACTAGAAAGGCAGAAAATAGAAGGGGT
AAAACTGGAGTCTGAAGGAACTTACAAGATCCTCACTATTTATTCGACTGTCGCCTCATC
TCTTGTGCTTGCAATGGGGTTTGCTGCCTTTCTGTTCTGGGCCATGTCCAATGGATCTTG
CAGATGCAACATTTGTATATAATTAGCA
>gi|398324776|gb|JX273566.1| Influenza A virus (A/mallard/England/7798-6499/2006(H9N2)) segment 4 hemagglutinin (HA) gene, complete cds
ATGGAAATAACAGCACTAATAGCTATACTGTTAGTGACAACAACAAGCAATGCAGATAAG
ATCTGCATTGGCTACCAATCAACAAACTCTACAGAGACTGTTGACACACTAATAGAAAAC
AATGTTCCTGTGACACACACCAAAGAATTGCTCCACACAGAGCACAATGGAATGCTATGT
GCAACAAACCTGGGGCACCCCCTCATCCTAGACATCTGCACTATCGAAGGGCTGGTATAC
GGCAATCCTTCTTGTGATTTGCTACTGGGAGGGAAAGAATGGTCTTACATTGTCGAAAGA
TCATCAGCTGTCAATGGGATGTGTTACCCTGGAAATGTAGAAAATCTGGAAGAACTCAGG
TCCTTCTTCAGTTCTGCTAATTCCTACCAAAGAATCCAGATATTTCCAGACACAATTTGG
AATGTGACTTACAGTGGAACAAGCAAAGCGTGTTCAAATTCATTCTACAGAAGTATGAGA
TGGCTGACACACAAGAGCAATTCTTATCCTGTTCAAGACGCCCAATATACCAACAATGAG
GGAAAGAATATTCTCTTCATGTGGGGCATACATCACCCACCTACTGATACTGAACAGACA
AATTTATACAAAAAAGCTGATACTACAACAAGTGTGACCACAGAAGATATCAATCGAACT
TTCAAACCAGTAATAGGACCAAGGCCTCTTGTCAATGGTCAACAGGGGAGAATTGATTAT
TATTGGTCAGTACTAAAGCCAGGCCAAACATTGCGGGTGAGGTCCAATGGGAATTTAATT
GCCCCATGGTATGGACACATCCTCTCAGGAGAAAGCCATGGAAGAATCCTGAAGACCGAT
TTGAACAGTGGCAACTGCATAGTACAATGTCAAACTGAGAAAGGCGGTTTGAACACAACC
TTGCCGTTCCACAATGTCAGCAAATACGCATTTGGGAACTGCCCCAGATATGTCGGAGTA
AAGAGCCTCAAATTGGCGGTCGGTTTGAGGAATGTGCCTGCTGCATCAGATAGGGGACTG
TTTGGTGCTATAGCTGGATTCATAGAAGGAGGTTGGCCAGGACTAGTTGCAGGATGGTAC
GGTTTTCAGCATTCAAATGATCAGGGGGTTGGAATGGCTGCAGACAGGGAATCAACTCAA
GAGGCAGTTGACAAAATAACATCCAAAGTAAATAATATAATCGACAAAATGAACAAGCAG
TATGAAATCATTGATCATGAATTCAGTGAAATTGAAGCCAGACTCAATATGATCAACAAC
AAGATTGATGACCAAATTCAGGACATCTGGGCATATAATGCAGAATTACTAGTACTGCTT
GAAAATCAGAAAACACTCGATGAGCACGATGCAAATGTGAACAATCTATATAACAAGGTG
AAGAGAGCATTAGGTTCAAATGCGATAGAGGATGGAAATGGATGCTTCGAATTGTACCAC
AAATGTGATGATCAATGCATGGAAACAATTAGAAACGGAACCTATGACAGGCAGAAGTAC
CAAGAAGAATCAAAACTAGAAAGGCAGAAAATAGAAGGGGTGAAACTGGAATCTGAGGGA
ACTTACAAGATACTCACCATTTATTCGACTGTCGCCTCATCTCTTGTGCTTGCAATGGGG
TTTGCTGCCTTTCTGTTCTGGGCCATGTCCAACGGGTCTTGCAGATGCAACATTTGTATA
TAATTAGCAAAAACACCCTTGTTTCTACT
>gi|440303375|gb|CY130453.1| Influenza A virus (A/mallard/Interior Alaska/10BM02980R0/2010(H9N2)) hemagglutinin (HA) gene, complete cds
ATGGAGGCAACAATACTAATAACTATACTATTAACGGTAGCAACAAGCAGCGCAGATAAA
ATTTGCATCGGTTACCAGTCGACAAACTCCACGGAAACTGTTGATACGCTAATAGAGACC
AATGTCCCTGTGACACACACCAAAGAATTGCTCCACACAGAACACAATGGAATGCTGTGT
GCAACAAATTTGGGCCATCCTCTCATTCTAGACACTTGCACTATCGAAGGGCTGGTCTAT
GGCAATCCTTCCTGTGATCTACTACTGGGAGGGAAAGAATGGTCCTACATTGTCGAAAGG
TCGTCAGCTGTAAATGGAATGTGTTACCCTGGGAATGTAGAAAACCTAGAGGAACTCAGA
TCTTTTTTCAGTTCCGCCAACTCCTATCAAAGAATCCAGATCTTCCCAGACACAATCTGG
AATGTGACCTACAGTGGAACAAGCAAAGCATGTTCGAACTCATTCTACAGGAGTATGAGG
TGGTTGACTCACAAGAGCAATACTTATCCTGTTCAAGACGCCCAATACACAAACAATGAG
GGGAAGAATATTCTCTTCATGTGGGGCATACACCACCCACCTACTGACACTGAACAGACA
AGTTTATACAAAAAGACCGACACAACAACAAGTGTAACAACAGAGGATATAAATAGAACT
TTCAAACCAGTGATTGGGCCAAGGCCTCTTGTCAATGGTCAGCAGGGGAGAATTGATTAC
TATTGGTCAGTACTAAAACCGGGTCAGACATTGCGAGTGAGATCTAATGGAAATCTAATC
GCCCCATGGTATGGACACATCCTTTCAGGAGAGAGCCATGGAAGAATCCTGAAGACTGAT
TTGAACAGTGGGAATTGCATAGTGCAATGCCAAACTGAAAAGGGAGGTCTAAATACGACT
CTGCCATTTCACAATATCAGCAAATATGCATTTGGAAACTGCCCCAAATATGTTGGGGTA
AAGAGTCTCAAATTAGCGGTCGGTCTGAGAAATGTACCTGCCGTATCAGATAGAGGACTA
TTTGGTGCTATAGCTGGATTCATAGAAGGAGGTTGGCCAGGACTAGTTGCTGGCTGGTAT
GGTTTCCAGCATTCAAATGATCAAGGAGTCGGAATGGCTGCAGACAGGGAATCAACCCAA
GAGGCAGTTGACAAAATAACATCTAAGGTGAATAATATAATCGATAAAATGAACAACCAG
TACGAAATCATTGATCATGAGTTCAGTGAAATTGAAGCCAGATTAAATATGATCAATAAT
AAGATAGATGACCAAATACAGGACATCTGGGCATACAATGCGGAATTGCTGGTACTACTC
GAAAATCAGAAAACACTCGATGAGCATGACGCGAACGTGAACAATCTATATAATAAAGTG
AAGAGGGCACTAGGTTCTAATGCAGTGGAAGATGGAAATGGATGTTTCGAATTATACCAC
AAATGTGATGACCAATGCATGGAAACAATTAGGAACGGAACCTACGACAGGCAAAAGTAC
CAAGAAGAATCAAAATTAGAAAGGCAGAAAATTGAGGGAGTAAAGCTGGAATCTGATGGG
ACTTACAAAATACTCACCATTTATTCGACTGTCGCCTCATCTCTCGTACTTGCAATGGGG
TTTGCTGCCTTCTTGTTCTGGGCCATGTCTAATGGATCTTGCAGATGCAACATTTGTATA
TAA
>gi|411170624|gb|CY116620.1| Influenza A virus (A/mallard/Portugal/99006/2009(H9N2)) hemagglutinin (HA) gene, complete cds
ATGGAAATAATAGCACTAATAGTTATACTATTAGTAACAACAACAAGCAATGCAGACAAA
ATCTGCATTGGCTACCAGTCAACAAACTCCACAGAAACTGTCGACACACTAATAGAAAAC
AATGTTCCTGTGACACATACCAAAGAATTGCTCCACACAGAGCACAATGGAATGCTATGT
GCAACAGACCTGGGGCATCCTCTCATACTAGACACCTGCACTATCGAAGGGCTGGTATAC
GGCAATCCCTCTTGTGATTTGCTGCTAGGAGGAAAAGAATGGTCTTACATTGTCGAAAGA
TCATCAGCGATCAATGGGATGTGTTATCCTGGAAATGTAGAGAATCTGGAGGAACTCAGG
TCTTTCTTCAGCTCTGCTAATTCCTATCAAAGAATCCAGATCTTTCCAGACACAATTTGG
AATGTGACTTATAGTGGAACAAGCAAAGCATGTTCAAATTCCTTCTACAGGAGTATGAGA
TGGCTAACACACAAGAGCAATTCTTACCCAGTTCAAGACGCTCAATATACCAACAATGAG
GGAAAGAATATTCTCTTCATGTGGGGCATACATCACCCACCTACTGATACTGAGCAGACA
AATTTATACAAAAGGGCTGACACAACAACAAGCGTGACAACAGAAGACATCAATCGAACT
TTCAAACCAGTGATAGGGCCAAGGCCTCTTGTCAATGGCCAACAGGGGAGAATTGATTAC
TATTGGTCAGTACTAAAGCCAGGGCAAACATTGAAGGTGAGATCCAATGGGAATTTAATT
GCCCCATGGTATGGACACATTCTCTCAGGAGAAAGCCACGGAAGAATTCTGAAAACTGAT
CTGAACAGCGGCAATTGCGTAGTACAATGCCAAACTGAGAAGGGCGGTTTGAACACAACC
TTGCCATTCCACAATGTCAGTAAATATGCGTTTGGGAACTGCCCCAAATACGTTGGAGTG
AAGAGCCTCAAACTGGCAGTCGGCTTGAGGAATGTGCCTGCTGCATCGGATAGAGGATTG
TTTGGTGCCATAGCTGGATTCATAGAAGGAGGTTGGCCTGGACTAGTTGCAGGCTGGTAT
GGTTTTCAGCATTCAAATGATCAGGGAGTTGGAATGGCTGCAGACAGGGAATCGACTCAA
GAGGCAGTCGACAAAATAACATCCAAAGTAAATAACATAATCGACAAAATGAACAAGCAG
TATGAAATCATTGATCATGAATTCAGTGAGATCGAAGCCAGACTCAATATGATAAACAAC
AAGATTGATGACCAAATACAGGACATCTGGGCATATAATGCAGAATTGCTAGTACTGCTT
GAAAACCAGAAAACACTCGATGAGCATGACGCAAATGTGAATAATCTGTACAACAAAGTA
AAGAGAGCATTGGGTTCAAATGCAAGAGAGGATGGAAATGGATGCTTCGAATTATACCAC
AAATGTGATGATCAATGTATGGAAACGATTAGAAATGGAACTTATGACAGGCAGAGGTAC
CAAGAAGAATCAAAACTAGAAAGGCAGAAAATAGAAGGGGTAAAACTGGAGTCTGAAGGA
ACTTACAAGATCCTCACTATCTATTCGACTGTCGCCTCATCTCTTGTGCTTGCAATGGGG
TTTGCTGCCTTTCTGTTCTGGGCCATGTCCAATGGATCTTGCAGATGCAACATTTGTATA
TAA
>gi|411170619|gb|CY116618.1| Influenza A virus (A/mallard/Portugal/99005/2009(H9N2)) hemagglutinin (HA) gene, complete cds
ATGGAAATAATAGCACTAATAGTTATACTATTAGTAACAACAACAAGCAATGCAGACAAA
ATCTGCATTGGCTACCAGTCAACAAACTCCACAGAAACTGTCGACACACTAATAGAAAAC
AATGTTCCTGTGACACATACCAAAGAATTGCTCCACACAGAGCACAATGGAATGCTATGT
GCAACAGACCTGGGGCATCCTCTCATACTAGACACCTGCACTATCGAAGGGCTGGTATAC
GGCAATCCCTCTTGTGATTTGCTGCTAGGAGGAAAAGAATGGTCTTACATTGTCGAAAGA
TCATCAGCGATCAATGGGATGTGTTATCCTGGAAATGTAGAGAATCTGGAGGAACTCAGG
TCTTTCTTCAGCTCTGCTAATTCCTATCAAAGAATCCAGATCTTTCCAGACACAATTTGG
AATGTGACTTATAGTGGAACAAGCAAAGCATGTTCAAATTCCTTCTACAGGAGTATGAGA
TGGCTAACACACAAGAGCAATTCTTACCCAGTTCAAGACGCTCAATATACCAACAATGAG
GGAAAGAATATTCTCTTCATGTGGGGCATACATCACCCACCTACKGATACTGAGCAGACA
AATTTATACAAAAGGGCTGACACAACAACAAGCGTGACAACAGAAGACATCAATCGAACT
TTCAAACCAGTGATAGGGCCAAGGCCTCTTGTCAATGGCCAACAGGGGAGAATTGATTAC
TATTGGTCAGTACTAAAGCCAGGGCAAACATTGAAGGTGAGATCCAATGGGAATTTAATT
GCACCATGGTATGGACACATTCTCTCAGGAGAAAGCCACGGAAGAATTCTGAAAACTGAT
CTGAACAGCGGCAATTGCGTAGTACAATGCCAAACTGAGAAGGGCGGTTTGAACACAACC
TTGCCATTCCACAATGTCAGTAAATATGCGTTTGGGAACTGCCCCAAATACGTTGGAGTG
AAGAGCCTCAAACTGGCAGTCGGCTTGAGGRATGTGCCTGCTGCATCGGATAGAGGATTG
TTTGGTGCCATAGCTGGATTCATAGAAGGAGGTTGGCCTGGACTAGTTGCAGRCTGGTAT
GGTTTTCAGCATTCAAATGATCAGGGAGTTGGWATGGCTGCAGACAGGGAATCGACTCAA
GAGGCAGTCGACAAAATAACATCCAAAGTAAATAACATAATCGACAAAATGAACAAGCAG
TATGAAATCAYTGATCATGAATTCAGTGAGATCGAAGCCAGACTCAATATGATAAACAAC
AAGATTGATGACCAAATACAGGACATCTGGGCATATAATGCAGAATTGCTAGTACTGCTT
GAAAACCAGAAAACACYCGATGAGCATGACGCAAATGTGAATAATCTGTACAACAAAGTA
AAGAGAGCATTGGGTTCAAATGCAAGAGAGGATGGAAATGGATGCTTCGAATTATACCAC
AAATGTGATGAWCAATGTATGGAAACGATTAGAAATGGAACTTATGACAGGCAGAGGTAC
CAAGAAGAATCAAAACTAGAAAGGCAGAAAATAGAAGGGGTAAAACTGGAGTCTGAAGGA
ACTTACAAGATCCTCACTATCTATTCGACTGTCGCCTCATCTCTTGTGCTTGCAATGGGG
TTTGCTGCCTTTCTGTTCTGGGCCATGTCCAATGGATCTTGCAGATGCAACATTTGTATA
TAA
>gi|411170614|gb|CY116616.1| Influenza A virus (A/mallard/Portugal/99002/2009(H9N2)) hemagglutinin (HA) gene, complete cds
ATGGAAATAATAGCACTAATAGTTATACTATTAGTAACAACAACAAGCAATGCAGACAAA
ATCTGCATTGGCTACCAGTCAACAAACTCCACAGAAACTGTCGACACACTAATAGAAAAC
AATGTTCCTGTGACACATACCAAAGAATTGCTCCACACAGAGCACAATGGAATGCTATGT
GCAACAAACCTGGGGCATCCTCTCATACTAGACACCTGCACTATCGAAGGGCTGGTATAC
GGCAATCCCTCTTGTGATTTGCTGCTAGGAGGAAAAGAATGGTCTTACATTGTCGAAAGA
TCATCAGCGATCAATGGGATGTGTTATCCTGGAAATGTAGAGAATCTGGAGGAACTCAGG
TCTTTCTTCAGCTCTGCTAATTCCTATCAAAGAATCCAGATCTTTCCAGACACAATTTGG
AATGTGACTTATAGTGGAACAAGCAAAGCATGTTCAAATTCCTTCTACAGGAGTATGAGA
TGGCTAACACACAAGAGCAATTCTTACCCAGTTCAAGACGCTCAATATACCAACAATGAG
GGAAAGAATATTCTCTTCATGTGGGGCATACATCACCCACCTACTGATACTGAGCAGACA
AATTTATACAAAAAGGCTGACACAACAACAAGCGTGACAACAGAAGACATCAATCGAACT
TTCAAACCAGTGATAGGGCCAAGGCCTCTTGTCAATGGCCAACAGGGGAGAATTGATTAC
TATTGGTCAGTACTAAAGCCAGGGCAAACATTGAGGGTAAGATCCAATGGGAATTTAATT
GCCCCATGGTATGGACACATTCTCTCAGGAGAAAGCCACGGAAGAATTCTGAAAACTGAT
CTGAACAGTGGCAATTGCGTAGTACAATGYCAAACTGAGAAGGGCGGTTTGAACACAACC
TTGCCATTCCACAATGTCAGTAAATATGCGTTTGGGAACTGCCCCAAATACGTTGGAGTG
AAGAGCCTCAAACTGGCAGTCGGCTTGAGGAATGTGCCTGCTGCATCGGATAGAGGATTG
TTTGGTGCCATAGCTGGATTCATAGAAGGAGGTTGGCCTGGACTAGTTGCAGGCTGGTAT
GGTTTTCAGCATTCAAATGATCAGGGAGTTGGAATGGCTGCAGACAGGGAATCGACTCAA
GAGGCAGTCGACAAAATAACATCCAAAGTAAATAACATAATCGACAAAATGAACAAGCAG
TATGAAATCATTGATCATGAATTCAGTGAGATCGAAGCCAGACTCAATATGATAAACAAC
AAGATTGATGACCAAATACAGGACATCTGGGCATATAATGCAGAATTGCTAGTACTGCTT
GAAAACCAGAAAACACTCGATGAGCATGACGCAAATGTGAATAATCTGTACAACAAAGTG
AAGAGAGCATTGGGTTCAAATGCAAGAGAGGATGGAAATGGATGCTTCGAATTATACCAC
AAATGTGATGATCAATGTATGGAGACGATTAGAAATGGAACTTATGACAGGCAGAGGTAC
CAAGAAGAATCAAAACTAGAAAGGCAGAAAATAGAAGGGGTAAAACTGGAGTCTGAAGGA
ACTTACAAGATCCTCACTATCTATTCGACTGTCGCCTCATCTCTTGTGCTTGCAATGGGG
TTTGCTGCCTTTCTGTTCTGGGCCATGTCCAATGGATCTTGCAGATGCAACATTTGTATA
TAA
>gi|411170609|gb|CY116614.1| Influenza A virus (A/mallard/Portugal/83660/2009(H9N2)) hemagglutinin (HA) gene, complete cds
ATGGAAATAATAGCACTAATAGTTATACTATTAGTAACAACAACAAGCAATGCAGACAAA
ATCTGCATTGGCTACCAGTCAACAAACTCCACAGAAACTGTCGACACACTAATAGAAAAC
AATGTTCCTGTGACACATACCAAAGAATTGCTCCACACAGAGCACAATGGAATGCTATGT
GCAACAGACCTGGGGCATCCTCTCATACTAGACACCTGCACTATCGAAGGGCTGGTATAC
GGCAATCCCTCTTGTGATTTGCTGCTAGGAGGAAAAGAATGGTCTTACATTGTCGAAAGA
TCATCAGCGATCAATGGGATGTGTTATCCTGGAAATGTAGAGAATCTGGAGGAACTCAGG
TCTTTCTTCAGCTCTGCTAATTCCTATCAAAGAATCCAGATCTTTCCAGACACAATTTGG
AATGTGACTTATAGTGGAACAAGCAAAGCATGTTCAAATTCCTTCTACAGGAGTATGAGA
TGGCTAACACACAAGAGCAATTCTTACCCAGTTCAAGACGCTCAATATACCAACAATGAG
GGAAAGAATATTCTCTTCATGTGGGGCATACATCACCCACCTACTGATACTGAGCAGACA
AATTTATACAAAAAGGCTGACACAACAACAAGCGTGACAACAGAAGACATCAATCGAACT
TTCAAACCAGTGATAGGGCCAAGGCCTCTTGTCAATGGCCAACAGGGGAGAATTGATTAC
TATTGGTCAGTACTAAAGCCAGGGCAAACATTGAGGGTGAGATCCAATGGGAATTTAATT
GCCCCATGGTATGGACACATTCTCTCAGGAGAAAGCCACGGAAGAATTCTGAAAACTGAT
CTGAACAGCGGCAATTGCGTAGTACAATGCCAAACTGAGAAGGGCGGTTTGAACACAACC
TTGCCATTCCACAATGTCAGTAAATATGCGTTTGGGAACTGCCCCAAATACGTTGGAGTG
AAGAGCCTCAAACTGGCAGTCGGCTTGAGGAATGTGCCTGCTGCATCGGATAGAGGATTG
TTTGGTGCCATAGCTGGATTCATAGAAGGAGGTTGGCCTGGACTAGTTGCAGGCTGGTAT
GGTTTTCAGCATTCAAATGATCAGGGAGTTGGAATGGCTGCAGACAGGGAATCGACTCAA
GAGGCAGTCGACAAAATAACATCCAAAGTAAATAACATAATCGACAAAATGAACAAGCAG
TATGAAATCATTGATCATGAATTCAGTGAGATCGAAGCCAGACTCAATATGATAAACAAC
AAGATTGATGACCAAATACAGAACATCTGGGCATATAATGCAGAATTGCTAGTACTGCTT
GAAAACCAGAAAACACTCGATGAGCATGACGCAAATGTGAATAATCTGTACAACAAAGTG
AAGAGAGCATTGGGTTCAAATGCAAGAGAGGATGGAAATGGATGCTTCGAATTATACCAC
AAATGTGATGATCAATGTATGGAGACGATTAGAAATGGAACTTATGACAGGCAGAGGTAC
CAAGAAGAATCAAAACTAGAAAGGCAGAAAATAGAAGGGGTAAAACTGGAGTCTGAAGGA
ACTTACAAGATCCTCACTATCTATTCGACTGTCGCCTCATCTCTTGTGCTTGCAATGGGG
TTTGCTGCCTTTCTGTTCTGGGCCATGTCCAATGGATCTTGCAGATGCAACATTTGTATA
TAA
>gi|317416937|emb|FN600119.1| Influenza A Virus (A/mallard/Iran/C370/2007(H9N2)) segment 4, HA gene for hemagglutinin, genomic RNA
ATGGAAATAATAGCACTAATAGCTATACTATTAGTAACAACAACGAGCAATGCAGACAAA
ATCTGCATTGGCTACCAGTCAACAAACTCCACAGAAACTGTCGACACACTAATAGAAAAC
AATGTTCCTGTGACACATACCAAAGAATTGCTCCACACAGAGCACAATGGAATGCTGTGT
GCAACAAACCTGGGGCATCCTCTCATCCTAGACACCTGCACTATCGAAGGGCTGGTATAC
GGCAATCCCTCTTGTGATTTGCTACTGGGAGGGAAAGAATGGTCTTACATTGTCGAAAGA
TCATCAGCGACCAATGGGATGTGTTATCCTGGGAATGTAGAGAATCTGGAGGAACTAAGG
TCGTTCTTCAGCTCTGCTAATTCCTACCAGAGAATCCAGATCTTTCCAGACACAATTTGG
AATGTGACTTACAGTGGAACAAGCAAAGCATGTTCAAATTCATTCTACAGGAGTATGAGA
TGGCTGACACACAAAAGCAATTCTTACCCAGTTCAAGACGCTCAATATACCAACAATGAG
GGAAAGAATATTCTCTTCATGTGGGGCATACATCACCCACCAACTGATACTGAGCAGACA
AATTTATACAAGAGAGCTGACACAACAACAAGCGTGACAACAGAAGACATCAATCGAACT
TTCAAACCAGTGATAGGGCCAAGGCCTCTTGTCAATGGCCAACAGGGGAGAATTGATTAC
TATTGGTCAGTACTAAAGCCAGGGCAAACATTGCGGGTGAGATCCAATGGGAATTTAATT
GCCCCATGGTATGGACACATTCTCTCAGGAGAAAGCCACGGAAGAATCCTAAAGACCGAT
CTGAACAGTGGTAATTGCGTAGTACAATGCCAAACTGAGAAGGGCGGTTTGAACACAACC
TTGCCATTCCACAATGTCAGTAAATATGCGTTTGGGAACTGCCCCAAATACGTTGGAGTG
AAAAGTCTCAAACTGGCAGTTGGCTTGAGGAATGTGCCTGCTGCATCAGATAGAGGATTG
TTTGGTGCCATAGCTGGATTCATAGAAGGAGGTTGGCCTGGACTAGTTGCAGGCTGGTAC
GGTTTTCAGCATTCAAATGAGCAAGGGGTTGGAATGGCTGCAGACAGGGAATCGACTCAA
GAGGCAGTCAACAAAATAACATCCAAAGTAAATAATATAATCGACAAAATGAACAAGCAG
TATGAAATCATTGATCATGAGTTCAGTGAGATCGAAGCCAGACTCAATATGATCAACAAC
AAGATTGATGACCAAATACAGGACATCTGGGCATATAATGCAGAATTGCTAGTACTGCTT
GAAAATCAGAAAACACTCGATGAGCATGACGCAAATGTGAATAATCTGTACAACAAAGTG
AAGAGAGCATTGGGTTCAAATGCAAGAGAGGATGGAAATGGGTGCTTCGAATTGTACCAC
AAATGTGATGATCAATGCATGGAGACTATTAGAAACGGAACTTATGACAGGCAAAAGTAC
CAAGAAGAATCAAAACTAGAAAGGCAGAAAATAGAAGGGGTAAAACTGGAGTCTGAAGGA
ACTTACAAGATCCTCACTATTTATTCGACTGTTGCCTCATCTCTTGTGCTTGCAATGGGG
TTTGCTGCCTTTCTGTTCTGGGCCATGTCCAATGGGTCTTGCAGATGCAACATTTGTATA
TAA
>gi|317416935|emb|FN600118.1| Influenza A Virus (A/mallard/Iran/T370/2007(H9N2)) segment 4, HA gene for hemagglutinin, genomic RNA
ATGGAAATAATAGCACTAATAGCTATACTATTAGTAACAACAACGAGCAATGCAGACAAA
ATCTGCATTGGCTACCAGTCAACAAACTCCACAGAAACTGTCGACACACTAATAGAAAAC
AATGTTCCTGTGACACATACCAAAGAATTGCTCCACACAGAGCACAATGGAATGCTGTGT
GCAACAAACCTGGGGCATCCTCTCATCCTAGACACCTGCACTATCGAAGGGCTGGTATAC
GGCAATCCCTCTTGTGATTTGCTACTGGGAGGGAAAGAATGGTCTTACATTGTCGAAAGA
TCATCAGCGACCAATGGGATGTGTTATCCTGGGAATGTAGAGAATCTGGAGGAACTAAGG
TCGTTCTTCAGCTCTGCTAATTCCTACCAGAGAATCCAGATCTTTCCAGACACAATTTGG
AATGTGACTTACAGTGGAACAAGCAAAGCATGTTCAAATTCATTCTACAGGAGTATGAGA
TGGCTGACACACAAAAGCAATTCTTACCCAGTTCAAGACGCTCAATATACCAACAATGAG
GGAAAGAATATTCTCTTCATGTGGGGCATACATCACCCACCAACTGATACTGAGCAGACA
AATTTATACAAGAGAGCTGACACAACAACAAGCGTGACAACAGAAGACATCAATCGAACT
TTCAAACCAGTGATAGGGCCAAGGCCTCTTGTCAATGGCCAACAGGGGAGAATTGATTAC
TATTGGTCAGTACTAAAGCCAGGGCAAACATTGCGGGTGAGATCCAATGGGAATTTAATT
GCCCCATGGTATGGACACATTCTCTCAGGAGAAAGCCACGGAAGAATCCTAAAGACCGAT
CTGAACAGTGGTAATTGCGTAGTACAATGCCAAACTGAGAAGGGCGGTTTGAACACAACC
TTGCCATTCCACAATGTCAGTAAATATGCGTTTGGGAACTGCCCCAAATACGTTGGAGTG
AAAAGTCTCAAACTGGCAGTTGGCTTGAGGAATGTGCCTGCTGCATCAGATAGAGGATTG
TTTGGTGCCATAGCTGGATTCATAGAAGGAGGTTGGCCTGGACTAGTTGCAGGCTGGTAC
GGTTTTCAGCATTCAAATGAGCAAGGGGTTGGAATGGCTGCAGACAGGGAATCGACTCAA
GAGGCAGTCAACAAAATAACATCCAAAGTAAATAATATAATCGACAAAATGAACAAGCAG
TATGAAATCATTGATCATGAGTTCAGTGAGATCGAAGCCAGACTCAATATGATCAACAAC
AAGATTGATGACCAAATACAGGACATCTGGGCATATAATGCAGAATTGCTAGTACTGCTT
GAAAATCAGAAAACACTCGATGAGCATGACGCAAATGTGAATAATCTGTACAACAAAGTG
AAGAGAGCATTGGGTTCAAATGCAAGAGAGGATGGAAATGGGTGCTTCGAATTGTACCAC
AAATGTGATGATCAATGCATGGAGACTATTAGAAACGGAACTTATGACAGGCAAAAGTAC
CAAGAAGAATCAAAACTAGAAAGGCAGAAAATAGAAGGGGTAAAACTGGAGTCTGAAGGA
ACTTACAAGATCCTCACTATTTATTCGACTGTTGCCTCATCTCTTGTGCTTGCAATGGGG
TTTGCTGCCTTTCTGTTCTGGGCCATGTCCAATGGGTCTTGCAGATGCAACATTTGTATA
TAA
>gi|317416933|emb|FN600117.1| Influenza A Virus (A/mallard/Iran/T366/2007(H9N2)) segment 4, HA gene for hemagglutinin, genomic RNA
ATGGAAATAATAGCACTAATAGCTATACTATTAGTAACAACAACGAGCAATGCAGACAAA
ATCTGCATTGGCTACCAGTCAACAAACTCCACAGAAACTGTCGACACACTAATAGAAAAC
AATGTTCCTGTGACACATACCAAAGAATTGCTCCACACAGAGCACAATGGAATGCTGTGT
GCAACAAACCTGGGGCATCCTCTCATCCTAGACACCTGCACTATCGAAGGGCTGGTATAC
GGCAATCCCTCTTGTGATTTGCTACTGGGAGGGAAAGAATGGTCTTACATTGTCGAAAGA
TCATCAGCGACCAATGGGATGTGTTATCCTGGGAATGTAGAGAATCTGGAGGAACTAAGG
TCGTTCTTCAGCTCTGCTAATTCCTACCAGAGAATCCAGATCTTTCCAGACACAATTTGG
AATGTGACTTACAGTGGAACAAGCAAAGCATGTTCAAATTCATTCTACAGGAGTATGAGA
TGGCTGACACACAAAAGCAATTCTTACCCAGTTCAAGACGCTCAATATACCAACAATGAG
GGAAAGAATATTCTCTTCATGTGGGGCATACATCACCCACCAACTGATACTGAGCAGACA
AATTTATACAAGAGAGCTGACACAACAACAAGCGTGACAACAGAAGACATCAATCGAACT
TTCAAACCAGTGATAGGGCCAAGGCCCCTTGTCAATGGCCAACAGGGGAGAATTGATTAC
TATTGGTCAGTACTAAAGCCAGGGCAAACATTGCGGGTGAGATCCAATGGGAATTTAATT
GCCCCATGGTATGGACACATTCTCTCAGGAGAAAGCCACGGAAGAATCCTAAAGACCGAT
CTGAACAGTGGTAATTGCGTAGTACAATGCCAAACTGAGAAGGGCGGTTGGACCACAACC
TTGCCATTCCACAATGTCAGTAAATATGCGTTTGGGAACTGCCCCAAATACGTTGGAGTG
AAAAGTCTCAAACTGGCAGTTGGCTTGAGGAATGTGCCTGCTGCATCAGATAGAGGATTG
TTTGGTGCCATAGCTGGATTCATAGAAGGAGGTTGGCCTGGACTAGTTGCAGGCTGGTAC
GGTTTTCAGCATTCAAATGAGCAAGGGGTTGGAATGGCTGCAGACAGGGAATCGACTCAA
GAGGCAGTCAACAGAATAACATCCAAAGTAAATAATATAATCGACAAAATGAACAAGCAG
TATGAAATCATTGATCATGAGTTCAGTGAGATCGAAGCCAGACTCAATATGATCAACAAC
AAGATTGATGACCAAATACAGGACATCTGGGCATATAATGCAGAATTGCTAGTACTGCTT
GAAAATCAGAAAACACTCGATGAGCATGACGCAAATGTGAATAATCTGTACAACAAAGTG
AAGAGAGCATTGGGTTCAAATGCAAGAGAGGATGGAAATGGGTGCTTCGAATTGTACCAC
AAATGTGATGATCAATGCATGGAGACTATTAGAAACGGAACTTATGACAGGCAAAAGTAC
CAAGAAGAATCAAAACTAGAAAGGCAGAAAATAGAAGGGGTAAAACTGGAGTCTGAAGGA
ACTTACAAGATCCTCACTATTTATTCGACTGTTGCCTCATCTCTTGTGCTTGCAATGGGG
TTTGCTGCCTTTCTGTTCTGGGCCATGTCCAATGGGTCTTGCAGATGCAACATTTGTATA
TAA
>gi|317416931|emb|FN600116.1| Influenza A Virus (A/mallard/Iran/C364/2007(H9N2)) segment 4, HA gene for hemagglutinin, genomic RNA
ATGGAAATAATAGCACTAATAGCTATACTATTAGTAACAACAACGAGCAATGCAGACAAA
ATCTGCATTGGCTACCAGTCAACAAACTCCACAGAAACTGTCGACACACTAATAGAAAAC
AATGTTCCTGTGACACATACCAAAGAATTGCTCCACACAGAGCACAATGGAATGCTGTGT
GCAACAAACCTGGGGCATCCTCTCATCCTAGACACCTGCACTATCGAAGGGCTGGTATAC
GGCAATCCCTCTTGTGATTTGCTACTGGGAGGGAAAGAATGGTCTTACATTGTCGAAAGA
TCATCAGCGACCAATGGGATGTGTTATCCTGGGAATGTAGAGAATCTGGAGGAACTAAGG
TCGTTCTTCAGCTCTGCTAATTCCTACCAGAGAATCCAGATCTTTCCAGACACAATTTGG
AATGTGACTTACAGTGGAACAAGCAAAGCATGTTCAAATTCATTCTACAGGAGTATGAGA
TGGCTGACACACAAAAGCAATTCTTACCCAGTTCAAGACGCTCAATATACCAACAATGAG
GGAAAGAATATTCTCTTCATGTGGGGCATACATCACCCACCAACTGATACTGAGCAGACA
AATTTATACAAGAGAGCTGACACAACAACAAGCGTGACAACAGAAGACATCAATCGAACT
TTCAAACCAGTGATAGGGCCAAGGCCTCTTGTCAATGGCCAACAGGGGAGAATTGATTAC
TATTGGTCAGTACTAAAGCCAGGGCAAACATTGCGGGTGAGATCCAATGGGAATTTAATT
GCCCCATGGTATGGACACATTCTCTCAGGAGAAAGCCACGGAAGAATCCTAAAGACCGAT
CTGAACAGTGGTAATTGCGTAGTACAATGCCAAACTGAGAAGGGCGGTTTGAACACAACC
TTGCCATTCCACAATGTCAGTAAATATGCGTTTGGGAACTGCCCCAAATACGTTGGAGTG
AAAAGTCTCAAACTGGCAGTTGGCTTGAGGAATGTGCCTGCTGCATCAGATAGAGGATTG
TTTGGTGCCATAGCTGGATTCATAGAAGGAGGTTGGCCTGGACTAGTTGCAGGCTGGTAC
GGTTTTCAGCATTCAAATGAGCAAGGGGTTGGAATGGCTGCAGACAGGGAATCGACTCAA
GAGGCAGTCAACAAAATAACATCCAAAGTAAATAATATAATCGACAAAATGAACAAGCAG
TATGAAATCATTGATCATGAGTTCAGTGAGATCGAAGCCAGACTCAATATGATCAACAAC
AAGATTGATGACCAAATACAGGACATCTGGGCATATAATGCAGAATTGCTAGTACTGCTT
GAAAATCAGAAAACACTCGATGAGCATGACGCAAATGTGAATAATCTGTACAACAAAGTG
AAGAGAGCATTGGGTTCAAATGCAAGAGAGGATGGAAATGGGTGCTTCGAATTGTACCAC
AAATGTGATGATCAATGCATGGAGACTATTAGAAACGGAACTTATGACAGGCAAAAGTAC
CAAGAAGAATCAAAACTAGAAAGGCAGAAAATAGAAGGGGTAAAACTGGAGTCTGAAGGA
ACTTACAAGATCCTCACTATTTATTCGACTGTTGCCTCATCTCTTGTGCTTGCAATGGGG
TTTGCTGCCTTTCTGTTCTGGGCCATGTCCAATGGGTCTTGCAGATGCAACATTTGTATA
TAA
>gi|268633326|gb|GU194487.1| Influenza A virus (A/mallard/Switzerland/WV3080036/2008(H9N2)) segment 4 hemagglutinin (HA) gene, complete cds
ATGGAAATAATAGCACTAATAGTTATACTATTAGTGACAACAACGAGCAATGCAGACAAA
ATCTGCATTGGCTACCAGTCAACAAACTCCACAGAAACTGTCGACACACTAATAGAAAAC
AATGTTCCTGTGACACATACCAAAGAATTGCTCCACACAGAGCACAATGGAATGCTATGT
GCAACAGACCTGGGGCATCCTCTCATACTAGACACCTGCACTATCGAAGGGCTGGTATAC
GGCAATCCCTCTTGTGATTTGCTGCTGGGAGGAAAAGAATGGTCTTACATTGTCGAAAGA
TCATCAGCGATCAATGGGATGTGTTATCCTGGAAATGTAGAGAATCTGGAGGAACTCAGG
TCTTTCTTCAGCTCTGCTAATTCCTACCAAAGAATCCAGATCTTTCCAGACACAATTTGG
AATGTGACTTACAGTGGAACAAGCAAAGCATGTTCAAATTCATTCTACAGGAGTATGAGA
TGGCTGACACACAAAAGCAATTCTTACCCAGTTCAAGACGCTCAATATACCAACAATGAG
GGAAAGAATATTCTCTTCATGTGGGGCATACATCACCCACCTACTGATACTGAACAGACA
AATTTATACAAAAAGGCTGACACTACAACAAGCGTGACAACAGAAGACATCAATCGAGCT
TTCAAACCAGTGATAGGGCCAAGGCCTCTTGTCAATGGCCAACAGGGGAGAATTGATTAC
TATTGGCCAGTACTAAAGCCAGGGCAAACATTGCGGGTGAGATCCAATGGGAATTTAATT
GCCCCATGGTATGGACACATTCTCTCAGGAGAAAGCCACGGAAGAATCCTGAAAACTGAT
CTGAACAGCGGCAATTGCGTAGTACAATGCCAAACTGAGAAGGGCGGTTTGAACACAACC
TTGCCATTCCACAATGTCAGTAAATATGCGTTTGGGAACTGCCCCAAATACGTTGGAGTA
AAGAGTCTCAAACTGGCAGTCGGCTTGAGGAATGTGCCTGCTGCATCAGATAGAGGATTG
TTTGGTGCCATAGCTGGATTCATAGAAGGAGGTTGGCCTGGACTAGTTGCAGGCTGGTAC
GGTTTTCAGCATTCAAATGATCAAGGAGTTGGAATGGCTGCAGACAGGGAATCGACTCAA
GAGGCAGTCGACAAAATAACATCCAAAGTAAATAATATAATCGACAAAATGAACAAGCAG
TATGAAATCATTGATCATGAATTCAGTGAGATCGAAGCCAGACTCAATATGATAAACAAC
AAGATTGATGACCAAATACAGGACATCTGGGCATATAATGCAGAATTGCTAGTACTGCTT
GAAAACCAGAAAACACTCGATGAGCATGACGCAAATGTGAATAATCTGTACAACAAAGTG
AAGAGAGCATTGGGTTCAAATGCAAGAGAGGATGGAAATGGATGCTTCGAATTATACCAC
AAATGTGATGATCAATGTATGGAGACGATTGGAAATGGAACTTATGACAGGCAAAAGTAC
CAAGAAGAATCAAAACTAGAAAGGCAGAAAATAGAAGGGGTAAAACTGGAGTCTGAAGGA
ACTTACAAGATCCTCACTATCTATTCGACTGTCGCCTCATCTCTTGTGCTTGCAATGGGG
TTTGCTGCCTTTCTGTTCTGGGCCATGTCCAATGGATCTTGCAGATGCAACATTTGTATA
TAA
>gi|268633324|gb|GU194486.1| Influenza A virus (A/mallard/Switzerland/WV3080008/2007(H9N2)) segment 4 hemagglutinin (HA) gene, complete cds
ATGGAAATAATAGTACTAATAGTTATACTATTAGTAACAACAACGAGCAATGCAGACAAA
ATCTGCATTGGCTACCAGTCAACAAACTCCACAGAAACTGTCGACACACTAATAGAAAAC
AATGTTCCTGTGACACATACCAAAGAATTGCTCTACACAGAGCACAATGGAATGCTATGT
GCAACAGACCTGGGGCATCCTCTCATACTAGACACCTGCACTATCGAAGGGCTGGTATAC
GGCAATCCTTCTTGTGATTTGCTGCTAGGAGGAAAAGAATGGTCTTACATTGTCGAAAGA
TCATCAGCGATCAATGGGATGTGTTATCCTGGAAATGTAGAGAATCTGGAGGAACTCAGG
TCTTTCTTCAGCTCCGCTAATTCCTACCAAAGAATCCAGATCTTTCCAGACACAATTTGG
AATGTGACTTACAGTGGAACAAGCAAAGCATGTTCAAATTCCTTCTACAGGAGTATGAGA
TGGCTGACACACAAAAGCAATTCTTACCCAATTCAAGACGCTCAATATACCAACAATGAG
GGAAAGAATATTCTCTTCATGTGGGGCATACATCACCCACCTACTGATACTGAGCAGACA
AATTTATACAAAAAGGCTGACACAACAACAAGCGTGACAACAGAAGACATCAATCGAACT
TTCAAACCAGTGATAGGGCCAAGGCCTCTTGTCAATGGCCAACAGGGGAGAATTGATTAC
TATTGGTCAGTACTAAAGCCAGGGCAAACATTGCGGGTGAGATCCAATGGGAATTTAATT
GCCCCATGGTATGGACACATTCTCTCAGGAGAAAGCCACGGAAGAATCCTGAAAACTGAT
CTGAACAGCGGCAATTGCGTAGTACAATGCCAAACTGAGAAGGGCGGTTTGAACACAACC
TTGCCATTCCACAATGTCAGTAAATATGCGTTTGGGAACTGCCCCAAATACGTTGGAGTG
AAGAGCCTCAAACTGGCAGTCGGCTTGAGGAATGTGCCTGCTGCATCAGATAGAGGGTTG
TTTGGTGCCATAGCTGGATTCATAGAAGGAGGTTGGCCTGGACTAGTTGCAGGCTGGTAC
GGTTTTCAGCATTCAAATGATCAAGGAGTTGGAATGGCTGCAGACAGGGAATCGACTCAA
GAGGCAGTCGACAAAATAACATCCAAAGTAAATAATATAATCGACAAAATGAACAAGCAG
TATGAAATCATTGATCATGAATTCAGTGAGATCGAAGCCAGACTCAATATGATAAACAAC
AAGATTGATGACCAAATACAGGACATCTGGGCATATAATGCAGAATTGCTAGTACTGCTT
GAAAACCAGAAAACACTCGATGAGCATGACGCAAATGTGAATAATCTGTACAACAAAGTG
AAGAGAGCATTGGGTTCAAATGCAAGAGAGGATGGAAATGGATGCTTCGAATTATACCAC
AAATGTGATGATCAATGTATGGAGACGATTAGAAATGGAACTTATGACAGGCAGAAGTAC
CAAGAAGAATCAAAACTAGAAAGGCAGAAAATAGAAGGGGTAAAACTGGAGTCTGAAGGA
ACTTACAAGATCCTCACTATCTATTCGACTGTCGCCTCATCTCTTGTGCTTGCAATGGGG
TTTGCTGCCTTTCTGTTCTGGGCCATGTCCAATGGATCTTGCAGATGCAACATTTGTATA
TAA
>gi|268633322|gb|GU194485.1| Influenza A virus (A/mallard/Austria/WV1090234/2007(H9N2)) segment 4 hemagglutinin (HA) gene, complete cds
ATGGAAATAATAGCACTAATAGTTATACTATTAGTAACAACAACGAGCAATGCAGACAAA
ATCTGCATTGGCTACCAGTCAACAAACTCCACAGAAACTGTCGACACACTAATAGAAAAC
AATGTTCCTGTGACACATACCAAAGAATTGCTCCACACAGAGCACAATGGAATGCTATGT
GCAACAGACCTGGGGCATCCTCTCATACTAGACACCTGCACTATCGAAGGGCTGGTATAC
GGCAATCCCTCTTGTGATTTGCTGCTGGGAGGAAAAGAATGGTCTTACATTGTCGAAAGA
TCATCAGCGATCAATGGGATGTGTTATCCTGGAAATGTAGAGAATCTGGAGGAACTCAGG
TCTTTCTTCAGCTCTGCTAATTCCTACCAAAGAATCCAGATCTTTCCAGACACAATTTGG
AATGTGACTTACAGTGGAACAAGCAAAGCATGTTCAAATTCATTCTACAGGAGTATGAGA
TGGCTGACACACAAAAGCAATTCTTACCCAGTTCAAGACGCTCAATATACCAACAATGAG
GGAAAGAATATTCTCTTCATGTGGGGCATACATCACCCACCTACTGATACTGAGCAGACA
AATTTATACAAAAAGGCTGACACAACAACAAGCGTGACAACAGAAGACATCAATCGAACT
TTCAAACCAGTGATAGGGCCAAGGCCTCTTGTCAATGGCCAACAGGGGAGAATTGATTAC
TATTGGTCAGTACTAAAGCCAGGGCAAACATTGCGGGTGAGATCCAATGGGAATTTAATT
GCCCCATGGTATGGACACATTCTCTCAGGAGAAAGCCACGGAAGAATCCTGAAAACTGAT
CTGAACAGCGGCAATTGCGTAGTACAATGCCAAACTGAGAAGGGCGGTTTGAATACAACC
TTGCCATTCCACAATGTCAGTAAATATGCGTTTGGGAACTGCCCCAAATACGTTGGAGTG
AAGAGTCTCAAACTGGCAGTCGGCTTGAGGAATGTGCCTGCTGCATCAGATAGAGGATTG
TTTGGTGCCATAGCTGGATTCATAGAAGGAGGTTGGCCTGGACTAGTTGCAGGCTGGTAC
GGTTTTCAGCATTCAAATGATCAAGGAGTTGGAATGGCTGCAGACAGGGAATCGACTCAA
GAGGCAGTCGACAAAATAACATCCAAAGTAAATAATATAATCGACAAAATGAACAAGCAG
TATGAAATCATTGATCATGAATTCAGTGAGATCGAAGCCAGACTCAATATGATAAACAAC
AAGATTGATGACCAAATACAGGACATCTGGGCATATAATGCAGAATTGCTAGTACTGCTT
GAAAACCAGAAAACACTCGATGAGCATGACGCAAATGTGAATAATCTGTACAACAAAGTG
AAGAGAGCATTGGGTTCAAATGCAAGAGAGGATGGAAATGGATGCTTCGAATTATACCAC
AAATGTGATGATCAATGTATGGAGACGATTAGAAATGGAACTTATGACAGGCAAAAGTAC
CAAGAAGAATCAAAACTAGAAAGGCAGAAAATAGAAGGGGTCAAACTGGAGTCTGAAGGA
ACTTACAAGATCCTCACTATCTATTCGACTGTCGCCTCATCTCTTGTGCTTGCAATGGGG
TTTGCTGCCTTTCTGTTCTGGGCCATGTCCAATGGATCTTGCAGATGCAACATTTGTATA
TAA
>gi|268633320|gb|GU194484.1| Influenza A virus (A/mallard/Switzerland/WV1080881/2008(H9N2)) segment 4 hemagglutinin (HA) gene, complete cds
ATGGAAATAATAGCACTAATAGTTATACTATTAGTAACAACAACGAGCAATGCAGACAAA
ATCTGCATTGGCTACCAGTCAACAAACTCCACAGAAACTGTCGACACACTAATAGAAAAC
AATGTTCCTGTGACACATACCAAAGAATTGCTCCACACAGAGCACAATGGAATGCTATGT
GCAACAGACCTGGGGCATCCTCTCATATTAGACACCTGCACTATCGAAGGGCTGGTATAC
GGCAATCCCTCTTGTGATTTGCTGCTGGGAGGAAAAGAGTGGTCTTACATTGTCGAAAGA
TCATCAGCGATCAATGGGATGTGTTATCCTGGAAATGTGGAGAATCTGGAGGAACTCAGG
TCTTTCTTCAGCTCTGCTAATTCCTACCAAAGAATCCAGATCTTTCCAGACACAACTTGG
AATGTGACTTACAGTGGAACAAGCAAAGCATGTTCAAATTCATTCTACAGGAGTATGAGA
TGGCTGACACACAAAAGCAATTCTTACCCAGTTCAAGACGCTCAATATACCAACAATGAG
GGAAAGAATATTCTCTTCATGTGGGGCATACATCACCCACCTACTGATACTGAGCAGACA
AGTTTATACAAAAAGGCTGACACAACAACAAGCGTGACAACAGAAGACATCAATCGAACT
TTCAAACCAGTGATAGGGCCAAGGCCTCTTGTCAATGGCCAACAGGGGAGAATTGATTAC
TATTGGTCAGTACTAAAGCCAGGGCAAACATTGCGGGTGAGATCCAATGGGAATTTAATT
GCCCCATGGTATGGACACATTCTCTCAGGAGAAAGCCACGGAAGAATCCTGAAAACTGAT
CTGAACAGCGGCAATTGCGCAGTACAATGCCAAACTGAGAAGGGCGGTTTGAACACAACC
TTGCCATTCCACAATGTCAGTAAATATGCGTTTGGGAACTGCCCCAAATACGTTGGAGTG
AAGAGTCTCAAACTGGCAGTCGGCTTAAGGAATGTGCCTGCTGCATCAGATAGAGGATTG
TTTGGTGCCATAGCTGGATTCATAGAAGGAGGTTGGCCTGGACTAGTTGCAGGCTGGTAC
GGTTTTCAGCATTCAAATGATCAAGGAGTTGGAATGGCTGCAGACAGGGAATCGACTCAA
GAGGCAGTCGACAAAATAACATCCAAAGTAAATAATATAATCGACAAAATGAACAAGCAG
TATGAAATCATTGATCATGAATTCAGTGAGATCGAAGCCAGACTCAATATGATAAACAAC
AAGATTGATGACCAAATACAGGACATCTGGGCATATAATGCAGAATTGCTAGTACTGCTT
GAAAACCAGAAAACACTCGATGAGCATGACGCAAATGTGAATAATCTGTACAACAAAGTG
AAGAGAGCATTGGGTTCAAATGCAAGAGAGGATGGAAATGGATGCTTCGAATTATACCAC
AAATGTGATGATCAATGTATGGAGACGATTAGAAATGGAACTTATGACAGGCAAAAGTAC
CAAGAAGAATCAAAACTAGAAAGGCAGAAAATAGAAGGGGTAAAACTGGAGTCTGAAGGA
ACTTACAAGATCCTCACTATCTATTCGACTGTCGCCTCATCTCTTGTGCTTGCAATGGGG
TTTGCTGCCTTTCTGTTCTGGGCCATGTCCAATGGATCTTGCAGATGCAACATTTGTATA
TAA
>gi|268633318|gb|GU194483.1| Influenza A virus (A/mallard/Switzerland/WV1080879/2008(H9N2)) segment 4 hemagglutinin (HA) gene, complete cds
ATGGAAATAATAGCACTAATAGTTATACTATTAGTAACAACAACGAGCAATGCAGACAAA
ATCTGCATTGGCTACCAGTCAACAAACTCCACAGAAACTGTCGACACACTAATAGAAAAC
AATGTTCCTGTGACACATACCAAAGAATTGCTCCACACAGAGCACAATGGAATGCTATGT
GCAACAGACCTGGGGCATCCTCTCATATTAGACACCTGCACTATCGAAGGGCTGGTATAC
GGCAATCCCTCTTGTGATTTGCTGCTGGGAGGAAAAGAGTGGTCTTACATTGTCGAAAGA
TCATCAGCGATCAATGGGATGTGTTATCCTGGAAATGTGGAGAATCTGGAGGAACTCAGG
TCTTTCTTCAGCTCTGCTAATTCCTACCAAAGAATCCAGATCTTTCCAGACACAACTTGG
AATGTGACTTACAGTGGAACAAGCAAAGCATGTTCAAATTCATTCTACAGGAGTATGAGA
TGGCTGACACACAAAAGCAATTCTTACCCAGTTCAAGACGCTCAATATACCAACAATGAG
GGAAAGAATATTCTCTTCATGTGGGGCATACATCACCCACCTACTGATACTGAGCAGACA
AGTTTATACAAAAAGGCTGACACAACAACAAGCGTGACAACAGAAGACATCAATCGAACT
TTCAAACCAGTGATAGGGCCAAGGCCTCTTGTCAATGGCCAACAGGGGAGAATTGATTAC
TATTGGTCAGTACTAAAGCCAGGGCAAACATTGCGGGTGAGATCCAATGGGAATTTAATT
GCCCCATGGTATGGACACATTCTCTCAGGAGAAAGCCACGGAAGAATCCTGAAAACTGAT
CTGAACAGCGGCAATTGCGCAGTACAATGCCAAACTGAGAAGGGCGGTTTGAACACAACC
TTGCCATTCCACAATGTCAGTAAATATGCGTTTGGGAACTGCCCCAAATACGTTGGAGTG
AAGAGTCTCAAACTGGCAGTCGGCTTAAGGAATGTGCCTGCTGCATCAGATAGAGGATTG
TTTGGTGCCATAGCTGGATTCATAGAAGGAGGTTGGCCTGGACTAGTTGCAGGCTGGTAC
GGTTTTCAGCATTCAAATGATCAAGGAGTTGGAATGGCTGCAGACAGGGAATCGACTCAA
GAGGCAGTCGACAAAATAACATCCAAAGTAAATAATATAATCGACAAAATGAACAAGCAG
TATGAAATCATTGATCATGAATTCAGTGAGATCGAAGCCAGACTCAATATGATAAACAAC
AAGATTGATGACCAAATACAGGACATCTGGGCATATAATGCAGAATTGCTAGTACTGCTT
GAAAACCAGAAAACACTCGATGAGCATGACGCAAATGTGAATAATCTGTACAACAAAGTG
AAGAGAGCATTGGGTTCAAATGCAAGAGAGGATGGAAATGGATGCTTCGAATTATACCAC
AAATGTGATGATCAATGTATGGAGACGATTAGAAATGGAACTTATGACAGGCAAAAGTAC
CAAGAAGAATCAAAACTAGAAAGGCAGAAAATAGAAGGGGTAAAACTGGAGTCTGAAGGA
ACTTACAAGATCCTCACTATCTATTCGACTGTCGCCTCATCTCTTGTGCTTGCAATGGGG
TTTGCTGCCTTTCTGTTCTGGGCCATGTCCAATGGATCTTGCAGATGCAACATTTGTATA
TAA
>gi|268633316|gb|GU194482.1| Influenza A virus (A/mallard/Switzerland/WV1080875/2008(H9N2)) segment 4 hemagglutinin (HA) gene, complete cds
ATGGAAATAATAGCACTAATAGTTATACTATTAGTAACAACAACGAGCAATGCAGACAAA
ATCTGCATTGGCTACCAGTCAACAAACTCCACAGAAACTGTCGACACACTAATAGAAAAC
AATGTTCCTGTGACACATACCAAAGAATTGCTCCACACAGAGCACAATGGAATGCTATGT
GCAACAGACCTGGGGCATCCTCTCATATTAGACACCTGCACTATCGAAGGGCTGGTATAC
GGCAATCCCTCTTGTGATTTGCTGCTGGGAGGAAAAGAGTGGTCTTACATTGTCGAAAGA
TCATCAGCGATCAATGGGATGTGTTATCCTGGAAATGTGGAGAATCTGGAGGAACTCAGG
TCTTTCTTCAGCTCTGCTAATTCCTACCAAAGAATCCAGATCTTTCCAGACACAACTTGG
AATGTGACTTACAGTGGAACAAGCAAAGCATGTTCAAATTCATTCTACAGGAGTATGAGA
TGGCTGACACACAAAAGCAATTCTTACCCAGTTCAAGACGCTCAATATACCAACAATGAG
GGAAAGAATATTCTCTTCATGTGGGGCATACATCACCCACCTACTGATACTGAGCAGACA
AGTTTATACAAAAAGGCTGACACAACAACAAGCGTGACAACAGAAGACATCAATCGAACT
TTCAAACCAGTGATAGGGCCAAGGCCTCTTGTCAATGGCCAACAGGGGAGAATTGATTAC
TATTGGTCAGTACTAAAGCCAGGGCAAACATTGCGGGTGAGATCCAATGGGAATTTAATT
GCCCCATGGTATGGACACATTCTCTCAGGAGAAAGCCACGGAAGAATCCTGAAAACTGAT
CTGAACAGCGGCAATTGCGCAGTACAATGCCAAACTGAGAAGGGCGGTTTGAACACAACC
TTGCCATTCCACAATGTCAGTAAATATGCGTTTGGGAACTGCCCCAAATACGTTGGAGTG
AAGAGTCTCAAACTGGCAGTCGGCTTAAGGAATGTGCCTGCTGCATCAGATAGAGGATTG
TTTGGTGCCATAGCTGGATTCATAGAAGGAGGTTGGCCTGGACTAGTTGCAGGCTGGTAC
GGTTTTCAGCATTCAAATGATCAAGGAGTTGGAATGGCTGCAGACAGGGAATCGACTCAA
GAGGCAGTCGACAAAATAACATCCAAAGTAAATAATATAATCGACAAAATGAACAAGCAG
TATGAAATCATTGATCATGAATTCAGTGAGATCGAAGCCAGACTCAATATGATAAACAAC
AAGATTGATGACCAAATACAGGACATCTGGGCATATAATGCAGAATTGCTAGTACTGCTT
GAAAACCAGAAAACACTCGATGAGCATGACGCAAATGTGAATAATCTGTACAACAAAGTG
AAGAGAGCATTGGGTTCAAATGCAAGAGAGGATGGAAATGGATGCTTCGAATTATACCAC
AAATGTGATGATCAATGTATGGAGACGATTAGAAATGGAACTTATGACAGGCAAAAGTAC
CAAGAAGAATCAAAACTAGAAAGGCAGAAAATAGAAGGGGTAAAACTGGAGTCTGAAGGA
ACTTACAAGATCCTCACTATCTATTCGACTGTCGCCTCATCTCTTGTGCTTGCAATGGGG
TTTGCTGCCTTTCTGTTCTGGGCCATGTCCAATGGATCTTGCAGATGCAACATTTGTATA
TAA
>gi|268633314|gb|GU194481.1| Influenza A virus (A/mallard/Switzerland/WV1070805/2007(H9N2)) segment 4 hemagglutinin (HA) gene, complete cds
ATGGAAATAATAGCACTAATAGTTATACTATTAGTAACAACAACGAGCAATGCAGACAAA
ATCTGCATTGGCTACCAGTCAACAAACTCCACAGAAACTGTCGACACACTAATAGAAAAC
AATGTTCCTGTGACACATACCAAAGAATTGCTCCACACAGAGCACAATGGAATGCTATGT
GCAACAGACCTGGGGCATCCTCTCATACTAGACACCTGCACTATCGAAGGGCTGGTATAC
GGCAATCCCTCTTGTGATTTGCTGCTGGGAGGAAAAGAATGGTCTTACATTGTCGAAAGA
TCATCAGCGATCAATGGGATGTGTTATCCTGGAAATGTAGAGAATCTGGAGGAACTCAGG
TCTTTCTTCAGCTCTGCTAATTCCTACCAAAGAATCCAGATCTTTCCAGACACAATTTGG
AATGTGACTTACAGTGGAACAAGCAAAGCATGTTCAAATTCATTCTACAGGAGTATGAGA
TGGCTGACACACAAAAGCAATTCTTACCCAGTTCAAGACGCTCAATATACCAACAATGAG
GGAAAGAATATTCTCTTCATGTGGGGCATACATCACCCACCTACTGATACTGAGCAGACA
AATTTATACAAAAAGGCTGACACAACAACAAGCGTGACAACAGAAGACATCAATCGAACT
TTCAAACCAGTGATAGGGCCAAGGCCTCTTGTCAATGGCCAACAGGGGAGAATTGATTAC
TATTGGTCAGTACTAAAGCCAGGGCAAACATTGCGGGTGAGATCCAATGGGAATTTAATT
GCCCCATGGTATGGACACATTCTCTCAGGAGAAAGCCACGGAAGAATCCTGAAAACTGAT
CTGAACAGCGGCAATTGCGTAGTACAATGCCAAACTGAGAAGGGCGGTTTGAATACAACC
TTGCCATTCCACAATGTCAGTAAATATGCGTTTGGGAACTGCCCCAAATACGTTGGAGTG
AAGAGTCTCAAACTGGCAGTCGGCTTGAGGAATGTGCCTGCTGCATCAGATAGAGGATTG
TTTGGTGCCATAGCTGGATTCATAGAAGGAGGTTGGCCTGGACTAGTTGCAGGCTGGTAC
GGTTTTCAGCATTCAAATGATCAAGGAGTTGGAATGGCTGCAGACAGGGAATCGACTCAA
GAGGCAGTCGACAAAATAACATCCAAAGTAAATAATATAATCGACAAAATGAACAAGCAG
TATGAAATCATTGATCATGAATTCAGTGAGATCGAAGCCAGACTCAATATGATAAACAAC
AAGATTGATGACCAAATACAGGACATCTGGGCATATAATGCAGAATTGCTAGTACTGCTT
GAAAACCAGAAAACACTCGATGAGCATGACGCAAATGTGAATAATCTGTACAACAAAGTG
AAGAGAGCATTGGGTTCAAATGCAAGAGAGGATGGAAATGGATGCTTCGAATTATACCAC
AAATGTGATGATCAATGTATGGAGACGATTAGAAATGGAACTTATGACAGGCAAAAGTAC
CAAGAAGAATCAAAACTAGAAAGGCAGAAAATAGAAGGGGTAAAACTGGAGTCTGAAGGA
ACTTACAAGATCCTCACTATCTATTCGACTGTCGCCTCATCTCTTGTGCTTGCAATGGGG
TTTGCTGCCTTTCTGTTCTGGGCCATGTCCAATGGATCTTGCAGATGCAACATTTGTATA
TAA
>gi|268633312|gb|GU194480.1| Influenza A virus (A/mallard/Switzerland/WV1070800/2007(H9N2)) segment 4 hemagglutinin (HA) gene, complete cds
ATGGCAATAATAGTACTAATAGTTATACTATTAGTAACAACAACGAGCAACGCAGACAAA
ATCTGCATTGGCTACCAGTCAACAAACTCCACAGAAACTGTCGACACACTAATAGAAAAC
AATGTTCCTGTGACACATACCAAAGAATTGCTCCACACAGAGCACAATGGAATGCTATGT
GCAACAGACCTGGGGCATCCTCTCATACTAGACACCTGCACTATCGAAGGGCTGGTATAC
GGCAATCCTTCTTGTGATTTGCTGCTAGGAGGAAAAGAATGGTCTTACATTGTCGAAAGA
TCATCAGCGATCAATGGGATGTGTTATCCTGGAAATGTAGAGAATCTGGAGGAACTCAGG
TCTTTCTTCAGCTCCGCTAATTCCTACCAAAGAATCCAGATCTTTCCAGACACAATTTGG
AATGTGACTTACAGTGGAACAAGCAAAGCATGTTTAAATTCCTTCTACAGGAGTATGAGA
TGGCTGACACACAAAAGCAATTCTTACCCAATTCAAGACGCTCAATATACCAACAATGAG
GGAAAGGATATTCTCTTCATGTGGGGCATACGTCACCCGCCTACTGATACTGAGCAGACA
AATTTATACAAAAAGGCTGACACGACAACAAGCGTGACAACAGAAGACATCAATCGAACT
TTCAAACCAGTGATAGGGCCAAGGCCTCTTGTCAATGGCCAACAGGGGAGAATTGATTAC
TATTGGTCAGTACTAAAGCCAGGGCAAACATTGCGGGTGAGATCCAATGGGAATTTAATT
GCCCCATGGTATGGACACATTCTCTCAGGAGAAAGCCACGGAAGAATCCTGAAAACTGAT
CTGAACAGCGGCAATTGCGTAGTACAATGCCAAACTGAGAAGGGCGGTTTGAACACAACC
TTGCCATTCCACAATGTCAGTAAATATGCGTTTGGGAACTGCCCCAAATACGCTGGAGTG
AAGAGCCTCAAACTGGCAGTCGGCTTGAGGAATGTGCCTGCTGCATCAGATAGAGGGTTG
TTTGGTGCCATAGCTGGATTCATAGAAGGAGGTTGGCCTGGACTAGTTGCAGGCTGGTAC
GGTTTTCAGCATTCAAATGATCAAGGAGTTGGAATGGCTGCAGACAGGGAATCGACTCAA
GAGGCAGTCAACAAAATAACATCCAAAGTAAATAATATAATCGACAAAATGAACAAGCAG
TATGAAATCATTGATCATGAATTCAGTGAGATCGAAGCCAGACTCAATATGATAAACAAC
AAGATTGATGACCAAATACAGGACATCTGGGCATATAATGCAGAATTGCTAGTACTGCTT
GAAAACCAGAAAACACTCGATGAGCATGACGCAAATGTGAATAATCTGTACAACAAAGTG
AAGAGAGCATTGGGTTCAAATGCAAGAGAGGATGGAAATGGATGCTTCGAATTATACCAC
AAATGTGATGATCAATGTATGGAGACGATTAGAAATGGAACTTATGACAGGCAGAAGTAC
CAAGAAGAATCAAAACTAGAAAGGCAGAAAATAGAAGGGGTAAAACTGGAGTCTGAAGGA
ACTTACAAGATCCTCACTATCTATTCGACTGTCGCCTCATCTCTTGTGCTTGCAATGGGG
TTTGCTGCCTTTCTGTTCTGGGCCATGTCCAATGGATCTTGCAGATGCAACATTTGTATA
TAA
>gi|82653834|gb|CY005990.1| Influenza A virus (A/mallard/Alberta/11/1991(H9N2)) hemagglutinin (HA) gene, complete cds
AGCAAAAGCAGGGGAATTTCACAATCAAACAAAATGGAAATAACAACACTAGTAGCAATA
CTGCTAATGGTAACAGCAAGCAATGCAGATAAAATCTGCATAGGCTACCAATCAACAAAT
TCCACAGAAACTGTTGACACGCTAATAGAAAACAATGTTCCTGTGACACATACCAAAGAA
TTGCTCCACACAGAGCACAATGGAATGTTGTGTGCAACAGATCTGGGGCATCCTCTAATT
CTAGACACCTGTACTATCGAAGGGCTAGTCTATGGCAATCCTTCTTGTGATCTACTATTG
GGAGGGAAAGAATGGTCCTACATTGTCGAGAGATCATCTGCTGTCAATGGAATGTGTTAC
CCTGGAAATGTAGAAAACCTGGAAGAGCTCAGGTCCCTTTTCAGTTCCGCGAATTCCTAT
CGAAGAATCCAGATCTTTCCAGACACAATCTGGAATGTGACTTACAGTGGGACAAGCAAA
GCATGTTCGAATTCATTCTACAGGAGCATGAGATGGTTGACTCACAAGAGCAATTCTTAT
CCCTTTCAAGACGCCCAATACACCAACAATGAGGGGAAAAATATTCTCTTCATGTGGGGC
ATACACCATCCACCTACAGATACCGAACAGACAAACTTATACAAAAAGGCTGATACAACA
ACAAGTGTGACAACAGAAGATATAAACCGGACTTTCAAGCCGGTGATAGGGCCAAGGCCA
CTTGTCAATGGACAGCAAGGGAGAATTGACTACTATTGGTCAGTATTAAAACCAGGTCAA
ACGTTGCGAGTGAGATCCAATGGGAATCTAATTGCCCCATGGTATGGCCACATTCTCTCA
GGAGAAAGCCATGGAAGAATCTTAAAGACTGATTTGAGCAGTGGCGACTGCGTAGTGCAA
TGCCAGACTGAGAAAGGTGGTCTAAATACGACCTTGCCGTTTCACAATGTCAGCAAATAC
GCATTTGGGAATTGCCCCATGTACGTTGGAGTAAAAAGTCTCAAACTGGCAGTCGGTCTA
AGGAATGTACCTGCAGTATCAGGTAGAGGGCTGTTTGGTGCTATAGCTGGATTCATAGAA
GGAGGTTGGCCAGGACTAGTTGCTGGCTGGTATGGATTCCAACATACAAATGACCAAGGA
ACTGGAATGGCTGCAGATAGAGAGTCGACTCAAGAAGCAATTGACAAAATAACATCCAAA
GTAAATAATATAATAGACAAAATGAACAAGCAATATGAGATCATTAATCATGAATTCAGT
GAAATTGAAGCCAGGCTTAATATGATTAACAACAAAATCGATGACCAAATACAAGACCTT
TGGGCATACAATGCAGAACTGCTAGTACTGCTTGAAAACCAGAAAACACTCGATGAACAT
GATGCAAATGTAAATAATCTATATAACAAGGTGAAAAGAGCGTTGGGTTCTAATGCAGCA
GAGGATGGAAATGGATGCTTCGAGTTGTATCATAAATGTGATGATCAATGCATGGAAACG
ATTAGAAACGGGACCTACGACAGGCAAAAGTATCAAGAGGAGTCAAAATTAGAGAGACAG
AAAATTGAAGGGGTAAAACTGGAATCTGAAGGAACCTACAAAATCCTCACCATTTATTCG
ACTGTCGCCTCATCTCTTGTGCTTGCGATGGGGTTTGCTGCCTTTCTGTTCTGGGCCATG
TCCAATGGATCCTGCAGGTGCAACATTTGTATATAATTAGCAAAAACACCCTTGTTTCTA
CT
>gi|82653851|gb|CY005991.1| Influenza A virus (A/mallard/ALB/17/1991(H9N2)) segment 4, complete sequence
AGCAAAAGCAGGGGAATTTCACAATCAAACAAAATGGAAATAACAACACTAGTAGCTATA
TTGCTAATGGTAACAGCAAGCAATGCAGATAAAATCTGCATAGGCTACCAATCAACAAAT
TCCACAGAAACTGTTGACACGCTAATAGAAAACAATGTTCCTGTGACACATACCAAAGAA
TTGCTCCACACAGAGCACAATGGAATGTTGTGTGCAACAGATCTGGGGCATCCTCTAATT
CTAGACACCTGTACTATCGAAGGGCTAGTCTATGGCAATCCTTCTTGTGATCTACTATTG
GGAGGGAAAGAATGGTCCTACATTGTCGAGAGATCATCTGCTGTCAATGGAATGTGTTAC
CCTGGAAATGTAGAAAACCTGGAAGAGCTCAGGTCCCTTTTCAGTTCCGCGAATTCCTAT
CGAAGAATCCAGATCTTTCCAGACACAATCTGGAATGTGACTTACAGTGGGACAAGCAAA
GCATGTTCGAATTCATTCTACAGGAGCATGAGATGGTTGACTCACAAGAGCAATTCTTAT
CCCTTTCAAGACGCCCAATACACCAACAATGAGGGGAAAAATATTCTCTTCATGTGGGGC
ATACACCATCCACCTACAGATACCGAACAGACAAACTTATACAAAAAGGCTGATACAACA
ACAAGTGTGACAACAGAAGATATAAACCGGACTTTCAAGCCGGTGATAGGGCCAAGGCCA
CTTGTCAATGGACAGCAAGGGAGAATTGACTACTATTGGTCAGTATTAAAACCAGGTCAA
ACGTTGCGAGTGAGATCCAATGGGAATCTAATTGCCCCATGGTATGGCCACATTCTCTCA
GGAGAAAGCCATGGAAGAATCTTAAAGACTGATTTGAGCAGTGGCGACTGCGTAGTGCAA
TGCCAGACTGAGAAAGGTGGTCTAAATACGACCTTGCCGTTTCACAATGTCAGCAAATAC
GCATTTGGGAATTGCCCCAAGTACGTTGGAGTAAAAAGTCTCAAACTGGCAGTCGGTCTA
AGGAATGTACCTGCAATATCAGGTAGAGGGCTGTTTGGTGCTATAGCTGGATTCATAGAA
GGAGGTTGGCCAGGACTAGTTGCTGGCTGGTATGGATTCCAACATACAAATGACCAAGGA
ACTGGAATGGCTGCAGATAGAGAGTCGACTCAAGAAGCAATTGACAAAATAACATCCAAA
GTAAATAATATAATAGACAAAATGAACAAGCAATATGAGATCATTAATCATGAATTCAGT
GAAATTGAAGCCAGGCTTAATATGATTAACAACAAAATCGATGACCAAATACAAGACCTT
TGGGCATACAATGCAGAACTGCTAGTACTGCTTGAAAACCAGAAAACACTCGATGAACAT
GATGCAAATGTAAATAATCTATATAACAAGGTGAAAAGAGCGTTGGGTTCTAATGCAGCA
GAGGATGGAAATGGATGCTTCGAGTTGTATCATAAATGTGATGATCAATGCATGGAAACG
ATTAGAAACGGGACCTACGACAGGCAAAAGTATCAAGAGGAGTCAAAATTAGAGAGACAG
AAAATTGAAGGGGTAAAACTGGAATCTGAAGGAACCTACAAAATCCTCACCATTTATTCG
ACTGTCGCCTCATCTCTTGTGCTTGCGATGGGGTTTGCTGCCTTTCTGTTCTGGGCCATG
TCCAATGGATCCTGCAGGTGCAACATTTGTATATAATTAGCAAAAACACCCTTGTTTCTA
CT
>gi|82653815|gb|CY005989.1| Influenza A virus (A/mallard duck/ALB/321/1988(H9N2)) segment 4, complete sequence
AGCAAAAGCAGGGGAATTTCACAATCAAACAAAATGGAAATAACAACACTAGTAGCTATA
CTGCTAATGGCAACAGCAAGCAATGCAGATAAAATCTGCATAGGCTACCAATCAACAAAT
TCTACAGAAACTGTTGACACGCTAATAGAAAACAATGTTCCTGTGACACATACCAAAGAA
TTGCTCCACACAGAGCACAATGGAATGCTGTGTGCAACAGATCTGGGGCATCCTCTAATT
CTAGACACCTGTACTATCGAAGGGCTAGTCTATGGCAATCCTTCTTGTGATCTACTATTG
GGAGGGAAAGAATGGTCCTACATTGTCGAGAGATCATCTGCTGTCAATGGAATGTGTTAC
CCTGGAAATGTAGAAAACCTGGAAGGGCTCAGGTCCCTTTTCAGTTCCGCGAATTCCTAT
CGAAGAATCCAGATCTTTCCAGACACAATCTGGAATGTGACTTACAGTGGGACAAGCAAA
GCATGTTCGAATTCATTCTACAGGAGTATGAGATGGTTGACTCACAAGAGCAATTCTTAT
CCCTTTCAAGACGCCCAATACACCAACAATGAGGGGAAAAATATTCTCTTCATGTGGGGC
ATACACCATCCACCTACAGATACCGAACAGACAAACTTATACAAAAAGGCTGATACAACA
ACAAGTGTGACAACAGAAGATATAAACCGGACTTTCAAGCCGGTGATAGGGCCAAGGCCA
CTTGTCAATGGACAGCAAGGGAGAATTGACTACTATTGGTCAGTATTAAAACCAGGTCAA
ACGTTGCGAGTAAGATCTAATGGGAATCTAATTGCCCCATGGTATGGCCACATTCTCTCA
GGAGAAAGCCATGGAAGAATCTTGAAGACTGATTTGAGCAGTGGCGACTGCGTAGTGCAA
TGCCAGACTGAAAAAGGTGGTCTAAATACGACCTTGCCGTTTCACAATGTCAGCAAATAC
GCATTTGGGAATTGCCCCAAGTACGTTGGAGTAAAAAGTCTCAAACTGGCAGTCGGTTTA
AGGAATGTACCTGCAGTATCAGGTAGAGGGCTGTTTGGTGCTATAGCTGGATTCATAGAA
GGAGGTTGGCCAGGACTAGTTGCTGGCTGGTATGGATTCCAACATTCAAATGACCAAGGA
ACTGGAATGGCTGCAGATAGAGAGTCGACTCAAGAAGCAATTGACAAAATAACATCCAAA
GTAAATAATATAATAGACAAAATGAACAAGCAATATGAGATCATTAATCATGAATTCAGT
GAAATTGAAGCCAGGCTTAACATGATCAACAACAAAATCGATGACCAAATACAAGACCTT
TGGGCATACAATGCAGAACTGCTAGTACTGCTTGAAAATCAGAAAACACTCGATGAACAT
GATGCAAATGTAAATAATCTATATAACAAGGTGAAAAGAGCATTGGGTTCTAATGCAGCA
GAGGATGGAAATGGATGCTTCGAGTTGTACCATAAATGTGATGATCAATGCATGGAAACG
ATTAGAAACGGGACCTACGACAGGCAAAAGTATCAAGAGGAGTCAAAATTAGAGAGACAG
AAAATTGAAGGGGTAAAACTGGAATCTGAAGGAACTTACAAAATCCTCACCATTTATTCG
ACTGTCGCCTCATCTCTTGTGCTTGCGATGGGGTTTGCTGCCTTTCTGTTCTGGGCCATG
TCCAATGGATCCTGCAGGTGCAACATTTGTATATAATTAGCAAAAACACCCTTGTTTCTA
CT
>gi|444330725|gb|CY133373.1| Influenza A virus (A/mallard/Missouri/10OS4670/2010(H9N2)) hemagglutinin (HA) gene, complete cds
ATGGAGGCAACAATACTAATGACTATACTATTAACGGTAGCAACAAGCAGCGCAGATAAA
ATTTGCATCGGTTACCAGTCGACAAACTCCACGGAAACTGTTGATACGCTAATAGAGACC
AATGTCCCTGTGACACACACCAAAGAATTGCTCCACACAGAACACAATGGAATGCTGTGT
GCAACAAATTTGGGCCATCCTCTCATTCTAGACACTTGCACTATCGAAGGGCTGGTCTAT
GGCAATCCTTCCTGTGATCTACTACTGGGAGGGAAAGAATGGTCCTACATTGTCGAAAGG
TCGTCAGCTGTAAATGGAATGTGTTACCCTGGGAATGTAGAAAACCTAGAGGAACTCAGA
TCTTTTTTCAGTTCCGCCAACTCCTATCAAAGAATCCAGATTTTCCCAGACACAATCTGG
AATGTGACCTACAGTGGAACAAGCAAAGCATGTTCGAACTCATTCTACAGGAGTATGAGG
TGGTTGACTCACAAGAGCAATAATTACCCTGTTCAAGACGCCCAATACACAAACAATGAG
GGGAAGAATATTCTCTTCATGTGGGGCATACACCACCCACCTACTGACACTGAACAGACA
AATTTATACAAAAAGACTGACACAACAACAAGTGTAACAACAGAGGATATAAATAGAACT
TTCAAACCAGTGATTGGGCCAAGGCCTCTTGTCAATGGTCAGCAGGGGAGAATTGATTAC
TATTGGTCAGTACTAAAACCGGGTCAGACATTGCGAGTGAGATCTAATGGGAATCTAATC
GCCCCATGGTATGGACACATCCTTTCAGGAGAGAGCCATGGAAGAATCCTGAAGACTGAT
TTGAACAGTGGGAATTGCATAGTGCAATGCCAAACTGAGAAGGGAGGTTTAAATACGACT
CTGCCATTTCACAATATCAGTAAATATGCATTTGGAAACTGCCCCAAATATGTTGGGGTA
AAGAGTCTCAAACTAGCAGTCGGTCTGAGAAATGTACCTGCTGTATCAGATAGAGGACTA
TTTGGTGCTATAGCTGGATTCATAGAAGGAGGTTGGCCAGGACTAGTTGCTGGCTGGTAT
GGTTTCCAGCATTCAAATGATCAAGGAGTCGGAATGGCTGCAGACAGGGAGTCAACCCAA
GAGGCAGTTGACAAAATAACATCTAAGGTGAATAATATAATCGATAAAATGAACAAACAG
TACGAAATCATTGATCATGAGTTCAGTGAAATTGAAGCCAGATTAAATATGATCAATAAT
AAGATAGATGACCAAATACAGGACATCTGGGCATACAATGCGGAATTGCTGGTACTACTC
GAAAATCAGAAAACACTCGATGAGCATGACGCGAATGTGAACAATCTATATAATAAAGTG
AAGAGGGCACTAGGTTCTAATGCGGTGGAAGATGGAAATGGATGTTTCGAATTATACCAC
AAATGCGATGACCAATGCATGGAAACAATTAGGAACGGAACCTACGACAGGCAAAAGTAC
CAAGAAGAATCAAAATTAGAAAGGCAGAAAATTGAGGGAGTAAAGCTGGAATCTGATGGG
ACTTACAAAATACTCACCATTTATTCGACTGTCGCCTCATCTCTCGTACTTGCAATGGGG
TTTGCTGCCTTCTTGTTCTGGGCCATGTCTAATGGATCTTGCAGATGCAACATTTGTATA
TAA
>gi|355391453|gb|CY080415.1| Influenza A virus (A/mallard/France/090360/2009(H9N2)) segment 4 sequence
ATGGAAATAATAGCACTAATAGCTATACTATTAGTAACAACAATGAGCAATGCAGACAAA
ATCTGTATTGGCTACCAGTCAACAAACTCCACAGAAACTGTCGACACACTAATAGAAAAC
AATGTTCCTGTGACACATACCAAAGAATTGCTCCACACAGAGCACAATGGAATGCTATGT
GCAACAAACCTGGGGCAGCCTCTCATACTAGACACCTGCACTATCGAAGGGCTGGTATAC
GGTAATCCCTCTTGTGATTTGCTTCTGGGAGGAAAAGAATGGTCTTACATTGTCGAAAGA
TCATCAGCGGTCAATGGGATGTGTTATCCAGGAAATGTAGAGAATCTGGAGGAACTCAGG
TCTTTCTTCAGCTCTGCTAATTCCTACCAAAGAATCCAGATCTTTCCAGACTCAATTTGG
AATGTGACTTACAGTGGAACAAGCAAAGCATGTTCAAATTCATTCTACAGGAGTATGAGA
TGGCTGACACACAAAAGCAATTCTTACCCAGTTCAAGATGCTCAATATACCAACAATGAG
GAAAAGAATATTCTCTTCATGTGGGGCATACATCACCCACCTACTGATACTGAGCAGACA
AATTTATACAAAAGGGCTGACACAACAACAAGCGTGACAACAGAAGACATCAATCGAACC
TTCAAACCAGTGATAGGGCCAAGGCCTCTTGTCAATGGCCAACAGGGGAGAATTGATTAC
TATTGGTCAGTACTAAAGCCAGGGCAAACATTGCGGGTTAGATCCAATGGGAATTTAATT
GCCCCATGGTATGGACACATTCTCTCAGGAGAAAGCCACGGAAGAATCCTAAAGACCGAT
CTGGACAGCGGCAATTGCGTAGTACAATGCCAAACTGAGAAGGGCGGTTTGAACACAACC
TTGCCATTCCACAATGTCAGTAAATATGCGTTTGGGAACTGCCCCAAATATGTTGGAGTA
AAGAGTCTCAAACTGGCAGTGGGCTTGAGGAATGTGCCTGCTGCATCAGATAGAGGATTG
TTTGGTGCCATAGCTGGGTTCATAGAAGGAGGTTGGCCTGGATTAGTTGCAGGCTGGTAT
GGTTTTCAGCATTCAAATGACCAAGGAGTTGGAATGGCTGCAGACAGAGAATCGACTCAA
GAGGCAGTCGACAAAATAACATCCAAAGTGAATAATATAATCGACAAAATGAACAAGCAG
TATGAAATCATCGATCATGAATTCAGTGAGATCGAAGCCAGACTCAATATGATAAACAAC
AAAATTGATGACCAAATACAGGACATCTGGGCATATAATGCAGAATTGCTAGTACTGCTT
GAAAATCAGAAAACACTCGATGAGCATGACGCAAATGTGAATAATCTGTACAACAAAGTG
AAGAGAGCATTGGGTTCAAATGCAAGAGAGGATGGAAATGGATGCTTCGAATTATACCAC
AAATGTGATAATCAATGCATGGAGACGATTAGAAACGGAACTTATGACAGGCAAAAGTAC
CAAGAAGAATCAAAACTAGAAAGGCAGAAAATAGAAGGGGTAAAACTGGAGTCTGAAGGA
ACTTACAAGATCCTCACTATTTATTCGACTGTCGCCTCATCTCTTGTGCTTGCAATGGGG
TTTGCTGCCTTTCTGTTCTGGGCCATGTCCAATGGGTCTTGCAGATGCAACATTTGTATA
>gi|78096842|gb|CY005106.1| Influenza A virus (A/mallard duck/ALB/98/1985(H6N2)) segment 4, complete sequence
AGCAAAAGCAGGGGAATATGATTGCAATCATAATACTTGCAATAGTGGTCTCTACCAGCA
AGTCAGACAGGATCTGCATTGGTTACCATGCAAACAACTCGACAACACAAGTGGACACAA
TATTAGAGAAGAATGTGACAGTGACACACTCAGTGGAGCTCCTAGAAAACCAGAAGGAGA
ATAGATTCTGCAGAGTCTTGAATAAAGCGCCACTGGATCTAATGGACTGCACCACTGAGG
GTTGGATCCTTGGAAACCCCCGATGTGATAACTTACTCGGTGATCAAAGTTGGTCATACA
TAGTAGAGAGGCCTGATGCCCAAAATGGGATATGTTACCCAGGGGTATTGAAGGAGACGG
AAGAGCTGAAAGCACTCATTGGGTCTATAGATAGCATACAAAGATTTGAAATGTTTCCCA
AGAGCACGTGGACCGGGGTAGATACTAATAGCGGAGTTACGAGCGCTTGCCCCTACAATG
GTGAATCTTCCTTTTACAGGAATCTGTTGTGGATAATAAAAATAAGATCTGATCCGTACT
CATTGATCAAGGGGACATATACCAATACAGGCTCTCAGCCAATCTTATATTTCTGGGGTG
TGCACCATCCTCCAGATGAAGCTGAGCAAGCTAACTTGTATGGAATTGGTACCCGGTATG
TTAGGATGGGAACTGAAAGTATGAATTTTGCCAAAGGTCCTGAAATAGCAGGCAGACCAC
CTGCGAATGGGCAACGAGGAAGAATTGATTATTATTGGTCTGTGTTGAAGCCAGGAGAAA
CCTTGAATGTGGAATCCAATGGAAATTTAATAGCTCCTTGGTATGCTTACAAGTTCACTA
GTTCCAGAAACAAGGGAGCTATTTTCAAATCAGACCTTCCAATTGAGAATTGTGATGCTG
TCTGTCAAACTTTAGCTGGAGCAATAAATACAAACAAAACCTTCCAAAATATTAGTCCAG
TCTGGATTGGAGAATGCCCCAAATATGTTAAAAGTAAGAGCCTAAAACTAGCAACTGGTC
TGAGAAATGTTCCACAGGCAGAAACAAGAGGATTGTTTGGAGCAATAGCTGGGTTTATAG
AAGGAGGATGGACAGGTATGGTAGACGGATGGTACGGATACCACCATGAAAATTCACAGG
GGTCTGGTTATGCAGCAGATAAAGAAAGCACTCAGAAAGCAATAGACGGGATCACCAATA
AAGTCAATTCAATCATTGACAAAATGAACACACAATTTGAGGCAGTAGAGCATGAGTTCT
CAAGTCTCGAAAGGAGAATAGGCAATCTGAACAAAAGAATGGAAGATGGATTTTTAGACG
TGTGGACATACAATGCTGAACTTCTGGTTCTACTGGAAAATGAGAGGACTTTGGACATGC
ATGATGCTAATGTAAAGAATCTACATGAAAAGGTGAAATCACAATTAAGGGATAATGCAA
AGGATTTGGGTAATGGGTGTTTTGAATTTTGGCACAAATGCGACAATGAATGCATCAACT
CAGTTAAAAATGGCACATATGACTACCCAAAGTACCAGGAAGAGAGCAGACTTAATAGGC
AGGAAATAAAATCAGTGATGCTGGAAAATCTGGGAGTATACCAAATCCTTGCTATTTATA
GTACGGTATCGAGCAGTCTGGTTTTGGTGGGACTGATCATTGCCATGGGTCTTTGGATGT
GCTCAAATGGCTCAATGCAATGCAAGATATGTATATAATTAGAAAAAAACACCCTTGTTT
CTACT
