# Supplementary material for: A global phylogenetic analysis in order to determine the host species and geography dependent features present in the evolution of avian H9N2 influenza hemagglutinin
Source: PeerJ. 2014 Oct 30;2:e655. doi: 10.7717/peerj.655 (PMC4217197; doi:10.7717/peerj.655)
Supplement: Supplemental Information 5 — There are two directories one for the protein sequences and a second for the nucleotide sequences. There are also two MEGA files that include the nucleotide alignment (.mas file) and the phylogenetic trees (.mts file). [file peerj-02-655-s005.zip › Raw Nucleotide Data/pheasant.fasta]

>gi|451798689|gb|KC555089.1| Influenza A virus (A/pheasant/United Arab Emirates/D1521/2011(H9N2)) segment 4 hemagglutinin (HA) gene, complete cds
AATTTCTTAACTATCAAAATGGAAGCAATATCACTGATGACTATACTACTGGTGGTAACA
ACAAGTAATGCAGATAAAATCTGCATCGGCCACCAATCAACGAACTCCACAGAAACTGTA
GACACGCTAACAGAAACAAATGTTCCTGTAACACAAGCTAAAGAATTGCTCCACACAGAG
CACAATGGAATGCTATGTGCAACAAATCTGGGACGTCCTCTCATTCTAGACACATGCACT
ATTGAAGGACTGATCTATGGCAACCCATCTTGTGACATGCTGCTGGGAGGAAGGGAATGG
TCCTACATCGTCGAAAGACCATCAGCAGTAAATGGAACATGCTACCCTGGAAATGTAGAA
AACTTAGAGGAACTTAGAACACTTTTTAGCTCCTCTAGTTCTTATCAAAGAATCCAACTC
TTCCCAGACTCGATCTGGAATGTGACTTACACTGGGACAAGCAAATCATGTTCAGATTCA
TTCTATAGGAATATGAGATGGTTAATTCAAAAGAATGGGCTTTATCCAGTTCAAGATGCC
CAGTACACAAACAATCGGGGAAAGGACATTCTTTTCGTGTGGGGCATACATCATCCACCC
ACCGATACTGTGCAGACGAATTTATACACAAGGACCGACACAACAACAAGCGTAACAACG
GAGAATTTAGATAGGACCTTCAAACCATTGATAGGGCCAAGGCCCCTTGTCAATGGTCTA
ATTGGAAGAATTAATTACTATTGGTCAGTACTAAAACCAGGCCAAACGTTGCGAGTAAGA
TCAAATGGGAACCTAATTGCCCCATGGTTTGGACATGTTCTCTCAGGAGAGAGCCATGGG
AGAATCCTGAGAACTGATTTAAGCAACGGTAATTGTGTGGTACAATGTCAAACTGAAAAA
GGTGGCCTAAACAGTACATTGCCATTTCACAACATCAGCAAATATGCATTTGGGACCTGT
CCCAAATATATTGGAGTCAAGAGTCTCAAACTGGCAATCGGCCTGAGAAACGTGCATGCT
AGGTCAAGTAGAGGACTATTCGGAGCAATAGCTGGATTCATAGAAGGAGGTTGGCCAGGA
CTAGTCGCCGGTTGGTATGGTTTCCAGCATTCAAATGATCAAGGGGTTGGTATGGCTGCA
GATAGGGTTTCAACTCAAAAGGCAGTTGACAAAATAACATCCAAGGTAAATAATATAGTT
GACAAGATGAACAAGCAATATGAAATAATTGATCATGAATTCAGTGAGGTTGAAACTAGA
CTCAATATGATCAATAATAAGATTGATGATCAAATACAAGACATATGGGCATATAATGCA
GAGTTGCTAGTACTACTTGAGAATCAGAAAACGCTCGATGAGCATGATGCAAACGTGAAC
AATCTATACAACAAGGTGAAAAGGGCCCTGGGCTCCAATGCAATGGAAGATGGAAAGGGC
TGTTTCGAGCTGTACCATAAATGTGATGACCAATGCATGGAAACAATTCAGAACGGAACA
TATAATAGGAGAAAGTACACAGAGGAATCAAGGCTAGAAAGGCAGAAAATAGAGGGGGTT
AAACTGGAAGCTGAAGGGACTTACAAGATCCTTTCCATTTATTCGACTGTCGCCTCATCT
CTTGTGCTTGCAATGGGGTTTGCTGCCTTTTTATTCTGGGCTATGTCCAATGGATCATGC
AGGTGCAACATTTGTATATAATTAGT
>gi|451798651|gb|KC555105.1| Influenza A virus (A/pheasant/United Arab Emirates/D1307.B/2011(H9N2)) segment 4 hemagglutinin (HA) gene, complete cds
AATTTCTTAACTATCAAAATGGAAGCAATATCACTGATGACTATACTACTGGTGGTAACA
ACAAGTAATGCAGATAAAATCTGCATCGGCCACCAATCAACGAACTCCACAGAAACTGTA
GACACGCTAACAGAAACAAATGTTCCTGTAACACAAGCTAAAGAATTGCTCCACACAGAG
CACAATGGAATGCTATGTGCAACAAATCTGGGACGTCCTCTCATTCTAGACACATGCACT
ATTGAAGGACTGATCTATGGCAACCCATCTTGTGACATGCTGCTGGGAGGAAGGGAATGG
TCCTACATCGTCGAAAGACCATCAGCAGTAAATGGAACATGCTACCCTGGAAATGTAGAA
AACTTAGAGGAACTTAGAACACTTTTTAGCTCCTCTAGTTCTTATCAAAGAATCCAACTC
TTCCCAGACTCGATCTGGAATGTGACTTACACTGGGACAAGCAAATCATGTTCAGATTCA
TTCTATAGGAATATGAGATGGTTAACTCAAAAGAATGGGCTTTATCCAGTTCAAGATGCC
CAGTACACAAACAATCGGGGAAAGGACATTCTTTTCGTGTGGGGCATACATCATCCACCC
ACCGATACTGTGCAGACGAATTTATACACAAGGACCGACACAACAACAAGCGTAACAACG
GAGAATTTAGATAGGACCTTCAAACCATTGATAGGGCCAAGGCCCCTTGTCAATGGTCTA
ATTGGAAGAATTAATTACTATTGGTCAGTACTAAAACCAGGCCAAACGTTGCGAGTAAGA
TCAAATGGGAACCTAATTGCCCCATGGTTTGGACATGTTCTCTCAGGAGAGAGCCATGGG
AGAATCCTGAGAACTGATTTAAGCAACGGTAATTGTGTGGTACAATGTCAAACTGAAAAA
GGTGGCCTAAACAGTACATTGCCATTTCACAACATCAGCAAATATGCATTTGGGACCTGT
CCCAAATATATTGGAGTCAAGAGTCTCAAACTGGCAATCGGCCTGAGAAACGTGCATGCT
AGGTCAAGTAGAGGACTATTCGGAGCAATAGCTGGATTCATAGAAGGAGGTTGGCCAGGA
CTAGTCGCCGGTTGGTATGGTTTCCAGCATTCAAATGATCAAGGGGTTGGTATGGCTGCA
GATAGGGTTTCAACTCAAAAGGCAGTTGACAAAATAACATCCAAGGTAAATAATATAGTT
GACAAGATGAACAAGCAATATGAAATAATTGATCATGAATTCAGTGAGGTTGAAACTAGA
CTCAATATGATCAATAATAAGATTGATGATCAAATACAAGACATATGGGCATATAATGCA
GAGTTGCTAGTACTACTTGAGAATCAGAAAACGCTCGATGAGCATGATGCAAACGTGAAC
AATCTATACAACAAGGTGAAAAGGGCCCTGGGCTCCAATGCAATGGAAGATGGAAAGGGC
TGTTTCGAGCTGTACCATAAATGTGATGACCAATGCATGGAAACAATTCAGAACGGAACA
TATAATAGGAGAAAGTACACAGAGGAATCAAGGCTAGAAAGGCAGAAAATAGAGGGGGTT
AAACTGGAAGCTGAAGGGACTTACAAGATCCTTTCCATTTATTCGACTGTCGCCTCATCT
CTTGTGCTTGCAATGGGGTTTGCTGCCTTTTTATTCTGGGCTATGTCCAATGGATCATGC
AGGTGCAACATTTGTATATAATTAGT
>gi|523789069|gb|KF259089.1| Influenza A virus (A/pheasant/Hong Kong/WF288W/2007(H9N2)) segment 4 hemagglutinin (HA) gene, complete cds
ATGGAAGTAGTATCACTAATAACTATACTACTAGTAATAACAGTAAGCAATGCGGATAAA
ATCTGCATTGGCTACCAATCAACAAACTCCACCGAAACTGTAGACACGCTAACCGAAAAC
AATGTTCCTGTGACACATGCCAAAGAGTTGCTTCACACAGAACACAATGGGATGCTATGT
GCAACAAATCTGGGACGTCCTCTTATTCTAGACACCTGTACCATTGAAGGACTAATCTAT
GGCAACCCTTCTTGTGATCTACTGCTGGGAGGAAGAGAATGGTCCTATATTGTCGAAAGA
CCATCGGCTGTTAATGGACTGTGTTACCCCGGAAATGTAGAAAACCTAGAAGAATTAAGG
TCACTTTTTAGCTCTGCTAGTTCTTACCAAAGAATCCAAATCTTCCCAGACACAATCTGG
AATGTGTCTTACAGTGGAACAAGCAAAGCATGTTCAGATTCATTCTACAGAAGCATGAGG
TGGTTGACTCAAAAGAACAATGCTTACCCTGTTCAAGACGCCCAATACACAAATAATAAA
GGAAGGAACATTCTTTTCATGTGGGGCATAAATCACCCACCCACTGATACTGCGCAGACA
AATCTATACACAAGGACTGACACAACAACAAGTGTGGCGACAGAAGATATAAATAGGACC
TTCAAACCATTGATAGGGCCAAGGCCTCTTGTCAATGGTCTGCAAGGAAGGATTGACTAT
TATTGGGCGGTGTTGAAACCAGGTCAGACATTGCGAATAAGATCCAACGGGAATCTAATC
GCTCCATGGTATGGACACATTCTGTCAGGGGAGAGTCACGGAAGAATCCTGAAAACGGAT
TTAAACAGTGGTAACTGTATAGTGCAATGTCAAACAGAAAGAGGTGGCTTGAATACTACA
TTGCCATTCCACAACGTAAGCAAGTACGCATTTGGAAATTGCCCAAAATATGTTGGAGTA
AAGAGTCTTAAATTGGCAGTCGGCCTGAGGAATGTGCCTGCTAGATCAAGTAGAGGGCTA
TTTGGAGCCATAGCTGGTTTCATAGAAGGAGGTTGGTCAGGATTGGTTGCTGGTTGGTAT
GGGTTCCAGCATTCAAATGATCAAGGAACTGGTATGGCTGCAGATAGAGACTCGACTCAA
AAGGCAATTGACAAAATAACGTCCAAAGTAAATAATATAGTCGATAAAATGAACAAACAG
TATGAAATTATTGATCATGAATTCAGCGAAATTGAAACTAGACTCAATATGATCAACAAT
AAGATTGATGACCAAATTCAAGACATATGGGCATATAATGCTGAATTGCTAGTACTGCTT
GAAAATCAGAAAACGCTCGATGAGCATGATGCAAATGTAAACAATCTGTATAACAAAGTG
AAGAGGGCACTGGGTTCCAATGCATTGGAAGATGGGAAAGGATGCTTCGAGYTATACCAT
AAATGCGATAACCAGTGCATGGAGACAATTCGAAACGGGACCTATAACAGAAGAAAGTAT
AAAGAGGAATCAAGACTAGAGAGACAGAAAATAGAGGGGGTCAAACTGGAATCTGAAGGA
ACCTACAAAATCCTCACCATTTATTCGACTGTCGCCTCATCTCTTGTTATTGCAATGGGG
TTCGCTGCCTTCTTGTTCTGGGCCATGTCCAATGGATCTTGCAGATGCAACATTTGTATA
TGA
>gi|157381999|gb|CY024536.1| Influenza A virus (A/pheasant/Shantou/21583/2005(H9N2)) segment 4 sequence
ATGGAAACAATACCACTAATGACTATACTACTAATGGTAACAGCAATCAATGCAGATAAA
ATCTGCATAGGCTACCAATCAACAAACTCCACAGAAACTGTGGACACGCTAACAGAAACC
AATGTTCCTGTGACACAGGCCAAAGAACTGCTCCACACAGAGCACAATGGAATGCTGTGT
GCAACAAATCTGGGACATCCTCTCATTTTGGACACTTGTACTATTGAAGGACTGATCTAT
GGCAACCCTTCTTGTGACCTGCTGTTGGGAGGAAGAGAATGGTCCTATATCGTCGAAAGA
CCATCGGCTGTCAATGGGATGTGTTACCCCGGGAATGTGGAAAACCTAGAGGAACTAAGG
TTGCTTTTCAGTTCCGCTAGTTCCTACCAAAGAGTCCAGATCTTTCCAGACACGATCTGG
AATGTGACTTACAGTGGAACAAGCAGTGCATGTTCAAATTCATTCTACAGGAGCATGAGG
TGGTTGACTCAAAAGGACAACACTTACCCAGTTCAAGACGCCCAATACACAAATAATAGA
GGAAAGAGTATTCTTTTCATGTGGGGCATAAATCACCCACCCACTGATACTGTACAGACA
AATCTGTACACAAGAACCGACACCACAACAAGTGTAACAACAGAAGATATAAATAGGGCC
TTCAAACCAGTGATAGGGCCAAGGCCCCTTGTTAATGGTCTGCAGGGAAGAATTGATTAT
TATTGGTCTGTATTAAAACCAGGTCAAACATTACGAGTAAGATCCAATGGGAATCTAATC
GCTCCATGGTATGGACACATCCTTTCAGGAGAAAGCCATGGAAGAATCCTGAAGAGTGAT
TTAAACAGTGGTAACTGTGTAGTGCAATGTCAGACTGAAAGGGGCGGCTTAAACACTACA
TTGCCGTTCCACAATGTCAGTAAATATGCATTTGGAAACTGCCCAAAATACGTTGGAGTA
AAGAGTCTCAAATTGGCAGTTGGTATGAGGAATGTACCTGCTAGATCAAGTAGAGGACTA
TTTGGGGCCATAGCTGGATTCATAGAGGGAGGTTGGCCAGGGCTAGTCGCTGGTTGGTAT
GGGTTTCAGCATTCTAATGATCAAGGGGTTGGTATGGCTGCAGATAGAGACTCAACTCAA
AAGGCAATTGATAAAATTACATCCAAAGTGAATAATATAGTCGATAAGATGAACAAGCAA
TATGAAATTATTGATCATGAATTCAGCGAGATTGAAACTAGACTCAATATGATCAATAAT
AAGATTGATGACCAAATACAAGATATATGGGCATATAACGCAGAATTGCTAGTGCTGCTT
GAAAATCAGAAAACACTCGATGAACATGATTCAAATGTAAATAATCTATATAACAAAGTG
AAAAGGGCACTGGGCTCCAATGCAATAGAAGATGGGAAAGGATGTTTCGAGTTATATCAT
AAATGTGATGATCAGTGCATGGAGACAATTCGAAACGGAACCTACAACAGGGGAAAGTAT
AAAGAGGAATCAAAACTAGAAAGGCAGAAAATAGAAGGGGTCAAGCTGGAATCTGAGGGA
ACTTACAAAATCCTAACCATTTATTCAACTGTCGCC
>gi|157381980|gb|CY024528.1| Influenza A virus (A/pheasant/Shantou/17033/2005(H9N2)) segment 4 sequence
ATGGAAACAATACCACTAATGACTATACTACTAATGGTAACAGCAATCAATGCAGATAAA
ATCTGCATAGGCTACCAATCAACAAACTCCACAGAAACTGTGGATACGCTAACAGAAACC
AATGTTCCTGTGACACAGGCCAAAGAACTGCTCCACACAGAGCACAATGGAATGCTGTGT
GCAACAAATCTGGGACATCCTCTCATTTTGGACACTTGTACTATTGAAGGACTGATCTAT
GGCAACCCTTCTTGTGACCTGCTGTTGGGAGGAAGAGAATGGTCCTATATCGTCGAAAGA
CCATCGGCTGTCAATGGGATGTGTTACCCCGGGAATGTGGAAAACCTAGAGGAACTAAGG
TTGCTTTTCAGTTCCGCTAGTTCCTACCAAAGAGTCCAGATCTTTCCAGACACGATCTGG
AATGTGACTTACAGTGGAACAAGCAGTGCATGTTCAAATTCATTCTACAGAAGCATGAGG
TGGTTGACTCAAAAGGACAACACTTACCCAGTTCAAGACGCCCAATACACAAATAATAGA
GGAAAGAGTATTCTTTTCATGTGGGGCATAAATCACCCACCCACTGATACTGTACAGACA
AATCTGTACACAAGAACCGACACCACAACAAGTGTAACAACAGAAGATATAAATAGGGCC
TTCAAACCAGTGATAGGGCCAAGGCCCCTTGTTAATGGTCTGCAGGGAAGAATTGATTAT
TATTGGTCTGTATTAAAACCAGGTCAAACATTACGAGTAAAATCCAATGGGAATCTAATC
GCTCCATGGTATGGACACATCCTTTCAGGAGAAAGCCATGGAAGAATCCTGAAGAGTGAT
TTAAACAGTGGTAACTGTGTAGTGCAATGTCAGACTGAAAGGGGCGGCTTAAACACTACA
TTGCCGTTCCACAATGTCAGTAAATATGCATTTGGAAACTGCCCAAAATACGTTGGAGTA
AAGAGTCTCAAATTGGCAGTTGGTATGAGGAATGTACCTGCTAGATCAAGTAGAGGACTA
TTTGGGGCCATAGCTGGATTCATAGAGGGAGGTTGGCCAGGGCTAGTCGCTGGTTGGTAT
GGGTTTCAGCATTCTAATGATCAAGGGGTTGGTATGGCTGCAGATAGAGACTCAACTCAA
AAGGCAATTGACAAAATTACATCCAAAGTGAATAATATAGTCGATAAGATGAACAAGCAA
TATGAAATTATTGATCATGAATTCAGCGAGATTGAAACTAGACTCAATATGATCAATAAT
AAGATTGATGACCAAATACAAGATATATGGGCATATAACGCAGAATTGCTAGTGCTGCTT
GAAAATCAGAAAACACTCGATGAACATGATGCAAATGTAAATAATCTATATAACAAAGTG
AAGAGGGCACTGGGCTCCAATGCAATAGAAGATGGGAAAGGATGTTTCGAGTTATATCAT
AAATGTGATGATCAGTGCATGGAGACAATTCGAAACGGAACCTACAACAGGGGAAAGTAT
AAAGAGGAATCAAGACTAGAAAGGCAGAAAATAGAAGGGGTCAAGCTGGAATCTGAGGGA
ACTTACAAAATCCTAACCATTTATTCAACTGTCGCCTCATCTCTT
>gi|157381961|gb|CY024520.1| Influenza A virus (A/pheasant/Shantou/11551/2005(H9N2)) segment 4 sequence
ATGGAAACAGTATCACTAATAACTATGCTACTAGTAGTAACAGTAAGCAATGCAGATAAA
ATCTGCATCGGCTACCAATCAACAAACTCCACAGAAACTGTAGACACACTAACAGAAAAC
AATGTCCCTGTGACACATGCCAAAGAATTGCTCCACACAGAGCACAATGGGATGCTGTGT
GCAACAAACTTGGGACATCCTCTTATTCTAGACACCTGTACCATTGAAGGACTAATCTAT
GGCAATCCTTCTTGTGATCTACTGTTGGGAGGAAGAGAATGGTCCTACATCGTCGAGAGA
CCATCGGCTGTTAATGGATTGTGTTACCCCGGGAATGTAGAAAATCTAGAAGAGCTAAGG
TCACTTTTTAGTTCTGCTAGTTCTTATCAAAGGATCCAGATTTTTCCAGACACAATCTGG
AATGTGTCTTACAGTGGGACAAGCAAAGCATGTTCAGATTCATTCTACAGAAGCATGAGA
TGGTTGACCCAAAAGAACAACGCTTACCCTATTCAAGACGCCCAATACACAAATAATCGA
GAAAAGAACATTCTTTTCATGTGGGGCATAAATCACCCACCCACCGATACTGCGCAGACA
AATCTGTACACAAGAACCGACACAACAACAAGTGTGGCAACAGAAGAAATAAATAGGACC
TTCAAACCATTGATAGGACCAAGGCCTCTTGTCAATGGTTTACAGGGAAGAATTGATTAT
TATTGGTCGGTATTGAAACCAGGTCAAACACTGCGAATAAGATCCAATGGGAATCTAATA
GCTCCATGGTATGGACACATTCTTTCAGGAGAGAGCCACGGAAGAATCCTGAAGACTGAT
TTAAAAAGGGGTAGCTGTACAGTGCAATGTCAGACAGAAAAAGGTGGCTTAAACACAACA
TTGCCATTCCAAAATGTAAGTAAGTATGCATTTGGAAACTGCTCGAAATATGTTGGAGTA
AAGAGTCTCAAACTTGCAGTTGGTCTGAGGAATGTGCCTTCTAGATCTAGTAGAGGACTA
TTCGGGGCCATAGCTGGATTCATAGAGGGAGGTTGGTCAGGACTAGTTGCTGGTTGGTAT
GGATTCCAGCATTCAAATGACCAAGGGGTTGGTATGGCAGCAGATAGAGACTCAACCCAA
AAGGCAATTGATAAAATAACATCCAAAGTGAATAACATAGTCGATAAAATGAACAAACAG
TATGAAATTATTGATCATGAATTCAGTGAGGTTGAAACTAGACTTAACATGATCAATAAT
AAGATTGATGATCAAATTCAAGACATATGGGCATATAACGCAGAATTGCTAGTGCTGCTT
GAAAACCAGAAAACACTCGATGAGCATGATGCAAATGTAAACAATCTATATAATAAAGTG
AAGAGGGCATTAGGTTCCAATGCAGTGGAAGATGGGAAAGGATGTTTCGAGCTATACCAC
AAATGTGATGACCAGTGCATGGAGACAATTCGGAACGGGACCTACAACAGGAGGAAGTAT
CAAGAGGAATCAAAATTAGAAAGACAGAAAATAGAGGGGGTCAAGCTGGAATCTGAAGGA
ACTTACAAAATCCTCACCATTTATTCGACTGTCGCCTCATCTCTT
>gi|157381923|gb|CY024504.1| Influenza A virus (A/pheasant/Shantou/1578/2005(H9N2)) segment 4 sequence
ATGGAAACAATACCACTAATGACTATACTACTAATGGTAACAGCAATCAATGCAGATAAA
ATCTGCATAGGCTACCAATCAACAAACTCCACAGAAACTGTGGATACGCTAACAGAAACC
AATGTTCCTGTGACACAGGCCAAAGAACTGCTCCACACAGAGCACAATGGAATGCTGTGT
GCAACAAATCTGGGACATCCTCTCATTTTGGACACTTGTACTATTGAAGGACTGATCTAT
GGCAACCCTTCTTGTGACCTGCTGTTGGGAGGAAGAGAATGGTCCTATATCGTCGAAAGA
CCATCGGCTGTCAATGGGATGTGTTACCCCGGGAATGTAGAAAACCTAGAGGAACTAAGG
TTGCTTTTCAGTTCCGCTAGTTCCTACCAAAGAGTCCAGATCTTTCCAGACACGATCTGG
AATGTGACTTACAGTGGAACAAGCAGTGCATGTTCAAATTCATTCTACAGGAGCATGAGG
TGGTTGACTCAAAAGGACAACACTTACCCTGTTCAAGACGCCCAATACACAAATAATAGA
GGAAAGAGTATTCTTTTCATGTGGGGCATAAATCACCCACCCACTGATACTGTACAGACA
AATCTGTACACAAGAACCGACACCACAACAAGTGTAACAACAGAAGATATAAATAGGGCC
TTCAAACCAGTGATAGGGCCAAGGCCCCTTGTTAATGGTCTGCAGGGAAGAATTGATTAT
TATTGGTCTGTATTAAAACCAGGTCAAACATTACGAGTAAAATCCAATGGGAATCTGATC
GCTCCATGGTATGGACACATCCTTTCAGGAGAAAGCCATGGAAGAATCCTGAAGAGTGAT
TTAAACAGTGGTAACTGTGTAGTGCAATGTCAGACTGAAAGGGGCGGCTTAAACACTACA
TTGCCGTTCCACAATGTCAGTAAATATGCATTTGGAAACTGCCCAAAATACGTTGGAGTA
AAGAGTCTCAAATTGGCAGTTGGTATGAGGAATGTACCTGCTAGATCAAGTAGAGGACTA
TTTGGGGCCATAGCTGGATTCATAGAGGGAGGTTGGCCAGGGCTAGTCGCTGGTTGGTAT
GGGTTTCAGCATTCTAATGATCAAGGGGTTGGTATGGCTGCAGATAGAGACTCAACTCAA
AAGGCAATTGACAAAATTACATCCAAAGTGAATAATATAGTCGATAAGATGAACAAGCAA
TATGAAATTATTGATCATGAATTCAGCGAGATTGAAACTAGACTCAATATGATCAATAAT
AAGATTGATGACCAAATACAAGATATATGGGCATATAACGCAGAATTGCTAGTGCTGCTT
GAAAATCAGAAAACACTCGATGAACATGATGCAAATGTAAATAATCTATATAACAAAGTG
AAGAGGGCACTGGGCTCCAATGCGATAGAAGATGGGAAAGGATGTTTCGAGTTATATCAT
AAATGTGATGATCAGTGCATGGAGACAATTCGAAACGGAACCTACAACAGGGGAAAGTAT
AAAGAGGAATCAAGACTAGAAAGGCAGAAAATAGAAGGGGTCAAGCTGGAATCTGAGGGA
ACTTACAAAATCCTAACCATTTATTCAACTGTCGCCTCATCTCTT
>gi|157381715|gb|CY024488.1| Influenza A virus (A/pheasant/Shantou/111/2005(H9N2)) segment 4 sequence
ATGGAAACATTATCAATAATAACTATACTACTAGTGATAACAGTAAGCAATGCAGATAAA
ATCTGTATCGGTTACCAATCAACAAACTCCACAGAAACTGTAGACACACTAACAGAAAAC
AATGTCCCTGTGACACATGCCAAAGAATTGCTCCACACAGAGCACAATGGGATGCTGTGT
GCAACAGATCTGGGACATCCCCTTATTCTAGACACCTGTACCATTGAAGGACTAGTCTAT
GGCAACCCTTCTTGTGATCTACTGTTGGGAGGAAGGGAATGGTCCTACATCGTCGAAAGA
CCATCGGCTGTTAATGGATTGTGTTACCCCGGGAATGTAGAAAACCTAGAAGAACTAAGG
TCACTTTTTAGTTCTGCTAGTTCTTACCAAAGGATCCAAATCTTTCCAGACACAATCTGG
AATGTGTCTTACAGTGGAACAAGCAAAGCATGTTCAGATTCATTCTACAGAAGCATGAGA
TGGTTGACCCAAAAGAATAACGCTTACCCTGTTCAAGATGCCCAATACACAAATAATCGA
GGGAAGAGCATCCTTTTCATATGGGGCATAAATCACCCACCCACTGATACAGCGCAGACA
AATCTGTACACAAGGACTGACACAACAACAAGTGTGGCAACAGAAGATATAAATAGGACC
TTCAAACCATTGATAGGGCCAAGGCCCCTTGTCAATGGTCTACAGGGAAGAATTGATTAT
TATTGGTCGGTATTGAAACCTGGTCAAACACTGCGCGTAAGGTCCAATGGGAATCTAATC
GCTCCATGGTATGGGCACATTCTTTCAGGAGAGAGCCATGGAAGAATCCTGAAGACTGAT
TTAAAAAGTGGTCACTGTGCGGTGCAATGTCAGACAGAAAAGGGTGGCTTAAATACAACA
TTGCCATTCCAAAATGTGAGTAGGTATGCATTTGGAAACTGCCCGAAATATGTTGGAATA
AAGAGTCTCAAACTGGCAGTCGGTCTGAGGAATGTGCCTGCTAGATCAAGTAGAGGACTA
TTCGGGGCCATAGCTGGATTCATAGAGGGAGGCTGGTCAGGGCTAGTTGCTGGTTGGTAT
GGGTTCCAGCATTCTAATGATCAAGGGGTTGGTATGGCAGCAGATAGAGACTCAACTCAA
AAGGCAGTTGACAAAATAACATCTAAAGTGAATAACATAGTCGATAAAATGAACAAACAA
TATGAAATTATTGATCATGAATTCAGCGAAGTTGAAACTAGACTCAACATGATCAATAAT
AAGATTGATGACCAAATCCAAGACATATGGGCATATAACGCAGAATTGCTAGTGCTGCTT
GAAAACCAGAAAACACTCGATGAGCATGATGCGAATGTAAACAACCTATATAATAAAGTG
AAGAGGGCATTGGGCTCCAATGCAGTGGAAGATGGGAAAGGATGTTTCGAGTTATACCAT
AAATGTGATAACCAGTGCATGGAGACAATTCGGAATGGGACATACAACAGGAGGAAGTAT
AAAGAGGAATCCAATTTGGAAAGACAGAAAATAGAAGGGGTCAAGCTGGAATCTGAAGGA
ACTTACAAAATCCTCACCATTTATTCGACTGTCGCCTCATCTCTT
>gi|157381650|gb|CY024464.1| Influenza A virus (A/pheasant/Shantou/7814/2004(H9N2)) segment 4 sequence
GATAAAATCTGCATAGGCTACCAATCAACAAACTCCACAGAAACTGTGGATACGCTAACA
GAAACCAATGTTCCTGTGACACAGGCCAAAGAACTGCTCCACACAGAGCACAATGGAATG
CTGTGTGCAACAAATCTGGGACATCCTCTCATTTTGGACACTTGTACTATTGAAGGACTG
ATCTATGGCAACCCTTCTTGTGACCTGCTGTTGGGAGGAAGAGAATGGTCCTATATCGTC
GAAAGACCATCGGCTGTCAATGGGATGTGTTACCCCGGGAATGTAGAAAACCTAGAGGAA
CTAAGGTTGCTTTTCAGTTCCGCTAGTTCCTACCAAAGAGTCCAGATCTTTCCAGACACG
ATCTGGAATGTGACTTACAGTGGAACAAGCAGTGCATGTTCAAATTCATTCTACAGGAGC
ATGAGGTGGTTGACTCAAAAGGACAACACTTACCCTGTTCAAGACGCCCAATACACAAAT
AATAGAGGAAAGAGTATTCTTTTCATGTGGGGCATAAATCACCCACCCACTGATACTGTA
CAGACAAATCTGTACACAAGAACCGACACCACAACAAGTGTAACAACAGAAGATATAAAT
AGGGCCTTCAAACCAGTGATAGGGCCAAGGCCCCTTGTTAATGGTCTGCAGGGAAGAATT
GATTATTATTGGTCTGTATTAAAACCAGGTCAAACATTACGAGTAAAATCCAATGGGAAT
CTAATCGCTCCATGGTATGGACACATCCTTTCAGGAGAAAGCCATGGAAGAATCCTGAAG
AGTGATTTAAACAGTGGTAACTGTGTAGTGCAATGTCAGACTGAAAGGGGCGGCTTAAAC
ACTACATTGCCGTTCCACAATGTCAGTAAATATGCATTTGGAAACTGCCCAAAATACGTT
GGAGTAAAGAGTCTCAAATTGGCAGTTGGTATGAGGAATGTACCTGCTAGATCAAGTAGA
GGACTATTTGGGGCCATAGCTGGATTCATAGAGGGAGGTTGGCCAGGTCTAGTCGCTGGT
TGGTATGGGTTTCAGCATTCTAATGATCAAGGGGTTGGTATGGCTGCAGATAGAGACTCA
ACTCAAAAGGCAATTGACAAAATTACATCCAAAGTGAATAATATAGTCGATAAGATGAAC
AAGCAATATGAAATTATTGATCATGAATTCAGCGAGATTGAAACTAGACTCAATATGATC
AATAATAAGATTGATGACCAAATACAAGATATATGGGCATATAACGCAGAATTGCTAGTG
CTGCTTGAAAATCAGAAAACACTCGATGAACATGATGCAAATGTAAATAATCTATATAAC
AAAGTGAAGAGGGCACTGGGCTCCAATGCGATAGAAGATGGGAAAGGATGTTTCGAGTTA
TATCATAAATGTGATGATCAGTGCATGGAGACAATTCGAAACGGAACCTACAACAGGGGA
AAGTATAAAGAGGAATCAAGACTAGAAAGGCAGACAATAGAAGGGGTCAAGCTGGAATCT
GAGGGAACTTACAAAATCCTAACCATTTATTCAACTGTCGCCTCATCTCTT
>gi|157381629|gb|CY024456.1| Influenza A virus (A/pheasant/Shantou/7501/2004(H9N2)) segment 4 sequence
ATGGAAACAATACCACTAATGACTATACTACTAATGGTAACAGCAATCAATGCAGATAAA
ATCTGCATAGGCTACCAATCAACAAACTCCACAGAAACTGTGGATACGCTAACAGAAACC
AATGTTCCTGTGACACAGGCCAAAGAACTGCTCCACACAGAGCACAATGGAATGCTGTGT
GCAACAAATCTGGGACATCCTCTCATTTTGGACACTTGTACTATTGAAGGACTGATCTAT
GGCAACCCTTCTTGTGACCTGCTGTTGGGAGGAAGAGAATGGTCCTATATCGTCGAAAGA
CCATCGGCTGTCAATGGGATGTGTTACCCCGGGAATGTAGAAAACCTAGAGGAACTAAGG
TTGCTTTTCAGTTCCGCTAGTTCCTACCAAAGAGTCCAGATCTTTCCAGACACGATCTGG
AATGTGACTTACAGTGGAACAAGCAGTGCATGTTCAAATTCATTCTACAGGAGCATGAGG
TGGTTGACTCAAAAGGGCAACACTTACCCTGTTCAAGACGCCCAATACACAAATAATAGA
GGAAAGAGTATTCTTTTCATGTGGGGCATAAATCACCCACCCACTGATACTGTACAGACA
AATCTGTACACAAGAACCGACACCACAACAAGTGTAACAACAGAAGATATAAATAGGGCC
TTCAAACCAGTGATAGGGCCAAGGCCCCTTGTTAATGGTCTGCAGGGAAGAATTGATTAT
TATTGGTCTGTATTAAAACCAGGTCAAACATTACGAGTAAAATCCAATGGGAATCTAATC
GCTCCATGGTATGGACACATCCTTTCAGGAGAAAGCCATGGAAGAATCCTGAAGAGTGAT
TTAAACAGTGGTAACTGTGTAGTGCAATGTCAGACTGAAATGGGCGGCTTAAACACTACA
TTGCCGTTCCACAATGTCAGTAAATATGCATTTGGAAACTGCCCAAAATACGTTGGAGTA
AAGAGTCTCAAATTGGCAGTTGGTATGAGGAATGTACCTGCTAGATCAAGTAGAGGACTA
TTTGGGGCCATAGCTGGATTCATAGAGGGAGGTTGGCCAGGGCTAGTCGCTGGTTGGTAT
GGGTTTCAGCATTCTAATGATCAAGGGGTTGGTATGGCTGCAGATAGAGACTCAACTCAA
AAGGCAATTGACAAAATTACATCCAAAGTGAATAATATAGTCGATAAGATGAACAAGCAA
TATGAAATTATTGATCATGAATTCAGCGAGATTGAAACTAGACTCAATATGATCAATAAT
AAGATTGATGACCAAATACAAGATATATGGGCATATAACGCAGAATTGCTAGTGCTGCTT
GAAAATCAGAAAACACTCGATGAACATGATGCAAATGTAAATAATCTATATAACAAAGTG
AAGAGGGCACTGGGCTCCAATGCGATAGAAGATGGGAAAGGATGTTTCGAGTTATATCAT
AAATGTGATGATCAGTGCATGGAGACAATTCGAAACGGAACCTACAACAGGGGAAAGTAT
AAAGAGGAATCAAGACTAGAAAGGCAGAAAATAGAAGGGGTCAAGCTGGAATCTGAGGGA
ACTTACAAAATCCTAACCATTTATTCAACTGTCGCCTCATCTCTT
>gi|157381587|gb|CY024440.1| Influenza A virus (A/pheasant/Shantou/7315/2004(H9N2)) segment 4 sequence
GATAAAATCTGCATTGGCTACCAATCAACAAACTCAACAGAAACTGTAGACACGCTAACC
GAAAACAATGTTCCTGTGACACATGCCAAAGAATTGCTTCACACAGAGCACAATGGGATG
CTATGTGCAACAAATCTGGGACGCCCTCTTATTCTAGACACCTGTACCATTGAAGGACTC
ATCTATGGCAACCCTTCTTGTGATCTACTGCTGGGAGGAAGAGAATGGTCCTATATTGTC
GAAAGACCATCGGCTGTTAATGGATTGTGTTACCCCGGAATTGTAGAAAACCTAGAAGAA
CTAAGGTCACTTTTTAGCTCTGCTAGTTCTTACCAAAGAATCCAGATCTTCCCAGACACA
ATCTGGAATGTGTCTTACAGTGGAACAAGCAAAGCATGTTCAGATTCATTCTACAGAAGC
ATGAGGTGGTTGACTCAAAAGAACAACGCTTACCCTGTTCAAGACGCCCAATACACAAAT
AATAGAGGAAGGAACATTCTTTTCATGTGGGGCATAAATCACCCACCCACTGATACTGCG
CAGACAAATCTGTACACAAGGACTGACACAACAACAAGTGTGGCGACAGAAGATATAAAT
AGGACCTTCAAACCATTGATAGGGCCAAGGCCTCTTGTCAATGGTCTGCAAGGAAGGATT
GATTATTATTGGGCGGTATTGAAACCAGGTCAGACATTGCGAGTAAGATCCAACGGGAAT
CTCATCGCTCCATGGTATGGACACATTCTTTCAGGGGAGAGTCACGGAAGAATCCTGAAA
ACGGATTTAAACAGTGGTAACTGTGTAGTGCAATGTCAAACAGAAAGAGGTGGCTTAAAT
ACTACATTGCCATTCCACAACGTAAGTAAGTACGCATTTGGAAACTGCCCAAAATATGTT
GGAGTAAAGAGTCTCAAATTGGCAGTCGGTCTGAGGAATGTGCCTGCTAGATCAAGTAGA
GGACTATTTGGAGCCATAGCTGGTTTCATAGAGGGAGGTTGGTCAGGATTAGTTGCTGGT
TGGTATGGGTTCCAGCATTCAAATGATCAAGGAACTGGTATGGCGGCAGATAGAGACTCA
ACTCAAAAGGCAATTGACAAAATAACGTCCAAAGTAAATAATATAGTCGATAAAATGAAC
AAACAGTATGAAATTATCGGTCATGAATTCAGCGAGGTTGAAACTAGACTCAATATGATC
AATAATAAGATTGATGACCAAATTCAAGACATATGGGCATATAACGCAGAATTGCTAGTA
CTGCTTGAAAATCAGAAAACGCTCGATGAGCATGATGCAAATGTAAACAATCTATATAAC
AAAGTGAAGAGGGCACTGGGTTCCAATGCAGTGGAAGATGGGAAAGGATGCTTCGAGCTA
TACCATAAATGCGATGACCAGTGCATGGAGACAATTCGAAACGGGACCTATAACAGAAGA
AAGTATAAAGAGGAATCAAGACTAGAGAGACAGAAAATAGAAGGGGTCAAACTGGAATCT
GAAGGAACCTACAAAATCCTCACCATTTATTCGACTGTCGCCTCATCTCTT
>gi|157381545|gb|CY024424.1| Influenza A virus (A/pheasant/Shantou/6893/2004(H9N2)) segment 4 sequence
ATGGAAACAATACCACTAATGACTATACTACTAATGGTAACAGCAATCAATGCAGATAAA
ATCTGCATAGGCTACCAATCAACAAACTCCACAGAAACTGTGGATACGCTAACAGAAACC
AATGTTCCTGTGACACAGGCCAAAGAACTGCTCCACACAGAGCACAATGGAATGCTGTGT
GCAACAAATCTGGGACATCCTCTCATTTTGGACACTTGTACTATTGAAGGACTGATCTAT
GGCAACCCTTCTTGTGACCTGCTGTTGGGAGGAAGAGAATGGTCCTATATCGTCGAAAGA
CCATCGGCTGTCAATGGGATGTGTTACCCCGGGAATGTAGAAAACCTAGAGGAACTAAGG
TTGCTTTTCAGTTCCGCTAGTTCCTACCAAAGAGTCCAGATCTTTCCAGACACGATCTGG
AATGTGACTTACAGTGGAACAAGCAGTGCATGTTCAAATTCATTCTACAGGAGCATGAGG
TGGTTGACTCAAAAGGACAACACTTACCCTGTTCAAGACGCCCAATACACAAATAATAGA
GGAAAGAGTATTCTTTTCATGTGGGGCATAAATCACCCACCCACTGATACTGTACAGACA
AATCTGTACACAAGAACCGACACCACAACAAGTGTAACAACAGAAGATATAAATAGGGCC
TTCAAACCAGTGATAGGGCCAAGGCCCCTTGTTAATGGTCTGCAGGGAAGAATTGATTAT
TATTGGTCTGTATTAAAACCAGGTCAAACATTACGAGTAAAATCCAATGGGAATCTAATC
GCTCCATGGTATGGACACATCCTTTCAGGAGAAAGCCATGGAAGAATCCTGAAGAGTGAT
TTAAACAGTGGTAACTGTGTAGTGCAATGTCAGACTGAAAGGGGCGGCTTAAACACTACA
TTGCCGTTCCACAATGTCAGTAAATATGCATTTGGAAACTGCCCAAAATACGTTGGAGTA
AAGAGTCTCAAATTGGCAGTTGGTATGAGGAATGTACCTGCTAGATCAAGTAGAGGACTA
TTTGGGGCCATAGCTGGATTCATAGAGGGAGGTTGGCCAGGGCTAGTCGCTGGTTGGTAT
GGGTTTCAGCATTCTAATGATCAAGGGGTTGGTATGGCTGCAGATAGAGACTCAACTCAA
AAGGCAATTGACAAAATTACATCCAAAGTGAATAATATAGTCGATAAGATGAACAAGCAA
TATGAAATTATTGATCATGAATTCAGCGAGATTGAAACTAGACTCAATATGATCAATAAT
AAGATTGATGACCAAATACAAGATATATGGGCATATAACGCAGAATTGCTAGTGCTGCTT
GAAAATCAGAAAACACTCGATGAACATGATGCAAATGTAAATAATCTATATAACAAAGTG
AAGAGGGCACTGGGCTCCAATGCGATAGAAGATGGGAAAGGATGTTTCGAGTTATATCAT
AAATGTGATGATCAGTGCATGGAGACAATTCGAAACGGAACCTACAACAGGGGAAAGTAT
AAAGAGGAATCAAGACTAGAAAGGCAGAAAATAGAAGGGGTCAAGCTGGAATCTGAGGGA
ACTTACAAAATCCTAACCATTTATTCAACTGTCGCCTCATCTCTT
>gi|157381503|gb|CY024408.1| Influenza A virus (A/pheasant/Shantou/6607/2004(H9N2)) segment 4 sequence
GATAAAATCTGCATTGGCTACCAATCAACAAACTCCACAGAAACTGTAGACACGCTAACC
GAAAACAATGTTCCTGTGACACATGCCAAAGAATTGCTTCACACAGAGCACAACGGGATG
CTATGTGCAACAAATCTGGGACGTCCTCTTATTCTAGACACCTGTACCATTGAAGGACTC
ATCTATGGCAACCCTTCTTGTGATCTACTGCTGGGAGGAAGAGAATGGTCCTATATTGTC
GAAAGACCATCGGCTGTTAATGGATTGTGTTACCCCGGAAATGTAGAAAACCTAGAAGAA
CTAAGGTCACTTTTTAGCTCTGCTAGTTCTTACCAAAGAATCCAGATCTTCCCAGACACA
ATCTGGAATGTGTCTTACAGTGGAACAAGCAAAGCATGTTCAGATTCATTCTACAGAAGC
ATGAGGTGGTTGACTCAAAAGAACAACGCTTACCCTGTTCAAGACGCCCAATACACAAAT
AATAGAGGAAGGAACATTCTTTTCATGTGGGGCATAAATCACCCACCCACTGATACTGCG
CAGACAAATCTGTACACAAGGACTGACACAACAACAAGTGTGGCGACAGAAGATATAAAT
AGGACCTTCAAACCATTGATAGGGCCAAGGCCTCTTGTCAATGGTCTGCAAGGAAGGATT
GATTATTATTGGGCGGTATTGAAACCAGGTCAGACATTGCGAGTAAGATCCAACGGGAAT
CTAATCGCTCCATGGTATGGACACATTCTTTCAGGGGAGAGTCACGGAAGAATCCTGAAA
ACGGATTTAAACAGTGGTAACTGTGTAGTGCAATGTCAAACAGAAAGAGGTGGCTTGAAT
ACTACATTGCCATTCCACAACGTAAGTAAGTACGCATTTGGAAACTGCCCAAAATATGTT
GGAGTAAAGAGTCTCAAATTGGCAGTCGGTCTGAGGAATGTGCCTGCTAGATCAAGTAGA
GGACTATTTGGAGCCATAGCTGGTTTCATAGAGGGGGGTTGGTCAGGATTAGTTGCTGGT
TGGTATGGGTTCCAGCATTCAAATGATCAAGGAACTGGTATAGCTGCAGATAGAGACTCA
ACTCAAAAGGCAATTGACAAAATAACGTCCAAAGTAAATAATATAGTCGATAAAATGAAC
AAACAGTATGAAATTATCGATCATGAATTCAGCGAGGTTGAAACTAGACTCAATATGATC
AATAATAAGATTGATGACCAAATTCAAGACATATGGGCATATAACGCAGAATTGCTAGTA
CTGCTTGAAAATCAGAAAACGCTCGATGAGCATGATGCAAATGTAAACAATCTATATAAC
AAAGTGAAGAGGGCACTGGGTTCCAATGCAGTGGAAGATGGGAAAGGATGCTTCGAGCTA
TACCATAAATGCGATGACCAGTGCATGGAGACAATTCGAAACGGGACCTATAACAGAAGA
AAGTATAAAGAGGAATCAAGACTAGAGAGACAGAAAATAGAAGGGGTCAAACTGGAATCT
GAAGGAACCTACAAAATCCTCACCATTTATTCGACTGTCGCCTCATCTCTT
>gi|157381311|gb|CY024336.1| Influenza A virus (A/pheasant/Shantou/5588/2004(H9N2)) segment 4 sequence
GATAAAATCTGCATTGGCTACCAATCAACAAACTCCACAGAAACTGTAGACACGCTAACC
GAAAACAATGTTCCTGTGACACATGCCAAAGAATTGCTTCACACAGAGCACAATGGGATG
CTATGTGCAACAAATCTGGGACGTCCTCTTATTCTAGACACCTGTACCATTGAAGGACTC
ATCTATGGCAACCCTTCTTGTGATCTACTGCTGGGAGGAAGAGAATGGTCCTATATTGTC
GAAAGACCATCGGCTGTTAATGGATTGTGTTACCCCGGAAATGTAGAAAACCTAGAAGAA
CTAAGGTCACTTTTTAGCTCTGCTAGTTCTTACCAAAGAATCCAGATCTTCCCAGACACA
ATCTGGAATGTGTCTTACAGTGGAACAAGCAAAGCATGTTCAGATTCATTCTACAGAAGC
ATGAGGTGGTTGACTCAAAAGAACAACGCTTACTCTGTTCAAGACGCCCAATACACAAAT
AATAGAGGAAGGAACATTCTTTTCATGTGGGGCATAAATCACCCACCCACTGATACTGCG
CAGACAAATCTGTACACAAGGACTGACACAACAACAAGTGTGGCGACAGAAGATATAAAT
AGGACCTTCAAACCATTGATAGGGCCAAGGCCTCTTGTCAATGGTCTGCAAGGAAGGATT
GATTATTATTGGGCGGTATTGAAACCAGGTCAGACATTGCGAGTAAGATCCAACGGGAAT
CTAATCGCTCCATGGTATGGACACATTCTTTCAGGGGAGAGTCACGGAAGAATCCTGAAA
ACGGATTTAAACAGTGGTAACTGTGTAGTGCAATGTCAAACAGAAAGAGGTGGCTTGAAT
ACTACATTGCCATTCCACAACGTAAGTAAGTACGCATTTGGAAACTGCCCAAAATATGTT
GGAGTAAAGAGTCTCAAATTGGCAGTCGGTCTGAGGAATGTGCCTGCTAGATCAAGTAGA
GGACTATTTGGAGCCATAGCTGGTTTCATAGAGGGAGGTTGGTCAGGATTAGTTGCTGGT
TGGTATGGGTTCCAGCATTCAAATGATCAAGGAACTGGTATGGCTGCAGATAGAGACTCA
ACTCAAAAGGCAATTGACAAAATAACGTCCAAAGTAAATAATATAGTCGATAAAATGAAC
AAACAGTATGAAATTATCGATCATGAATTCAGCGAGGTTGAAACTAGACTCAATATGATC
AATAATAAGATTGATGACCAAATTCAAGACATATGGGCATATAACGCAGAATTGCTAGTA
CTGCTTGAAAATCAGAAAACGCTCGATGAGCATGATGCAAATGTAAACAATCTATATAAC
AAAGTGAAGAGGGCACTGGGTTCCAATGCAGTGGAAGATGGGAAAGGATGCTTCGAGCTA
TACCATAAATGCGATGACCAGTGCATGGAGACAATTCGAAACGGGACCTATAACAGAAGA
AAGTATAAAGAGGAATCAAGACTAGAGAGACAGAAAATAGAAGGGGTCAAACTGGAATCT
GAAGGAACCTACAAAATCCTCACCATTTATTCGACTGTCGCCTCATCTCTT
>gi|157381247|gb|CY024320.1| Influenza A virus (A/pheasant/Shantou/2290/2004(H9N2)) segment 4 sequence
ATGGAAACAATACCACTAATGACTATACTACTAATGGTAACAGTAATCAATGCAGATAAA
ATCTGCATAGGCTACCAATCAACAAACTCCACAGAAACTGTGGATACGCTAACAGAAACC
AATGTTCCTGTAACACAGGCCAAAGAACTGCTCCACACAGAGCACAATGGAATGCTGTGT
GCAACAAATCTGGGACATCCTCTCATTTTGGACACTTGTACTATTGAAGGACTGATCTAT
GGCAACCCTTCTTGTGACCTGCTGTTGGGAGGAAGAGAATGGTCCTATATCGTCGAAAGA
CCATCGGCTGTCAATGGGATGTGTTACCCCGGGAATGTAGAAAACCTAGAGGAACTAAGG
TTGCTTTTCAGTTCTGCTAGTTCCTACCAAAGGGTCCAGATCTTTCCAGACACGATCTGG
AATGTGACTTACAGTGGAACAAGCAGTGCATGTTCAAATTCATTCTACAGGAGCATGAGG
TGGTTGACTCAAAAGGACAACACTTACCCTGTTCAAGACGCCCAATACACAAATAATAGA
GGAAAGAGTATTCTTTTCATGTGGGGCATAAATCACCCACCCACTGATACTGTACAGACA
AATCTGTACACAAGGACCGACACCACAACAAGTGTAACAACAGAAGATATAAATAGGGCC
TTCAAACCAGTGATAGGGCCAAGGCCCCTTGTTAATGGTCTGCAGGGAAGAATTGATTAT
TATTGGTCTGTATTAAAACCAGGTCAAACATTACGAGTAAGATCCAATGGGAATCTAATC
GCTCCATGGTATGGACACATCCTTTCAGGAGAAAGCCATGGAAGAATCCTGAAGAGTGAT
TTAAACAGTGGTAACTGTGTAGTGCAATGTCAGACTGAAAGGGGCGGCTTAAACACTACA
TTGCCGTTCCACAATGTCAGTAAATATGCATTTGGAAACTGCCCAAAATACGTTGGAGTA
AAGAGTCTCAAATTAGCAGTTGGTATGAGGAATGTACCTGCTAGATCAAGTAGAGGACTG
TTTGGGGCCATAGCTGGATTCATAGAGGGAGGTTGGCCAGGGCTAGTCGCTGGTTGGTAT
GGGTTCCAGCATTCAAATGATCAAGGGGTTGGTATGGCTGCAGATAGAGACTCAACTCAA
AAGGCAATTGACAAAATTACATCCAAAGTGAATAATATAGTCGATAAGATGAACAAGCAA
TATGAAATTATTGATCATGAATTCAGCGAGATTGAAACTAGACTCAATATGATCAATAAT
AAGATTGATGACCAAATACAAGACATATGGGCATATAACGCAGAATTGCTAGTACTGCTT
GAAAATCAGAAAACACTCGATGAACATGATGCAAATGTAAATAATCTATATAACAAAGTG
AAGAGGGCACTGGGCTCTAATGCGATGGAAGATGGGAAAGGATGTTTCGAGTTATATCAT
AAATGTGATGATCAGTGCATGGAGACAATTCGAAACGGAACCTACAACAGGGGAAAGTAT
AAAGAGGAATCAAGACTAGAAAGGCAGAAAATAGAAGGGGTCAAGCTGGAATCTGAGGGA
ACTTACAAAATCCTAACCATTTATTCAACTGTCGCCTCATCTCTT
>gi|157381028|gb|CY024272.1| Influenza A virus (A/pheasant/Shantou/841/2004(H9N2)) segment 4 sequence
GATAAAATCTGCATAGGCTACCAATCAACAAACTCCACAGAAACTGTGGATACGCTAACA
GAAACCAATGTTCCTGTGACACAGGCCAAAGAGCTGCTCCACACAGAGCACAATGGAATG
CTGTGTGCAACAAATCTGGGACATCCTCTCATTTTGGACACTTGTACTATTGAAGGACTG
ATCTATGGCAACCCTTCTTGTGACCTGCTGTTGGGAGGAAGAGAATGGTCCTATATCGTC
GAAAGACCATCGGCTGTCAATGGGATGTGTTATCCCGGGAATGTAGAAAACCTAGAGGAA
CTAAGGTTGCTTTTCAGTTCTGCTAGTTCCTACCAAAGGGTCCAGATCTTTCCAGACACG
ATCTGGAATGTGACTTACAGTGGAACAAGCAGTGCATGTTCAAATTCATTCTACAGGAGC
ATGAGGTGGTTGACTCAAAAGGACAACACTTACCCTGTTCAAGACGCCCAATACACAAAT
AATAGAGGAAAGAGTATTCTTTTCATGTGGGGCATAAATCACCCGCCCACTGATACTGTA
CAGACAAATCTGTACACAAGGACCGACACCACAACAAGTGTAACAACAGAAGATATAAAT
AGGGCCTTCAAACCAGTGATAGGGCCAAGGCCCCTTGTCAATGGTCTGCAGGGAAGAATT
GATTATTATTGGTCTGTATTAAAACCAGGTCAAACATTACGAGTAAGATCCAATGGGAAC
CTAATCGCTCCATGGTATGGACACATCCTTTCAGGAGAAAGCCATGGAAGAATCCTGAAG
AGTGATTTAAACAGTGGTAACTGTGTAGTGCAATGTCAGACTGAAAGGGGCGGCTTAAAC
ACTACATTGCCGTTCCACAATGTCAGTAAATATGCATTTGGAAACTGCCCAAAATACGTT
GGAGTAAAGAGTCTCAAATTGGCAGTTGGTATGAGGAATGTACCTGCTAGATCAAGTAGA
GGACTATTTGGGGCCATAGCTGGATTCATAGAGGGAGGTTGGCCAGGGCTAGTAGCTGGT
TGGTATGGGTTCCAGCATTCAAATGATCAAGGGGTTGGTATGGCTGCAGATAGAGACTCA
ACTCAAAGGGCAATTGACAAAATTACATCCAAAGTGAATAATATAGTCGATAAGATGAAC
AAGCAATATGAAATTATTGATCATGAATTCAGCAAGATTGAAACTAGACTCAATATGATC
AATAATAAGATTGATGACCAAATACAAGACATATGGGCATATAACGCAGAATTGCTAGTA
CTGCTTGAAAATCAGAAAACACTCGATGAACATGATGCAAATGTAAATAATCTATATAAC
AAAGTGAAGAGGGCACTGGGCTCTAATGCGATGGAAGATGGGAAAGGATGTTTCGAGTTA
TATCATAAATGTGATGATCAGTGCATGGAGACAATTCGAAACGGAACCTACAACAGGGGA
AAGTATAAAGAGGAATCAAGACTAGAAAGGCAGAAAATAGAAGGGGTCAAGCTGGAATCT
GAGGGAACTTACAAAATCCTAACCATTTATTCAACTGTCGCCTCATCTCTT
>gi|157380941|gb|CY024240.1| Influenza A virus (A/pheasant/Shantou/45/2004(H9N2)) segment 4 sequence
GATAAAATCTGCATCGGTTACCAATCAACAAACTCCACAGAAACAGTAGACACGCTAACA
GAAAACAATGTCCCTGTGACACATGCCAAAGAATTGCTCCACACAGAGCACAATGGGATG
CTATGTGCAACAAATCTGGGACATCCTCTTATTCTAGACTCCTGTACCATTGAAGGACTA
ATCTATGGCAACCCTTCTTGTGATCTACTGTTGGGAGGAAGAGAATGGTCCTACATCGTC
GAAAGACCATCGGCTGTTAATGGATTGTGTTACCCCGGGAATGTAGAAAACCTAGAAGAA
CTAAGGTCACTTTTTAGTTCTGCTAGTTCTTACCAAAGGATCCAGATCTTTCCAGACACA
ATCTGGAATGTGTCTTACAGTGGGACAAGCAAAGCATGTTCAGATTCATTCTACAGAAGC
ATGAGATGGTTGACCCAAAAGAACAACGCTTACCCTGTTCAAGACGCCCAATACACAAAT
AATAGAGGGAAAAACATTCTTTTCATGTGGGGCATAAATCACCCACCCACCGATACAGCG
CAGACAAATCTGTACACAAGGACTGACACCACAACAAGTGTGGCAACAGAAGATATAAAT
AGGACCTTCAAACCATTGATAGGGCCAAGGCCTCTTGTCAATGGTCTACAGGGAAGAATT
GATTATTATTGGTCAGTATTGAAACCAGGTCAAACACTGCGAGTACGGTCCAATGGGAAT
CTAATCGCTCCATGGTATGGACACATTCTTTCAGGAGAGAGCCATGGAAGAATTCTGAAG
ACTGATTTAAAGAGTGGTAATTGTGCAGTGCAATGTCAGACAGAAAAAGGTGGCTTGAAT
ACAACATTGCCATTCCAAAATGTAAGTAAGTACGCATTTGGAAACTGCCCGAAATATGTT
GGAGTAAAGAGTCTCAAATTAGCAGTTGGTCTGAGGAATGTGCCTGCTAGATCAAGTAGA
GGACTATTCGGGGCCATAGCTGGATTCATAGAGGGAGGTTGGTCAGGGTTAGTTGCTGGT
TGGTATGGGTTCCAGCATTCAAATGATCAAGGGGTTGGTATGGCAGCAGATAGAGACTCA
ACTCAAAAGGCAATTGACAAAATAACATCCAAAGTTAATAACATAGTCGATAAAATGAAC
AAACAGTATGAAATTATTGATCATGAATTCAGCGAAGTTGAAAATAGACTCAACATGATC
AATAATAAGATTGATGACCAAATCCAGGACATATGGGCATATAACGCAGAATTGCTAGTG
CTGCTTGAAAACCAGAAAACACTCGATGAGCATGATGCGAATGTAAACAATCTATATAAT
AGAGTGAAGAGGGCATTGGGTTCCAATGCAGTAGAAGATGGGAAAGGATGCTTCGAGCTA
TACCATAAATGTGATGACCAGTGCATGGAGACAATTCGGAACGGGACCTACAACAGGAGG
AAGTACAAAGAGGAATCCAAATTAGAAAGACAGAAAATAGAAGGGGTCAAGCTGGAATCT
GAAGGAACTTACAAAATCCTCACCATTTATTCGACTGTCGCCTCATCTCTT
>gi|157380881|gb|CY024216.1| Influenza A virus (A/pheasant/Shantou/4709/2003(H9N2)) segment 4 sequence
GATAAAATCTGCATAGGCTACCAATCAACAGACTCCACAGAAACTGTGGATACGCTAACA
GAAACCAATGTTCCTGTAACACAGGCCAAAGAACTGCTCCACACAGAGCACAATGGAATG
CTGTGTGCAACAAATCTGGGACATCCTCTCATTTTGGACACTTGTACTATTGAAGGACTG
ATCTATGGCAACCCTTCTTGTGACCTGCTGTTGGGAGGAAGAGAATGGTCCTATATCGTC
GAAAGACCATCGGCTGTCAATGGGATGTGTTACCCCGGGAATGTAGAAAACCTAGAGGAA
CTAAGGTTGCTTTTCAGTTCTGCTAGTTCCTACCAAAGGGTCCAGATCTTTCCAGACACG
ATCTGGAATGTGACTTACAGTGGAACAAGCAGTGCATGTTCAAATTCATTCTACAGGAGC
ATGAGGTGGTTGACTCAAAAGGACAACACTTACCCTGTTCAAGACGCCCAATACACAAAT
AATAGAGGAAAGAGTATTCTTTTCATGTGGGGCATAAATCACCCACCCACTGATACTGTA
CAGACAAATCTGTACACAAGGACCGACACCACAACAAGTGTAACAACAGAAGATATAAAT
AGGGCCTTCAAACCAGTGATAGGGCCAAGGCCCCTTGTTAATGGTCTGCAGGGAAGAATT
GATTATTATTGGTCTGTATTAAAACCAGGCCAAACATTACGAGTAAGATCCAATGGGAAT
CTAATCGCTCCATGGTATGGACACATCCTTTCAGGAGAAAGCCATGGAAGAATCCTGAAG
AGTGATTTAAACAGTGGTAACTGTGTAGTGCAATGTCAGACTGAAAGGGGCGGCTTAAAC
ACTACATTGCCGTTCCACAATGTCAGTAAATATGCATTTGGAAACTGCCCAAAATACGTC
GGAGTAAAGAGTCTCAAATTGGCAGTTGGTATGAGGAATGTACCTGCTAGATCAAGTAGA
GGACTGTTTGGGGCCATAGCTGGATTCATAGAGGGAGGTTGGCCAGGGCTAGTCGCTGGT
TGGTATGGGTTCCAGCATTCAAATGATCAAGGGGTTGGTATGGCTGCAGATAGAGAATCA
ACTCAAAAGGCAATTGACAAAATTACATCCAAAGTGAATAATATAGTCGATAAGATGAAC
AAGCAATATGAAATTATTGATCATGAATTCAGCGAGATTGAAACTAGACTCAATATGATC
AATAATAAGATTGATGACCAAATACAAGACATATGGGCATATAACGCAGAATTGCTAGTA
CTGCTTGAAAATCAGAAAACACTCGATGAACATGATGCAAATGTAAATAATCTATATAAC
AAAGTGAAGAGGGCACTGGGCTCTAATGCGATGGAAGATGGGAAAGGATGTTTCGAGTTA
TATCATAAATGTGATGATCAGTGCATGGAGACAATTCGAAACGGAACCTACAACAGGGGA
AAGTATAAAGAGGAATCAAGACTAGAAAGGCAGAAAATAGAAGGGGTCAAGCTGGAATCT
GAGGGAACTTACAAAATCCTAACCATTTATTCAACTGTCGCCTCATCTCTT
>gi|157380824|gb|CY024192.1| Influenza A virus (A/pheasant/Shantou/4469/2003(H9N2)) segment 4 sequence
GATAAAATCTGCATAGGCTACCAATCAACAAACTCTACAGAAACTGTGGATACGCTAACA
GAAACCAATGTTCCTGTAACACAGGCCAAAGAACTGCTCCACACAGAGCACAATGGAATG
CTGTGTGCAACAAATCTGGGACATCCTCTCATTTTGGACACTTGTACTATTGAAGGACTG
ATCTATGGCAACCCTTCTTGTGACCTGCTGTTGGGAGGAAGAGAATGGTCCTATATCGTC
GAAAGACCATCGGCTGTCAATGGGGTGTGTTACCCCGGGAATGTAGAAAACCTAGAGGAA
CTAAGGTTGCTTTTCAGTTCTGCTAGTTCCTACCAAAGGGTCCAGATCTTTCCAGACACG
ATCTGGAATGTGACTTACAGTGGAACAAGCAGTGCATGTTCAAATTCATTCTACAGGAGC
ATGAGGTGGTTGACTCAAAAGGACAACACTTACCCTGTTCAAGACGCCCAATACACAAAT
AATAGAGGAAAGAGTATTCTTTTCATGTGGGGCATAAATCACCCACCCACTGATACTGTA
CAGACAAATCTGTACACAAGGACCGACACCACAACAAGTGTAACAACAGAAGATATAAAT
AGGGCCTTCAAACCAGTAATAGGGCCAAGGCCCCTTGTTAATGGTCTGCAGGGAAGAATT
GATTATTATTGGTCTGTATTAAAACCAGGTCAAACATTACGAGTAAGATCCAATGGGAAT
CTAATCGCTCCATGGTATGGACACATCCTTTCAGGAGAAAGCCATGGAAGAATCCTGAAG
AGTGATTTAAACAGTGGTAACTGTGTAGTGCAATGTCAAACTGAAAGGGGCGGCTTAAAC
ACTACATTGCCGTTCCACAATGTCAGTAAATATGCATTTGGAAACTGCCCAAAATACGTT
GGAGTAAAGAGTCTCAAATTGGCAGTTGGTATGAGGAATGTACCTGCTAGATCAAGTAGA
GGACTGTTTGGGGCCATAGCTGGATTCATAGAGGGAGGTTGGCCAGGGCTAGTCGCTGGT
TGGTATGGGTTCCAGCATTCAAATGATCAAGGGGTTGGTATGGCTGCAGATAGAGACTCA
ACTCAAAGGGCAATTGACAAAATTACATCCAAAGTGAATAATATAGTCGATAAGATGAAC
AAGCAATATGAAATTATTGATCATGAATTCAGCGAAATTGAAACTAGACTCAATATGATC
AATAATAAGATTGATGACCAAATACAAGACATATGGGCATATAACGCAGAATTGCTAGTA
CTGCTTGAAAATCAGAAAACACTCGATGAACATGATGCAAATGTAAATAATCTATATAAC
AAAGTGAAGAGGGCACTGGGCTCTAATGCGATGGAAGATGGGAAAGGATGTTTCGAGTTA
TATCATAAATGTGATGATCAGTGCATGGAGACAATTCGAAACGGAACCTACAACAGGGGA
AAGTATAAAGAGGAATCAAGACTAGAAAGGCAGAAAATAGAAGGGGTCAAGCTGGAATCT
GAGGGAACTTACAAAATCCTAACCATTTATTCAACTGTCGCCTCATCTCTT
>gi|157380786|gb|CY024176.1| Influenza A virus (A/pheasant/Shantou/4340/2003(H9N2)) segment 4 sequence
GATAAAATCTGCATCGGTTACCAATCAACAAACTCCACAGAAACTGTAGACACGCTAACA
GAAAACAATGTCCCTGTGACACATGCCAAAGAATTGCTCCACACAGAGCACAATGGGATG
CTGTGTGCAACAGATCTGGGACATCCCCTTATTCTAGACACCTGTACCATTGAAGGACTA
ATCTATGGCAACCCTTCTTGTGACCTACTGTTGGGAGGAAGGGAATGGTCCTACATCGTC
GAAAGACCATCGGCTGTTAATGGATTGTGTTACCCCGGGAATGTAGAAAACCTAGAAGAA
CTAAGGTCACTTTTTAGTTTTGCTAGTTCTTACCAAAGGATCCAGATCTTTCCAGACACA
ATCTGGAATGTGTCTTACAGTGGGACAAGCAAAGCATGTTCAGATTCATTCTACAGAAGC
ATGAGATGGTTGACCCAAAAGAATAACGCTTATCCTATTCAAGATGCCCAATACACAAAT
AATCAAGGGAAGAACATCCTTTTCATGTGGGGCATAAATCACCCACCCACCGATACAGCG
CAGACAAATCTGTACACAAGGACTGACACAACAACAAGTGTGGCAACAGAAGATATAAAT
AGGACCTTCAAACCATTGATAGGGCCAAGGCCTCTTGTCAATGGTCTACAGGGAAGAATT
GATTATTATTGGTCGGTATTGAAACCTGGTCAAACACTGCGAGTAAGGTCCAATGGGAAT
CTAATCGCTCCATGGTATGGACACATTCTTTCAGGAGAGAGCCATGGAAGAATCCTGAAG
ACTGATTTAAAAAGTGGTAACTGTGCGGTGCAATGTCAGACAGAAAAGGGTGGCTTAAAT
ACAACATTGCCATTCCAAAATGTGAGTAAGTACGCATTCGGAAACTGCCCGAAATATGTT
GGAGTAAAGAGTCTCAAACTGGCAGTTGGTCTGAGGAATGTGCCTGCTAGATCAAGTAGA
GGACTATTCGGGGCCATAGCTGGATTCATAGAGGGAGGTTGGTCAGGGCTAGTTGCTGGT
TGGTACGGGTTCCAGCATTCTAATGATCAAGGGGTTGGTATGGCAGCAGATAGAGACTCA
ACTCAAAAGGCAATTGACAAAATAACATCCAAAGTGAATAACATAGTCGATAAAATGAAC
AAACAGTATGAAATTATTGATCATGAATTCAGCGAAGTTGAAACTAGACTCAACATGATC
AATAATAAGATTGATGACCAAATCCAAGACATATGGGCATATAACGCAGAATTGCTAGTG
CTGCTTGAAAACCAGAAAACACTCGATGAGCATGATGCGAATGTAAACAATCTATATAAT
AAAGTGAAGAGAGCATTGGGCTCCAATGCAGTGGAAGATGGGAAAGGATGTTTCGAGTTA
TACCATAAATGTGATGACCAGTGCATGGAGACAATTCGGAATGGGACATACAACAGGAGG
AAGTATAAAGAGGAATCCAATTTAGAAAGACAGAAAATAGAAGGGGTAAAGCTGGAATCT
GAAGGAACTTACAAAATCCTCACCATTTATTCGACTGTCGCCTCATCTCTT
>gi|157380748|gb|CY024160.1| Influenza A virus (A/pheasant/Shantou/4116/2003(H9N2)) segment 4 sequence
GATAAAATCTGCATAGGCTACCAATCAACAAACTCCACAGAAACTGTGGATACGCTAACA
GAAACCAATGTTCCTGTGACACAGGCCAAAGAACTGCTCCACACAGAGCACAATGGAATG
CTGTGTGCAACAAATCTGGGACATCCTCTCATTTTGGACACTTGTACTATTGAAGGACTG
ATCTATGGCAACCCTTCTTGTGACCTGCTGTTGGGAGGAAGAGAATGGTCCTATATCGTC
GAAAGACCATCGGCTGTCAATGGGATGTGTTACCCCGGGAATGTAGAAAACCTAGAGGAA
CTAAGGTTGCTTTTCAGTTCTGCTAGTTCCTACCAAAGGATCCAGATCTTTCCAGACACG
ATCTGGAATGTGACTTACAGTGGAACAAGCAGTGCATGTTCAAATTCATTCTACAGGAGC
ATGAGGTGGTTGACTCAAAAGGACAACACTTACCCTGTTCAAGACGCCCAATACACAAAT
AATGGAGGAAAGAGTATTCTTTTCATGTGGGGCATAAATCACCCACCCACTGATACTGTA
CAGACAAATCTGTACACAAGGACCGACACCACAACAAGTGTAACAACAGAAGATATAAAT
AGGGCCTTCAAACCAGTGATAGGGCCAAGGCCCCTTGTTAATGGTCTGCAGGGAAGAATT
GATTATTATTGGTCTGTATTAAAACCAGGTCAAACATTACGAGTAAGATCCAATGGGAAT
CTAATCGCTCCATGGTATGGACACATCCTTTCAGGAGAAAGCCATGGAAGAATCCTGAAG
AGTGATTTAAACAGTGGTAACTGTGTAGTGCAATGTCAGACTGAAAGGGGCGGCTTAAAC
ACTACATTGCCGTTCCACAATGTCAGTAAATATGCATTTGGAAACTGCCCAAAATACGTT
GGAGTAAAGAGTCTCAAATTGGCAGTTGGTATGAGGAATGTACCTGCTAGATCAAGTAGA
GGACTATTTGGGGCCATAGCTGGATTCATAGAGGGAGGTTGGCCAGGGCTAGTAGCTGGT
TGGTATGGGTTCCAGCATTCAAATGATCAAGGGGTTGGTATGGCTGCAGATAGAGACTCA
ACTCAAAAGGCAATTGACAAAATTACATCCAAAGTGAATAATATAGTCGATAAGATGAAC
AAGCAATATGAAATTATTGATCATGAATTCAGCGAGATTGAAACTAGACTCAATATGATC
AATAATAAGATTGATGACCAAATACAAGACATATGGGCATATAACGCAGAATTGCTAGTA
CTGCTTGAAAATCAGAAAACACTCGATGAACATGATGCAAATGTAAATAATCTATATAAC
AAAGTGAAGAGGGCACTGGGCTCTAATGCGATGGAAGATGGGAAAGGATGTTTCGAGTTA
TATCATAAATGTGATGATCAGTGCATGGAGACAATTCGAAACGGAACCTACAACAGGGGA
AAGTATAAAGAGGAATCAAGACTAGAAAGGCAGAAAATAGAAGGGGTCAAGCTGGAATCT
GAGGGAACTTACAAAATCCTAACTATTTATTCAACTGTCGCCTCATCTCTT
>gi|157380672|gb|CY024128.1| Influenza A virus (A/pheasant/Shantou/3716/2003(H9N2)) segment 4 sequence
GATAAAATCTGCATCGGTTACCAATCAACAAACTCCACAGAAACAGTAGACACGCTAACA
GAAAACAATGTCCCTGTGACACATGCCAAAGAATTGCTCCACACAGAGCACAATGGGATG
CTATGTGCAACAAATCTGGGACATCCTCTTATTCTAGACTCCTGTACCATTGAAGGACTA
ATCTATGGCAACCCTTCTTGTGATCTACTGTTGGGAGGAAGAGAATGGTCCTACATCGTC
GAAAGACCATCGGCTGTTAATGGATTGTGTTACCCCGGGAATGTAGAAAACCTAGAAGAA
CTAAGGTCACTTTTTAGTTCTGCTAGTTCTTACCAAAGGATCCAGATCTTTCCAGACACA
ATCTGGAATGTGTCTTACAGTGGGACAAGCAAAGCATGTTCAGATTCATTCTACAGAAGC
ATGAGATGGTTGACCCAAAAGAACAACGCTTACCCTGTTCAAGACGCCCAATACACAAAT
AATAGAGGGAAAAACATTCTTTTCATGTGGGGCATAAATCACCCACCCACCGATACAGCG
CAGACAAATCTGTACACAAGGACTGACACCACAACAAGTGTGGCAACAGAAGATATAAAT
AGGACCTTCAAACCATTGATAGGGCCAAGGCCTCTTGTCAATGGTCTACAGGGAAGAATT
GATTATTATTGGTCAGTATTGAAACCAGGTCAAACACTGCGAGTACGGTCCAATGGGAAT
CTAATCGCTCCATGGTATGGACACATTCTTTCAGGAGAGAGCCATGGAAGAATTCTGAAG
ACTGATTTAAAGAGTGGTAATTGTGCAGTGCAATGTCAGACAGAAAAAGGTGGCTTGAAT
ACAACATTGCCATTCCAAAATGTAAGTAAGTACGCATTTGGAAACTGCCCGAAATATGTT
GGAGTAAAGAGTCTCAAACTAGCAGTTGGTCTGAGGAATGTGCCTGCTAGATCAAGTAGA
GGACTATTCGGGGCCATAGCTGGATTCATAGAGGGAGGTTGGTCAGGGTTAGTTGCTGGT
TGGTATGGGTTCCAGCATTCAAATGATCAAGGGGTTGGTATGGCAGCAGATAGAGACTCA
ACTCAAAAGGCAATTGACAAAATAACATCCAAAGTTAATAACATAGTCGATAAAATGAAC
AAACAGTATGAAATTATTGATCATGAATTCAGCGAAGTTGAAAATAGACTCAACATGATC
AATAATAAGATTGATGACCAAATCCAGGACATATGGGCATATAACGCAGAATTGCTAGTG
CTGCTTGAAAACCAGAAAACACTCGATGAGCATGATGCTAATGTAAACAATCTATATAAT
AGAGTGAAGAGGGCATTGGGTTCCAATGCAGTAGAAGATGGGAAAGGATGCTTCGAGCTA
TACCATAAATGTGATGACCAGTGCATGGAGACAATTCGGAACGGGACCTACAACAGGAGG
AAGTACAAAGAGGAATCCAAATTAGAAAGACAGAAAATAGAAGGGGTCAAGCTGGAATCT
GAAGGAACTTACAAAATCCTCACCATTTATTCGACTGTCGCCTCATCTCTT
>gi|157380634|gb|CY024112.1| Influenza A virus (A/pheasant/Shantou/3530/2003(H9N2)) segment 4 sequence
GATAAAATCTGCATAGGCTACCAATCAACAAACTCCACAGAAACTGTGGATACGCTAACA
GAAACCAATGTTCCTGTAACACAGGCCAAAGAACTGCTCCACACAGAGCACAATGGAATG
CTGTGTGCAACAAATCTGGGACATCCTCTCATTTTGGACACTTGTACTATTGAAGGACTG
ATCTATGGCAACCCTTCTTGTGACCTGCTGTTGGGAGGAAGAGAATGGTCCTATATCGTC
GAAAGACCATCGGCTGTCAATGGGATGTGTTACCCCGGGAATGTAGAAAACCTAGAGGAA
CTAAGGTTGCTTTTCAGTTCTGCTAGTTCCTACCAAAGGGTCCAGATCTTTCCAGACACG
ATCTGGAATGTGACTTACAGTGGAACAAGCAGTGCATGTTCAAATTCATTCTACAGGAGC
ATGAGGTGGTTGACTCAAAAGGACAACACTTACCCTGTTCAAGACGCCCAATACACAAAT
AATAGAGGAAAGAGTATTCTTTTCATGTGGGGCATAAATCACCCACCCACTGATACTGTA
CAGACAAATCTGTACACAAGGACCGACACCACAACAAGTGTAACAACAGAAGATATAAAT
AGGGCCTTCAAACCAGTGATAGGGCCAAGGCCCCTTGTTAATGGTCAGCAGGGAAGAATT
GATTATTATTGGTCTGTATTGAAACCAGGTCAAACATTACGAGTAAGATCCAATGGGAAT
CTAATCGCTCCATGGTATGGACACATCCTTTCAGGAGAAAGCCATGGAAGAATCCTGAAG
AGTGATTTAAACAGTGGTAACTGTGTAGTGCAATGTCAGACTGAAAGGGGCGGCTTAAAC
ACTACATTGCCGTTCCACAATGTCAGTAAATATGCATTTGGAAACTGCCCAAAATACGTT
GGAGTAAAGAGTCTCAAATTGGCAGTTGGTATGAGGAATGTACCTGCTAGATCAAGTAGA
GGACTGTTTGGGGCCATAGCTGGATTCATAGAGGGAGGTTGGCCAGGGCTAGTCGCTGGT
TGGTATGGGTTCCAGCATTCAAATGATCAAGGGGTTGGTATGGCTGCAGATAGAGACTCA
ACTCAAAGGGCAATTGACAAAATTACATCCAAAGTGAATAATATAGTCGATAAGATGAAC
AAGCAATATGAAATTATTGATCATGAATTCAGCGAGATTGAAACTAGACTCAATATGATC
AATAATAAGATTGATGACCAAATACAAGACATATGGGCATATAACGCAGAATTGCTAGTA
CTGCTTGAAAATCAGAAAACACTCGATGAACATGATGCAAATGTAAATAATCTATATAAC
AAAGTGAAGAGGGCACTGGGCTCTAATGCGATGGAAGATGGGAAAGGATGTTTCGAGTTA
TATCATAAATGTGATGATCAGTGCATGGAGACAATTCGAAACGGAACCTACAACAGGGGA
AAGTATAAAGAGGAATCAAGACTAGAAAGGCAGAAAATAGAAGGGGTCAAGCTGGAATCT
GAGGGAACTTACAAAATCCTAACCATTTATTCAACTGTCGCCTCATCTCTT
>gi|157380539|gb|CY024072.1| Influenza A virus (A/pheasant/Shantou/511/2003(H9N2)) segment 4 sequence
GATAAAATCTGCATAGGCTACCAATCAACAAACTCCACAGAAACTGTGGATACGCTAACA
GAAACCAATGTTCCTGTGACACATGCCAAAGAACTGCTCCACACAGAGCACAATGGAATG
CTGTGTGCAACAAATCTGGGACATCCTCTCATTTTGGACACTTGTACTATTGAAGGACTG
ATCTATGGCAACCCTTCTTGTGACCTGCTGTTGGGAGGAAGAGAATGGTCCTATATCGTC
GAAAGACCATCGGCTGTCAATGGGATGTGTTACCCTGGGAATGTAGAAAACCTAGAGGAA
CTAAGGTTGCTTTTCAGTTCTGCTAGTTCCTACCAAAGAGTCCAGATCTTTCCAGACACG
ATCTGGAATGTGACTTACAGTGGAACAAGCAATGCATGTTCAAATTCATTCTACAGGAGC
ATGAGGTGGTTGACTCAAAAGGACAACACTTACCCTGTTCAAGATGCCCAATACACAAAT
AATAGAGGAAAGAGTATTCTTTTCATGTGGGGCATAAATCACCCACCCACTGATACTGTA
CAGACAAATCTGTACACAAGGACCGACACCACAACAAGTGTAACAACAGAAGATATAAAT
AGGGCCTTCAAACCAGTGATAGGGCCAAGGCCCCTTGTTAATGGTCTGCAGGGAAGAATT
GATTATTATTGGTCTGTATTAAAACCAGGTCAAACATTACGAGTAAGATCCAATGGGAAT
CTAATCGCTCCATGGTATGGACACATCCTTTCAGGAGAAAGCCATGGAAGAATCCTGAAG
AGTGATTTAAACAGTGGTAACTGTGTAGTGCAATGTCAGACTGAAAGGGGCGGCTTAAAC
ACTACATTGCCGTTCCACAATGTCAGTAAATATGCATTTGGAAACTGCCCAAAATACGTT
GGAGTAAAGAGTCTCAAACTGGCAGTTGGTATGAGGAATGTACCTGCTAGATCAAGTAGA
GGACTATTTGGGGCCATAGCTGGATTCATAGAGGGAGGTTGGCCAGGGCTAGTCGCTGGT
TGGTATGGGTTCCAGCATTCAAATGATCAAGGGGTTGGTATGGCTGCAGATAGGGACTCA
ACTCAAAAGGCAATTGACAAAATTACATCCAAAGTGAATAATATAGTCGATAAGATGAAC
AAGCAATATGAAATTATTGATCATGAATTCAGCGAGATTGAAACTAGACTCAATATGATC
AATAATAAGATTGATGACCAAATACAAGACATATGGGCATATAACGCAGAATTGCTAGTG
CTGCTTGAAAATCAGAAAACACTCGATGAACATGATGCAAATGTAAACAATCTATATAAC
AAAGTGAAGAGGGCACTGGGCTCCAATGCGATGGAAGATGGGAAAGGATGTTTCGAATTA
TATCATAAATGTGATGATCAGTGCATGGAGACAATTCGAAACGGAACCTACAACAGGGGA
AAGTATAAAGAGGAATCAAGACTAGAAAGGCAGAAAATAGAAGGGGTCAAGCTGGAATCT
GAGGGAACTTACAAAATCCTAACCATTTATTCAACTGTCGCCTCATCTCTT
>gi|157380520|gb|CY024064.1| Influenza A virus (A/pheasant/Shantou/443/2003(H9N2)) segment 4 sequence
GATAAAATCTGCATAGGCTACCAATCAACAAACTCCACAGAAACTGTGGATACGCTAACA
GAAACCAATGTTCCTGTGACACATGCCAAAGAACTGCTCCACACAGAGCACAATGGAATG
CTGTGTGCAACAAATCTGGGACATCCTCTCATTTTGGACACTTGTACTATTGAAGGACTG
ATCTATGGCAACCCTTCTTGTGATCTGCTGTTGGGAGGAAGAGAATGGTCCTATATCGTC
GAAAGACCATCGGCTGTCAATGGGATGTGTTACCCTGGGAATGTAGAAAACCTAGAGGAA
CTAAGGTTGCTTTTCAGTTCTGCTAGTTCCTACCAAAGAGTCCAGATCTTTCCAGACACG
ATCTGGAATGTGACTTACAGTGGAACAAGCAATGCATGTTCAAATTCATTCTACAGGAGC
ATGAGGTGGTTGACTCAAAAGGACAACACTTACCCTGTTCAAGATGCCCAATACACAAAT
AATAGAGGAAAGAGTATTCTTTTCATGTGGGGCATAAATCACCCACCCACTGATACTGTA
CAGACAAATCTGTACACAAGGACCGACACCACAACAAGTGTAACAACAGAAGATATAAAT
AGGGCCTTCAAACCAGTGATAGGGCCAAGGCCCCTTGTTAATGGTCTGCAGGGAAGAATT
GATTATTATTGGTCTGTATTAAAACCAGGTCAAACATTACGAGTAAGATCCAATGGGAAT
CTAATCGCTCCATGGTATGGACACATCCTTTCAGGAGAAAGCCATGGAAGAATCCTGAAG
AGTGATTTAAACAGTGGTAACTGTGTAGTGCAATGTCAGACTGAAAGGGGCGGCTTAAAC
ACTACATTGCCGTTCCACAATGTCAGTAAATATGCATTTGGAAACTGCCCAAAATACGTT
GGAGTAAAGAGTCTCAAACTGGCAGTTGGTATGAGGAATGTACCTGCTAAATCAAGTAGA
GGACTATTTGGGGCCATAGCTGGATTCATAGAGGGAGGTTGGCCAGGGCTAGTCGCTGGT
TGGTATGGGTTCCAACATTCAAATGATCAAGGGGTTGGTATGGCTGCAGATAGAGACTCA
ACTCAAAAGGCAATTGACAAAATTACATCCAAAGTGAATAATATAGTCGATAAGATGAAC
AAGCAATATGAAATTATTGATCATGAATTCAGCGAGATTGAAACTAGACTCAATATGATC
AATAATAAGATTGATGACCAAATACAAGACATATGGGCATATAACGCAGAATTGCTAGTG
CTGCTTGAAAATCAGAAAACACTCGATGAACATGATGCAAATGTAAACAATCTATATAAC
AAAGTGAAGAGGGCACTGGGCTCCAATGCGATGGAAGATGGGAAAGGATGTTTCGAGTTA
TATCATAAATGTGATGATCAGTGCATGGAGACAATTCGAAACGGAACCTACAACAGGGGA
AAGTATAAAGAGGAATCAAGACTAGAAAGGCAGAAAATAGAAGGAGTCAAGCTGGAATCT
GAGGGAACTTACAAAATCCTAACCATTTATTCAACTGTCGCCTCATCTCTT
