# Supplementary material for: A global phylogenetic analysis in order to determine the host species and geography dependent features present in the evolution of avian H9N2 influenza hemagglutinin
Source: PeerJ. 2014 Oct 30;2:e655. doi: 10.7717/peerj.655 (PMC4217197; doi:10.7717/peerj.655)
Supplement: Supplemental Information 5 — There are two directories one for the protein sequences and a second for the nucleotide sequences. There are also two MEGA files that include the nucleotide alignment (.mas file) and the phylogenetic trees (.mts file). [file peerj-02-655-s005.zip › Raw Nucleotide Data/SaudiArabia.fasta]

>gi|398324764|gb|JX273560.1| Influenza A virus (A/chicken/Saudi Arabia/F-36365/2006(H9N2)) segment 4 hemagglutinin (HA) gene, complete cds
AGCAAAAGCAGGGGAATTTCTTAACTAGCAAAATGGAAACAATATCATTGATGACTATAC
TACTAGTAGTAACAACAAGCAATGCAGATAAAATCTGCATCGGCCATCAGTCAACAAATT
CCACAGAAACTGTGGACACGCTAACAGAAACTAATGTTCCTGTGACACATGCCAAAGAAT
TACTTCACACAGAGCACAATGGAATGTTGTGTGCAACAAATCTGGGACATCCCCTCATCC
TAGACACATGCACCATCGAAGGACTGATCTATGGCAACCCTTCTTGTGACCTGCTGTTGG
GAGGAAGGGAATGGTCATACATCGTCGAAAGACCGTCAGCGGTAAATGGAACGTGTTACC
CTGGAAATGTAGAAAATTTAGAGGAACTCAGAACACTTTTTAGTTCTTCTAGTTCCTACC
AAAGAATCCAAATCTTCCCAGACACAATCTGGAATGTGACTTACACTGGAACAAGCAAAT
CATGTTCGGAATCATTCTACAGGAATATGAGATGGCTGACTCAAAAGAACGGGCTTTATC
CTGTTCAAGACGCCCAATACACAAATAATCGAGGAAAGGACATTCTTTTCGTGTGGGGCA
TACATCATCCACCCACCGATACTGCACAGACGAATTTGTACACAAGAACCGACACAACAA
CAAGCGTAACAACGGAAAATTTAGATAGGACCTTCAAACCATTGATAGGGCCAAGGCCCC
TTGTCAATGGTCTGATTGGAAGAATTAATTACTATTGGTCGGTACTAAAACCAGGCCAGA
CATTGCGAGTAAGATCCAATGGGAATCTAATTGCCCCATGGTTTGGACATGTTCTCTCAG
GAGTGAGCCATGGAAGAATCCTGAAAACCGATTTAAACAGTGGTAATTGTGTAGTGCAAT
GTCAGACTGAAAAAGGTGGCTTAAACAGTACATTGCCATTTCACAATATCAGCAAATATG
CATTTGGGACCTGTCCCAAATATATTGGAGTCAAGAGTCTCAAACTGGCAATCGGTCTGA
GAAATGTGCCTGCTAGGTCAAGTAGAGGACTATTTGGAGCCATAGCTGGATTCATAGAAG
GAGGTTGGCCAGGGCTAGTTGCCGGTTGGTATGGTTTCCAGCATTCAAATGATCAAGGGG
TCGGTATGGCTGCAGATAGGGATTCAACTCAAAAGGCAGTTGACAAAATAACATCTAAGG
TGAACAATATAGTAGACAAGATGAACAAGCAATATGAAATAATTGATCATGAATTCAGTG
AGGTTGAAACTAGACTCAATATGATCAATAACAAGATTGATGACCAAATACAAGACGTAT
GGGCATATAATGCAGAGTTACTGGTATTACTTGAGAACCAGAAAACACTCGATGAACATG
ACGCAAACGTGAACAATCTATATAACAAAGTGAAAAGGGCCCTGGGCTCCAATGCGATGG
AAGATGGAAAGGGCTGTTTCGAGCTATACCATAAATGTGATAACCAATGCATGGAAACAA
TTCGGAACGGAACCTATAATAGGAGAAAGTACAAAGAGGAATCAAGACTAGAAAGGCAGA
AAATAGAGGGGGTTAAACTGGAATCTGAGGGGACTTACAAAATCCTTACCATTTATTCGA
CTGTCGCCTCATCTCTTGTACTTGCAATGGGGTTTGCTGCCTTCTTGTTCTGGGCCATGT
CCAATGGATCATGCAGGTGCAACATTTGTATATAATTAGCAAAAACACCCTTGTTTCTAC
T
>gi|398324762|gb|JX273559.1| Influenza A virus (A/chicken/Saudi Arabia/E-36364/2006(H9N2)) segment 4 hemagglutinin (HA) gene, complete cds
AGCAAAAGCAGGGGAATTTCTTAACTAGCAAAATGGAAACAATATCATTGATGACTATAC
TACTAGTAGTAACAACAAGCAATGCAGATAAAATCTGCATCGGCCATCAGTCAACAAATT
CCACAGAAACTGTGGACACGCTAACAGAAACTAATGTTCCTGTGACACATGCCAAAGAAT
TACTTCACACAGAGCACAATGGAATGTTGTGTGCAACAAATCTGGGACATCCCCTCATCC
TAGACACATGCACCATCGAAGGACTGATCTATGGCAACCCTTCTTGTGACCTGCTGTTGG
GAGGAAGGGAATGGTCATACATCGTCGAAAGACCGTCAGCGGTAAATGGAACGTGTTACC
CTGGAAATGTAGAAAATTTAGAGGAACTCAGAACACTTTTTAGTTCTTCTAGTTCCTACC
AAAGAATCCAAATCTTCCCAGACACAATCTGGAATGTGACTTACACTGGAACAAGCAAAT
CATGTTCGGAATCATTCTACAGGAACATGAGATGGCTGACTCAAAAGAACGGACTTTATC
CTGTTCAAGACGCCCAATACACAAATAATCGAGGAAAGGACATCCTTTTCGTGTGGGGCA
TACATCATCCACCCACCGATACTGTACAGACGAATTTGTACACAAGAACCGACACAACAA
CAAGCGTAACAACGGAAAATTTAGATAGGACCTTCAAACCATTGATAGGGCCAAGGCCCC
TTGTCAATGGTCTGATTGGAAGAATTAATTACTATTGGTCGGTACTAAAACCAGGCCAGA
CATTGCGAGTAAGATCCAATGGGAATCTAATTGCCCCATGGTTTGGACATGTTCTCTCAG
GAGTGAGCCATGGAAGAATCCTGAAAACCGATTTAAACAGTGGTAATTGTGTAGTGCAAT
GTCAGACTGAAAAAGGTGGCTTAAACAGTACATTGCCATTTCACAATATCAGCAAATATG
CATTTGGGACCTGTCCCAAATATATTGGAGTCAAGAGTCTCAAACTGGCAATCGGTCTAA
GAAATGTGCCTGCTAGGTCAAGTAGAGGACTATTTGGAGCCATAGCTGGATTCATAGAAG
GAGGTTGGCCAGGGCTAGTTGCCGGTTGGTATGGTTTCCAGCATTCAAATGATCAAGGGG
TTGGTATGGCTGCAGATAGGGATTCAACTCAAAAAGCAGTTGACAAAATAACATCTAAGG
TGAACAATATAGTAGACAAGATGAACAAGCAATATGAAATAATTGATCATGAATTCAGTG
AGGTTGAAACTAGACTCAATATGATCAATAACAAGATTGATGACCAAATACAAGACGTAT
GGGCATATAATGCAGAGTTACTGGTATTACTTGAGAACCAGAAAACACTCGATGAACATG
ACGCAAACGTGAACAATCTATATAACAAAGTGAAAAGGGCCCTGGGCTCCAATGCGATGG
AAGATGGAAAGGGCTGTTTCGAACTATACCATAAATGTGATAACCAATGCATGGAAACAA
TTCGGAACGGAACCTATAATAGGAGAAAGTACAAAGAGGAATCAAGACTAGAAAGGCAGA
AAATAGAGGGGGTTAAACTGGAATCTGAGGGGACTTACAAAATCCTTACCATTTATTCGA
CTGTCGCCTCATCTCTTGTACTTGCAATGGGGTTTGCTGCCTTCTTGTTCTGGGCCATGT
CCAATGGATCATGCAGGTGCAACATTTGTATATAATTAGCAAAAACACCCTTGTTTCTAC
T
>gi|398324760|gb|JX273558.1| Influenza A virus (A/chicken/Saudi Arabia/D-36363/2010(H9N2)) segment 4 hemagglutinin (HA) gene, complete cds
AGCAAAAGCAGGGGAATTTCTTAACTATCAAAATGGAAGCAATATCACTGATGACTATAC
TACTGGTGGTAACAACAAGCAATGCAGATAAAATCTGCATCGGCCACCAATCAACGAATT
CCACAGAAACTGTAGACACGCTAACAGAAACAAATGTTCCTGTAACACAAGCTAAAGAAT
TGCTCCACACAGAGCACAATGGAATGCTATGTGCAACAAATCTGGGACGTCCCCTTATCC
TAGACACATGCACTATTGAAGGACTGATCTATGGCAACCCATCTTGTGACATGCTGCTGG
GAGGAAGGGAATGGTCCTACATCGTCGAAAGACCATCAGCAGTAAATGGAACATGCTACC
CTGGAAATGTAGAAAACTTAGAGGAACTTAGAACACTTTTTAGCTCCTCTAGTTCTTACC
AAAGAGTCCAACTCTTCCCAGACACAATCTGGAATGTGACTTACGCTGGAACAAGCAAAT
CATGTTCAGATTCATTCTATAGGAATATGAGATGGTTAACTCAAAAGAATGGGCTTTATC
CAGTTCAAGACGCCCAGTACACAAACAATCGGGGAAAGGACATTCTCTTCGTGTGGGGCA
TACATCATCCACCCACCGATACTGCACAGACGAATTTATACACAAGAACCGACACAACAA
CAAGCGTAACAACGGAGAATCTAGATAGGACCTTCAAACCATTGATAGGGCCAAGGCCCC
TTGTCAATGGTCTAATTGGAAGAATTAATTACTATTGGTCGGTACTAAAACCAGGCCAAA
CGTTACGAGTAAGATCAAATGGGAACCTAATTGCTCCATGGTTTGGACATGCTCTCTCAG
GAGAGAGCCATGGGAGAATCCTGAGAACTGATTTAAGCAGTGGTAATTGTGTGGTACAAT
GTCAGACTGAAAAAGGTGGCTTAAACAGTACATTGCCATTTCACAACATCAGCAAATATG
CATTTGGGACCTGTCCCAAATATATTGGAGTCAAGAGTCTCAAACTGGCAATCGGTCTGA
GAAACGTGCATGCTAGGTCAAGTAGAGGACTATTCGGAGCAATAGCTGGATTCATAGAAG
GAGGTTGGCCAGGACTAGTCGCCGGTTGGTATGGTTTTCAGCATTCAAATGATCAAGGGG
TTGGTATGGCTGCAGATAGGGATTCAACTCAAAAGGCAGTTGACAAAATAACATCCAAGG
TAAATAATATAGTTGACAAGATGAACAAGCAATATGAAATAATTGATCATGAATTCAGTG
AGGTTGAAACTAGACTCAATATGATCAATAATAAGATTGATGACCAAATACAAGACATAT
GGGCATATAATGCAGAGTTGCTAGTACTACTTGAGAATCAGAAAACGCTCGATGAGCATG
ATGCAAACGTAAACAACCTATACAACAAGGTGAAAAGGGCCCTGGGCTCCAATGCAATGG
AAGATGGAAAGGGCTGTTTCGAGCTGTACCATAAATGTGATGACCAATGCATGGAAACAA
TTCGGAACGGAACCTATAATAGGAGAAAGTACACAGAGGAATCAAGGCTAGAAAGGCAGA
AAATAGAGGGGGTTAAACTGGAATCTGAAGGGACTTACAAAATCCTTTCCATTTATTCGA
CTGTCGCCTCATCTCTTGTGCTTGCAATAGGGTTTGCTGCCTTCTTATTCTGGGCCATGT
CCAATGGATCATGCAGGTGCAACATTTGTATATAATTAGCAAAAACACCCTTGTTTCTAC
T
>gi|398324758|gb|JX273557.1| Influenza A virus (A/chicken/Saudi Arabia/C-36362/2010(H9N2)) segment 4 hemagglutinin (HA) gene, complete cds
AGCAAAAGCAGGGGAATTTCTTAACTATCAAAATGGAAGCAATATCACTGATGACTATAC
TACTGGTTGTAACAACAAGCAATGCAGATAAAATCTGCATCGGCCACCAATCAACGAATT
CCACAGAAACTGTAGACACGCTAACAGAAACAAATGTTCCTGTAACACAAGCTAAAGAAT
TGCTCCACACAGAGCACAATGGAATGCTATGCGCAACAAATCTGGGACGTCCCCTTATCC
TAGACACATGTACTATTGAAGGACTGATCTATGGCAACCCATCTTGTGACATGCTGCTGG
GAGGAAGGGAATGGTCCTACATCGTCGAAAGACCATCAGCAGTAAATGGAACATGCTACC
CTGGAAATGTAGAAAACGTAGAGGAACTTAGAACACTTTTTAGCTCCTCTAGTTCTTACC
AAAGAGTCCAACTCTTCCCAGACACAATCTGGAATGTGACTTACACTGGAACAAGCAAAT
CATGTTCAGATTCATTCTATAGGAATATGAGATGGTTAACTCAAAAGAATGGGCTTTATC
CAGTTCAAGACGCCCAGTACACAAACAATCGAGGAAAGGACATTCTTTTCGTGTGGGGCA
TACATCATCCACCCACCGATACTGCACAGACGAATTTATACACAAGAACCGACACAACAA
CAAGCGTAACAACGGAGAATTTAGATAGGACCTTCAAACCATTAATAGGGCCAAGGCCCC
TTGTCAATGGTCTAATTGGAAGAATTAATTACTATTGGTCGGTACTAAAACCAGGTCAAA
CATTGCGAGTAAGATCAAATGGGAACCTAATTGCTCCATGGTTTGGACATGTTCTCTCAG
GAGGGAGCCATGGGAGAATCCTGAGAACTGATTTAAGCAGTGGTAATTGTGTGGTACAAT
GTCAGACTGAAAAAGGTGGCTTAAACAGTACATTGCCATTTCACAACATCAGCAAATATG
CATTTGGGACCTGTCCCAAATATATTGGAGTCAAGAGTCTCAAACTGGCAATCGGTCTGA
GAAACGTGCATGCTAGGTCAAGTAGAGGACTATTCGGAGCAATAGCTGGATTCATAGAAG
GAGGTTGGCCAGGACTAGTTGCCGGTTGGTATGGTTTCCAGCATTCAAATGATCAAGGGG
TTGGTATGGCTGCAGATAGGGATTCAACTCAAAAGGCAGTTGACAAAATAACATCCAAGG
TAAATAATATAGTTGACAAGATGAACAAGCAATATGAAATAATAGATCATGAATTCAGTG
AGGTTGAAACTAGACTCAATATGATCAATAATAAGATTGATGACCAAATACAAGACATAT
GGGCATATAATGCAGAGTTGCTAGTACTACTTGAGAATCAGAAAACGCTCGATGAGCATG
ATGCAAACGTAAATAACCTATACAACAAGGTGAAAAGGGCCCTGGGCTCCAATGCAATGG
AAGATGGAAAGGGCTGTTTCGAGCTGTACCATAAATGTGATGACCAATGCATGGAAACAA
TTCGGAACGGAACCTATAATAGGAGAAAGTACACAGAGGAATCAAGGCTAGAAAGGCAGA
AAATAGAGGGGGTTAAACTGGAGTCTGAAGGGACTTACAAAATCCTTTCCATTTATTCGA
CTGTCGCCTCATCTCTTGTACTTGCAATGGGGTTTGCTGCCTTCTTATTCTGGGCCATGT
CCAATGGATCATGCAGGTGCAACATTTGTATATAATTAGCAAAAACACCCTTGTTTCTAC
T
>gi|398324756|gb|JX273556.1| Influenza A virus (A/chicken/Saudi Arabia/582/2005(H9N2)) segment 4 hemagglutinin (HA) gene, complete cds
AGCAAAAGCAGGGGAATTTCTTAACTAGCAAGATGGAAACAATATCACTGATGACTATAC
TACTAGTAGTAACAACAAGCAATGCAGATAAAATCTGCATCGGCCATCAGTCAACAAATT
CCACAGAAACTGTGGACACGCTAACAGAAACTAATGTTCCTGTGACACATGCCAAAGAAT
TGCTTCACACAGAGCACAATGGAATGCTGTGTGCAACAAATCTGGGACATCCCCTCATCC
TAGACACATGCACTATCGAAGGACTGATCTATGGCAACCCTTCTTGTGACCTGCTGTTGG
GAGGAAGGGAATGGTCCTACATCGTCGAAAGACCGTCAGCGGTAAATGGAACGTGTTACC
CTGGAAATGTAGAAAACTTAGAGGAACTCAGAACACTTTTTAGTTCTTCTAGTTCCTACC
AAAGAATCCAAATCTTCCCAGACACAATCTGGAATGTGACTTACACTGGAACAAGCAAAT
CATGTTCGGAATCATTCTACAGGAATATGAGATGGCTGACTCAAAAGAACGGGCTTTATC
CTGTTCAAGACGCCCAATACACAAATAATCGGGGAAAGGACATTCTTTTCGTGTGGGGCA
TACATCATCCACCCACCGATACTACACAGACGAATTTGTACACAAGAACCGACACAACAA
CAAGCGTAACAACGGAAAATTTAGATAGGACCTTCAAACCATTGATAGGGCCAAGGCCCC
TTGTCAATGGTCTGATTGGAAGAATTAATTACTATTGGTCGGTACTAAAACCAGGCCAGA
CATTGCGAGTAAGATCCAATGGGAATCTAATTGCCCCATGGTTTGGACATGTTCTCTCAG
GAGAGAGCCATGGAAGAATCCTGAAAACTGATTTAAACAGTGGTAATTGTGTAGTGCAAT
GTCAGACTGAAAAAGGTGGCTTAAACAGTACATTGCCATTTCACAATATCAGTAAATATG
CATTTGGGACCTGTCCCAAATATATTGGAGTCAAGAGTCTCAAACTGGCAATCGGTCTGA
GAAATGTGCCTGCTAGGTCAAGTAGAGGACTATTTGGAGCCATAGCTGGATTCATAGAAG
GAGGTTGGCCAGGACTAGTCGCCGGTTGGTATGGTTTCCAGCATTCAAATGATCAAGGGG
TTGGTATGGCTGCAGATAGGGATTCAACTCAAAAGGCAGTTGACAAAATAACATCTAAGG
TGAACAATATAGTAGACAAGATGAACAAGCAATATGAAATAATTGATCATGAATTCAGTG
AGGTTGAAACTAGACTCAATATGATCAATAACAAGATTGATGACCAAATACAAGACGTAT
GGGCATATAATGCAGAGTTGCTAGTACTACTTGAGAACCAGAAAACACTCGATGAGCATG
ACGCAAACGTGAACAATCTATATAACAAGGTGAAAAGGGCCCTGGGCTCCAATGCGATGG
AAGATGGAAAGGGCTGTTTCGAGCTATACCATAAATGTGATGACCAATGCATGGAAACAA
TTCGGAACGGAACCTATAATAGGAGAAAGTACAAAGAGGAATCAAGACTAGAAAGGCAGA
AAATAGAGGGGGTTAAACTGGAATCTGAGGGGACTTACAAAATCCTTACCATTTATTCGA
CTGTCGCCTCATCTCTTGTAATTGCAATGGGGTTTGCTGCCTTCTTGTTCTGGGCCATGT
CCAATGGATCATGCAGGTGCAACATTTGTATATAATTAGCAAAAACACCCTTGTTTCTAC
T
>gi|398324754|gb|JX273555.1| Influenza A virus (A/chicken/Saudi Arabia/2BL09/2006(H9N2)) segment 4 hemagglutinin (HA) gene, complete cds
AGCAAAAGCAGGGGAATTTCTTAACTAGCAAAATGGAAACAATATCATTGATGACTATAC
TACTAGTAGTAACAACAAGCAATGCAGATAAAATCTGCATCGGCCATCAGTCAACAAATT
CCACAGAAACTGTGGACACGCTAACAGAAACTAATGTTCCTGTGACACATGCCAAAGAAT
TACTTCACACAGAGCACAATGGAATGTTGTGTGCAACAAATCTGGGACATCCCCTCATCC
TAGACACATGCACCATCGAAGGACTGATCTATGGCAACCCTTCTTGTGACCTGCTGTTGG
GAGGAAGGGAATGGTCATACATCGTCGAAAGACCGTCAGCGGTAAATGGAACGTGTTACC
CTGGAAATGTAGAAAATTTAGAGGAACTCAGAACACTTTTTAGTTCTTCTAGTTCCTACC
AAAGAATCCAAATCTTCCCAGACACAATCTGGAATGTGACTTACACTGGAACAAGCAAAT
CATGTTCGGAATCATTCTACAGGAATATGAGATGGCTGACTCAAAAGAACGGGCTTTATC
CTGTTCAAGACGCCCAATACACAAATAATCGAGGAAAGGACATTCTTTTCGTGTGGGGCA
TACATCATCCACCCACCGATACTGCACAGACGAATTTGTACACAAGAACCGACACAACAA
CAAGCGTAACAACGGAAAATTTAGATAGGACCTTCAAACCATTGATAGGGCCAAGGCCCC
TTGTCAATGGTCTGATTGGAAGAATTAATTACTATTGGTCGGTACTAAAACCAGGCCAGA
CATTGCGAGTAAGATCCAATGGAAATCTAATTGCCCCATGGTTTGGACATGTTCTCTCAG
GAGTGAGCCATGGAAGAATCCTGAAAACCGATTTAAACAGTGGTAATTGTGTAGTGCAAT
GTCAGACTGAAAAAGGTGGCTTAAACAGTACATTGCCATTTCACAATATCAGCAAATATG
CATTTGGGACCTGTCCCAAATATATTGGAGTCAAGAGTCTCAAACTGGCAATCGGTCTGA
GAAATGTGCCTGCTAGGTCAAGTAGAGGACTATTTGGAGCCATAGCTGGATTCATAGAAG
GAGGTTGGCCAGGGCTAGTTGCCGGTTGGTATGGTTTCCAGCATTCAAATGATCAAGGGG
TTGGTATGGCTGCAGATAGGGATTCAACTCAAAAGGCAGTTGACAAAATAACATCCAAGG
TGAATAATATAGTAGACAAGATGAACAAGCAATATGAAATAATTGATCATGAATTCAGTG
AGGTTGAAACTAGACTCAATATGATCAATAACAAGATTGATGACCAAATACAAGACGTAT
GGGCATATAATGCAGAGTTACTGGTATTACTTGAGAACCAGAAAACACTCGATGAACATG
ACGCAAACGTGAACAATCTGTATAACAAAGTGAAAAGGGCCCTGGGCTCCAATGCGATGG
AAGATGGAAAGGGCTGTTTCGAGCTATACCATAAATGTGATGACCAATGCATGGAAACAA
TTCGGAACGGAACCTATAATAGGAGAAAGTACAAAGAGGAATCAAGACTAGAAAGGCAGA
AAATAGAGGGGGTTAAACTGGAATCTGAGGGGACTTACAAAATCCTTACCATTTATTCGA
CTGTCGCCTCATCTCTTGTACTTGCAATGGGGTTTGCTGCCTTCTTGTTCTGGGCCATGT
CCAATGGATCATGCAGGTGCAACATTTGTATATAATTAGCAAAAACACCCTTGTTTCTAC
T
>gi|267846974|gb|GU050554.1| Influenza A virus (A/chicken/Saudi Arabia/EPD-22-01/2002(H9N2)) segment 4 hemagglutinin (HA) gene, complete cds
GGAATTTCTCAACTAGCGAAAATGGAAACAATATCACTAATAACTATACTACTAGTAGTA
ACAGCAAGCAATGCAGATAAAATCTGCATCGGCTACCAGTCAACAAACTCCACAGAAACT
GTGGACACGCTAACAGAAACCAATGTTCCTGTGACACATGCCAAAGAATTACTCCACACA
GAGCACAATGGAATGCTGTGTGCAACAAATCTGGGACACCCCCTCATTCTAGACACATGC
ACCATTGAAGGACTGATCTATGGCAACCCTTCTTGTGACCTGCTGTTGGGAGGAAGAGAA
TGGTCCTACATCGTCGAAAGATCATCAGCTGTGAATGGAACGTGTTACCCTGGGAATGTA
GAAAACCTAGAGGAACTCAGGACACTTTTTAGTTCCGCTAGTTCCTACCAAAGGATCCAA
ATATTCCCAGACACAATCTGGAATGTGACTTACACTGGAACAAGCAAAGCGTGTTCAGAT
TCATTCTACAGGAATATGAGATGGCTGACTCAAAAGAGCGGGTCTTACCCTGTTCAAGAC
GCCCAATACACAAATAATAGGGGAAAGAGCATTCTTTTCGTGTGGGGCATACATCACCCA
CCCACAGATACTGCACAGACAAATTTATACACAAGAACAGACACAACAACAAGCGTGACA
ACAGAAGATTTAAATATGATCTTCAAACCAGTGATAGGGCCAAGGCCCCTTGTCAATGGT
CTGCAGGGAAGAATTAATTATTATTGGTCGGTACTAAAACCAGGCCAGACATTGCGAGTA
AGATCCAATGGGAATCTAATTGCTCCATGGTATGGGCACGTTCTTTCAGGAGAGAGCCAT
GGAAGAATCCTGAAGACTGACTTAAACAGTGGTAATTGCGTAGTGCAGTGTCAAACTGAG
AAAGGTGGCTTAAACAGTACATTGCCGTTCCACAATATCAGTAAATATGCATTTGGAACC
TGCCCCAAATATGTTAGAGTTAAGAGTCTCAAACTGGCGGTCGGTCTGAGAAACGTGCCT
GCTAGATCAAGTAGAGGACTGTTTGGAGCCATAGCTGGATTCATAGAAGGAGGGTGGTCA
GGACTAGTCGCTGGTTGGTATGGTTTCCAGCATTCAAATGATCAAGGGGTTGGTATGGCA
GCAGATAGGGATTCAACTCAAAAGGCAATTGATAAAATAACATCCAAGGTAAATAATATA
ATCGACAAGATGAACAAGCAATATGAAATAATTGATCATGAGTTCAGTGAGGTTGAAACT
AGGCTCAATATGATCAATAATAAGATTGATGACCAAATACAAGACGTATGGGCTTATAAT
GCAGAATTGCTAGTACTACTTGAAAATCAGAAAACACTCGATGAGCATGATGCGAACGTG
AACAATCTATATAACAAGGTGAAGAGGGCACTGGGCCTCAATGCGATGGAAGATGGAAAG
GGCTGTTTCGAGCTATACCACAAATGTGATGACCAGTGCATGGAAACAATTCCGAACGGG
ACCTATAATAGGAGAAAGTATAAAGAGGAATCAAGACTAGAAAGGCAAAAAATACAAGGG
GTCAAGCTGGAATCTGAGGGAACTTACAAAATCCTTACCATTTATTCAACTGTCGCCTCA
TCTCTTGTGCTTGCAATGGGGTTTGCTGCCTTCTTGTTCTGGGCCATGCCCAATGGGTCT
TGCAGGTGCAACATTTGTATATAATCAGCAAA
>gi|267846910|gb|GU050295.1| Influenza A virus (A/avian/Saudi Arabia/910136/2006(H9N2)) segment 4 hemagglutinin (HA) gene, complete cds
GGAATTTCTTAACTAGCAGAATGGAAACAATATCACTGATGACTATACTACTAGTAGTAA
CAACAAGCAATGCAGATAAAATCTGCATAGGCCACCAGTCAACAAATTCCACAGAAACTG
TGGACACGCTAACAGAAACTAATATTCCTGTGACACATGCCAAAGAATTGCTTCACACAG
AGCACAATGGAATGCTTTGTGCAACAAATCTGGGACATCCCCTCATCCTAGACACATGCA
CTATCGAAGGACTGATCTATGGCAACCCTTCTTGTGACCAGCTGTTGGGAGGAAGGGAAT
GGTCCTACATCGTCGAAAGACCGTCAGCGGTAAATGGAACGTGTTACCCTGGGAATGTAG
AAAACTTAGAGGAACTCAGAACACTTTTTAGTTCCTCTAGTTCCTACCAAAGAATCCAAA
TATTCCCAGACACAATCTGGAATGTGACTTACACTGGAACAAGCAAATCATGTTCGGACT
CATTCTACAGGAATATGAGATGGCTGACTCAAAAGAACGGGCTTTATCCTGTTCAAGACG
CCCAATACACAAATAATCGGGGAAAGGACATTCTTTTCGTGTGGGGAATACATCATCCAC
CCACCGATACTACACAGACGAATTTGTACACAAGAACCGACACAACAACAAGCGTAACAA
CGGAAAATTTAGATAGGACCTTCAAACCATTGATAGGGCCAAGGCCCCTTGTCAATGGTC
TGATTGGAAGAATTAATTACTATTGGTCGGTACTAAAACCAGGCCAAACATTGCGAGTAA
GATCCAATGGGAATCTAATTGCCCCATGGTTTGGACATGTTCTCTCAGGAGAGAGCCATG
GAAGAATCCTGAAAACTGATTTAAACAGTGGTAATTGTGTAGTGCAATGTCAAACTGAAA
AAGGTGGCTTAAACAGTACATTGCCATTTCACAATATCAGTAAATATGCATTTGGGACCT
GTCCCAAATATATTGGAGTCAAGAGTCTCAAACTGGCAATAGGTCTGAGAAATGTGCCTG
CTAGGTCAAGTAGAGGACTATTTGGGGCCATAGCTGGATTCATAGAAGGAGGTTGGCCAG
GATTAGTCGCCGGTTGGTATGGTTTCCAGCATTCAAATGATCAAGGGGTTGGTATGGCTG
CAGATAGGGATTCAACTCAAAAGGCAGTTGACAAAATAACATCTAAGGTGAACAATATAG
TAGACAAGATGAACAAGCAATATGAAATAATTGATCATGAATTCAGTGAGGTTGAAACTA
GACTCAATATGATCAATAACAAGATTGATGACCAAATACAAGACGTATGGGCATATAATG
CAGAGTTGCTAGTACTACTTGAGAACCAGAAAACACTCGATGAGCATGACGCAAACGTGA
ACAATCTATATAACAAGGTGAAAAGGGCCCTGGGCTCCAATGCGATGGAAGATGGAAAGG
GCTGTTTCGAGCTATACCATAAATGTGATGACCAATGCATGGAGACAATTCGAAACGGAA
CCTATAATAGGAGAAAGTACAAAGAGGAATCAAGACTAGAAAGGCAGAAAATAGAGGGGG
TTAAACTGGAATCTGAGGGGACTTACAAAATCCTTACCATTTATTCGACTGTCGCCTCAT
CTCTTGTACTTGCAATGGGGTTTGCTGCCTTCTTGTTCTGGGCCATGTCCAATGGATCAT
GCAGGTGCAACATTTGTATATAACTAGCAAAAACAC
>gi|267846908|gb|GU050287.1| Influenza A virus (A/avian/Saudi Arabia/910135/2006(H9N2)) segment 4 hemagglutinin (HA) gene, complete cds
GGAATTTCTTAACTAGCAAAATGGAACCAATATCACTGATGATTATACTACTATTAGTAA
CAACAAGCAATGCAGATAAAATCTGCATCGGCCACCAGTCAACAAATTCCACAGAAACTG
TGGACACGCTAACAGAAACCAATGTTCCTGTGACACATGCCAAAGAATTGCTCCACACAG
AGCACAATGGAATGCTGTGTGCAACAAACCTGGGACATCCCCTCATCCTAAACACATGCA
CTATCGAAGGACTGATCTATGGCAACCCTTCTTGTGACCTGCTGTTGGGAGGAAGGGAAT
GGTCCTACATCGTCGAAAGACCGTCAGCGGTAAATGGAACGTGTTACCCTGGAAATGTAG
AAAACTTAGAGGAACTCAGAACACTTTTTAGTTCCTCTAGTTCCTACCAAAGAATCCAAA
TCTTCCCAGACACGATCTGGAATGTGACTTACACTGGAACAAGCAAATCATGTTCAGATT
CATTCTACAGGAATATGAGATGGCTGACTCAAAAGAACGGGCTTTATCCTGTTCAAGACG
CCCAATTCACAAATAATCGGGGAAAGGACATTCTTTTCGTGTGGGGCATACATCATCCAC
CCACCGATACTGCACAGACGAATTTGTACACAAGAACCGACACAACAACAAGCGTAACAA
CGGAAAATTTAGATAGGACCTTCAAACCATTGATAGGACCAAGGCCCCTTGTCAATGGTC
TGATTGGAAGAATTAATTATTATTGGTCGGTACTAAAACCAGGCCAAACATTGCGAGTAA
GATCCAATGGGAATCTAATTGCTCCGTGGTTTGGACATGTTCTCTCAGGAGAGAGCCATG
GGAGAATCCTGAAAACTGATTTAAACAGTGGCAATTGTGTAGTGCAATGTCAGACTGAAA
AAGGTGGCTTAAACAGTACATTGCCATTTCACAATATCAGTAAATATGCATTTGGGACCT
GTCCCAAATATATTGGAGTCAAGAGTCTCAAATTGGCAATCGGTCTGAGAAACGTGCCTG
CTAGGTCAAGTAGAGGACTATTTGGAGCCATAGCTGGATTCATAGAAGGAGGTTGGCCAG
GACTAGTCGCTGGTTGGTATGGTTTCCAGCATTCAAATGATCAAGGGGTTGGTATGGCTG
CAGATAGGGATTCAACTCAAAAGGCAGTTGACAAAATAACGTCCAAGGTAAACAACATAG
TGGACAAGATGAACAAGCAATATGAAATAATTGATCATGAATTCAGTGAGGTTGAAACTA
GACTCAATATGATCAATAACAAGATTGATGACCAAATACAAGACGTATGGGCATATAATG
CAGAGTTGCTAGTACTACTTGAGAACCAGAAAACACTCGATGAGCATGACGCAAACGTGA
ACAATCTGTATAACAAGGTGAAAAGGGCCCTGGGCTCCAATGCGATGGAAGATGGGAAGG
GCTGTTTTGAGCTATACCATAAATGTGATGACCAATGCATGGAAACAATTCGGAACGGAA
CCTATAATAGGGGAAAGTACAAAGAGGAATCAAGACTAGAAAGGCAGAAAATAGAGGGGG
TTAAACTGGAATCTGAGGGGACTTACAAAATCCTTACCATTTATTCGACTGTCGCCTCAT
CTCTTGTACTTGCAATGGGGCTTGCTGCCTTCTTATTCTGGGCCATGTCCAATGGATCAT
GCAGGTGCAACATTTGTATATAATTAGCAAAAACAC
>gi|267846906|gb|GU050279.1| Influenza A virus (A/avian/Saudi Arabia/910134/2006(H9N2)) segment 4 hemagglutinin (HA) gene, complete cds
GGAATTTCTTAACTAGCAGAATGGAAACAATATCACTGATGACTATACTACTAGTAGTAA
CAACAAGCAATGCAGATAAAATCTGCATAGGCCACCAGTCAACAAATTCCACAGAAACTG
TGGACACGCTAACAGAAACTAATATTCCTGTGACACATGCCAAAGAATTGCTTCACACAG
AGCACAATGGAATGCTTTGTGCAACAAATCTGGGACATCCCCTCATCCTAGACACATGCA
CTATCGAAGGACTGATCTATGGCAACCCTTCTTGTGACCAGCTGTTGGGAGGAAGGGACT
GGTCCTACATCGTCGAAAGACCGTCAGCGGTAAATGGAACGTGTTACCCTGGGAATGTAG
AAAACTTAGAGGAACTCAGAACACTTTTTAGTTCCTCTAGTTCCTACCAAAGAATCCAAA
TATTCCCAGACACAATCTGGAATGTGACTTACACTGGAACAAGCAAATCATGTTCGGACT
CATTCTACAGGAATATGAGATGGCTGACTCAAAAGAACGGGCTTTATCCTGTTCAAGACG
CCCAATACACAAATAATCGGGGAAAGGACATTCTTTTCGTGTGGGGAATACATCATCCAC
CCACCGATACTACACAGACGAATTTGTACACAAGAACCGACACAACAACAAGCGTAACAA
CGGAAAATTTAGATAGGACCTTCAAACCATTGATAGGGCCAAGGCCCCTTGTCAATGGTC
TGATTGGAAGAATTAATTACTATTGGTCGGTACTAAAACCAGGCCAAACATTGCGAGTAA
GATCCAATGGGAATCTAATTGCCCCATGGTTTGGACATGTTCTCTCAGGAGAGAGCCATG
GAAGAATCCTGAAAACTGATTTAAACAGTGGTAATTGTGTAGTGCAATGTCAAACTGAAA
AAGGTGGCTTAAACAGTACATTGCCATTTCACAATATCAGTAAATATGCATTTGGGACCT
GTCCCAAATATATTGGAGTCAAGAGTCTCAAACTGGCAATAGGTCTGAGAAATGTGCCTG
CTAGGTCAAGTAGAGGACTATTTGGGGCCATAGCTGGATTCATAGAGGGAGGTTGGCCAG
GATTAGTCGCCGGTTGGTATGGTTTCCAGCATTCAAATGATCAAGGGGTTGGTATGGCTG
CAGATAGGGATTCAACTCAAAAGGCAGTTGACAAAATAACATCTAAGGTGAACAATATAG
TAGACAAGATGAACAAGCAATATGAAATAATTGATCATGAATTCAGTGAGGTTGAAACTA
GACTCAATATGATCAATAACAAGATTGATGACCAAATACAAGACGTATGGGCATATAATG
CAGAGTTGCTAGTACTACTTGAGAACCAGAAAACACTCGATGAGCATGACGCAAACGTGA
ACAATCTATATAACAAGGTGAAAAGGACCCTGGGCTCCAATGCGATGGAAGATGGAAAGG
GCTGTTTCGAGCTATACCATAAATGTGATGACCAATGCATGGAGACAATTCGAAACGGAA
CCTATAATAGGAGAAAGTACAAAGAGGAATCAAGACTAGAAAGGCAGAAAATAGAGGGGG
TTAAACTGGAATCTGAGGGGACTTACAAAATCCTTACCATTTATTCGACTGTCGCCTCAT
CTCTTGTACTTGCAATAGGGTTTGCTGCCTTCTTGTTCTGGGCCATGTCCAATGGATCAT
GCAGGTGCAACATTTGTATATAACTAGCAAAAACAC
