# Supplementary material for: A global phylogenetic analysis in order to determine the host species and geography dependent features present in the evolution of avian H9N2 influenza hemagglutinin
Source: PeerJ. 2014 Oct 30;2:e655. doi: 10.7717/peerj.655 (PMC4217197; doi:10.7717/peerj.655)
Supplement: Supplemental Information 5 — There are two directories one for the protein sequences and a second for the nucleotide sequences. There are also two MEGA files that include the nucleotide alignment (.mas file) and the phylogenetic trees (.mts file). [file peerj-02-655-s005.zip › Raw Nucleotide Data/Shandong.fasta]

>gi|18182705|gb|AF461520.1| Influenza A virus (A/Chicken/Shandong/1/98(H9N2)) hemagglutinin (HA) mRNA, complete cds
ATGGAAACAATATCACTAATAACTATACTACTAGTAGTGACAGTAAGCAATGCAGATAAA
ATCTGCATCGGCTACCAATCAACAAACTCCACAGAAACTGTAGACACGCTAACAGAAAAC
AATGTTCCTGTGACACATGCCAAAGAATTGCTCCACACAGAGCACAATGGGATGCTGTGT
GCAACAAATCTGGGACATCCTCTTATTCTAGACACCTGTACCATTGAAGGACTAATCTAT
GGCAACCCTTCTTGTGATCTACTGTTGGGAGGAAGAGAATGGTCCTACATCGTCGAAAGA
CCATCGGCTGTTAATGGATTGTGTTATCCCGGGAATGTAGAAAACCTAGAAGAACTAAGG
TCACTTTTTAGCTCTGCTAGTTCTTATCAAAGAATCCAGATCTTTCCAGACACAATCTGG
AATGTGTCTTACAGTGGGACAAGCAAAGCATGTTCAGATTCATTCTACAGAAGCATGAGA
TGGTTGACTCAAAAGGACAACACTTACCCTATTCAAAACGCCCAATACACAAATAATAGA
GGAAAGAACATTCTTTTCATGTGGGGCATAAATCACCCACCCACTGATACTACGCAGACA
AATCTGTACACAAGGACTGACACAACAACAAGTGTGGCAACAGAAGATATAAATAGGACC
TTCAAACCATTGATAGGGCCAAGGCCTCTTGTCAATGGTCAGCAGGGAAGAATTGATTAT
TATTGGTCGGTATTGAAACCAGGTCAGACATTGCGAGTAAGATCCAATGGGAATCTAATC
GCTCCATGGTATGGACACATTCTTTCAGGAGAGAGCCACGGAAGAATCCTGAAGACTGAT
TTAAACAGTGGTAACTGTGTAGTGCAATGTCAGACAGAAAGAGGTGGCTTGAATACTACA
TTGCCGTTCCACAATGTAAGTAAGTATGCATTTGGAAACTGCCCAAAATATGTTGGAGTA
AAGAGTCTCAAATTGGCAGTTGGTCTGAGGAATGTGCCTGCTAGATCAAGTAGAGGACTA
TTTGGAGCCATAGCTGGATTCATAGAGGGAGGTTGGTCAGGGCTAGTCGCTGGTTGGTAT
GGGTTCCAGCATTCAAATGATCAAGGGGTTGGTATGGCTGCAGATAGAGACTCAACTCAA
AAGGCAATTGACAAAATAACATCCAAAGTGAATAATATAGTCGATAAAATGAACAAACAG
TATGAAATTATTGATCATGAATTCAGCGAGGTTGAAACTAGACTCAATATGATCAATAAT
AAGATTGATGACCAAATTCAAGACATATGGGCATATAACGCAGAATTGCTAGTGCTGCTT
GAAAACCAGAAAACACTCGATGAGCATGATGCGAATGTAAATAATCTCTATAACAAAGTG
AAGAGGGCACTGGGTTCCAATGCAGTGGAAGATGGGAAAGGATGTTTCGAGCTATACCAT
AAATGTGATGACCAGTGCATGGAGACAATTCGGAACGGGACCTATAACAGGAGAAAGTAT
AAAGAGGAATCAAGACTAGAAAGACAGAAAATAGAAGGGGTCAAGCTGGAATCTGAAGGA
ACTTACAAAATCCTCACCATTTATTCGACTGTCGCCTCATCTCTTGTGATTGCAATGGGG
TTTGCTGCCTTCTTGTTCTGGGCCATGTCCAATGGATCTTGCAGATGCAACATTTGTATA
TAA
>gi|18182707|gb|AF461521.1| Influenza A virus (A/Chicken/Shandong/2/99(H9N2)) hemagglutinin (HA) mRNA, complete cds
ATGGAAACAATATCACTAATAACTATACTACTAGTAGTAACAGTAAGCAATGCAGATAAA
ATCTGCATCGGCTACCAATCAACAAACTCCACAGAAACTGTAGACACGCTAACAGAAAAC
AATGTTCCTGTGACACATGCCAAAGAACTGCTCCACACAGAGCACAATGGGATGCTGTGT
GCAACAAATCTGGGACATCCTCTTATTCTAGACACCTGTACCATTGAAGGACTAATCTAT
GGCAACCCTTCTTGTAATCTACTGTTGGGAGGAAGAGAATGGTCCTACATCGTCGAAAGA
CCATCGGCTATTAATGGGTTATGTTACCCCGGGAATGTAGAAAACCTAGAAGAACTAAGG
TCACTTTTTAGCTCTGCTAGTTCTTACCAAAGAATCCAGATCTTTCCAGACACAATCTGG
AATGTGTCTTACAGTGGGACAAGCATAGCATGTTCAGATTCATTCTACAGAAGCATGAGA
TGGTTGACCCAAAAGAACAACGCTTACCCTATTCAAGACGCCCAATACACAAATAATAGA
GGAAAGAACATTCTTTTCATGTGGGGCATAAATCACCCACCCACTGATACTGTGCAGACA
AATCTGTACACAAGGACTGACACAACAACAAGTGTGGCAACAGAAGATATAAATAGGACC
TTCAAACCATTGATAGGGCCAAGGCCTCTTGTCAATGGTCAGCAGGGAAGAATTGATTAT
TATTGGTCGGTATTGAAACCAGGTCAGACATTGCGAGTAAGATCCAATGGGAATCTAATC
GCTCCATGGTATGGGCACATTCTTTCAGGAGAGAGCCACGGAAGAATCCTGAAGACTGAT
TTAAACAGTGGTAACTGTGTAGTGCAATGTCAGACAGAAAGAGGTGGCTTGAATACTACA
TTGCCATTCCACAATGTAAGTAAGTATGCATTTGGAAACTGCCCAAAATATGTTGGAGTA
AAGAGTCTCAAATTGGCAGTTGGTCTGAGGAATGTGCCTGCTAGATCAAGTAGAGGACTA
TTTGGAGCCATAGCTGGATTCATAGAGGGAGGTTGGTCAGGGCTAGTCGCTGGTTGGTAT
GGGTTCCAGCATTCAAATGATCAAGGGGTTGGTATGGCTGCAGATAGAGACTCAACTCAA
AGGGCAATTGACAAAATAACATCCAAAGTGAATAATATAGTCGATAAAATGAACAAACAG
TATGAAATTATTGATCATGAATTCAGCGAGGTTGAAACTAGACTCAATATGATCAATGAT
AAGATTGATGACCAAATTCAAGACATATGGGCATATAACGCAGAATTGCTAGTACTGCTT
GAAAACCAGAAAACACTCGATGAGCATGATGCGAATGTAAACAATCTCTATAACAAAGTG
AAGAGGACACTGGGTTCCAATGCAGTGGAAGATGGGAAAGGATGTTTCGAGCTATACCAT
AAATGTGATGACCAGTGCATGGAGACAATTCGGAACGGGACCTATAACAGGAGAAAGTAT
AAAGAGGAATCAAGACTAGAAAGACAGAAAATAGAAGGGGTCAAGCTGGAATCTGAAGGA
ACTTACAAAATCCTCACCATTTATTCGACTGTCGCCTCATCTCTTGTGATTGCAATGGGG
TTTGCTGCCTTCTTGTTCTGGGCCATGTCCAATGGATCTTGCAGATGCAACATTTGTATA
TAA
>gi|66733536|gb|DQ064377.1| Influenza A virus (A/chicken/Shandong/7/96(H9N2)) hemagglutinin (HA) gene, complete cds
AGCAAAAGCAGGGGAACTTCACAACCAGTCAAGATGGAAACAACATCACTAATAACTATA
CTACTACTAGTAACAACAAGCAATGCAGATAAAATCTGCATCGGCTACCAATCAACAAAC
TCCACAGAAACTGTGGATACGCTAGCAGAAAACAATGTTCCTGTGACACACGCCAAAGAA
TTGCTCCACACAGAGCACAATGGGATGCTGTGTGCAACAAATCTGGGACATCCTCTCATT
CTAGACACCTGTACCATTGAAGGACTGATCTATGGCAACCCTTCTTGTGATCTGCTGTTA
GGAGGAGGAGAATGGTCCTACATCGTCGAAAGACCATCGGCTGTTGATGGAATGTGTTAC
CCCGGGAATGTAGAAAACCTAGAGGAACTAAGGTCACTTTTTAGTTCTGCTAGTTCATAC
CAAAGAATCCAGATCTTTCCAGACACGATCTGGAATGTGTCTTACAGTGGAACAAGCAAA
GCATGTTCAGATTCATTCTACAGGAGCATGAGATGGTTGACTCAAAAGGACAACGCTTAC
CCTATTCAAGACGCCCAATACACAAATAATAGAGGAAAGAGCATCCTTTTCATGTGGGGC
ATAAATCACCCACCCACCGATACTGCACAGACAAATCTGTATACAAGGACTGACACAACA
ACAAGTGTGACAACAGAATATATAGATAGGACCTTCAAACCAGTGATAGGGCCAAGGCCC
CTTGTCAATGGTCAGCAGGGAAGAATTGATTATTATTGGTCGGTATTGAAACCAGGTCAG
ACATTGCGAGTAAGATCCGATGGGAATCTAATTGCTCCATGGTATGGACACATTCTTTCA
GGAGAGAGCCACGGAAGAATCCTGAAGACTGATTTAAACAGTGGTAACTGTGTAGTGCAA
TGTCAGACTGAAAGAGGTGGCTTAAACACTACATTGCCCTTCCAAAATGTCAGTAAATAT
GCATTTGGAAACTGCCCAAAGTATGTTGGAGTAAAGAGTCTCAAACTGGCAGTTGGTCTA
AGGAATGTGCCTGCTAGATCAAGTAGAGGACTATTTGGGGCCATAGCTGGATTCATAGAG
GGAGGTTGGTCAGGGCTAGTCGCTGGTTGGTATGGGTTCCAGTATTCAAATGATCAAGGG
GTTGGTATAGCTGCAGATAGAGACTCAACTCAAGAGGCAATTGACAAAATAACATCCAAA
GTGAATAATATGGTCGATAAAATGAACAAGCAATATGAAATTATTGATCATGAATTCAGC
GAGGTTGAAACTAGACTCAATATGATCAATAATAAGATTGATGACCAAATACAAGACATA
TGGGCATATAACGCAGAATTGCTAGTGTTGCTTGAAAATCAGAAAACACTCGATGAGCAT
GATGCGAATGTAAACAATCTATATAACAAAGTGAAGAGGGCACTGGGTTCCAATGCAATG
GAAGATGGGAAAGGATGTTTCGAGCTATACCATAAATGTGATGATCAGTGCATGGAGACA
ATTCGGAACGGGACCTATAACAGGAGAAAATATAAAGAGGAATCAAGACTAGAAAGACAG
AAAATAGAAGGGGTCAAGCTGGAATCTGAAGGAACTTACAAAATCCTCACCATTTATTCG
ACTGTCGCCTCATCTCTTGTGGTTGCAATGGGGTTTGCTGCCTTCTTGTTCTGGGCCATG
TCCAATGGATCTTGCAGATGCAACATTTGTATATAATTGGCAAAAACACCCTTGTTTCTA
CT
>gi|66733534|gb|DQ064376.1| Influenza A virus (A/chicken/Shandong/6/96(H9N2)) hemagglutinin (HA) gene, complete cds
AGCAAAAGCAGGGGAACTTCACAACCAGTCAAGATGGAAACAACATCACTAATAACTATA
CTACTACTAGTAACAACAAGCAATGCAGATAAAATCTGCATCGGCTACCAATCAACAAAC
TCCACAGAAACTGTGGATACGCTAGCAGAAAACAATGTTCCTGTGACACATGCCAAAGAA
TTGCTCCACACAGAGCACAATGGGATGCTGTGTGCAACAAATCTGGGACATCCTCTCATT
CTAGACACCTGTACCATTGAAGGACTGATCTATGGCAACCCTTCTTGTGATCTGCTGTTA
GGAGGAGGAGAATGGTCCTACATCGTCGAAAGACCATCGGCTGTTAATGGAATGTGTTAC
CCCGGGAATGTAGAAAACCTAGAGGAACTAAGGTCACTTTTTAGTTCTGCTAGTTCATAC
CAAAGAATCCAGATCTTTCCAGACACGATCTGGAATGTGTCTTACAGTGGAACAAGCAAA
GCATGTTCAGATTCATTCTACAGGAGCATGAGATGGTTGACTCAAAAGGACAACGCTTAC
CCTATTCAAGACGCCCAATACACAAATAATAGAGGAAAGAGCATCCTTTTCATGTGGGGC
ATAAATCACCCACCCACCGATACTGCACAGACAAATCTGTATACAAGGACTGACACAACA
ACAAGTGTGACAACAGAAGATATAGATAGGACCTTCAAACCAGTGATAGGGCCAAGGCCC
CTTGTCAATGGTCAGCAGGGAAGAATTGATTATTATTGGTCGGTATTGAAACCAGGTCAG
ACATTGCGAGTAAGATCCGATGGGAATCTAATTGCTCCATGGTATGGACACATTCTTTCA
GGAGAGAGCCACGGAAGAATCCTGAAGACTGATTTAAACAGTGGTAACTGTGTAGTGCAA
TGTCAGACTGAAAGAGGTGGCTTAAACACTACATTGCCCTTCCAAAATGTCAGTAAATAT
GCATTTGGAAACTGCCCAAAGTATGTTGGAGTAAAGAGTCTCAAACTGGCAGTTGGTCTA
AGGAATGTGCCTGCTAGATCAAGTAGAGGACTATTTGGGGCCATAGCTGGATTCATAGAG
GGAGGTTGGTCAGGGCTAGTCGCTGGTTGGTATGGGTTCCAGCATTCAAATGATCAAGGG
GTTGGTATAGCTGCAGATAGAGACTCAACTCAAAAGGCAATTGACAAAATAACATCCAAA
GTGAATAATATGGTCGATAAAATGAACAAGCAATATGAAATTATTGATCATGAATTCAGC
GAGGTTGAAACTAGACTCAATATGATCAATAATAAGATTGATGACCAAATACAAGACATA
TGGGCATATAACGCAGAATTGCTAGTGTTGTTTGAAAATCAGAAAACACTCGATGAGCAT
GATGCGAATGTAAACAATCTATATAACAAAGTGAAGAGGGCACTGGGTTCCAATGCAATG
GAAGATGGGAAAGGATGTTTCGAGCTATACCATAAATGTGATGATCAGTGCATGGAGACA
ATTCGGAACGGGACCTATAACAGGAGAAAATATAAAGAGGAATCAAGACTAGAAAGACAG
AAAATAGAAGGGGTCAAGCTGGAATCTGAAGGAACTTACAAAATCCTCACCATTTATTCG
ACTGTCGCCTCATCTCTTGTGGTTGCAATGGGGTTTGCTGCCTTCTTGTTCTGGGCCATG
TCCAATGGATCTTGCAGATGCAACATTTGTATATAATTGGCAAAAACACCCTTGTTTCTA
CT
>gi|347952021|gb|JN683647.1| Influenza A virus (A/chicken/Shandong/N/2010(H9N2)) segment 4 hemagglutinin (HA) gene, complete cds
AGCAAAAGCAGGGGAATTTCACAACCACTCAAGATGGAAACAGTATCACTAATAACTATG
CTACTAGTAGCAACAGTAAGCAATGCAGATAAAATCTGCATCGGCTACCAATCAACAAAC
TCCACAGAAACTGTAGACACACTAACAGAAAACAATGTCCCTGTGACACATGCCAAAGAA
TTGCTCCACACAGAGCATAATGGGATGCTGTGTGCAACAAGCTTGGGACATCCTCTTATT
CTAGACACCTGTACCATTGAAGGACTAATCTATGGCAATCCTTCTTGTGATCTACTGTTG
GGAGGAAGAGAATGGTCCTATATCGTCGAGAGACCATCGGCTGTTAATGGATTGTGTTAC
CCCGGGAATGTAGAAAATCTAGAAGAGCTAAGGTCACTTTTTAGTTCTGCTAGTTCTTAT
CAAAGGATCCAGATTTTTCCAGACACAATCTGGAATGTGTCTTACAGTGGGACAAGCAAA
GCATGTTCAGATTCATTCTACAGAAGCATGAGATGGTTGACCCAAAAGAACAACGCTTAC
CCTATTCAAGACGCCCAATACACAAATAATCAAGAAAAGAACATTCTTTTCATGTGGGGC
ATAAATCACCCACCCACCGATACTGTGCAGACAAATCTGTACACAAGAACCGACACAACA
ACAAGTGTGGCAACAGAAGAAATAAATAGGACCTTCAAACCATTGATAGGACCAAGGCCT
CTTGTCAATGGTTTGCAGGGGAGAATTGACTATTATTGGTCGGTATTGAAACCGGGTCAA
ACACTGCGAATAAGATCCAATGGGAATCTAATAGCTCCATGGTATGGACACATTCTTTCA
GGAGAGAGCCACGGAAGAATCCTGAAGACTGATTTAAAAAGGGGTAGCTGCACAGTGCAA
TGTCAGACAGAAAAAGGTGGCTTAAACACAACATTGCCATTCCAAAACGTAAGTAAGTAT
GCATTTGGAAACTGCTCGAAATATATTGGAATAAAGAGTCTCAAACTTGCAGTTGGTCTG
AGGAATGTGCCTTCTAGATCTAGTAGAGGACTATTCGGGGCCATAGCAGGATTCATAGAG
GGAGGTTGGTCAGGACTAGTTGCTGGTTGGTATGGATTCCAGCATTCAAATGACCAAGGG
GTTGGTATGGCAGCAGATAGAGACTCAACCCAAAAGGCAATTGATAAAATAACATCCAAA
GTGAATAACATAGTCGACAAAATGAACAAGCAGTATGAAATTATTGATCATGAATTCAGT
GAGGTTGAAACTAGACTTAACATGATCAATAATAAGATTGATGATCAAATCCAAGACATA
TGGGCATATAATGCAGAATTGCTAGTTCTGCTTGAAAACCAGAAAACACTCGATGAGCAT
GATGCAAATGTAAACAATCTATATAATAAAGTGAAGAGGGCATTGGGTTCCAATGCGGTG
GAAGATGGGAAAGGATGTTTCGAGCTATACCACAAATGTGATGACCAGTGCATGGAGACA
ATTCGGAACGGGACCTACAACAGGAGGAAGTATCAAGAGGAATCAAAATTAGAAAGACAG
AAAATAGAGGGGGTCAAGCTGGAATCTGAAGGAACTTACAAAATCCTCACCATTTATTCG
ACTGTCGCCTCATCTCTTGTGATTGCAATGGGGTTTGCTGCCTTCTTGTTCTGGGCCATG
TCCAATGGGTCTTGCAGATGCAACATTTGTATATAATTGGCAAAAACACCCTTGTTTCTA
CT
>gi|347952019|gb|JN683646.1| Influenza A virus (A/chicken/Shandong/M/2010(H9N2)) segment 4 hemagglutinin (HA) gene, complete cds
AGCAAAAGCAGGGGAATTTCACAACCACTCAGGATGGAAACAGTATCATTGATAACTATG
CTACTAGTAGTAACAATAAGCAATGCAGATAAAATCTGCATCGGCTACCAATCAACAAAC
TCCACAGAAACTGTAGACACACTAACAGAAAACAATGTCCCTGTGACACATGCCAAAGAA
TTGCTACACACAGAGCACAATGGGATGCTGTGTGCAACAAACTTGGGACATCCCCTTATT
CTAGACACCTGTACTATTGAAGAACTAATCTATGGCAATCCTTCTTGCGATCTACTGTTG
GGAGGAAGAGAATGGTCCTACATCGTCGAGAGACCATCGGCTGTTAATGGATTGTGTTAC
CCCGGGAATGTAGAAAATCTAGAAGAGCTAAGGTCACTTTTTAGTTCTGCTAGTTCTTAT
CAAAGGATCCAGATTTTTCCGGACACAATCTGGAATGTGTCTTACAGTGGAACAAGCAAA
GCATGTTCTGATTCATTCTACAGAAGCATGAGATGGTTGACCCAAAAAAGCAACGCTTAC
CCTATTCAAGACGCCCAATACACAAATAATCGAGAAAAGAGCATTCTTTTCATGTGGGGC
ATAAATCACCCACCCACCGAGACTGCGCAGACAAATCTGTACACAAGAACCGACACAACA
ACAAGTGTGGCAACAGAAGAAATAAATAGGACCTTCAAACCATTGATAGGACCAAGGCCT
CTTGTCAATGGTTTGCAGGGAAGAATTGATTATTATTGGTCGGTATTGAAACCAGGCCAA
ACACTGCGAATAAGATCCAATGGGAATCTAATAGCTCCATGGTATGGACACATTCTTTCA
GGAGAGAGCCACGGAAGAATCCTGAAGACTGATTTAAAAAGGGGTAGCTGTACAGTGCAA
TGTCAGACAGAAAAAGGTGGCTTAAACACAACATTGCCATTCCAGAATGTAAGTAAGTAT
GCATTTGGAAACTGCTCGAAATATGTTGGAGTAAAGAGTCTCAAACTTGCAGTTGGTCTG
AGGAATGTGCCTTCTAAATCTAGTAGAGGATTATTTGGGGCCATAGCTGGATTCATAGAA
GGTGGTTGGTCAGGACTAGTTGCTGGTTGGTATGGATTCCAGCATTCAAATGACCAAGGG
GTTGGTATGGCAGCAGATAGAGACTCAACCCGAAAGGCAATTGATAAAATAACATCCAAA
GTGAATAACATAGTCGATAAAATGAACAAACAGTATGAAATTATTGATCATGAATTCAGC
GAGGTTGAAAATAGACTTAACATGATCAATAATAAGATTGATGATCAAATTCAAGACATA
TGGGCATATAATGCAGAACTGCTAGTGCTGCTTGAAAACCAGAAAACACTCGATGAGCAT
GATGCAAATGTAAATAATCTATATAACAAAGTGAAGAGGGCACTGGGTTCCAATGCAGTG
GAAGATGGGAAAGGATGTTTCGAGCTATATCACAGATGTGATGACCAGTGCATGGAGACA
ATTCGGAACGGGACCTACAACAGGAGGAAATATCAAGATGAATCAAAATTAGAAAGACAG
AGAATAGAAGGGGTCAAGCTGGAATCGGAAGGAACTTACAAAATCCTCACCATTTATTCG
ACTGTCGCCTCATCTCTTGTGATTGCAATGGGGTTTGCTGCCTTCTTGTTCTGGGCCATG
TCCAATGGGTCTTGCAGATGCAACATTTGTATATAATTGGCAAAAACACCCTTGTTTCTA
CT
>gi|347952017|gb|JN683645.1| Influenza A virus (A/chicken/Shandong/L/2010(H9N2)) segment 4 hemagglutinin (HA) gene, complete cds
AGCAAAAGCAGGGGAATTTCACAACCACTCAAGATGGAAACAGCATCACTAATAACTATG
CTACTAATAGCAACAGTAAGCAATGCAGATAAAATCTGCATCGGCTACCAATCAACAAAC
TCCACAGAAACTGTAGACACACTAACAGAAAACAATGTCCCTGTGACACATGCCAAAGAA
TTGCTCCACACAGAGCATAATGGGATGCTGTGTGCAACAAGCTTGGGACATCCTCTTATT
CTAGACACCTGTACCATTGAAGGACTAATCTATGGCAATCCTTCTTGTGATCCACTGTTG
GGAGGAAGAGAATGGTCCTATATCGTCGAAAGACAATCGGCTGTTAATGGGTTGTGTTAC
CCCGGGAATGTAGAAAATCTAGAAGAGCTAAGGTCACTTTTTAGTTCTGCTAGTTCTTAT
CAAAGGATCCAGATTTTTCCAGACACAATCTGGAATGTGTCTTACAGTGGGACAAGCAAA
GCATGTTCAGATTCATTCTACAGAAGCATGAGATGGTTGACCCAAAAGAACAACGCTTAC
CCTATTCAAGATGCCCAATACACAAATAATCAAGAAAAGAACATTCTTTTCATGTGGGGC
ATAAACCACCCACCCACCGATACTACGCAGACAAATCTGTACACAAGAACCGACACAACA
ACAAGTGTGGCAACAGAAGAAATAAATAGGACCTTCAAACCATTGATAGGACCAAGGCCT
CTTGTCAATGGTTTGCAGGGGAGAATTGACTATTATTGGTCGGTATTGAAACCGGGTCAA
ACACTGCGAATAAGATCCAATGGGAATCTAATAGCTCCATGGTATGGACACATTCTTTCA
GGAGAGAGCCACGGAAGAATCCTGAAGACTGATCTAAAAAGGGGTAGTTGCACGGTGCAA
TGTCAGACAGAAAAAGGTGGCTTAAACACAACATTGCCATTCCAAAACGTAAGTAAGTAT
GCATTTGGAAACTGCTCGAAATATATTGGGATAAAGAGTCTCAAACTTGCAGTTGGTCTG
AGAAATGTGCCTTCTAGATCTAGTAGAGGACTATTCGGGGCCATAGCAGGATTCATAGAG
GGAGGTTGGTCAGGACTAGTTGCTGGTTGGTATGGATTCCAGCATTCAAATGACCAAGGG
GTTGGTATGGCAGCAGATAGAGACTCAACCCAAAAGGCAATTGATAAAATAACACCCAAA
GTGAATAACATAGTCGACAAAATGAACAAGCAGTATGAAATTATTGATCATGAATTCAGT
GAGGTTGAAACTAGACTTAACATGATCAATAATAAGATTGATGATCAAATCCAAGACATA
TGGGCATATAATGCAGAATTGCTAGTTCTGCTTGAAAACCAGAAAACACTCGATGAGCAT
GATGCAAATGTAAACAATCTATATAATAAAGTGAAGAGAGCATTGGGTTCCAATGCTGTG
GAAGATGGGAAAGGATGTTTCGAGCTATACCACAAATGTGATGACCAGTGCATGGAGACA
ATCCGGAACGGGACCTACAACAGGAGGAAGTATCAAGAGGAATCAAAATTAGAAAGACAG
AAAATAGAGGGGGTCAAGCTGGAATCTGAAGGAACTTACAAAATCCTCACCATTTATTCG
ACTGTCGCCTCATCTCTTGTGATTGCAATGGGGTTTGCTGCCTTCTTATTCTGGGCCATG
TCCAATGGGTCTTGCAGATGCAACATTTGTATATAATTGGCAAAAACACCCTTGTTTCTA
CT
>gi|347952015|gb|JN683644.1| Influenza A virus (A/chicken/Shandong/K/2010(H9N2)) segment 4 hemagglutinin (HA) gene, complete cds
AGCAAAAGCAGGGGAATTTCACAACCACTCAAGATGGAAACAGCATCACTAATAACTATG
CTACTAATAGCAACAGTAAGCAATGCAGATAAAATCTGCATCGGCTACCAATCAACAAAC
TCCACAGAAACTGTAGACACACTAACAGAAAACAATGTCCCTGTGACACATGCCAAAGAA
TTGCTCCACACAGAGCATAATGGGATGCTGTGTGCAACAAGCTTGGGACATCCTCTTATT
CTAGACACCTGTACCATTGAAGGACTAATCTATGGCAATCCTTCTTGTGATCCACTGTTG
GGAGGAAGAGAATGGTCCTATATCGTCGAAAGACCATCGGCTGTTAATGGGTTGTGTTAC
CCCGGGAATGTAGAAAATCTAGAAGAGCTAAGGTCACTTTTTAGTTCTGCTAGTTCTTAT
CAAAGGATCCAGATTTTTCCAGACACAATCTGGAATGTGTCTTACAGTGGGACAAGCAAA
GCATGTTCAGATTCATTCTACAGAAGCATGAGATGGTTGACCCAAAAGAACAACGCTTAC
CCTATTCAAGATGCCCAATACACAAATAATCAAGAAAAGAACATTCTTTTCATGTGGGGC
ATAAACCACCCACCCACCGATACTACGCAGACAAATCTGTACACAAGAACCGACACAACA
ACAAGTGTGGCAACAGAAGAAATAAATAGGACCTTCAAACCATTGATAGGACCAAGGCCT
CTTGTCAATGGTTTGCAGGGGAGAATTGACTATTATTGGTCGGTATTGAAACCGGGTCAA
ACACTGCGAATAAGATCCAATGGGAATCTGATAGCTCCATGGTATGGACACATTCTTTCA
GGAGAGAGCCACGGAAGAATCCTGAAGACTGATCTAAAAAGGGGTAGCTGCACGGTGCAA
TGTCAGACAGAAAAAGGTGGCTTAAACACAACATTGCCATTCCAAAACGTAAGTAAGTAT
GCATTTGGAAACTGCTCGAAATATATTGGGATAAAGAGTCTCAAACTTGCAGTTGGTCTG
AGAAATGTGCCTTCTGGATCTAGTAGAGGACTATTCGGGGCCATAGCAGGATTCATAGAG
GGAGGTTGGTCAGGACTAGTTGCTGGTTGGTATGGATTCCAGCATTCAAATGACCAAGGG
GTTGGTATGGCAGCAGATAGAGACTCAACCCAAAAGGCAATTGATAAAATAACATCCAAA
GTGAATAACATAGTCGACAAAATGAACAAGCAGTATGAAATTATTGATCATGAATTCAGT
GAGGTTGAAACTAGACTTAACATGATCAATAATAAGATTGATGATCAAATCCAAGACATA
TGGGCATATAATGCAGAATTGCTCGTTCTGCTTGAAAACCAGAAAACACTCGATGAGCAT
GATGCAAATGTAAACAATCTATATAATAAAGTGAAGAGAGCATTGGGTTCCAATGCTGTG
GAAGATGGGAAAGGATGTTTCGAGCTATACCACAAATGTGATGACCAGTGCATGGAGACA
ATCCGGAACGGGACCTACAACAGAAGGAAGTATCAAGAGGAATCAAAATTAGAAAGACAG
AAAATAGAGGGGGTCAAGCTGGAATCTGAAGGAACTTACAAAATCCTCACCATTTATTCG
ACTGTCGCCTCATCTCTTGTGATTGCAATGGGGTTTGCTGCCTTCTTATTCTGGGCCATG
TCCAATGGGTCTTGCAGATGCAACATTTGTATATAATTGGCAAAAACACCCTTGTTTCTA
CT
>gi|347952013|gb|JN683643.1| Influenza A virus (A/chicken/Shandong/E/2010(H9N2)) segment 4 hemagglutinin (HA) gene, complete cds
AGCAAAAGCAGGGGAATTTCACAACCACTCAAGATGGAGACAGTATCACTAATAACTATA
CTACTAGTAGTAACAGCAAGCAATGCAGATAAAATCTGCATCGGCTATCAATCAACAAAC
TCCACAGAAACTGTAGACACACTAACAGAAAACAATGTCCCTGTGACACATGCCAAAGAA
TTGCTCCACACAGAGCATAATGGGATGCTGTGTGCAACAAGATTGGGACAACCTCTTATT
CTAGACACCTGTACCATTGAAGGACTAATCTATGGCAATCCTTCTTGTGATCTATTGTTG
GGAGGAAGAGAATGGTCCTATATCGTTGAGAGACCATCAGCTGTTAACGGATTGTGTTAT
CCCGGGAATGTAGAAAATCTAGAAGAGCTAAGGTCACTTTTTAGTTCTGCTAGGTCTTAT
CAAAGGATCCAGATTTTCCCAGACACAATCTGGAATGTGTCTTACAGTGGAACAAGCAAA
GCATGTTCAGATTCATTCTACAGAAGCATGAGATGGTTGACTCAAAAGAACAACGCTTAT
CCTATTCAAGACGCCCAATACACAAATGATCAAGAAAAGAACATTCTTTTCATGTGGGGC
ATAAATCACCCACCCACCGATACTACGCAGACAAATCTGTACACAAGAACCGACACAACA
ACGAGTGTGGCAACAGAAGAAATAAATAGGACCTTCAAACCATTGATAGGACCAAGGCCT
CTTGTCAACGGTTTGCAGGGAAGAATTGATTATTATTGGTCGGTATTGAAACCGGGTCAA
ACACTGCGAATAAGATCCAATGGGAATCTAATAGCTCCATGGTATGGACACATTCTTTCA
GGAGAGAGCCACGGAAGAATCCTGAAGACTGATTTAAAAAGGGGTAGCTGCACAGTGCAA
TGTCAGACAGAAAAAGGTGGCTTAAACACAACATTGCCATTCCAAAACGTAAGTAAGTAT
GCATTTGGAAACTGCTCGAAATACATTGGCATAAAGAGTCTCAAACTAGCAGTTGGTCTG
AGGAATGTGCCTTCTAGATCTAGCAGAGGACTATTCGGGGCCATAGCAGGATTCATAGAG
GGAGGTTGGTCAGGACTAGTTGCTGGTTGGTATGGATTCCAGCATTCAAATGACCAAGGG
GTTGGTATGGCAGCAGATAGAGACTCAACCCAAAAGGCAATTGATAAAATAACATCCAAA
GTGAATAACATAGTCGACAAAATGAACAAGCAGTATGAAATTATTGATCATGAATTCAGC
GAGGTTGAAACTAGACTTAACATGATCAATAATAAGATTGATGATCAAATCCAAGATATA
TGGGCATATAATGCAGAATTGCTAGTTCTGCTTGAAAACCAGAAAACACTCGATGAGCAT
GATGCAAATGTAAACAATCTATATAATAAAGTGAAGAGGGCATTGGGTTCCAATGCGGTG
GAAGATGGGAAAGGATGTTTCGAGCTATACCACAAATGTGATGACCAGTGCATGGAGACA
ATTCGGAACGGGACCTACAACAGGAGGAAGTATCAAGAGGAATCAAAATTAGAAAGACAG
AAAATAGAGGGGGTCAAGCTGGAATCTGAAGGAACTTACAAAATCCTCACCATTTATTCG
ACTGTCGCCTCATCTCTTGTGATTGCAATGGGGTTTGCTGCCTTCTTGTTCTGGGCCATG
TCCAATGGGTCTTGCAGATGCAACATTTGTATATAATTGGCAAAAACACCCTTGTTTCTA
CT
>gi|347952011|gb|JN683642.1| Influenza A virus (A/chicken/Shandong/B/2009(H9N2)) segment 4 hemagglutinin (HA) gene, complete cds
AGCAAAAGCAGGGGAATTTCACAACCACTCAAAATGGAGACAGTATCACTAATAACTATA
CTACTAGTAGTAACAGTAAGCAATGCAGATAAAATCTGCATCGGCTATCAATCAACAAAC
TCCACAGAAACTGTAGACACACTAACAGAAAACAATGTCCCTGTGACACATGCCAAAGAA
TTGCTCCACACAGAGCATAATGGGATGCTGTGTGCAACAAGATTGGGACAACCTCTTATT
CTAGACACCTGTACCATTGAAGGACTAATCTATGGCAATCCTTCTTGTGATCTATTGTTG
GGAGGAAGAGAATGGTCCTATATCGTCGAGAGACCATCAGCTGTTAACGGATTGTGTTAT
CCCGGGAATGTAGAAAATCTAGAAGAGCTAAGGTCACTTTTTAGTTCTGCTAGGTCTTAT
CAAAGGATCCAGATTTTCCCAGACACAATCTGGAATGTGTCTTACAGTGGAACAAGCAAA
GCATGTTCAGATTCATTCTACAGAAGCATGAGATGGTTGACTCAAAAGAACAACGCTTAT
CCTATTCAAGACGCCCAATACACAAATAATCAAGAAAAGAACATTCTTTTCATGTGGGGC
ATAAATCACCCACCCACCGATACTGCGCAGACAAATCTGTACACAAGAACCGACACAACA
ACGAGTGTGGCAACAGAAGAAATAAATAGGACCTTCAAACCATTGATAGGACCAAGGCCT
CTTGTCAACGGTTTGCAGGGAAGAATTGATTATTATTGGTCGGTATTGAAACCGGGTCAA
ACACTGCGAATAAGATCCAATGGGAATCTAATAGCTCCATGGTATGGACACATTCTTTCA
GGAGAGAGCCACGGAAGAATCCTGAAGACTGATTTAAAAAGGGGTAGCTGCACAGTGCAA
TGTCAGACAGAAAAAGGTGGCTTAAACACAACATTGCCATTCCAAAACGTAAGTAAGTAT
GCATTTGGAAACTGCTCGAAATACATTGGCATAAAGAGTCTCAAACTTGCAGTTGGTCTG
AGGAATATGCCTTCTAGATCTAGCAGAGGACTATTCGGGGCCATAGCAGGATTCATAGAG
GGAGGTTGGTCAGGACTAGTTGCTGGTTGGTATGGATTCCAGCATTCAAATGACCAAGGG
GTTGGTATGGCAGCAGATAGAGACTCAACCCAAAAGGCAATTGATAAAATAACATCCAAA
GTGAATAACATAGTCGACAAAATGAACAAGCAGTATGAAATTATTGATCATGAATTCAGC
GAGGTTGAAACTAGACTTAACATGATCAATAATAAGATTGATGATCAAATCCAAGATATA
TGGGCATATAATGCAGAATTGCTAGTTCTGCTTGAAAACCAGAAAACACTCGATGAGCAT
GATGCAAATGTAAACAATCTATATAATAAAGTGAAGAGGGCATTGGGTTCCAATGCGGTG
GAAGATGGGAAAGGATGTTTCGAGCTATACCACAAATGTGATGACCAGTGCATGGAGACA
ATTCGGAACGGGACCTACAACAGGAGGAAGTATCAAGAGGAATCAAAATTAGAAAGACAG
AAAATAGAGGGGGTCAAGCTGGAATCTGAAGGAACTTACAAAATCCTCACCATTTATTCG
ACTGTCGCCTCATCTCTTGTGATTGCAATGGGGTTTGCTGCCTTCTTGTTCTGGGCCATG
TCCAATGGGTCTTGCAGATGCAACATTTGTATATAATTGGCAAAAACACCCTTGTTTCTA
CT
>gi|308737178|gb|HQ378727.1| Influenza A virus (A/chicken/Shandong/C/2009(H9N2)) segment 4 hemagglutinin (HA) gene, complete cds
AGCAAAAGCAGGGGAATTTCACAACCACTCAAGATGGAGACAATATCACTAATAACTATA
CTACTAGTAGTAACAGTAAGCAATGCAGATAAGATCTGCATCGGCTATCAATCAACAAAC
TCCACAGAAACTGTAGACACACTAACAGAAAACAATGTCCCTGTGACACATGCCAAAGAA
TTGCTCCACACAGAGCATAATGGGATGCTGTGTGCAACAAGCTTGGGACACCCTCTTATC
CTAGACACCTGTACCATTGAAGGACTAATCTATGGCAATCCTTCTTGTGATCTATTGTTG
GGAGGAAGAGAATGGTCCTATATCGTCGAGAGACCATCAGCTGTTAACGGATTGTGTTAT
CCCGGGAATGTAGAAAATCTAGAAGAGCTAAGGTCACTTTTTAGTTCTGCTAGGTCTTAT
CAAAGGATCCAGATTTTCCCAGACACAATCTGGAATGTGTCTTACAGTGGGACAAGCAAA
GCATGTTCAGATTCATTCTACAGAAGCATGAGATGGTTGACTCAAAAGAACAACGCTTAC
CCTATTCAAGACGCCCAATACACAAATAATCAAGAAAAGAACATTCTTTTCATGTGGGGC
ATAAATCACCCACCCACCGATACTGCGCAGACAAATCTGTACACAAGAACCGACACAACA
ACGAGTGTGGCAACAGAAGAAATAAATAGGACCTTCAAACCATTGATAGGACCAAGGCCT
CTTGTCAACGGTTTGCAGGGAAGAATTGATTATTATTGGTCGGTATTGAAACCGGGTCAA
ACACTGCGAATAAGATCTAATGGGAATCTAATAGCTCCATGGTATGGACACATTCTTTCT
GGAGAGAGCCACGGAAGAATCCTGAAGACTGATTTAAAAAGGGGTAGCTGCACAGTGCAA
TGTCAGACAGAGAAAGGTGGCTTAAACACAACATTGCCATTCCAAAACATAAGTAAGTAT
GCATTTGGAAACTGCTCGAAATACATTGGCATAAAGAGTCTCAAACTTGCAGTTGGTCTG
AGGAATGTGCCTTCTAGATCTAGTAGAGGACTATTCGGGGCCATAGCAGGATTCATAGAG
GGAGGTTGGTCAGGACTAGTTGCTGGTTGGTATGGATTCCAGCATTCAAATGACCAAGGG
ATTGGTATGGCAGCAGATAGAGACTCAACCCAAAAGGCAATTGATAAAATAACATCCAAA
GTGAATAACATAGTCGACAAAATGAACAAGCAGTATGAAATTATTGATCATGAATTCAGC
GAGGTTGAAACTAGACTTAACATGATCAATAATAAGATTGATGATCAAATTCAAGATATA
TGGGCATATAATGCAGAATTGCTAGTTCTGCTTGAAAACCAGAAAACACTCGATGAGCAT
GATGCAAATGTAAACAATCTATATAATAAAGTGAAGAGGGCGTTGGGTTCCAATGCGGTG
GAAGATGGGAAAGGATGTTTCGAGCTATACCACAAATGTGATGACCAGTGCATGGAGACA
ATTCGGAACGGGACCTACAACAGGAGGAAGTATCAAGAGGAATCAAAATTAGAAAGACAG
AAAATAGAGGGGGTCAAGCTGGAATCTGAAGGAACTTACAAAATCCTCACCATTTATTCG
ACTGTCGCCTCATCTCTTGTGATTGCAATGGGGTTTGCTGCCTTCTTGTTCTGGGCCATG
TCCAATGGGTCTTGCAGATGCAACATTTGTATATAATTGGCAAAAACACCCTTGTTTCTA
CT
>gi|307087713|gb|HQ225839.1| Influenza A virus (A/chicken/Shandong/A1/2009(H9N2)) segment 4 hemagglutinin (HA) gene, complete cds
AGCAAAAGCAGGGGAATTTCACAACCACTCAAGATGGAGACAGTATCACTAATAACTATA
CTACTAGTAGTAACAGCAAGCAATGCAGATAAAATCTGCATCGGCTATCAATCAACAAAC
TCCACAGAAACTGTAGACACACTAACAGAAAACAATGTCCCTGTGACACATGCCAAAGAA
TTGCTCCACACAGAGCATAATGGGATGCTGTGTGCAACAAGATTGGGACAACCTCTTATT
CTAGACACCTGTACCATTGAAGGACTAATCTATGGCAATCCTTCTTGTGATCTATTGTTG
GGAGGAAGAGAATGGTCCTATATCGTCGAGAGACCATCAGCTGTTAACGGATTGTGTTAT
CCCGGGAATGTAGAAAATCTAGAAGAGCTAAGGTCACTTTTTAGTTCTGCTAGGTCTTAT
CAAAGGATCCAGATTTTCCCAGACACAATCTGGAATGTGTCTTACAGTGGAACAAGCAAA
GCATGTTCAGATTCATTCTACAGAAGCATGAGATGGTTGACTCAAAAGAACAACGCTTAT
CCTATTCAAGACGCCCAATACACAAATGATCAAGAAAAGAACATTCTTTTCATGTGGGGC
ATAAATCACCCACCCACCGATACTGTGCAGACAAATCTGTACACAAGAACCGACGCAACA
ACGAGTGTGGCAACAGAAGAAATAAATAGGACCTTCAAACCATTGATAGGACCAAGGCCT
CTTGTCAACGGTTTGCAGGGAAGAATTGATTATTATTGGTCGGTATTGAAACCGGGTCAA
ACACTGCGAATAAGATCCAATGGGAATCTAATAGCTCCATGGTATGGACACATTCTTTCA
GGAGAGAGCCACGGAAGAATCCTGAAGACTGATTTAAAAAGGGGTAGCTGCACAGTGCAA
TGTCAGACAGAAAAAGGTGGCTTAAACACAACATTGCCATTCCAAAACGTAAGTAAGTAT
GCATTTGGAAACTGCTCGAAATACATTGGCATAAAGAGTCTCAAACTAGCAGTTGGTCTG
AGGAATGTGCCTTCTAGATCTAGCAGAGGACTATTCGGGGCCATAGCAGGATTCATAGAG
GGAGGTTGGTCAGGACTAGTTGCTGGTTGGTATGGATTCCAGCATTCAAATGACCAAGGG
GTTGGTATGGCAGCAGATAGAGACTCAACCCAAAAGGCAATTGATAAAATAACATCCAAA
GTGAATAACATAGTCGACAAAATGAACAAGCAGTATGAAATTATTGATCATGAATTCAGC
GAGGTTGAAACTAGACTTAACATGATCAATAATAAGATTGATGATCAAATCCAAGATATA
TGGGCATATAATGCAGAATTGCTAGTTCTGCTTGAAAACCAGAAAACACTCGATGAGCAT
GATGCAAATGTAAACAATCTATATAATAAAGTGAAGAGGGCATTGGGTTCCAATGCGGTG
GAAGATGGGAAAGGATGTTTCGAGCTATACCACAAATGTGATGACCAGTGCATGGAGACA
ATTCGGAACGGGACCTACAACAGGAGGAAGTATCAAGAGGAATCAAAATTAGAAAGACAG
AAAATAGAGGGGGTCAAGCTGGAATCTGAAGGAACTTACAAAATCCTCACCATTTATTCG
ACTGTCGCCTCATCTCTTGTGATTGCAATGGGGTTTGCTGCCTTCTTGTTCTGGGCCATG
TCCAATGGGTCTTGCAGATGCAACATTTGTATATAATTGGCAAAAACACCCTTGTTTCTA
CT
>gi|202071395|gb|FJ190147.1| Influenza A virus (A/chicken/Shandong/yt1105/2007(H9N2)) segment 4 hemagglutinin (HA) gene, complete cds
TCACAACCACTCAAGATGGAAGCTGCATCACTAATAACTATACTACTAGTAGTAACAGTA
AGCAATGCAGATAAAATCTGCATTGGCTACCAATCAACAAACTCCACAGAAACTGTAGAC
ACGCTAACCGAAAACAATGTTCCTGTGACACATGCCCAAGAATTGCTTCACACAGAGCAC
AATGGGATGCTATGTGCAACAAATCTGGGACGTCCTCTTATTCTAGACACCTGTACCATT
GAAGGACTAATCTATGGCAACCCTTCTTGTGATCTACTGCTGGGAGGAAGAGAATGGTCC
TATATTGTCGAAAGACCATCGGCTGTTAATGGATTGTGTTACCCTGGAAATGTAGAAAAC
CTAGAAGAACTAAGGTCACTTTTTAGCTCTGCTAGTTCTTACCAAAGAATCCAGATCTTC
CCAGACACAATCTGGAATGTGTCTTACAGTGGCACAAGCAAAGCATGTTCAGATTCATTC
TACAGAAGTATGAGGTGGTTGACTCAAAAGAACAACGCTTACCCTGTTCAAGATGCCCAA
TACACAAATAATAGAGGAAGGAACATTCTTTTCATGTGGGGCATAAATCACCCACCCACT
GATACTGCGCAGACAAATCTGTACACAAGGACTGACACAACAACAAGTGTGGCGACAGAA
GAGATAAATAGGACCTTCAAACCATTGATAGGGCCAAGGCCTCTTGTCAATGGTCTGCAA
GGAAGGATTGATTATTATTGGGCGGTATTGAAACCAGGTCAGACATTGCGAGTAAGATCC
AACGGGAATCTAATCGCTCCATGGTATGGACACATTCTTTCAGGGGAGAGTCACGGAAGA
ATCCTGAAAACGGATTTAAACAGTGGTAACTGTGTAGTGCAATGTCAAACAGAAAGAGGT
GGCTTGAATACTACATTGCCATTCCACAACGTAAGTAAGTACGCATTTGGAAACTGCCCA
AAATATGTTGGATTAAAGAGTCTCAAATTGGCAGTCGGTCTGAGGAATGTGCCTGCTAGA
TCAAGTAGAGGACTATTTGGAGCCATAGCGGGTTTCATAGAGGGAGGTTGGTCAGGGCTA
GTTGCTGGTTGGTACGGGTTCCAGCATTCAAATGATCAAGGAACTGGTATGGCTGCAGAT
AGAGACTCAACTCAAAAGGCAGTTGACAAAATAACGTCCAAAGTAAATAATATAGTCGAT
AAAGTGAACAAACAGTATGAAATTATCGATCATGAATTCAGCGAGGTTGAAACTAGACTC
AATATGATCAATAATAAGATTGATGACCAAATTCAAGACATATGGGCATATAACGCGGAA
TTGCTAGTACTGCTTGAAAATCAGAAAACGCTCGATGAGCATGATGCAAATGTAAACAAT
CTATATAACAAAGTGAAGAGGGCACTGGGTTCCAATGCAGTGGAAGATGGGAAAGGATGC
TTCGAGCTATACCATAAATGCGATGACCAGTGCATGGAGACAATTCGAAACGGGACCTAT
AACAGAAGAAAGTATAAAGAGGAATCAAGACTAGAGAGACAGAAAATAGAAGGGGTCAAA
CTGGAATCTGAAGGAACCTACAAAATCCTCACCATTTATTCGACTGTCGCCTCATCTCTT
GTTATTGCAATGGGGTTCGCTGCCTTCTTGTTCTGGGCCATGTCCAATGGATCTTGCAGA
TGCAACATTTGTATATAATTGGCAAAAACACC
>gi|202071393|gb|FJ190146.1| Influenza A virus (A/chicken/Shandong/mp1224/2007(H9N2)) segment 4 hemagglutinin (HA) gene, complete cds
TCACAACCACTCAAGATGGAAGCAGTATCACTAATAACTATGCTACTAGTGGTAACAGTA
AGCAATGCAGATAAAATTTGCATCGGCTACCAATCAACAAACTCCACAGAAACTGTAGAC
ACATTAACAGAAAACAATGTCCCTGTTACACATGCCAAAGAATTGCTCCACACAGAGCAC
AATGGGATGCTGTGTGCTACAAATTTGGGACATCCTCTTATTCTAGACACCTGTACCATT
GAAGGACTAATCTATGGCAATCCTTCTTGTGATTTACTGTTGGGAGGAAGAGAATGGTCC
TACATCGTCGAGAGACCATCGGCTGTAAATGGATTGTGTTACCCCGGGAATATAGAAAAT
CTAGAAGAGCTAAGGTCACTTTTTAGTTCTGCTAGTTCTTATCAAAGGATCCAGATCTTT
CCAGACACAATCTGGAATGTGTCTTACAGTGGGACAAGCAAAGCATGTTCAGATTCATTC
TACAGAAGCATGAGATGGTTGACCCAAAAGAACAACGCTTACCCTATTCAAGACGCCCAA
TACACAAATAATCAAGAGAAGAACATTCTTTTCATGTGGGGCATAAATCATCCACCCACC
GATACTGCGCAGACAAATCTGTACACAAGAACTGACACAACAACAAGTGTAGCAACAGAA
GAAATAAATAGGACCTTCAAACCATTGATAGGACCAAGGCCTCTTGTCAATGGTTTGCAG
GGAAGAATTGATTATTATTGGTCGGTATTGAAACCAGGTCAAACACTGCGAATAAGATCC
AATGGGAATCTAATAGCACCATGGTATGGACACATTCTTTCAGGAGAGAGTCACGGAAGA
ATCCTTAAGACTGATCTAAAAAGGGGTAGCTGTACAGTACAATGTCAGACAGAAAAAGGT
GGCTTAAACACAACATTGCCATTCCAAAATGTAAGTAAGTATGCATTTGGAAACTGCTCG
AAATATGTTGGAATAAAGAGCCTCAAACTTGCAGTTGGTCTGAGGAATGTGCCTTCTAAA
TCAAGTAGAGGACTATTCGGAGCCATAGCTGGATTCATAGAGGGAGGTTGGTCAGGGCTA
GTCGCTGGTTGGTATGGATTCCAGCATTCAAATGACCAAGGGGTTGGTATGGCAGCAGAT
AGAGACTCAACCCAGAAGGCAATTGATAAAATAACATCCAAAGTGAATAACATAGTCGAT
AAAATGAACAAACAGTATGAAATTATTGATCATGAATTCAGCGAGGTTGAAACTAGACTT
AACATGATCAATAATAAGATTGATGATCAGATTCAAGACATATGGGCATATAACGCAGAA
TTGCTTGTGCTACTTGAGAACCAGAAAACACTCGATGAGCATGATGCAAATGTAAACAAT
CTATATAATAAAGTAAAGAGAGCATTGGGTTCCAATGCAGTGGAAGATGGGAAAGGATGT
TTCGAGCTATACCACAAATGTGATGACCAGTGCATGGAGACAATTCGGAACGGGACCTAC
AACAGGAGGAAGTATCAAGAGGAATCAAAATTAGAAAGACAGAAAATAGAGGGGGTCAAG
CTGGAATCTGAAGGAACTTACAAAATCCTCACCATTTATTCGACTGTCGCCTCATCTCTT
GTGATTGCAATGGGGTTTGCTGCCTTCTTGTTCTGGGCCATGTCCAATGGATCTTGCAGA
TGCAACATTTGTATATAATTGGCAAAAACACC
>gi|202071391|gb|FJ190145.1| Influenza A virus (A/chicken/Shandong/lx1129/2007(H9N2)) segment 4 hemagglutinin (HA) gene, complete cds
TCACAACCACTCAAGATGGAAGCTGCATCACTAATAACTATACTACTAGTAGTAACAGTA
AGCAATGCAGATAAAATCTGCATTGGCTACCAATCAACAAACTCCACAGAAACTGTAGAC
ACGCTAACCGAAAACAATGTTCCTGTGACACATGCCCAAGAATTGCTTCACACAGAGCAC
AATGGGATGCTATGTGCAACAAATCTGGGACGTCCTCTTATTCTAGACACCTGTACCATT
GAAGGACTAATCTATGGCAACCCTTCTTGTGATCTACTGCTGGGAGGAAGAGAATGGTCC
TATATTGTCGAAAGACCATCGGCTGTTAATGGATTGTGTTACCCCGGAAATGTAGAAAAC
CTAGAAGAACTAAGGTCACTTTTTAGCTCTGCTAGTTCTTACCAAAGAATCCAGATCTTC
CCAGACACAATCTGGAATGTGTCTTACAGTGGCACAAGCAAAGCATGTTCAGATTCATTC
TACAGAAGTATGAGGTGGTTGACTCAAAAGAACAACGCTTACCCTGTTCAAGATGCCCAA
TACACAAATAATAGAGGAAGGAACATTCTTTTCATGTGGGGCATAAATCACCCACCCACT
GATACTGCGCAGACAAATCTGTACACAAGGACTGACACAACAACAAGTGTGGCGACAGAA
GAGATAAATAGGACCTTCAAACCATTGATAGGGCCAAGGCCTCTTGTCAATGGTCAGCAA
GGAAGGATTGATTATTATTGGGCGGTATTGAAACCAGGTCAGACATTGCGAGTAAGATCC
AACGGGAATCTAATCGCTCCATGGTATGGACACATTCTTTCAGGGGAGAGTCACGGAAGA
ATCCTGAAAACGGATTTAAACAGTGGTAACTGTGTAGTGCAATGTCAAACAGAAAGAGGT
GGCTTGAATACTACATTGCCATTCCACAACGTAAGTAAGTACGCATTTGGAAACTGCCCA
AAATATGTTGGATTAAAGAGTCTCAAATTGGCAGTCGGTCTGAGGAATGTGCCTGCTAGA
TCAAGTAGAGGACTATTTGGAGCCATAGCGGGTTTCATAGAGGGAGGTTGGTCAGGGCTA
GTCGCTGGTTGGTACGGGTTCCAGCATTCAAATGATCAAGGAACTGGTATGGCTGCAGAT
AGAGACTCAACTCAAAAGGCAGTTGACAAAATAACGTCCAAAGTAAATAATATAGTCGAT
AAAATGAACAAACAGTATGAAATTATCGATCATGAATTCAGCGAGGTTGAAACTAGACTC
AATATGATCAATAATAAGATTGATGACCAAATTCAAGACATATGGGCATATAACGCGGAA
TTGCTAGTACTGCTTGAAAATCAGAAAACGCTCGATGAGCATGATGCAAATGTAAACAAT
CTATATAACAAAGTGAAGAGGGCACTGGGTTCCAATGCAGTGGAAGATGGGAAAGGATGC
TTCGAGCTATACCATAAATGCGATGACCAGTGCATGGAGACAATTCGAAACGGGACCTAT
AACAGAAGAAAGTATAAAGAGGAATCAAGACTAGAGAGACAGAAAATAGAAGGGGTCAAA
CTGGAATCTGAAGGAACCTACAAAATCCTCACCATTTATTCGACTGTCGCCTCATCTCTT
GTTATTGCAATGGGGTTCGCTGCCTTCTTGTTCTGGGCCATGTCCAATGGATCTTGCAGA
TGCAACATTTGTATATAATTGGCAAAAACACC
>gi|202071389|gb|FJ190144.1| Influenza A virus (A/chicken/Shandong/lx1029/2007(H9N2)) segment 4 hemagglutinin (HA) gene, complete cds
TCACAACCACTCAAGATGGAAGCAGTATCACTAATAACTATACTACTAGTAGTGACAGTA
AGCAATGCAGACAAAATCTGCATCGGATACCAATCAACAAACTCCACAGAAACTGTAGAC
ACGCTAACAGAAAACAATGTTCCTGTGACACATGCCAAAGAATTGCTCCACACAGAGCAC
AATGGGATGCTATGTGCAACAAATCTGGGACATCCTCTTATCCTAGACACCTGTAACATT
GAAGGACTAATCTATGGCAACCCTTCCTGTGATCTACTGTTGGGAGGAAGAGAATGGTCC
TACATTGTAGAAAGACCATCGGCTGTCAATGGATTGTGTTATCCCGGGAATGTAGAAAAT
CTAGAAGAACTAAGGTCACTTTTTAGTTCTGCTAGTTCTTACCAGAGAATCCAGATTTTT
CCAGACGCAATCTGGAATGTGTCTTACAATGGGACAAGCAAAGCATGTTCTGACTCATTC
TACAGAAGCATGAGATGGTTGACTCAAAAGAGCAACGCTTACCCTATTCAAGATGCTCAA
TACACAAATAATAGAGGGAAGAACATTCTTTTCATGTGGGGCATAAATCACCCACCCACC
GACACTGTACAGACAAATCTGTACACGAGGACTGACACAACAACAAGTGTGGCGACAGAA
GATATAAATAGAACCTTCAAACCATTGATAGGACCAGGGCCTCTTGTAAATGGTCTGCAG
GGAAGGATTGATTATTATTGGTCGATATTGAAACCAGGTCAGACACTGAGAATAAGATCC
AATGGGAATCTAATTGCTCCATGGTATGGACACGTTCTTTCGGGAGAGAGCCATGGAAGA
ATACTGAAGACTGATTTAAACAGTGGTAACTGTGTGGTGCAATGTCAGACAGAAAGAGGT
GGTTTAAATACTACATTGCCATTCCAAAATGTAAGTAAATATGCATTTGGAAACTGCCCA
AAGTATGTTAGCGTAAAGAGTCTCAAATTGGCAGTTGGTCTGAGGAATGTGCCTGCTAGA
TCAAGCAGAGGACTATTTGGGGCTATAGCTGGATTCATAGAGGGAGGTTGGTCAGGGCTA
GTCGCTGGTTGGTATGGATTCCAGCATTCAAATGACCAGGGGGTTGGTATGGCAGCAGAT
AGGGACTCAACTCAAAAGGCAATTGACAAAATAACATCTAAAGTGAATAATATAGTCGAT
AAAATGAACAAACAGTATGAAATTATTGATCATGAATTCAGCGAGGTTGAAACCCGACTC
AACATGATCAATAATAAGATTGATGACCAAATTCAAGACATATGGGCATATAACGCAGAA
CTGCTAGTGCTGCTTGAAAACCAGAAAACACTCGATGAGCATGATGCGAATGTGAACAAT
CTATATAATAAAGTGAAGAGAGCATTGGGTTCCAATGCAGTGGAAGATGGGAAAGGGTGT
TTCGAGCTATACCATAAATGTGATGACCAGTGCATGGAAACAATTCGAAACGGGACCTAC
AACAGGAGAAAGTATAAGGAGGAATCAAAACTAGAAAGACAGAAAATAGAAGGGGTCAAA
CTGGAATCTGAAGGAACTTACAAAATCCTCACCATTTATTCGACTGTCGCCTCATCTCTT
GTGATTGCAATGGGGTTTGCTGCCTTCTTGTTCTGGGCCATGTCCAATGGATCTTGCAGA
TGCAACATTTGTATATAACTGGCAAAAACACC
>gi|202071387|gb|FJ190143.1| Influenza A virus (A/chicken/Shandong/lx1027/2007(H9N2)) segment 4 hemagglutinin (HA) gene, complete cds
TCACAACCACTCAAGATGGAAGCTGCATCACTAATAACTATACTACTAGTAGTAACAGTA
AGCAATGCAGATAAAATCTGCATTGGCTACCAATCAACAAACTCCACAGAAACTGTAGAC
ACGCTAACCGAAAACAATGTTCCTGTGACACATGCCCAAGAATTGCTTCACACAGAGCAC
AATGGGATGCTATGTGCAACAAATCTGGGACGTCCTCTTATTCTAGACACCTGTACCATT
GAAGGACTAATCTATGGCAACCCTTCTTGTGATCTACTGCTGGGAGGAAGAGAATGGTCC
TATATTGTCGAAAGACCATCGGCTGTTAATGGATTGTGTTACCCCGGAAATGTAGAAAAC
CTAGAAGAACTAAGGTCACTTTTTAGCTCTGCTAGTTCTTACCAAAGAATCCAGATCTTC
CCAGACACAATCTGGAATGTGTCTTACAGTGGCACAAGCAAAGCATGTTCAGATTCATTC
TACAGAAGTATGAGGTGGTTGACTCAAAAGAACAACGCTTACCCTGTTCAAGATGCCCAA
TACACAAATAATAGAGGAAGGAACATTCTTTTCATGTGGGGCATAAATCACCCACCCACT
GATACTGTGCAGACAAATCTGTACACAAGGACTGACACAACAACAAGTGTGGCGACAGAA
GAGATAAATAGGACCTTCAAACCATTGATAGGGCCAAGGCCTCTTGTCAATGGTCTGCAA
GGAAGGATTGATTATTATTGGGCGGTATTGAAACCAGGTCAGACATTGCGAGTAAGATCC
AACGGGAATCTAATCGCTCCATGGTATGGACACATTCTTTCAGGGGAGAGTCACGGAAGA
ATCCTGAAAACGGATTTAAACAGTGGTAACTGTGTAGTGCAATGTCAAACAGAAAGAGGT
GGCTTGAATACTACATTGCCATTCCACAACGTAAGTAAGTACGCATTTGGAAACTGCCCA
AAATATGTTGGATTAAAGAGTCTCAAATTGGCAGTCGGTCTGAGGAATGTGCCTGCTAGA
TCAAGTAGAGGACTATTTGGAGCCATAGCGGGTTTCATAGAGGGAGGTTGGTCAGGGCTA
GTCGCTGGTTGGTACGGGTTCCAGCATTCAAATGATCAAGGAACTGGTATGGCTGCAGAT
AGAGACTCAACTCAAAAGGCAGTTGACAAAATAACGTCCAAAGTAAATAATATAGTCGAT
AAAGTGAACAAACAGTATGAAATTATCGATCATGAATTCAGCGAGGTTGAAACTAGACTC
AATATGATCAATAATAAGATTGATGACCAAATTCAAGACATATGGGCATATAACGCGGAA
TTGCTAGTACTGCTTGAAAATCAGAAAACGCTCGATGAGCATGATGCAAATGTAAACAAT
CTATATAACAAAGTGAAGAGGGCACTGGGTTCCAATGCAGTGGAAGATGGGAAAGGATGC
TTCGAGCTATACCATAAATGCGATGACCAGTGCATGGAGACAATTCGAAACGGGACCTAT
AACAGAAGAAAGTATAAAGAGGAATCAAGACTAGAGAGACAGAAAATAGAAGGGGTCAAA
CTGGAATCTGAAGGAACCTACAAAATCCTCACCATTTATTCGACTGTCGCCTCATCTCTT
GTTATTGCAATGGGGTTCGCTGCCTTCTTGTTCTGGGCCATGTCCAATGGATCTTGCAGA
TGCAACATTTGTATATAATTGGCAAAAACACC
>gi|202071385|gb|FJ190142.1| Influenza A virus (A/chicken/Shandong/lx1023/2007(H9N2)) segment 4 hemagglutinin (HA) gene, complete cds
TCACAACCACTCAAGATGGAAGCTGCATCACTAATAACTATACTACTAGTAGTAACAGTA
AGCAATGCAGATAAAATCTGCATTGGCTACCAATCAACAAACTCCACAGAAACTGTAGAC
ACGCTAACCGAAAACAATGTTCCTGTGACACATGCCCAAGAATTGCTTCACACAGAGCAC
AATGGGATGCTATGTGCAACAAATCTGGGACGTCCTCTTATTCTAGACACCTGTACCATT
GAAGGACTAATCTATGGCAACCCTTCTTGTGATCTACTACTGGGAGGAAGAGAATGGTTC
TATATTGTCGAAAGACCATCGGCTGTTAATGGATTGTGTTACCCCGGAAATGTAGAAAAC
CTAGAAGAACTAAGGCCACTTTTTAGCTCTGCTAGTTCTTACCAAAGAATCCAGATCTTC
CCAGACACAATCTGGAATGTGTCTTACAGTGGCACAAGCAAAGCATGTTCAGAATCATTC
TACAGAAGTATGAGGTGGTTGACTCAAAAGAACAACGCTTACCCTGTTCAAGATGCCCAA
TACACAAATAATAGAGGAAGGAACATTCTTTTCATGTGGGGCATAAATCACCCACCCACT
GATACTGCGCAGACAAATCTGTACACAAGGACTGACACAACAACAAGTGTGGCGACAGAA
GAGATAAATAGGACCTTCAAACCATTGATAGGGCCAAGGCCTCTTGTCAATGGTCTGCAA
GGAAGGATTGATTATTATTGGGCGGTATTGAAACCAGGTCAGACATTGCGAATAAGATCC
AACGGGAATCTAATCGCTCCATGGTATGGACACATTCTTTCAGGGGAGAGTCACGGAAGA
ATCCTGAAAACGGATTTAAACAGTAGTAACTGTGTAGTGCAATGTCAAACAGAAGGAGGT
GGCTTGAATACTACATTGCCATTCCACAACGTAAGTAAGTACGCATTTGGAAACTGCCCA
AAATATGTTGGATTAAAGAGTCTCAAATTAGCAGTCGGTCTGAGGAATGTGCCTGCTAGA
TCAAGTAGAGGACTATTTGGAGCCATAGCGGGTTTCATAGAGGGAGGTTGGTCAGGGCTA
GTCGCTGGTTGGTACGGGTTCCAGCATTCAAATGATCAAGGAACTGGTATGGCTGCAGAT
AGAGACTCAACTCAAAAGGCAGTTGACAAAATAACGTCCAAAGTAAATAATATAGTCGAT
AAAATGAACAAACAGTATGAAATTATCGATCATGAATTCAGCGAGGTTGAAACTAGACTC
AATATGATCAATAATAAGATTGATGACCAAATTCAAGACATATGGGCATATAACGCGGAA
TTGCTAGTACTGCTTGAAAATCAGAAAACGCTCGATGAGCATGATGCAAATGTAAACAAT
CTATATAACAAAGTGAAGAGGGCACTGGGTTCCAATGCAGTGGAAGATGGGAAAGGATGC
TTCGAGCTATACCATAAATGCGATGACCAGTGCATGGAGACAATTCGAAACGGGACCTAT
AACAGAAGAAAGTATAAAGAGGAATCAAGACTAGAGAGACAGAAAATAGAAGGGGTCAAA
CTGGAATCTGAAGGAACCTACAAAATCCTCACCATTTATTCGACTGTCGCCTCATCTCTT
GTTATTGCAATGGGGTTCGCTGCCTTCTTGTTCTGGGCCATGTCCAATGGATCTTGCAGA
TGCAACATTTGTATATAATTGGCAAAAACACC
>gi|202071383|gb|FJ190141.1| Influenza A virus (A/chicken/Shandong/lx414/2007(H9N2)) segment 4 hemagglutinin (HA) gene, complete cds
TCACAACCACTCAAGATGGAAGCAGTATCACTAGTAACTATACTACTAGTAGTGACAGTA
AGCAATGCAGACAAAATCTGCATCGGATACCAATCAACAAACTCCACAGAAACTGTAGAC
ACGCTAACAGAAAACAATGTTCCTGTGACACATGCCAAAGAATTGCTCCACACAGAGCAC
AATGGGATGCTATGTGCAACAAATCTGGGACATCCTCTTATCCTAGACACCTGTAACATT
GAAGGACTAATCTATGGCAACCCTTCCTGTGATCTACTGTTGGGAGGAAGAGAATGGTCC
TACATTGTAGAAAGACCATCGGCTGTCAATGGATTGTGTTATCCCGGGAATATAGAAAAT
CTAGAAGAACTAAGGTCACTTTTTAGTTCTGCTAGTTCTTACCAGAGAATCCAGATTTTT
CCAGACGCAATCTGGAATGTGTCTTACAGTGGGACAAGCAAAGCATGTTCTGACTCATTC
TACAGAAGCATGAGATGGTTGACTCAAAAGAGCAACGCTTACCCTATTCAAGATGCTCAA
TACACAAATAATAGAGGGAAGAACATTCTTTTCATGTGGGGCATAAATCACCCACCCACC
GACACTGTACAGACAAATCTGTACACAAGGACTGACACAACAACAAGTGTGGCGACAGAA
GATATAAATAGAACCTTCAAACCATTGATAGGACCAAGGCCTCTTGTAAATGGTCTGCAG
GGAAGGATTGATTATTATTGGTCGATATTGAAACCAGGTCAGACACTGAGAATAAGATCC
AATGGGAATCTAATTGCTCCATGGTATGGACACGTTCTTTCGGGAGAGAGCCATGGAAGA
ATACTGAAGACTGATTTAAACAGTGGTAACTGTGTGGTGCAATGTCAGACAGAAAGAGGT
GGTTTAAATACTACATTGCCATTCCAAAATGTAAGTAAATATGCATTTGGAAACTGCCCA
AAGTATGTTAGCGTAAAGAGTCTCAAATTGGCAGTTGGTCTGAGGAATGTGCCTGCTAGA
TCAAGCAGAGGACTATTTGGGGCTATAGCTGGATTCATAGAGGGAGGTTGGTCAGGGCTA
GTCGCTGGTTGGTATGGATTCCAGCATTCAAATGACCAGGGGGTTGGTATGGCAGCAGAT
AGGGACTCAACTCAAAAGGCAATTGACAAAATAACATCTAAAGTGAATAATATAGTCGAT
AAAATGAACAAACAGTATGAAATTATTGATCATGAATTCAGCGAGGTTGAAACCCGACTC
AACATGATCAATAATAAGATTGATGACCAAATTCAAGACATATGGGCATATAACGCAGAA
CTGCTAGTGCTGCTTGAAAACCAGAAAACACTCGATGAGCATGATGCGAATGTGAACAAT
CTATATAATAAAGTGAAGAGAGCATTGGGTTCCAATGCAGTGGAAGATGGGAAAGGGTGT
TTCGAGCTATACCATAAATGTGATGACCAGTGCATGGAAACAATTCGAAACGGGACCTAC
AACAGGAGAAAGTATAAGGAGGAATCAAAACTAGAAAGACAGAAAATAGAAGGGGTCAAA
CTGGAATCTGAAGGAACTTACAAAATCCTCACCATTTATTCGACTGTCGCCTCATCTCTT
GTGATTGCAATGGGGTTTGCTGCCTTCTTGTTCTGGGCCATGTCCAATGGATCTTGCAGA
TGCAACATTTGTATATAACTGGCAAAAACACC
>gi|202071381|gb|FJ190140.1| Influenza A virus (A/chicken/Shandong/lx331/2007(H9N2)) segment 4 hemagglutinin (HA) gene, complete cds
TCACAACCACTCAAGATGGAAGCAGTATCACTAATAACTATACTACTAGTAGTGACAGTA
GGCAATGCAGACAAAATCTGCATCGGATACCAATCAACAAACTCCACAGAAACTGTAGAC
ACGCTAACAGAAAACAATGTTCCTGTGACACATGCCAAAGAATTGCTCCACACAGAGCAC
AATGGGATGCTATGTGCAACAAATCTGGGACATCCTCTTATCCTAGACACCTGTAACATT
GAAGGACTAATCTATGGCAACCCTTCCTGTGATCTACTGTTGGGAGGAAGAGAATGGTCC
TACATTGTAGAAAGACCATCGGCTGTCAATGGATTGTGTCATCCCGGGAATGTAGAAAAT
CTAGAAGAACTAAGGTCACTTTTTAGTTCTGCTAGTTCTTACCAGAGAATCCAGATTTTT
CCAGACGCAATCTGGAATGTGTCTTACAGTGGGACAAGCAAAGCATGTTCTGACTCATTC
TACAGAAGCATGAGATGGTTGACTCAAAAGAGCAACGCTTACCCTATTCAAGATGCTCAA
TACACAAATAATAGAGGGAAGAACATTCTTTTCATGTGGGGCATAAATCACCCACCCACT
GACACTGCACAGACAAATCTGTACACAAGGACTGACACAACAACAAGTGTGGCGACAGAA
GATATAAATAGAACCTTCAAACCATTGATAGGACCAAGGCCTCTTGTAAATGGTCAGCAG
GGAAGGATTGATTATTATTGGTCGATATTGAAACCAGGTCAGACACTGAGAATAAGATCC
AATGGGAATCTAATTGCTCCATGGTATGGACACGTTCTGTCGGGAGAGAGCCATGGAAGA
ATACTGAAGACTGATTTAAACAGTGGTAACTGTGTGGTGCAATGTCAGACAGAAAGAGGT
GGTTTAAATACTACATTGCCATTCCAAAATGTAAGTAAATATGCATTTGGAAACTGCCCA
AAGTATGTTAGCGTAAAGAGTCTCAAATTGGCAGTTGGTCTGAGGAATGTGCCTGCTAGA
TCAAGCAGAGGACTATTTGGGGCTATAGCTGGATTCATAGAGGGAGGTTGGTCAGGGCTA
GTCGCTGGTTGGTATGGATTCCAGCATTCAAATGACCAAGGGGTTGGTATGGCAGCAGAT
AGAGACTCAACCCAAAAGGCAATTGATAAAATAGCATCCAAAGTGAATAACATAGTCGAT
AAAATGAACAAACAGTATGAAATTATTGATCATGAATTCAGCGAGGTTGAAACTAGACTT
AACATGATCAATAATAAGATTGATGATCAAATTCAAGACATATGGGCATATAATGCAGAA
TTGCTAGTTCTGCTTGAAAGCCAGAAAACACTCGATGAGCATGATGCAAATGTAAACAAT
CTATATAATAAAGTGAAGAGGGCATTGGGTTCCAATGCAGTGGAAGATGGAAAAGGATGT
TTCGAGCTATACCACAAATGTGATGACCAGTGCATGGAGACAATTCGAAACGGGACCTAC
AACAGGAGGAAGTATCAAGAGGAATCAAAATTAGAAAGACAGAAAATAGAGGGGGTCAAG
CTGGAATCTGAAGGAACTTACAAAATCCTCACCATTTATTCGACTGTCGCCTCATCTCTT
GTGATTGCAATGGGGTTTGCTGCCTTCTTGTTCTGGGCCATGTCCAATGGGTCTTGCAGA
TGCAACATTTGTATATAATTGGCAAAAACACC
>gi|202071379|gb|FJ190139.1| Influenza A virus (A/chicken/Shandong/lx327/2007(H9N2)) segment 4 hemagglutinin (HA) gene, complete cds
TCACAACCACTCAAGATGGAAGCAGTATCACTAATAACTATACTACTAGTAGTGACAGTA
AGCAATGCAGACAAAATCTGCATCGGATACCAATCAACAAACTCCACAGAAACTGTAGAC
ACGCTAACAGAAAACAATGTTCCTGTGACACATGCCAAAGAATTGCTCCACACAGAGCAC
AATGGGATGCTATGTGCAACAAATCTGGGACATCCTCTTATCCTAGACACCTGTAACATT
GAAGGACTAATCTATGGCAACCCTTCCTGTGATCTACTGTTGGGAGGAAGAGAATGGTCC
TACATTGTAGAAAGACCATCGGCTGTCAATGGATTGTGTTATCCCGGGAATGTAGAAAAT
CTAGAAGAACTAAGGTTACTTTTTAGTTCTGCTAGTTCTTACCAGAGAATCCAGATTTTT
CCAGACGCAATCTGGAATGTGTCTTACAATGGGACAAGCAAAGCATGTTCTGACTCATTC
TACAGAAGCATGAGATGGTTGACTCAAAAGAGCAACGCTTACCCTATTCAAGATGCTCAA
TACACAAATAATAGAGGGAAGAACATTCTTTTCATGTGGGGCATAAATCACCCACCCACC
GACACTGTACAGACAAATCTGTACACAAGGACTGACACAACAACAAGTGTGGCGACAGAA
GATATAAATAGAACCTTCAAACCATTGATAGGACCAAGGCCTCTTGTAAATGGTCTGCAG
GGAAGGATTGATTATTATTGGTCGATATTGAAACCAGGTCAGACACTGAGAATAAGATCC
AATGGGAATCTAATTGCTCCATGGTATGGACACGTTCTTTCGGGAGAGAGCCATGGAAGA
ATACTGAAGACTGATTTAAACAGTGGTAACTGTGTGGTGCAATGTCAGACAGAAAGAGGT
GGTTTAAATACTACATTGCCATTCCAAAATGTAAGTAACTATGCATTTGGAAACTGCCCA
AAGTATGTTAGCGTAAAGAGTCTCAAATTGGCAGTTGGTCTGAGGAATGTGCCTGCTAGA
TCAAGCAGAGGACTATTTGGGGCTATAGCTGGATTCATAGAGGGAGGTTGGTCAGGGCTA
GTCGCTGGTTGGTATGGATTCCAGCATTCAAATGACCAGGGGGTTGGTATGGCAGCAGAT
AGGGACTCAACTCAAAAGGCAATTGACAAAATAACATCTAAAGTGAATAATATAGTCGAT
AAAATGAACAAACAGTATGAAATTATTGATCATGAATTCAGCGAGGTTGAAACCCGACTC
AACATGATCAATAATAAGATTGATGACCAAATTCAAGACATATGGGCATATAACGCAGAA
CTGCTAGTGCTGCTTGAAAACCAGAAAACACTCGATGAGCATGATGCGAATGTGAACAAT
CTATATAATAAAGTGAAGAGAGCATTGGGTTCCAATGCAGTGGAAGATGGGAAAGGGTGT
TTCGAGCTATACCATAAATGTGATGACCAGTGCATGGAAACAATTCGAAACGGGACCTAC
AACAGGAGAAAGTATAAGGAGGAATCAAAACTAGAAAGACAGAAAATAGAAGGGGTCAAA
CTGGAATCTGAAGGAACTTACAAAATCCTCACCATTTATTCGACTGTCGCCTCATCTCTT
GTGATTGCAATGGGGTTTGCTGCCTTCTTGTTCTGGGCCATGTCCAATGGATCTTGCAGA
TGCAACATTTGTATATAACTGGCAAAAACACC
>gi|202071377|gb|FJ190138.1| Influenza A virus (A/chicken/Shandong/lx316/2008(H9N2)) segment 4 hemagglutinin (HA) gene, complete cds
TCACAACCACTCAAGATGGAAGCAGTATCACTAATAACTATGCTACTAGTAGCAACAGTA
AGCAATGCAGATAAAATCTGCATCGGCTACCAATCAACAAACTCCACAGAAACTGTAGAC
ACACTAACAGAAAACAATGTCCCTGTGACACATGCCAAAGAATTGCTCCACACAGAGCAT
AATGGGATGCTGTGTGCAACAAGCTTGGGACATCCTCTTATTCTAGACACCTGTACCATT
GAAGGACTAATCTATGGCAATCCTTCTTGTGATCTACTGTTGGGAGGAAGAGAATGGTCC
TATATCGTCGAGAGACCATCGGCTGTTAATGGATTGTGTTACCCCGGGAATGTAGAAAAT
CTAGAAGAGCTAAGGTCACTTTTTAGTTCTGCTAGTTCTTATCAAAGGATCCAGATTTTT
CCAGACACAATCTGGAATGTGTCTTACAGTGGGACAAGCAAAGCATGTTCAGATTCATTC
TACAGAAGCATGAGATGGTTGACCCAAAAGAACAACGCTTACCCTATTCAAGACGCCCAA
TACACAAATAATCAAGAAAAGAACATTCTTTTCATGTGGGGCATAAATCACCCACCCACC
GATACTGTGCAGACAAATCTGTACACAAGAACCGACACAACAACAAGTGTGGCAACAGAA
GAAATAAATAGGACCTTCAAACCATTGATAGGACCAAGGCCTCTTGTCAATGGTTTGCAG
GGGAGAATTGACTATTATTGGTCGGTATTGAAACCGGGTCAAACACTGCGAATAAGATCC
AATGGGAATCTAATAGCTCCATGGTATGGACACATTCTTTCAGGAGAGAGCCACGGAAGA
ATCCTGAAGACTGATTTAAAAAGGGGTAGCTGCACAGTGCAATGTCAGACAGAAAAAGGT
GGCTTAAACACAACATTGCCATTCCAAAACGTAAGTAAGTATGCATTTGGAAACTGCTCG
AAATATATTGGAATAAAGAGTCTCAAACTTGCAGTTGGTCTGAGGAATGTGCCTTCTAGA
TCTAGTAGAGGACTATTTGGGGCCATATCAGGATTCATAGAGGGAGGTTGGTCAGGGCTA
GTCGCTGGTTGGTATGGATTCCAGCATTCAAATGACCAAGGGGTTGGTATGGCAGCAGAT
AGAGACTCAACCCAAACGGCAATTGATAAAATAACATCCAAAGTGAATAACATAGTCGAC
AAAATGAACAAGCAGTATGAAATTATTGATCATGAATTCAGTGAGGTTGAAACTAGACTT
AACATGATCAATAATAAGATTGATGATCAAATCCAAGACATATGGGCATATAATGCAGAA
TTGCTAGTTCTGCTTGAAAACCAGAAAACACTCGATGAGCATGATGCAAATGTAAACAAT
CTATATAATAAAGTGAAGAGGGCATTGGGTTCCAATGCGGTGGAAGATGGGAAAGGATGT
TTCGAGCTATACCACAAATGTGATGACCAGTGCATGGAGACAATCCGGAACGGGACCTAC
AACAGGAGGAAGTATCAAGAGGAATCAAAATTAGAAAGACAGAAAATAGAGGGGGTCAAG
CTGGAATCTGAAGGAACTTACAAAATCCTCACCATTTATTCGACTGTCGCCTCATCTCTT
GTGATTGCAATGGGGTTTGCTGCCTTCTTGTTCTGGGCCATGTCCAATGGGTCTTGCAGA
TGCAACATTTGTATATAATTGGCAAAAACACC
>gi|202071375|gb|FJ190137.1| Influenza A virus (A/chicken/Shandong/lc1124/2007(H9N2)) segment 4 hemagglutinin (HA) gene, complete cds
TCACAACCACTCAAGATGGAAGCAGTATCACTAATAACTATGCTACTAGTAGTAACAGTA
AGCAATGCAGATAAAATCTGCATAGGCTACCAATCAACAAACTCCACAGAAACTGTAGAC
ACACTAACAGAAAACAATGTCCCTGTGACACATGCCAAAGAATTGCTCCACACAGAGCAC
AATGGGATGCTGTGTGCAACAAGCTTGGGACATCCTCTTATTCTAGACACCTGTACCATT
GAGGGGCTAATCTATGGCAATCCTTCTTGTGATTTACTGTTGGGAGGAAGAGAATGGTCC
TACATCGTCGAGAGACCATCGGCTGTTAATGGATTGTGTTACCCCGGGAATGTAGAAAAT
CTAGAAGAGCTAAGGTCACTTTTTAGTTCTGCTAGTTCTTATCAAAGGATCCAAATTTTT
CCAGATACAATCTGGAATGTGTCTTACAGTGGGACAAGCAAAGCATGTTCAGATTCATTC
TACAGAAGCATGAGATGGTTGACCCAAAAGAACAACGCTTACCCTATTCAAGACGCCCAA
TACACAAATAATCGAGAAAAGAACATCCTTTTCATGTGGGGCATAAATCACCCACCCACC
GATACTACGCAGACAAATCTGTACACAAGAACCGACACAACAACAAGTGTGGCGACAGAA
GAAATAAATAGGACCTTCAAACCATTGATAGGACCAAGGCCTCTTGTCAATGGTTTGCAG
GGAAGAATTGACTATTATTGGTCGGTATTGAAACCAGGTCAAACACTGCGAATAAGATCC
AATGGGAATCTAATAGCTCCATGGTATGGACACATTCTTTCAGGAGAGAGTCACGGAAGA
ATCCTGAAGACTGATTTAAAAAGGGGTAGTTGCACAGTGCAATGTCAGACAGAAAAAGGT
GGCTTAAACACAACATTGCCATTCCAAAATGTAAGTAAGTATGCATTTGGAAACTGCTCG
AAATATGTTGGAATAAAGAGTCTCAAGCTTGCAGTTGGTCTGAGGAATGTGCCTTCTAGA
TCTAGTAGAGGACTATTCGGGGCCATAGCAGGATTCATAGAGGGAGGTTGGTCAGGGCTA
GTCGCTGGTTGGTATGGATTCCAGCATTCAAATGACCAAGGGGTTGGTATGGCAGCAGAT
AGAGACTCAACCCAAAAGGCAATTGATAAAATAACATCCAAAGTGAATAACATAGTCGAT
AAAATGAACAAGCAATATGAAATTATTGATCATGAATTCAGCGAGGTTGAAACTAGACTT
AACATGATCAATAATAAGATTGATGATCAAATTCAAGACATATGGGCATATAATGCAGAA
TTGCTAGTTTTGCTTGAAAACCAGAAAACACTCGATGAGCATGATGCAAATGTAAACAAT
CTATATAATAAAGTGAAGAGGGCATTGGGTTCCAATGCGGTGGAAGATGGGAAAGGATGT
TTCGAGCTATACCACAAATGTGATGACCAGTGCATGGAGACAATTCGGAACGGGACCTAC
AACAGGAGGAAGTATCAAGAGGAATCAAAACTAGAAAGACAGAAAATAGAAGGGGTCAAG
CTGGAATCTGAAGGAACTTACAAAATCCTCACCATTTATTCGACTGTCGCCTCATCTCTT
GTGATTGCAATGGGGTTTGCTGCCTTCTTGTTCTGGGCCATGTCCAATGGGTCTTGCAGA
TGCAACATTTGTATATAATTGGCAAAAACACC
>gi|202071373|gb|FJ190136.1| Influenza A virus (A/chicken/Shandong/cy1127/2007(H9N2)) segment 4 hemagglutinin (HA) gene, complete cds
TCACAACCACTCAAGATGGAAGCTGCATCACTAATAACTATACTACTAGTAGTAACAGTA
AGCAATGCAGATAAAATCTGCATTGGCTACCAATCAACAAACTCCACAGAAACTGTAGAC
ACGCTAACCGAAAACAATGTTCCTGTGACACATGCCCAAGAATTGCTTCACACAGAGCAC
AATGGGATGCTATGTGCAACAAATCTGGGACGTCCTCTTATTCTAGACACCTGTACCATT
GAAGGACTAATCTATGGCAACCCTTCTTGTGATCTACTGCTGGGAGGAAGAGAATGGTCC
TATATTGTCGAAAGACCATCGGCTGTTAATGGATTGTGTTACCCCGGAAATGTAGAAAAC
CTAGAAGAACTAAGGTCACTTTTTAGCTCTGCTAGTTCTTACCAAAGAATCCAGATCTTC
CCAGACACAATCTGGAATGTGTCTTACAGTGGCACAAGCAAAGCATGTTCAGATTCATTC
TACAGAAGTATGAGGTGGTTGACTCAAAAGAACAACGCTTACCCTGTTCAAGATGCCCAA
TACACAAATAATAGAGGAAGGAACATTCTTTTCATGTGGGGCATAAATCACCCACCCACT
GATACTGCGCAGACAAATCTGTACACAAGGACTGACACAACAACAAGTGTGGCGACAGAA
GAGATAAATAGGACCTTCAAACCATTGATAGGGCCAAGGCCTCTTGTCAATGGTCTGCAA
GGAAGGATTGATTATTATTGGGCGGTATTGAAACCAGGTCAGACATTGCGAGTAAGATCC
AACGGGAATCTAATCGCTCCATGGTATGGACACATTCTTTCAGGGGAGAGTCACGGAAGA
ATCCTGAAAACGGATTTAAACAGTGGTAACTGTGTAGTGCAATGTCAAACAGAAAGAGGT
GGCTTGAATACTACATTGCCATTCCACAACGTAAGTAAGTACGCATTTGGAAACTGCCCA
AAATATGTTGGATTAAAGAGTCTCAAATTGGCAGTCGGTCTGAGGAATGTGCCTGCTAGA
TCAAGTAGAGGACTATTTGGAGCCATAGCGGGTTTCATAGAGGGAGGTTGGTCAGGGCTA
GTCGCTGGTTGGTACGGGTTCCAGCATTCAAATGATCAAGGAACTGGTATGGCTGCAGAT
AGAGACTCAACTCAAAAGGCAGTTGACAAAATAACGTCCAAAGTAAATAATATAGTCGAT
AAAATGAACAAACAGTATGAAATTATCGATCATGAATTCAGCGAGGTTGAAACTAGACTC
AATATGATCAATAATAAGATTGATGACCAAATTCAAGACATATGGGCATATAACGCGGAA
TTGCTAGTACTGCTTGAAAATCAGAAAACGCTCGATGAGCATGATGCAAATGTAAACAAT
CTATATAACAAAGTGAAGAGGGCACTGGGTTCCAATGCAGTGGAAGATGGGAAAGGGTGC
TTCGAGCTATACCATAAATGCGATGACCAGTGCATGGAGACAATTCGAAACGGGACCTAT
AACAGAAGAAAGTATAAAGAGGAATCAAGACTAGAGAGACAGAAAATAGAAGGGGTCAAA
CTGGAATCTGAAGGAACCTACAAAATCCTCACCATTTATTCGACTGTCGCCTCATCTCTT
GTTATTGCAATGGGGTTCGCTGCCTTCTTGTTCTGGGCCATGTCCAATGGATCTTGCAGA
TGCAACATTTGTATATAATTGGCAAAAACACC
>gi|202071371|gb|FJ190135.1| Influenza A virus (A/chicken/Shandong/zc820/2006(H9N2)) segment 4 hemagglutinin (HA) gene, complete cds
TCACAACCACTCAAGATGGAAGCTGCATCACTAATAACTATACTACTAGTAGTAACAGTA
AGCAATGCAGATAAAATCTGCATTGGCTACCAATCAACAAACTCCACAGAAACTGTAGAC
ACGCTAACCGAAAACAATGTTCCTGTGACACATGCCCAAGAATTGCTTCACACAGAGCAC
AATGGGATGCTATGTGCAACAAATCTGGGACGTCCTCTTATTCTAGACACCTGTACCATT
GAAGGACTAATCTATGGCAACCCTTCTTGTGATCTACTGCTGGGAGGAAGAGAATGGTCC
TATATTGTCGAAAGACCATCGGCTGTTAATGGATTGTGTTACCCCGGAAATGTAGAAAAC
CTAGAAGAACTAAGGTCACTTTTTAGCTCTGCTAGTTCTTACCAAAGAATCCAGATCTTC
CCAGACACAATCTGGAATGTGTCTTACAGTGGCACAAGCAAAGCATGTTCAGATTCATTC
TACAGAAGTATGAGGTGGTTGACTCAAAAGAACAACGCCTACCCTGTTCAAGATGCCCAA
TACACAAATAATAGAGGAAGGAACATTCTTTTCATGTGGGGCATAAATCACCCACCCACT
GATACTGCGCAGACAAATCTGTACACAAGGACTGACACAACAACAAGTGTGGCGACAGAA
GATATAAATAGGACCTTCAAACCATTGATAGGGCCAAGGCCTCTTGTCAATGGTCAGCAA
GGAAGGATTGATTATTATTGGGCGGTATTGAAACCAGGTCAGACATTGCGAGTAAGATCC
AACGGGAATCTAATCGCTCCATGGTATGGACACATTCTTTCAGGGGAGAGTCACGGAAGA
ATCCTGAAAACGGATTTAAACAGTGGTAACTGTGTAGTGCAATGTCAAACAGAAAGAGGT
GGCTTAAATACTACATTGCCATTCCACAACGTAAGTAAGTACGCATTTGGAAACTGCCCA
AAATATGTTGGAGTAAAGAGTCTCAAATTGGCAGTCGGTCTGAGGAATGTGCCTGCTAGA
TCAAGTAGAGGACTATTTGGAGCCATAGCGGGTTTCATAGAGGGAGGTTGGCCAGGGCTA
GTCGTTGGTTGGTACGGGTTCCAGCATTCAAATGGTCAAGGAACTGGTATGGCTGCAGAT
AGAGACTCAACTCAAAAGGCAGTTGACAAAATAACGTCCAAAGTAAATAATATAGTCGAT
AAAATGAACAAACAGTATGAAATTATCGATCATGAATTCAGCGAGGTTGAAACTAGACTC
AATATGATCAATAATAAGATTGATGACCAAATTCAAGACATATGGGCATATAACGCGGAA
TTGCTAGTACTGCTTGAAAATCAGAAAACGCTCGATGAGCATGATGCAAATGTAAACAAT
CTATATAACAAAGTGAAGAGGGCACTGGGTTCCAATGCAGTGGAAGATGGGAAAGGATGC
TTCGAGCTATACCATAAATGCGATGACCAGTGCATGGAGACAATTCGAAACGGGACCTAT
AACAGAAGAAAGTATAAAGAGGAATCAAGACTAGAGAGACAGAAAATAGAAGGGGTCAAA
CTGGAATCTGAAGGAACCTACAAAATCCTCACCATTTATTCGACTGTCGCCTCATCTCTT
GTTATTGCAATGGGGTTCGCTGCCTTCTTGTTCTGGGCCATGTCCAACGGATCTTGCAGA
TGCAACATTTGTATATAATTGGCAAAAACACC
>gi|202071369|gb|FJ190134.1| Influenza A virus (A/chicken/Shandong/jn408/2007(H9N2)) segment 4 hemagglutinin (HA) gene, complete cds
TCACAACCACTCAAGATGGAAGCAGTATCACTAATAACTATACTACTAGTAGTGACAGTA
AGCAATGCAGACAAAATCTGCATCGGATACCAATCAACAAACTCCACAGAAACTGTAGAC
ACGCTAACAGAAAACAATGTTCCTGTGACACATGCCAAAGAATTGCTCCACACAGAGCAC
AATGGGATGCTATGTGCAACAAATCTGGGACATCCTCTTATCCTAGACACCTGTAACATT
GAAGGACTAATCTATGGCAACCCTTCCTGTGATCTACTGTTGGGAGGAAGAGAATGGTCC
TACATTGTAGAAAGACCATCGGCTGTCAATGGATTGTGTTATCCCGGGAATGTAGAAAAT
CTAGAAGAACTAAGGTCACTTTTTAGTTCTGCTAGTTCTTACCAGAGAATCCAGATTTTT
CCAGACGCAATCTGGAATGTGTCTTACAGTGGGACAAGCAAAGCATGTTCTGACTCATTC
TACAGAAGCATGAGATGGTTGACTCAAAAGAGCAACGCTTACCCTATTCAAGATGCTCAA
TACACAAATAATAGAGGGAAGAACATTCTTTTCATGTGGGGCATAAATCACCCACCCACC
GACACTGTACAGACAAATCTGTACACAAGGACTGACACAACAACAAGTGTGGCGACAGAA
GATATAAATAGAACCTCCAAACCATTGATAGGACCAAGGCCTCTTGTAAATGGTCTGCAG
GGAAGGATTGATTATTATTGGTCGATATTGAAACCAGGTCAGACACTGAGAATAAGATCC
AATGGGAATCTAATTGCTCCATGGTATGGACACGTTCTTTCGGGAGAGAGCCATGGAAGA
ATACTGAAGACTGATTTAAACAGTGGTAACTGTGTGGTGCAATGTCAGACAGAAAGAGGT
GGTTTAAATACTACATTGCCATTCCAAAATGTAAGTAAATATGCATTTGGAAACTGCCCA
AAGTATGTTAGCGTAAAGAGTCTCAAATTGGCAGTTGGTCTGAGGAATGTGCCTGCTAGA
TCAAGCAGAGGACTATTTGGGGCTATAGCTGGATTCATAGAGGGAGGTTGGTCAGGGCTA
GTCGCTGGTTGGTATGGATTCCAGCATTCAAATGACCAGGGGGTTGGTATGGCAGCAGAT
AGGGACTCAACTCAAAAGGCAATTGACAAAATAACATCTAAAGTGAATAATATAGTCGAT
AAAATGAACAAACAGTATAAAAATATTGATCATGAATTCAGCGAGGTTGAAACCCGGCTC
AACATGATCAATAATAAGATTGATGACCAAATTCAAGACATATGGGCATATAACGCAGAA
CTGCTAGTGCTGCTTGAAAACCAGAAAACACTCGATGAGCATGATGCGAATGTGAACAAT
CTATATAATAAAGTGAAGAGAGCATTGGGTTCCAATGCAGTGGAAGATGGGAAAGGGTGT
TTCGAGCTATACCATAAATGTGATGACCAGTGCATGGAAACAATTCGAAACGGGACCTAC
AACAGGAGAAAGTATAAGGAGGAATCAAAACTAGAAAGACAGAAAATAGAAGGGGTCAAA
CTGGAATCTGAAGGAACTTACAAAATCCTCACCATTTATTCGACTGTCGCCTCATCTCTT
GTGATTGCAATGGGGTTTGCTGCCTTCTTGTTCTGGGCCATGTCCAATGGATCTTGCAGA
TGCAACATTTGTATATAACTGGCAAAAACACC
>gi|202071343|gb|FJ190121.1| Influenza A virus (A/chicken/Shandong/lx827/2007(H9N2)) segment 4 hemagglutinin (HA) gene, complete cds
TCACAACCACTCAAGATGGAAGCTGCATCACTAATAACTATACTACTAGTAGTAACAGTA
AGCAATGCAGATAAAATCTGCATTGGCTACCAATCAACAAACTCCACAGAAACTGTAGAC
ACGCTAACCGAAAACAATGTTCCTGTGACACATGCCCAAGAATTGCTTCACACAGAGCAC
AATGGGATGCTATGTGCAACAAATCTGGGACGTCCTCTTATTCTAGACACCTGTACCATT
GAAGGACTAATCTATGGCAACCCTTCTTGTGATCTACTGCTGGGAGGAAGAGAATGGTCC
TATATTGTCGAAAGACCATCGGCTGTTAATGGATTGTGTTACCCCGGAAATGTAGAAAAC
CTAGAAGAACTAAGGTCACTTTTTAGCTCTGCTAGTTCTTACCAAAGAATCCAGATCTTC
CCAGACACAATCTGGAATGTGTCTTACAGTGGCACAAGCAAAGCATGTTCAGATTCATTC
TACAGAAGTATGAGGTGGTTGACTCAAAAGAACAACGCTTACCCTGTTCAAGATGCCCAA
TACACAAATAATAGAGGAAGGAACATTCTTTTCATGTGGGGCATAAATCACCCACCCACT
GATACTGCGCAGACAAATCTGTACACAAGGACTGACACAACAACAAGTGTGGCGACAGAA
GAGATAAATAGGACCTTCAAACCATTGATAGGGCCAAGGCCTCTTGTCAATGGTCTGCAA
GGAAGGATTGATTATTATTGGGCGGTATTGAAACCAGGTCAGACATTGCGAGTAAGATCC
AACGGGAATCTAATCGCTCCATGGTATGGACACATTCTTTCAGGGGAGAGTCACGGAAGA
ATCCTGAAAACGGATTTAAACAGTGGTAACTGTGTAGTGCAATGTCAAACAGAAAGAGGT
GGCTTGAATACTACATTGCCATTCCACAACGTAAGTAAGTACGCATTTGGAAACTGCCCA
AAATATGTTGGATTAAAGAGTCTCAAATTGGCAGTCGGTCTGAGGAATGTGCCTGCTAGA
TCAAGTAGAGGACTATTTGGAGCCATAGCGGGTTTCATAGAGGGAGGTTGGTCAGGGCTA
GTCGCTGGTTGGTACGGGTTCCAGCATTCAAATGATCAAGGAACTGGTATGGCTGCAGAT
AGAGACTCAACTCAAAAGGCAGTTGACAAAATAACGTCCAAAGTAAATAATATAGTCGAT
AAAATGAACAAACAGTATGAAATTATCGATCATGAATTCAGCGAGGTTGAAACTAGACTC
AATATGATCAATAATAAGATTGATGACCAAATTCAAGACATATGGGCATATAACGCGGAA
TTGCTAGTACTGCTTGAAAATCAGAAAACGCTCGATGAGCATGATGCAAATGTAAACAAT
CTATATAACAAAGTGAAGAGGGCACTGGGTTCCAATGCAGTGGAAGATGGGAAAGGATGC
TTCGAGCTATACCATAAATGCGATGACCAGTGCATGGAGACAATTCGAAACGGGACCTAT
AACAGAAGAAAGTATAAAGAGGAATCAAGACTAGAGAGACAGAAAATAGAAGGGGTCAAA
CTGGAATCTGAAGGAACCTACAAAATCCTCACCATTTATTCGACTGTCGCCTCATCTCTT
GTTATTGCAATGGGGTTCGCTGCCTTCTTGTTCTGGGCCATGTCCAATGGATCTTGCAGA
TGCAACATTTGTATATAATTGGCAAAAACACC
>gi|202071341|gb|FJ190120.1| Influenza A virus (A/chicken/Shandong/lx929/2007(H9N2)) segment 4 hemagglutinin (HA) gene, complete cds
TCACAACCACTCAAGATGGAAGCTGCATCACTAATAACTATACTACTAGTAGTAACAGTA
AGCAATGCAGATAAAATCTGCATTGGCTACCAATCAACAAACTCCACAGAAACTGTAGAC
ACGCTAACCGAAAACAATGTTCCTGTGACACATGCCCAAGAATTGCTTCACACAGAGCAC
AATGGGATGCTATGTGCAACAAATCTGGGACGTCCTCTTATTCTAGACACCTGTACCATT
GAAGGACTAATCTATGGCAACCCTTCTTGTGATCTACTGCTGGGAGGAAGAGAATGGTCC
TATATTGTCGAAAGACCATCGGCTGTTAATGGATTGTGTTACCCCGGAAATGTAGAAAAC
CTAGAAGAACTAAGGTCACTTTTTAGCTCTGCTAGTTCTTACCAAAGAATCCAGATCTTC
CCAGACACAATCTGGAATGTGTCTTACAGTGGCACAAGCAAAGCACGTTCAGATTCATTC
TACAGAAGTATGAGGTGGTTGACTCAAAAGAACAACGCTTACCCTGTTCAAGATGCCCAA
TACACAAATAATAGAGGAAGGAACATTCTTTTCATGTGGGGCATAAATCACCCACCCACT
GATACTGTGCAGACAAATCTGTACACAAGGACTGACACAACAACAAGTGTGGCGACAGAA
GAGATAAATAGGACCTTCAAACCATTGATAGGGCCAAGGCCTCTTGTCAATGGTCTGCAA
GGAAGGATTGATTATTATTGGGCGGTATTGAAACCAGGTCAGACATTGCGAGTAAGATCC
AACGGGAATCTAATCGCTCCATGGTATGGACACATTCTTTCAGGAGAGAGCCACGGAAGA
ATCCTGAAGACTGATTTAAACAGTGGTAACTGTGTAGTGCAATGTCAGACTGAAAGAGGT
GGCTTAAACACTACATTGCCCTTCCAAAATGTCAGTAAATATACATTTGGAAACTGCCCA
AAGTATGTTGGAGTAAAGAGTCTCAAACTGGCAGTTGGTCTAAGGAATGTGCCTGCTAGA
TCAAGTAGAGGACTATTTGGGGCCATAGCTGGATTCATAGAGGGAGGTTGGTCAGGGCTA
GTCGCTGGTTGGTATGGGTTCCAGCATTCAAATGATCAAGGGGTTGGTATAGCTGCAGAT
AGAGACTCAACTCAAAAGGCAATTGACAAAATAACATCCAAAGTGAATAATATGGTCGAT
AAAATGAACAAGCAATATGAAATTATTGATCATGAATTCAGCGAGATTAATAATAAGATT
GATGACCAAATACAAGACATATGGGCATATAACGCAGAATTGCTAGTGTTGCTTGAAAAT
CAGAAAACACTCGATGAGCATGATGCGAATGTAAACAATCTATATAACAAAGTGAAGAGG
GCACTGGGTTCCAATGCAATGGAAGATGGGAAAGGATGTTTCGAGCTATACCATAAATGT
GATGATCAGTGCATGGAGACAATTCGGAACGGGACCTATAACAGGAGAAAATATAAAGAG
GAATCAAGACTAGAAAGACAGAAAATAGAAGGGGTCAAGCTGGAATCTGAAGGAACTTAC
AAAATCCTCACCATTTATTCGACTGTCGCCTCATCTCTTGTGGTTGCAATGGGGTTTGCT
GCCTTCTTGTTCTGGGCCATGTCCAATGGATCTTGCAGATGCAACATTTGTATATAATTG
GCAAAAACACC
>gi|202071339|gb|FJ190119.1| Influenza A virus (A/chicken/Shandong/lx316/2007(H9N2)) segment 4 hemagglutinin (HA) gene, complete cds
TCACAACCACTCAAGATGGAAGCAGTATCACTAATAACTATACTACTAGTAGTGACAGTA
AGCAATGCAGACAAAATCTGCATCGGATACCAATCAACAAACTCCACAGAAACTGTAGAC
ACGCTAACAGAAAACAATGTTCCTGTGACACATGCCAAAGAATTGCTCCACACAGAGCAC
AATGGGATGCTATGTGCAACAAATCTGGGACATCCTCTTATCCTAGACACCTGTAACATT
GAAGGACTAATCTATGGCAACCCTTCCTGTGATCTACTGTTGGGAGGAAGAGAATGGTCC
TACATTGTAGAAAGACCATCGGCTGTCAATGGATTGTGTTATCCCGGGAATGTAGAAAAT
CTAGAAGAACTAAGGTCACTTTTTAGTTCTGCTAGTTCTTACCAGAGAATCCAGATTTTT
CCAGACGCAATCTGGAATGTGTCTTACAATGGGACAAGCAAAGCATGTTCTGACTCATTC
TACAGAAGCATGAGATGGTTGACTCAAAAGAGCAACGCTTACCCTATTCAAGATGCTCAA
TACACAAATAATAGAGGGAAGAACATTCTTTTCATGTGGGGCATAAATCACCCACCCACC
GACACTGTACAGACAAATCTGTACACAAGGACTGACACAACAACAAGTGTGGCGACAGAA
GATATAAATAGAACCTTCAAACCATTGATAGGACCAAGGCCTCTTGTAAATGGTCTGCAG
GGAAGGATTGATTATTATTGGTCGATATTGAAACCAGGTCAGACACTGAGAATAAGATCC
AATGGGAATCTAATTGCTCCATGGTATGGACACGTTCTTTCGGGAGAGAGCCATGGAAGA
ATACTGAAGACTGATTTAAACAGTGGTAACTGTGTGGTGCAATGTCAGACAGAAAGAGGT
GGTTTAAATACTACATTGCCATTCCAAAATGTAAGTAAATATGCATTTGGAAACTGCCCA
AAGTATGTTAGCGTAAAGAGTCTCAAATTGGCAGTTGGTCTGAGGAATGTGCCTGCTAGA
TCAAGCAGAGGACTATTTGGGGCTATAGCTGGATTCATAGAGGGAGGTTGGTCAGGGCTA
GTCGCTGGTTGGTATGGATTCCAGCATTCAAATGACCAGGGGGTTGGTATGGCAGCAGAT
AGGGACTCAACTCAAAAGGCAATTGACAAAATAACATCTAAAGTGAATAATATAGTCGAT
AAAATGAACAAACAGTATGAGATTATTGATCATGAATTCAGCGAGGTTGAAACCCGACTC
AACATGATCAATAATAAGATTGATGACCAAATTCAAGACATATGGGCATATAACGCAGAA
CTGCTAGTGCTGCTTGAAAACCAGAAAACACTCGATGAGCATGATGCGAATGTGAACAAT
CTATATAATAAAGTGAAGAGAGCATTGGGTTCCAATGCAGTGGAAGATGGGAAAGGGTGT
CTCGAGCTATACCATAAATGTGATGACCAGTGCATGGAAACAATTCGAAACGGGACCTAC
AACAGGAGAAAGTATAAGGAGGAATCAAAACTAGAAAGACAGAAAATAGAAGGGGTCAAA
CTGGAATCTGAAGGAACTTACAAAATCCTCACCATTTATTCGACTGTCGCCTCATCTCTT
GTGATTGCAATGGGGTTTGCTGCCTTCTTGTTCTGGGCCATGTCCAATGGATCTTGCAGG
TGCAACATTTGTATATAACTGGCAAAAACACC
>gi|202071337|gb|FJ190118.1| Influenza A virus (A/chicken/Shandong/ly421/2007(H9N2)) segment 4 hemagglutinin (HA) gene, complete cds
TCACAACCACTCAAGATGGAAGCAGTATCACTAATAACTATACTACTAGTAGTGACAGTA
AGCAATGCAGACAAAATCTGCATCGGCTACCAATCAACAAACTCCACAGAAACTGTAGAC
ACGCTAACAGAAAACAATGTTCCTGTTACACACGCCAAAGAATTGCTCCACACAGAGCAC
AATGGGATGCTATGTGCAACAAATCTGGGACATCCTCTTATCCTAGACACCTGTAACATT
GAAGGATTAATCTATGGCAACCCTTCCTGTGATCTACTGTTGGGAGGAAGAGAATGGTCC
TACATTGTAGAAAGGCCATCGGCTGTCAATGGATTGTGCTACCCGGGGAATGTAGAAAAC
CTAGAAGAACTAAGGTCACTTTTTAGTTCTGCTAGTTCTTATCAAAGAGTCCAGATCTTT
CCAGACACAATCTGGAATGTTTCTTACAGTGGGACAAGCAAAGCATGTTCAGATTCATTC
TACAGAAGCATGAGAAGGTTGACTCAAAAGAGCAACGCTTACCCTATTCAAGACGCCCAA
TACACAAATAATAGAGGGAAGAACATCCTCTTCATGTGGGGCATAAACCACCCACCCACA
GACACTACGCAGACAAATCTATACACAAGGACTGACACAACAACAAGTGTGGCGACAGAA
GATATAAATAGAACCTTCAAACCGTTGATAGGGCCAAGGCCTCTTGTCAATGGTCTGCAA
GGAAGAATTGATTATTACTGGTCTATATTGAAACCAGGTCAGACACTGAGAGTAAGATCC
AATGGGAATCTAATTGCTCCATGGTATGGACACATTCTTTCAGGAGAGAGTCACGGAAGA
ATACTGAAGACTGATTTAAACAGTGGTAACTGTGTAGTGCAATGTCAGACAGAAAGAGGT
GGCTTAAATACTACATTGCCATTCCAAAATGTAAGTACGTATGCATTTGGAAACTGCCCA
AAATATGTTGGTGTAAAGAGTCTCAAATTGGCAGTTGGGCTGAGGAATGTGCCTGCTAGA
TCAAGCAGAGGTCTATTTGGGGCTATAGCTGGATTCATAGAGGGAGGTTGGTCAGGGCTA
GTCGCTGGTTGGTACGGATTCCAACATTCAAATGACCAAGGGGTTGGTATGGCAGCAGAT
AGGGATTCAACCCAAAAGGCATTTGACAAAATAACATCTAAAGTGAACAATATAGTCGAT
AAAATGAACAAACAGTATGAAATTATTGATCAGGAATTCAGCGAGGTTGAAACCCGACTC
AACATGATCAATAATAAGATTGATGACCAAATTCAAGACATATGGGCATATAACGCAGAA
TTGCTAGTGCTGCTTGAAAACCAGAAAACACTCGATGAGCATGATGCGAATGTTAACAAC
TTATATAATAAAGTGAAAAGAGCATTGGATTCCAATGCAATGGAAGATGGGAAAGGGTGT
TTCGAGCTATACCATAAATGTGATGACCAGTGCATGGAAACAATTCGAAACGGGACTTAC
AACAGGAGAAAGTATAAGGAGGAGTCAAGACTAGAAAGACAGAAAATAGAAGGGGTCAAA
CTGGAATCTGAAGGAACTTACAAAATCCTCACCATTTATTCGACTGTCGCCTCATCTCTC
GTGATTGCAATGGGGTTTGCTGCCTTCTTGTTCTGGGCCATGTCCAATGGATCTTGCAGA
TGCAACATTTGTATATAACTGGCAAAAACACC
>gi|202071335|gb|FJ190117.1| Influenza A virus (A/chicken/Shandong/2/2003(H9N2)) segment 4 hemagglutinin (HA) gene, complete cds
TCACAACCACTCAAGATGGAAGCAACATCACTAATAACTATACTACTACTAGTAACAACA
AGCAATGCAGATAAAATCTGCATCGGCTACCAATCAACAAACTCCACAGAAACTGTGGAT
ACGCTAGCAGAAAACAATGTTCCTGTGACACATGCCAAAGAATTGCTCCACACAGAGCAC
AATGGGATGCTGTGTGCAACAAATCTGGGACATCCTCTCATTCTAGACACCTGTACCATT
GAAGGACTGATCTATGGCAACCCTTCTTGTGATCTGCTGTTAGGAGGAGGAGAATGGTCC
TACATCGTCGAAAGACCATCGGCTGTTAATGGAATGTGTTACCCCGGGAATGTAGAAAAC
CTAGAGGAACTAAGGTCACTTTTTAGTTCTGCTAGTTCATACCAAAGAATCCAGATCTTT
CCAGACACGATCTGGAATGTGTCTTACAGTGGAACAAGCAAAGCATGTTCAGATTCATTC
TACAGGAGCATGAGATGGTTGACTCAAAAGGACAACGCTTACCCTATTCAAGACGCCCAA
TACACAAATAATAGAGGAAAGAGCATCCTTTTCATGTGGGGCATAAATCACCCACCCACC
GATACTGCACAGACAAATCTGTATACAAGGACTGACACAACAACAAGTGTGACAACAGAA
TATATAGATAGGACCTTCAAACCAGTGATAGGGCCAAGGCCCCTTGTCAATGGTCAGCAG
GGAAGAATTGATTATTATTGGTCGGTATTGAAACCAGGTCAGACATTGCGAGTAAGATCC
GATGGGAATCTAATTGCTCCATGGTATGGACACATTCTTTCAGGAGAGAGCCACGGAAGA
ATCCTGAAGACTGATTTAAACAGTGGTAACTGTGTAGTGCAATGTCAGACTGAAAGAGGT
GGCTTAAACACTACATTGCCCTTCCAAAATGTCAGTAAATATGCATTTGGAAACTGCCCA
AAGTATGTTGGAGTAAAGAGTCTCAAACTGGCAGTTGGTCTAAGGAATGTGCCTGCTAGA
TCAAGTAGAGGACTATTTGGGGCCATAGCTGGATTCATAGAGGGAGGTTGGTCAGGGCTA
GTCGCTGGTTGGTATGGGTTCCAGCATTCAAATGATCAAGGGGTTGGTATAGCTGCAGAT
AGAGACTCAACTCAAAAGGCAATTGACAAAATAACATCCAAAGTGAATAATATGGTCGAT
AAAATGAACAAGCAATATGAAATTATTGATCATGAATTCAGCGAGGTTGAAACTAGACTC
AATATGATCAATAATAAGATTGATGACCAAATACAAGACATATGGGCATATAACGCAGAA
TTGCTAGTGTTGCTTGAAAATCAGAAAACACTCGATGAGCATGATGCGAATGTAAACAAT
CTATATAACAAAGTGAAGAGGGCACTGGGTTCCAATGCAATGGAAGATGGGAAAGGATGT
TTCGAGCTATACCATAGATGTGATGATCAGTGCATGGAGACAATTCGGAACGGGACCTAT
AACAGGAGAAAATATAAAGAGGAACCAAGACTAGGAAGACAGAAAATAGAAGGGGTCAAG
CTGGAATCTGAAGGAACTTACAAAATCCTCACCATTTATTCGACTGTCGCCTCATCTCTT
GTGGTTGCAATGGGGTTTGCTGCCTTCCTGTTCTGGGCCATGTCCAATGGATCTTGCAGA
TGCAACATTTGTATATAATTGGCAAAAACACC
>gi|172050807|gb|EU573939.1| Influenza A virus (A/chicken/Shandong/B1/1998(H9N2)) hemagglutinin (HA) gene, complete cds
AGCAAAAGCAGGGGAATTTCACAACCACTCAAGATGGAAGTAGTATCACTAATAACTATA
CTACTAGTAGTGACAGTAAGCAATGCAGACAAAATCTGCATCGGCCACCAATCAACAAAC
TCCACAGAAACTGTAGACACGCTAACAGAAAACAATGTTCCTGTGACACATGCCAAAGAA
TTGCTCCACACAGAGCACAATGGGATGCTGTGTGCAACAAATCTGGGACATCCCCTTATT
CTAGACACCTGCACCATTGAAGGACTAATCTATGGCAACCCTTCTTGTGATCCACTGTTG
GGAGGAAGAGAATGGTCCTACATCGTCGAAAGACCATCGGCTGTTAATGGATTGTGTTAT
CCCGGGAATGTAGAAAACCTAGAAGAACTAAGGTCACTTTTTAGCTCTGCTAGTTCTTAT
CAAAGAATCCAGATCTTTCCAGACACAATCTGGAATGTGTCTTACAGTGGGACAAGCAAA
GCATGTTCAGATTCATTCTACAGAAGCATGAGATGGTTGACTCAAAAGAACAACTCTTAC
CCTATTCAAGACGCCCAATACACAAATAATAGAGGAAAGAACATTCTTTTCATGTGGGGC
ATAAATCACCCACCCACTGATACTACGCAGACAAATCTATACACAAGGACTGACACAACA
ACAAGTGTGGCAACAGAAGATATAAATAGGACCTTCAAACCATTGATAGGGCCAAGGCCT
CTTGTCAATGGTCAGCAGGGAAGAATTGATTATTATTGGTCGGTATTGAAACCAGGTCAG
ACATTGCGAGTAAGATCCAATGGGAATCTAATCGCTCCATGGTATGGACACATTCTTTCA
GGAGAGAGCCACGGAAGAATCCTGAAGACTGATTTAAACAGTGGTAACTGTGTAGTGCAA
TGTCAGACAGAAAGAGGTGGCTTGAATACTATATTGCCATTCCACAATGTAAGTAAGTAT
GCATTTGGAAACTGCCCAAAATATGTTGGAGTAAAGAGTCTCAAATTGGCAGTTGGTCTG
AGGAATGTGCCTGCTAGATCAAGTAGAGGACTATTTGGAGCCATAGCTGGATTCATAGAG
GGAGGTTGGTCAGGGCTAGTCGCTGGTTGGTATGGGTTCCAGCATTCAAATGATCAAGGG
GTTGGTATGGCTGCAGATAGAGACTCAACTCAAAAGGCAATTGACAAAATAACATCCAAA
GTGAATAATATAGTCGATAAAATGAACAAACAGTATGAAATTATTGATCATGAATTCAGC
GAGGTTGAAACTAGACTCAATATGATCAATAATAAGATTGATGACCAAATTCAAGACATA
TGGGCATATAACGCAGAATTGCTAGTGCTGATTGAAAACCAGAAAACACTCGATGAGCAT
GATGCGAATGTAAATAATCTCTATAACAAAGTGAAGAGGGCACTGGGTTCCAATGCAGTG
GAAGATGGGAAAGGATGTTTCGAGCTATACCATAAATGTGATGACCAGTGCATGGAGACA
ATTCGGAACGGGACCTATAACAGGAGAAAGTATAAAGAGGAATCAAGACTAGAAAGACAG
AAAATAGAAGGGGTCAAGCTGGAATCTGAAGGAACTTACAAAATCCTCACCATTTATTCG
ACTGTCGCCTCATCTCTTGTGATTGCAATGGGGTTTGCTGCCTTCTTGTTCTGGGCCATG
TCCAATGGATCTTGCAGATGCAACATTTGTATATAATTGGCAAAAACACCCTTGTTTCTA
CT
>gi|484847923|gb|KC879302.1| Influenza A virus (A/chicken/Shandong/YS/2012(H9N2)) segment 4 hemagglutinin (HA) gene, complete cds
ATGGAAGTAGTATCACTAATAACTATACTACTAGTAGTAACAGTAAGCAATGCAGATAAA
ATCTGCATCGGCTATCAATCAACAAACTCCACAGAAACTGTAGACACACTAACAGAAAAC
AATGTCCCTGTAACACATGCCAAAGAATTGCTCCACACAGAGCATAATGGGATGCTGTGT
GCAACAAGCTTGGGACATCCTCTTATTCTAGACACCTGTACCATTGAAGGACTAATCTAT
GGCAATCCTTCTTGTGATCTGTTGCTGGGAGGAAGAGAATGGTCCTATATCGTCGAGAGA
CCATCAGCTGTTAACGGATTGTGTTATCCCGGGAATGTAGAAAATCTAGAAGAGCTAAGG
TCACTTTTTAGTTCTGCTAGGTCTTATCAAAGGATCCAGATTTTCCCAGACACAATCTGG
AATGTGTCTTACAGTGGGACAAGCAAAGCATGTTCAGATTCATTCTACAGAAGCATGAGA
TGGTTGACTCAAAAGAACAATGCTTACCCTACTCAAGACGCCCAATACACGAATAATCAA
GAAAAGAACATTCTTTTCATGTGGGGCATAAATCACCCACCCACCGATACTGTGCAGACA
AATCTGTACACAAGAACCGACACAACAACGAGTGTGGCAACGGAAGAAATAAATAGGACC
TTCAAACCATTGATAGGTCCAAGGCCTCTTGTCAACGGTTTGCAGGGAAGAATTGATTAT
TATTGGTCGGTATTGAAACCGGGTCAAACACTGCGAATAAGATCTAATGGGAATCTAATA
GCTCCATGGTATGGACACATTCTTTCAGGAGAGAGCCACGGAAGAATCCTGAAGACTGAT
TTAAAAAGGGGTAGCTGCACAGTGCAATGTCAGACAGAAAAAGGTGGCTTAAACACAACA
TTGCCATTCCAAAACGTGAGTAAGTACGCATTTGGAAACTGCTCGAAATACATTGGCATA
AAGAGTCTCAAGCTTGCAGTTGGTCTGAGAAATGTGCCTTCTAGATCTAGTAGAGGACTA
TTCGGGGCCATAGCAGGATTCATAGAGGGAGGTTGGTCAGGACTAGTTGCTGGTTGGTAT
GGATTCCAGCATTCAAATGACCAAGGGGTTGGTATGGCAGCAGATAGAGACTCAACCCAA
AAGGCAATTGATAAAATAACATCCAAAGTGAATAACATAGTCGACAAAATGAACAAGCAG
TATGAAATTATTGATCATGAATTCAGTGAGGTTGAAACTAGACTTAATATGATCAATAAT
AAGATTGATGATCAAATCCAAGATATATGGGCATATAATGCAGAATTGCTAGTTCTGCTT
GAAAACCAGAAAACACTCGATGAGCATGATGCAAATGTAAACAATCTATATAATAAAGTG
AAGAGGGCATTGGGTTCCAATGCGGTGGAAGATGGGAAAGGGTGTTTCGAGCTATACCAC
AAATGTGATGACCAGTGCATGGAAACAATTCGAAACGGGACATACAACAGGAGGAAGTAT
CAAGAGGAATCAAAATTAGAAAGACAGAAAATAGAGGGGGTCAAGCTGGAGTCTGAAGGA
ACTTACAAAATCCTCACTATTTATTCGACTGTCGCCTCATCTCTTGTGATTGCAATGGGG
TTTGCTGCCTTCTTGTTCTGGGCCATGTCCAATGGGTCTTGCAGATGCAACATTTGTATA
TAA
>gi|401716718|gb|JX448768.1| Influenza A virus (A/chicken/Shandong/WF4/2012(H9N2)) segment 4 hemagglutinin (HA) gene, complete cds
ATGGAAGTAGTATCACTAATAACTATACTACTAGTAGTAACAGTATGCAATGCAGATAAG
ATCTGCATCGGCTATCAATCAACAAACTCCACAGAAACTGTAGACACACTAACAGAAAAC
AATGTCCCTGTGACACATGCCAAAGAACTGCTCCACACAGAGCATAATGGGATGCTGTGT
GCAACAAGCTTGGGACACCCTCTTATTCTAGACACATGTACCATTGAAGGATTAATCTAT
GGCAATCCTTCTTGTGATCTATTGTTGGGAGGAAGAGAATGGTCCTATATCGTCGAAAGA
CCATCAGCTGTTAACGGATTGTGTTATCCCGGGAATGTAGAAAATCTAGAAGAGCTAAGG
TCACTTTTTAGTTCTGCTAGGTCTTATCAAAGGATCCAGATTTTCCCAGACACAATCTGG
AATGTGTCTTACAGTGGGACAAGCAAAGCATGTTCAGATTCATTCTACAGAAACATGAGA
TGGTTGACTCAAAAGAACAACGCTTACCCTATTCAAGACGCCCAATACACAAATAATCAA
GAAAAGAACATTCTTTTCATGTGGGGCATAAATCACCCACCCACCGATACTGTGCAGACA
AATCTGTACACAAGAACCGACACAACAACGAGTGTGGCAACAGAAGAAATAAATAGGACC
TTCAAACCATTGATAGGACCAAGGCCTCTTGTCAACGGTTTGATGGGAAGAATTGATTAT
TATTGGTCGGTATTGAAACCGGGTCAAACACTGCGAATAAGATCTAATGGGAATCTAATA
GCTCCATGGTATGGACACATTCTTTCAGGAGAGAGCCACGGAAGAATCCTGAAGACTGAT
TTAAAAAGGGGTAGCTGCACAGTGCAATGTCAGACAGAGAAGGGTGGCTTAAACACAACA
TTGCCATTCCAAAATGTAAGTAAGTATGCATTTGGAAACTGCTCGAAATACATTGGCATA
AAAAGTCTCAAACTTGCAGTTGGTCTGAGGAATGTGCCTTCTAGATCTAGTAGAGGACTA
TTCGGGGCCATAGCAGGATTCATAGAGGGAGGTTGGTCAGGACTAGTTGCTGGTTGGTAT
GGATTCCAGCATTCAAATGATCAAGGGGTTGGTATGGCAGCAGATAAAGACTCAACCCAA
AAGGCGATTGATAAAATAACATCCAAAGTGAATAACATAGTCGACAAAATGAACAAGCAG
TATGAAATTATTGATCATGAATTCAGCGAGGTTGAAACTAGACTTAACATGATCAATAAT
AAGATTGATGATCAAATCCAAGATATATGGGCATATAATGCAGAATTGCTAGTTCTGCTT
GAAAACCAGAAAACACTCGATGAGCATGATGCAAATGTAAACAATCTATATAATAAAGTG
AAGAGGGCGTTGGGTTCCAATGCGGTGGAAGATGGGAAAGGATGTTTCGAGCTATACCAC
AAATGTGATGACCAGTGCATGGAGACAATTCGGAACGGGACCTACAACAGAAGGAAGTAT
CAAGAGGAGTCAAAATTAGAAAAACAGAAAATAGAGGGGGTCAAGCTGGAATCTGAAGGA
ACTTACAAAATCCTCACCATTTATTCGACTGTCGCCTCATCTCTTGTGATTGCAATGGGG
TTTGCTGCCTTCTTGTTCTGGGCCATGTCCAATGGGTCTTGCAGATGCAACATTTGTATA
TAA
>gi|401716716|gb|JX448767.1| Influenza A virus (A/chicken/Shandong/P6/2012(H9N2)) segment 4 hemagglutinin (HA) gene, complete cds
ATGGAAGTAGTATCACTAATAACTATACTACTAGTAGTAACAGTATGCAATGCAGATAAG
ATCTGCATCGGCTATCAATCAACAAACTCCACAGAAACTGTAGACACACTAACAGAAAAC
AATGTCCCTGTGACACATGCCAAAGAACTGCTCCACACAGAGCATAATGGGATGCTGTGT
GCAACAAGCTTGGGACACCCTCTTATTCTAGACACATGTACCATTGAAGGATTAATCTAT
GGCAATCCTTCTTGTGATCTATTGTTGGGAGGAAGAGAATGGTCCTATATCGTCGAGAGA
CCATCAGCTGTTAACGGATTGTGTTATCCCGGGAATGTAGAAAATCTAGAAGAGCTAAGG
TCACTTTTTAGTTCTGCTAGGTCTTATCAAAGGATCCAGATTTTCCCAGACACAATCTGG
AATGTGTCTTACAGTGGGACAAGCAAAGCATGTTCAGATTCATTCTACAGAAGCATGAGA
TGGTTGACTCAAAAGAACAACGCTTACCCTATTCAAGACGCCCAATACACAAATAATCAA
GAAAAGAACATTCTTTTCATGTGGGGCATAAATCACCCACCCACCGATACTGTGCAGACA
AATCTGTACACAAGAAACGACACAACAACGAGTGTGGCAACAGAAGAAATAAATAGGACC
TTCAAACCATCGATAGGACCAAGGCCTCTTGTCAACGGTTTGATGGGAAGAATTGATTAT
TATTGGTCAGTATTGAAACCGGGTCAAACACTGCGAATAAGATCTAATGGGAATCTAATA
GCTCCATGGTATGGACACATTCTTTCAGGAGAGAGCCACGGAAGAATCCTGAAGACTGAT
TTAAAAAGGGGTAGCTGCACAGTGCAATGTCAGACAGAGAAGGGTGGCTTAAACACAACA
TTGCCATTCCAAAATGTAAGTAAGTATGCATTTGGAAACTGCTCGAAATACATTGGCATA
AAAAGTCTCAAACTTGCAGTTGGTCTGAGGAATGTGCCTTCTAGATCTAGTAGAGGACTA
TTCGGGGCCATAGCAGGATTCATAGAGGGAGGTTGGTCAGGACTAGTTGCTGGTTGGTAT
GGATTCCAGCATTCAAATGATCAAGGGGTTGGTATGGCAGCAGATAGAGACTCAACCCAA
AAGGCAATTGATAAAATAACATCCAAAGTGAATAACATAGTCGACAAAATGAACAAGCAG
TATGAAGTTATTGATCATGAATTCAGCGAGGTTGAAACTAGACTTAACATGATCAATAAT
AAGATTGATGATCAAATCCAAGATATATGGGCATATAATGCAGAATTGCTAGTTCTGCTT
GAAAACCAGAAAACACTCGATGAGCATGATGCAAATGTAAACAATCTATATAATAAAGTG
AAGAGGGCGTTGGGTTCCAATGCGGTGGAAGAAGGGAAAGGATGTTTCGAGCTATACCAC
AAATGTGATGACCAGTGCATGGAGACAATTCGGAACGGGACCTACAACAGAAGGAAGTAT
CAAGAGGAGTCAAAATTAGAAAAACAGAAAATAGAGGGGGTCAAGCTGGAATCTGAAGGA
ACTTACAAAATCCTCACCATTTATTCGACTGTCGCCTCATCTCTTGTGATTGCAATGGGG
TTTGCTGCCTTCTTGTTCTGGGCCATGTCCAATGGGTCTTGCAGATGCAACATTTGTATA
TAA
>gi|401716710|gb|JX448764.1| Influenza A virus (A/chicken/Shandong/P2/2012(H9N2)) segment 4 hemagglutinin (HA) gene, complete cds
ATGGAAGTAGTATCACTAATAACTATACTACTAGTAGTAACAGTATGCAATGCAGATAAG
ATCTGCATCGGCTATCAATCAACAAACTCCACAGAAACTGTAGACACACTAACAGAAAAC
AATGTCCCTGTGACACATGCCAAAGAACTGCTCCACACAGAGCATAATGGGATGCTGTGT
GCAACAAGCTTGGGACACCCTCTTATTCTAGACACATGTACCATTGAAGGATTAATCTAT
GGCAATCCTTCTTGTGATCTATTGTTGGGAGGAAGAGAATGGTCCTATATCGTCGAGAGG
CCATCAGCTGTTAACGGATTGTGTTATCCCGGGAATGTAGAAAATCTAGAAGAGCTAAGG
TCACTTTTTAGTTCTGCTAGGTCTTATCAAAGGATCCAGATTTTCCCAGACACAATCTGG
AATGTGTCTTACAGTGGGACAAGCAAAGCATGTTCAGATTCATTCTACAGAAGCATGAGA
TGGTTGACTCAAAAGAACAACGCTTACCCTATTCAAGACGCCCAATACACAAATAATCAA
GAAAAGAACATTCTTTTCATGTGGGGCATAAATCACCCACCCACCGATACTGTGCAGACA
AATCTGTACACAAGAACCGACACAACAACGAGTGTGGCAACAGAAGAAATAAATAGGACC
TTCAAACCATTGATAGGACCAAGGCCTCTTGTCAACGGTTTGATGGGAAGAATTGATTAT
TATTGGTCGGTATTGAAACCGGGTCAAACACTGCGAATAAGATCTAATGGGAATCTAATA
GCTCCATGGTATGGACACATTCTTTCAGGAGAGAGCCACGGAAGAATCCTGAAGACTGAT
TTAAAAAGGGGTAGCTGCACAGTGCAATGTCAGACAGAGAAGGGTGGCTTAAACACAACA
TTGCCATTCCAAAATGTAAGTAAGTATGCATTTGGAAACTGCTCGAAATACATTGGCATA
AAAAGTCTCAAACTTGCAGTTGGTCTGAGGAATGTGCCTTCTAGATCTAGTAGAGGACTA
TTCGGGGCCATAGCAGGATTCATAGAGGGAGGTTGGTCAGGACTAGTTGCTGGTTGGTAT
GGATTCCAGCATTCAAATGATCAAGGGGTTGGTATGGCAGCAGATAGAGACTCAACCCAA
AAGGCGATTGATAAAATAACATCCAAAGTGAATAACATAGTCGACAAAATGAACAAGCAG
TATGAAATTATTGATCATGAATTCAGCGAGGTTGAAACTAGACTTAACATGATCAATAAT
AAGATTGATGATCAAATCCAAGATATATGGGCATATAATGCAGAATTGCTAGTTCTGCTT
GAAAACCAGAAAACACTCGATGAGCATGATGCAAATGTAAACAATCTATATAATAAAGTG
AAGAGGGCGTTGGGTTCCAATGCGGTGGAAGATGGGAAAGGATGTTTCGAGCTATACCAC
AAATGTGATGACCAGTGCATGGAGACAATTCGGAACGGGACCTACAACAGAAGGAAGTAT
CAAGAGGAGTCAAAATTAGAAAAACAGAAAATAGAGGGGGTCAAGCTGGAATCTGAAGGA
ACTTACAAAATCCTCACCATTTATTCGACTGTCGCCTCATCTCTTGTGATTGCAATGGGG
TTTGCTGCCTTCTTGTTCTGGGCCATGTCCAATGGGTCTTGCAGATGCAACATTTGTATA
TAA
>gi|401716702|gb|JX448760.1| Influenza A virus (A/chicken/Shandong/P4/2011(H9N2)) segment 4 hemagglutinin (HA) gene, complete cds
ATGGAAGTAGTATCACTAATAACTATACTACTAGTAGTAACAGTAAGCAATGCAGATAAA
ATCTGCATCGGCTATCAATCAACAAACTCCACAGAAACTGTAGACACACTAACAGAAAAC
AATGTCCCTGTGACACATGCCAAAGAATTGCTCCACACAGAGCATAATGGGATGCTGTGT
GCAACAAGCTTGGGACATCCTCTTATTCTAGACACCTGTACCATTGAAGGACTAATCTAT
GGCAATCCTTCTTGTGATCTATTGCTGGGAGGAAGAGAATGGTCCTATATCGTCGAGAGA
CCATCAGCTGTCAACGGACTGTGTTATCCCGGGAATGTAGAAAATCTAGAAGAGCTAAGG
TCACTTTTTAGTTCTGCTAGGTCCTATCAAAGGATCCAGATTTTCCCAGACACAATCTGG
AATGTGTCTTACAGTGGGACAAGCAAAGCATGTTCAGATTCATTCTACAGAAGCATGAGA
TGGTTGACTCAAAAGAACAATGCTTACCCTACTCAAGACGCCCAATACACGAATAATCAA
GAAAAGAACATTCTCTTCATGTGGGGCATAAATCACCCACCCACCGATACTGCGCAGACA
AATCTGTACACAAGAACCGACACAACAACGAGTGTGGCAACAGAAGAAATAAATAGGACC
TTCAAACCATTGATAGGACCAAGGCCTCTTGTCAACGGTTTGCAGGGAAGAATTGATTAT
TATTGGTCGGTATTGAAACCGGGTCAAACACTGCGAATAAGATCTAATGGGAATCTAATA
GCTCCATGGTATGGACACATTCTTTCAGGAGAGAGCCACGGAAGAATCCTGAAGACTGAT
TTAAAAAGGGGTAGTTGCACAGTGCAATGTCAGACAGAAAAAGGTGGCTTAAACACAACA
TTGCCATTCCAAAACGTAAGTAAGTACGCATTTGGAAACTGTTCGAAATACATTGGCATA
AAGAGTCTCAAGCTTGCAGTTGGTCTGAGAAATGTGCCTTCTAGATCTAGTAGAGGACTA
TTCGGGGCCATAGCAGGATTCATAGAGGGAGGTTGGTCAGGACTAGTTGCTGGTTGGTAT
GGATTCCAGCATTCAAATGACCAAGGGGTTGGTATGGCAGCAGATAGAGACTCAACCCAA
AAGGCAATTGATAAAATAACATCCAAAGTGAATAACATAGTCGACAAAATGAACAAGCAG
TATGAAATTATTGATCATGAATTCAGTGAGGTTGAAACTAGACTTAATATGATCAATAAT
AAGATTGATGATCAAATCCAAGATATATGGGCATATAATGCAGAATTGCTAGTTCTGCTT
GAAAACCAGAAAACACTCGATGAGCATGATGCAAATGTAAACAATCTATATAATAAAGTG
AAGAGGGCATTGGGTTCCAATGCGGTGGAAGATGGGAAAGGGTGTTTCGAGCTATACCAC
AAATGTGATGACCAGTGCATGGAAACAATTCGAAACGGGACATACAACAGGAGGAAGTAT
CAAGAGGAATCAAAATTAGAAAGACAGAAAATAGAGGGGGTCAAGCTGGAATCTGAAGGA
ACTTACAAAATCCTCACTATTTATTCGACTGTCGCCTCATCTCTTGTGATTGCAATGGGG
TTTGCTGCCTTCTTGTTCTGGGCCATGTCCAATGGGTCTTGCAGATGCAACATTTGTATA
TAA
>gi|401716700|gb|JX448759.1| Influenza A virus (A/chicken/Shandong/M6/2011(H9N2)) segment 4 hemagglutinin (HA) gene, complete cds
ATGGAAGTAGTATCACTAATAACTATACTACTAGTAGTAACAGTATGCAATGCAGATAAG
ATCTGCATCGGCTATCAATCAACAAACTCCACAGAAACTGTAGACACACTAACAGAAAAC
AATGTCCCTGTGACACATGCCAAAGAACTGCTCCACACAGAGCATAATGGGATGCTGTGT
GCAACAAGCTTGGGACACCCTCTTATTCTAGACACATGTACCATTGAAGGACTAATCTAT
GGCAATCCTTCTTGTGATCTATTGTTGGGAGGAAGAGAATGGTCCTATATCGTCGAGAGA
CCGTCAGCTGTTAACGGATTGTGTTATCCCGGGAATGTAGAAAATCTAGAAGAGCTAAGG
TCACTTTTTAGTTCTGCTAGGTCTTATCAAAGGATCCAGATTTTCCCAGACACAATCTGG
AATGTGTCTTACAGTGGGACAAGCAAAGCATGTTCAGATTCATTCTACAGAAGCATGAGA
TGGTTGACTCAAAAGAACAACGCTTACCCTATTCAAGACGCCCAATACACAAATAATCAA
GAAAAGAACATTCTTTTCATGTGGGGCATAAATCACCCACCCACCGATACTACGCAGACA
AATCTGTACACAAGAACCGACACAACAACGAGTGTGGCAACAGAAGAAATAAATAGGACC
TTCAAACCATTGATAGGACCAAGGCCTCTTGTCAACGGTTTGATGGGAAGAATTGATTAT
TATTGGTCGGTATTGAAACCGGGTCAAACACTGCGAATAAGATCTAATGGGAATCTAATA
GCTCCATGGTATGGACACATTCTTTCAGGAGAGAGCCACGGAAGAATCCTGAAGACTGAT
TTAAAAAGGGGTAGCTGCACAGTGCAATGTCAGACAGAGAAGGGTGGCTTAAACACAACA
TTGCCATTCCAAAATGTAAGTAAGTATGCATTTGGAAACTGCTCGAAATACATTGGCATA
AAGAGTCTCAAACTTGCAGTTGGTCTGAGGAATGTGCCTTCTAGATCTAGTAGAGGACTA
TTCGGGGCCATAGCAGGATTCATAGAGGGAGGTTGGTCAGGACTAGTTGCTGGTTGGTAT
GGATTCCAGCATTCAAATGATCAAGGGGTTGGTATGGCAGCAGATAGAGACTCAACCCAA
AAGGCGATTGATAAAATAACATCCAAAGTGAATAACATAGTCGACAAAATGAACAAGCAG
TATGAAATTATTGATCATGAATTCAGCGAGGTTGAAACTAGACTTAACATGATCAATAAT
GAGATTGATGATCAAATCCAAGATATATGGGCATATAATGCAGAATTGCTAGTTCTGCTT
GAAAACCAGAAAACACTCGATGAGCATGATGCAAATGTAAACAATCTATATAATAAAGTG
AAGAGGGCGTTGGGTTCCAATGCGGTGGAAGATGGGAAAGGATGTTTCGAGCTATACCAC
AAATGTGATAACCAGTGCATGGAGACAATTCGGAACGGGACCTACAACAGAAGGAGGTAT
CAAGAGGAGTCAAAATTAGAAAAACAGAAAATAGAGGGGGTCAAGCTGGAATCTGAAGGA
ACTTACAAAATCCTCACCATTTATTCGACTGTCGCCTCATCTCTTGTGATTGCAATGGGG
TTTGCTGCCTTCTTGTTCTGGGCCATGTCCAATGGGTCTTGCAGATGCAACATTTGTATA
TAA
>gi|401716698|gb|JX448758.1| Influenza A virus (A/chicken/Shandong/M4/2011(H9N2)) segment 4 hemagglutinin (HA) gene, complete cds
ATGGAAGTAGTATCACTAATAACTATACTACTAGTAGTAACAGTAAGCAATGCAGATAAG
ATCTGCATCGGCTATCAATCAACAAACTCCACAGAAACTGTAGACACACTAACAGAAAAC
AATGTCCCTGTGACACATGCCAAAGAACTGCTCCACACAGAGCATAATGGGATGCTGTGT
GCAACAAGCTTGGGACACCCTCTTATTCTAGACACATGTACCATTGAAGGACTAATCTAT
GGCAATCCTTCTTGTGATCTATTGTTGGGAGGAAGAGAATGGTCCTATATCGTCGAGAGA
CCATCAGCTGTTAACGGATTGTGTTATCCCGGGAATGTAGAAAATCTAGAAGAGCTAAGG
TCACTTTTTAGTTCTGCTAGGTCTTATCAAAGGGTCCAGATTTTCCCAGACACAATCTGG
AATGTGTCTTACAGTGGGACAAGCAAAGCATGTTCAGATTCATTCTACAGAAGCATGAGA
TGGTTGACTCAAAAGAACAACGCTTACCCTATTCAAGACGCCCAATACACAAATAATCAA
GAAAAGAACATTCTTTTCATGTGGGGCATAAATCACCCACCCACCGATACTACGCAGACA
AATCTGTACACAAGAACCGACACAACAACGAGTGTGGCAACAGAAGAAATAAATAGGACC
TTCAAACCATTGATAGGACCAAGGCCTCTTGTCAACGGTTTGATGGGAAGAATTGATTAT
TATTGGTCGGTATTGAAACCGGGTCAAACACTGCGAATAAGATCTAATGGGAATCTAATA
GCTCCATGGTATGGACACATTCTTTCAGGAGAGAGTCACGGAAGAATCCTGAAGACTGAT
TTAAAAAGGGGTAGCTGCACAGTGCAATGTCAGACAGAGAAGGGTGGCTTAAACACAACA
TTGCCATTCCAAAATGTAAGTAAGTATGCATTTGGAAACTGCTCGAAATACATTGGCATA
AAGAGTCTCAAACTTGCAGTTGGTCTGAGGAATGTGCCTTCTAGATCTAGTAGAGGACTA
TTCGGGGCCATAGCAGGATTCATAGAGGGAGGTTGGTCAGGACTAGTTGCTGGTTGGTAT
GGATTCCAGCATTCAAATGACCAAGGGGTTGGTATGGCAGCAGATAGAGACTCAACCCAA
AAGGCGATTGATAAAATAACATCCAAAGTGAATAACATAGTCGACAAAATGAGCAAGCAG
TATGAAATTATTGATCATGAATTCAGCGAGGTTGAAACTAGACTTAACATGATCAATAAT
AAGATTGATGATCAAATCCAAGATATATGGGCATATAATGCAGAATTGCTAGTTCTGCTT
GAAAGCCAGAAAACACTCGATGAGCATGATGCAAATGTAAACAATCTATATAATAAAGTG
AAGAGGGCGTTGGGTTCCAATGCGGTGGAAGATGGGAAAGGATGTTTCGAGCTATACCAC
AAATGTGATGACCAGTGCATGGAGACAATTCGGAACGGGACCTACAACAGAAGGAAGTAT
CAAGAGGAGTCAAAATTAGAAAAACAGAAAATAGAGGGGGTCAAGCTGGAATCTGAAGGA
ACTTACAAAATCCTCACCATTTATTCGACTGTCGCCTCATCTCTTGTGATTGCAATGGGG
TTTGCTGCCTTCTTGTTCTGGGCCATGTCCAATGGGTCTTGCAGATGCAACATTTGTATA
TAA
>gi|401716696|gb|JX448757.1| Influenza A virus (A/chicken/Shandong/M1/2011(H9N2)) segment 4 hemagglutinin (HA) gene, complete cds
ATGGAAGTAGTATCACTAATAACTATACTACTAGTAGTAACAGTAAGCAATGCAGATAAG
ATCTGCATCGGCTATCAATCAACAAACTCCACAGAAACTGTAGACACACTAACAGAAAAC
AATGTCCCTGTGACACATGCCAAAGAATTGCTCCACACAGAGCATAATGGGATGCTGTGT
GCAACAAGCTTGGGACATCCTCTTATTCTAGACACCTGTACCATTGAAGGACTAATCTAT
GGCAATCCTTCTTGTGATCTATTGCTGGGAGGAAGAGAATGGTCCTATATCGTCGAGAGA
CCATCAGCTGTCAACGGACTGTGTTATCCCGGGAATGTAGAAAATCTAGAAGAGCTAAGG
TCACTTTTTAGTTCTGCTAGGTCTTATCAAAGGATCCAGATTTTCCCAGACACAATCTGG
AATGTGTCTTACAGTGGGACAAGCAAAGCATGTTCAGATTCATTCTACAGAAGCATGAGA
TGGTTGACTCAAAAGAACAATGCTTACCCTACTCAAGACGCCCAATACACGAATAATCAA
GAAAAGAACATTCTCTTCATGTGGGGCATAAATCACCCACCCACCGACACTGTGCAGACA
AATCTGTACACAAGAACCGACACAACAACTAGTGTGGCAACAGAAGAAATAAATAGGACT
TTCAAACCATTGATAGGACCAAGGCCTCTTGTCAACGGTTTGCAGGGAAGAATTGATTAT
TATTGGTCGGTATTGAAACCGGGTCAAACACTGCGAATAAGATCTAATGGGAATATAATA
GCTCCATGGTATGGACACATTCTTTCAGGAGAGAGCCACGGAAGAATCCTGAAGACTGAT
TTAAAAAGAGGTAGCTGCACAGTGCAATGTCAGACAGAAAAAGGTGGCTTAAACACAACA
TTGCCATTCCAAAACATAAGTAAGTACGCATTTGGAAACTGTTCGAAATACATTGGCATA
AAGAGTCTCAAACTTGCAGTTGGTCTGAGAAATGTGCCTTCTAGATCTAGTAGAGGACTA
TTCGGGGCCATAGCAGGATTCATAGAGGGAGGTTGGTCAGGACTAGTTGCTGGTTGGTAT
GGATTCCAGCATTCAAATGACCAAGGGGTTGGTATGGCAGCAGATAGAGACTCAACCCAA
AAGGCAATTGATAAAATAACATCCAAAGTGAATAACATAGTCGACAAAATGAACAAGCAG
TATGAAATTATTGATCATGAATTCAGTGAGGTTGAAACTAGACTTAATATGATCAATAAT
AAGATTGATGATCAAATCCAAGATATATGGGCATATAATGCAGAATTGCTAGTTCTGCTT
GAAAACCAGAAAACACTCGATGAGCATGATGCAAATGTAAACAATCTATATAATAAAGTG
AAGAGGGCATTGGGTTCCAATGCGGTGGAAGATGGGAAAGGGTGTTTCGAGCTATACCAC
AAATGTGATGACCAGTGCATGGAAACAATTCGAAACGGGACATACAACAGGAGGAAGTAT
CAAGAGGAATCAAAATTAGAAAGACAGAAAATAGAGGGGGTCAAGCTGGAATCTGAAGGA
ACTTACAAAATCCTCACTATTTATTCGACTGTCGCCTCATCTCTTGTGATTGCAATGGGG
TTTGCTGCCTTCTTGTTCTGGGCCATGTCCAATGGGTCTTGCAGATGCAACATTTGTATA
TAA
>gi|479285798|gb|KC817007.1| Influenza A virus (A/chicken/Shandong/SD/2011(H9N2)) segment 4 hemagglutinin (HA) gene, complete cds
ATGGAAATAGTATCACTAATAACTATACTACTAGTAGTAACAGTAAGCAATGCAGATAAA
ATCTGCATCGGCTACCAATCAACAAACTCCACAGAAACTGTAGACACGCTAACAGAAAAC
AATGTTCCTGTGACACATGCCAAAGAATTGCTCCACACAGAGCACAATGGGATGCTATGT
GCAACAAATCTGGGACATCCTCTTATTCTAGACACCTGTAACATTGAAGGACTAATCTAT
GGCAACCCTTCCTGTGATGTACTGTTGGGAGGAAGAGAATGGTCCTACATCGTTGAAAGA
CCATCGGCTGTCAATGGATTGTGTTACCCCGGGAATGTAGAAAACCTAGAAGAACTAAGG
TCACTTTTTAGTTCTGCTAGTTCTTACCAAAGAATCCAGATCTTTCCAGACACAATCTGG
AATGTGTCTTACAGTGGGACAAGCAAAGCATGTTCAGATTCATTCTACAGAAGCATGAGA
TGGTTGACTCAAAAGAGCAACGCTTACCCTATTCAAGACGCCCAATACACAAATAATAGA
GGGAAGAACATTCTTTTCATGTGGGGCATAAATCACCCACCCACCGATACTGTGCAGACA
AATCTGTACACAAGGACTGACACAACAACAAGTGTGGCGACAGAAGATATAAATAGAACC
TTCAAACCATTGATAGGGCCAAGGCCTCTTGTCAATGGTCAGCAGGGAAGAATTGATTAT
TATTGGTCGATATTGAAACCAGGTCAGACACTGCGAGTAAGATCCAATGGGAATCTAATC
GCTCCATGGTATGGACACGTTCTTTCAGGAGAGAGCCACGGAAGAATACTGAAGACTGAT
TTAAACAGTGGTAACTGTGTAGTGCAATGTCAGACAGAAAGAGGTGGCTTAAATACTGCA
TTGCCATTCCAAAATGTAAGTAAGTATGCATTTGGAAACTGCCCAAAATATGTTGGAGTG
AAGAGTCTCAAATTGGCAGTTGGTCTGAGGAATGTGCCTGCTAAATCAAGCAGAGGACTA
TTCGGGGCCATAGCTGGATTCATAGAGGGAGGTTGGTCAGGGCTAGTCGCTGGTTGGTAT
GGGTTCCAGCATTCAAATGACCAAGGGGTTGGTATGGCTGCAGACAGAGAATCAACTCAA
AAGGCAATTGACAAAATAACATCCAAAGTGAATAACATAGTCGATAAAATGAACAAACAA
TATGAAATCATTGATCATGAATTCAGTGAGGTTGAAGCAAGACTCAATATGATCAATAAT
AAGATTGATGACCAAATTCAAGACATATGGGCATATAACGCAGAATTGCTAGTGCTGCTT
GAAAACCAGAAAACACTCGATGAGCATGATGCGAATGTAAACAATTTATATAACAAAGTG
AAAAGGGCACTGGGTTCCAATGCAATGGAAGATGGGAAAGGATGTTTCGAGCTATACCAT
AAATGTGATGATCAGTGCATGGAGACAATTCGGAACGGGACATATAACAGGAGAAAGTAT
AAAGAGGAATCGAGACTGGAAAGACAGAAAATAGAAGGGGTCAAGCTGGAATCTGAAGGA
ACTTGCAAAATCCTCACTATTTATTCGACTGTCGCCTCATCTCTTGTGGTTGCAATGGGG
TTTGCTGCCTTCCTTTTCTGGGCCATGTCTAATGGATCTTGCAGATGCAACATTTGTATA
TAA
>gi|328943093|gb|JF795144.1| Influenza A virus (A/chicken/Shandong/01/2009(H9N2)) segment 4 hemagglutinin (HA) gene, complete cds
GCAAAAGCCCGGGAATTTCACAATCACTCAAGATGGAAACAGCATCACTAATAACTATGC
TACTAGTAGTAACAGTAAGCAATGCAGATAAAATCTGCATCGGCTACCAATCAACAAACT
CCACAGAAACTGTAGACACACTAACAGAAAACAATGTCCCTGTGACACATGCCAAAGAAT
TGCTCCACACAGAGCATAATGGGATGCTGTGTGCAACAAGCTTGGGACATCCTCTTATTC
TAGACACCTGTACCATTGAAGGACTAATCTATGGCAATCCTTCTTGTGATCCGCTGTTGG
GAGGAAGAGAATGGTCCTATATCGTCGAGAGACCATCGGCTGTTAATGGATTGTGTTACC
CCGGGAATGTAGAAAATCTAGAAGAGCTAAGGTCACTTTTTAGTTCTGCTAGTTCTTATC
AAAGGATCCAGATTTTTCCAGACACAATCTGGAATGTGTCTTACAATGGGACAAGCAAAG
CATGTTCAGATTCATTCTACAGAAGCATGAGATGGTTGACCCAAAAGAACAACGCTTACC
CTATTCAAGATGCCCAATACACAAATAATCAAGAAAAGAACATTCTTTTCATGTGGGGCA
TAAACCATCCACCCACCGATACTGTGCAGACAAATCTGTACACAAGAACAGACACAACAA
CAAGTGTGGCAACAGAAGAAATAAATAGGACCTTCAAACCATTAATAGGACCAAGGCCTC
TTGTCAATGGTTTGCAGGGGAGAATTAACTATTATTGGTCGGTATTGAAACCGGGTCAAA
CACTGCGAATAAGATCCAATGGGAATCTAATAGCTCCATGGTATGGACACATTCTTTCAG
GAGAAAGCCACGGAAGAATCCTGAAGACTGATTTAAAAAGGGGTAGCTGCACAGTGCAAT
GTCAGACAGAAAAAGGTGGCTTAAACACAACATTGCCATTCCAAAATGTAAGTAAGTATG
CATTTGGAAACTGCTCAAAATATATTGGAATAAAGAGTCTCAGACTTGCAGTTGGTCTGA
GAAATGTGCCTTCGAGATCTAGTAGAGGAATATTCGGGGCCATAGCAGGATTCATAGAGG
GAGGTTGGTCAGGACTAGTTGCTGGTTGGTATGGATTCCAGCATTCAAATGACCAAGGGG
TTGGTATGGCAGCAGATAGAGACTCAACCCAAAAGGCAATTGATAAAATAACATCCAAAG
TGAATAACATAGTCGACAAAATGAACAAGCAGTATGAAATTATTGATCATGAATTCAGTG
TGGTTGAAACTAGACTTAACATGATCAATAATAAGATTGATGATCAAATCCAAGACATAT
GGGCATACAATGCAGAATTGCTAGTTCTGCTTGAAAACCAGAAAACACTCGATGAGCATG
ATGCAAATGTAAACAATCTATATAATAAAGTGAAGAGGGCATTGGGTTCCAATGCGGTGG
AAGATGGGAAAGGATGTTTCGAGCTATACCACAAATGTGATGACCAGTGCATGGAGACAA
TCCGGAATGGGACCTACAACAGGAGGAAGTATCAAGAGGAATCAAAATTAGAAAGACAGA
AAATAGAGGGAGTCAAGCTGGAATCTGAAGGAACTTACAAAATCCTCACAATTTATTCGA
CTGTCGCCTCATCTCTTGTGATTGCAAGGGGGGTTGCTGCCTTCTTATTCTGGGCCATGT
CCAATGGGTCTTGCAGATGCAACATATGTATATAAACGGCATGAG
>gi|328943091|gb|JF795136.1| Influenza A virus (A/chicken/Shandong/WF/1998(H9N2)) segment 4 hemagglutinin (HA) gene, complete cds
ATGGGAACAATATCACTAATAACTATACTACTACTAGTAACAGCAAGCAATGCAGATAAA
ATCTGCATCGGCTACCAATCAACAAATTCCACAGAAACTGTGGATACGCTAACAGAAAAC
AATGTTCCTGTGACACATGCCAAAGAATTGCTCCACACAGAGCACAATGGGATGCTGTGT
GCAACAAATCTGGGACATCCTCTCATTCTAGACACCTGTACCATTGAAGGACTGATCTAT
GGCGACCCTTCTTGTGATCTGCTGTTAGGAGGAGGAGAATGGTCCTACATCGTCGAAAGA
CCATCGGCTGTTAATGGAATGTGTTACCCCGGGAATGTAGAAAACCTAGAGGAACTAAGG
TCACTTTTTAGTTCTGCTAGTTCATACCAAAGAATCCAGATCTTTCCAGACACGATCTGG
AATGTGTCTTACAGTGGAACAAGCAAAGCATGTTCAGATTCATTCTACAGGAGCATGAGA
TGGTTGACTCAAAAAGACAACGCTTACCCTATTCAAGACGCCCAATACACAAATAATAGA
GGAAAGAGCATTCTTTTCATGTGGGGCATAAATCACCCACCCACCGATACTACACAGACA
AATCTGTATACAAGGGCTGACACAACAACAAGTGTGACAACAGAAGATATAGATAGGACC
TTCAAACCAGTGATAGGGCCAAGGCCCCTTGTCAATGGTCAGCAGGGAAGAATTGATTAT
TATTGGTCGCTATTGAAACCAGGTCAGACATTGCGAGTAAGATCCAATGGGAATCTAATT
GCTCCATGGTATGGACACATTCTTTCAGGAGAGAGCCACGGAAGAATCCTGAAGACTGAT
TTAAACAGTGGTAACTGTGTAGTGCAATGTCAGACTGAAAGAGGTGGCTTAAACACTACA
TTGCCATTCCAAAATGTCAGTAAATATGCATTTGGAAACTGCCCAAAATATGTTGGAGTA
AAGAGTCTCAAACTGGCAGTTGGTCTAAGGAATGTGCCTGCTAGATCAAGTAGAGGACTA
TTTGGGGCCATAGCTGGATTCATAGAGGGAGGTTGGTCAGGGCTAGTCGCTGGTTGGTAT
GGGTTCCAGCATTCTAATGATCAAGGGGTTGGTATGGCTGCAGATAGAGACTCAACTCAA
AGGGCAATTGACAAAATAACATCCAAAGTGAATAATATAGTCGATAAAATGAACAAGCAA
TATGACATTATTGATCATGAGTTCAGCGAGGTTGAAACTAGACTCAATATGATCAATAAT
AAGATTGATGACCAAATACAAGACATATGGGCATATAACGCAGAATTGCTAGTGCTGCTT
GAAAATCAGAAAACACTCGATGAGCATGATGCGAATGTAAACAATCTATATAACAAAGTG
AAGAGGGCACTGGGTTCCAATGCAATGGAAGATGGGAAAGGATGTTTCGAGCTATACCAT
AAATGTGATGATCAGTGCATGGAGACAATTCGGAACGGGACCTATAACAGGAGAAAGTAT
AAAGAGGAATCAAGACTAGAAAGACAGAAAATAGAAGGGGTCAAGCTGGAATCTGAAGGA
ACTTACAAAATCCTCACCATTTATTCGACTGTCGCCTCATCTCTTGTGATTGCAATGGGG
TTTGCTGCCTTCTTGTTCTGGGCCATGTCCACTGGATCTTGCAGATGCAACATTTGTATA
TAA
>gi|328943089|gb|JF795110.1| Influenza A virus (A/chicken/Shandong/LY-1/2008(H9N2)) segment 4 hemagglutinin (HA) gene, complete cds
AGCAAAAGCAGGGGAATTTCACAACCACTCAAGATGAAAGTAGTATCACTAATAACTATA
CTACTAGTAGTAACGGTAAGCAATGCAGATAAAATCTGCATCGGCTACCAATCAACAAAC
TCCACAGAAACTGTAGACACGCTAACAGAAAACAATGTTCCTGTGACACATGCCAAAGAA
TTGCTCCACACAGAGCACAATGGGATGCTGTGTGCAACAAATCTGGGACATCCTCTTATT
CTAGACACCTGTACCATTGAAGGACTAATCTATGGCAACCCTTCTTGTGATCTACTGCTG
GGAGGAAGAGAATGGTCCTACATCGTCGAAAGACCATCGGCTGTTAATGGATTGTGTTAC
CCCGGGAATGTAGAGAACCTAGAAGAACTAAGGTCACTTTTTAGCTCTGCTAGTTCTTAC
CAAAGAATCCAGATCTTTCCAGACACAATCTGGAATGTGTCTTACAGTGGGACAAGCAAA
GCATGTTCAGATTCATTCTACAGAAGCATGAGATGGTTGACTCAAAAGAACAACGCTTAC
CCTATTCAAGATGCCCAATACACAAATAATAGAGGAAAGAACATTCTTTTCATGTGGGGC
ATAAATAACCCACCTACCGATACTGTGCAGACAGATCTGTACACAAGGACAGACACAACA
ACAAGTGTGGCAACAGAAGATATAAATAGGACCTTCAAACCATCGATAGGGCCAAGGCCT
CTTGTCAATGGTCAGCAGGGAAGAATTGATTATTATTGGTCAGTATTGAAACCAGGTCAG
ACACTGCGAGTAAGATCCAATGGGAATCTAATCGCTCCATGGTATGGACACATTCTTTCA
GGAGAGAGCCACGGAAGAATCCTGAAGACTGATTTAAACACTGGTAACTGTGTAGTGCAA
TGTCAGACAGAAAGAGGTGGCTTGAATACTACATTGCCATTCCACAATGTAAGTAAGTAT
GCATTTGGAAACTGCCCAAAATATATTGGAGTAAAGAGTCTCAAATTGGCAGTTGGTCTG
AGGAATGTGCCTGCTAGATCAAGTAGAGGACTATTTGGAGCCATAGCCGGATTCATAGAG
GGAGGTTGGTCAGGGCTAGTCGCTGGTTGGTATGGGTTCCAGCATTCAAATGATCAAGGG
GTTGGTATGGCTGCAGATAGAGACTCAACTCAAAAGGCAATTGACAAAATAACATCCAAA
GTGAATAATATAGTCGATAAAATGAACAGACAGTATGAAATTATTGATCATGAATTCAAT
GAGGTTGAAACTAGACTCAATATGATCAATAATAAGATTGATGACCAAATTCAAGACATA
TGGGCATATAACGCAGAGTTGCTAGTGCTGCTTGAAAACCAGAAAACACTCGATGAGCAT
GATGCGAATGTAAACAATCTGTATAACAAAGTGAAGCGGGCACTGGGTTCCAATGCAGTG
GAAGATGGGAAAGGATGTTTCGAGCTATACCATAAATGTGATGACCAGTGCATGGAGACA
ATTCGGAACGGGACCTATAGCAGGAGGAAGTATAAAGAGGAATCAAGACTAGAAAGACAG
AAAATAGAAGGGGTCAAGCTGGAATCTGAAGGAACCTACAAAATCCTCACCATTTATTCG
ACTGTCGCCTCATCTCTTGTGATTGCAATGGGGTTTGCTGCCTTCTTGTCCTGGGCCATG
TCCAACGGATCTTGCAGATGCAACATTTGTATATAATTGGCAAAAACACCCTTGTTTCTA
CT
>gi|328943085|gb|JF795094.1| Influenza A virus (A/chicken/Shandong/H/2009(H9N2)) segment 4 hemagglutinin (HA) gene, complete cds
AGCAAAAGCAGGGGAATTTCACAACCACTCAAGATGGAGACAATATCACTAATAACTATA
CTACTAGTAGTAACAGTAAGCAATGCAGATAAGATCTGCATCGGCTATCAATCAACAAAC
TCCACAGAAACTGTAGACACACTAACAGAAAACAATGTCCCTGTGACACATGCCAAAGAA
TTGCTCCACACAGAGCATAATGGGATGCTGTGTGCAACAAGCTTGGGACACCCTCTTATT
CTAGACACCTGTACCATTGAAGGACTAATCTATGGCAATCCTTCTTGTGATCTATTGTTG
GGAGGAAGAGAATGGTCCTATATCGTCGAGAGACCATCAGCTGTTAACGGATTGTGTTAT
CCCGGGAATGTAGAAAATCTAGAAGAGCTAAGGTCACTTTTTAGTTCTGCTAGGTCTTAT
CAAAGGATCCAGATTTTCCCAGACACAATCTGGAATGTGTCTTACAGTGGGACAAGCAAA
GCATGTTCAGATTCATTCTACAGAAGCATGAGATGGTTGACTCAAAAGAACAACGCTTAC
CCTATTCAAGACGCCCAATACACAAATAATCAAGAAAAGAACATTCTTTTCATGTGGGGC
ATAAATCACCCACCCACCGATACTGCGCAGACAAATCTGTACACAAGAACCGACACAACA
ACGAGTGTGGCAACAGAAGAAATAAATAGGACCTTCAAACCATTGATAGGACCAAGGCCT
CTTGTCAACGGTTTGCAGGGAAGAATTGATTATTATTGGTCGGTATTGAAACCGGGTCAA
ACACTGCGAATAAGATCTAATGGGAATCTAATAGCTCCATGGTATGGACACATTCTTTCA
GGAGAGAGCCACGGAAGAATCCTGAAGACTGATTTAAAAAGGGGTAGCTGCACAGTGCAA
TGTCAGACAGAGAAAGGTGGCTTAAACACAACATTGCCATTCCAAAACGTAAGTAAGTAT
GCATTTGGAAACTGCTCGAAATACATTGGCATAAAGAGTCTCAAACTTGCAGTTGGTCTG
AGGAATGTGCCTTCTAGATCTAGTAGAGGACTATTCGGGGCCATAGCAGGATTCATAGAG
GGAGGTTGGTCAGGACTAGTTGCTGGTTGGTATGGATTCCAGCATTCAAATGACCAAGGG
GTTGGTATGGCAGCAGATAGAGACTCAACCCAAAAGGCAATTGATAAAATAACATCCAAA
GTGAATAACATAGTCGACAAAATGAACAAGCAGTATGTAATTATTGATCATGAATTCAGC
GAGGTTGAAACTAGACTTAACATGATCAATAATAAGATTGATGATCAAATCCAAGATATA
TGGGCATATAATGCAGAATTGCTAGTTCTGCTTGAAAACCAGAAAACACTCGATGAGCAT
GATGCAAATGTAAACAATCTATATAATAAAGTGAAGAGGGCGTTGGGTTCCAATGCGGTG
GAAGATGGGAAAGGATGTTTCGAGCTATACCACAAATGTGATGACCAGTGCATGGAGACA
ATTCGGAACGGGACCTACAACAGGAGGAAGTATCAAGAGGAATCAAAATTAGAAAGACAG
AAAATAGAGGGGGTCAAGCTGGAATCTGAAGGAACTTACAAAATCCTCACCATTTATTCG
ACTGTCGCCTCATCTCTTGTGATTGCAATGGGGTTTGCTGCCTTCTTGTTCTGGGCCATG
TCCAATGGGTCTTGCAGATGCAACATTTGTATATAATAGCAGAATTGTATATAATTGGCA
AAAACACCCTTGTTTGTATATAA
>gi|328943083|gb|JF795086.1| Influenza A virus (A/chicken/Shandong/BD/2010(H9N2)) segment 4 hemagglutinin (HA) gene, complete cds
ATGGAAGTAGTATCACTAATAACTATACTACTAGTAGCAACAGTAAGCAATGCAGATAAA
ATCTGCATCGGCTATCAATCAACAAACTCCACAGAAACTGTAGACACACTAACAGAGAAC
AATGTCCCTGTGACACATGCCAAAGAATTGCTCCACACAGAGCATAATGGGATGCTGTGT
GCAACAAGCTTGGGACACCCTCTTATTCTAGACACCTGTACCATTGAAGGACTAATCTAT
GGCAATCCTTCTTGTGATCTATTGTTGGGAGGAAGAGAATGGTCCTATATCGTCGAGAGA
CCATCAGCTGTTAACGGATTGTGTTATCCCGGGAATGTAGAAAATCTAGAAGAGCTAAGG
TCACTTTTTAGTTCTGCTAGGTCTTATCAAAGAATCCAGATTTTCCCAGACACAATCTGG
AATGTGTCTTACAGTGGGACAAGCAAAGCATGTTCAGATTCATTCTACAGAAGCATGAGA
TGGTTGACTCAAAAGAACAACGCTTACCCTATTCAAGACGCCCAATACACAAATAATCAA
GAAAAGAACATTCTTTTCATGTGGGGCATAAATCACCCACCCACCGATACTACGCAGACA
AATCTGTACACAAGAACCGACACAACAACGAGTGTGGCAACAGAAGAAATAAATAGGACC
TTCAAACCATTGATAGGACCAAGGCCTCTTGTCAACGGTTTGCAGGGAAGAATTGATTAT
TATTGGTCGGTATTGAAACCGGGTCAAACACTGCGAATAAGATCTAATGGGAATCTAATA
GCTCCATGGTATGGACACATTCTTTCAGGAGAGAGCCACGGAAGAATCCTGAAGACTGAT
TTAAAAAGGGGTAGCTGCACAGTGCAATGTCAGACAGAAAAAGGTGGCTTAAACACAACA
TTGCCATTCCAAAACGTAAGTAAGTACGCATTTGGAAACTGCTCGAAATACATTGGCATA
AAGAGTCTCAAACTTGCAGTTGGTCTGAGGAATGTGCCTTCTAGATCTAGTAGAGGACTA
TTCGGGGCCATAGCAGGATTCATAGAGGGAGGTTGGACAGGACTAGTTGCTGGTTGGTAT
GGATTCCAGCATTCAAATGACCAAGGGGTTGGTATGGCAGCAGATAGAGACTCAACCCAA
AAGGCAATTGATAAAATAACATCCAAAGTGAATAACATAGTCGACAAAATGAACAAGCAG
TATGAAATTATTGACCATGAATTCAGCGAGGTTGAAACTAGACTTAACATGATCAATAAT
AAGATTGATGATCAAATCCAAGATATATGGGCATATAATGCAGAATTGCTAGTTCTGCTT
GAAAACCAGAAAACACTCGATGAGCATGATGCAAATGTAAACAATCTATATAATAAAGTG
AAGAGGGCATTGGGTTCCAATGCGGTGGAAGATGGGAAAGGGTGTTTCGAGCTATACCAC
AAATGTGATGACCAGTGCATGGAGACAATTAGGAATGGGACCTACAACAGGAGGAAGTAT
CAAGAGGAATCAAAATTAGAAAGACAGAAAATAGAGGGGGTCAAGCTGGAATCTGAAGGA
ACTTACAAAATCCTCACCATTTATTCGACTGTCGCCTCATCTCTTGTGATTGCAATGGGG
TTTGCTGCCTTCTTGTTCTGGGCCATGTCCAATGGGTCTTGCAGATGCAACATTTGTATA
TAA
>gi|328943081|gb|JF795078.1| Influenza A virus (A/chicken/Shandong/BD/2008(H9N2)) segment 4 hemagglutinin (HA) gene, complete cds
ATGGAAGTAGCATCACTAATAACTATACTACTAGTAGTGACAGTAAGCAATGCAGACAAA
ATCTGTATCGGCTACCAATCAACAAACTCCACAGAAACTGTAGACACGCTAACAGAAAAC
AATGTTCCTGTGACACATGCCAAAGAATTGCTCCACACAGAGCACAATGGGATGCTATGT
GCAACAAATCTGGGACATCCTCTTGTCCTAGACACCTGTAACATTGAAGGATTAATCTAT
GGCAACCCTTCCTGTGATCTACTGTTGGGAGGAAGAGAATGGTCCTACATTGTAGAGAGG
CCATCGGCTGTCAATGGATTGTGTTACCCCGGGAATGTAGAGAACCTAGAAGAACTAAGG
TCACTTTTTAGTTCTGCTAGTTCTTACCAAAGAATCCAGATCTTTCCAGACACAATCTGG
AATGTGTCTTACAGTGGGACAAGCAAAGCATGTTCAGATTCATTCTACAGAAGCATGAGA
TGGTTGACTCAAAAGAACAACGCTTATCCTATTCAAGACGCCCAATACACAAATAATAGA
GGGAAGAACATCCTTTTCATGTGGGGCATAAATCACCCACCTACTGACACCACGCAGACA
AATTTGTACACAAGGACTGACACAACAACAAGCGTGGCGACAGAAGACATAAACAGAACC
TTCAAACCATTGATAGGGCCAAGGCCTCTTGTCAATGGTCAGCAAGGAAGAATTGATTAT
TATTGGTCGATATTGAAACCAGGTCAGACACTGAGAGTAAGATCCAATGGGAATCTAATT
GCTCCGTGGTATGGACACGTTCTTTCAGGGGAGAGCCACGGAAGAATACTGAAGACTGAT
TTAAACAGTGGTAATTGTGTAGTGCAATGTCAGACAGAAAGAGGTGGCCTAAATACTACA
TTGCCATTCCAAAATGTAAGTAAGTATGCATTTGGAAACTGCCCAAAATATGTTGGCGTA
AAGAGTCTCAAATTGGCAGTTGGGCTGAGGAATGTGCCTGCTAGGTCAAGCAGAGGACTA
TTTGGGGCTATAGCTGGATTCATAGAGGGAGGTTGGTCAGGCCTAGTCGCTGGTTGGTAT
GGATTCCAGCATTCAAATGACCAAGGGGTTGGTATGGCAGCAGACAGGGATTCAACCCAA
AAGGCAATTGACAAAATAACATCTAAAGTGAACAATATCGTCGATAAAATGAACAAACAG
TATGAAATTATTGATCATGAATTCAGCGAGGTTGAAACTCGACTCAACATGATCAATAAT
AAGATTGATGACCAAATTCAAGACATATGGGCATATAATGCAGAATTGCTAGTGCTGCTT
GAAAACCAGAAAACACTCGATGAGCATGATGCAAATGTGAACAACCTATATAATAAAGTG
AAAAGAGCATTGGGTTCCAATGCAATGGAAGATGGAAAAGGGTGTTTCGAGCTATACCAT
AAATGTGATGACCAGTGCATGGAAACGATTCGAAACGGGACCTACAACAGGAGAAAGTAT
AATGAGGAATCAAGACTAGAAAGACAGAAAATAGAAGGGGTCAAACTGGAATCTGAAGGA
ACTTACAAAATACTCACCATTTATTCGACTGTCGCCTCATCTCTTGTGATTGCAATGGGG
TTTGCTGCCTTCTTGTTCTGGGCCATGTCCAATGGATCTTGCAGATGCAACATTTGTATA
TAA
>gi|328943079|gb|JF795070.1| Influenza A virus (A/chicken/Shandong/03/2010(H9N2)) segment 4 hemagglutinin (HA) gene, complete cds
ATGGAAGTAGTATCACTAATAACTATACTACTAGTAGTAACAGTAAGCAATGCAGATAAA
ATCTGCATCGGCTATCAATCAACAAACTCCACAGAAACTGTAGACACACTAACAGAAAAC
AACGTCCCTGTGACACATGCCAAAGAATTGCTCCACACAGAGCATAATGGGATGCTGTGT
GCAACAAGCTTGGGACACCCTCTTATTCTAGACACCTGTACCATTGAAGGACTAATCTAT
GGCAATCCTTCTTGTGATCTATTGTTGGGAGGAAGAGAATGGTCCTATATCGTCGAGAGA
CCATCAGCTGTTAACGGATTGTGTTATCCCGGGAATGTAGAAAATCTAGAAGAGCTAAGG
TCACTTTTTAGTTCTGCTAGGTCTTATCAAAGGATCCAGATTTTCCCAGACACAATCTGG
AATGTGTCTTACAGTGGGACAAGCAAAGCATGTTCAGATTCATTCTACAGAAGCATGAGA
TGGTTGACTCAAAAGAACAATGCTTACCCTATTCAAGACGCCCAATACACAAATAATCAA
GAAAAGAACATTCTTTTCATGTGGGGCATAAATCACCCACCCACCGATACTGTGCAGACA
AATCTGTACACAAGAACCGACACAACAACGAGTGTGGCAACAGAAGAAATAAATAGGACC
TTCAAACCATTGATAGGACCAAGGCCTCTTGTCAACGGTTTTCAGGGAAGAATTGATTAT
TATTGGTCGGTATTGAAACCGGGTCAAACACTGCGAATAAGATCTAATGGGAATCTAATA
GCTCCATGGTATGGGCACATTCTTTCAGGAGAGAGCTACGGAAGAATCCTGAAGACTGAT
TTAAAAAGGGGTAGCTGCACAGTGCAATGTCAGACAGAAAAAGGTGGCTTAAACACAACA
TTGCCATTCCAAAACGTAAGTAAGTATGCATTTGGAAACTGCTCGAAATACATTGGCATA
AAGAGTCTCAAACTTGCAGTTGGTCTGAGGAATGTGCCTTCTAGATCCAGTAGAGGACTA
TTCGGGGCCATAGCAGGATTCATAGAGGGAGGTTGGTCAGGACTAGTTGCTGGTTGGTAT
GGATTCCAGCATTCAAATGACCAAGGGGTTGGTATGGCAGCAGATAGAGACTCAACCCAA
AAGGCAATTGATAAAATAACATCCAAAGTGAATAACATAGTCGACAAAATGAACAAGCAG
TATGAAATTATTGATCATGAATTCAGCGAGGTTGAAACTAGACTTAACATGATCAATAAT
AAGATTGATGATCAAATCCAAGATATATGGGCATATAATGCAGAATTGCTAGTTCTGCTT
GAAAACCAGAAAACACTCGATGAGCATGATGCAAATGTAAACAATCTATATAATAAAGTG
AAGAGGGCATTGGGTTCCAATGCGGTGGAAGATGGGAAAGGATGTTTTGAGCTATACCAC
AAATGTGATGACCAGTGCATGGAGACAATTCGGAACGGGACCTACAACAGGAGGAAGTAT
CAAGAGGAATCAAAATTAGAAAGGCAGAAAATAGAGGGGGTCAAGCTGGAATCTGAAGGA
ACTTACAAAATCCTCACCATTTATTCGACTGTCGCCTCATCTCTTGTGATTGCAATGGGG
TTTGCTGCCTTCTTATTCTGGGCCATGTCCAATGGGTCTTGCAGATGCAACATTTGTATA
TAA
>gi|328943077|gb|JF795062.1| Influenza A virus (A/chicken/Shandong/02/2010(H9N2)) segment 4 hemagglutinin (HA) gene, complete cds
CACTCAGATGGAAGCAGAATCACTAATAACAATACTACTAGTAGTGACAGTAAGCAATGC
AGACAAAATCTGCATTGGCTACCAGTCAACAAATTCCACAGAAACTGTAGACACGCTAAC
AGAGAACAATGTTCCTGTGACACATGCCAAAGAATTGCTCCACACAGAGCACAATGGGAT
GCTATGTACGACAAATCTGGGACATCCTCTTATACTAGACACCTGTAACATTGAAGGATT
AATCTATGGCAACCCTTCCTGTGATCTACTGTTGGGAGGAAGAGAATGGTCTTACATTGT
GGAGAGGCCATCGGCTGTCAATGGATTGTGTTACCCCGGGAATGTAGAGAACCTAGAAGA
ACTAAGGTCACTTTTTAGTTCTGCTAGTTCTTACCAAAGAATCCAGATCTTTCCAGACAC
AATCTGGAATGTGTCTTACAGTGGGACAAGCAAAGCATGTTCAGATTCATTCTACAGAAG
CATGAGATGGTTGACTCAAAAGAACAACGCTTATCCTATTCAAGATGCCCAATACACAAA
TAATAGAGGGAAGAATATCCTTTTTATGTGGGGCATAAATCACCCACCTACTGACACTGT
GCAGACAAATTTGTACACAAGGACTGACACAACAACAAGTGTGGCTACAGAAGACATAAA
TAGAACCTTCAAACCATTGATAGGGCCAAGGCCTCTTGTCAATGGTCTGCAAGGAAGAAT
TGATTATTATTGGTCGATATTGAAACCAGGTCAGACACTGAGAGTAAGATCCAATGGGAA
TCTAATTGCTCCGTGGTATGGACACGTTCTTTCAGGGGAGAGCCACGGAAGAATACTGAA
GACTGATTTAAAAAATGGTAATTGTGTAGTGCAATGTCAGACAGAAAAAGGTGGCCTAAA
TACTACATTGCCATTCCAAAATGTAAGTAAGTATGCATTTGGAAACTGCCCAAAATATGT
AGGCGTAAAGAGTCTCAAATTGGCAGTTGGGCTGAGGAATGTGCCTGCTAGGTCAAGCAG
AGGACTATTTGGGGCTATAGCTGGATTCATAGAGGGAGGTTGGTCAGGCCTAGTCGCTGG
TTGGTATGGATTCCAGCATTCAAATGACCAAGGGGTTGGTATGGCAGCAGACAGGGATTC
AACCCAAAAGGCAATTGACAAAATAACATCTAAAGTGAACAATATCGTCGATAAAATGAA
CAAACAGTATGAAATTATTGATCATGAATTCAGCGAAGTTGAAACTCGACTCAACATGAT
CAATAATAAGATTGATGACCAAATTCAAGACATATGGGCATATAATGCAGAATTGCTAGT
GCTGCTTGAAAACCAGAAAACACTCGATGAGCATGATGCAAATGTGAACAACCTATATAA
TAAAGTGAAAAGAGCATTGGGTTCCAATGCAATGGAAGATGGAAAAGGGTGTTTCGAGCT
ATACCATAAATGTGATGACCAGTGCATGGAAACGATTCGAAACGGGACCTACAACAGGAG
AAAGTATAATGAGGAATCAAGACTAGAAAGACAGAAAATAGAAGGGGTCAAACTGGAATC
TGAAGGAACTTACAAAATACTCACCATTTATTCGACTGTCGCCTCATCTCTTGTGATTGC
AATGGGGTTTGCTGCCTTCTTGTTCTGGGCCATGTCCAACGGATCTTGCAGATGCAACAT
TTGTATATAA
>gi|328943075|gb|JF795054.1| Influenza A virus (A/chicken/Shandong/02/2009(H9N2)) segment 4 hemagglutinin (HA) gene, complete cds
GCAAAAGCCCGGGAATTTCACAATCACTCAAGATGGAAACAGCATCACTAATAACTATGC
TACTAGTAGTAACAGTAAGCAATGCAGATAAAATCTGCATCGGCTACCAATCAACAAACT
CCACAGAAACTGTAGACACACTAACAGAAAACAATGTCCCTGTGACACATGCCAAAGAAT
TGCTCCACACAGAGCATAATGGGATGCTGTGTGCAACAAGCTTGGGACATCCTCTTATTC
TAGACACCTGTACCATTGAAGGACTAATCTATGGCAATCCTTCTTGTGATCCGCTGTTGG
GAGGAAGAGAATGGTCCTATATCGTCGAGAGACCATCGGCTGTTAATGGATTGTGTTACC
CCGGGAATGTAGAAAATCTAGAAGAGCTAAGGTCACTTTTTAGTTCTGCTAGTTCTTATC
AAAGGATCCAGATTTTTCCAGACACAATCTGGAATGTGTCTTACAGTGGGACAAGCAAAG
CATGTTCAGATTCATTCTACAGAAGCATGAGATGGTTGACCCAAAAGAACAACGCTTACC
CTATTCAAGATGCCCAATACACAAATAATCAAGAAAAGAACATTCTTTTCATGTGGGGCA
TAAACCACCCACCCACTGATACTGCGCAGACAAATCTGTACACAAGAACAGACACAACAA
CAAGTGTGGCAACAGAAGAAATAAATAGGACCTTCAAACCATTAATAGGACCAAGGCCTC
TTGTCAATGGTTTGCAGGGGAGAATTAACTATTATTGGTCGGTATTGAAACCGGGTCAAA
CACTGCGGATAAGATCCAATGGGAATCTAATAGCTCCATGGTATGGACACATTCTTTCAG
GAGAAAGCCACGGAAGAATCCTGAAGACTGATTTAAAAAAGGGTAGCTGCACAGTGCAAT
GTCAGACAGAAAAAGGTGGCTTAAACACAACATTGCCATTCCAAAATGTAAGTAAGTATG
CATTTGGAAACTGCTCGAAATATATTGGAATAAAGAGTCTCAGACTTGCAGTTGGTCTGA
GAAATGTGCCTTCGAGATCTAGTAGAGGAATATTCGGGGCCATAGCAGGATTCATAGAGG
GAGGTTGGTCAGGACTAGTTGCTGGTTGGTATGGATTCCAGCATTCAAATGACCAAGGGG
TTGGTATGGCAGCAGATAGAGACTCAACCCAAAAGGCAATTGATAAAATAACATCCAAAG
TGAATAACATAGTCGACAAAATGAACAAGCAGTATGAAATTATTGATCATGAATTCAGTG
AGGTTGAAACTAGACTTAACATGATCAATAATAAGATTGATGATCAGATCCAAGACATAT
GGGCATATAATGCAGAATTGCTAGTTCTGCTTGAAAACCAGAAAACACTCGATGAGCATG
ATGCGAATGTAAACAATCTATATAATAAAGTGAAGGGGGCATTGGGTTCCAATGCGGTAG
AAGATGGGAAAGGATGTTTTGAGCTATACCACAAATGTGATGACCAGTGCATGGAGACAA
TCCGGAATGGGACCTACAACAGGAGGAAGTATCAAGAGGAATCAAAATTAGAAAGACAGA
AAATAGAGGGGGTCAAGCTGGAATCTGAAGGAACTTACAAAATCCTCACAATTTATTCGA
CTGTCGCCTCATCTCTTGTGATTGCAAGGGGGGTTGCTGCCTTCTTATTCTGGGCCATGT
CCAATGGGTCTTGCAGATGCAACATATGTATATAAACGGCATGAG
>gi|328943073|gb|JF795046.1| Influenza A virus (A/chicken/Shandong/02/2008(H9N2)) segment 4 hemagglutinin (HA) gene, complete cds
AGCGAAAGCAGGGGAATTTCACAACCACTCAAGATGGAGACAGTATCACTAATAACTATG
CTACTAGTAGTAACAGTAAGCAATGCAGATAAAATCTGCATCGGCTACCAGTCAACAAAC
TCCACAGAAACTGTAGACACACTAACAGAAGACAATGTCCCTGTGACACATGCCAAAGAA
TTGCTCCACACAGAGCATAATGGGATGCTGTGTGCAACAAGCTTGGGACATCCTCTTATT
CTAGACACTTGTACCATTGAAGGACTAATCTATGGCAATCCTTCTTGTGATCTACTGTTG
GGAGGAAGAGAATGGTCCTATATCGTCGAGAGACCATCGGCTGTTAATGGATTGTGTTAC
CCCGGGAATGTAGAAAATCTAGAAGAGCTGAGGTCACTTTTTAGTTCTGCTAGTTCTTAT
CAAAGGATCCAGATTTTTCCAGACACAATCTGGAATGTGTCTTACAGTGGGACAAGCAAA
GCATGTTCAGATTCATTCTACAGAAGCATGAGATGGTTGACCCAAAAGAACAACGCTTAC
CCTATTCAAGACGCCCAATACACAAATAATCAAGGAAAGAACATTCTTTTCATGTGGGGC
ATAAATCACCCACCCACCGATACTGCGCAGACAAATCTGTACACAAGAACCGACACAACA
ACGAGTGTAGCAACAGAAGAAATAAATAGGACCTTCAAACCACTGATAGGACCAAGGCCT
CTTGTCAATGGTTTGCAGGGAAGAATTGATTATTATTGGTCGGTATTGAAACCGGGTCAA
ACACTGCGAATAAGATCCAATGGGAATCTAATAGCTCCATGGTATGGACACATTCTTTCA
GGAGAGAGCCACGGAAGAATCCTGAAGACTGATTTAAAAAGGGGTAGCTGCACAGTGCAA
TGTCAGACAGAAAAAGGTGGCTTAAACACAACATTGCCATTCCAAAACGTAAGTAAGTAT
GCATTTGGAAACTGCTCGAAATACATTGGAATAAAGAGTCTCAAACTTGCAGTTGGTCTG
AGGAATGTGCCTTCTAGATCTAGTAGAGGACTATTCGGGGCCATAGCAGGATTCATAGAG
GGAGGTTGGTCAGGACTAGTTGCTGGTTGGTATGGATTCCAGCATTCAAATGACCAAGGG
GTTGGTATGGCAGCAGATAGAGACTCAACTCAAAAGGCAATTGATAAAATAACATCCAAA
GTGAATAACATAGTCGACAAAATGAACAAGCAGTATGAAATTATTGATCATGAATTCAGC
GAGGTTGAAACTAGACTTAACATGATCAATAATAAGATTGATGATCAAATCCAAGACATA
TGGGCATATAATGCAGAATTGCTAGTTCTGCTTGAAAACCAGAAAACACTCGATGAGCAT
GATGCAAATGTAAACAATCTATATAATAAAGTGAAGAGGGCATTGGGTTCCAATGCGGTG
GAAGATGGGAAAGGATGTTTTGAGCTATACCATAAATGTGATGACCAGTGCATGGAGACA
ATTCGGAATGGGACCTACAACAGGAGGAAGTATCAAGAGGAATCAAAATTAGAAAGACAG
AAAATAGAGGGGGTAAAGCTGGAATCTGAAGGAACTTACAAAATCCTCACCATTTATTCG
ACTGTCGCCTCATCTCTTGTGATTGCAATGGGGTTTGCTGCCTTCTTGTTCTGGGCCATG
TCCAATGGGTCTTGCAGATGCAACATTTGTATATAA
>gi|328943071|gb|JF795038.1| Influenza A virus (A/chicken/Shandong/01/2010(H9N2)) segment 4 hemagglutinin (HA) gene, complete cds
GCAAAAGCCCGGGAATTTCACAATCACTCAAGATGGAAACAGCATCACTAATAACTATGC
TACTAGTAGCAACAGTAAGCAATGCAGATAAAATCTGCATCGGCTACCAATCAACAAACT
CCACAGAAACTGTAGACACACTAACAGAAAGCAATGTCCCTGTGACACATGCCAAAGAAT
TGCTCCACACAGAGCATAATGGGATGCTGTGTGCAACAAGCTTGGGACATCCTCTTATTC
TAGACACCTGTACCATTGAAGGACTAATCTATGGCAATCCTTCTTGTGATCCGCTGTTGG
GAGGAAGAGAATGGTCCTATATCGTCGAGAGACCATCGGCTGTTAATGGATTGTGTTACC
CCGGGAATGTAGAAAATCTAGAAGAGCTAAGGTCACTTTTTAGTTCTGCTAGTTCTTATC
AAAGGATCCAGATTTTTCCAGACACAATCTGGAATGTGTCTTACAGTGGGACAAGCAAAG
CATGTTCAGATTCATTCTACAGAAGCATGAGATGGTTGACCCAAAAGAACAACGCTTACC
CTATTCAAGATGCCCAATACACAAATAATCAAGAAAAGAACATTCTTTTCATGTGGGGCA
TAAACCACCCACCCACCGATACTGTGCAGACAAATCTGTACACAAGAACAGACACAACAA
CAAGTGTGGCAACAGAAGAAATAAATAGGACCTTCAAACCATTAATAGGACCAAGGCCTC
TTGTCAATGGTTTGCAGGGGAGAATTAACTATTATTGGTCGGTATTGAAACCGGGTCAAA
CACTGCGAATAAGATCCAATGGGAATCTAATAGCTCCATGGTATGGACACATTCTTTCAG
GGGAAAGCCACGGAAGAATCCTGAAGACTGATTTAAAAAGGGGTAGCTGCACAGTGCAAT
GTCAGACAGAAAAAGGTGGCTTAAACACAACACTGCCATTCCAAAATGTAAGTAAGTATG
CATTTGGAAACTGCTCGAAATATATTGGAATAAAGAGTCTCAGACTAGCAGTTGGTCTGA
GAAATGTGCCTTCGAGATCTAGTAGAGGAATATTCGGGGCCATAGCAGGATTCATAGAGG
GAGGTTGGTCAGGACTAGTTGCTGGTTGGTATGGATTCCAGCATTCAAATGACCAAGGGG
TTGGTATGGCAGCAGATAGAGACTCAACCCAAAAGGCAATTGATAAAATAACATCCAAAG
TGAATAACATAGTCGACAAAATGAACAAGCAGTATGAAATTATTGATCATGAATTCAGTG
AGGTTGAAACTAGACTTAACATGATCAATAATAAGGTTGATGATCAAATCCAAGACATAT
GGGCATATAATGCAGAATTGCTAGTTCTGCTTGAAAACCAGAAAACACTCGATGAGCATG
ATGCAAATGTAAACAATCTATATAATAAAGTGAAGAGGGCATTGGGTTCCAATGCGGTGG
AAGATGGGAAAGGATGTTTCGAGCTATACCACAAATGTGATGACCAGTGCATGGAGACAA
TCAGGAATGGGACCTACAACAGGAGGAAGTATCAAGAGGAATCAAAATTAGAAAGACAGA
AAATAGAGGGAGTCAAGCTGGAGTCTGAAGGAACTTACAAAATCCTCACCATTTATTCGA
CTGTCGCCTCATCTCTTGTGATTGCAATGGGGTTTGCTGCCTTCTTATTCTGGGCCATGT
CCAATGGGTCTTGCAGATGCAACATATGTATATAA
>gi|309401670|gb|HQ398361.1| Influenza A virus (A/chicken/Shandong/SD0014/2008(H9N2)) segment 4 hemagglutinin (HA) gene, complete cds
ATGGAAGTAGTATCACTAATAACTATACTACTAGTAGTAACAGTAAGCAATGCAGATAAA
ATCTGCATCGGCTACCAATCAACAAACTCCACAGAAACTGTAGACACACTAACAGAAAAC
AATGTTCCTGTGACACATGCCAAAGAATTACTCCACACAGAGCACAATGGGATGCTGTGT
GCAACAAACCTGGGACATCCTCTCATTCTAGACACCTGTACCATTGAAGGACTGATCTAT
GGCAACCCTTCTTGTGATCTACTGTTGGGAGGAAGAGAATGGTCCTACATCGTTGAAAGA
CCATCGGCTGTTAATGGAATGTGTTACCCCGGGAATGTAGAAAACCTAGAGGAACTAAGG
TCACTTTTTAGCTCTGCTAGTTCCTACCAAAGAATCCAGATCTTTCCAGACACAATCTGG
AATGTGTCCTACAGTGGAACAAGCAAAGCATGTTCAGATTCATTCTACAGGAGCATGAGA
TGGTTGACTCAAAAGAACAGCACTTACCCTATTCAAGACGCCCAATACACAAATAATAGA
GGAAAGAGCATTCTTTTCATGTGGGGCATAAATCACCCACCCACCGATACTACACAGACA
AATCTGTACACAAGGACTGACACAACAACAAGTGTGGCAACAGAAGATATAAATAGGACC
TTCAAACCATTGATAGGGCCAAGGCCCCTTGTCAATGGTCAGCAGGGGAGAATTGATTAT
TATTGGTCAGTATTGAAACCAGGTCAGACATTGCGAGTAAGATCCAATGGGAATCTAATC
GCTCCATGGTATGGACACATTCTTTCAGGAGAGAGCCATGGAAGAATCCTGAAGACTGAT
TTAAAAAGTGGTAACTGTGTAGTGCAATGTCAGACAGAAAGAGGTGGCTTAAATACTGCA
TTGCCATTCCACAATGTCAGTAAATATGCATTTGGAAACTGCCCAAAATATGTTGGAGTA
AAGAGTCTCAAACTGGCAGTTGGTCTGAGGAATGTGCCTGCTAGATCAAGTAGAGGACTA
TTTGGGGCCATAGCTGGATTCATAGAGGGAGGTTGGTCAGGGCTAGTCGCTGGTTGGTAT
GGGTTCCAGCATTCAAATGATCAAGGGGATGGTATGGCTGCAGATAGAGACTCAACTCAA
AAGGCAATTGACAAAATAACATCCAAAGTGAATAATATAGTCGATAAAATGAACAAACAA
TATGAAATTATTGATCATGAATTCAGCGAGGTTGAAGCTAGACTCAATATGATCAATAAT
AAGATTGATGACCAAATTCAAGACATATGGGCATATAACGCAGAATTGCTAGTGCTGCTT
GAAAACCAGAAAACACTCGATGAGCATGATGCGAATGTAAACAATCTATATAACAAAGTG
AAGAGGGCACTGGGTTCCAACGCAATGGAAGATGGGAAAGGATGTTTCGAGCTATACCAT
AAATGTGATGATCAGTGCATGGAGACAATTCGGAACGGGACCTATAACAGGAGAAAGTAT
AAAGAGGAATCAAGACTAGAGAGACAGAAAATAGAAGGGGTCAAGCTGGAATCTGAAGGA
ACTTACAAAATCCTCACCATTTATTCGACTGTCGCCTCATCTCTTGTGATTGCAATGGGG
TTTGCTGCCTTCCTTTTCTGGGCCATGTCCAATGGATCTTGCAGATGCAACATTTGTATA
TAA
>gi|308097834|gb|HQ326722.1| Influenza A virus (A/chicken/Shandong/1/2008(H9N2)) segment 4 hemagglutinin (HA) gene, complete cds
AGCAAAAGCAGGGGAATTTCACAACCACTCAAGATGGAAGTAGTATCACTAATAACTATA
CTACTAGTAGTAACAGTAAGCAATGCAGATAAAATCTGCATCGGCTACCAATCAACAAAC
TCCACAGAAACTGTAGACACACTAACAGAAAACAATGTTCCTGTGACACATGCCAAAGAA
TTACTCCACACAGAGCACAATGGGATGCTGTGTGCAACAAACCTGGGACATCCTCTCATT
CTAGACACCTGTACCATTGAAGGACTGATCTATGGCAACCCTTCTTGTGATCTACTGTTG
GGAGGAAGAGAATGGTCCTACATCGTTGAAAGACCATCGGCTGTTAATGGAATGTGTTAC
CCCGGGAATGTAGAAAACCTAGAGGAACTAAGGTCACTTTTTAGCTCTGCTAGTTCCTAC
CAAAGAATCCAGATCTTTCCAGACACAATCTGGAATGTGTCCTACAGTGGAACAAGCAAA
GCATGTTCAGATTCATTCTACAGGAGCATGAGATGGTTGACTCAAAAGAACAGCACTTAC
CCTATTCAAGACGCCCAATACACAAATAATAGAGGAAAGAGCATTCTTTTCATGTGGGGC
ATAAATCACCCACCCACCGATACTACACAGACAAATCTGTACACAAGGACTGACACAACA
ACAAGTGTGGCAACAGATGATATAAATAGGACCTTCAAACCATTGATAGGGCCAAGGCCC
CTTGTCAATGGTCAGCAGGGGAGAATTGATTATTATTGGTCAGTATTGAAACCAGGTCAG
ACATTGCGAGTAAGATCCAATGGGAATCTAATCGCTCCATGGTATGGACACATTCTTTCA
CGAGAGAGCCATGGAAGAATCCTGAAGACTGATTTAAAAAGTGGTAACTGTGTAGTGCAA
TGTCAGACAGAAAGAGGTGGCTTAAATACTGCATTGCCATTCCACAATGTCAGTAAATAT
GCATTTGGAAACTGCCCAAAATATGTTGGAGTAAAGAGTCTCAAACTGGCAGTTGGTCTG
AGGAATGTGCCTGCTAGATCAAGTAGAGGACTATTTGGGGCCATAGCTGGATTCATAGAG
GGAGGTTGGTCAGGGCTAGTCGCTGGTTGGTATGGGTTCCAGCATTCAAATGATCAAGGG
GTTGGTATGGCTGCAGATAGAGACTCAACTCAAAAGGCAATTGACAAAATAACATCCAAA
GTGAATAATATAGTCGATAAAATGAACAAACAATATGAAATTATTGATCATGAATTCAGC
GAGGTTGAAGCTAGACTCAATATGATCAATAATAAGATTGATGACCAAATTCAAGACATA
TGGGCATATAACGCAGAATTGCTAGTGCTGCTTGAAAACCAGAAAACACTCGATGAGCAT
GATGCGAATGTAAACAATCTATATAACAAAGTGAAGAGGGCACTGGGTTCCAACGCAATG
GAAGATGGGAAAGGATGTTTCGAGCTATACCATAAATGTGATGATCAGTGCATGGAGACA
ATTCGGAACGGGACCTATAACAGGAGAAAGTATAAAGAGGAATCAAGACTAGAGAGACAG
AAAATAGAAGGGGTCAAGCTGGAATCTGAAGGAACTTACAAAATCCTCACCATTTATTCG
ACTGTCGCCTCATCTCTTGTGATTGCAATGGGGTTTGCTGCCTTCCTTTTCTGGGCCATG
TCCAATGGATCTTGCAGATGCAACATTTGTATATAATTGGCAAAAACACCCTTGTTTCTA
CT
>gi|300808537|gb|HM751194.1| Influenza A virus (A/chicken/Shandong/SG2/2009(H9N2)) segment 4 hemagglutinin (HA) gene, complete cds
GCAAAAGCCCGGGAATTTCACAATCACTCAAGATGGAAACAGCATCACTAATAACTATGC
TACTAGTAGTAACAGTAAGCAATGCAGATAAAATCTGCATCGGCTACCAATCAACAAACT
CCACAGAAACTGTAGACACACTAACAGAAAACAATGTCCCTGTGACACATGCCAAAGAAT
TGCTCCACACAGAACATAATGGGATGCTGTGTGCAACAAGCTTGGGACATCCTCTTATTC
TAGACACCTGTACCATTGAAGGACTAATCTATGGCAATCCTTCTTGTGATCCACTGTTGG
GAGGAAGAGAATGGTCCTATATCGTCGAGAGACCATCGGCTGTTAATGGATTGTGTTACC
CCGGGAATGTAGAAAATCTAGAAGAGCTAAGGTCACTTTTTAGTTCTGCTAGTTCTTATC
AAAGGATCCAGATTTTTCCAGACACAATCTGGAATGTGTCTTACAATGGGACAAGCAAAG
CATGTTCAGATTCATTCTACAGAAGCATGAGATGGTTGACCCAAAAGAACAACGCTTACC
CTATTCAAGATGCCCAATACACAAATAATCAAGAAAAGAATATTCTTTTCATGTGGGGCA
TAAACCACCCACCCACCGATACTACACAGACAAATCTGTACACAAGAACCGACACAACAA
CAAGTGTGGCAACAGAAGAAATAAATAGGACCTTCAAACCATTGATAGGACCAAGGCCTC
TTGTCAATGGTTTGCAGGGGAGAATTGACTATTATTGGTCGGTATTGAAACCGGGTCAAA
CACTGCGAATAAGATCCAATGGGAATCTAATAGCTCCATGGTATGGACACATTCTTTCAG
GAGAGAGCCACGGAAGAATCCTGAAGACTGATTTAAAAAGGGGTAGCTGCACAGTGCAAT
GTCAGACAGAAAGAGGTGGCTTAAACACAACATTGCCATTCCAAAACGTAAGTAAGTATG
CATTTGGAAACTGCTCGAAATATATTGGAATAAAGAGTCTCAAACTTGCAGTCGGTCTGA
GAAATGTACCTTCTAGATCTAGTAGAGGGCTATTCGGGGCCATAGCAGGATTCATAGAGG
GAGGTTGGTCAGGACTAGTTGCTGGTTGGTATGGATTCCAGCATTCAAATGACCAAGGGG
TTGGTATGGCAGCAGATAGAGACTCAACCCAAAAGGCAATTGATAAAATAACATCCAAAG
TGAATAACATAGTCGACAAAATGAACAAGCAGTATGAAATTATTGATCATGAATTCAGTG
AAGTTGAAACTAGACTTAACATGATTAATAATAAGATTGATGATCAAATCCAAGACATAT
GGGCATATAATGCAGAATTGCTAGTTCTGCTTGAAAACCAGAAAACACTCGATGAGCATG
ATGCAAATGTAAACAATCTATATAATAAAGTGAAGAGGGCATTGGGTTCCAATGCGGTGG
AAGATGGGAAAGGATGTTTCGAGCTATACCACAAATGTGATGACCAGTGCATGGAGACAA
TCCGGAATGGGACCTACAACAGGAGGAAGTATCAAGAGGAATCAAAATTAGAAAAACAGA
AAATAGAGGGGGTCAAGCTGGAATCTGAAGAAACTTACAAAATCCTCACCATTTATTCGA
CTGTCGCCTCATCTCTTGTGATTGCAATGGGGGTTGCTGCCTTCTTATTCTGGGCCATGT
CCAATGGGTCTTGCAGATGCAACATATGTATATAAACGGCATGAG
>gi|300808535|gb|HM751186.1| Influenza A virus (A/chicken/Shandong/SG1/2009(H9N2)) segment 4 hemagglutinin (HA) gene, complete cds
AAAAGCAAGGGAATTTCACAATCACTCAAGATGGAAACAGCATCACTAATAATTATGCTA
CTAATAACAACAGTAAGCAATGCAGATAAAATCTGCATCGGCTACCAATCAACAAACTCC
ACAGAAACTGTAGACACACTAACAGAAAACAATGTCCCTGTGACACATGCCAAAGAATTG
CTCCACACAGAGCATAATGGGATGCTGTGTGCAACAAGCTTGGGACATCCTCTTATTCTA
GACACCTGTACCATTGAAGGACTAATCTATGGCAATCCTTCTTGTGATCCACTGTTGGGA
GGAAGAAAATGGTCCTATATCGTCGAAAGACCATCGGCTGTTAATGGGTTGTGTTACCCC
GGGAATGTAGAAAATCTAGAAGAGCTAAGGTCACTTTTTAGTTCTGCTAGTTCTTATCAA
AGGATCCAGATTTTTCCAGACACAATCTGGAATGTGTCTTACAATGGGACAAGCAAAGCA
TGTTCAGATTCATTCTACAGAAGCATGAGATGGTTGACCCAAAAGAACAACGCTTACCCT
ATTCAAGATGCCCAATACACAAATAATCAAGAAAAGAACATTCTTTTCATGTGGGGCATA
AACCACCCACCCACCGATACTACGCAGACAAATCTGTACACAAGAACCGACACAACAACA
AGTGTGGCAACAGAAGAAATAAATAGGACCTTCAAACCATTGATAGGACCAAGGCCTCTT
GTCAATGGTTTACAGGGGAGAATTGACTATTATTGGTCGGTATTGAAACCGGGTCAAACA
CTGCGAATAAGATCCAATGGGAATCTAATAGCTCCATGGTATGGACACATTCTTTCAGGA
GAGAGCCACGGAAGAATCCTGAAGACTGATCTAAAAAGGGGTAGCTGCACAGTGCAATGT
CAAACTGAAAGAGGTGGCTTAAACGCAACATTGCCATTCCAAAACGTAAGTAAGTATGCA
TTTGGAAACTGCTCGAAATATATTGGGATAAAGAGTCTCAAACTTGCAGTTGGTCTGAGA
AATGTGCCTTCTAGATCTAGTARAGGACTATTCGGGGCCATAGCAGGATTCATAGAGGGA
GGTTGGTCAGGACTAGTTGCTGGTTGGTATGGATTCCAGCATTCAAATGACCAAGGGGTT
GGTATGGCAGCAGATAGAGACTCAACCCAAAAGGCAATTGATAAAATAACATCCAAAGTG
AATAACATAGTCGACAAAATGAACAAGCAGTATGAGATTATTGATCATGAATTCAGCGAG
GTTGAAACTAGACTTAACATGATCAATAATAAGATTGATGATCAAATCCAAGACATATGG
GCATATAATGCAGAATTGCTAGTTCTGCTTGAAAACCAGAAAACACTCGATGAGCATGAT
GCAAATGTAAACAATCTATATAATAAAGTGAAGAGAGCATTGGGTTCCAATGCTGTGGAA
GATGGGAAAGGATGTTTCGAGCTATACCACAAATGTGATGACCAGTGCATGGAGACGATC
CGGAACGGGACCTACAACAGGAGGAAGTATCAAGAGGAATCAAAATTAGAAAGACAGAAA
ATAGAGGGGGTCAAGCTGGAATCTGAAGGAACTTACAAAATCCTCACCATTTATTCGACT
GTCGCCTCATCTCTTGTGATTGCAATGGGGTTTGCTGCCTTCTTATTCTGGGCCATGTCC
AATGGGTCTTGCAGATGCAACATTTGTATATAATT
>gi|300808530|gb|HM751154.1| Influenza A virus (A/chicken/Shandong/PD/2009(H9N2)) segment 4 hemagglutinin (HA) gene, complete cds
AGCAAAAGCAGGGGAATTTCACAATCACTCAAGATGGAAACAGCATCACTAATAACTATG
CTACTAATAGCAACAGTAAGCAATGCAGATAAAATCTGCATCGGCTACCAATCAACAAAC
TCCACAGAAACTGTAGACACACTAACAGAAAACAATGTCCCTGTGACACATGCCAAAGAA
TTGCTCCACACAGAGCATAATGGGATGCTGTGTGCAACAAGCTTGGGACATCCTCTTATT
CTAGACACCTGTACCATTGAAGGACTAATCTATGGCAATCCTTCTTGTGATCCACTGTTG
GGAGGAAGAGAATGGTCCTATATCGTCGAAAGACCATCGGCTGTTAATGGGTTGTGTTAC
CCCGGGAATGTAGAAAATCTAGAAGAGCTAAGGTCACTTTTTAGTTCTGCTAGCTCTTAT
CAAAGGATCCAGATTTTTCCAGACACAATCTGGAATGTGTCTTACAGTGGGACAAGCAAA
GCATGTTCAGATTCATTCTACAGAAGCATGAGATGGTTGACCCAAAAGAACAACGCTTAC
CCTATTCAAGATGCCCAATACACAAATAATCAAGAAAAGAACATTCTTTTCATGTGGGGC
ATAAACCACCCACCCACCGATACTGTGCAGACAAATCTGTACACAAGAACCGACACAACA
ACAAGTGTGGCAACAGAAGAAATAAATAGGACCTTCAAACCATTGATAGGACCAAGGCCT
CTTGTCAATGGTTTGCAGGGGAGAATTGACTATTATTGGTCGGTATTGAAACCGGGTCAA
ACACTGCGAATAAAATCCAATGGGAATCTAATAGCTCCATGGTATGGACACATTCTTTCA
GGAGAGAGCCACGGAAGAATCCTGAAGACTGATCTAAAAAGGGGTAGCTGCACAGTGCAA
TGTCAGMGAAAAAGAGGTGGCTTAAACACAACATTGCCATTCCAAAACGTAAGTAAGTAT
GCATTTGGAAACTGCTCGAAATATATTGGGATAAAGAGTCTCAAACTTGCAGTTGGTCTG
AGAAATGTGCCTTCTAGATCTAGTAGAGGACTATTCGGGGCCATAGCAGGATTCATAGAG
GGAGGTTGGTCAGGACTAGTTGCTGGTTGGTATGGATTCCAGCATTCAAATGACCAAGGG
GTTGGTATGGCAGCAGATAGAGACTCAACCCAAAAGGCAATTGATAAAATAACATCCAAA
GTGAATAACATAGTCGACAAAATGAACAAGCAGTATGAAATTATTGATCATGAATTCAGT
GAGGTTGAAACTAGACTTAACATGATCAATAATAAGATTGATGATCAAATCCAAGACATA
TGGGCATATAATGCAGAATTGCTAGTTCTGCTTGAAAACCAGAAAACACTCGATGAGCAT
GATGCAAATGTAAACAATCTATATAATAAAGTGAAGAGAGCATTGGGTTCCAATGCTGTG
GAAGATGGGAAAGGATGTTTCGAGCTATACCACAAATGTGATGACCAGTGCATGGAGACA
ATCCGGAACGGGACCTACAACAGGAGGAAGTATCAAGAGGAATCAAAATTAGAAAGACAG
AAAATAGAGGGGGTCAAGCTGGAATCTGAAGGAACTTACAAAATCCTCACCATTTATTCG
ACTGTCGCCTCATCTCTTGTGATTGCAATGGGGTTTGCTGCCTTCTTATTCTGGGCCATG
TCCAATGGGTCTTGCAGATGCAACATTTGTATATAAA
>gi|206812659|gb|FJ231868.1| Influenza A virus (A/chicken/Shandong/wd01/2007(H9N2)) segment 4 hemagglutinin (HA) gene, complete cds
AGCAAAAGCAGGGGAATTTCACAACCACTCAAGATGGAAACAGTATTGCTAATAACTATA
CTACTAGTAGTAACAGTAAGCAATGCAGATAAAATCTGCATCGGCTACCAATCAACAAAC
TCCACAGAAACTGTAGACACGCTAACAGAAAACAATGTCCCTGTGACACATGCCAAAGAA
TTGCTCCACACAGAGCACAATGGGATGCTGTGTGCAACAAATCTGGGACATCCTCTCATT
CTAGACACCTGTACCATTGAAGGACTAATCTATGGCAACCCTTCTTGTGATCTACTGTTG
GGAGGAAGAGAATGGTCCTACATCGTTGAAAGACCATCGGCTGTTAATGGATTGTGTTAC
CCCGGGAATGTAGAAAACCTAGAAGAACTAAGGTCACTTTTTAGTTCTGCTAGTTCTTAC
CAAAGAATCCAGATCTTTCCAGACACAATCTGGAATGTGTCTTACAGTGGGACAAGCAAA
GCATGTTCAGATTCATTCTACAGAAACATGAGATGGTTGACTCAAAAGAACAACGCATAC
CCTATTCAAGACGCCCAATACACAAATAATCGAGGGAAGAACATTCTTTTCATGTGGGGC
ATAAATCACCCACCCACCGATACTACGCAGACAAATCTGTACACAAGGACTGACACAACA
ACAAGTGTGGCAACAGAAGATATAAATAGGACCTTCAAACCATTGATAGGGCCACGGCCT
CTTGTCAATGGTCAGCAGGGAAGAATTGATTATTATTGGTCGGTATTGAAACCAGGTCAA
ACACTGCGAGTAAGGTCCAATGGGAATCTAATTGCTCCATTGTATGGACACATCCTTTCA
GGAGAGAGCCACGGAAGAATCCTGAAGACTGATTTAAAAAGTGGTAACTGTGCAGTGCAA
TGTCAGACAGAAAGAGGTGGCTTAAATACAACATTGCCATTCCAAAATGTAAGTAAGTAT
GCATTTGGAAACTGCCCGAAATATGTTGGAGTAAAGAGTCTCAAACTGGCAGTTGGTCTG
AGGAATGTGCCTGCTAGATCAAGTAGAGGACTATTCGGGGCCATAGCTGGATTCATAGAG
GGAGGTTGGTCAGGGCTAGTCGCTGGTTGGTATGGGTTCCAGCATTCAAATGATCAAGGG
GTTGGTATGGCAGCAGATAGAGACTCAACTCAAAAGGCAATTGACAAAATAACATCCAAA
GTGAATAATATAGTCGATAAAATGAACAAACAGTATGAAATTATTGATCATGAATTCAGC
GAGGTTGAAGCTAGAATCAACATGATCAATAATAAGATTGATGACCAAATTCAAGACATA
TGGGCATATAACGCAGAATTGCTAGTGCTGCTTGAAAACCAGAAAACACTCGATGAGCAT
GATGCGAATGTAAACAATCTATATAATAAAGTGAAGAGGGCATTGGGTTCCAATGCAGTG
GAAGATGGGAAAGGATGTTTCGAGCTATACCATAAATGTGATGACCAGTGCATGGAGACA
ATTCGGAACGGGACCTACAACAGGAGGAAGTATAAAGAGGAATCAAGATTAGAAAGACAG
AAAATAGAAGGGGTCAAGCTGGAATCTGAAGGAACTTACAAAATCCTCACCATTTATTCG
ACTGTCGCCTCATCTCTTGTGATTGCAATGGGGTTTGCTGCCTTCTTGTTCTGGGCCATG
TCCAATGGATCTTGCAGATGCAACATTTGTATATAATTGGCAAAAACACCCTTGTTTCTA
CT
>gi|206812657|gb|FJ231867.1| Influenza A virus (A/chicken/Shandong/qd05/2007(H9N2)) segment 4 hemagglutinin (HA) gene, complete cds
AGCAAAAGCAGGGGAATTTCACAACCACTCAAGATGGAAACAGTATCACTAATAACTATG
CTACTAGTGGTAACAGTAAGCAATGCAGATAAAATTTGCATCGGTTACCAATCAACAAAC
TCCACAGAAACTGTAGACACACTAACAGAAAACAATGTCCCTGTTACACATGCCAAAGAA
TTGCTCCACACAGAGCACAATGGGATGCTGTGTGCTACAAATTTGGGACATCCTCTTATT
CTAGATACATGTACCATTGAAGGACTAATCTATGGCAATCCTTCTTGTGATTTACTGTTG
GGAGGAAGAAAATGGTCCTACATCGTCGAGAGACCATCGGCTGTAAATGGATTGTGTTAC
CCCGGGAATGTAGAAAATCTAGAAGAGCTAAGGGCACTTTTTAGTTCTGCTAGTTCTTAT
CAAAGGATCCAGATCTTTCCAGACACAATCTGGAATGTGTCTTACAATGGGACAAGCAAA
GCATGTTCAGATTCATTTTACAGAAGCATGAGATGGTTGACCCAAAAGAACAACGCTTAC
CCTATTCAAGACGCCCAATACACAAATAATCAAGAAAAGAACATTCTTTTCATGTGGGGC
ATAAATCATCCACCCACCGATACTGTGCAGACAAATCTGTACACAAGAACAGACACCCCA
TCAAGTGTGGTAACAGAAGAAATAAATAGGACCTTCAAACCATTGATAGGACCAAGGCCT
CTTGTCAATGGTTTGCAGGGGAGAATTGATTATTACTGGTCGGTATTGAAACCAGGTCAA
ACACTGCGAATAAGATCCAATGGGAATCTAATAGCTCCATGGTATGGACACATTCTTTCA
GGAGAGAGTCACGGAAGAATCCTTAAGACTAACCTAAAAAGGGGTAGCTGTACAGTACAA
TGTCAGACAGAAAAAGGTGGATTAAACACAACATTGCCATTCCAAAATGTAAGTAAGTAT
GCATTTGGAAACTGCTCGAAATATGTTGGAATAAAAAGCCTCAAACTTGCAGTTGGTCTG
AGGAATGTGCCTTCTAAATCAAGTAGAGGACTATTCGGAGCCATAGCTGGATTCATAGAA
GGAGGTTGGTCAGGACTAGTTGCTGGTTGGTATGGATTCCAGCATTCAAATGACCAAGGG
GTTGGTATGGCAGCAGATAGAGACTCAACCCAGAAGGCAATTGATAAAATAACATCCAAA
GTGAATAACATAGTCGATAAAATGAACAAACAGTATGAAATTATTAATCATGAATTCAGC
GAGGTTGAAACTAGACTTAACATGATCAATAATAAGATTGATGATCAGATTCAAGACATA
TGGGCATATAACGCAGAATTGCTTGTGCTACTTGAAAACCAGAAAACACTCGATGAGCAT
GATGCAAATGTAAACAATCTATATAATAAAGTAAAGAGAGCATTGGGTTCCAATGCAGTG
GAAGATGGGAAAGGATGTTTCGAGCTATACCACAAATGTGATGACCAGTGCATGGAGACA
ATTCGGAACGGGACCTACAACAGGAGGAAGTATCAAGAGGAATCAAAATTAGAAAGACAG
AAAATAGAGGGGGTCAAGCTGGAATCTGAAGGAACTTACAAAATCCTCACCATTTATTCG
ACTGTCGCCTCATCTCTTGTGATTGCAATGGGGTTTGCTGCCTTCTTGTTCTGGGCCATG
TCCAATGGGTCTTGCAGATGCAACATTTGTATATAATTGGCAAAAACACCCTTGTTTCTA
CT
>gi|206812655|gb|FJ231866.1| Influenza A virus (A/chicken/Shandong/qd04/2007(H9N2)) segment 4 hemagglutinin (HA) gene, complete cds
AGCAAAAGCAGGGGAATTTCACAACCACTCAAGATGGAAACAGTATCACTAATAACTATG
CTACTAGTGGTAACAGTAAGCAATGCAGATAAAATTTGCATCGGCTACCAATCGACAAAC
TCCACAGAAACTGTAGACACATTAACAGAAAACAATGTCCCTGTTACACATGCCAAAGAA
TTGCTCCACACAGAGCACAATGGGATGCTGTGTGCTACAAATTTGGGACATCCTCTTATT
CTAGACACCTGTACCATTGAAGGACTAATCTATGGCAATCCTTCTTGTGATTTACTGTTG
GGAGGAAGAGAATGGTCCTACATCGTCGAGAGACCATCGGCTGTAAATGGATTGTGTTAC
CCCGGGAATATAGAAAATCTAGAAGAGCTAAGGTCACTTTTTAGTTCTGCTAGTTCTTAT
CAAAGGATTCAGATCTTTCCAGACACAATCTGGAATGTGTCTTACAGTGGGACAAGCAAA
GCATGTTCAGATTCATTCTACAGAAGCATGAGATGGTTGACCCAAAAGAACAACGCTTAC
CCTATTCAAGACGCCCAATACACAAATAATCAAGAAAAGAACATTCTTTTCATGTGGGGC
ATAAACCATCCACCCACCGATACTGCGCAGACAAATCTGTACACAAGAACTGACACAACA
ACAAGTGTAGCAACAGAAGAAATAAATAGGACCTTCAAACCATTGATAGGACCAAGGCCT
CTTGTCAATGGTTTGCAGGGAAGAATTGATTATTATTGGTCGGTATTGAAACCAGGTCAA
ACACTGCGGATAAGATCCAATGGGAATCTAATAGCACCATGGTATGGACACATTCTTTCA
GGAGAGAGCCATGGAAGATCCCTGAAGACTGATTTAAAAAGTGGTAGCTGTACAGTACAA
TGTCAGACAGAAAAAGGTGGCTTAAACACAACATTGCCATTCCAAAATGTAAGTAAGTAT
GCATTTGGAAACTGCTCGAAATATGTTGGAATAAAGAGCCTCAAACTTGCAGTTGGTCTG
AGGAATGTGCCTTCTAAATCAAGTAGAGGACTATTCGGAGCCATAGCTGGATTCATAGAA
GGAGGTTGGTCAGGACTAGTTGCTGGTTGGTATGGATTCCAGCATTCAAATGATCAAGGG
GTTGGTATGGCAGCAGATAGAGACTCAACCCAGAAGGCAATTGATAAAATAACATCCAAA
GTGAATAACATAGTCGATAAAATGAACAAACAGTATGAAATTATTGATCATGAATTCAGC
GAGGTTGAAACTAGACTTAACATGATCAATAATAAGATTGATGATCAGATTCAAGACATA
TGGGCATATAACGCAGAATTGCTTGTGCTACTTGAGAACCAGAAAACACTCGATGAGCAT
GATGCAAATGTAAACAATCTATATAATAAAGTAAAGAGAGCATTGGGTTCCAATGCAGTG
GAAGATGGGAAAGGATGTTTCGAGCTACACCACAAATGTGATGACCAGTGCATGGAGACA
ATTCGGAACGGGACCTACAACAGGAGGAAGTATCAAGAGGAATCAAAATTAGAAAGACAG
AAAATAGAGGGGGTCAAGCTGGAATCTGAAGGAACTTACAAAATCCTCACCATTTATTCG
ACTGTCGCCTCATCTCTTGTGATTGCAATGAGGTTTGCTGCCTTCTTGTTCTGGGCCATG
TCCAATGGATCTTGCAGATGCAACATTTGTATATAATTGGCAAAAACACCCTTGTTTCTA
CT
>gi|206812653|gb|FJ231865.1| Influenza A virus (A/chicken/Shandong/lx06/2007(H9N2)) segment 4 hemagglutinin (HA) gene, complete cds
AGCAAAAGCAGGGGAATTTCACAACCAGTCAAGATGGAAACAACATCACTAATAACTATA
CTACTACTAGTAACAACAAGCAATGCAGATAAAATCTGCATCGGCTACCAATCAACAAAC
TCCACAGAAACTGTGGATACGCTAGCAGAAAACAATGTTCCTGTGACACATGCCAAAGAA
TTGCTCCACACAGAGCACAATGGGATGCTGTGTGCAACAAATCTGGGACATCCTCTCATT
CTAGACACCTGTACCATTGAAGGACTGATCTATGGCAACCCTTCTTGTGATCTGCTGTTA
GGAGGAGGAGAATGGTCCTACATCGTCGAAAGACCATCGGCTGTTAATGGAATGTGTTAC
CCCGGGAATGTAGAAAACCTAGAGGAACTAAGGTCACTTTTTAGTTCTGCTAGTTCATAC
CAAAGAATCCAGATCTTTCCAGACACGATCTGGAATGTGTCTTACAGTGGAACAAGCAAA
GCATGTTCAGATTCATTCTACAGGAGCATGAGATGGTTGACTCAAAAGGACAACGCTTAC
CCTATTCAAGACGCCCAATACACAAATAATAGAGGAAAGAGCATCCTTTTCATGTGGGGC
ATAAATCACCCACCCACCGATACTACACAGACAAATCTGTATACAAGGACTGACACAACA
ACAAGTGTGACAACAGAAGATATAGATAGGACCTTCAAACCAGTGATAGGGCCAAGGCCC
CTTGTCAATGGTCAGCAGGGAAGAATTGATTATTATTGGTCGGTATTGAAACCAGGTCAG
ACATTGCGAGTAAGATCCGATGGGAATCTAATTGCTCCATGGTATGGACACATTCTTTCA
GGAGAGAGCCACGGAAGAATCCTGAAGACTGATTTAAACAGTGGTAACTGTGTAGTGCAA
TGTCAGACTGAAAGAGGTGGCTTAAACACTACATTGCCCTTCCAAAATGTCAGTAAATAT
GCATTTGGAAACTGCCCAAAGTATGTTGGAGTAAAGAGTCTCAAACTGGCAGTTGGTCTA
AGGAATGTGCCTGCTAGATCAAGTAGAGGACTATTTGGGGCCATAGCTGGATTCATAGAG
GGAGGTTGGTCAGGGCTAGTCGCTGGTTGGTATGGGTTCCAGCATTCAAATGATCAAGGG
GTTGGTATAGCTGCAGATAGAGACTCAACTCAAAAGGCAATTGACAAAATAACATCCAAA
GTGAATAATATGGTCGATAAAATGAACAAGCAATATGAAATTATTGATCATGAATTCAGC
GAGATTGAAACTAGACTCAATATGATCAATAATAAGATTGATGACCAAATACAAGACATA
TGGGCATATAACGCAGAATTGCTAGTGTTGCTTGAAAATCAGAAAACACTCGATGAGCAT
GATGCGAATGTAAACAATCTATATAACAAAGTGAAGAGGGCACTGGGTTCCAATGCAATG
GAAGATGGGAAAGGATGTTTCGAGCTATACCATAAATGTGATGATCAGTGCATGGAGACA
ATTCGGAACGGGACCTATAACAGGAGAAAATATAAAGAGGAATCAAGACTAGAAAGACAG
AAAATAGAAGGGGTCAAGCTGGAATCTGAAGGAACTTACAAAATCCTCACCATTTATTCG
ACTGTCGCCTCATCTCTTGTGGTTGCAATGGGGTTTGCTGCCTTCTTGTTCTGGGCCATG
TCCAATGGATCTTGCAGATGCAACATTTGTATATAATTGGCAAAAACACCCTTGTTTCTA
CT
>gi|525552658|gb|KF313566.1| Influenza A virus (A/chicken/Shandong/3/2001(H9N2)) segment 4 hemagglutinin (HA) gene, complete cds
ATGGAAACAATATCACTAACAACTATACTACTAGTAGTAACAGCAAGCAATGCAGATAAA
ATCTGCATCGGCTACCAATCAACAAACTCCACAGAAACTGTGGATACGCTAACAGAAACC
AATGTTCCTGTGACACATGCCAAAGAATTGCTCCACACAGAGCACAATGGAATGCTGTGT
GCAACAAATCTGGGACACCCTCTCATTCTAGACACCTGTACCATTGAAGGACTGATCTAT
GGCAACCCTTCTTGTGACCTGCTGTTGGGAGGAAGAGAATGGTCCTACATCGTCGAAAGA
CCATCGGCTGTTAATGGAATGTGTTACCCCGGTAATGTAGAAAACCTAGAGGAACTAAGG
TTACTTTTTAGTTCTGCTAGTTCCTATCAAAGAATCCAGATATTTCCAGACACGATCTGG
AATGTGACTTACAGTGGAACAAGCAAAGCATGTTCAGATTCATTCTACAGGAGCATGAGA
TGGTTGACTCAAAAGAACAACGCTTACCCTGTTCAAGACGCCCAATACACAAATAATGGA
GGAAAGAGCACTCTTTTCATGTGGGGCATAAATCACCCACCTACTGATACTGTACAGACA
AATTTGTACACAAGGACCGACACAACAACAAGTGTGACAACAGAAGATATAAATAGGACC
TTCAAACCAGTGATAGGGCCAAGGCCCCTTGTCAATGGTATGCAGGGAAGAATTGATTAT
TATTGGTCGGTATTAAAACCAGGTCAGACATTGCGAGTGAGATCCAATGGGAATCTAATT
GCTCCATGGTATGGACACATTCTCCCAGGAGAAAGCCACGGAAGAAAGGTGAAGACTGAT
TTACCCAGTGGTAACTGTGTAGTGCAATGTCGGACTGAAAGAGGTGGCTTGGGCACTACA
TTGCCGTTCCACAATGTCAGTAAATATGCATTTGGAAACTGCCCAAAATACGTTGGAGTA
AAGAGTCTCAAACTGGCAGTAGGTCTGAGGAATGTGCCTGCTAGATCAAGTAGAGGACTA
TTTGGGGCCATAGCTGGATTCATAGAGGGAGGTTGGTCAGGGCTAGTCGCTGGTTGGTAT
GGGTTCCAGCATTCAAATGATCAAGGGGTTGGTATGGCTGCAGACAGAGACTCAACTCAA
AAGGCAATTGACAAAATAACATCCAAAGTGAATAATATAGTCGATAAAATGAACAAGCAA
TATGAAATCATTGATCATGAATTCAGCGAGATTGAAACTAGACTCAATATGATCAACAAT
AAAGTTGATGACCAAATACAAGACATATGGGCATATAATGTAGAATTGCTAGTGCTGCTT
GAAAACCAGAAAACACTCGATGAGCATGATGCGAATGTAAACAATCTATATAACAAAGTG
AAGAGGGCACTAGGTTCCAATGCGATGGAAGATGGGAAAGGATGTTTCGAGCTATACCAT
AAGTGTGATGATCAGTGCATGGAGACAATTCGGAACGGGACCTATAACAGGAGAAAGTAT
AAAGAGGAATCAAGACTAGAAAGACAGAAAATAGAAGGGGTCAAGCTGGAATCTGAGGGA
ACTTACAAAATCCTCACCATTTATTCGACTGTCGCCTCATCTCTTGTGATTGCAATGGGG
TTTGCTGCCTTCTTGTTCTGGGCCATGTCCAATGGATCTTGCAGATGCAACATTTGTATA
TAA
>gi|488468893|gb|KC920697.1| Influenza A virus (A/chicken/Shandong/171965W6F104/2012(H9N2)) segment 4 hemagglutinin (HA) gene, complete cds
ATGGAAGTAGTATCACTAATAACTATACTACTAGTAGTAACAGTATGCAATGCAGATAAG
ATCTGCATCGGCTATCAATCAACAAACTCCACAGAAACTGTAGACACACTAACAGAAAAC
AATGTCCCTGTGACACATGCCAAAGAACTGCTCCACACAGAGCATAATGGGATGCTGTGT
GCAACAAGCTTGGGACACCCTCTTATTCTAGACACATGTACCATTGAAGGATTAATCTAT
GGCAATCCTTCTTGTGATCTATTGTTGGGAGGAAGAGAATGGTCCTATATCGTCGAAAGA
CCATCAGCTGTTAACGGATTGTGTTATCCCGGGAATGTAGAAAATCTAGAAGAGCTAAGG
TCACTTTTTAGTTCTGCTAGGTCTTATCAAAGGATCCAGATTTTCCCAGACACAATCTGG
AATGTGTCTTACAGTGGGACAAGCAAAGCATGTTCAGATTCATTCTACAGAAACATGAGA
TGGTTGACTCAAAAGAACAACGCTTACCCTATTCAAGACGCCCAATACACAAATAATCAA
GAAAAGAACATTCTTTTCATGTGGGGCATAAATCACCCACCCACCGATACTGTGCAGACA
AATCTGTACACAAGAACCGACACAACAACGAGTGTGGCAACAGAAGAAATAAATAGGACC
TTCAAACCATTGATAGGACCAAGGCCTCTTGTCAACGGTTTGATGGGAAGAATTGATTAT
TATTGGTCGGTATTGAAACCGGGTCAAACACTGCGAATAAGATCTAATGGGAATCTAATA
GCTCCATGGTATGGACACATTCTTTCAGGAGAGAGCCACGGAAGAATCCTGAAGACTGAT
TTAAAAAGGGGTAGCTGCACAGTGCAATGTCAGACAGAGAAGGGTGGCTTAAACACAACA
TTGCCATTCCAAAATGTAAGTAAGTATGCATTTGGAAACTGCTCGAAATACATTGGCATA
AAAAGTCTCAAACTTGCAGTTGGTCTGAGGAATGTGCCTTCTAGATCTAGTAGAGGACTA
TTCGGGGCCATAGCAGGATTCATAGAGGGAGGTTGGTCAGGACTAGTTGCTGGTTGGTAT
GGATTCCAGCATTCAAATGATCAAGGGGTTGGTATGGCAGCAGATAAAGACTCAACCCAA
AAGGCGATTGATAAAATAACATCCAAAGTGAATAACATAGTCGACAAAATGAACAAGCAG
TATGAAATTATTGATCATGAATTCAGCGAGGTTGAAACTAGACTTAACATGATCAATAAT
AAGATTGATGATCAAATCCAAGATATATGGGCATATAATGCAGAATTGCTAGTTCTGCTT
GAAAACCAGAAAACACTCGATGAGCATGATGCAAATGTAAACAATCTATATAATAAAGTG
AAGAGGGCGTTGGGTTCCAATGCGGTGGAAGATGGGAAAGGATGTTTCGAGCTATACCAC
AAATGTGATGACCAGTGCATGGAGACAATTCGGAACGGGACCTACAACAGAAGGAAGTAT
CAAGAGGAGTCAAAATTAGAAAAACAGAAAATAGAGGGGGTCAAGCTGGAATCTGAAGGA
ACTTACAAAATCCTCACCATTTATTCGACTGTCGCCTCATCTCTTGTGATTGCAATGGGG
TTTGCTGCCTTCTTGTTCTGGGCCATGTCCAATGGGTCTTGCAGATGCAACATTTGTATA
TAA
>gi|488468881|gb|KC920691.1| Influenza A virus (A/chicken/Shandong/P614832F101/2012(H9N2)) segment 4 hemagglutinin (HA) gene, complete cds
ATGGAAGTAGTATCACTAATAACTATACTACTAGTAGTAACAGTATGCAATGCAGATAAG
ATCTGCATCGGCTATCAATCAACAAACTCCACAGAAACTGTAGACACACTAACAGAAAAC
AATGTCCCTGTGACACATGCCAAAGAACTGCTCCACACAGAGCATAATGGGATGCTGTGT
GCAACAAGCTTGGGACACCCTCTTATTCTAGACACATGTACCATTGAAGGATTAATCTAT
GGCAATCCTTCTTGTGATCTATTGTTGGGAGGAAGAGAATGGTCCTATATCGTCGAGAGA
CCATCAGCTGTTAACGGATTGTGTTATCCCGGGAATGTAGAAAATCTAGAAGAGCTAAGG
TCACTTTTTAGTTCTGCTAGGTCTTATCAAAGGATCCAGATTTTCCCAGACACAATCTGG
AATGTGTCTTACAGTGGGACAAGCAAAGCATGTTCAGATTCATTCTACAGAAGCATGAGA
TGGTTGACTCAAAAGAACAACGCTTACCCTATTCAAGACGCCCAATACACAAATAATCAA
GAAAAGAACATTCTTTTCATGTGGGGCATAAATCACCCACCCACCGATACTGTGCAGACA
AATCTGTACACAAGAAACGACACAACAACGAGTGTGGCAACAGAAGAAATAAATAGGACC
TTCAAACCATCGATAGGACCAAGGCCTCTTGTCAACGGTTTGATGGGAAGAATTGATTAT
TATTGGTCAGTATTGAAACCGGGTCAAACACTGCGAATAAGATCTAATGGGAATCTAATA
GCTCCATGGTATGGACACATTCTTTCAGGAGAGAGCCACGGAAGAATCCTGAAGACTGAT
TTAAAAAGGGGTAGCTGCACAGTGCAATGTCAGACAGAGAAGGGTGGCTTAAACACAACA
TTGCCATTCCAAAATGTAAGTAAGTATGCATTTGGAAACTGCTCGAAATACATTGGCATA
AAAAGTCTCAAACTTGCAGTTGGTCTGAGGAATGTGCCTTCTAGATCTAGTAGAGGACTA
TTCGGGGCCATAGCAGGATTCATAGAGGGAGGTTGGTCAGGACTAGTTGCTGGTTGGTAT
GGATTCCAGCATTCAAATGATCAAGGGGTTGGTATGGCAGCAGATAGAGACTCAACCCAA
AAGGCAATTGATAAAATAACATCCAAAGTGAATAACATAGTCGACAAAATGAACAAGCAG
TATGAAGTTATTGATCATGAATTCAGCGAGGTTGAAACTAGACTTAACATGATCAATAAT
AAGATTGATGATCAAATCCAAGATATATGGGCATATAATGCAGAATTGCTAGTTCTGCTT
GAAAACCAGAAAACACTCGATGAGCATGATGCAAATGTAAACAATCTATATAATAAAGTG
AAGAGGGCGTTGGGTTCCAATGCGGTGGAAGAAGGGAAAGGATGTTTCGAGCTATACCAC
AAATGTGATGACCAGTGCATGGAGACAATTCGGAACGGGACCTACAACAGAAGGAAGTAT
CAAGAGGAGTCAAAATTAGAAAAACAGAAAATAGAGGGGGTCAAGCTGGAATCTGAAGGA
ACTTACAAAATCCTCACCATTTATTCGACTGTCGCCTCATCTCTTGTGATTGCAATGGGG
TTTGCTGCCTTCTTGTTCTGGGCCATGTCCAATGGGTCTTGCAGATGCAACATTTGTATA
TAA
>gi|488468879|gb|KC920690.1| Influenza A virus (A/chicken/Shandong/P214535F101/2012(H9N2)) segment 4 hemagglutinin (HA) gene, complete cds
ATGGAAGTAGTATCACTAATAACTATACTACTAGTAGTAACAGTATGCAATGCAGATAAG
ATCTGCATCGGCTATCAATCAACAAACTCCACAGAAACTGTAGACACACTAACAGAAAAC
AATGTCCCTGTGACACATGCCAAAGAACTGCTCCACACAGAGCATAATGGGATGCTGTGT
GCAACAAGCTTGGGACACCCTCTTATTCTAGACACATGTACCATTGAAGGATTAATCTAT
GGCAATCCTTCTTGTGATCTATTGTTGGGAGGAAGAGAATGGTCCTATATCGTCGAGAGG
CCATCAGCTGTTAACGGATTGTGTTATCCCGGGAATGTAGAAAATCTAGAAGAGCTAAGG
TCACTTTTTAGTTCTGCTAGGTCTTATCAAAGGATCCAGATTTTCCCAGACACAATCTGG
AATGTGTCTTACAGTGGGACAAGCAAAGCATGTTCAGATTCATTCTACAGAAGCATGAGA
TGGTTGACTCAAAAGAACAACGCTTACCCTATTCAAGACGCCCAATACACAAATAATCAA
GAAAAGAACATTCTTTTCATGTGGGGCATAAATCACCCACCCACCGATACTGTGCAGACA
AATCTGTACACAAGAACCGACACAACAACGAGTGTGGCAACAGAAGAAATAAATAGGACC
TTCAAACCATTGATAGGACCAAGGCCTCTTGTCAACGGTTTGATGGGAAGAATTGATTAT
TATTGGTCGGTATTGAAACCGGGTCAAACACTGCGAATAAGATCTAATGGGAATCTAATA
GCTCCATGGTATGGACACATTCTTTCAGGAGAGAGCCACGGAAGAATCCTGAAGACTGAT
TTAAAAAGGGGTAGCTGCACAGTGCAATGTCAGACAGAGAAGGGTGGCTTAAACACAACA
TTGCCATTCCAAAATGTAAGTAAGTATGCATTTGGAAACTGCTCGAAATACATTGGCATA
AAAAGTCTCAAACTTGCAGTTGGTCTGAGGAATGTGCCTTCTAGATCTAGTAGAGGACTA
TTCGGGGCCATAGCAGGATTCATAGAGGGAGGTTGGTCAGGACTAGTTGCTGGTTGGTAT
GGATTCCAGCATTCAAATGATCAAGGGGTTGGTATGGCAGCAGATAGAGACTCAACCCAA
AAGGCGATTGATAAAATAACATCCAAAGTGAATAACATAGTCGACAAAATGAACAAGCAG
TATGAAATTATTGATCATGAATTCAGCGAGGTTGAAACTAGACTTAACATGATCAATAAT
AAGATTGATGATCAAATCCAAGATATATGGGCATATAATGCAGAATTGCTAGTTCTGCTT
GAAAACCAGAAAACACTCGATGAGCATGATGCAAATGTAAACAATCTATATAATAAAGTG
AAGAGGGCGTTGGGTTCCAATGCGGTGGAAGATGGGAAAGGATGTTTCGAGCTATACCAC
AAATGTGATGACCAGTGCATGGAGACAATTCGGAACGGGACCTACAACAGAAGGAAGTAT
CAAGAGGAGTCAAAATTAGAAAAACAGAAAATAGAGGGGGTCAAGCTGGAATCTGAAGGA
ACTTACAAAATCCTCACCATTTATTCGACTGTCGCCTCATCTCTTGTGATTGCAATGGGG
TTTGCTGCCTTCTTGTTCTGGGCCATGTCCAATGGGTCTTGCAGATGCAACATTTGTATA
TAA
>gi|488468895|gb|KC920698.1| Influenza A virus (A/chicken/Shandong/FXWH13A/2012(H9N2)) segment 4 hemagglutinin (HA) gene, complete cds
ATGGAAGTAGTATCACTAATAACTATACTACTAGTAGTAACAGTAAGCAATGCAGATAAG
ATCTGCGTCGGCTATCAATCAACAAACTCCACAGAAACTGTAGACACACTAACAGAAAAC
AATGTCCCTGTGACACATGCCAAAGAACTGCTCCACACAGAGCATAATGGGATGCTGTGT
GCAACAAGCTTGGGACACCCTCTTATTCTAGACACCTGTACCATTGAAGGACTAATCTAT
GGCAATCCTTCTTGTGATCTATTGTTGGGAGGAAGAGAATGGTCCTATATCGTCGAGAGA
CCATCAGCTGTTAACGGATTGTGTTATCCCGGGAATGTAGAAAATCTAGAAGAGCTAAGG
TCACTTTTTAGTTCTGCTAGGTCTTATCAAAGGATCCAGATTTTCCCAGACACAATCTGG
AATGTGTCTTACAGTGGGACAAGCAAAGCATGTTCAGATTCATTCTACAGAAGCATGAGA
TGGTTGACTCAAAAGAACAACGCTTACCCCACTCAAGACGCCCAATACACAAATAATCAA
GAAAAGAACATTCTTTTCATGTGGGGCATAAATCACCCACCCACCGATACTGCGCAGACA
AATCTGTACACGAGAACCGACACAACAACGAGTGTGGCAACAGAAGAAATAAATAGGACC
TTCAAACCATTGATAGGACCAAGGCCTCTTGTCAACGGTTTGATGGGAAGAATTGATTAT
TATTGGTCGGTATTGAAACCGGGTCAAACACTGCGAATAAGATCTAATGGGAATCTAATA
GCTCCATGGTATGGACACATTCTTTCAGGAGAGAGCCACGGGAGAATCCTGAAGACTGAT
TTAAAAAGGGGTAGCTGCACAGTGCAATGTCAGACAGAGAAAGGTGGCTTAAACACAACA
TTGCCATTCCAAAATGTAAGTAAGTATGCATTTGGAAACTGCTCGAAATACATTGGCATA
AAGAGTCTCAAACTTGCAGTTGGTCTGAGGAATGTGCCTTCTAGATCTAGTAGAGGGCTA
TTCGGAGCCATAGCAGGATTCATAGAGGGAGGTTGGTCAGGACTAGTTGCCGGTTGGTAT
GGATTCCAGCATTCAAATGACCAAGGGGTTGGTATGGCAGCAGATAGAGACTCAACCCAA
AAAGCAATTGATAAAATAACATCCAAAGTGAATAACATAGTCGACAAAATGAACAAGCAG
TATGAAATTATTGACCATGAATTCAGCGAGGTTGAAACTAGACTTAACATGATCAATAAT
AAGATTGATGATCAAATCCAAGATATATGGGCATATAATGCAGAATTGCTAGTTCTGCTT
GAAAACCAGAAAACACTCGATGAGCATGATGCAAATGTAAACAATCTATATAATAAAGTG
AAGAGGGCATTGGGTTCCAATGCGGTGGAAGATGGGAAAGGATGTTTCGAGCTATACCAC
AAATGTGATGACCAGTGCATGGAGACAATTCGGAACGGGACCTACAACAGAAGGAAGTAT
CGAGAGGAGTCAAAATTAGAAAGACAGAAAATAGAGGGGGTCAAGCTGGAATCTGAAGGA
ACTTACAAAATCCTCACCATTTATTCGACTGTCGCCTCATCTCTTGTGATTGCAATGGGG
TTTGCTGCCTTCTTGTTCTGGGCCATGTCCAATGGGTCTTGCAGATGCAACATTTGTATA
TAA
>gi|353251199|gb|JN804001.1| Influenza A virus (A/chicken/Shandong/TH9/2010(H9N2)) segment 4 hemagglutinin (HA) gene, complete cds
ATGGAGACAGCATCACTAATAACTATGCTACTAGTAGCAACAGTAAGCAATGCAGATAAA
ATCTGCATCGGCTACCAATCAACAAACTCCACAGAAACTGTAGACACACTAACAGAAAAC
AATGTCCCTGTGACACATGCCAAAGAATTGCTCCACACAGAGCATAATGGGATGCTGTGT
GCAACAAGCTTGGGACATCCTCTTATTCTAGACACCTGTACCATTGAAGGACTAATCTAT
GGCAATCCTTCTTGTGATCCGCTGTTGGGAGGAAGAGAATGGTCCTATATCGTCGAGAGA
CCATCGGCTGTTAATGGATTGTGTTACCCCGGGAATGTAGAAAATCTAGAAGAGCTAAGG
TCACTTTTTAGTTCTGCTAGTTCTTATCAAAGGATCCAGATTTTTCCAGACACAATCTGG
AATGTGTCTTACAATGGGACAAGCAAAGCATGTTCAGATTCATTCTACAGAAGCATGAGA
TGGTTGACCCAAAAGAACAACGCTTACCCTATTCAAGATGCCCAATACACAAATAATCAA
GAAAAGAACATTCTTTTCATGTGGGGCATAAACCATCCACCCACCGATACTGTGCAGACA
AATCTGTACACAAGAACAGACACAACAACAAGTGTGGCAACAGAAGAAATAAATAGGACC
TTCAAACCATTAATAGGACCAAGGCCTCTTGTCAATGGTTTGCAGGGGAGAATTAACTAT
TATTGGTCGGTATTGAAACCGGGTCAAACACTGCGAATAAGATCCAATGGGAATCTAATA
GCTCCATGGTATGGACACATTCTTTCAGGAGAAAGCCACGGAAGAATCCTGAAGACTGAT
TTAAAAAGGGGTAGCTGCACAGTGCAATGTCAGACAGAAAAAGGTGGCTTAAACACAACA
TTGCCATTCCAAAATGTAAGTAAGTATGCATTTGGAAACTGCTCAAAATATATTGGAATA
AAGAGTCTCAGACTTGCAGTTGGTCTGAGAAATGTGCCTTCGAGATCTAGTAGAGGAATA
TTCGGGGCCATAGCAGGATTCATAGAGGGAGGTTGGTCAGGACTAGTTGCTGGTTGGTAT
GGATTCCAGCATTCAAATGACCAAGGGGTTGGTATGGCAGCAGATAGAGACTCAACCCAA
AAGGCAATTGATAAAATAACATCCAAAGTGAATAACATAGTCGACAAAATGAACAAGCAG
TATGAAATTATTGATCATGAATTCAGTGTGGTTGAAACTAGACTTAACATGATCAATAAT
AAGATTGATGATCAAATCCAAGACATATGGGCATACAATGCAGAATTGCTAGTTCTGCTT
GAAAACCAGAAAACACTCGATGAGCATGATGCAAATGTAAACAATCTATATAATAAAGTG
AAGAGGGCATTGGGTTCCAATGCGGTGGAAGATGGGAAAGGATGTTTCGAGCTATACCAC
AAATGTGATGACCAGTGCATGGAGACAATCCGGAATGGGACCTACAACAGGAGGAAGTAT
CAAGAGGAATCAAAATTAGAAAGACAGAAAATAGAGGGAGTCAAGCTGGAGTCTGAAGGA
ACTTACAAAATCCTCACCATTTATTCGACTGTCGCCTCATCTCTTGTGATTGCAATGGGG
TTTGCTGCCTTCTTATTCTGGGCCATGTCCAATGGGTCTTGCAGATGCAACATATGTATA
TAA
>gi|380719320|gb|JQ710463.1| Influenza A virus (A/chicken/Shandong/YB06/2006(H9N2)) segment 4 hemagglutinin (HA) gene, complete cds
ATGGAAACAGTATTGCTAATAACTATACTACTAGTAGTAACAGTAAGCAATGCAGATAAA
ATCTGCATCGGCTACCAATCAACAAACTCCACAGAAACTGTAGACACGCTAACAGAAAAC
AATGTCCCTGTGACACATGCCAAAGAATTGCTCCACACAGAGCACAATGGGATGCTGTGT
GCAACAAATCTGGGACATCCTCTCATTCTAGACACCTGTACCATTGAAGGACTAATCTAT
GGCAACCCTTCTTGTGATCTACTGTTGGGAGGAAGAGAATGGTCCTACATCGTTGAAAGA
CCATCGGCTGTTAATGGATTGTGTTACCCCGGGAATGTAGAAAACCTAGAAGAACTAAGG
TCACTTTTTAGTTCTGCTAGTTCTTACCAAAGAATCCAGATCTTTCCAGACACAATCTGG
AATGTGTCTTACAGTGGGACAAGCAAAGCATGTTCAGATTCATTCTACAGAAACATGAGA
TGGTTGACTCAAAAGAACAACGCATACCCTATTCAAGACGCCCAATACACAAATAATCGA
GGGAAGAACATTCTTTTCATGTGGGGCATAAATCACCCACCCACCGATACTACGCAGACA
AATCTGTACACAAGGACTGACACAACAACAAGTGTGGCAACAGAAGATATAAATAGGACC
TTCAAACCATTGATAGGGCCACGGCCTCTTGTCAATGGTCAGCAGGGAAGAATTGATTAT
TATTGGTCGGTATTGAAACCAGGTCAAACACTGCGAGTAAGGTCCAATGGGAATCTAATT
GCTCCATTGTATGGACACATCCTTTCAGGAGAGAGCCACGGAAGAATCCTGAAGACTGAT
TTAAAAAGTGGTAACTGTGCAGTGCAATGTCAGACAGAAAGAGGTGGCTTAAATACAACA
TTGCCATTCCAAAATGTAAGTAAGTATGCATTTGGAAACTGCCCGAAATATGTTGGAGTA
AAGAGTCTCAAACTGGCAGTTGGTCTGAGGAATGTGCCTGCTAGATCAAGTAGAGGACTA
TTCGGGGCCATAGCTGGATTCATAGAGGGAGGTTGGTCAGGGCTAGTCGCTGGTTGGTAT
GGGTTCCAGCATTCAAATGATCAAGGGGTTGGTATGGCAGCAGATAGAGACTCAACTCAA
AAGGCAATTGACAAAATAACATCCAAAGTGAATAATATAGTCGATAAAATGAACAAACAG
TATGAAATTATTGATCATGAATTCAGCGAGGTTGAAACTAGAATCAACATGATCAATAAT
AAGATTGATGACCAAATTCAAGACATATGGGCATATAACGCAGAATTGCTAGTGCTGCTT
GAAAACCAGAAAACACTCGATGAGCATGATGCGAATGTAAACAATCTATATAATAAAGTG
AAGAGGGCATTGGGTTCCAATGCAGTGGAAGATGGGAAAGGATGTTTCGAGCTATACCAT
AAATGTGATGACCAGTGCATGGAGACAATTCGGAACGGGACCTACAACAGGAGGAAGTAT
AAAGAGGAATCAAGATTAGAAAGACAGAAAATAGAAGGGGTCAAGCTGGAATCTGAAGGA
ACTTACAAAATCCTCACCATTTATTCGACTGTCGCCTCATCTCTTGTGATTGCAATGGGG
TTTGCTGCCTTCTTGTTCTGGGCCATGTCCAATGGATCTTGCAGATGCAACATTTGTATA
TAA
>gi|380719318|gb|JQ710462.1| Influenza A virus (A/chicken/Shandong/BZ02/2002(H9N2)) segment 4 hemagglutinin (HA) gene, complete cds
ATGGAAGTAGTATCACTAATAACTATACTACTAGTAGTAACAGTAAGCAATGCAGATAAA
ATCTGCATCGGCTACCAATCAACAAACTCCACAGAAACTGTAGACACACTAACAGAAAAC
AATGTTCCTGTGACACATGCCAAAGAATTACTCCACACAGAGCACAATGGGATGCTGTGT
GCAACAAACCTGGGACATCCTCTCATTCTAGACACCTGTACCATTGAAGGACTGATCTAT
GGCAACCCTTCTTGTGATCTACTGTTGGGAGGAAGAGAATGGTCCTACATCGTTGAAAGA
CCATCGGCTGTTAATGGAATGTGTTACCCCGGGAATGTAGAAAACCTAGAGGAACTAAGG
TCACTTTTTAGCTCTGCTAGTTCCTACCAAAGAATCCAGATCTTTCCAGACACAATCTGG
AATGTGTCCTACAGTGGAACAAGCAAAGCATGTTCAGATTCATTCTACAGGAGCATGAGA
TGGTTGACTCAAAAGAACAGCACTTACCCTATTCAAGACGCCCAATACACAAATAATAGA
GGAAAGAGCATTCTTTTCATGTGGGGCATAAATCACCCACCCACCGATACTACACAGACA
AATCTGTACACAAGGACTGACACAACAACAAGTGTGGCAACAGAAGATATAAATAGGACC
TTCAAACCATTGATAGGGCCAAGGCCCCTTGTCAATGGTCAGCAGGGGAGAATTGATTAT
TATTGGTCAGTATTGAAACCAGGTCAGACATTGCGAGTAAGATCCAATGGGAATCTAATC
GCTCCATGGTATGGACACATTCTTTCAGGAGAGAGCCATGGAAGAATCCTGAAGACTGAT
TTAAAAAGTGGTAACTGTGTAGTGCAATGTCAGACAGAAAGAGGTGGCTTAAATACTGCA
TTGCCATTCCACAATGTCAGTAAATATGCATTTGGAAACTGCCCAAAATATGTTGGAGTA
AAGAGTCTCAAACTGGCAGTTGGTCTGAGGAATGTGCCTGCTAGATCAAGTAGAGGACTA
TTTGGGGCCATAGCTGGATTCATAGAGGGAGGTTGGTCAGGGCTAGTCGCTGGTTGGTAT
GGGTTCCAGCATTCAAATGATCAAGGGGTTGGTATGGCTGCAGATAGAGACTCAACTCAA
AAGGCAATTGACAAAATAACATCCAAAGTGAATAATATAGTCGATAAAATGAACAAACAA
TATGAAATTATTGATCATGAATTCAGCGAGGTTGAAGCTAGACTCAATATGATCAATAAT
AAGATTGATGACCAAATTCAAGACATATGGGCATATAACGCAGAATTGCTAGTGCTGCTT
GAAAACCAGAAAACACTCGATGAGCATGATGCGAATGTAAACAATCTATATAACAAAGTG
AAGAGGGCACTGGGTTCCAACGCAATGGAAGATGGGAAAGGATGTTTCGAGCTATACCAT
AAATGTGATGATCAGTGCATGGAGACAATTCGGAACGGGACCTATAACAGGAGAAAGTAT
AAAGAGGAATCAAGACTAGAGAGACAGAAAATAGAAGGGGTCAAGCTGGAATCTGAAGGA
ACTTACAAAATCCTCACCATTTATTCGACTGTCGCCTCATCTCTTGTGATTGCAATGGGG
TTTGCTGCCTTCCTTTTCTGGGCCATGTCCAATGGATCTTGCAGATGCAACATTTGTATA
TAA
>gi|301073338|gb|HM773440.1| Influenza A virus (A/chicken/Shandong/S2/2005(H9N2)) segment 4 hemagglutinin (HA) gene, complete cds
AGCAAAAGCAGGGGAATTTCACAACCACTCAAGATGGAAACAGTATCACTAATAACTATG
CTACTAGTAGCAACAGTAAGCAATGCAGATAAAATCTGCATCGGCTACCAATCAACAAAC
TCCACAGAAACTGTAGACACACTAACAGAAAACAATGTCCCTGTGACACATGCCAAGGAA
TTGCTCCACACAGAGCACAATGGGATGCTGTGTGCAACAAACTTGGGACATCCTCTTATT
CTAGACACTTGTACCATTGAAGGACTGATCTATGGCAATCCTTCTTGTGATCTACTGTTG
GGAGGAAGAGAATGGTCCTACATCGTCGAGAGACCATCGGCTGTTAATGGATTGTGTTAC
CCCGGGAATGTAGAAAATCTAGAAGAGCTAAGGTCACTTTTTAGTTCTGCTAGTTCTTAT
CAAAGGATCCAGATTTTCCCAGACACAATCTGGAATGTGTCCTACAGTGGGACAAGCAAA
GCATGTTCAGATTCATTCTACAGAAGCATGAGATGGTTGACCCAAAAGAACAACGCTTAC
CCTATTCAAGACGCCCAATACACAAATAATCGAGAAAAGAACATTCTTTTCATGTGGGGC
ATAAATCACCCACCCACCGATACTGCGCAGACAAATCTGTACACAAGTACCGATACAACA
ACAAGTGTGGCAACAGAAGAAATAAACAGGACCTTCAAACCATTGATAGGACCAAGGCCT
CTTGTCAATGGTTTACAAGGAAGAATTGATTATTATTGGTCGGTATTGAAACCAGGTCAA
ACACTGCGAATAAGATCCAATGGGAATCTAATAGCTCCATGGTATGGGCACATTCTTTCA
GGAGAGAGCCACGGAAGAATCCTGAAGACTGATTTAAAAAGGGGTAGCTGTACAGTGCAA
TGTCAGACAGAAAAAGGTGGCTTAAACACAACATTGCCATTCCAAAATGTAAGTAAGTAT
GCATTTGGAAACTGCTCGAAATATGTTGGAGTAAAGAGTCTCAAACTTGCAGTTGGTCTG
AGGAATGTTCCTTCTAGATCTAGTAGAGGACTATTCGGGGCCATAGCTGGATTCATAGAG
GGAGGTTGGTCAGGACTAGTTGCTGGCTGGTATGGATTCCAGCATTCAAATGACCAAGGG
GTTGGTATGGCAGCAGATAGAGACTCAACCCAAAAGGCAATTGATAAAATAACATCCAAA
GTGAATAACATAGTCGATAAAATGAACAAACAGTATGAAATTATTGACCATGAATTTAGT
GAGGTTGAAACTAGACTTAACATGATCAATAATAAGATCGATGATCAAATTCAAGACATA
TGGGCATATAACGCAGAATTGCTAGTACTGCTTGAAAACCAGAAAACACTCGATGAACAT
GATGCAAATGTAAACAATCTATATAATAAAGTGAAGAGGGCATTAGGTTCCAATGCAGTG
GAAGATGGGAAAGGATGTTTCGAGCTATACCACAAATGTGATGACCAGTGCATGGAGACA
ATTCGGAACGGGACCTACAACAGGAGGAGGTATCAAGAGGAATCAAAATTGGAAAGACAG
AAAATAGAGGGGGTCAAGCTGGAATCTGAAGGAACTTACAAAATCCTCACCATTTATTCG
ACTGTCGCCTCATCTCTTGTGATTGCAATGGGGTTTGCTGCCTTCTTGTTCTGGGCCATG
TCCAATGGGTCTTGCAGATGCAACATTTGTATATAATTGGCAAAAACACCCTTGTTTCTA
CT
>gi|301073336|gb|HM773439.1| Influenza A virus (A/chicken/Shandong/LY/2008(H9N2)) segment 4 hemagglutinin (HA) gene, complete cds
AGCAAAAGCAGGGGAATTTCACAACCACTCAAGATGAAAGTAGTATCACTAATAACTATA
CTACTAGTAGTAACGGTAAGCAATGCAGATAAAATCTGCATCGGCTACCAATCAACAAAC
TCCACAGAAACTGTAGACACGCTGACAGAAAACAATGTTCCTGTGACACATGCCAAAGAA
TTGCTCCACACAGAGCACAATGGGATGCTGTGTGCAACAAATCTGGGACATCCTCTTATT
CTAGACACCTGTACCATTGAAGGACTAATCTATGGCAACCCTTCTTGTAATCTACTGTTG
GGAGGAAGAGAATGGTCCTACATCGTCGAAAGACCATCGGCTGTTAATGGGTTGTGTTAC
CCCGGGAATGTAGAAAACCTAGAAGAACTAAGGTCACTTTTTAGCTCTGCTAGTTCTTTC
CAAAGGATCCAGATCTTTCCAGACACAATCTGGAATGTGTCTTACAGTGGGACAAGCAAA
GCATGTTCAGATTCATTCTACAGAAGCATGAGATGGTTGACCCAAAAGAACAACACTTAC
CCTATTCAAGACGCCCAATACACAAATAATAGAGGAAAGAGCATTCTTTTCATGTGGGGC
ATAAATCACCCACCCACTGATACTGTGCAGACAAATCTGTACACAAGGACTGACACAACA
ACAAGTGTGGCAACAGAAGATATAAATAGGACCTTCAGACCATTGATAGGGCCAAGGCCT
CTTGTCAATGGTCAGCAGGGAAGAATTGATTATTATTGGTCGGTATTGAAACCAGGTCAG
ACATTGCGAGTAAGATCCAATGGGAATCTAATCGCTCCATGGTATGGGCACATTCTTTCA
GGAGAGAGCCACGGAAGAATCCTGAAGACTGATTTAAACAGTGGTAACTGTGTAGTGCAA
TGTCAGACAGAAAGAGGTGGCTTGAATACTACATTGCCATTCCACAATGTAAGTAAGTAT
GCATTTGGAAACTGCCCAAAATATGTTGGAGTAAAGAGTCTCAAATTGGCAGTTGGTCTG
AGGAATGTGCCTGCTAGATCAAGTAGAGGACTATTTGGAGCCATAGCTGGATTCATAGAG
GGAGGTTGGTCAGGGCTAGTCGCTGGTTGGTATGGGTTCCAGCATTCAAATGATCAAGGG
GTTGGTATGGCTGCAGATAGAGACTCAACTCAAAGGGCAATTGACAAAATAACATCTAAA
GTGAATAATATAGTTGATAAAATGAACAAACAGTATGAAATTATTGATCATGAATTCAGC
GAGGTTGAAACTAGACTCAACATGATCAATAATAAGATTGATGACCAAATTCAAGACATA
TGGGCATATAACGCAGAATTGCTAGTGCTGCTTGAAAACCAGAAAACACTCGATGAGCAT
GATGCGAATGTGAACAATCTATATAATAAAGTGAAGAGGGCATTGGGTTCCAATGCAGTG
GAAGATGGGAAAGGGTGTTTCGAGCTATACCATAAATGTGATGACCAGTGCATGGAAACA
ATTCGAAACGGGACCTACAACAAGAGAAAGTATAAAGAGGAATCAAGACTAGAAAGACAG
AAAATAGAAGGGGTCAAGCTGGAATCTGAAGGAACTTACAAAATCCTCACCATTTATTCG
ACTGTCGCCTCATCTCTTGTGATTGCAATGGGGTTTGCTGCCTTCTTGTTCTGGGCCATG
TCCAATGGATCTTGCAGATGCAACATTTGTATATAATTGGCAAAAACACCCTTGTTTCTA
CT
>gi|301073334|gb|HM773438.1| Influenza A virus (A/chicken/Shandong/LW/1999(H9N2)) segment 4 hemagglutinin (HA) gene, complete cds
AGCAAAAGCAGGGGAATTTCACAACCACTCAAGATGGAAGTAGTATCACTAATAACTATA
CTACTAGTAGTAACAGTAAGCAATGCAGATAAAATCTGCATCGGCTACCAATCAACAAAC
TCCACAGAAACTGTAGACACGCTAACAGAAAACAATGTTCCTGTGACACATGCCAAAGAA
CTGCTCCACACAGAGCACAATGGGATGCTGTGTGCAACAAATCTGGGACATCCTCTTATT
CTAGACACCTGTACCATTGAAGGACTAATCTATGGCAACCCTTCTTGTAATCTACTGTTG
GGAGGAAGAGAATGGTCCTACATCGTCGAAAGACCATCGGCTGTTAATGGGTTGTGTTAC
CCCGGGAATGTAGAAAACCTAGAAGAACTAAGGTCACTTTTTAGCTCTGCTAGTTCTTAC
CAAAGAATCCAGATCTTTCCAGACACAATCTGGAATGTGTCTTACAGTGGGACAAGCAAA
GCATGTTCAGATTCATTCTACAGAAGCATGAGATGGTTGACCCAAAAGAACAACGATTAC
CCTATTCAAGACGCCCAATACACAAATAATAGAGGAAAGAACATTCTTTTCATGTGGGGC
ATAAATCACCCACCCACTGATACTGTGCAGACAAATCTGTACACAAGGACTGACACAACA
ACAAGTGTGGCAACAGAAGATATAAATAGGACCTTCAAACCATTGATAGGGCCAAGGCCT
CTTGTCAATGGTCAGCAGGGAAGAATTGATTATTATTGGTCGGTATTGAAACCAGGTCAG
ACATTGCGAGTAAGATCCAATGGGAATCTAATCGCTCCATGGTATGGGCACATTCTTTCA
CGAGAGAGCCACGGAAGAATCCTGAAGACTGATTTAAACAGTGGTAACTGTGTAGTGCAA
TGTCAGACAGAAAGAGGTGGCTTGAATACTACATTGCCATTCCACAATGTAAGTAAGTAT
GCATTTGGAAACTGCCCAAAATATGTTGGAGTAAAGAGTCTCAAATTGGCAGTTGGTCTG
AGGAATGTGCCTGCTAGATCAAGTAGAGGACTATTTGGAGCCATAGCTGGATTCATAGAG
GGAGGTTGGTCAGGGCTAGTCGCTGGTTGGTATGGGTTCCAGCATTCAAATGATCAAGGG
GTTGGTATGGCTGCAGATAGAGACTCAACTCAAAAGGCAATTGACAAAATAACATCCAAA
GTGAATAATATAGTCGATAAAATGAACAAACAGTATGAAATTATTGATCATGAATTCAGC
GAGGTTGAAACTAGGCTCAATATGATCAATGATAAGATTGATGACCAAATTCAAGACATA
TGGGCATATAACGCAGAATTGCTAGTGCTGCTTGAAAACCAGAAAACACTCGATGAGCAT
GATGCGAATGTAAACAATCTCTATAACAAAGTGAAGAAGACACTGGGTTCCAATGCAGTG
GAAGATGGGAAAGGATGTTTCGAGCTATACCATAAATGTGATGACCAGTGCATGGAGACA
ATTCGGAACGGGACCTATAACAGGAGAAAGTATAAAGAGGAATCAAGACTAGAAAGACAG
AAAATAGAAGGGGTCAAGCTGGAATCTGAAGGAACTTACAAAATCCTCACCATTTATTCG
ACTGTCGCCTCATCTCTTGTGATTGCAATGGGGTTTGCTGCCTTCTTGTTCTGGGCCATG
TCCAATGGATCTTGCAGATGCAACATTTGTATATAATTGGCAAAAACACCCTTGTTTCTA
CT
>gi|301073332|gb|HM773437.1| Influenza A virus (A/chicken/Shandong/JN/1999(H9N2)) segment 4 hemagglutinin (HA) gene, complete cds
AGCGAAAGCAGGGGAATTTCACAACCACTCAAGATGGAGACAGTATCACTAATAACTATG
CTACTAGTAGTAACAGTAAGCAATGCAGATAAAATCTGCATCGGCTACCAATCAACAAAC
TCCACAGAAACTGTAGACACACTAACAGAAAACAATGTCCCTGTGACACATGCCAAAGAA
TTGCTCCACACAGAGCATAATGGGATGCTGTGTGCAACAAGCTTGGGACATCCTCTTATT
CTAGACACCTGTACCATTGAAGGACTAATCTATGGCAATCCTTCTTGTGATCTACTGTTG
GGAGGAAGAGAATGGTCCTATATCGTCGAGAGACCATCGGCTGTTAATGGATTGTGTTAC
CCCGGGAATGTAGAAAATCTAGAAGAGCTAAGGTCACTTTTTAGTTCTGCTAGTTCTTAT
CAAAGGATCCAAATTTTTCCAGACACAATCTGGAATGTGTCTTACAGTGGGACAAGCAAA
GCATGTTCAGATTCATTCTACAGAAGCATGAGATGGTTGACCCAAAAGAACAACGCTTAC
CCTATTCAAGACGCCCAATACACAAATAATCAAGAAAAGAACATTCTTTTCATGTGGGGC
ATAAATCACCCACCCACCGATACTGCGCAAACAAATCTGTACACAAGAACCGACACAACA
ACGAGTGTGGCAACAGAAGAAATAAATAGGACCTTCAAACCATTGATAGGACCAAGGCCT
CTTGTCAATGGTTTGCAGGGAAGAATAGACTATTATTGGTCGGTATTGAAACCGGGTCAA
ACACTGCGAATAAGATCCAATGGGAATCTAATAGCTCCATGGTATGGACACATTCTTTCA
GGAGAGAGCCACGGAAGAATCCTGAAGACTGATTTAAAAAGGGGTAGCTGCACAGTGCAA
TGTCAGACAGAAAAAGGTGGCTTAAACACAACATTGCCATTCCAAAACGTAAGTAAGTAT
GCATTTGGAAACTGCTCGAAATACATTGGAATAAAGAGTCTCAAACTTGCAGTTGGTCTG
AGGAATGTGCCTTCTAGATCTAGTAGAGGACTATTCGGGGCCATAGCAGGATTCATAGAG
GGAGGTTGGTCAGGACTAGTTGCTGGTTGGTATGGATTCCAGCATTCAAATGACCAAGGG
GTTGGTATGGCAGCAGATAGAGACTCAACCCAAAAGGCAATTGATAAAATAACATCCAAA
GTGAATAACATAGTCGACAAAATGAACAAGCAGTATGAAATTATTGATCATGAATTCAGC
GAGGTTGAAACTAGACTTAACATGATCAATAATAAGATTGATGATCAAATCCAAGACATA
TGGGCATATAATGCAGAATTGCTAGTTCTGCTTGAAAACCAGAAAACACTCGATGAGCAT
GATGCAAATGTAAACAATCTATATAATAAAGTGAAGAGGGCATTGGGTTCCAATGCGGTG
GAAGATGGGAAAGGATGTTTCGAGCTATACCACAAATGTGATGACCAGTGCATGGAGACA
ATTCGGAACGGGACCTACAACAGGAGGAAGTATCAAGAGGAATCAAAATTAGAAAGACAA
AAAATAGAGGGGGTCAAGCTGGAATCTGAAGGAACTTACAAAATCCTCACCATTTATTCG
ACTGTCGCCTCATCTCTTGTGATTGCAATGGGGTTTGCTGCCTTCTTGTTCTGGGCCATG
TCCAATGGGTCTTGCAGATGCAACATTTGTATATAATTGGCAAAAACACCCTTGTTTCTA
CT
>gi|301073330|gb|HM773436.1| Influenza A virus (A/chicken/Shandong/JN5/2005(H9N2)) segment 4 hemagglutinin (HA) gene, complete cds
AGCAAAAGCAGGGGAATTTCACAACCACTCAAGATGGAAGTAGTATCACTAATAACTGTA
CTACTAGTAGTAACAGTAAGCAATGCAGATAAAATCTGCATCGGCTACCAATCAACAAAC
TCCACAGAAACTGTAGACACACTAACGGAAAACAATGTTCCTGTGACACATGCCAAAGAA
TTACTCCACACAGAGCACAATGGGATGCTGTGTGCAACAGACCTGGGACATCCTCTCATT
CTAGACACCTGTACCATTGAAGGACTGATCTATGGCAACCCTTCTTGTGATCTACTGTTG
GGAGGAAGAGAATGGTCCTACATCGTTGAAAGACCATCGGCTGTTAATGGAATGTGTTAC
CCCGGGAATGTAGAAAACCTAGAGGAACTAAGGTCACTTTTTAGTTCTGCTAGTTCCTAC
CAAAGAATCCAGATCTTTCCAGACACAATCTGGAATGTGTCCTACAGTGGAACAAGCAAA
GCATGTTCAGATTCATTCTACAGGAGCATGAGATGGTTGACTCAACAGAACAACGCTTAC
CCTATTCAAGACGCCCAATACACAAATAATAGAGGAAAGAGCATTCTTTTCATGTGGGGC
ATAAATCACCCACCCACCGATACTGTACAGACAAATCTGTACACAAGGACTGACACAACA
ACAAGTGTGGCAACAGAAGATATAAATAGGACCTTCAAACCATTGATAGGGCCAAGGCCC
CTTGTCAATGGTCAGCAGGGGAGAATTGATTATTATTGGTCAATATTGAAACCAGATCAG
ACATTGCGAGTAAGATCCAATGGGAATCTAATCGCTCCATGGTATGGACACATTCTTTCA
GGAGAGAGCCATGGAAGAATCCTGAAGACTGATTTAAAAAGTGGTAACTGTGTAGTGCAA
TGTCAGACAGAAAGAGGTGGCTTAAATACTACATTGCCATTCCACAATGTCAGTAAATAT
GCATTTGGAAACTGCCCACAATATGTTGGAGTAAAGAGTCTCAAACTGGCAGTTGGTTTG
AAGAATGTGCCTGCTAGATCAAGTAGAGGACTATTTGGGGCCATAGCTGGATTCATAGAG
GGAGGTTGGTCAGGGCTAGTCGCTGGTTGGTATGGGTTCCAGCATTCAAATGATCAAGGG
GTTGGTATGGCTGCAGATAGAGACTCAACTCAAAAGGCAATTGACAAAATAACATCAAAA
GTGAATAATATAGTCGATAAAATGAACAAACAATATGAAATTATTGATCATGAATTCAGT
GAGGTTGAAGCTAGACTCAACATGATCAATAATAAGATTGATGACCAAATTCAAGACATA
TGGGCATATAACGCAGAATTGCTAGTGCTGCTTGAAAACCAGAAAACACTCGATGAGCAT
GATGCGAATGTAAACAATCTATATAACAAAGTGAAGAGGGCACTGGGTTCCAATGCAATG
GAAGATGGGAAAGGATGTTCCGAGCTATACCATAAATGTGATGATCAGTGCATGGAGACA
ATTCGGAACGGGACCTATAACAGGAGAAAGTACAAAGAGGAATCAAGACTAGAGAGACAG
AAAATAGAAGGGGTCAAGCTGGAATCTGAAGGAACTTACAAAATCCTCACCATTTATTCG
ACTGTCGCCTCATCTCTTGTGATTGCAATGGGGTTTGCTGCCTTCCTTTTCTGGGCCATG
TCCAATGGATCTTGCAGATGCAACATTTGTATATAATTGGCAAAAACACCCTTGTTTCTA
CT
>gi|301073328|gb|HM773435.1| Influenza A virus (A/chicken/Shandong/JN4/2005(H9N2)) segment 4 hemagglutinin (HA) gene, complete cds
AGCAAAAGCAGGGGAATTTCACAACCACTCAAGATGGAAGTAGCATCACTAATAACTGTA
CTACTAGTAGTAACAGTAAGCAATGCAGATAAAATCTGCATCGGCTACCAATCAACAAAC
TCCACAGAAACTGTAGACACACTAACGGAAAACAATGTTCCTGTGACACATGCCAAAGAA
TTACTCCACACAGAGCACAATGGGATGCTGTGTGCAACAGGCCTGGGACATCCTCTCATT
CTAGACACCTGTACCATTGAAGGACTGATCTATGGCAACCCTTCTTGTGATCTACTGTTG
GGAGGAAGAGAATGGTCCTACATCGTTGAAAGACCATCGGCTGTTAATGGAATGTGTTAC
CCCGGGAATGTAGAAAACCTAGAGGAACTAAGGTCACTTTTTAGTTCTGCTAGTTCCTAC
CAAAGAATCCAGATCTTTCCAGACACAATCTGGAATGTGTCCTACAGTGGAACAAGCAAA
GCATGTTCAGATTCATTCTACAGGAGCATGAGATGGTTGACTCAACAGAACAACGCTTAC
CCTATTCAAGACGCCCAATACACAAATAATAGAGGGAAGAGCATTCTTTTCATGTGGGGC
ATAAATCACCCACCCACCGATACTGTACAGACAAATCTGTACACAAGGACTGACACAACA
ACAAGTGTGGCAACAGAAGATATAAATAGGACCTTCAAACCATTGATAGGGCCAAGGCCC
CTTGTCAATGGTCTGCAGGGAAGAATTGATTATTATTGGTCAATATTGAAACCAGGTCAG
ACATTGCGAGTAAGATCCAATGGGAATCTAATCGCTCCATGGTATGGACACATTCTTTCA
GGAGAGAGCCATGGAAGAATCCTGAAGACTGATTTAAAAAGTGGTAACTGTGTAGTGCAA
TGTCAGACAGAAAGAGGTGGCTTAAATACTACATTGCCATTCCACAATGTCAGTAAATAT
GCATTTGGAAACTGCGCAAAATATGTTGGAGTAAAGAGTCTCAAACTGGCAGTTGGTCTG
AGGAATGTGCCTGCTAGATCAAGTAGAGGACTATTTGGGGCCATAGCTGGATTCATAGAG
GGAGGTTGGTCAGGGCTAGTCGCTGGTTGGTATGGGTTCCAGCATTCAAATGATCAAGGG
GTTGGTATGGCTGCAGATAGAGACTCAACTCAAAAGGCAATTGACAAAATAACATCAAAA
GTGAATAATATAGTCGATAAAATGAACAAACAATATGAAATTATTGATCATGAATTCAGT
GAGGTTGAAGCTAGACTCAACATGATCAATAATAAGATTGATGACCAAATTCAAGATATA
TGGGCATATAACGCAGAATTGCTAGTGCTGCTTGAAAACCAGAAAACACTCGATGAGCAT
GATGCGAATGTAAACAATTTATATAACAAAGTGAAGAGGGCACTGGGTTCCAATGCAATG
GAAGATGGGAAAGGATGTTTCGAGCTATACCATAAATGTGATGATCAGTGCATGGAGACA
ATTCGGAACGGGACCTATAACAGGAGAAAGTACAAAGAGGAATCAAGACTAGAGAGACAG
AAAATAGAAGGGGTCAAGCTGGAATCTGAAGGAACTTACAAAATCCTCACCATTTATTCG
ACTGTCGCCTCATCTCTTGTGATTGCAATGGGGTTTGCTGCCTTCCTTTTCTGGGCCATG
TCCAATGGATCTTGCAGATGCAACATTTGTATATAATTGGCAAAAACACCCTTGTTTCTA
CT
>gi|301073326|gb|HM773434.1| Influenza A virus (A/chicken/Shandong/BD/2009(H9N2)) segment 4 hemagglutinin (HA) gene, complete cds
AGCAAAAGCAGGGGAATTTCACAACCAGTCAAAATGGAAACAATATCACTAATAACTATA
CTACTAGTAGTAACAGTAAGCAATGCAGATAAAATCTGCATCGGCTACCAATCAACAAAC
TCCACAGAAACTGTAGACACGCTAACAGAAAACAATGTTCCTGTGACACATGCCAAAGAA
TTGCTCCACACAGAGCACAATGGGATGCTGTGTGCAACAAATCTGGGACATCCTCTTATT
CTAGACACCTGTACCATTGAAGGACTAATCTATGGCAACCCTTCTTGTAATCTACTGTTG
GGAGGAAGAGAATGGTCCTACATCGTCGAAAGACCATCGGCTGTTAATGGGTTGTGTTAC
CCCGGGAATGTAGAAAACCTAGAAGAACTAAGGTCACTTTTTAGCTCTGCTAGTTCTTTC
CAAAGGATCCAGATCTTTCCAGACACAATCTGGAATGTGTCTTACAGTGGGACAAGCAAA
GCATGTTCAGATTCATTCTACAGAAGCATGAGATGGTTGACCCAAAAGAACAACACTTAC
CCTATTCAAGACGCCCAATACACAAATAATAGAGGAAAGAGCATTCTTTTCATGTGGGGC
ATAAATCACCCACCCACTGATACTGTGCAGACAAATCTGTACACAAGGACTGACACAACA
ACAAGTGTGGCAACAGAAGATATAAATAGGACCTTCAGACCATTGATAGGGCCAAGGCCT
CTTGTCAATGGTCAGCAGGGAAGAATTGATTATTATTGGTCGGTATTGAAACCAGGTCAG
ACATTGCGAGTAAGATCCAATGGGAATCTAATCGCTCCATGGTATGGGCACATTCTTTCA
GGAGAGAGCCACGGAAGAATCCTGAAGACTGATTTAAACAGTGGTAACTGTGTAGTGCAA
TGTCAGACAGAAAGAGGTGGCTTGAATACTACATTGCCATTCCACAATGTAAGTAAGTAT
GCATTTGGAAACTGCCCAAAATATGTTGGAGTAAAGAGTCTCAAATTGGCAGTTGGTCTG
AGGAATGTGCCTGCTAGATCAAGTAGAGGACTATTTGGAGCCATAGCTGGATTCATAGAG
GGAGGTTGGTCAGGGCTAGTCGCTGGTTGGTATGGGTTCCAGCATTCAAATGATCAAGGG
GTTGGTATGGCTGCAGATAGAGACTCAACTCAAAGGGCAATTGACAAAATAACATCTAAA
GTGAATAATATAGTTGATAAAATGAACAAACAGTATGAAATTATTGATCATGAATTCAGC
GAGGTTGAAACTAGACTCAACATGATCAATAATAAGATTGATGACCAAATTCAAGACATA
TGGGCATATAACGCAGAATTGCTAGTGCTGCTTGAAAACCAGAAAACACTCGATGAGCAT
GATGCGAATGTGAACAATCTATATAATAAAGTGAAGAGGGCATTGGGTTCCAATGCAGTG
GAAGATGGGAAAGGGTGTTTCGAGCTATACCATAAATGTGATGACCAGTGCATGGAAACA
ATTCGAAACGGGACCTACAACAAGAGAAAGTATAAAGAGGAATCAAGACTAGAAAGACAG
AAAATAGAAGGGGTCAAGCTGGAATCTGAAGGAACTTACAAAATCCTCACCATTTATTCG
ACTGTCGCCTCATCTCTTGTGATTGCAATGGGGTTTGCTGCCTTCTTGTTCTGGGCCATG
TCCAATGGATCTTGCAGATGCAACATTTGTATATAATTGGCAAAAACACCCTTGTTTCTA
CT
>gi|294712739|gb|HM008894.1| Influenza A virus (A/chicken/Shandong/lx1129/2007(H9N2)) segment 4 hemagglutinin (HA) gene, complete cds
TCACAACCACTCAAGATGGAAGCTGCATCACTAATAACTATACTACTAGTAGTAACAGTA
AGCAATGCAGATAAAATCTGCATTGGCTACCAATCAACAAACTCCACAGAAACTGTAGAC
ACGCTAACCGAAAACAATGTTCCTGTGACACATGCCCAAGAATTGCTTCACACAGAGCAC
AATGGGATGCTATGTGCAACAAATCTGGGACGTCCTCTTATTCTAGACACCTGTACCATT
GAAGGACTAATCTATGGCAACCCTTCTTGTGATCTACTGCTGGGAGGAAGAGAATGGTCC
TATATTGTCGAAAGACCATCGGCTGTTAATGGATTGTGTTACCCCGGAAATGTAGAAAAC
CTAGAAGAACTAAGGTCACTTTTTAGCTCTGCTAGTTCTTACCAAAGAATCCAGATCTTC
CCAGACACAATCTGGAATGTGTCTTACAGTGGCACAAGCAAAGCATGTTCAGATTCATTC
TACAGAAGTATGAGGTGGTTGACTCAAAAGAACAACGCTTACCCTGTTCAAGATGCCCAA
TACACAAATAATAGAGGAAGGAACATTCTTTTCATGTGGGGCATAAATCACCCACCCACT
GATACTGCGCAGACAAATCTGTACACAAGGACTGACACAACAACAAGTGTGGCGACAGAA
GAGATAAATAGGACCTTCAAACCATTGATAGGGCCAAGGCCTCTTGTCAATGGTCAGCAA
GGAAGGATTGATTATTATTGGGCGGTATTGAAACCAGGTCAGACATTGCGAGTAAGATCC
AACGGGAATCTAATCGCTCCATGGTATGGACACATTCTTTCAGGGGAGAGTCACGGAAGA
ATCCTGAAAACGGATTTAAACAGTGGTAACTGTGTAGTGCAATGTCAAACAGAAAGAGGT
GGCTTGAATACTACATTGCCATTCCACAACGTAAGTAAGTACGCATTTGGAAACTGCCCA
AAATATGTTGGATTAAAGAGTCTCAAATTGGCAGTCGGTCTGAGGAATGTGCCTGCTAGA
TCAAGTAGAGGACTATTTGGAGCCATAGCGGGTTTCATAGAGGGAGGTTGGTCAGGGCTA
GTCGCTGGTTGGTACGGGTTCCAGCATTCAAATGATCAAGGAACTGGTATGGCTGCAGAT
AGAGACTCAACTCAAAAGGCAGTTGACAAAATAACGTCCAAAGTAAATAATATAGTCGAT
AAAATGAACAAACAGTATGAAATTATCGATCATGAATTCAGCGAGGTTGAAACTAGACTC
AATATGATCAATAATAAGATTGATGACCAAATTCAAGACATATGGGCATATAACGCGGAA
TTGCTAGTACTGCTTGAAAATCAGAAAACGCTCGATGAGCATGATGCAAATGTAAACAAT
CTATATAACAAAGTGAAGAGGGCACTGGGTTCCAATGCAGTGGAAGATGGGAAAGGATGC
TTCGAGCTATACCATAAATGCGATGACCAGTGCATGGAGACAATTCGAAACGGGACCTAT
AACAGAAGAAAGTATAAAGAGGAATCAAGACTAGAGAGACAGAAAATAGAAGGGGTCAAA
CTGGAATCTGAAGGAACCTACAAAATCCTCACCATTTATTCGACTGTCGCCTCATCTCTT
GTTATTGCAATGGGGTTCGCTGCCTTCTTGTTCTGGGCCATGTCCAATGGATCTTGCAGA
TGCAACATTTGTATATAATTGGCAAAAACACC
>gi|294712737|gb|HM008893.1| Influenza A virus (A/chicken/Shandong/cy1127/2007(H9N2)) segment 4 hemagglutinin (HA) gene, complete cds
TCACAACCACTCAAGATGGAAGCTGCATCACTAATAACTATACTACTAGTAGTAACAGTA
AGCAATGCAGATAAAATCTGCATTGGCTACCAATCAACAAACTCCACAGAAACTGTAGAC
ACGCTAACCGAAAACAATGTTCCTGTGACACATGCCCAAGAATTGCTTCACACAGAGCAC
AATGGGATGCTATGTGCAACAAATCTGGGACGTCCTCTTATTCTAGACACCTGTACCATT
GAAGGACTAATCTATGGCAACCCTTCTTGTGATCTACTGCTGGGAGGAAGAGAATGGTCC
TATATTGTCGAAAGACCATCGGCTGTTAATGGATTGTGTTACCCCGGAAATGTAGAAAAC
CTAGAAGAACTAAGGTCACTTTTTAGCTCTGCTAGTTCTTACCAAAGAATCCAGATCTTC
CCAGACACAATCTGGAATGTGTCTTACAGTGGCACAAGCAAAGCATGTTCAGATTCATTC
TACAGAAGTATGAGGTGGTTGACTCAAAAGAACAACGCTTACCCTGTTCAAGATGCCCAA
TACACAAATAATAGAGGAAGGAACATTCTTTTCATGTGGGGCATAAATCACCCACCCACT
GATACTGCGCAGACAAATCTGTACACAAGGACTGACACAACAACAAGTGTGGCGACAGAA
GAGATAAATAGGACCTTCAAACCATTGATAGGGCCAAGGCCTCTTGTCAATGGTCTGCAA
GGAAGGATTGATTATTATTGGGCGGTATTGAAACCAGGTCAGACATTGCGAGTAAGATCC
AACGGGAATCTAATCGCTCCATGGTATGGACACATTCTTTCAGGGGAGAGTCACGGAAGA
ATCCTGAAAACGGATTTAAACAGTGGTAACTGTGTAGTGCAATGTCAAACAGAAAGAGGT
GGCTTGAATACTACATTGCCATTCCACAACGTAAGTAAGTACGCATTTGGAAACTGCCCA
AAATATGTTGGATTAAAGAGTCTCAAATTGGCAGTCGGTCTGAGGAATGTGCCTGCTAGA
TCAAGTAGAGGACTATTTGGAGCCATAGCGGGTTTCATAGAGGGAGGTTGGTCAGGGCTA
GTCGCTGGTTGGTACGGGTTCCAGCATTCAAATGATCAAGGAACTGGTATGGCTGCAGAT
AGAGACTCAACTCAAAAGGCAGTTGACAAAATAACGTCCAAAGTAAATAATATAGTCGAT
AAAATGAACAAACAGTATGAAATTATCGATCATGAATTCAGCGAGGTTGAAACTAGACTC
AATATGATCAATAATAAGATTGATGACCAAATTCAAGACATATGGGCATATAACGCGGAA
TTGCTAGTACTGCTTGAAAATCAGAAAACGCTCGATGAGCATGATGCAAATGTAAACAAT
CTATATAACAAAGTGAAGAGGGCACTGGGTTCCAATGCAGTGGAAGATGGGAAAGGGTGC
TTCGAGCTATACCATAAATGCGATGACCAGTGCATGGAGACAATTCGAAACGGGACCTAT
AACAGAAGAAAGTATAAAGAGGAATCAAGACTAGAGAGACAGAAAATAGAAGGGGTCAAA
CTGGAATCTGAAGGAACCTACAAAATCCTCACCATTTATTCGACTGTCGCCTCATCTCTT
GTTATTGCAATGGGGTTCGCTGCCTTCTTGTTCTGGGCCATGTCCAATGGATCTTGCAGA
TGCAACATTTGTATATAATTGGCAAAAACACC
>gi|168997322|gb|EU516304.1| Influenza A virus (A/swine/Shandong/w4/2003(H9N2)) segment 4, complete sequence
AGCAAAAGCAGGGGTATTTCACAACCACTCAAGATGGAAGCATTATCACTAATAACTATA
CTATTAGTAGTAACTGTAAGCAATGCAGATAAAATCTGCATCGGCTACCAATCAACAAAC
TCCACAGAAACTGTAGACACGCCAACAGAAAACAATGTTCCTGTGACACACGCCAAAGAA
TTACTCCACACAGAGCACAATGGAATGCTGTGTGCAACAAATCTGGGACGTCCCCTCATT
CTGGACACCTGTACCATTGAAGGGCTGATCTATGGCAACCCTTCCTGTGATCTACTATTG
GGAGGAAGAGAATGGTCCTACATCGTTGAAAGACCATCGGCCGTTAATGGAATGTGTTAC
CCCGGGAATGTAGAAAACCTAGAGGAACTAAGGTCACTTTTTAGCTCTGCTAGTTCGTAC
CAAAGAATCCAGATCTTTCCAGACACAATCTGGAATGTGTCTTACAGTGGAACAAGCAAA
GCATGTTCGGATTCATTCTACAGGAGCATGAGATGGTTGACTCAAAAGAACAATGCTTAC
CCTATCCAAGACGCCCAATACACAAATAATAGAGGAAAGAGCATTCTTTTCATGTGGGGC
ATAAATCACCCACCCACCGATACTGCACAGACAAATCTGTACACAAGGACTGACACAACA
ACAAGTGTGGCAACAGAAGATATAAATAGGACCTTCAAACCATTAATAGGGCCAAGGCCC
CTTGTCAATGGTCTGCAGGGGAGAATTGATTATTATTGGTCAGTATTGAAACCAGGTCAG
ACATTGCGAGTAAGATCCAATGGGAATCTAATTGCTCCATGGTATGGACACATTCTTTCA
GGAGAGAGCCATGGAAGAATCCTGAAGACTGATTTATATAGTGGTAACTGCGTAGTGCAA
TGTCCGACAGAAAGAGGTGGCTTAAATACCACATTGCCATTCCACAATGTCAGTAAATAT
GCATTTGGAAACTGCCCCAAATATGTTGGAGTAAAGAGCCTCAAATTGGCAGTTGGTCTG
AGGAATGTGCCTGCCAGATTAAGTAGAGGACTATTTGGGGCCATAGCTGGATTCATAGAG
GGAGGTTGGTCAGGGCTAGTCGCTGGTTGGTATGGGTTCCAGCATTCAAATGATCAAGGG
GTTGGTATGGCTGCAGATAGAGAATCAACTCAAAAGGCAATTGACAAAATAACATCCAAA
GTGACTAATATAGTCGATAAAATGAACAAACAATATGAAATCATTGATCATGAATTCAGC
GAGGTTGAAGCCAGACTCAATATGATCAATAATAAGATTGATGACCAAATTCAAGACATA
TGGGCATATAACGCAGAGTTGCTAGTGCTGCTTGAAAACCAGAAAACACTCGATGAGCAT
GATGCGAATGTAAACAATTTGTATAACAAAGTGAAAAGGGCACTGGGCTCCAATGCAATG
GAAGATGGGAAAGGATGTTTCGAGCTATACCATAAATGTGATGATCAGTGCATGGAGACA
ATTCGGAACGGGACATATAGCAGGAGAAAGTATAAAGAGGAATCAAGACTGGAAAGACAG
AAAATAGAAGGGGTCAAGCTGGAATCTGAAGGAACTCACAAAATCCTCACTATTTATTCG
ACTGTCGCCTCATCTCTTGTGATTGCAATGGGGTTTGCTGCCTTCCTTTTCTGGGCCATG
TCTAATGGATCTTGCAGATGCAACATTTGTATATAATTGGCAAAAACACCCTTGTTTCTA
CT
>gi|289471406|gb|GU596984.1| Influenza A virus (A/duck/Shandong/009/2008(H5N1)) segment 4 hemagglutinin (HA) gene, complete cds
AGCGAAAGCAGGGGTTCAATCTGTCAAAATGGAGAAAATAGTGTTCTTCCTTGCAATAGT
CAGCCTTGTTAAAAGTGATCAGATTTGCATCGGTTACCATGCAAACAACTCAACAGAGCA
GGTTGACACAATAATGGAAAAGAACGTTACTGTTACACATGCCCAAGACATACTGGAAAA
GACACATAACGGGAAGCTCTGCGATCTAGATGGAGTGAAGCCTCTGATTTTAAGAGATTG
TAGTGTAGCTGGATGGCTCCTCGGAAACCCAATGTGTGACGAATTCATCAATGTGCCGGA
ATGGTCTTACATAGTGGAGAAGGCCAACCCAGCCAATGACCTCTGTTACCCAGGGAATTT
CAACGACTATGAAGAACTGAAACACCTATTGAGCAGAATAAACCATTTTGAGAAAATTCA
GATCATCCCCAAAAGTTCTTGGTCCGATCACGAAGCCTCATCAGGGGTGAGCGCAGCATG
TCCATACCAGGGAACGCCCTCCTTTTTCAGAAATGTGGTATGGCTTATCAAAAAGAACAA
TACATACCCAACAATAAAGAGAAGCTACAATAATACCAACCAGGAAAATCTTTTGATACT
GTGGGGGATTCATCATTCTAGTGATGCGGCAGAGCAGATAAAGCTCTATCAACATCCAAC
CACCTATATTTCCATTGGGACATCAACACTAAACCAGAGATTGGTACCAAAAATAGCCAC
TAGATCCAAAGTAAACGGGCAAAGTGGGAGAATGGATTTCTTCTGGACAATTTTAAAACC
GAATGATGCAATCAATTTCGAGAGTAATGGAAATTTCATTGCTCCAGAATATGCATACAA
AATTGTCAAGGAAGGAGACTCAGCAATTATGAAAAGTGAAGTGGAATATGGTAACTGCAA
CACCAAGTGTCAAACTCCAATAGGGGCGATAAACTCTAGTATGCCATTCCACAACATACA
CCCTCTCACCATTGGGGAATGCCCCAAATATGTGAAATCAAACAAATTAGTCCTTGCTAC
TGGGCTCAGAAATAGTCCTCTAAGAGAAAGAAGAAGAAAAAGAGGACTGTTTGGAGCTAT
AGCAGGGTTTATAGAGGGAGGATGGCAGGGAATGGTAGATGGTTGGTATGGGTACCACCA
TAGCAATGAGCAGGGGAGTGGGTACGCTGCAGACAAAGAATCCACTCAAAAGGCAATAGA
TGGAGTCACCAATAAGGTCAACTCAATCATTGACAAAATGAACACTCAGTTTGAGGCCGT
TGGAAGGGAATTTAATAACTTAGAAAGGAGAATAGAGAATTTAAACAAGAAAATGGAAGA
CGGATTCCTAGATGTCTGGACTTATAATGCTGAACTTCTGGTTCTCATGGAAAATGAGAG
AACTCTAGACTTCCATGACTCAAATGTCAAGAACCTTTACGACAAGGTCCGATTACAGCT
TAGGGATAATGCAAAGGAGCTGGGTAACGGTTGTTTCGAGTTCTATCACAAATGTGATAA
TGAATGTATGGAAAGTGTAAGAAATGGAACGTATGACTACCCGCAGTATTCAGAAGAAGC
AAGGTTAAAGAGAGAGGAAATAAATGGAGTAAAATTGGAATCAATAGGAACTTACCAAAT
ACTGTCAATTTATTCAACAGTTGCGAGTTCTCTAGCACTGGCAATCATGGTGGCTGGTCT
ATCTTTGTGGATGTGCTCCAATGGGTCGTTACAATGCAGAATTTGCATTTAAATTTGTGA
GTTCAGATTGTAATTAAAAACCCCCTTGTTTCTACT
>gi|300808534|gb|HM751178.1| Influenza A virus (A/chicken/Shandong/FX/2009(H9N2)) segment 4 hemagglutinin-like (HA) gene, complete sequence
AATTTCACAATCACTCAAGATGGAAACAGCACCACTAGTAACTATGCTACTAGTAGTAGC
AGTAAGCAATGCAGATAAAATCTGCATCGGCTACCAATCAACAAACTCCACAGAAACTGT
AGACACACTAACAGAAAACAATGTCCCTGTGACACATGCCAAAGAATTGCTCCACACAGA
GCACAATGGGATGCTGTGTGCAACAAGCTTGGGACATCCTCTTATTCTAGACACCTGTAC
CATTGAGGGACTAATCTATGGCAATCCTTCTTGTGATCTACTGTTGGAAGGAAGAGAATG
GTCCTATATCGTCGAGAGACCATCGGCTGTTAATGGATTGTGTTACCCCGGGAATGTAGA
AGATCTAGAAGAGCTAAGATCACTTTTTAGTTCTGCCAGTTCTTATCAAAGGATCCAGAT
TTTTCCAGACACAATCTGGAATGTGTCTTACAGTGGGACAAGCAAAGCATGTTCAGAATC
ATTCTACAGAAGCATGAGATGGTTGACCCAAAAGAACAACGCTTACCCTATTCAAGACGC
CCAATACACAAATAATCAAGAAAAGAACATTCTTTTCATGTGGGGCATAAATCACCCACC
CACCGATACTGTGCAGACAAATCTGTACACAAGAACCGACACAACAACAAGTGTGGCAAC
AGAAGAAATAAATAGGACCTTCAAACCATTGATAGGACCAAGGCCTCTTGTCAATGGTTT
GCAGGGAAGAATTGACTATTATTGGTCGGTATTGAAACCGGGTCAAACACTGCGAATAAG
ATCCAATGGGAATCTAATAGCTCCATGGTATGGACACATTCTTTCAGGAGAGAGCCACGG
AAGAATCCTGAAGACTGATCTAAAAAGGGGTAGCTGCACAGTGCAATGTCAAAAATGAAA
GAGGTGGATTAAACACAACATTGCCATTCCAAAACGTAAGTAAGTATGCATTTGGAAACT
GCTCGAAATATGTTGGAACAAAGAGTCTCAAACTTGCAGTTGGTCTGAGAAATGTGCCTT
CTAGATCTAGTAGAGGACTATTCGGGGCCATAGCAGGATTCATAGAGGGAGGTTGGTCAG
GACTAGTTGCTGGTTGGTATGGATTCCAGCATTCAAATGACCAAGGGGTTGGTATGGCAG
CAGATAGAGATTCAACCCAAAAGGCAATTGATAAAATAACATCCAAAGTGAACAACATCG
TCGATAAAATGAACAAGCAATATGAAATTATTGATCATGAATTCAGTGAGGTTGAAACTA
GACTTAACATGATAAATAATAAGATTGATGATCAAATCCAAGACATATGGGCATATAATG
CAGAATTGCTAGTTCTGCTTGAAAACCAGAAAACACTCGATGAGCATGATGCAAATGTAA
ACAATCTATATAATAAAGTGAAGAGAGCATTGGGTTCCAATGCGGTGGAAGATGGGAAAG
GATGTTTCGAGCTATATCACAAATGTGATGACCAGTGCATGGAGACAATTCGGAACGGGA
CCTACAACAGGAGGAAGTATCAAGAGGAATCAAAATTAGAAAGACAGAAAATAGAGGGGG
TCAAGCTGGAATCTGAAGGAACTTACAAAATCCTCACCATTTATTCGACTGTCGCCTCAT
CTCTTGTGATTGCAATGGGGTTTGCTGCCTTCTTGTTCTGGGCCATGTCCAATGGGTCTT
GCAGACGCAACTTTTGTATATAGCTCGCA
>gi|300808533|gb|HM751170.1| Influenza A virus (A/chicken/Shandong/WL/2009(H9N2)) segment 4 hemagglutinin-like (HA) gene, complete sequence
AGCAAAAGCCGAAGAATTTCACAATCACTCAAGATGGAAACAGCATCACTAATAACTATG
CTACTAATAGCAACAGTAAGCAATGCAGATAAAATCTGCATCGGCTACCAATCAACAAAC
TCCACAGAAACTGTAGACACACTAACAGAAAACAATGTCCCTGTGACACATGCCAAAGAA
TTGCTCCACACAGAGCATAATGGGATGCTGTGTGCAACAAGCTTGGGACATCCTCTTATT
CTAGACACCTGTACCATTGAAGGACTAATCTATGGCAATCCTTCTTGTGATCCACTGTTG
GGAGGAAGAGAATGGTCCTATATCGTCGAAAGACCATCGGCTGTTAATGGGTTGTGTTAC
CCCGGGAATGTAGAAAATCTAGAAGAGCTAAGGTCACTTTTTAGTTCTGCTAGCTCTTAT
CAAAGGATCCAGATTTTTCCAGACACAATCTGGAATGTGTCTTACAGTGGGACAAGCAAA
GCATGTTCAGATTCATTCTACAGAAGCATGAGATGGTTGACCCAAAAGAACAACGCTTAC
CCTATTCAAGATGCCCAATACACAAATAATCAAGAAAAGAACATTCTTTTCATGTGGGGC
ATAAACCACCCACCCACCGATACTGTGCAGACAAATCTGTACACAAGAACCGACACAACA
ACAAGTGTGGCAACAGAAGAAATAAATAGGACCTTCAAACCATTGATAGGACCAAGGCCT
CTTGTCAATGGTTTGCAGGGGAGAATTGACTATTATTGGTCGGTATTGAAACCGGGTCAA
ACACTGCGAATAAGATCCAATGGGAATCTAATAGCTCCATGGTATGGACACATTCTTTCA
GGAGAGAGCCACGGAAGAATCCTGAAGACTGATCTAAAAAGGGGTAGCTGCACAGTGCAA
TGTCAAAAATGAAAGAGGTGGCTTAAACACAACATTGCCATTCCAAAACGTAAGTAAGTA
TGCATTTGGAAACTGCTCGAAATATATTGGGATAAAGAGTCTCAAACTTGCAGTTGGTCT
GAGAAATGTGCCTTCTAGATCTAGTAGAGGACTATTCGGGGCCATAGCAGGATTCATAGA
GGGAGGTTGGTCAGGACTAGTTGCTGGTTGGTATGGATTCCAGCATTCAAATGACCAAGG
GGTTGGTATGGCAGCAGATAGAGATTCAACCCAAAAGGCAATTGATAAAATAACATCCAA
AGTGAACAACATCGTCGAYAAAATGAACAAGCAATATGAAATTATTGATCATGAATTCAG
TGAGGTTGAAACTAGACTTAACATGATAAATAATAAGATTGATGATCAAATCCAAGACAT
ATGGGCATATAATGCAGAATTGCTAGTTCTGCTTGAAAACCAGAAAACACTCGATGAGCA
TGATGCAAATGTAAACAATCTATATAATAAAGTGAAGAGAGCATTGGGTTCCAATGCGGT
GGAAGATGGGAAAGGATGTTTCGAGCTATATCACAAATGTGATGACCAGTGCATGGAGAC
AATTCGGAACGGGACCTACAACAGGAGGAAGTATCAAGAGGAATCAAAATTAGAAAGACA
GAAAATAGAGGGGGTCAAGCTGGAATCTGAAGGAACTTACAAAATCCTCACCATTTATTC
GACTGTCGCCTCATCTCTTGTGATTGCAATGGGGTTTGCTGCCTTCTTGTTCTGGGCCAT
GTCCAATGGGTCTTGCAGACGCAACTTTTGTATATAGCTCGCA
