# Supplementary material for: A global phylogenetic analysis in order to determine the host species and geography dependent features present in the evolution of avian H9N2 influenza hemagglutinin
Source: PeerJ. 2014 Oct 30;2:e655. doi: 10.7717/peerj.655 (PMC4217197; doi:10.7717/peerj.655)
Supplement: Supplemental Information 5 — There are two directories one for the protein sequences and a second for the nucleotide sequences. There are also two MEGA files that include the nucleotide alignment (.mas file) and the phylogenetic trees (.mts file). [file peerj-02-655-s005.zip › Raw Nucleotide Data/Shanghai.fasta]

>gi|18182711|gb|AF461523.1| Influenza A virus (A/Chicken/Shanghai/3/00(H9N2)) hemagglutinin (HA) mRNA, complete cds
ATGGAAACAATATCACTAATAACTATACTACTAGCAGTAACAATAAGCAATGCAGATAAA
ATCTGCATCGGCTACCAATCAACAAACTCCACAGAAACTGTAGACACACTAACAGAAAAC
AATGTTCCTGTGACACATGCCAAAGAATTACTCCACACAGAGCACAATGGGATGCTGTGT
GCAACAAACCTGGGACATCCTCTCATTCTAGACACCTGTACCATTGAAGGACTGATCTAT
GGCAACCCTTCCTGTGATCTACTGTTGGGAGGAAGAGACTGGTCCTACATCGTTGAAAGA
CCATCAGCTGTTAATGGAATGTGTTACCCTGGGAATGTAGAAAACCTAGAGGAACTAAGG
TCACTTTTTAGCTCTGCTAGTTCCTACCAAAGAATCCAGATCTTTCCAGATACAATCTGG
AATGTGTCCTACAGTGGAACAAGCAAAGCATGTTCAGATTCATTCTACAGGAGCATGAGA
TGGTTGACTCAAAAGAACAACGCTTACCCTACTCAAGACGCCCAATACACAAATAATAGA
GGTAAGAGCATTCTTTTCATGTGGGGCATAAATCACCCACCCACCGATACTACACAGACT
AATCTGTACACAAGGACTGACACAACAACAAGTGTGGCAACAGAAGATATAAATAGGACC
TTCAAACCATTGATAGGGCCAAGGCCCCTTGTCAATGGTCAGCAGGGGAGAATTGATTAT
TATTGGTCAGTATTGAAACCAGGTCAGACATTGCGAATAAGATCCAATGGGAACCTAATC
GCTCCGTGGTATGGACACATTCTTTCAGGAGAAAGCCATGGAAGAATCCTGAAGACTGAT
TTAAAAAGTGGTAACTGTGTAGTGCAATGTCAGACAGAAAGAGGTGGCTTAAATACTACA
TTGCCATTCCACAATGTCGGTAAGTATGCATTTGGAAACTGCCCAAAATATGTTGGAGTA
AAGAGTCTCAAACTGGCAGTTGGTCTGAGGAATGTGCCTGCTAGATCAAGCAGAGGACTA
TTTGGGGCCATAGCTGGATTCATAGAGGGAGGTTGGTCAGGGCTAGTCGCTGGTTGGTAT
GGGTTCCAGCATTCAAATGATCAAGGAGTTGGTATGGCTGCAGATAGAGACTCAACTCAA
AGGGCAATTGACAAAATAACATCCAAGGTGAATAATATAGTCGACAAAATGAACAAACAA
TATGAAATTATTGATCATGAATTCAGCGAGGTTGAAGCTAGACTCAATATGATCAATAAT
AAGATTGATGACCAAATTCAAGACATATGGGCATACAATGCAGAATTGCTAGTGCTGCTT
GAAAACCAGAAAACACTCGATGAGCATGATGCGAATGTAAACAATCTATATAACAAAGTG
AAGAGAGCACTGGGTTCCAACGCAATGGAAGATGGGAAAGGATGTTTTGAGCTATACCAT
AAATGTGATGATCAGTGCATGGAGACAATTCGGAACGGGACCTATAACAGGAGAAAGTAT
AAAGAGGAATCAAGACTAGAGAGACAGAAAATAGAGGGGGTCAAGCTGGAATCTGAAGGA
ACTTACAAAATCCTCACCATTTATTCGACTGTCGCCTCATCTCTTGTGATTGCAATGGGG
TTTGCTGCCTTCCTTTTCTGGGCCATGTCCAATGGATCTTGCAGATGCAACATTTGTATA
TAA
>gi|18182709|gb|AF461522.1| Influenza A virus (A/Chicken/Shanghai/2/99(H9N2)) hemagglutinin (HA) mRNA, complete cds
ATGGAAACAATATCACTAATAGCTATACTACTAGTAGTAACAGTAAGCAATGCAGATAAA
ATCTGCATCGGCTACCAATCAACAAACTCCACAGAAACTGTGGATACGCTAACAGAAAAC
AATGTCCCTGTGACACATGCTAAAGAATTGCTCCACACAGAGCACAATGGGATGCTGTGT
GCAACAAATCTGGGACATCCTCTCATTCTAAACACCTGTACCATTGAAGGACTGATCTAT
GGCAACCCTTCTTGTGATCAGCTGTTGGGAGGAGGAAAATGGTCCTACATCGTCGAAAGA
CCATCGGCCGTTAATGGAATGTGTTACCCCGGGAATGTAGAAAACCTAGAGGAACTAAGA
TCACTCTTTAGTTCTGCTAGTTCCTACCAAAGAATTCAGATCTTTCCAGACACGATCTGG
AATGTGTCTTACAGTGGAACAAGCAAAGCATGTTCAGATTCATTCTACAGGAGCATGAGA
TGGCTGACTCAAAAGAACAACGCTTACCCTATTCAAGACGCCCAATACACAAATAATAGA
GGAAAGAGCATTCTTTTCATGTGGGGCATAAATCACCCACCCACCGATACTGCACAGACA
AATTTGTACACAAGGACCGACACAACAACAAGTGTGACAACAGAAGATATAAATAGAACC
TTCAAACCAATGATAGGGCCAAGGCCCCTTGTCAATGGTCAGCAGGGGAGAATTGATTAT
TATTGGTCGGTATTAAAACCAGGTCAGACATTGCGAATAAGATCCAATGGGAATCTAATT
GCTCCATGGTATGGACACATTCTTTCAGGAGAGAGCCACGGAAGAATCCTGAAGACTGAT
TTAAACAGTGGTAACTGTGTAGTGCAATGTCAGACTGAAAGAGGTGGCTTAAACACCACA
TTGCCGTTCCACAATGTCAGTAAATATGCATTTGGAAACTGCCCAAAGTATGTTGGAGTA
AAGAGTCTCAAACTGGCAGTTGGTCTAAGAAATGTGCCTGCTAGATCAAGTAGAGGACTA
TTTGGGGCTATAGCTGGTTTCATAGAGGGAGGTTGGTCAGGGTTAGTCGCTGGTTGGTAT
GGGTTCCAGCATTCAAATGATCAAGGGGTAGGTATGGCTGCAGATAGAGAATCAACTCAA
AGGGCAATTGACAAAATAACATCCAAAGTGAATAATATAGTCGATAAAATGAACAAGCAG
TATGAAATTATTGATCATGAATTCAGCGAGGCTGAAACTAGACTCAATATGATCAATAAT
AAGATTGATGATCAAATACAAGACATATGGGCTTATAACGCAGAATTGCTAGTGCTGCTT
GGAAATCAGAAAACACTCGATGAACATGATGCAAATGTAAACAATCTATATAACAAAGTG
AAGAGGGCACTGGGTTCCAATGCCATGGAAGACGGGAAAGGATGTTTTGAGCTATACCAT
AAATGTGATGATCAGTGCATGGAGACAATTCGGAACGGGACCTATAACAGGAGAAAGTAT
AAAGAGGAAGCAAAACTAGAAAGACAGAAAATAGAAGGGGTCAAGCTGGAATCTGAAGGA
ACTTACAAAATCCTCACCATTTATTCGACTGTCGCCTCATCTCTTGTGATTGCAATGGGG
TTTGCTGCCTTCTTGTTCTGGGCCATGTCCAATGGATCTTGCAGATGCAACATTTGTATA
TAA
>gi|54124928|gb|AY743216.1| Influenza A virus (A/Chicken/Shanghai/F/98(H9N2)) hemagglutinin (HA) mRNA, complete cds
AGCAAAAGCAGGGGAATTTCACAACCAGTCAAAATGGAAACAATATCACTAATAGCTATA
CTACTAGTAGTAACAGTAAGCAATGCAGATAAAATCTGCATCGGCTACCAATCAACAAAC
TCCACAGAAACTGTGGATACGCTAACAGAAAACAATGTCCCTGTGACACATGCTAAAGAA
TTGCTCCACACAGAGCACAATGGGATGCTGTGTGCAACAAATCTGGGACATCCTCTCATT
CTAAACACCTGTACCATTGAAGGACTGATCTATGGCAACCCTTCTTGTGATCAGCTGTTG
GGAGGAGGAAAATGGTCCTACATCGTCGAAAGACCATCGGCCGTTAATGGAATGTGTTAC
CCCGGGAATGTAGAAAACCTAGAGGAACTAAGATCACTCTTTAGTTCTGCTAGTTCCTAC
CAAAAAATTCAGATCTTTCCAGACACGATCTGGAATGTGTCTTACAGTGGAACAAGCAAA
GCATGTTCAGATTCATTCTACAGGAGCATGAGATGGCTGACTCAAAAGAACAACGCTTAC
CCTATTCAAGACGCCCAATACACAAATAATAGAGGAAAGAGCATTCTTTTCATGTGGGGC
ATAAATCACCCACCCACCGATACTGCACAGACAAATTTGTACACAAGGACCGACACAACA
ACAAGTGTGACAACAGAAGATATAAATAGAACCTTCAAACCAATGATAGGGCCAAGGCCC
CTTGTCAATGGTCAGCAGGGGAGAATTGATTATTATTGGTCGGTATTAAAACCAGGTCAG
ACATTGCGAATAAGATCCAATGGGAATCTAATTGCTCCATGGTATGGACACATTCTTTCA
GGAGAGAGCCACGGAAGAATCCTGAAGACTGATTTAAACAGTGGTAACTGTGTAGTGCAA
TGTCAGACTGAAAGAGGTGGCTTAAACACCACATTGCCGTTCCACAATGTCAGTAAATAT
GCATTTGGAAACTGCCCAAAGTATGTTGGAGTAAAGAGTCTCAAACTGGCAGTTGGTCTA
AGAAATGTGCCTGCTAGATCAAGTAGAGGACTATTTGGGGCTATAGCTGGTTTCATAGAG
GGAGGTTGGTCAGGGTTAGTCGCTGGTTGGTATGGGTTCCAGCATTCAAATGATCAAGGG
GTAGGTATGGCTGCAGATAGAGAATCAACTCAAAGGGCAATTGACAAAATAACATCCAAA
GTGAATAATATAGTCGATAAAATGAACAAGCAGTATGAAATTATTGATCATGAATTCAGC
GAGGTTGAAACTAGACTCAATATGATCAATAATAAGATTGATGATCAAATACAAGACATA
TGGGCTTATAACGCAGAATTGCTAGTGCTGCTTGAAAATCAGAAAACACTCGATGAACAT
GATGCAAATGTAAACAATCTATATAACAAAGTGAAGAGGGCACTGGGTTCCAATGCCATG
GAAGACGGGAAAGGATGTTTTGAGCTATACCATAAATGTGATGATCAGTGCATGGAGACA
ATTCGGAACGGGACCTATAACAGGAGAAAGTATAAAGAGGAAGCAAAACTAGAAAGACAG
AAAATAGAAGGGGTCAAGCTGGAATCTGAAGGAACTTACAAAATCCTCACCATTTATTCG
ACTGTCGCCTCATCTCTTGTGATTGCAATGGGGTTTGCTGCCTTCTTGTTCTGGGCCATG
TCCAATGGATCTTGCAGATGCAACATTTGTATATAATTGGCAAAAACACCCTTGTTTCTA
CT
>gi|30385728|gb|AY281745.1| Influenza A virus (A/Chicken/Shanghai/1/02(H9N2)) hemagglutinin mRNA, complete cds
ATGGAAGTAGTATCACTAATAACTATACTACTAGTAGTAACAGTAAGCAATGCAGATAAA
ATCTGCATCGGCTACCAATCAACAAACTCCACAGAAACTGTAGACACGCTAACAGAAAAC
AATGTTCCTGTGACACATGCCAAAGAATTGCTCCACACAGAGCACAATGGGATGCTATGT
GCAACAAATCTGGGACATCCTCTTATTCTAGACACCTGTAACATTGAAGGACTAATCTAT
GGCAACCCTTCCTGTGATCTACTGTTGGGAGGAAGAGAATGGTCCTACATCGTCGAAAGA
CCATCGGCTGTCAATGGATTGTGTTACCCCGGGAATGTAGAAAACCTAGAAGAACTAAGG
TCACTTTTTAGTTCTGCTAGTTCTTACCAAAGAATCCAGATCTTTCCAGACACAATCTGG
AATGTGTCTTACAGTGGGACAAGCAAAGCATGTTCAGATTCATTCTACAGAAGCATGAGA
TGGTTGACTCAAAAGAGCAACGCTTACCCTATTCAAGACGCCCAATACACAAATAATAGA
GGGAAGAACATTCTTTTCATGTGGGGCATAAATCACCCACCCACCGATACTGCGCAGACA
AATCTGTACACAAGGACTGACACAACAACAAGTGTGGCGACAGAAGATATAAATAGAACC
TTCAAACCATTGATAGGGCCAAGGCCTCTTGTCAATGGTCTGCAGGGAAGAATTGATTAT
TATTGGTCGATATTGAAACCAGGTCAGACACTGCGAGTAAGATCCAATGGGAATCTAATC
GCTCCATGGTATGGACACGTTCTTTCAGGAGAGAGCCACGGAAGAATACTGAAGACTGAT
TTAAACAGTGGTAACTGTGTAGTGCAATGTCAGACAGAAAGAGGTGGCTTAAATACTACA
TTGCCATTCCAAAATGTAAGTAAGTATGCATTTGGAAACTGCCCAAAATATGTTGGAGTA
AAGAGTCTCAAATTGGCAGTTGGTCTGAGGAATGTGCCTGCTAGATCAAGCAGAGGACTA
TTCGGGGCCATAGCTGGATTCATAGAGGGAGGTTGGTCAGGCCTAGTCGCTGGTTGGTAT
GGGTTCCAGCATTCAAATGACCAAGGGGTTGGTATGGCAGCAGATAGAGACTCAACTCAA
AAGGCAATTGACAAAATAACATCTAAAGTGAATAATATAGTTGATAAAATGAACAAACAG
TATGAAATTATTGATCATGAATTCAGCGAGGTTGAAACTAGACTCAACATGATCAATAAT
AAGATTGATGACCAAATTCAAGACATATGGGCATATAACGCAGAATTGCTAGTGCTGCTT
GAGAACCAGAAAACACTCGATGAGCATGATGCGAATGTGAACAATCTATATAATAAAGTG
AAGAGGGCATTGGGTTCCAATGCAGTGGAAGATGGGAAAGGGTGTTTCGAGCTATACCAT
AAATGTGATGACCAGTGCATGGAAACAATTCGAAACGGGACCTACAACAGGAGAAAGTAT
AAGGAGGAATCAAGACTAGAAAGACAGAAAATAGAAGGGGTCAAGCTGGAATCCGAAGGA
ACTTACAAAATCCTCACCATTTATTCGACTGTCGCCTCATCTCTTGTGATTGCAATGGGG
TTTGCTGCCTTCTTGTTCTGGGCCATGTCCAATGGATCTTGCAGATGCAACATTTGTATA
TAA
>gi|18182729|gb|AF461532.1| Influenza A virus (A/Chicken/Shanghai/F/98(H9N2)) hemagglutinin (HA) mRNA, complete cds
ATGGAAACAATATCACTAATAGCTATACTACTAGTAGTAACAGTAAGCAATGCAGATAAA
ATCTGCATCGGCTACCAATCAACAAACTCCACAGAAACTGTGGATACGCTAACAGAAAAC
AATGTCCCTGTGACACATGCTAAAGAATTGCTCCACACAGAGCACAATGGGATGCTGTGT
GCAACAAATCTGGGACATCCTCTCATTCTAAACACCTGTACCATTGAAGGACTGATCTAT
GGCAACCCTTCTTGTGATCAGCTGTTGGGAGGAGGAAAATGGTCCTACATCGTCGAAAGA
CCATCGGCCGTTAATGGAATGTGTTACCCCGGGAATGTAGAAAACCTAGAGGAACTAAGA
TCACTCTTTAGTTCTGCTAGTTCCTACCAAAGAATTCAGATCTTTCCAGACACGATCTGG
AATGTGTCTTACAGTGGAACAAGCAAAGCATGTTCAGATTCATTCTACAGGAGCATGAGA
TGGCTGACTCAAAAGAACAACGCTTACCCTATTCAAGACGCCCAATACACAAATAATAGA
GGAAAGAGCATTCTTTTCATGTGGGGCATAAATCACCCACCCACCGATACTGCACAGACA
AATTTGTACACAAGGACCGACACAACAACAAGTGTGACAACAGAAGATATAAATAGAACC
TTCAAACCAATGATAGGGCCAAGGCCCCTTGTCAATGGTCAGCAGGGGAGAATTGATTAT
TATTGGTCGGTATTAAAACCAGGTCAGACATTGCGAATAAGATCCAATGGGAATCTAATT
GCTCCATGGTATGGACACATTCTTTCAGGAGAGAGCCACGGAAGAATCCTGAAGACTGAT
TTAAACAGTGGTAACTGTGTAGTGCAATGTCAGACTGAAAGAGGTGGCTTAAACACCACA
TTGCCGTTCCACAATGTCAGTAAATATGCATTTGGAAACTGCCCAAAGTATGTTGGAGTA
AAGAGTCTCAAACTGGCAGTTGGTCTAAGAAATGTGCCTGCTAGATCAAGTAGAGGACTA
TTTGGGGCTATAGCTGGTTTCATAGAGGGAGGTTGGTCAGGGTTAGTCTCTGGTTGGTAT
GGGTTCCAGCATTCAAATGATCAAGGGGTAGGTATGGCTGCAGATAGAGAATCAACTCAA
AGGGCAATTGACAAAATAACATCCAAAGTGAATAATATAGTCGATAAAATGAACAAGCAG
TATGAAATTATTGATCATGAATTCAGCGAGGCTGAAACTAGACTCAATATGATCAATAAT
AAGATTGATGATCAAATACAAGACATATGGGCTTATAACGCAGAATTGCTAGTGCTGCTT
GGAAATCAGAAAACACTCGATGAACATGATGCAAATGTAAACAATCTATATAACAAAGTG
AAGAGGGCACTGGGTTCCAATGCCATGGAAGACGGGAAAGGATGTTTTGAGCTATACCAT
AAATGTGATGATCAGTGCATGGAGACAATTCGGAACGGGACCTATAACAGGAGAAAGTAT
AAAGAGGAAGCAAAACTAGAAAGACAGAAAATAGAAGGGGTCAAGCTGGAATCTGAAGGA
ACTTACAAAATCCTCACCATTTATTCTACTGTCGCCTCATCTCTTGTGATTGCAATGGGG
TTTGCTGCCTTCTTGTTCTGGGCCATGTCCAATGGATCTTGCAGATGCAACATTTGTATA
TAA
>gi|18182715|gb|AF461525.1| Influenza A virus (A/Chicken/Shanghai/4-2/01(H9N2)) hemagglutinin (HA) mRNA, complete cds
ATGGAAACAATATCACTAATAACTATACTACTAGCGGTAACAGTAAGCAATGCAGATAAA
ATCTGCATCGGCTACCAATCAACAAACTCCACAGAAACTGTAGACACACTAACAGAAAAT
AATGTTCCTGTGACACATGCCAAAGAATTACTCCACACAGAGCACAATGGGATGCTGTGT
GCAACAAACCTGGGACATCCTCTCATTCTAGACACTTGTACCATTGAAGGACTGATCTAT
GGCAACCCTTCATGTGACCTACTGTTGGGAGGAAGAGAATGGTCCTACATCGTTGAAAGA
CCATCAGCTGTTAATGGAATGTGTTACCCCGGGAATGTAGAAAACCTAGAGGAACTAAGA
TCACTTTTCAGCTCTGCTAGTTCCTGCCAAAGAATCCAGATCTTTCCAGACACAATCTGG
AATGTGTCCTACAGTGGAACAAGCAAAGCATGTTCAGATTCATTCTACAGGAGCATGAGA
TGGTTGACTCAAAAGAACAACGCTTACCCTATTCAGGACGCCCAATACACAAATAATAGA
GGAAAGAGCATTCTTTTCATGTGGGGCATAAATCACCCACCCACCGATACTGCACAGACT
AATCTGTACACAAGGACTGACACAACAACAAGTGTGGCAACAGAAGATATAAATAGGACC
TTCAAACCATTGATAGGGCCAAGGCCCCTTGTCAATGGTCTACAGGGGAGAATTGATTAT
TATTGGTCAGTATTGAAGCCAGGTCAGACATTGCGAATAAGATCCAATGGGAACCTAATC
GCTCCATGGTATGGACACACTCTTTCAGGAGAAAGCCATGGAAGAATCCTGAAGACTGAT
TTAAAAAGTGGTAACTGTGTAGTGCAATGTCAGACAGAAAGAGGTGGCTTAAATACTACA
TTGCCATTCCACAATGTAAGTAAGTATGCATTTGGAAACTGCCCAAAATATGTTGGAGTA
AAGAGTCTCAAACTGGCAGTTGGTCTGAGGAATGTGCCTGCTAGATCAAGCAGAGGACTA
TTTGGGGCCATAGCTGGATTCATAGAGGGGGGTTGGTCAGGGCTAGTCGCTGGTTGGTAT
GGGTTCCAGCATTCAAATGATCAAGGGGTTGGTATGGCTGCAGATAGAGACTCAACTCAA
AGGGCAATTGACAAAATAACATCCAAGGTGAATAATATAGTCGACAAAATGAACAAACAA
TATGAAATTATTGATCATGAATTCAGCGAGGTTGAAGCTAGACTCAATATGATCAATAAT
AAGATTGATGACCAAATTCAAGACATATGGGCATACAACGCAGAATTGCTAGTGCTGCTT
GAAAACCAGAAAACACTCGATGAGCATGATGCGAATGTAAACAATCTATATAACAAAGTG
AAGAGAGCACTGGGTTCCAACGCAGTGGAAGATGGGAAAGGATGTTTCGAGCTATACCAT
AAATGTGATGATCAGTGCATGGAGACAATTCGGAACGGGACCTATAACAGGAGAAAGTAT
AAAGAGGAATCAAAACTAGAGAGACAGAAAATAGAAGGGGTCAAGCTGGAATCTGAAGGA
ACTTACAAAATCCTCACCATTTATTCGACTGTCGCCTCATCTCTTGTGATTGCAATGGGG
TTTGCTGCCTTCCTTTTCTGGGCCATGTCCAATGGATCTTGCAGATGCAACATTTGTATA
TAA
>gi|18182713|gb|AF461524.1| Influenza A virus (A/Chicken/Shanghai/4-1/01(H9N2)) hemagglutinin (HA) mRNA, complete cds
ATGGAAACAATATCACTAATAACTATACTACTAGCGGTAACAGTAAGCAATGCAGATAAA
ATCTGCATCGGCTACCAATCAACAAACTCCACAGAAACTGTAGACACACTAACAGAAAAT
AATGTTCCTGTGACACATGCCAAAGAATTACTCCACACAGAGCACAATGGGATGCTGTGT
GCAACAAACCTGGGACATCCTCTCATTCTAGACACTTGTACCATTGAAGGACTGATCTAT
GGCAACCCTTCATGTGACCTACTGTTGGGAGGAAGAGAATGGTCCTACATCGTTGAAAGA
CCATCAGCTGTTAATGGAATGTGTTACCCCGGGAATGTAGAAAACCTAGAGGAACTAAGA
TCACTTTTCAGCTCTGCTAGTTCCTACCAAAGAATCCAGATCTTTCCAGACACAATCTGG
AATGTGTCCTACAGTGGAACAAGCAAAGCATGTTCAGATTCATTCTACAGGAGCATGAGA
TGGTTGACTCAAAAGAACAACGCTTACCCTATTCAGGACGCCCAATACACAAATAATAGA
GGAAAGAGCATTCTTTTCATGTGGGGCATAAATCACCCACCCACCGATACTACACAGACT
AATCTGTACACAAGGACTGACACAACAACAAGTGTGGCAACAGAAGATATAAATAGGACC
TTCAAACCATTGATAGGGCCAAGGCCCCTTGTCAATGGTCTGCAGGGGAGAATTGATTAT
TATTGGTCAGTATTGAAACCAGGTCAGACATTGCGAATAAGATCCAATGGGAACCTAATC
GCTCCATGGTATGGACACATTCTTTCAGGAGAAAGCCATGGAAGAATCCTGAAGACTGAT
TTAAAAAGTGGTAACTGTGTAGTGCAATGTCAGACAGAAAGAGGTGGCTTAAATACTACA
TTGCCATTCCACAATGTAAGTAAGTATGCATTTGGAAACTGCCCAAAATATGTTGGAGTA
AAGAGTCTCAAACTGGCAGTTGGTCTGAGGAATGTGCCTGCTAGATCAAGCAGAGGACTA
TTTGGGGCCATAGCTGGATTCATAGAGGGGGGTTGGTCAGGGCTAGTCGCTGGTTGGTAT
GGGTTCCAGCATTCAAATGATCAAGGGGTTGGTATGGCTGCAGATAGAGACTCAACTCAA
AGGGCAATTGACAAAATAACATCCAAGGTGAATAATATAGTCGACAAAATGAACAAACAA
TATGAAATTATTGATCATGAATTCAGCGAGGTTGAAGCTAGACTCAATATGATCAATAAT
AAGATTGATGACCAAATTCAAGACATATGGGCATACAACGCAGAATTGCTAGTGCTGCTT
GAAAACCAGAAAACACTCGATGAGCATGATGCGAATGTAAACAATCTATATAACAAAGTG
AAGAGAGCACTGGGTTCCAACGCAGTGGAAGATGGGAAAGGATGTTTCGAGCTATACCAT
AAATGTGATGATCAGTGCATGGAGACAATTCGGAACGGGACCTATAACAGGAGAAAGTAT
AAAGAGGAATCAAAACTAGAGAGACAGAAAATAGAAGGGGTCAAGCTGGAATCTGAAGGA
ACTTACAAAATCCTCACCATTTATTCGACTGTCGCCTCATCTCTTGTGATTGCAATGGGG
TTTGCTGCCTTCCTTTTCTGGGCCATGTCCAATGGATCTTGCAGATGCAACATTTGTATA
TAA
>gi|20086321|gb|AY083841.1| Influenza A virus (A/Chicken/Shanghai/4/01(H9N2)) hemagglutinin (HA) mRNA, complete cds
ATGGAAACAATATCACTAATAACTATACTACTAGTAGTAACAGTAAGCAATGCAGATAAA
ATCTGCATCGGCTACCAATCAACAAACTCCACAGAAACTGTAGACACACTAACAGAAAAC
AATGTTCCTGTGACACATGCCAAAGAATTACTCCACACAGAGCACAATGGGATGCTGTGT
GCAACAAACCTAGGACATCCTCTCATTCTAGACACCTGTACCATTGAAGGACTGATCTAT
GGCAACCCTTCCTGTGATCTACTGTTGGGAGGGAGAGAATGGTCCTACATCGTTGAAAGA
CCATCAGCTGTTAATGGAATGTGTTACCCCGGGAATGTAGAAAACCTAGAGGAATTAAGG
TCACTTTTTAGCTCAGCTAGTTCCTACCAAAGAATCCAGATCTTTCCAGACACAATCTGG
AATGTGTCCTACAGTGGAACAAGCAAAGCATGTTCAGATTCATTCTACAGGAGCATGAGA
TGGTTGACTCAAAAGAACGACGCTTACCCTATTCAGGACGCCCAATACACAAATAATAGA
GAAAAGAGCATTCTTTTCATGTGGGGCATAAATCACCCACCCACCGATACTGCACAGACT
AATCTGTACACAAGGACTGACACAACAACAAGTGTGGCAACAGAAGATATAAATAGGACC
TTCAAACCATTGATAGGGCCAAGGCCCCTTGTCAATGGTCTGCAGGGGAGAATTGATTAT
TATTGGTCAGTATTGAAACCAGGTCAGACATTGCGAATAAGATCCAATGGAAACCTAATC
GCTCCATGGTATGGACACATTCTTTCAGGAGAAAGCCATGGAAGAATCCTGAAGACTGAT
TTAAAAAGTGGTAACTGTGTAGTGCAATGTCAGACAGAAAGAGGTGGCTTAAATACTACA
TTGCCATTCCACAATGTCAGTAAGTATGCATTTGGAAACTGCCCAAAATATGTTGGAGTA
AAGAGTCTCAAACTGGCAGTTGGTCTGAGGAGTGTGCCTGCTAGATCAAGCAGAGGACTA
TTTGGGGCCATAGCTGGATTCATAGAGGGAGGTTGGTCAGGGCTAGTCGCTGGTTGGTAT
GGGTTCCAGCATTCAAATGATCAAGGGGTTGGTATGGCTGCAGATAGAGACTCAACTCAA
AGGGCAATTGACAAAATAACATCCAAGGTGAATAATATAGTCGACAAAATGAACAAACAA
TATGAAATTATTGATCATGAATTCAGCGAGGTTGAAGCTAGACTCAATATGATTAATAAT
AAGATTGACGATCAAATTCAAGACATATGGGCATACAACGCAGAATTGCTAGTGCTGCTT
GAAAACCAGAAAACACTCGATGAACATGATGCGAATGTAAACAATCTATATAACAAAGTG
AAGAGGGCACTGGGTTCCAACGCAATGGAAGATGGGAAAGGATGTTTCGAGCTATACCAT
AAATGTGATGATCAGTGCATGGAGACAATTCGGAACGGGACCTATAACAGGAGAAAGTAT
AAGGAGGAATCGAGACTAGAGAGACAGAAAATAGAAGGGGTCAAGCTGGAATCTGAAGGA
ACTTACAAAATCCTCACCATTTATTCGACTGTCGCCTCATCTCTTGTGATTGCAATGGGG
TTTGCTGCCTTCCTTTTCTGGGCCATGTCCAATGGATCTTGCAGATGCAACATTTGTATA
TAA
>gi|20086318|gb|AY083840.1| Influenza A virus (A/Chicken/Shanghai/3/01(H9N2)) hemagglutinin (HA) mRNA, complete cds
ATGGAAACAATATCACTAATAACTATACTACTAGTAGTAACAGTAAGCAATGCAGATAAA
ATCTGCATCGGCTACCAATCAACAAACTCCACAGAAACTGTAGACACACTAACAGAAAAC
AATGTTCCTGTGACACATGCCAAAGAATTACTCCACACAGAGCACAATGGGATGCTGTGT
GCAACAAACCTAGGACATCCTCTCATTCTAGACACCTGTACCATTGAAGGACTGATCTAT
GGCAACCCTTCCTGTGATCTACTGTTGGGAGGGAGAGAATGGTCCTACATCGTTGAAAGA
CCATCAGCTGTTAATGGAATGTGTTACCCCGGGAATGTAGAAAACCTAGAGGAATTAAGG
TCACTTTTTAGCTCAGCTAGTTCCTACCAAAGAATCCAGATCTTTCCAGACACAATCTGG
AATGTGTCCTACAGTGGAACAAGCAAAGCATGTTCAGATTCATTCTACAGGAGCATGAGA
TGGTTGACTCAAAAGAACAACGCTTACCCTATTCAGGACGCCCAATACACAAATAATAGA
GAAAAGAGCATTCTTTTCATGTGGGGCATAAATCACCCACCCACCGATACTGCACAGACT
AATCTGTACACAAGGACTGACACAACAACAAGTGTGGCAACAGAAGATATAAATAGGACC
TTCAAACCATTGATAGGGCCAAGGCCCCTTGTCAATGGTCTGCAGGGGAGAATTGATTAT
TATTGGTCAGTATTGAAACCAGGTCAGACATTGCGAATAAGATCCAATGGAAACCTAATC
GCTCCATGGTATGGACACATTCTTTCAGGAGAAAGCCATGGAAGAATCCTGAAGACTGAT
TTAAAAAGTGGTAACTGTGTAGTGCAATGTCAGACAGAAAGAGGTGGCTTAAATACTACA
TTGCCATTCCACAATGTCAGTAAGTATGCATTTGGAAACTGCCCAAAATATGTTGGAGTA
AAGAGTCTCAAACTGGCAGTTGGTCTGAGGAATGTGCCTGCTAGATCAAGCAGAGGACTA
TTTGGGGCCATAGCTGGATTCATAGAGGGAGGTTGGTCAGGGCTAGTCGCTGGTTGGTAT
GGGTTCCAGCATTCAAATGATCAAGGGGTTGGTATGGCTGCAGATAGAGACTCAACTCAA
AAGGCAATTGACAAAATAACATCCAAGGTGAATAATATAGTCGACAAAATGAACAAACAA
TATGAAATTATTGATCATGAATTCAGCGAGGTTGAAGCTAGACTCAATATGATTAATAAT
AAGATTGACGATCAAATTCAAGACATATGGGCATACAACGCAGAATTGCTAGTGCTGCTT
GAAAACCAGAAAACACTCGATGAACATGATGCGAATGTAAACAATCTATATAACAAAGTG
AAGAGGGCACTGGGTTCCAACGCAATGGAAGATGGGAAAGGATGTTTCGAGCTATACCAT
AAATGTGATGATCAGTGCATGGAGACAATTCGGAACGGGACCTATAACAGGAGAAAGTAT
AAGGAGGAATCGAGACTAGAGAGACAGAAAATAGAAGGGGTCAAGCTGGAATCTGAAGGA
ACTTACAAAATCCTCACCATTTATTCGACTGTCGCCTCATCTCTTGTGATTGCAATGGGG
TTTGCTGCCTTCCTTTTCTGGGCCATGTCCAATGGATCTTGCAGATGCAACATTTGTATA
TAA
>gi|66733538|gb|DQ064378.1| Influenza A virus (A/chicken/Shanghai/10/01(H9N2)) hemagglutinin (HA) gene, complete cds
AGCAAAAGCAGGGGAAGTTCACAACCACTCAAGATGGAAGTAGTATCACTAATAACTATA
CTACTAGCAGTAACAGTAAGCAATGCAGATAAAATCTGCATCGGCTACCAATCAACAAAC
TCCACAGAAACTGTAGACACACTAACAGAAAACAATGTTCCTGTGACACATGCCAAAGAA
TTACTCCACACAGAGCACAATGGGATGCTGTGTGCAACAAACCTGGGACATCCTCTCATT
CTAGACACCTGTACCATTGAAGGACTGATCTATGGCAACCCTTCCTGTGATCTACTGTTG
GGAGGAAGAGAATGGTCCTACATCGTTGAAAGACCATCAGCTGTTAATGGAATGTGTTAC
CCCGGGAATGTAGAAAACCTAGAGGAACTAAGGTCACTTTTTAGCTCTGCTAGTTCCTAC
CAAAGAATACAGATCTTTCCAGACACAATCTGGAATGTGTCCTATAGTGGAACAAGCAAA
GCATGTTCAGATTCATTCTACAGGAGCATGAGATGGTTGACTCAAAAGAACAACGCTTAC
CCTATTCAAGACGCCCAATACACAAATAATAGAGGAAAGAGCATTCTTTTCATGTGGGGC
ATAAATCACCCACCCACCGATACTGCACAGACTAATCTGTACACAAGGACTGACACAACA
ACAAGTGTGGCAACAGAAGATATAAATAGGACCTTCAAACCATTGATAGGGCCAAGGCCC
CTTGTCAATGGTCAGCAGGGGAGAATTGATTATTATTGGTCAGTATTGAAACCAGGTCAG
ACATTGCGAATAAGATCCAATGGGAACCTAATCGCTCCATGGTATGGACACATTCTTTCA
GGAGAAAGCCATGGAAGAATCCTGAAGACTGATTTAAAAAGTGGTAACTGTGTAGTGCAA
TGTCAGACAGAAAGAGGTGGCTTAAATACTACATTGCCATTCCACAATGTCAGTAAGTAT
GCATTTGGAAACTGCCCAAAATATATTGGAGTAAAGAGTCTCAAACTGGCAGTTGGTCTG
AGGAATGTGCCTGCTAGATCAAGCAGAGGACTATTTGGGGCCATAGCTGGATTCATAGAA
GGAGGTTGGTCAGGGCTAGTCGCTGGTTGGTATGGGTTCCAGCATTCAAATGATCAAGGG
GTTGGTATGGCTGCAGATAGAGACTCAACTCAAAAGGCAATTGACAAAATAACATCCAAG
GTGAATAATATAGTCGACAAAATGAACAAACAATATGAAATTATTGATCATGAGTTCAGC
GAGGTTGAAGCTAGACTCAATATGATCAATAATAAGATTGATGACCAAATTCAAGACATA
TGGGCATACAACGCAGAATTGCTAGTGCTGCTTGAAAACCAGAAAACACTCGATGAGCAT
GATGCGAATGTAAACAATCTATATAACAAAGTGAAGAGAGCACTGGGTTCCAACGCAATG
GAAGATGGGAAAGGATGTTTCGAGCTATACCATAAATGTGATGATCAGTGCATGGAGACA
ATTCGGAACGGGACCTATAACAGGAGAAAGTATAAAGAGGAATCAAGACTAGAAAGACAG
AAAATAGAAGGGGTCAAGCTGGAATCTGAAGGAACCTACAAAATCCTCACCATTTATTCG
ACTGTCGCCTCATCTCTTGTGATTGCAATGGGGTTTGCTGCCTTCCTTTTCTGGGCCATG
TCCAATGGATCTTGCAGATGCAACATTTGTATATAATTGGCAAAAACACCCTTGTTTCTA
CT
>gi|474455184|gb|KC779048.1| Influenza A virus (A/swine/Shanghai/Y1/2009(H9N2)) segment 4 hemagglutinin (HA) gene, complete cds
ATGGAAGTAGTATCAGAAATAACTATACTACTAGTAGTAACAGTAAGTAATGCAGATAAA
ATCTGCATCGGCTATCAATCAACAAACTCCACAGAAACTGTAGACACACTAACAGAAAAC
AATGTCCCTGTGACACATGCCAAAGAATTGCTCCACACAGAGCATAATGGGATGCTGTGT
GCAACAAGCTTGGGACACCCTCTTATTCTAGACACCTGTACCATTGAAGGACTAATCTAT
GGCAATCCTTCTTGTGATCTATTGTTGGGAGGAAGAGAATGGTCCTATATCGTCGAGAGA
CCATCAGCTGTTAACGGATTGTGTTATCCCGGGAATGTAGAAAATCTAGAAGAGCTAAGG
TCACTTTTTAGTTCTGCTAGGTCTTATCAAAGGATCCAGATTTTCCCAGACACAATCTGG
AATGTGTCTTACAGTGGGACAAGCAAAGCATGTTCAGATTCATTCTACAGAAGCATGAGA
TGGTTGACTCAAAAGAACAACGCTTACCCTATTCAAGACGCCCAATACACAAATAATCAA
GAAAAGAACATTCTTTTCATGTGGGGCATAAACCACCCACCCACCGATACTGCGCAGACA
AATCTGTACACAAGAACCGACACAACAACGAGTGTGGCAACAGAAGAAATAAATAGGACC
TTCAAACCATTGATAGGACCAAGGCCTCTTGTCAACGGTTTGCAGGGAAGAATTGATTAT
TATTGGTCGGTATTGAAACCGGGTCAAACACTACGAATAAGATCTAATGGGAATCTAATA
GCTCCATGGTATGGACACATTCTTTCAGGAGAGAGCCACGGAAGAATCCTGAAGACTGAT
TTAAAAAGGGGTAGCTGCACAGTGCAATGTCAGACGGAAAAAGGTGGATTAAACACAACA
TTGCCATTCCAAAACGTAAGTAAGTATGCATTTGGAAACTGCTCGAAATACATTGGCATA
AAGAGTCTCAAACTTGCAGTTGGTCTGAGGAATGTGCCTTCTAGATCTAGTAGAGGACTA
TTCGGGGCCATAGCAGGATTCATAGAGGGAGGTTGGTCAGGACTAGTTGCTGGTTGGTAT
GGATTCCAGCATTCAAATGACCAAGGGGTTGGTATGGCAGCAGATAGAGACTCAACCCAA
AAGGCAATTGATAAAATAACATCCAAAGTGAACAACATAGTCGACAAAATGAACAAGCAG
TATGAAATTATTGATCATGAATTCAGCGAGGTTGAAACTAGACTTAACATGATAAATAAT
AAGATTGATGATCAAATCCAAGATATATGGGCATATAATGCAGAATTGCTAGTTCTGCTT
GAAAACCAGAAAACACTCGATGAGCATGATGCAAATGTAAACAATCTATATAATAAAGTG
AAGAGGGCATTGGGTTCCAATGCAGTGGAAGATGGAAAAGGATGTTTCGAGCTATACCAC
AAATGTGATGACCAGTGCATGGAGACAATTCGGAACGGGACCTACAACAGGAGGAGGTAT
CAAGAGGAATCAAAATTAGAAAGACAGAAAATAGAGGGGGTCAAGCTGGAATCTGAAGGA
ACTTACAAAATCCTCACCATTTATTCGACTGTCGCCTCGTCTCTTGTGATTGCAATGGGG
TTTGCTGCCTTCTTGTTCTGGGCCATGTCCAATGGGTCTTGCAGATGCAACATTTGTATA
TAA
>gi|474455012|gb|KC768041.1| Influenza A virus (A/duck/Shanghai/C164/2009(H9N2)) segment 4 hemagglutinin (HA) gene, complete cds
ATGGAAGTAGTATCACTAATAACTATGCTACTAGTAGTAACAGTAAGCAATGCAGATAAA
ATCTGCATCGGCTACCAATCAACAAACTCCACAGAAACTGTAGACACACTAACAGAAAAC
AATGTCCCTGTAACACATGCCAAAGAATTGCTCCACACAGAGCATAATGGGATGCTGTGT
GCAACAAGCTTGGGACATCCTCTTATTCTAGACACCTGTACCATTGAAGGACTAATCTAT
GGCAATCCTTCTTGTGATCTACTGTTGGGAGGAAGAGAATGGTCCTATATCGTCGAGAGA
CCAACGGCTGTTAATGGATTGTGTTACCCCGGGAATGTAGAAAATCTAGAAGAGCTAAGA
TCACTTTTTAGTTCTGCTAGTTCCTACCAAAGGATCCAGATTTTTCCAGACACAATCTGG
AATGTGTCTTACAGTGGGACGAGCAAAGCATGTTCAGATTCATTTTACAGAAGCATGAGA
TGGTTGACTCAAAAGAACAACGCTTACCCTATTCAAGACGCTCAATACACAAATAACCAA
GAAAAGAACATTCTTTTCATGTGGGGCATAAATCATCCACCCACCGATACTGCGCAGACA
AATCTGTACACAAGGACCGACACAACAACGAGTGTGGCAACTGAAGAAATAAATAGGACC
TTCAAACCATTGATAGGACCAAGGCCTCTTGTCAATGGTTTGCAGGGAAGAATTGACTAT
TATTGGTCGGTATTGAAACCGGGTCAAACACTGCGAATAAGATCCAATGGGAATCTAATA
GCTCCATGGTATGGACACATTCTTTCAGGAGAGAGCCATGGAAGAATCCTGAAGACTGAT
TTAAAGAGGGGTAGCTGCACAGTGCAATGTCAGACAGAAAAAGGTGGCTTAAACACAACA
TTGCCATTCCAAAACGTAAGTAAGTATGCATTTGGAAACTGCTCGAAATACATTGGAATA
AAGAGTCTCAAACTTGCAGTTGGTCTGAGGAATGTGCCTTCTAGATCTAGTAGAGGGCTA
TTCGGAGCCATAGCAGGGTTCATAGAGGGAGGTTGGTCAGGACTAGTTGCTGGTTGGTAT
GGATTCCAGCATTCAAATGACCAAGGGGTTGGTATGGCAGCAGATAGAGACTCAACCCAA
AAGGCAATTGATAAAATAACATCCAAAGTGAATAACATAGTTGACAAAATGAACAAGCAG
TATGAAATTATTGATCATGAATTCAGCGTGGTTGAAACTAGACTTAACATGATCAATAAT
AAGATTGATGATCAAATCCAAGACATATGGGCATATAATGCAGAATTGCTAGTTCTGCTT
GAAAACCAGAAAACACTCGATGAGCATGATGCAAATGTAAACAATCTATATAATAAAGTG
AAGAGGGCATTGGGTTCCAATGCGGTGGAAGATGGGAAAGGATGTTTCGAGCTATACCAC
AAATGTGATGACCAGTGCATGGAGACAATTCGGAATGGGACCTACAACAGGAGGAGGTAT
CAAGAGGAATCAAAGTTAGAAAGACAGAAAATAGAGGGGGTCAAGCTGGAATCTGAAGGA
ACTTACAAAATTCTCACCATTTATTCGACTGTCGCCTCATCTCTTGTGATTGCAATGGGG
TTTGCTGCCTTCTTGTTCTGGGCCATGTCCAATGGGTCTTGCAGATGCAACATTTGTATA
TAA
>gi|474455010|gb|KC768040.1| Influenza A virus (A/duck/Shanghai/C163/2009(H9N2)) segment 4 hemagglutinin (HA) gene, complete cds
ATGGAAGTAGTATCACTAATAACTATGCTACTAGTAGTAACAGTAAGCAATGCAGATAAA
ATCTGCATCGGCTACCAATCAACAAACTCCACAGAAACTGTAGACACACTAACAGAAAAC
AATGTCCCTGTGACACATGCCAAAGAATTGCTCCACACAGAGCATAATGGGATGCTGTGT
GCAACAAGCTTGGGACATCCTCTTATTCTAGACACCTGTACCATTGAAGGACTAATCTAT
GGCAATCCTTCTTGTGATCTACTGTTGGGAGGAAGAGAATGGTCCTATATCGTCGAGAGA
CCAACGGCTGTTAATGGATTGTGTTACCCCGGGAATGTAGAAAATCTAGAAGAGCTAAGA
ACACTTTTTAGTTCTGCTAGTTCTTATCAAAGGATCCAGATTTTTCCAGACACAATCTGG
AATGTGTCTTACAGTGGGACGAGCAAAGCATGTTCAGATTCATTTTACAGAAGCATGAGA
TGGTTGACTCAAAAGAACAACGCTTACCCTATTCAAGACGCTCAATACACAAATAATCAA
GAAAAGAACATTCTTTTCATGTGGGGCATAAATCATCCACCCACCGATACTGCGCAGACA
AATCTGTACACAAGGACAGACACAACAACGAGTGTGGCAACAGAAGAAATAAATAGGACC
TTCAAACCATTGATAGGACCAAGGCCTCTTGTCAATGGTTTGCAGGGAAGAATTGACTAT
TATTGGTCGGTATTGAAACCGGGTCAAACACTGCGAATAAGATCCGATGGGAATCTAATA
GCTCCATGGTATGGGCACATTCTTTCAGGAGAGAGCCACGGAAGAATCCTGAAGACTGAT
TTAAAGAGGGGTAGCTGCACAGTGCAATGTCAGACAGAAAAAGGTGGCTTGAACACAACA
TTGCCATTCCAAAACGTAAGTAAGTATGCATTTGGAAACTGCTCGAAATATATTGGAATA
AAGAGTCTCAAACTTGCAATTGGTCTGAGAAATGTGCCTTCTAGATCTAGTAGAGGGCTA
TTCGGAGCCATAGCAGGGTTCATAGAGGGAGGTTGGTCAGGACTAGTTGCTGGTTGGTAT
GGATTCCAGCATTCAAATGACCAAGGGGTTGGTATGGCAGCAGATAGAGACTCAACCCAA
AAGGCAATTGATAAAATAACATCCAAAGTTAATAACATAGTTGACAAAATGAACAAGCAG
TATGAAATTATTGATCATGAGTTCAGCGTGGTTGAAACTAGACTTAACATGATCAATAAT
AAGATTGATGATCAAATCCAAGACATATGGGCATATAATGCAGAATTGCTAGTTCTGCTT
GAAAACCAGAAAACACTCGATGAGCATGATGCAAATGTAAACAATCTATATAATAAAGTG
AAGAGGGCATTAGGTTCCAATGCGGTGGAAGATGGGAAAGGATGTTTCGAGCTATACCAC
AAATGTGATGACCAGTGCATGGAGACAATTCGGAACGGGACCTACAACAGGAGGAAGTAT
CAAGAGGAATCAAAGTTAGAAAGACAAAAAATAGAGGGGGTCAAGCTGGAATCTGAAGGA
ACTTATAAAATTCTCACCATTTATTCGACTGTCGCCTCATCTCTTGTGATTGCAATGGGG
TTTGCTGCCTTCTTGTTCTGGGCCATGTCCAATGGGTCTTGCAGATGCAACATTTGTATA
TAA
>gi|474455008|gb|KC768039.1| Influenza A virus (A/duck/Shanghai/C60/2007(H9N2)) segment 4 hemagglutinin (HA) gene, complete cds
ATGGAAGTAGTATCACTAATAACTATGCTACTAGTAGTAACAGTAAGCAATGCAGATAAA
ATCTGCATCGGCTACCAATCAACAAACTCCACAGAAACTGTAGACACACTAACAGAAAAC
AATGTCCCTGTGACACATGCCAAAGAATTGCTCCACACAGAGCATAATGGGATGCTGTGT
GCAACAAGCTTGGGACATCCTCTTATTCTAGACACCTGTACCATTGAAGGACTAATCTAT
GGCAATCCTTCTTGTGATCTACTGTTGGGAGGAAGAGAATGGTCCTATATCGTCGAGAGA
CCATCGGCTGTTAATGGATTGTGTTACCCCGGGAATGTAGAAAATCTAGAAGAGCTAAGG
TCACTTTTTAGTTCTGCTAGGTCTTATCAAAGGATCCAGATTTTTCCAGACACAATCTGG
AATGTGTCTTACAGTGGGACAAGCAAGGCATGTTCAGATTCATTCTACAGAAGCATGAGA
TGGTTGACCCAAAAGAACAACACTTACCCTATTCAAGACGCCCAATACACAAATAATCAA
GAAAAGAACATTCTTTTCATGTGGGGCATAAATCACCCACCCACCGATACTACGCAGACA
AATCTGTACACAAGAACCGACACAACAACAAGTGTGGCAACAGAAGAAATAAATAGGACC
TTCAAACCATTGATAGGACCAAGGCCTCTTGTCAATGGTTTGCAGGGAAGAATTGACTAT
TATTGGTCGGTATTGAAACCGGGTCAAACACTGCGAATAAGATCCAATGGGAATCTAATA
GCTCCATGGTATGGACACATTCTTTCAGGAGAGAGCCACGGAAGAATCCTGAAGACTGAT
TTAAAAAGGGGTAGCTGCACAGTGCAATGTCAGACAGAAAAAGGTGGCTTAAACACAACA
TTGCCATTCCAAAACGTAAGTAAGTATGCATTTGGAAACTGCTCGAAATATATTGGAATA
AAGAGTCTCAAACTTGCAGTTGGTCTGAGAAATGTGCCTTCTAGATCTAGTAGAGGACTA
TTCGGGGCCATAGCAGGATTCATAGAGGGAGGTTGGTCAGGACTAGTTGCTGGTTGGTAT
GGATTCCAGCATTCAAATGACCAAGGGGTTGGTATGGCAGCAGATAGAGACTCAACCCAA
AAGGCAATTGATAAAATAACATCCAAAGTGAATAACATAGTCGACAAAATGAACAAGCAG
TATGAAATTATTGATCATGAATTCAGCGAGGTTGAAACTAGACTTAATATGATCAATAAT
AAGATTGATGATCAAATCCAAGACATATGGGCATATAATGCAGAATTGCTAGTTCTGCTT
GAAAACCAGAAAACACTCGATGAGCATGATGCAAATGTAAACAATCTATATAATAAAGTG
AAGAGGGCATTGGGTTCCAATGCGGTGGAAGATGGGAAAGGATGTTTCGAGCTATACCAC
AAATGTGATGACCAGTGCATGGAGACAATTCGGAACGGGACCTACAACAGGAGGAAGTAT
CAAGAGGAATCAAAATTAGAAAGACAGAAAATAGAGGGGGTCAAGCTGGAATCTGAAGGA
ACTTACAAAATCCTCACCATTTATTCGACTGTCGCCTCATCTCTTGTGATTGCAATGGGG
TTTGCTGCCTTCTTGTTCTGGGCCATGTCCAATGGGTCTTGCAGATGCAACATTTGTATA
TAA
>gi|442796624|gb|KC417048.1| Influenza A virus (A/chicken/Shanghai/C3/2012(H9N2)) segment 4 hemagglutinin (HA) gene, complete cds
ATGGAAGTAGTATCACTAATATATATACTACTAGTAGCAACAGTAAGCTATGCAGATAAG
ATCTGCATCGGCTATCAATCAACAAACTCCACAGAAACTGTGGACACACTAACAGAAAAC
AATGTCCCTGTGACACATGCCAAAGAACTGCTCCACACAGAGCATAATGGGATGCTGTGT
GCAACAAGCTTGGGAAACCCTCTTATTCTAGACACCTGCACCATTGAAGGACTAATCTAT
GGCAATCCTTCTTGTGATCTATTGTTGGGAGGAAGAGAATGGTCCTATATCGTCGAGAGA
CCATCAGCTGTTAACGGATTGTGTTATCCCGGGAATGTAGAAAATCTAGAAGAGCTAAGG
TCACTTTTTAGTTCTGCTAGGTCTTATCAAAGGATCCAGATTTTCCCAGACACAATCTGG
AATGTGTCTTACAGTGGGACAAGCAAAGCATGTTCAGATTCATTCTACAGAAGCATGAGA
TGGTTGACTCAAAAGAACAACGCTTATCCTATCCAAGACGCCCAATACACAAATAATCAA
GAGAAGAACATTCTTTTCATGTGGGGCATAAATCACCCACCCACCGATACTGTGCAGACA
AATCTGTACACAAGAACCGACACAACAACGAGTGTGGCAACAGAAGAAATAAATAGGATC
TTCAAACCATTGATAGGACCAAGGCCTCTTGTCAACGGTTTGATGGGAAGAATTGATTAT
TATTGGTCGGTATTGAAACCTGGTCAAACACTGCGAATAAGATCTGATGGGAATCTAATA
GCTCCATGGTATGGACACATTCTTTCAGGAGAGAGCCACGGAAGAATCCTGAAGACTGAT
TTAAAAAGGGGTAGCTGCACAGTGCAATGTCAGACAGAGAAAGGTGGCTTAAACACAACA
TTGCCATTCCAAAATGTAAGTAAGTATGCATTTGGAAACTGCTCGAAATACATTGGCATA
AAGAGTCTCAAACTTGCAGTTGGTCTGAGGAATGTGCCTTCTAGATCTAGTAGAGGACTA
TTCGGGGCCATAGCAGGATTTATAGAGGGAGGTTGGTCAGGACTAGTTGCTGGTTGGTAT
GGATTCCAGCATTCAAATGACCAAGGGGTTGGTATGGCAGCAGATAGAGACTCAACCCAA
AAGGCAATTGATAAAATAACATCCAAAGTGAATAACATAGTCGACAAAATGAACAAGCAG
TATGAGATTATTGATCATGAATTCAGTGAGGTAGAAACTAGACTTAACATGATCAATAAT
AAGATTGATGATCAAATCCAGGACATATGGGCATATAATGCAGAATTGCTAGTTCTGCTT
GAAAACCAGAAAACACTCGATGAGCATGACGCAAATGTAAACAATCTATATAATAAAGTG
AAGAGGGCGTTGGGTTCCAATGCGGTGGAAGATGGGAAAGGATGTTTCGAGCTATACCAC
AAATGTGATGACCAGTGCATGGAGACAATTCGGAACGGGACCTACAACAGAAGGAAGTAT
CAAGAGGAGTCAAAATTAGAAAGACAGACAATAGAGGGGGTCAAGCTGGAATCTGAAGGA
ACTTACAAAATCCTCACCATTTATTCGACTGTCGCCTCATCTCTTGTGATTGCAATGGGG
TTTGCTGCCTTCTTGTTCTGGGCCATGTCCAATGGATCTTGCAGATGCAACATTTGTATA
TAA
>gi|442796622|gb|KC417047.1| Influenza A virus (A/chicken/Shanghai/C2/2012(H9N2)) segment 4 hemagglutinin (HA) gene, complete cds
ATGGAAGTAGTATCACTAATAATTATACTACTAGTAGCAACAGTAAGCTATGCAGATAAG
ATCTGCATCGGCTATCAATCAACAAACTCCACAGAGACTGTGGACACACTAACAGAAAAC
AATGTCCCTGTGACACATGCCAAAGAACTGCTCCACACAGAGCATAATGGGATGCTGTGT
GCAACAAGCTTGGGAAACCCTCTTATTCTAGACACCTGCACCATTGAAGGACTAATCTAT
GGCAATCCTTCTTGTGATCTATTGTTGGGAGGAAGAGAATGGTCCTATATCGTCGAGAGA
CCATCAGCTGTTAACGGATTGTGTTATCCCGGGAATGTAGAAAATCTAGAAGAGCTAAGG
TCACTTTTTAGTTCTGCTAGGTCTTATCAAAGAATCCAGATTTTCCCAGACACAATCTGG
AATGTGTCTTACAGTGGGACAAGCAAAGCATGTTCAGATTCATTCTACAGAAGCATGAGA
TGGTTGACTCAAAAGAACAACGCTTACCCTATCCAAGACGCCCAATACACAAATAATCAG
GAGAAGAACATTCTTTTCATGTGGGGCATAAATCACCCACCCACCGATACTACGCAGACA
AATCTGTACACAAGAACCGACACAACAACGAGTGTTACAACAGAAGAAATAAATAGGATC
TTCAAACCATTGATAGGACCAAGGCCTCTTGTCAACGGTTTGATGGGAAGAATTGATTAT
TATTGGTCGGTATTGAAACCTGGTCAAACACTGCGAATAAGATCTGATGGGAATCTAATA
GCTCCATGGTATGGACACATTCTTTCAGGAGAGAGCCACGGAAGAATCCTGAAGACTGAT
TTAAAAAGGGGTAGCTGCACAGTGCAATGTCAGACAGAGAAAGGTGGCTTAAACACAACA
TTGCCATTCCAAAATGTAAGTAAGTATGCATTTGGAAACTGCTCGAAATACATTGGCATA
AAGAGTCTCAAACTTGCAGTTGGTCTGAGGAATGTGCCTTCTAGATCTAGTAGAGGACTA
TTCGGGGCCATAGCAGGATTTATAGAGGGAGGTTGGTCAGGACTAGTTGCTGGTTGGTAT
GGATTCCAGCATTCAAATGACCAAGGGGTTGGTATGGTAGCAGATAGAGACTCAACCCAA
AAGGCAATTGATAAAATAACATCCAAAGTGAATAACATAGTCGACAAAATGAACAAGCAG
TATGAAATTATTGATCATGAATTCAGTGAGGTAGAAACTAGACTTAACATGATCAATAAT
AAGATTGATGATCAAATCCAGGATATATGGGCATATAATGCAGAATTGCTAGTTCTGCTT
GAAAACCAGAAAACACTCGATGAGCATGACGCAAATGTAAACAATCTATATAATAAAGTG
AAGAGGGCGTTGGGTTCCAATGCGGTGGAAGATGGGAAAGGATGTTTCGAGCTATACCAC
AAATGTGATGACCAGTGCATGGAGACAATTCGGAACGGGACCTACAACAGAAGGAAGTAT
CAAGAGGAGTCAAAATTAGAAAGACAGAAAATAGAGGGGGTCAAGCTGGAATCTGAAGGG
ACTTACAAAATCCTCACCATTTATTCGACTGTCGCCTCATCTCTTGTGATTGCAATGGGG
TTTGCTGCCTTCTTGTTCTGGGCCATGTCCAATGGATCTTGCAGATGCAACATTTGTATA
TAA
>gi|442796620|gb|KC417046.1| Influenza A virus (A/chicken/Shanghai/C1/2012(H9N2)) segment 4 hemagglutinin (HA) gene, complete cds
ATGGAAGTAGTATCACTAATAACTATACTACTAGTAGCAACAGTAAGCTATGCAGATAAG
ATCTGCATCGGCTATCAATCAACAAACTCCACAGAAACTGTGGACACACTAACAGAAAAC
AATGTCCCTGTGACACATGCCAAAGAACTGCTCCACACAGAGCATAATGGGATGCTGTGT
GCAACAAGCTTGGGAAACCCTCTTATTCTAGACACCTGCACCATTGAAGGACTAATCTAT
GGCAATCCTTCTTGTGATCTATTGTTGGGAGGAAGAGAATGGTCCTATATCGTCGAGAGA
CCATCAGCTGTTAACGGATTGTGTTATCCCGGGAATGTAGAAAATCTAGAAGAGCTAAGG
TCACTTTTTAGTTCTGCTAGGTCTTATCAAAGGATCCAGATTTTCCCAGACACAACCTGG
AATGTGTCTTACAGTGGGACAAGCAAAGCATGTTCAGATTCATTCTACAGAAGCATGAGA
TGGTTGACCCAAAAGAACAACGCTTACCCTATCCAAGACGCCCAATACACAAATAATCAA
GAGAAGAACATTCTTTTCATGTGGGGCATAAATCACCCACCCACCGATACTGCGCAGACA
AATCTGTACACAAGAACCGACACAACAACAAGTGTGGCAACAGAAGAAATAAATAGGATC
TTCAAACCATTGATAGGACCAAGGCCTCTTGTCAACGGCTTGATGGGAAGAATTGATTAT
TATTGGTCGGTATTGAAACCTGGTCAAACACTGCGAATAAGATCTGATGGGAATCTAATA
GCTCCATGGTATGGACACATTCTTTCAGGAGAGAGCCACGGAAGAATCCTGAAGACTGAT
TTAAAAAGGGGTAGCTGCACAGTGCAATGTCAGACAGAGAAAGGTGGCTTAAACACAACA
TTGCCATTCCAAAATGTAAGTAAGTATGCATTTGGAAACTGCTCGAAATACATTGGCATA
AAGAGTCTCAAACTTGCAGTTGGTCTGAGGAATGTGCCTTCTAGATCTAGTAGAGGACTA
TTCGGGGCCATAGCAGGATTTATAGAGGGAGGTTGGTCAGGGCTAGTTGCTGGTTGGTAT
GGATTCCAGCATTCAAATGACCAAGGGGTTGGTATGGCAGCAGATAGAGACTCAACCCAA
AAGGCTATTGATAAAATAACATCCAAAGTGAATAACATAGTCGACAAAATGAACAAGCAG
TATGAAATTATTGATCATGAATTCAGTGAGGTAGAAACTAGACTTAACATGATCAATAAT
AAGATTGATGATCAAATCCAGGATATATGGGCATATAATGCAGAATTGCTAGTTCTGCTT
GAAAACCAGAAAACACTCGATGAGCATGACGCAAATGTAAACAATCTATATAATAAAGTG
AAGAGGGCGTTGGGTTCCAATGCGGTGGAAGATGGGAAAGGATGTTTCGAGCTATACCAC
AAATGTGATGACCAGTGCATGGAGACAATTCGGAACGGGACCTACAACAGAAGGAAGTAT
CAAGAGGAGTCAAAATTAGAAAGACAGAAAATAGAGGGGGTCAAGCTGGAATCTGAAGGA
ACTTACAAAATCCTCACCATTTATTCGACTGTCGCCTCATCTCTTGTGATTGCAATGGGG
TTTGCTGCCTTCTTGTTCTGGGCCATGTCCAATGGATCTTGCAGATGCAACATTTGTATA
TAA
>gi|532808301|gb|KF500977.1| Influenza A virus (A/chicken/Shanghai/020/2013(H9N2)) segment 4 hemagglutinin (HA) gene, complete cds
ATGGAGACAGTATCACTAATAACTATACTACTAGTAGCAACAGTAAGCAATGCAGATAAA
ATCTGCATCGGCTATCAATCAACAAACTCCACAGAAACTGTGGACACACTAACAGAAAGC
AATGTCCCTGTGACACATGCCAAAGAACTGCTCCACACAGAGCATAATGGGATGCTGTGT
GCAACAAGCTTGGGACAACCTCTTATTTTAGACACCTGCACCATTGAAGGGCTAATCTAT
GGCAATCCTTCTTGTGATCTATCGCTGGAAGGAAGAGAATGGTCCTATATCGTCGAGAGA
CCATCAGCTGTTAACGGATTGTGTTACCCCGGGAATGTAGAAAATCTAGAAGAGCTAAGG
TCACTTTTTAGTTCTGCTAGGTCTTATCAAAGAATCCAGATTTTCCCAGACACAATCTGG
AATGTGTCTTACAATGGGACAAGCAAAGCATGCTCAGGTTCATTCTACAGAAGCATGAGA
TGGTTGACTCAAAAGAACAGCGATTACCCTATCCAAGACGCCCAATACACAAATAATCAA
GGGAAGAACATTCTTTTCATGTGGGGCATAAATCACCCACCCACCGATACTACGCAGAGA
GATCTGTACACGAGAACCGACACAACAACGAGTGTGGCAACAGAAGAAATAAATAGGGTC
TTCAAACCATTGATAGGACCAAGGCCTCTTGTCAACGGTTTAATGGGAAGAATTGATTAT
TATTGGTCGGTATTGAAACCGGGTCAAACACTGCGAATAAAATCTGATGGGAATCTAATA
GCTCCATGGTATGGACACATTCTTTCAGGAGAGAGCCACGGAAGAATTCTGAAGACTGAT
TTAAAAAGGGGCAGCTGCACAGTGCAATGTCAGACAGAGAAAGGTGGCTTAAACACAACA
TTGCCATTCCAAAATGTAAGTAAGTATGCATTTGGAAACTGCTCAAAATACATTGGCATA
AAGAGTCTCAAACTTGCAGTTGGTCTGAGGAATGTGCCTTCTAGATCTAGTAGAGGACTA
TTCGGGGCCATAGCAGGGTTTATAGAGGGAGGTTGGTCAGGACTAGTTGCTGGTTGGTAT
GGGTTCCAGCATTCAAATGACCAAGGGGTTGGTATGGCAGCAGATAGAGACTCAACCCAA
AAGGCAATTGATAAAATAACATCCAAAGTGAATAATATAGTCGACAAAATGAACAAGCAG
TATGGAATCATTGATCATGAATTCAGTGAGGTAGAAACTAGACTTAACATGATCAATAAT
AAGATTGATGATCAAATCCAGGATATATGGGCATATAATGCAGAATTGCTAGTTCTACTT
GAAAACCAGAAAACACTCGATGAGCATGACGCAAATGTAAACAATCTATATAATAAAGTA
AAGCGGGCGTTGGGTTCCAATGCGGTGGAAGATGGGAAAGGATGTTTCGAGCTATACCAC
AAATGTGATGACCAATGCATGGAGACAATTCGGAACGGGACCTACAACAGAAGGAAGTAT
CAAGAGGAGTCAAAATTAGAAAGACAGAAAATAGAGGGGGTCAAGCTGGAATCTGAAGGA
ACTTACAAAATCCTCACCATTTATTCGACTGTCGCCTCATCTCTTGTGATTGCAATGGGG
TTTGCTGCCTTCTTGTTCTGGGCCATGTCCAATGGGTCTTGCAGATGCAACATTTGTATA
TAA
