# Supplementary material for: A global phylogenetic analysis in order to determine the host species and geography dependent features present in the evolution of avian H9N2 influenza hemagglutinin
Source: PeerJ. 2014 Oct 30;2:e655. doi: 10.7717/peerj.655 (PMC4217197; doi:10.7717/peerj.655)
Supplement: Supplemental Information 5 — There are two directories one for the protein sequences and a second for the nucleotide sequences. There are also two MEGA files that include the nucleotide alignment (.mas file) and the phylogenetic trees (.mts file). [file peerj-02-655-s005.zip › Raw Nucleotide Data/shantouDNA.fasta]

>gi|513130449|gb|KF188323.1| Influenza A virus (A/chicken/Shantou/22116/2005(H9N2)) segment 4 hemagglutinin (HA) gene, complete cds
ATGGAAACAATATCACTAATGACTATACTACTGATGGCGACAGCAAGCAATGCAGATAAA
ATCTGCATCGGTCACCAGTCAACAAACTCCACAGAAACTGTGGACACGCTAACAGAAACC
AATGTTCCTGTGACACATGCCAAAGAATTGCTCCAAACAGAGCACAATGGAATGCTGTGT
GCGACAAGTCTGGGACATCCCCTCATTCTAGACACATGCACTATTGAAGGACTAATCTAT
GGCAACCCTTCTTGTGACCTGCTGTTGGAGGGAAGAGAATGGTCCTACATAGTCGAAAGA
TCATCAGCTGTAAACGGAACGTGTTACCCTGGGAATGTAGAAAACCTAGAGGAACTCAGG
GCACTTTTTAGTTCCGCCAGTTCCTACCAAAGAATCCAAATCTTCCCAGACACAACATGG
AATGTGACTTACACTGGAACAAGCAGATCATGTTCAGGTTCATTCTACAGGAGTATGAGA
TGGCTGACTCAAAAAAGCGGGTTTTACCCTGTCCAAGACGCCCAATACACAAATAACAGG
GGAAAGAACATCCTTTTCGTGTGGGGTATACATCACCCACCCACCTATACCGACCAAACA
ACTTTGTACATAAGAAACGACACAACAACAAGTGTGACAACAGAGGAGTTGAATAGGACC
TTCAAACCAGTGGTAGGGCCAAGGCTCCTTGTCAATGGTCAGCAGGGGAGAATTGATTAT
TATTGGTCAGTACTAAAACCAGGCCAAACATTGCGAGTAAGATCCAATGGGAATCTAATT
GCTCCATGGTATGGACACGTTCTTTCAGGAGGGAGCCATGGAAGAATCCTGAAGACTGAT
TTAAAAAGTGGCAATTGTGTAGTACAATGTCAGACTGAAAAAGGTGGCTTAAACAGTACA
TTGCCATTCCACAATATCAGTAAATATGCATTTGGAACCTGCCCCAAATATGTAAAAGTC
AATAGTCTCAAACTGGCAGTCGGTCTGAGGAACGTGCCTGCTAGATCAAGTAGAGGACTA
TTTGGAGCTATCGCTGGGTTCATAGAAGGAGGTTGGCCAGGACTAGTAGCTGGCTGGTAT
GGTTTCCAGCATTCAAATGATCAAGGGGTTGGTATGGCTGCAGATAGGGATTCAACTCAA
AAGGCAGTTGATAAAATAACATCCAAGGTGAATAATATAGTTGACAAGATGAACAAGCAA
TATGAAATGATTGATCATGAATTCAGTGAGGTTGAAACTAGACTCAATATGATCAATAAT
AAGATTGATGACCAAATACAAGACGTATGGGCATATAATGCAGAATTGTTAGTACTACTT
GAAAATCAGAAAACACTCGATGAGCATGATGCGAACGTGAACAATCTATACAACAAGGTG
AAGAGGGCACTGGGCTCCAATGCTATGGAAGATGGGAAAGGTTGTTTCGAGTTATACCAT
AAGTGTGATGATCAATGCATGGAAACAATTCGAAACGGGACCTATAATAGGAGAAAATAT
AGAGAGGAATCAAGGTTAGAACGGCAGAGAATAGAAGGGGTTAAACTGGAATNTGAGGGA
ACTTACAAAATCCTCACCATTTATTCGACTGTCGCCTCATCTCTTGTACTTGCGATGGGG
TTTGCTGCCTTCCTGTTCTGGGCCATGTCCAATGGTTCTTGCAGATGCAACATTTGTATA
TAATTAGCAAAAACACCCT
>gi|157382455|gb|CY024728.1| Influenza A virus (A/chicken/Shantou/5319/2001(H9N2)) segment 4 sequence
ATGGAAACATTATCACTAACAACTATACTACTAGTAGTAACAGTAAGCAATGCAGATAAA
ATCTGCATCGGTTACCAATCAACAAACTCCACAGAAACTGTAGACACGCTAACAGAAAAC
AATGTCCCTGTGACACATGCCAAAGAATTGCTCCACACAGAGCACAATGGGATGCTGTGT
GCAACAAATCTGGGACATCCTCTTATTCTAGACACCTGTACCATTGAAGGACTAATCTAT
GGCAACCCTTCTTGTGATCTACTGTTGGGAGGAAGAGAATGGTCCTACATCGTCGAAAGA
CCATCGGCTGTTAATGGATTGTGTTACCCCGGGAATGTAGAAAACATAGAAGAACTAAGG
TCACTTTTTAGTTCTGCTAGTTCTTACCAAAGGATCCAGATCTTTCCAGACACAATCTGG
AATGTGTCTTACAGTGGGACAAGCAAAGCATGTTCAGATTCATTCTACAGAAGCATGAGA
TGGTTGACCCAAAAGAACAACGCTTACCCTATTCAAGACGCCCAATACACAAATAATCGA
GAGAAGAACATTCTTTTCATGTGGGGCATAAATCACCCACCCACCGATACAGCGCAGACA
AATCTGTACACAAGGACTGACACAACAACAAGTGTGGCAACAGAAGATATAAATAGGACC
TTCAAACCATTGATAGGGCCAAGGCCTCTTGTCAATGGTCTACAGGGAAGAATTGATTAT
TATTGGTCGGTATTGAAACCAGGTCAAACACTGCGAGTAAGGTCCAATGGGAATCTAATC
GCTCCATGGTATGGACACATTCTTTCAGGAGAGAGCCATGGAAGAATCCTGAAGACTGAT
TTAAAAAGTGGTAACTGTGCAGTGCAATGTCAGACAGAAAAAGGTGGCTTAAATACAACA
TTGCCATTCCAAAATGTAAGTAAGTACGCATTTGGAAACTGCCCGAAATATGTTGGAGTA
AAGAGTCTCAAACTGGCAGTTGGTCTGAGGAATGTGCCTGCTAGATCAAGTAGAGGACTA
TTCGGGGCCATAGCTGGATTCATAGAGGGAGGTTGGTCAGGGCTAGTTGCTGGTTGGTAT
GGGTTCCAGCATTCAAATGATCAAGGGGTTGGTATGGCAGCAGATAGAGACTCAACTCAA
AAGGCAATTGACAAAATAACATCCAAAGTGAATAACATAGTCGATAAAATGAACAAACAG
TATGAAATTATTGATCATGAATTCAGCGAAGTTGAAACTAGACTCAACATGATCAATAAT
AAGATTGATGACCAAATCCAAGACATATGGGCATATAACGCAGAATTGCTAGTGCTGCTT
GAAAACCAGAAAACACTCGATGAGCATGATGCGAATGTAAACAATCTATATAATAAAGTG
AAGAGGGCATTGGGTTCCAATGCAGTGGAAGATGGGAAAGGATGTTTCGAGCTATACCAT
AAATGTGATGACCAGTGCATGGAGACAATTCGGAATGGGACCTACAACAGGAGGAAGTAT
AAAGAGGAATCCAAATTAGAAAGACAGAAAATAGAAGGGGTCAAGCTGGAATCTGAAGGA
ACTTACAAAATCCTCACCATTTATTCGACTGTCGCCTCATCTCTT
>gi|157382436|gb|CY024720.1| Influenza A virus (A/chicken/Shantou/5028/2001(H9N2)) segment 4 sequence
ATGGAAACATTACCACTAATAACTATACTACTAGTAGTAACAGTAAGCAATGCAGATAAA
ATCTGCATCGGTTACCAATCAACAAACTCCACAGAAACTGTAGACACGCTAACAGAAAAC
AATGTCCCTGTGACACATGCCAAGGAATTGCTCCACACAGAGCACAATGGGATGCTGTGT
GCAACAAATCTGGGACATCCTCTTATTCTAGACACCTGTACCATTGAAGGACTAATCTAT
GGCAACCCTTCTTGTGATCTACTGTTGGGAGGAAGAGAATGGTCCTACATCGTCGAAAGA
CCATCGGCTGTTAATGGATTGTGTTACCCCGGGAATGTAGAAAACCTAGAAGAACTAAGG
TCACTTTTTAGTTCTGCTAGTTCTTACCAAAGGATCCAGATCTTTCCAGACACAATCTGG
AATGTGTCTTACAGTGGGACAAGCAAAGCATGTTCAGATTCATTCTACAGAAGCATGAGA
TGGTTGACCCAAAAGAACAACGCTTACCCTATTCAAGACGCCCAATACACAAATAATCGA
GGGAAGAACATTCTTTTCATGTGGGGCATAAATCACCCACCCACTGATACAGCGCAGACA
AATCTGTACACAAGGACTGACACAACAACAAGTGTGGCAACAGAAGATATAAGTAGGATC
TTCAAACCATTGATAGGGCCAAGGCCTCTTGTCAATGGTCTACAGGGAAGAATTGATTAT
TATTGGTCGGTATTGAAACCAGGTCAAACACTGCGAGTAAGGTCCAATGGGAATCTAATC
GCTCCATGGTATGGACACATTCTTTCAGGAGAGAGTCATGGAAGAATCCTGAAGACTGAT
TTAAAAAGTGGTAACTGTGCAGTGCAATGTCAGACAGAAAAAGGTGGCTTAAATACAACA
TTGCCATTCCAAAATGTAAGTAAGTACGCATTTGGAAACTGCCCGAAATATGTTGGAGTA
AAGAGTCTCAAACTGGCAGTTGGTCTGAGGAATGTGCCTGCTAGATCAAGTAGAGGACTA
TTCGGGGCCATAGCTGGATTCATAGAGGGAGGTTGGTCAGGGCTAGTTGCTGGTTGGTAT
GGGTTCCAGCATTCAAATGATCAAGGGGTTGGTATGGCAGCAGATAGAGACTCAACTCAA
AAGGCAATTGACAAAATTACATCCAAAGTGAATAACATAGTCGATAAAATGAACAAACAG
TATGAAATTATTGATCATGAATTCAGCGAAGTTGAAAATAGACTCAACATGATCAATAAT
AAGATTGATGACCAAATCCAAGACATATGGGCATATAACGCAGAATTGCTAGTGCTGCTT
GAGAACCAAAAAACACTCGATGAGCATGATGCGAATGTAAACAATCTATATAATAAAGTG
AAGAGGGCATTGGGTTCCAATGCAGTGGAAGATGGAAAAGGATGTTTCGAGCTATACCAT
AAATGTGATGACCAGTGCATGGAGACAATTCGGAACGGGACCTACAACAGGAGGAAGTAT
AAAGAGGAATCCAAATTAGAAAGACAGAAAATAGAAGGGGTAAAGCTGGAATCTGAAGGA
ACTTACAAAATCCTCACCATTTATTCGACTGTCGCCTCATCTCTT
>gi|157382417|gb|CY024712.1| Influenza A virus (A/chicken/Shantou/4208/2001(H9N2)) segment 4 sequence
ATGGAAACATTATCACTAATAACTATACTACTAGTAGTAACAGTAAGCAATGCAGATAAA
ATCTGCATCGGTTACCAATCAACAAACTCCACAGAAACAGTAGACACGCTAACAGAAAAC
AATGTCCCTGTGACACATGCCAAAGAATTGCTCCACACAGAGCACAATGGGATGCTGTGT
GCAACAAATCTGGGACATCCTCTTATTCTAGACACCTGTACCATTGAAGGACTAATCTAT
GGCAACCCTTCTTGTGATCTACTGTTGGGAGGAAGAGAATGGTCCTACATCGTCGAAAGA
CCATCGGCTGTTAATGGATTGTGTTACCCCGGGAATGTAGAAAACCTAGAAGAACTAAGG
TCACTTTTTAGTTCTGCTAGTTCTTACCAAAGGATCCAGATCTTTCCAGACACAATCTGG
AATGTGTCTTACAGTGGGACAAGCAAAGCATGTTCAGATTCATTCTACAGAAGCATGAGA
TGGTTGACCCAAAAGAACAACGCTTACCCTATTCAAGACGCCCAATACACAAATAATCGA
GGGAAAAACATTCTTTTCATGTGGGGCATAAATCACCCACCCACCGATACAGCGCAGACA
AATCTGTACACAAGGACTGACACAACAACAAGTGTGGCAACAGAAGATATAAATAGGACC
TTCAAACCATTGATAGGGCCAAGGCCTCTTGTCAATGGTCTACAGGGAAGAATTGATTAT
TATTGGTCGGTATTGAAACCAGGTCAAACACTGCGAGTAAGGTCCAATGGGAATCTAATC
GCTCCATGGTATGGACACATTCTTTCAGGAGAGAGCCATGGAAGAATCCTGAAGACTGAT
TTAAAAAGTGGTAACTGTGCAGTGCAATGTCAGACAGAAAAAGGTGGCTTGAATACAACA
TTGCCATTCCAAAATGTAAGTAAGTACGCATTTGGAAACTGCCCGAAATATGTTGGAGTA
AAGAGTCTCAAACTGGCAGTTGGTCTGAGGAATGTGCCTGCTAGATCAAGTAGAGGACTA
TTCGGGGCCATAGCTGGATTCATAGAGGGAGGTTGGTCAGGGCTAGTTGCTGGTTGGTAT
GGGTTCCAGCATTCAAATGATCAAGGGGTTGGTATGGCAGCAGATAGAGACTCAACTCAA
AAGGCAATTGACAAAATAACATCCAAAGTTAATAACATAGTCGATAAAATGAACAAACAG
TATGAAATTATTGATCATGAATTCAGCGAAGTTGAAAATAGACTCAACATGATCAATAAT
AAGATTGATGACCAAATCCAAGACATATGGGCATATAACGCAGAATTGCTAGTGCTGCTT
GAAAACCAGAAAACACTCGATGAGCATGATGCGAATGTAAACAATCTATATAATAAAGTG
AAGAGGGCATTGGGTTCCAATGCAGTGGAAGATGGGAAAGGATGTTTCGAGCTATACCAT
AAATGTGATGACCAGTGCATGGAGACAATTCGGAACGGGACCTACAACAGGAGGAAGTAT
AAAGAGGAATCCAAATTAGAAAGACAGAAAATAGAAGGGGTCAAGCTGGAATCTGAAGGA
ACTTACAAAATCCTCACCATTTATTCGACTGTCGCCTCATCTCTT
>gi|157382398|gb|CY024704.1| Influenza A virus (A/chicken/Shantou/3778/2001(H9N2)) segment 4 sequence
ATGGAAACATTATCACTAATAACTATACTACTAGTAGTAACAGTAAGCAATGCAGATAAA
ATCTGCATCGGTTACCAATCAACAAACTCCACAGAAACTGTAGACACGCTAACAGAAAAC
AATGTCCCTGTGACACATGCCAAAGAATTGCTCCACACAGAGCACAATGGGATGCTGTGT
GCAACAAATCTGGGACATCCTCTTATTCTAGACACCTGTACCATTGAAGGACTAATCTAT
GGCAACCCTTCTTGTGATCTACTGTTGGGAGGAAGAGAATGGTCCTACATCGTCGAAAGA
CCATCGGCTGTTAATGGATTGTGTTACCCCGGGAATGTAGAAAACCTAGAAGAACTAAGG
TCACTTTTTAGTTCTGCTAGTTCTTACCAAAGAATCCAGATCTTTCCAGACACAATCTGG
AATGTGTCTTACAGTGGGACAAGCAAAGCATGTTCAGATTCATTCTACAGAAGCATGAGA
TGGTTGACCCAAAAGAACAACGCTTACCCTATTCAAGACGCCCAATACACAAATAATCGA
GGGAAAAACATTCTTTTCATGTGGGGCATAAATCACCCACCCACCGATACAGCGCAGACA
AATCTGTACACAAGGACTGACACAACAACAAGTGTGGCAACAGAAGATATAAATAGGACC
TTCAAACCATTGATAGGGCCAAGGCCTCTTGTCAATGGTCTACAGGGAAGAATTGATTAT
TATTGGTCGGTATTGAAACCTGGTCAAACACTGCGAGTAAGGTCCAATGGGAATCTAATC
GCTCCATGGTATGGACACATTCTTTCAGGAGAGAGCCATGGAAGAATCCTGAAGACTGAT
TTAAAAAGTGGTAACTGTGCAGTGCAATGTCAGACAGAAAAAGGTGGCTTAAATACAACA
TTGCCATTCCAAAATGTAAGTAAGTACGCATTTGGAAACTGCCCGAAATATGTTGGAGTA
AAGAGTCTCAAACTGGCAGTTGGCCTGAGGAATGTGCCTGCTAGATCAAGTAGAGGACTA
TTCGGGGCCATAGCTGGATTCATAGAGGGAGGTTGGTCAGGGCTAGTTGCTGGTTGGTAC
GGGTTCCAGCATTCAAATGATCAAGGGGTTGGTATGGCAGCAGATAGAGACTCAACTCAA
AAGGCAATTGACAAAATAACATCCAAAGTGAATAACATAGTCGATAAAATGAACAAACAG
TATGAAATTATTGATCATGAATTCAGCGAAGTTGAAAATAGACTCAACATGATCAATAAT
AAGATTGATGACCAAATCCAAGACATATGGGCATATAACGCAGAATTGCTAGTGCTGCTT
GAAAACCAGAAAACACTCGATGAGCATGATGCGAATGTAAACAATCTATATAATAAAGTG
AAGAGGGCATTGGGTTCCAATGCAGTGGAAGATGGGAAAGGATGTTTCGAGTTATACCAT
AAATGTGATGACCAGTGCATGGAGACAATTCGGAACGGGACCTACAACAGGAGGAAGTAT
AAAGAGGAATCCAAATTAGAAAGACAGAAAATAGAAGGGGTCAAGCTGGAATCTGAAGGA
ACTTACAAAATCCTCACCATTTATTCGACTGTCGCCTCATCTCTT
>gi|157382379|gb|CY024696.1| Influenza A virus (A/chicken/Shantou/3173/2001(H9N2)) segment 4 sequence
ATGGAAACAGTATCACTAATAACTATACTACTAGTAGTAACAGTAAGCAATGCAGATAAA
ATCTGCATCGGCTACCAATCAACAAACTCCACAGAAACTGTAGACACACTAACAGAAAAC
AATGTCCCTGTGACACATGCCAAAGAATTGCTCCACACAGAGCACAATGGGATGCTGTGT
GCAACAAATTTGGGACATCCTCTTATTCTAGACACCTGTACCATTGAAGGACTAATCTAT
GGCAACCCTTCTTGTGATCTACTGTTGGGAGGAAGAGAATGGTCCTACATCGTCGAAAGA
CCATCGGCTGTTAATGGATTGTGTTACCCCGGGAATGTAGAAAATCTAGAAGAACTAAGG
TCACTTTTTAGTTCTGCTAGTTCTTACCAAAGGATCCAGATCTTTCCAGACACAATCTGG
AATGTGTCTTACAGTGGGACAAGCAAAGCATGTTCAGATTCATTCTACAGAAGCATGAGA
TGGTTGACCCAAAAGAACAACGCTTACCCTATTCAAGACGCCCAATACACAAATAATCGA
GGGAAGAACATTCTTTTCATGTGGGGCATAAATCACCCACCCACCGATACTGCGCAGACA
AATCTGTACACAAGGACTGACACAACAACAAGTGTGGCAACAGAAGATATAAATAGGACC
TTCAAACCATTGATAGGACCAAGGCCTCTTGTCAATGGTCTGCAGGGAAGAATTGATTAT
TATTGGTCGGTATTGAAACCAGGTCAAACACTGCGAGTAAGGTCCAATGGGAATCTAATC
GCTCCATGGTATGGACACATTCTTTCAGGAGAGAGCCACGGAAGAATCCTGAAGACTGAT
TTAAAAAGTGGTAACTGTGCAGTGCAATGTCAGACAGAAAAAGGTGGCTTAAATACAACA
TTGCCATTCCAAAATGTAAGTAAGTATGCATTTGGAAACTGCCCGAAATATGTTGGAGTA
AAGAGTCTCAAACTTGCAGTTGGTCTGAGGAATGTGCCTGCTAGATCAAGTAGAGGACTA
TTCGGGGCCATAGCTGGATTCATAGAGGGAGGTTGGTCAGGGCTAGTTGCTGGTTGGTAT
GGGTTCCAGCATTCAAATGATCAAGGGGTTGGTATGGCAGCAGATAGAGACTCAACTCAA
AAGGCAATTGACAAAATAACATCCAAAGTGAATAACATAGTCGATAAAATGAACAAACAG
TATGAAATTGTTGATCATGAATTCAGCGAGGTTGAAACTAGACTCAACATGATCAATAAT
AAGATTGATGACCAAATTCAAGACATATGGGCATATAACGCAGAATTGCTAGTGCTGCTT
GAAAACCAGAAAACACTCGATGAGCATGATGCAAATGTAAACAATCTATATAATAAAGTG
AAGAGGGCATTGGGTTCCAATGCAGTGGAAGATGGGAAAGGATGTTTCGAGCTATACCAT
AAATGTGATGACCAGTGCATGGAGACAATTCGGAACGGGACCTACAACAGGAGGAAGTAT
AAAGAGGAATCAAAATTAGAAAGACAGAAAATAGAAGGGGTCAAGCTGGAATCTGAAGGA
ACTTACAAAATCCTCACCATTTATTCGACTGTCGCCTCATCTCTT
>gi|157382360|gb|CY024688.1| Influenza A virus (A/chicken/Shantou/2712/2001(H9N2)) segment 4 sequence
ATGGAAACATTATCACTAATAACTATACTACTAGTAGTAACAGTAAGCAATGCAGATAAA
ATCTGCATCGGTTACCAATCAACAAACTCCACAGAAACTGTAGACACGCTAACAGAAAAC
AATGTCCCTGTGACACATGCCAAGGAATTGCTCCACACAGAGCACAATGGGATGCTGTGT
GCAACAAATCTGGGACATCCTCTTATTCTAGACACCTGTACCATTGAAGGACTAATCTAT
GGCAACCCTTCTTGTGATCTACTGTTGGGAGGAAGAGAATGGTCCTACATCGTCGAAAGA
CCATCGGCTGTTAATGGATTGTGTTACCCCGGGAATGTAGAAAACCTAGAAGAACTAAGG
TCACTTTTTAGTTCTGCTAGTTCTTACCAAAGGATCCAGATCTTTCCAGACACAATCTGG
AATGTGTCTTACAGTGGGACAAGCAAAGCATGTTCAGATTCATTCTACAGAAGCATGAGA
TGGTTGACCCAAAAGAACAACGCTTACCCTATTCAAGACGCCCAATACACAAATAATCGA
GGGAAGAACATTCTTTTCATGTGGGGCATAAATCACCCACCCACCGATACAGCGCAGACA
AATCTGTACACAAGGACTGACACAACAACAAGTGTGGCAACAGAAGATATAAATAGGACC
TTCAAACCATTGATAGGGCCAAGGCCTCTTGTCAATGGTCTACAGGGAAGAATTGATTAT
TATTGGTCGGTATTGAAACCAGGTCAAACACTGCGAGTAAGGTCCAATGGGAATCTAATC
GCTCCATGGTATGGACACATTCTTTCAGGAGAGAGCCATGGAAGAATCCTGAAGACTGAT
TTAAAAAGTGGTAACTGTGCAGTGCAATGTCAGACAGAAAAAGGTGGCTTAAATACAACA
TTGCCATTCCAAAATGTAAGTAAGTACGCATTTGGAAACTGCCCGAAATATGTTGGAGTA
AAGAGTCTCAAACTGGCAGTTGGTCTGAGGAATGTGCCTGCTAGATCAAGTAGAGGACTA
TTCGGGGCCATAGCTGGATTCATAGAGGGAGGTTGGTCAGGGCTAGTTGCTGGTTGGTAT
GGGTTCCAGCATTCAAATGATCAAGGGGTTGGTATGGCAGCAGATAGAGACTCAACTCAA
AAGGCAATTGACAAAATAACATCCAAAGTGAATAACATAGTCGATAAAATGAACAAACAG
TATGAAATTATTGATCATGAATTCAGCGAAGTTGAAAATAGACTCAACATGATCAATAAT
AAGATTGATGACCAAATCCAAGACATATGGGCATATAACGCAGAATTGCTAGTGCTGCTT
GAAAACCAAAAAACACTCGATGAGCATGATGCGAATGTAAACAATCTATATAATAAAGTG
AAGAGGGCATTGGGTTCCAATGCAGTGGAAGATGGGAAAGGATGTTTCGAGCTATACCAT
AAATGTGATGACCAGTGCATGGAGACAATTCGGAACGGGACCTACAACAGGAGGAAGTAT
AAAGAGGAATCCAAATTAGAAAGACAGAAAATAGAAGGGGTCAAGCTGGAATCTGAAGGA
ACTTACAAAATCCTCACCATTTATTCGACTGTCGCCTCATCTCTT
>gi|157382341|gb|CY024680.1| Influenza A virus (A/silky chicken/Shantou/2619/2001(H9N2)) segment 4 sequence
ATGGAAACAGTATCACTAATAACTATACTACTAGTAGTAACAGTAAGCAATGCAGATAAA
ATCTGCATCGGTTACCAATCAACAAACTCCACAGAAACCGTAGACACGCTAACAGAAAAC
AATGTCCCTGTGACACATGCCAAAGAATTGCTCCACACAGAGCACAATGGGATGCTGTGT
GCAACAAATCTGGGACATCCTCTTATTCTAGACACCTGTACCATTGAAGGACTAATCTAT
GGCAACCCTTCTTGTGATCTACTGTTGGGAGGAAGAGAATGGTCCTACATTGTCGAAAGA
CCATCGGCTGTTAATGGATTGTGCTACCCCGGGAATGTAGAAAACCTAGAAGAACTAAGG
TCACTTTTTAGTTCTGCTAGTTCTTACCAAAGGATCCAGATCTTTCCAGACACAATCTGG
AATGTGTCTTACAGTGGGACAAGCAAAGCATGTTCAGATTCATTCTACAGAAGCATGAGA
TGGTTGACCCAAAAGAACAACGCTTACCCTATTCAAGACGCCCAATACACAAATAATCGA
GGGAAGAACATTCTTTTCATGTGGGGCATAAATCACCCACCCACCGATACAGCGCAGACA
AATCTGTACACAAGGACTGACACAACAACAAGTGTGGCAACAGAAGATATAAATAGGACC
TTCAAACCATTGATAGGGCCAAGGCCTCTTGTCAATGGTCTACAGGGAAGAATTGATTAT
TATTGGTCGGTATTGAAACCAGGTCAAACACTGCGAGTAAGGTCCAATGGGAATCTAATC
GCTCCATGGTATGGACACATTCTTTCAGGAGAGAGCCATGGGAGAATCCTGAAGACTGAT
TTAAAAAGTGGTAACTGTGCAGTGCAATGTCAGACAGAAAAAGGTGGCTTAAATACAACA
TTGCCATTCCAAAATGTAAGTAAGTACGCATTTGGAAACTGCCCGAAATATGTTGGAGTA
AAGAGTCTCAAACTGGCAGTTGGTCTGAGGAATGTGCCTGCTAGATCAAGTAGAGGACTA
TTCGGGGCCATAGCTGGATTCATAGAGGGAGGTTGGTCAGGATTAGTTGCTGGTTGGTAT
GGGTTCCAGCATTCAAATGACCAAGGGGTTGGTATGGCAGCAGATAGAGACTCAACTCAA
AAGGCAATTGACAAAATAACATCCAAAGTGAATAACATAGTCGATAAAATGAACAAACAG
TATGAAATTATTGATCATGAATTCAGCGAAGTTGAAACTAGACTCAACATGATCAATAAT
AAGATTGATGACCAAATCCAAGACATATGGGCATATAACGCAGAATTGCTAGTGCTGCTT
GAAAACCAGAAAACACTCGATGAGCATGATGCGAATGTAAACAATCTATATAATAAAGTG
AAGAGGGCATTGGGTTCCAATGCAGTGGAAGATGGGAAAGGATGTTTCGAGCTATACCAT
AAATGTGATGACCAGTGCATGGAGACAATTCGGAACGGGACCTACAACAGGAGGAAGTAT
AAAGAGGAATCCAAATTAGAAAGACAGAAAATAGAAGGGGTCAAGCTGGAATCTGAAGGA
ACTTACAAAATCCTCACCATTTATTCGACTGTCGCCTCATCTCTT
>gi|157382322|gb|CY024672.1| Influenza A virus (A/chicken/Shantou/1890/2001(H9N2)) segment 4 sequence
GATAAAATCTGCATCGGCTACCAATCAACAAACTCCACAGAAACTGTAGACACGCTAACG
GAAACCAATGTTCCTGTGACACATGCCAAAGAATTGCTCCACACAGAGCACAATGGGATG
CTGTGTGCAACAAATCTGGGACATCCTCTTATTCTGGACACCTGTACCATTGAAGGACTA
ATCTATGGCAACCCTTCTTGTGATCTACTGTTAGGAGGAAGGGAATGGTCCTACATCGTC
GAAAGACCATCGGCTGTTAATGGATTGTGTTATCCTGGGAATGTAGAGAACCTAGAAGAA
CTAAGGTCACTTTTTAGCTCTGCTAGTTCTTACCAAAGAATCCAGATCTTTCCAGACACA
ATCTGGAATGTGTCTTACAGTGGGACAAGCAAAGCATGTTCAGATTCATTCTACAGAAGC
ATGAGATGGTTGACTCAAAAGAACAACGCTTACCCTATTCAAGATGCCCAATACACAAAT
AATAGAGGAAAGAACATTCTTTTCATGTGGGGCATAAACAACCCACCCACCGATACTGCG
CAGACAAATCTGTACACAAGGACAGACACAACAACAAGTGTGGCAACAGAAGATATAAAT
AGGACCTTCAAACCATCGATAGGGCCAAGGCCTCTTGTCAATGGTCTGCAGGGAAGAATT
GATTATTATTGGTCAGTATTGAAACCAGGTCAGACACTGCGAGTAAGATCCAATGGGAAT
CTAATCGCTCCATGGTATGGACACATTCTTTCAGGAGAGAGCCACGGAAGGATCCTGAAG
ACTGATTTAAACACGGGTAACTGTGTAGTGCAATGTCAGACAGAAAGAGGTGGCTTGAAT
GCTACATTGCCATTCCACAATGTAAGTAAGTATGCATTTGGAAACTGCCCAAAATATATT
GGAGTAAAGAGTCTCAAATTGGCAGTTGGTCTGAGGAATGTGCCTGCTAGATCAAGTAGA
GGACTATTTGGAGCCATAGCCGGATTCATAGAGGGAGGTTGGTCAGGGCTAGTCGCTGGT
TGGTATGGGTTCCAGCATTCAAATGACCAAGGGGTTGGTATGGCTGCAGATAGAGACTCA
ACTCAAAAGGCAATTGACAAAATAACATCCAAAGTGAATAATATAGTCGATAAAATGAAC
AAACAGTATGAAATTATTGATCATGAATTCAATGAGGTTGAAACTAGACTCAATATGATC
AATAATAAGATTGATGACCAAATTCAAGACATATGGGCATATAACGCAGAATTGCTAGTG
CTGCTTGAAAACCAGAAAACACTCGATGAGCATGATGCGAATGTAAACAATCTATATAAC
AAAGTGAAGCGGGCACTGGGTTCCAATGCAGTGGAAGATGGGAAAGGATGTTTCGAGCTA
TACCATAAATGTGATGACCAGTGCATGGAGACAATTCGGAACGGGACCTATAACAGGAGG
AAGTATAAAGAAGAATCAAGAATAGAAAGACAGAAAATAGAAGGGGTCAAGCTGGAATCT
GAAGGAACTTAC
>gi|157382303|gb|CY024664.1| Influenza A virus (A/chicken/Shantou/1610/2001(H9N2)) segment 4 sequence
GATAAAATCTGCATCGGCTACCAATCAACAAACTCCACAGAAACTGTAGACACGCTAACA
GAAAACAATGTCCCTGTGACACATGCCAAAGAATTGCTCCACACAGAGCACAATGGGATG
CTGTGTGCAACAAATCTGGGACATCCTCTTATTCTAGACACCTGTACCATTGAAGGACTA
ATCTATGGCAACCCTTCTTGTGATCTACTGTTGGGAGGAAGAGAATGGTCCTACATCGTC
GAAAGACAATCGGCTGTTAATGGATTGTGTTACCCCGGGAATGTAGAAAATCTAGAAGAA
CTAAGGTCACTTTTTAGTTCTGCTAGTTCTTACCAAAGGATCCAGATCTTTCCAGACACA
ATCTGGAATGTGTCTTACAGTGGGACAAGCAAAGCATGTTCAGATTCATTCTACAGAAGC
ATGAGATGGTTGACCCAAAAGAACAACGCTTACCCTATTCAAGACGCCCAATACACAAAT
AATCGAGGGAAGAACATTCTTTTCATGTGGGGCATAAATCACCCACCCACAGATACTGCG
CAGACAAATCTGTACACAAGGACTGACACCACAACAAGTGTGGCAACAGAAGATATAAAT
AGGACCTTCAAACCATTGATAGGGCCAAGGCCTCTTGTCAATGGTCTGCAGGGAAGAATT
GATTATTATTGGTCGGTACTGAAACCAGGTCAAACACTGCGAGTAAGGTCCAATGGGAAT
CTAATCGCTCCATGGTATGGACACATTCTTTCAGGAGAGAGCCACGGAAGAATCCTGAAG
ACTGATTTAAAAAGTGGTAACTGTGCAGTGCAATGTCAGACAGAAAAAGGTGGCTTAAAT
ACAACATTGCCATTCCAAAATGTAAGTAAGTATGCATTTGGAAACTGCCCGAAATATATT
GGAGTAAAGAGTCTCAAACTGGCAGTTGGTCTGAGGAATGTGCCTGCTAGATCAAGTAGA
GGACTATTCGGGGCCATAGCTGGATTCATAGAGGGAGGTTGGTCAGGGCTAGTTGCTGGT
TGGTATGGGTTCCAGCATTCAAATGATCAAGGGGTTGGTATGGCAGCAGATAGAGACTCA
ACTCAAAAGGCAATTGACAAAATAACATCCAAGGTGAATAACATAGTCGATAAAATGAAC
AAACAGTATGAAATTATTGATCATGAATTCAGCGAGGTTGAAACTAGACTCAACATGATC
AATAATAAGATTGATGACCAAATTCAAGACATATGGGCATATAACGCAGAATTGCTAGTG
CTGCTTGAAAACCAGAAAACACTCGATGAGCATGATGCGAATGTAAACAATCTATATAAT
AAAGTGAAGAGGGCATTGGGTTCCAATGCAGTGGAAGATGGGAAAGGATGTTTCGAGCTA
TACCATAAATGTGATGACCAGTGCATGGAGACAATTCGGAACGGGACCTAC
>gi|157382284|gb|CY024656.1| Influenza A virus (A/chicken/Shantou/1608/2001(H9N2)) segment 4 sequence
GATAAAATCTGCATCGGCTACCAATCAACAAACTCCACAGAAACTGTAGACACGCTAACA
GAAAACAATGTCCCTGTGACACATGCCAAAGAATTGCTCCACACAGAGCACAATGGGATG
CTGTGTGCAACAAATCTGGGACATCCTCTTATTCTAGACACCTGTACCATTGAAGGACTA
ATCTATGGCAACCCTTCTTGTGATCTACTGTTGGGAGGAAGAGAATGGTCCTACATCGTC
GAAAGACAATCGGCTGTTAATGGATTGTGTTACCCCGGGAATGTAGAAAATCTAGAAGAA
CTAAGGTCAATTTTTAGTTCTGCTAGTTCTTACCAAAGGATCCAGATCTTTCCAGACACA
ATCTGGAATGTGTCTTACAGTGGGACAAGCAAAGCATGTTCAGATTCATTCTACAGAAGC
ATGAGATGGTTGACCCAAAAGAACAACGCTTACCCTATTCAAGACGCCCAATACACAAAT
AATCGAGGGAAGAACATTCTTTTCATGTGGGGCATAAATCACCCACCCACAGATACTGCG
CAGACAAATCTGTACACAAGGACTGACACCACAACAAGTGTGGCAACAGAAGATATAAAT
AGGACCTTCAAACCATTGATAGGGCCAAGGCCTCTTGTCAATGGTCTGCAGGGAAGAATT
GATTATTATTGGTCGGTACTGAAACCAGGTCAAACACTGCGAGTAAGGTCCAATGGGAAT
CTAATCGCTCCATGGTATGGACACATTCTTTCAGGAGAGAGCCACGGAAGAATCCTGAAG
ACTGATTTAAAAAGTGGTAACTGTGCAGTGCAATGTCAGACAGAAAAAGGTGGCTTAAAT
ACAACATTGCCATTCCAAAATGTAAGTAAGTATGCATTTGGAAACTGCCCGAAATATGTT
GGAGTAAAGAGTCTCAAACTGGCAGTTGGTCTGAGGAATGTGCCTGCTAGATCAAGTAGA
GGACTATTCGGGGCCATAGCTGGATTCATAGAGGGAGGTTGGTCAGGGCTAGTTGCTGGT
TGGTATGGGTTCCAGCATTCAAATGATCAAGGGGTTGGTATGGCAGCAGATAGAGACTCA
ACTCAAAAGGCAATTGACAAAATAACATCCAAGGTGAATAACATAGTCGATAAAATGAAC
AAACAGTATGAAATTATTGATCATGAATTCAGCGAGGTTGAAACTAGACTCAACATGATC
AATAATAAGATTGATGACCAAATTCAAGACATATGGGCATATAACGCAGAATTGCTAGTG
CTGCTTGAAAACCAGAAAACACTCGATGAGCATGATGCGAATGTAAATAATCTATATAAT
AAAGTGAAGAGGGCATTGGGTTCCAATGCAGTGGAAGATGGGAAAGGATGTTTCGAGCTA
TACCATAAATGTGATGACCAGTGCATGGAGACAATTCGGAACGGGACCTACAACAAGAGG
AAGTATAAAGAGGAATCAAAATTAGAAAGACAGAAAATAGAAGGGGTCAAGCTGGAATCT
GAAGGAACTTACAAAATCCTCACCATTTATTCGACTGTCGCCTCATCTCTT
>gi|157382265|gb|CY024648.1| Influenza A virus (A/partridge/Shantou/2617/2001(H9N2)) segment 4 sequence
GATAAAATCTGCATCGGTTACCAATCAACAAACTCCACAGAAACTGTAGACACGCTAACA
GAAAACAATGTCCCTGTGACACATGCCAAAGAATTGCTCCACACAGAGCACAATGGGATG
CTGTGTGCAACAAATCTGGGACATCCTCTTATTCTAGACACCTGTACCATTGAAGGACTA
ATCTATGGCAACCCTTCTTGTGATCTACTGTTGGGAGGAAGAGAATGGTCCTACATCGTC
GAAAGACCATCGGCTGTTAATGGATTGTGTTACCCCGGGAATGTAGAAAACCTAGAAGAA
CTAAGGTCACTTTTTAGTTCTGCTAGTTCTTACCAAAGGATCCAGATCTTTCCAGACACA
ATCTGGAATGTGTCTTACAGTGGGACAAGCAAAGCATGTTCAGATTCATTCTACAGAAGC
ATGAGATGGTTGACCCAAAAGAACAACGCTTACCCTATTCAAGACGCCCAATACACAAAT
AATCGAGGGAAGAACATTCTTTTCATGTGGGGCATAAATCACCCACCCACCGATACAGCG
CAGACAAATCTGTACACAAGGACTGACACAACAACAAGTGTGGCAACAGAAGATATAAAT
AGGACCTTCAAACCATTGATAGGGCCAAGGCCTCTTGTCAATGGTCTACAGGGAAGAATT
GATTATTATTGGTCGGTATTGAAACCAGGTCAAACACTGCGAGTAAGGTCCAATGGGAAT
CTAATCGCTCCATGGTATGGACACATTCTTTCAGGAGAGAGCCATGGAAGAATCCTGAAG
ACTGATTTAAAAAGTGGTAACTGTGCAGTGCAATGTCAGACAGAAAAAGGTGGCTTAAAT
ACAACATTGCCATTCCAAAATGTAAGTAAGTACGCATTTGGAAACTGCCCGAAATATGTT
GGAGTAAAGAGTCTCAAACTGGCAGTTGGTCTGAGGAATGTGCCTGCTAGATCAAGTAGA
GGACTATTCGGGGCCATAGCTGGATTCATAGAGGGAGGTTGGTCAGGGCTAGTTGCTGGT
TGGTATGGGTTCCAGCATTCAAATGATCAAGGGGTTGGTATGGCAGCAGATAGAGACTCA
ACTCAAAAGGCAATTGACAAAATAACATCCAAAGTGAATAACATAGTCGATAAAATGAAC
AAACAGTATGAAATTATTGATCATGAATTCAGCGAAGTTGAAACTAGACTCAACATGATC
AATAATAAGATTGATGACCAAATCCAAGACATATGGGCATATAACGCAGAATTGCTAGTG
CTGCTTGAAAACCAGAAAACACTCGATGAGCATGATGCGAATGTAAACAATCTATATAAT
AAAGTGAAGAGGGCATTGGGTTCCAATGCAGTGGAAGATGGGAAAGGATGTTTCGAGCTA
TACCATAAATGTGATGACCAGTGCATGGAGACAATTCGGAACGGGACCTACAACAGGAGG
AAGTATAAAGAGGAATCCAAATTAGAAAGACAGAAAATAGAAGGGGTCAAGCTGGAATCT
GAAGGAACTTACAAAATCCTCACCATT
>gi|157382246|gb|CY024640.1| Influenza A virus (A/chicken/Shantou/1205/2001(H9N2)) segment 4 sequence
GATAAAATCTGCATCGGCTACCAATCAACAAATTCCACAGAAACTGTAGACACGCTAACA
GAAAACAATGTTCCTGTGACACATGCCAAAGAATTGCTCCACACAGAGCACAATGGGATG
CTATGTGCAACAAATCTGGGACATCCTCTTATTCTAGACACCTGTACCATTGAAGGGCTA
ATCTATGGCAACCCTTCTTGTGATCTACTGCTGGGAGGAAGAGAATGGTCCTACATCGTC
GAAAGACCATCGGCTGTTAATGGATTGTGTTACCCTGGAAATGTGGAAAACCTAGAAGAA
CTAAGGTCACTTTTTAGCTCTGCTAGTTCTTACCAAAGAATCCAGATCTTTCCAGACACA
ATCTGGAATGTGTCTTACAGTGGAACAAGCAAAGCATGTTCAGATTCATTCTACAGAAGC
ATGAGATGGTTGACTCAAAAGAACAACGCTTATCCTGTTCAAGACGCCCAATACACAAAT
AATAGAGGAAAGAACATTCTTTTCATGTGGGGCATAAATCACCCACCCACTGATACTGCG
CAGACAAATCTGTACACAAGGATTGACACAACAACAAGTGTGGCAACAGAAGATATAAAT
AGGACCTTCAAACCATTGATAGGGCCAAGGCCTCTTGTCAATGGTCTGCAAGGAAGAATT
GATTATTATTGGTCGGTATTGAAACCAGGTCAGACATTGCGAGTAAGATCCAATGGGAAT
CTAATCGCTCCATGGTATGGACACATTCTTTCAGGAGAGAGCCACGGAAGAATCCTGAAG
ACGGATTTAAACAGTGGTAACTGTGTAGTGCAATGTCAGACAGAAAGAGGTGGCTTGAAT
ACTACATTGCCATTCCACAATGTAAGTAAGTATGCATTTGGAAACTGCCCAAAATATGTT
GGAGTAAAGAGTCTCAAATTGGCAGTTGGTCTGAGGAATGTGCCTGCTAGATCAAGTAGA
GGACTATTTGGAGCCATAGCTGGATTCATAGAGGGAGGTTGGTCAGGACTAGTTGCTGGT
TGGTATGGGTTCCAGCATTCAAATGATCAAGGAGTTGGTATGGCTGCAGATAGAGACTCA
ACTCAAAAGGCAATTGACAAAATAACATCCAAAGTAAATAATATAGTCGATAAAATGAAC
AAACAGTATGAAATTATTGATCATGAATTCAGCGAGGTTGAAACTAGACTCAATATGATC
AATAATAAGATTGATGACCAAATTCAAGACATATGGGCATATAACGCAGAATTGCTAGTG
CTGCTTGAAAACCAGAAAACGCTCGATGAGCATGATGCGAATGTAAACAATCTATATAAC
AAAGTGAAGAGGGCACTGGGTTCCAATGCAGTGGAAGATGGGAAAGGATGCTTCGAGCTA
TACCATAAATGTGATGACCAGTGCATGGAGACAATTCGGAACGGGACCTATAACAGAAGA
AAGTATAAAGAGGAATCAAGACTAGAGAGACAGAAAATAGAAGGGGTCAAGCTGGAATCT
GAAGGAACCTACAAAATCCTCACCATTTATTCGACTGTCGCCTCATCTCTT
>gi|157382227|gb|CY024632.1| Influenza A virus (A/chicken/Shantou/1126/2001(H9N2)) segment 4 sequence
ACAGAAACTGTAGACACGCTAACAGAAAACAATGTTCCTGTGACACATGCCAAAGAATTG
CTCCACACAGAGCACAATGGGATGCTATGTGCAACAAATCTGGGACATCCTCTTATTCTA
GACACCTGTAACATTGAAGGGCTAATCTATGGCAACCCTTCTTGTGATCTACTGCTGGGA
GGAAGAGAATGGTCCTACATCGTCGAAAGACCATCGGCTGTTAATGGATTGTGTTACCCC
GGAAATGTAGAAAACCTAGAAGAACTAAGGTCACTTTTTAGCTCTGCTAGTTCTTACCAA
AGAATCCAGATCTTTCCAGACACAATCTGGAATGTGTCTTACAGTGGAACAAGCAAAGCA
TGTTCAGATTCATTCTACAGAAGCATGAGATGGTTGACTCAAAAGAACAACGCTTACCCT
GTTCAAGACGCCCAATACACAAATAATAGAGGAAAGAACATTCTTTTCATGTGGGGCATA
AATCACCCACCCACTGATACTGCGCAGACAAATCTGTACACAAGGACTGACACAACAACA
AGTGTGGCAACAGAAGATATAAATAGGACCTTCAAACCATTGATAGGGCCAAGGCCTCTT
GTCAATGGTCTGCAAGGAAGAATTGATTATTATTGGTCGGTATTAAAACCAGGTCAGACA
TTGCGAGTAAGATCCAATGGGAATCTAATCGCTCCATGGTATGGACACATTCTTTCAGGA
GAGAGCCACGGAAGAATCCTGAAGACGGATTTAAACAGGGGTAACTGTGTAGTGCAATGT
CAGACAGAAAGAGGTGGCTTGAATACTACATTGCCATTCCACAATGTAAGTAAGTATGCA
TTTGGAAACTGCCCAAAATATGTTGGAGTAAAGAGTCTCAAATTGGCAGTTGGTCTGAGG
AATGTGCCTGCTAGATCAAGTAGAGGACTATTTGGAGCCATAGCTGGATTCATAGAGGGA
GGTTGGTCAGGACTAGTTGCTGGTTGGTATGGGTTCCAGCATTCAAATGATCAAGGAGTT
GGTATGGCTGCAGATAGAGACTCAACTCAAAAGGCAATTGACAAAATAACATCCAAAGTA
AATAATATAGTCGATAAAATGAACAAACAGTATGAAATTATTGATCATGAATTCAGCGAG
ATTGAAACTAGACTCAGTATGATCAATAATAAGATTGATGACCAAATTCAAGACATATGG
GCATATAACGCAGAATTGCTAGTGCTGCTTGAAAACCAGAAAACGCTCGATGAGCATGAT
GCGAATGTAAACAATCTATATAACAAAGTGAAGAGGGCACTGGGTTCCAATGCAGTGGAA
GATGGGAAAGGATGCTTCGAGCTATACCATAAATGTGATGACCAGTGCATGGAGACAATT
CGGAACGGGACCTATAACAGAAGAAAGTATAAAGAGGAATCAAGACTAGAGAGACAGAAA
ATAGAAGGGGTCAAGCTGGAATCTGAAGGAACCTACAAAATCCTCACCATTTATTCGACT
GTCGCCTCATCTCTT
>gi|157382208|gb|CY024624.1| Influenza A virus (A/chicken/Shantou/2098/2000(H9N2)) segment 4 sequence
GATAAAATCTGCATCGGCTACCAATCAACAAACTCCACAGAAACTGTAGACACGCTAACA
GAAAACAATGTTCCTGTGACACATGCCAAAGAATTGCTCCACACAGAGCACAATGGGATG
TTGTGTGCAACAAATCTGGGACATCCTCTTATTCTAGACACCTGTACCATTGAAGGACTA
ATCTATGGCAACCCTTCTTGTGATCTACTGTTGGGAGGAAGAGAATGGTCCTACATCGTC
GAAAGACCATCGGCTGTTAATGGATTGTGTTACCCCGGGAATGTAGAGAACCTAGAAGAA
CTAAGGTCACTTTTTAGCTCTGCTAGTTCTTACCAAAGAATCCAGATCTTTCCAGACACA
ATCTGGAATGTGTCTTACAGTGGGACAAGCAAAGCATGTTCAGATTCATTCTACAGAAGC
ATGAGATGGTTGACTCAAAAGAACAACGCTTACCCTATTCAAGATGCCCAATACACAAAT
AATAGAGGAAAGAACATTCTTTTCATGTGGGGCATAAATAACCCACCCACTGATACTGCG
CAGACAAATCTGTACACAAGGACAGACACAACAACAAGTGTGGCAACAGAAGATATAAAT
AGGACCTTCAAACCATCGATAGGGCCAAGGCCTCTTGTCAATGGTCTGCAGGGAAGAATT
GATTATTATTGGTCAGTATTGAAACCAGGTCAGACACTGCGAGTAAGATCCAATGGGAAT
CTAATCGCCCCATGGTATGGACACATTCTTTCAGGAGAGAGCCACGGAAGAATCTTGAAG
ACTGATTTAAACACTGGTAACTGTGTAGTGCAATGTCAGACAGAAAGAGGTGGCTTGAAT
ACTACATTGCCATTTCACAATGTAAGTAAGTATGCATTTGGAAACTGCCCAAAATATATT
GGGGTAAAGAGTCTCAAATTAGCAGTTGGTCTGAGGAATGTGCCTGCTAGATCAAGTAGA
GGACTATTTGGAGCCATAGCCGGATTCATAGAGGGAGGTTGGTCAGGGCTAGTCGCTGGT
TGGTATGGGTTCCAGCATTCAAATGACCAAGGGGTTGGTATGGCTGCAGATAGAGACTCA
ACTCAAAAGGCATTTGACAAAATAACATCCAAAGTGAATAATATAGTCGATAAAATGAAC
AAACAGTATGAAATTATTGATCATGAATTCAATGAGGTTGAAACTAGACTCAATATGATC
AATAATAAGGTTGATGACCAAATTCAAGACATATGGGCATATAACGCAGAATTGCTAGTG
CTGCTTGAAAACCAGAAAACACTCGATGAGCATGATGCGAATGTAAACAATCTATATAAC
AAAGTGAAGCGGGCACTGGGTTCCAATGCAGTGGAAGATGGGAAAGGATGTTTCGAGCTA
TACCATAAATGTGATGACCAGTGCATGGAGACAATTCGGAACGGGACCTATAGCAGGAGG
AAGTACAAAGAGGAATCAAGACTAGAAAGACAGAAAATAGAAGGGGTCAAGCTGGAATCT
GAAGGACCTTAC
>gi|157382189|gb|CY024616.1| Influenza A virus (A/silky chicken/Shantou/1818/2000(H9N2)) segment 4 sequence
ATGAAAGTAGTATCACTAATAACTATACTACTAGTAGTAACGGTAAGCAATGCAGATAAA
ATCTGCATCGGCTACCAATCAACAAACTCCACAGAAACTGTAGACACGCTAACAGAAAAC
AATGTTCCTGTGACACATGCCAAAGAATTGCTCCACACAGAGCACAATGGGATGCTGTGT
GCAACAAATCTGGGACATCCTCTTATTCTGGACACCTGTACCATTGAAGGACTAATCTAT
GGCAACCCTTCTTGTGATCTACTGTTGGGAGGAAGAGAATGGTCCTACATCGTCGAAAGA
CCATCGGCTGTTAATGGATTGTGTTACCCTGGGAATATAGAGAACCTAGAAGAACTAAGG
TCACTTTTTAGCTCTGCTAGTTCTTACCAAAGAATCCAGATCTTTCCAGACACAATCTGG
AATGTGTCTTACAGTGGGACAAGCAAAGCATGTTCAGATTCATTCTACAGAAGCATGAGA
TGGTTGACTCAAAAGAACAACGCTTACCCTATTCAAGATGCCCAATACACAAATAATAGA
GGAAAGAACATTCTTTTCATGTGGGGCATAAACAACCCACCCACCGATACTGCGCAGACA
AATCTGTACACAAGGACAGACACAACAACAAGTGTGGCAACAGAAGATATAAATAGGACC
TTCAAACCATCGATAGGGCCAAGGCCTCTTGTCAATGGTCTGCAGGGAAGAATTGATTAT
TATTGGTCAGTATTGAAACCAGGTCAGACACTGCGAGTAAGATCCAATGGGAATCTAATC
GCTCCATGGTATGGACACATTCTTTCAGGAGAGAGCCACGGAAGGATCCTGAAGACTGAT
TTAAACACGGGTAACTGTGTAGTGCAATGTCAGACAGAAAGAGGTGGCTTGAATACTACA
TTGCCATTCCACAATGTAAGTAAGTATGCATTTGGAAACTGCCCAAAATATATTGGAGTA
AAGAGTCTCAAATTGGCAGTTGGTCTGAGGAATGTGCCTGCTAGATCAAGTAGAGGACTA
TTTGGAGCCATAGCCGGATTCATAGAGGGAGGTTGGTCAGGGCTAGTCGCTGGTTGGTAT
GGGTTCCAGCATTCAAATGACCAAGGGGTTGGTATGGCTGCAGATAGAGACTCAACTCAA
AAGGCAATTGACAAAATAACATCCAAAGTGAATAATATAGTCGATAAAATGAACAAACAG
TATGAAATTATTGATCATGAATTCAATGAGGTTGAAACTAGACTCAATATGATCAATAAT
AAGATTGATGACCAAATTCAAGACATATGGGCATATAACGCAGAATTGCTAGTGCTGCTT
GAAAACCAGAAAACACTCGATGAGCATGATGCGAATGTAAACAATCTATATAACAAAGTG
AAGCGGGCACTGGGTTCCAATGCAGTGGAAGATGGGAAAGGATGTTTCGAGCTATACCAT
AAATGTGATGACCAGTGCATGGAGACAATTCGGAACGGGACCTATAACAGGAGGAAGTAT
AAAGAAGAATCAAGAATAGAAAGACAGAAAATAGAAGGGGTCAAGCTGGAATCTGAAGGA
ACTTACAAAATCCTCACCATTTATTCGACTGTCGCCTCATCTCTT
>gi|157382170|gb|CY024608.1| Influenza A virus (A/chicken/Shantou/1690/2000(H9N2)) segment 4 sequence
ATGGAAGTAGTATCACTAATAACTATACTACTAGTAGTAACAATAGGCAATGCAGATAAA
ATCTGCATCGGCTACCAATCAACAAACTCCACAGAAACAGTAGACACGCTAACAGAAAAC
AATGTTCCTGTGACACATGCTAAAGAATTACTCCACACGGAGCACAATGGAATGCTGTGT
GCAACAAAACTGGGACATCCTCTCATTCTAGACACCTGTACCATTGAAGGACTGATCTAT
GGCAACCCTTCTTGTGATCCACTGCTGGGCGGAAGGGAATGGTCCTACATCGTCGAAAGA
CCATCAGCTGTTAATGGAATGTGTTACCCCGGGAATGTAGAAAACCTAGAAGAACTAAGG
TCACTTTTTAGCTCTGCTAGTTCCTACCAAAGAATCCAGATTTTTCCAGACACAATCTGG
AATGTGTCTTACAGTGGAACAAGCAAAGCTTGTTCAGACTCATTCTACAGGAGCATGAGA
TGGTTGACTCAAAAGAACAACGCTTACCCTATTCAAGACGCCCAATACACAAATAATAGA
GGAAAGAGCATTCTTTTCATGTGGGGCATAAACCACCCACCCACCGATACTGCACAGACA
AATCTGTACACAAGGACTGACACAACAACAAGTGTGGCAACAGAAGATATAAATAGGACT
TTCAAACCAGTAATAGGGCCAAGGCCCCTTGTCAATGGTCTGCAGGGGAGAATTGATTAT
TATTGGTCGGTGTTGAAACCAGGTCAGACACTGCGAGTAAGATCCAATGGGAATCTAATC
GCTCCATGGTATGGACACATTCTTTCAGGAGAGAGCCATGGAAGAATCCTGAAGACTGAC
CTAAACAGTGGTAACTGTGTAGTACAATGTCAGACAGAAAGAGGTGGCTTAAATACTACA
TTGCCATTCCACAATATCAGTAAATATGCATTTGGAAACTGTCCAAAATATGTTGGAGTA
AAGAGTCTCAAACTGGCAGTTGGTCTGAGGAATGTACCTGCTAGATCAAGTAGAGGACTA
TTTGGGGCCATAGCTGGATTCATAGAGGGAGGTTGGTCAGGGCTAGTCGCTGGTTGGTAT
GGATTCCAGCATTCAAATGATCAAGGGGTTGGTATGGCTGCAGATAGAGACTCAACTCAA
AAGGCAATTGACAAAATAACATCCAAAGTGAATAATATAGTCGATAAAATGAACAAGCAA
TATGAAATTATTGATCATGAATTCAGCGAGGTTGAAACTAGACTCAATATGATCAATAAT
AAGATTGATGACCAAATTCAAGACATATGGGCATATAACGCAGAATTGCTGGTACTGCTT
GAAAACCAGAAAACACTTGATGAGCATGATGCGAATGTAAACAATCTATATAACAAAGTG
AAGAGGGCACTGGGTTCCAATGCAATGGAAGATGGGAAAGGATGTTTCGAGCTATACCAT
AAATGTGATGATCAGTGCATGGAGACAATTCGGAACGGGACCTATAACAGGAGAAAGTAT
AAAGAGGAATCAAGACTAGAAAGACAGAAAATAGAAGGGGTCAAGCTGGAATCTGAAGGA
ACTTACAAAATTCTCACCATTTATTCGACTGTCGCCTCGTCTCTT
>gi|157382151|gb|CY024600.1| Influenza A virus (A/chicken/Shantou/1579/2000(H9N2)) segment 4 sequence
GATAAAATCTGCATCGGCTACCAATCAACAAACTCCACAGAAACTGTAGACACGCTAACA
GAAAACAATGTCCCTGTGACACATGCCAAAGAATTGCTCCACACAAAGCACAATGGGATG
CTGTGTGCAACAAATCTAGGACATCCTCTTATTCTAGACACCTGTACCATTGAAGGACTA
ATCTATGGAAACCCTTCTTGTGATCTACTGTTGGGAGGAAGAGAATGGTCCTACATCGTC
GAAAGACCATCAGCTGTTAATGGATTGTGTTATCCCGGGAATGTAGAAAACCTAGAAGAA
CTAAGGTCACTTTTTAGTTCTGCTAGTTCTTACCAAAGAATCCAGATCTTTCCAGACACA
ATCTGGAATGTGTCTTACAGTGGGACAAGCAAAGCATGTTCAGATTCATTCTACAGAAGC
ATGAGATGGTTGACTCAAAAGAACAACGCTTATCCTATTCAAGACGCCCAATACACAAAT
AATCGAGGGAAGAACATTCTTTTTATGTGGGGCATAAATCACCCACCCACCGATACTGCG
CAGACAAATCTGTACACAAGGACTGACACAACAACAAGTGTGGCAACAGAAGATATAAAT
AGGACCTTCAAACCATTGATAGGGCCAAGGCCTCTTGTCAATGGTCTGCAGGGAAGAATT
AATTATTATTGGTCGGTATTGAAACCAGGTCAGACACTGCGAGTAAGGTCCAATGGGAAT
CTAATTGCTCCATGGTATGGACACATTCTTTCAGGAGAGAGCCACGGAAGAATCCTGAAG
ACTGATTTAAAAAGTGGTAACTGTACAGTGCAATGCCAGACAGAAAGAGGTGGCTTAAAT
ACAACATTGCCATTCCAAAATGTAAGTAAGTATGCATTTGGAAACTGCCCAAAATATGTT
GGAGTGAATAGTCTCAAATTGGCAGTTGGTCTGAGGAATGTGCCTGCTAGATCAAGTAGA
GGACTATTCGGGGCCATAGCTGGATTCATAGAGGGAGGTTGGTCAGGGCTAGTCGCTGGT
TGGTATGGGTTCCAGCATTCAAATGATCAAGGGGTTGGCATGGCAGCAGATAGAGACTCA
ACTCAAAAGGCAATTGACAAAATAACAGCCAAAGTGAATAATATAGTCGATAAAATGAAC
AAACAGTATGAAATTATTGATCATGAATTCAGTGAGGTTGAAACTAGACTCAACATGATC
AATAATAAGATTGATGACCAAATTCAAGACATATGGGCATATAACGCGGAATTGCTAGTG
CTGCTTGAAAACCAGAAAACACTCGATGAGCATGATGCGAATGTAAACAATCTATATAAT
AAAGTGAAGAGGGCATTGGGTTCCAATGCAGTGGAAGATGGGAAAGGATGCTTCGAGCTA
TACCATAAATGTGATGACCAGTGCATGGAGACAATTCGGAACGGGACCTACAACAGGAGG
AAATATAAAGAGGAATCAAGACTAGAAAGACAGAAAATAGAGGGGGTCAAGCTGGAATCT
GAAGGAACTTACAAAATCCTCACCATT
>gi|157382132|gb|CY024592.1| Influenza A virus (A/chicken/Shantou/1322/2000(H9N2)) segment 4 sequence
ATGGAAGTAGTATCACTAATAACTATACTACTAGTAGTAACAATAGGCAATGCAGATAAA
ATCTGCATCGGCTACCAATCAACAAACTCCACAGAAACAGTAGACACGCTAACAGAAAAC
AATGTTCCTGTGACACATGCTAAAGAATTACTCCACACGGAGCACAATGGAATGCTGTGT
GCAACAAAACTGGGACATCCTCTCATTCTAGACACCTGTACCATTGAAGGACTGATCTAT
GGCAACCCTTCTTGTGATCCACTGCTGGGCGGAAGGGAATGGTCCTACATCGTCGAAAGA
CCATCAGCTGTTAATGGAATGTGTTACCCCGGGAATGTAGAAAACCTAGAAGAACTAAGG
TCACTTTTTAGCTCTGCTAGTTCCTACCAAAGAATCCAGATCTTTCCAGACACAATCTGG
AATGTGTCTTACAGTGGAACAAGCAAAGCTTGTTCAGACTCATTCTACAGGAGCATGAGA
TGGTTGACTCAAAAGAACAACGCTTACCCTATTCAAGACGCCCAATACACAAATAATAGA
GGAAAGAGCATTCTTTTCATGTGGGGCATAAACCACCCACCCACCGATACTGCACAGACA
AATCTGTACACAAGGACTGACACAACAACAAGTGTGGCAACAGAAGATATAAATAGGACT
TTCAAACCAGTAATAGGGCCAAGGCCCCTTGTCAATGGTCTGCAGGGGAGAATTGATTAT
TATTGGTCGGTGTTGAAACCAGGTCAGACACTGCGAGTAAGATCCAATGGGAATCTAATC
GCTCCATGGTATGGACACATTCTTTCAGGAGAGAGCCATGGAAGAATCCTGAAGACTGAC
CTAAACAGTGGTAACTGTGTAGTACAATGTCAGACAGAAAGAGGTGGCTTAAATACTACA
TTGCCATTCCACAATATCAGTAAATATGCATTTGGAAACTGTCCAAAATATGTTGGAGTA
AAGAGTCTCAAACTGGCAGTTGGTCTGAGGAATGTACCTGCTAGATCAAGTAGAGGACTA
TTTGGGGCCATAGCTGGATTCATAGAGGGAGGTTGGTCAGGGCTAGTCGCTGGTTGGTAT
GGATTCCAGCATTCAAATGATCAAGGGGTTGGTATGGCTGCAGATAGAGACTCAACTCAA
AAGGCAATTGACAAAATAACATCCAAAGTGAATAATATAGTCGATAAAATGAACAAGCAA
TATGAAATTATTGATCATGAATTCAGCGAGGTTGAAGCTAGACTCAATATGATCAATAAT
AAGATTGATGACCAAATTCAAGACATATGGGCATATAACGCAGAATTGCTGGTACTGCTT
GAAAACCAGAAAACACTTGATGAGCATGATGCGAATGTAAACAATCTATATAACAAAGTG
AAGAGGGCACTGGGTTCCAATGCAATGGAAGATGGGAAAGGATGTTTCGAGCTATACCAT
AAATGTGATGATCAGTGCATGGAGACAATTCGGAACGGGACCTATAACAGGAGAAAGTAT
AAAGAGGAATCAAGACTAGAAAGACAGAAAATAGAAGGGGTCAAGCTGGAATCTGAAGGA
ACTTACAAAATTCTCACCATTTATTCGACTGTCGCCTCGTCTCTT
>gi|157382113|gb|CY024584.1| Influenza A virus (A/chicken/Shantou/859/2000(H9N2)) segment 4 sequence
GATAAAATCTGCATCGGCTACCAATCAACAAACTCCACAGAAACTGTAGACACGCTAACA
GAAAACAATGTTCCTGTGACACATGCTAAAGAATTACTCCACACGGAGCACAATGGGATG
CTGTGTGCAACAAAACTGGGACATCCTCTCATTCTAGACACCTGTACCATTGAAGGACTG
ATCTATGGCAATCCTTCTTGTGATCCACTGCTAGGCGGAAGGGAATGGTCCTACATCGTC
GAAAGACCATCAGCTGTTAATGGAATGTGTTACCCCGGGAATGTAGAAAACCTAGAAGAA
CTAAGGTCACTTTTTAGCTCTGCTAGTTCCTACCAAAGAATCCAGATCTTTCCAGACACA
ATCTGGAATGTGTCTTACAGTGGAACAAGCAAAGCTTGTTCAGACTCATTCTACAGGAGC
ATGAGATGGTTGACTCAAAAGAACAACGCTTACCCTATTCAAGACGTCCAATACACAAAT
AATAGAGGAAAGAGCATTCTTTTCATGTGGGGCATAAACCACCCACCCACCGATACTACA
CAGACAAATCTGTACACAAGGACTGACACAACAACAAGTGTGGCAACAGAAGATATAAAT
AGGACTTTCAAACCAGTAATAGGGCCAAGGCCCCTTGTCAATGGTCTGCAGGGGAGAATT
GATTATTATTGGTCGGTATTGAAACCAGGTCAGACACTGCGAGTAAGATCCAATGGGAAT
CTAATCGCTCCATGGTATGGACACATTCTTTCAGGAGAGAGCCATGGAAGAATCCTGAAG
ACTGACCTAAACAGTGGGAACTGTGTAGTACAATGTCAGACAGAAAGAGGTGGCTTAAAT
ACTACATTGCCATTCCACAATGTCAGTAAATATGCATTTGGAAACTGTCCAAAATATGTT
GGAGTAAAGAGTCTCAAACTGGCAGTTGGTCTGAGGAATGTACCTGATAGATCAAGTAGA
GGACTATTTGGGGCCATAGCTGGATTCATAGAGGGAGGTTGGTCAGGGCTAGTCGCTGGT
TGGTATGGATTCCAGCATTCAAATGATCAAGGGGTTGGTATGGCTGCAGATAGAGACTCA
ACTCAAAAGGCAATTGACAAAATAACATCCAAAGTGAATAATATAGTCGATAAAATGAAC
AAGCAATATGAAATTATTGATCATGAATTCAGCGAGGTTGAAGCTAGACTCAATATGATC
AATAATAAGATTGATGACCAAATTCAAGACATATGGGCATATAACGCAGAATTGCTGGTA
CTGCTTGAAAACCAGAAAACACTTGATGAGCATGATGCGAATGTAAACAATCTATATAAC
AAAGTGAAGAGGGCACTGGGTTCCAATGCAATGGAAGATGGGAAAGGATGTTTCGAGCTA
TACCATAAATGTGATGATCAGTGCATGGAGACAATTCGGAACGGG
>gi|157382094|gb|CY024576.1| Influenza A virus (A/chicken/Shantou/212/2000(H9N2)) segment 4 sequence
ATGAAAGTAGTATCACTAATAACTATACTACTAGTAGTAACGGTAAGCAATGCAGATAAA
ATATGCATCGGCTACCAATCAACAAACTCCACAGAAACTGTAGACACGCTAACAGAAAAC
AATGTTCCTGTGACACATGCCAAAGAATTGCTCCACACAGAGCACAATGGGATGTTGTGT
GCAACAAATCTGGGACATCCTCTTATTCTAGACACCTGTACCATTGAAGGACTAATCTAT
GGCAACCCTTCTTGTGATCTACTGTTGGGAGGAAGAGAATGGTCCTACATCGTCGAAAGA
CCATCGGCTGTTAATGGATTGTGTTACCCCGGGAATGTAGAGAACCTAGAAGAACTAAGG
TCACTTTTTAGCTCTGCTAGTTCTTACCAAAGAATCCAGATCTTTCCAGACACAATCTGG
AATGTGTCTTACAGTGGGACAAGCAAAGCATGTTCAGATTCATTCTACAGAAGCATGAGA
TGGTTGACTCAAAAGAACAACGCTTACCCTATTCAAGATGCCCAATACACAAATAATAGA
GGAAAGAACATTCTTTTCATGTGGGGCATAAATAACCCACCCACCGATACTGCGCAGACA
AATCTGTACACAAGGACAGACACAACAACAAGTGTGGCAACAGAAGATATAAATAGGACC
TTCAAACCATCGATAGGGCCAAGGCCTCTTGTCAATGGTCTGCAGGGAAGAATTGATTAT
TATTGGTCAGTATTGAAACCAGGTCAGACACTGCGAGTAAGATCCAATGGGAATCTAATC
GCTCCATGGTATGGACACATTCTTTCAGGAGAGAGCCACGGAAGAATCTTGAAGACTGAT
TTAAACACTGGTAACTGTGTAGTGCAATGTCAGACAGAAAGAGGTGGCTTGAATACTACA
TTGCCATTCCACAATGTAAGTAAGTATGCATTTGGAAACTGCCCAAAATATATTGGAGTA
AAGAGTCTCAAATTGGCAGTTGGTCTGAGGAATGTGCCTGCTAGATCAAGTAGAGGACTA
TTTGGAGCCATAGCCGGATTCATAGAGGGAGGTTGGTCAGGGCTAGTCGCTGGTTGGTAT
GGGTTCCAGCATTCAAATGACCAAGGGGTTGGTATGGCTGCAGATAGAGACTCAACTCAA
AAGGCAATTGACAAAATAACATCCAAAGTGAATAATATAGTCGATAAAATGAACAAACAG
TATGAAATTATTGATCATGAATTCAATGAGGTTGAAACTAGACTCAATATGATCAATAAT
AAAGTTGATGACCAAATTCAAGACATATGGGCATATAACGCAGAATTGCTAGTGCTGCTT
GAAAACCAGAAAACACTCGATGAGCATGATGCGAATGTAAACAATCTATATAACAAAGTG
AAGCGGGCACTGGGTTCCAATGCAGTGGAAGATGGGAAAGGATGTTTCGAGCTATACCAT
AAATGTGATGACCAGTGCATGGAGACAATTCGGAACGGGACCTATAGCAGGAGGAAGTAT
AAAGAGGAATCAAGACTAGAAAGACAGAAAATAGAAGGGGTCAAGCTGGAATCTGAAGGA
ACTTACAAAATCCTCACCATTTATTCGACTGTCGCCTCGTCTCTT
>gi|157382075|gb|CY024568.1| Influenza A virus (A/chicken/Shantou/94/2000(H9N2)) segment 4 sequence
ATGGAAGTAGTATCACTAATAACTATACTACTAGTAGTAACAATAGGCAATGCAGATAAA
ATCTGCATCGGCTACCAATCAACAAACTCCACAGAAACTGTAGACACGCTAACAGAAAAC
AATGTTCCTGTGACACATGCTAAAGAATTACTCCACACGGAGCACAATGGGATGCTGTGT
GCAACAAAACTGGGACATCCTCTCATTCTAGACACCTGTACCATTGAAGGATTGATCTAT
GGCAATCCTTCTTGTGATCCACTGCTGGGCGGAAGGGAATGGTCCTACATCGTCGAAAGA
CCATCAGCTGTTAATGGAATGTGTTACCCCGGGAATGTAGAAAACCTAGAAGAACTAAGG
TCACTTTTTAGCTCTGCTAGTTCCTACCAAAGAATCCAGATCTTTCCAGACACAATCTGG
AATGTGTCTTACAGTGGAACAAGCAAAGCTTGTTCAGACTCATTCTACAGGAGCATGAGA
TGGTTGACTCAAAAGAACAACGCTTACCCTATTCAAGACGCCCAATACACAAATAATAGA
GGAAAGAGCATTCTTTTCATGTGGGGCATAAACCACCCACCCACCGATACTGCACAGACA
AATCTGTACACAAGGACTGACACAACAACAAGTGTGGCAACAGAAGATATAAATAGGACT
TTCAAACCAGTAATAGGGCCAAGGCCCCTTGTCAATGGTCTGCAGGGGAGAATTGATTAT
TATTGGTCGGTATTGAAACCAGGTCAGACACTGCGAGTAAGATCCAATGGGAATCTAATC
GCTCCATGGTATGGACACATTCTTTCAGGAGAGAGCCATGGAAGAATCCTGAAGACTGAC
CTAAACAGTGGTAACTGTGTAGTACAATGTCAGACAGAAAGAGGTGGCTTAAATACTACA
TTGCCATTCCACAATGTCAGTAAATATGCATTTGGAAACTGTCCAAAATATGTTGGAGTA
AAGAGTCTCAAACTGGCAGTTGGTCTGAGGAATGTACCTGCTAGATCAAGTAGAGGACTA
TTTGGGGCCATAGCTGGATTCATAGAGGGAGGTTGGTCAGGGCTAGTCGCTGGTTGGTAT
GGATTCCAGCATTCAAATGATCAAGGGGTTGGTATGGCTGCAGATAGAGACTCAACTCAA
AAGGCAATTGACAAAATAACATCCAAAGTGAATAATATAGTCGATAAAATGAACAAGCAA
TATGAAATTATTGATCATGAATTCAGCGAGGTTGAAGCTAGACTCAATATGATCAATAAT
AAGATTGATGACCAAATTCAAGACATATGGGCATATAACGCAGAATTGCTGGTACTGCTT
GAAAACCAGAAAACACTTGATGAGCATGATGCGAATGTAAACAATCTATATAACAAAGTG
AAGAGGGCACTGGGTTCCAATGCAATGGAAGATGGGAAAGGATGTTTCGAGCTATACCAT
AAATGTGATGATCAGTGCATGGAGACAATTCGGAACGGGACCTATAACAGGAGAAAGTAT
AAAGAGGAATCAAGACTAGAAAGACAGAAAATAGAAGGGGTCAAGCTGGAATCTGAAGGA
ACTTACAAAATTCTCACCATTTATTCGACTGTCGCCTCATCTCTT
>gi|157382056|gb|CY024560.1| Influenza A virus (A/Guinea fowl/Shantou/2076/2001(H9N2)) segment 4 sequence
ATGGAAACAATATCACTAATAACTATACTACTGGTAGTAACAGCAAGCAATGCAGATAAA
ATCTGCATCGGCCACCAGTCAACAAACTCCACAGAAACTGTGGACACGCTAACAGAAACC
AATGTTCCTGTGACACATGCCAAGGAATTGCTCCACACAGAGCACAATGGTATGCTGTGT
GCAACGAATCTGGGACATCCCCTCATTCTAGACACATGCACTATTGAAGGACTGGTCTAT
GGCAACCCTTCTTGTGACCTGCTGTTGGAGGGAAGAGAATGGTCCTACATCGTCGAAAGA
TCATCAGCTGTAAACGGAACGTGTTACCCTGGGAATGTAGAAAACCTAGAAGAACTCAGA
ACACTTTTCAGTTCCGCTAGTTCCTACCAAAGAATCCAAATCTTCCCAGACACAATCTGG
AATGTGACTTACACTGGAACTAGCAGATCATGTTCAGGTTCATTCTACAGGAGTATGAGA
TGGCTGACTCAAAAGAGCGGGTTTTACCCTGTTCAAGATGCCCAATACACAAATAATAGG
GGAAAGAGCATTCTTTTCGTGTGGGGCATACATCACCCACCCACCTATACTGAACAGACA
AATTTGTACATAAGAAACGACACAACAACAAGCGTGACAACAGAAGATTTAAACAGGACC
TTCAAACCAGTGATAGGGCCAAGGCCCCTTGTCAATGGTCTGCAGGGGAGAATTAATTAT
TATTGGTCGGTACTAAAGCCAGGCCAGACATTACGAGTAAGATCCAATGGGAATCTAATT
GCTCCATGGTATGGACACGTTCTTTCAGGAGTGAGCCATGGAAGAATCCTGAAGACTGAT
TTAACCAGTGGTAATTGCGTAGTGCAATGTCAGACTGAAAAAGGTGGCTTAAATAGTACA
TTGCCATTCCACAATATCAGTAAATATGCATTTGGAACCTGTCCAAAATATGTTAGAGTT
AAGAGTCTCAAACTGGCAGTAGGTCTGAGGAACGTGCCTGCTAGATCAAGTAGAGGACTA
TTTGGAGCCATAGCTGGATTCATAGAAGGAGGTTGGCCAGGACTGGTCGCCGGTTGGTAT
GGTTTCCAGCATTCAAATGATCAAGGGGTTGGTATGGCTGCAGATAGGGATTCAACTCAA
AAGGCAATTGATAAAATAACATCCAAGGTGAATAATATAGTCGACAAGATGAACAAGCAA
TATGAAATAATTGATCATGAATTCAGTGAGGTTGAAACCAGACTCAATATGATCAATAAT
AAGATTGATGACCAAATACAGGACATATGGGCATACAATGCAGAATTGCTAGTACTACTT
GAAAATCAGAAAACACTCGATGAGCATGACGCGAACGTGAACAATCTATATAACAAGGTG
AAGAGGGCACTGGGCTCCAATGCGATGGAAGATGGGAAAGGCTGTTTCGAGCTATACCAT
AAATGTGATGACCAGTGCATGGAAACAATTCGGAACGGGACCTATAATAGGAGAAAGTAT
AAAGAGGAATCAAGACTAGAAAGGCAGAAAATAGAAGGGGTCAAGCTGGAATCTGAGGGG
ACTTACAAAATCCTCACCATTTATTCAACTGTCGCCTCATCTCTT
>gi|157382037|gb|CY024552.1| Influenza A virus (A/chukkar/Shantou/22116/2005(H9N2)) segment 4 sequence
ATGGAAACAATATCACTAATGACTATACTACTGATGGCGACAGCAAGCAATGCAGATAAA
ATCTGCATCGGTCACCAGTCAACAAACTCCACAGAAACTGTGGACACGCTAACAGAAACC
AATGTTCCTGTGACACATGCCAAAGAATTGCTCCAAACAGAGCACAATGGAATGCTGTGT
GCGACAAGTCTGGGACATCCCCTCATTCTAGACACATGCACTATTGAAGGACTAATCTAT
GGCAACCCTTCTTGTGACCTGCTGTTGGAGGGAAGAGAATGGTCCTACATAGTCGAAAGA
TCATCAGCTGTAAACGGAACGTGTTACCCTGGGAATGTAGAAAACCTAGAGGAACTCAGG
GCACTTTTTAGTTCCGCCAGTTCCTACCAAAGAATCCAAATCTTCCCAGACACAACATGG
AATGTGACTTACACTGGAACAAGCAGATCATGTTCAGGTTCATTCTACAGGAGTATGAGA
TGGCTGACTCAAAAAAGCGGGTTTTACCCTGTCCAAGACGCCCAATACACAAATAACAGG
GGAAAGAACATCCTTTTCGTGTGGGGTATACATCACCCACCCACCTATACCGACCAAACA
ACTTTGTACATAAGAAACGACACAACAACAAGTGTGACAACAGAGGAGTTGAATAGGACC
TTCAAACCAGTGGTAGGGCCAAGGCTCCTTGTCAATGGTCAGCAGGGGAGAATTGATTAT
TATTGGTCAGTACTAAAACCAGGCCAAACATTGCGAGTAAGATCCAATGGGAATCTAATT
GCTCCATGGTATGGACACGTTCTTTCAGGAGGGAGCCATGGAAGAATCCTGAAGACTGAT
TTAAAAAGTGGCAATTGTGTAGTACAATGTCAGACTGAAAAAGGTGGCTTAAACAGTACA
TTGCCATTCCACAATATCAGTAAATATGCATTTGGAACCTGCCCCAAATATGTAAAAGTC
AATAGTCTCAAACTGGCAGTCGGTCTGAGGAACGTGCCTGCTAGATCAAGTAGAGGACTA
TTTGGAGCTATCGCTGGGTTCATAGAAGGAGGTTGGCCAGGACTAGTAGCTGGCTGGTAT
GGTTTCCAGCATTCAAATGATCAAGGGGTTGGTATGGCTGCAGATAGGGATTCAACTCAA
AAGGCAGTTGATAAAATAACATCCAAGGTGAATAATATAGTTGACAAGATGAACAAGCAA
TATGAAATGATTGATCATGAATTCAGTGAGGTTGAAACTAGACTCAATATGATCAATAAT
AAGATTGATGACCAAATACAAGACGTATGGGCATATAATGCAGAATTGTTAGTACTACTT
GAAAATCAGAAAACACTCGATGAGCATGATGCGAACGTGAACAATCTATACAACAAGGTG
AAGAGGGCACTGGGCTCCAATGCTATGGAAGATGGGAAAGGTTGTTTCGAGTTATACCAT
AAGTGTGATGATCAATGCATGGAAACAATTCGAAACGGGACCTATAATAGGAGAAAATAT
AGAGAGGAATCAAGGTTAGAACGGCAGAGAATAGAAGGGGTTAAACTGGAATCTGAGGGA
ACTTACAAAATCCTCACCATTTATTCGACTGTCGCCTCATCTCTT
>gi|157382018|gb|CY024544.1| Influenza A virus (A/partridge/Shantou/22102/2005(H9N2)) segment 4 sequence
ATGGAAACAACACCACTAATGACTATACTACTAATGGTAACAGCAATCAATGCAGATAAA
ATCTGCATAGGCTACCAATCAACAAACTCCACAGAAACTGTGGACACGCTAACAGAAACC
AATGTTCCTGTGACACAGGCCAAAGAACTGCTCCACACAGAGCACAATGGAATGCTGTGT
GCAACAAATCTGGGACATCCTCTCATTTTGGACACTTGTACTATTGAAGGACTGATCTAT
GGCAACCCTTCTTGTGACCTGCTGTTGGGAGGAAGAGAATGGTCCTATATCGTCGAAAGA
CCATCGGCTGTCAATGGGATGTGTTACCCCGGGAATGTGGAAAACCTAGAGGAACTAAGG
TTGCTTTTCAGTTCCGCTAGTTCCTACCAAAGAGTCCAGATCTTTCCAGACACGATCTGG
AATGTGACTTACAGTGGAACAAGCAGTGCATGTTCAAATTCATTCTACAGGAGCATGAGG
TGGTTGACTCAAAAGGACAACACTTACCCAGTTCAAGACGCCCAATACACAAATAATAGA
GGAAAGAGTATTCTTTTCATGTGGGGCATAAATCACCCACCCACTGATACTGTACAGACA
AATCTGTACACAAGAACCGACACCACAACAAGTGTAACAACAGAAGATATAAATAGGGCC
TTCAAACCAGTGATAGGGCCAAGGCCCCTTGTTAATGGTCTGCAGGGAAGAATTGATTAT
TATTGGTCTGTATTAAAACCAGGTCAAACATTACGAGTAAGATCCAATGGGAATCTAATC
GCTCCATGGTATGGACACATCCTTTCAGGAGAAAGCCATGGAAGAATCCTGAAGAGTGAT
TTAAACAGTGGTAACTGTGTAGTGCAATGTCAGACTGAAAGGGGCGGCTTAAACACTACA
TTGCCGTTCCACAATGTCAGTAAATATGCATTTGGAAACTGCCCAAAATACGTTGGAGTA
AAGAGTCTCAAATTGGCAGTTGGTATGAGGAATGTACCTGCTAGATCAAGTAGAGGACTA
TTTGGGGCCATAGCTGGATTCATAGAGGGAGGTTGGCCAGGGCTAGTCGCTGGTTGGTAT
GGGTTTCAGCATTCTAATGATCAAGGGGTTGGTATGGCTGCAGATAGAGACTCAACTCAA
AAGGCAATTGATAAAATTACATCCAAAGTGAATAATATAGTCGATAAGATGAACAAGCAA
TATGAAATTATTGATCATGAATTCAGCGAGATTGAAACTAGACTCAATATGATCAATAAT
AAGATTGATGACCAAATACAAGATATATGGGCATATAACGCAGAATTGCTAGTGCTGCTT
GAAAATCAGAAAACACTCGATGAACATGATTCAAATGTAAATAATCTATATAACAAAGTG
AAAAGGGCACTGGGCTCCAATGCAATAGAAGATGGGAAAGGATGTTTCGAGTTATATCAT
AAATGTGATGATCAGTGCATGGAGACAATTCGAAACGGAACCTACAACAGGGGAAAGTAT
AAAGAGGAATCAAAACTAGAAAGGCAGAAAATAGAAGGGGTCAAGCTGGAATCTGAGGGA
ACTTACAAAATCCTAACCATTTATTCAACTGTCGCCTCATCTCTT
>gi|157381999|gb|CY024536.1| Influenza A virus (A/pheasant/Shantou/21583/2005(H9N2)) segment 4 sequence
ATGGAAACAATACCACTAATGACTATACTACTAATGGTAACAGCAATCAATGCAGATAAA
ATCTGCATAGGCTACCAATCAACAAACTCCACAGAAACTGTGGACACGCTAACAGAAACC
AATGTTCCTGTGACACAGGCCAAAGAACTGCTCCACACAGAGCACAATGGAATGCTGTGT
GCAACAAATCTGGGACATCCTCTCATTTTGGACACTTGTACTATTGAAGGACTGATCTAT
GGCAACCCTTCTTGTGACCTGCTGTTGGGAGGAAGAGAATGGTCCTATATCGTCGAAAGA
CCATCGGCTGTCAATGGGATGTGTTACCCCGGGAATGTGGAAAACCTAGAGGAACTAAGG
TTGCTTTTCAGTTCCGCTAGTTCCTACCAAAGAGTCCAGATCTTTCCAGACACGATCTGG
AATGTGACTTACAGTGGAACAAGCAGTGCATGTTCAAATTCATTCTACAGGAGCATGAGG
TGGTTGACTCAAAAGGACAACACTTACCCAGTTCAAGACGCCCAATACACAAATAATAGA
GGAAAGAGTATTCTTTTCATGTGGGGCATAAATCACCCACCCACTGATACTGTACAGACA
AATCTGTACACAAGAACCGACACCACAACAAGTGTAACAACAGAAGATATAAATAGGGCC
TTCAAACCAGTGATAGGGCCAAGGCCCCTTGTTAATGGTCTGCAGGGAAGAATTGATTAT
TATTGGTCTGTATTAAAACCAGGTCAAACATTACGAGTAAGATCCAATGGGAATCTAATC
GCTCCATGGTATGGACACATCCTTTCAGGAGAAAGCCATGGAAGAATCCTGAAGAGTGAT
TTAAACAGTGGTAACTGTGTAGTGCAATGTCAGACTGAAAGGGGCGGCTTAAACACTACA
TTGCCGTTCCACAATGTCAGTAAATATGCATTTGGAAACTGCCCAAAATACGTTGGAGTA
AAGAGTCTCAAATTGGCAGTTGGTATGAGGAATGTACCTGCTAGATCAAGTAGAGGACTA
TTTGGGGCCATAGCTGGATTCATAGAGGGAGGTTGGCCAGGGCTAGTCGCTGGTTGGTAT
GGGTTTCAGCATTCTAATGATCAAGGGGTTGGTATGGCTGCAGATAGAGACTCAACTCAA
AAGGCAATTGATAAAATTACATCCAAAGTGAATAATATAGTCGATAAGATGAACAAGCAA
TATGAAATTATTGATCATGAATTCAGCGAGATTGAAACTAGACTCAATATGATCAATAAT
AAGATTGATGACCAAATACAAGATATATGGGCATATAACGCAGAATTGCTAGTGCTGCTT
GAAAATCAGAAAACACTCGATGAACATGATTCAAATGTAAATAATCTATATAACAAAGTG
AAAAGGGCACTGGGCTCCAATGCAATAGAAGATGGGAAAGGATGTTTCGAGTTATATCAT
AAATGTGATGATCAGTGCATGGAGACAATTCGAAACGGAACCTACAACAGGGGAAAGTAT
AAAGAGGAATCAAAACTAGAAAGGCAGAAAATAGAAGGGGTCAAGCTGGAATCTGAGGGA
ACTTACAAAATCCTAACCATTTATTCAACTGTCGCC
>gi|157381980|gb|CY024528.1| Influenza A virus (A/pheasant/Shantou/17033/2005(H9N2)) segment 4 sequence
ATGGAAACAATACCACTAATGACTATACTACTAATGGTAACAGCAATCAATGCAGATAAA
ATCTGCATAGGCTACCAATCAACAAACTCCACAGAAACTGTGGATACGCTAACAGAAACC
AATGTTCCTGTGACACAGGCCAAAGAACTGCTCCACACAGAGCACAATGGAATGCTGTGT
GCAACAAATCTGGGACATCCTCTCATTTTGGACACTTGTACTATTGAAGGACTGATCTAT
GGCAACCCTTCTTGTGACCTGCTGTTGGGAGGAAGAGAATGGTCCTATATCGTCGAAAGA
CCATCGGCTGTCAATGGGATGTGTTACCCCGGGAATGTGGAAAACCTAGAGGAACTAAGG
TTGCTTTTCAGTTCCGCTAGTTCCTACCAAAGAGTCCAGATCTTTCCAGACACGATCTGG
AATGTGACTTACAGTGGAACAAGCAGTGCATGTTCAAATTCATTCTACAGAAGCATGAGG
TGGTTGACTCAAAAGGACAACACTTACCCAGTTCAAGACGCCCAATACACAAATAATAGA
GGAAAGAGTATTCTTTTCATGTGGGGCATAAATCACCCACCCACTGATACTGTACAGACA
AATCTGTACACAAGAACCGACACCACAACAAGTGTAACAACAGAAGATATAAATAGGGCC
TTCAAACCAGTGATAGGGCCAAGGCCCCTTGTTAATGGTCTGCAGGGAAGAATTGATTAT
TATTGGTCTGTATTAAAACCAGGTCAAACATTACGAGTAAAATCCAATGGGAATCTAATC
GCTCCATGGTATGGACACATCCTTTCAGGAGAAAGCCATGGAAGAATCCTGAAGAGTGAT
TTAAACAGTGGTAACTGTGTAGTGCAATGTCAGACTGAAAGGGGCGGCTTAAACACTACA
TTGCCGTTCCACAATGTCAGTAAATATGCATTTGGAAACTGCCCAAAATACGTTGGAGTA
AAGAGTCTCAAATTGGCAGTTGGTATGAGGAATGTACCTGCTAGATCAAGTAGAGGACTA
TTTGGGGCCATAGCTGGATTCATAGAGGGAGGTTGGCCAGGGCTAGTCGCTGGTTGGTAT
GGGTTTCAGCATTCTAATGATCAAGGGGTTGGTATGGCTGCAGATAGAGACTCAACTCAA
AAGGCAATTGACAAAATTACATCCAAAGTGAATAATATAGTCGATAAGATGAACAAGCAA
TATGAAATTATTGATCATGAATTCAGCGAGATTGAAACTAGACTCAATATGATCAATAAT
AAGATTGATGACCAAATACAAGATATATGGGCATATAACGCAGAATTGCTAGTGCTGCTT
GAAAATCAGAAAACACTCGATGAACATGATGCAAATGTAAATAATCTATATAACAAAGTG
AAGAGGGCACTGGGCTCCAATGCAATAGAAGATGGGAAAGGATGTTTCGAGTTATATCAT
AAATGTGATGATCAGTGCATGGAGACAATTCGAAACGGAACCTACAACAGGGGAAAGTAT
AAAGAGGAATCAAGACTAGAAAGGCAGAAAATAGAAGGGGTCAAGCTGGAATCTGAGGGA
ACTTACAAAATCCTAACCATTTATTCAACTGTCGCCTCATCTCTT
>gi|157381961|gb|CY024520.1| Influenza A virus (A/pheasant/Shantou/11551/2005(H9N2)) segment 4 sequence
ATGGAAACAGTATCACTAATAACTATGCTACTAGTAGTAACAGTAAGCAATGCAGATAAA
ATCTGCATCGGCTACCAATCAACAAACTCCACAGAAACTGTAGACACACTAACAGAAAAC
AATGTCCCTGTGACACATGCCAAAGAATTGCTCCACACAGAGCACAATGGGATGCTGTGT
GCAACAAACTTGGGACATCCTCTTATTCTAGACACCTGTACCATTGAAGGACTAATCTAT
GGCAATCCTTCTTGTGATCTACTGTTGGGAGGAAGAGAATGGTCCTACATCGTCGAGAGA
CCATCGGCTGTTAATGGATTGTGTTACCCCGGGAATGTAGAAAATCTAGAAGAGCTAAGG
TCACTTTTTAGTTCTGCTAGTTCTTATCAAAGGATCCAGATTTTTCCAGACACAATCTGG
AATGTGTCTTACAGTGGGACAAGCAAAGCATGTTCAGATTCATTCTACAGAAGCATGAGA
TGGTTGACCCAAAAGAACAACGCTTACCCTATTCAAGACGCCCAATACACAAATAATCGA
GAAAAGAACATTCTTTTCATGTGGGGCATAAATCACCCACCCACCGATACTGCGCAGACA
AATCTGTACACAAGAACCGACACAACAACAAGTGTGGCAACAGAAGAAATAAATAGGACC
TTCAAACCATTGATAGGACCAAGGCCTCTTGTCAATGGTTTACAGGGAAGAATTGATTAT
TATTGGTCGGTATTGAAACCAGGTCAAACACTGCGAATAAGATCCAATGGGAATCTAATA
GCTCCATGGTATGGACACATTCTTTCAGGAGAGAGCCACGGAAGAATCCTGAAGACTGAT
TTAAAAAGGGGTAGCTGTACAGTGCAATGTCAGACAGAAAAAGGTGGCTTAAACACAACA
TTGCCATTCCAAAATGTAAGTAAGTATGCATTTGGAAACTGCTCGAAATATGTTGGAGTA
AAGAGTCTCAAACTTGCAGTTGGTCTGAGGAATGTGCCTTCTAGATCTAGTAGAGGACTA
TTCGGGGCCATAGCTGGATTCATAGAGGGAGGTTGGTCAGGACTAGTTGCTGGTTGGTAT
GGATTCCAGCATTCAAATGACCAAGGGGTTGGTATGGCAGCAGATAGAGACTCAACCCAA
AAGGCAATTGATAAAATAACATCCAAAGTGAATAACATAGTCGATAAAATGAACAAACAG
TATGAAATTATTGATCATGAATTCAGTGAGGTTGAAACTAGACTTAACATGATCAATAAT
AAGATTGATGATCAAATTCAAGACATATGGGCATATAACGCAGAATTGCTAGTGCTGCTT
GAAAACCAGAAAACACTCGATGAGCATGATGCAAATGTAAACAATCTATATAATAAAGTG
AAGAGGGCATTAGGTTCCAATGCAGTGGAAGATGGGAAAGGATGTTTCGAGCTATACCAC
AAATGTGATGACCAGTGCATGGAGACAATTCGGAACGGGACCTACAACAGGAGGAAGTAT
CAAGAGGAATCAAAATTAGAAAGACAGAAAATAGAGGGGGTCAAGCTGGAATCTGAAGGA
ACTTACAAAATCCTCACCATTTATTCGACTGTCGCCTCATCTCTT
>gi|157381942|gb|CY024512.1| Influenza A virus (A/Guinea fowl/Shantou/8955/2005(H9N2)) segment 4 sequence
ATGGAAGTAATATCACTAATAACTATACTACTAGTAGTAACAGTAAGCAATGCAGATAAA
ATCTGCATTGGCTATCAATCAACAAACTCCACAGAAACTGTAGACACGCTAACCGAAAAC
AATGTTCCAGTGACACATGCCAAAGAATTGCTTCACACAGAGCACAATGGGATGCTATGT
GCAACAAATCTGGGACGTCCTCTTATTCTAGACACCTGTACCATTGAAGGACTAATCTAT
GGCAACCCTTCTTGTGATCTACTGCTGGGAGGAAGAGAATGGTCCTACATTGTCGAAAGA
CCATCGGCTGTTAATGGATTGTGTTACCCCGGAAATGTAGAAAACCTAGAAGAACTAAGG
TCACTTTTTAGCTCTGCTAGTTCTTATCAAAGAATCCAGATCTTCCCAGACACAATCTGG
AATGTGTCTTACAGTGGCACAAGCAAAGCATGTTCAGATTCATTCTACAGAAGTATGAGG
TGGTTGACTCAAAAGAACAATGCTTACCCTGTTCAAGACGCCCAATACACAAATAATAGA
GGGAGGAACATTCTTTTCATGTGGGGCATAAATCACCCACCCACTGATACTGCGCAGACA
AATCTGTACACAAGGACTGACACAACAACAAGTGTGGCGACAGAAGATATAAATAGGACC
TTCAAACCATTGATAGGGCCAAGGCCTCTTGTCAATGGTCTGCAAGGAAGAATTGATTAT
TATTGGGCGGTATTGAAACCAGGTCAGACATTGCGAGTAAGATCCAACGGGAATCTAATC
GCTCCATGGTATGGACACATTCTTTCAGGGGAGAGTCACGGAAGAATCCTGAAAACGGAT
TTAAACAGTGGTAACTGTGTAGTGCAATGTCAAACAGAAAGAGGTGGCTTGAATACTACA
TTGCCATTCCACAACGTAAGTAAGTACGCATTTGGAAACTGCCCAAAATATGTTGGAGTA
AAGAGTCTCAAATTGGCAGTCGGTTTGAGGAATGTGCCTGCTAGATCAAGTAGAGGACTA
TTTGGAGCCATAGCTGGCTTCATAGAGGGAGGTTGGTCAGGATTAGTTGCTGGTTGGTAC
GGATTCCAGCATTCAAATGATCAAGGAACTGGTATGGCTGCAGATAGAGACTCAACTCAA
AAGGCAATTGACAAAATAACGTCCAAAGTAAATAATATAGTCGATAAAATGAACAAACAG
TATGAAATTATCGATCATGAATTCAGCGAGGTTGAAACTAGGCTCAATATGATCAATAAT
AAGATTGATGACCAAATTCAAGACATATGGGCATATAACGCAGAATTGCTAGTACTGCTT
GAAAATCAGAAAACGCTCGATGAGCATGATGCAAATGTAAACAATCTATATAACAAAGTG
AAGAGAGCACTGGGTTCCAATGCAGTGGAAGATGGGAAAGGATGCTTCGAGCTATACCAT
AAATGCGATGACCAGTGCATGGAGACAATTCGAAACGGGACCTATAACAGAAGAAAGTAT
AAAGAGGAATCAAGACTAGAGAGACAGAAAATAGAAGGGGTCAAACTGGAATCTGAAGGA
ACCTACAAAATCCTTACCATTTATTCGACTGTCGCCTCATCTCTT
>gi|157381923|gb|CY024504.1| Influenza A virus (A/pheasant/Shantou/1578/2005(H9N2)) segment 4 sequence
ATGGAAACAATACCACTAATGACTATACTACTAATGGTAACAGCAATCAATGCAGATAAA
ATCTGCATAGGCTACCAATCAACAAACTCCACAGAAACTGTGGATACGCTAACAGAAACC
AATGTTCCTGTGACACAGGCCAAAGAACTGCTCCACACAGAGCACAATGGAATGCTGTGT
GCAACAAATCTGGGACATCCTCTCATTTTGGACACTTGTACTATTGAAGGACTGATCTAT
GGCAACCCTTCTTGTGACCTGCTGTTGGGAGGAAGAGAATGGTCCTATATCGTCGAAAGA
CCATCGGCTGTCAATGGGATGTGTTACCCCGGGAATGTAGAAAACCTAGAGGAACTAAGG
TTGCTTTTCAGTTCCGCTAGTTCCTACCAAAGAGTCCAGATCTTTCCAGACACGATCTGG
AATGTGACTTACAGTGGAACAAGCAGTGCATGTTCAAATTCATTCTACAGGAGCATGAGG
TGGTTGACTCAAAAGGACAACACTTACCCTGTTCAAGACGCCCAATACACAAATAATAGA
GGAAAGAGTATTCTTTTCATGTGGGGCATAAATCACCCACCCACTGATACTGTACAGACA
AATCTGTACACAAGAACCGACACCACAACAAGTGTAACAACAGAAGATATAAATAGGGCC
TTCAAACCAGTGATAGGGCCAAGGCCCCTTGTTAATGGTCTGCAGGGAAGAATTGATTAT
TATTGGTCTGTATTAAAACCAGGTCAAACATTACGAGTAAAATCCAATGGGAATCTGATC
GCTCCATGGTATGGACACATCCTTTCAGGAGAAAGCCATGGAAGAATCCTGAAGAGTGAT
TTAAACAGTGGTAACTGTGTAGTGCAATGTCAGACTGAAAGGGGCGGCTTAAACACTACA
TTGCCGTTCCACAATGTCAGTAAATATGCATTTGGAAACTGCCCAAAATACGTTGGAGTA
AAGAGTCTCAAATTGGCAGTTGGTATGAGGAATGTACCTGCTAGATCAAGTAGAGGACTA
TTTGGGGCCATAGCTGGATTCATAGAGGGAGGTTGGCCAGGGCTAGTCGCTGGTTGGTAT
GGGTTTCAGCATTCTAATGATCAAGGGGTTGGTATGGCTGCAGATAGAGACTCAACTCAA
AAGGCAATTGACAAAATTACATCCAAAGTGAATAATATAGTCGATAAGATGAACAAGCAA
TATGAAATTATTGATCATGAATTCAGCGAGATTGAAACTAGACTCAATATGATCAATAAT
AAGATTGATGACCAAATACAAGATATATGGGCATATAACGCAGAATTGCTAGTGCTGCTT
GAAAATCAGAAAACACTCGATGAACATGATGCAAATGTAAATAATCTATATAACAAAGTG
AAGAGGGCACTGGGCTCCAATGCGATAGAAGATGGGAAAGGATGTTTCGAGTTATATCAT
AAATGTGATGATCAGTGCATGGAGACAATTCGAAACGGAACCTACAACAGGGGAAAGTAT
AAAGAGGAATCAAGACTAGAAAGGCAGAAAATAGAAGGGGTCAAGCTGGAATCTGAGGGA
ACTTACAAAATCCTAACCATTTATTCAACTGTCGCCTCATCTCTT
>gi|157381902|gb|CY024496.1| Influenza A virus (A/Guinea fowl/Shantou/630/2005(H9N2)) segment 4 sequence
ATGGAAACAATACCACTAATGACTATACTACTAATGGTAACAGCAATCAATGCAGATAAA
ATCTGCATAGGCTACCAATCAACAAACTCCACAGAAACTGTGGATACGCTAACAGAAACC
AATGTTCCTGTGACACAGGCCAAAGAACTGCTCCACACAGAGCACAATGGAATGCTGTGT
GCAACAAATCTGGGACATCCTCTCATTTTGGACACTTGTACTATTGAAGGACTGATCTAT
GGCAACCCTTCTTGTGACCTGCTGTTGGGAGGAAGAGAATGGTCCTATATCGTCGAAAGA
CCATCGGCTGTCAATGGGATGTGTTACCCCGGGAATGTAGAAAACCTAGAGGAACTAAGG
TTGCTTTTCAGTTCCGCTAGTTCCTACCAAAGAGTCCAGATCTTTCCAGACACGATCTGG
AATGTGACTTACAGTGGAACAAGCAGTGCATGTTCAAATTCATTCTACAGGAGCATGAGG
TGGTTGACTCAAAAGGACAACACTTACCCTGTTCAAGACGCCCAATACACAAATAATAGA
GGAAAGAGTATTCTTTTCATGTGGGGCATAAATCACCCACCCACTGATACTGTACAGACA
AATCTGTACACAAGAATCGACACCACAACAAGTGTAACAACAGAAGATATAAATAGGGCC
TTCAAACCAGTGATAGGGCCAAGGCCCCTTGTTAATGGTCTGCAGGGAAGAATTGATTAT
TATTGGTCTGTATTAAAACCAGGTCAAACATTACGAGTAAAATCCAATGGGAATCTAATC
GCTCCATGGTATGGACACATCCTTTCAGGAGAAAGCCATGGAAGAATCCTGAAGAGTGAT
TTAAACAGTGGTAACTGTGTAGTGCAATGTCAGACTGAAAGGGGCGGCTTAAACACTACA
TTGCCGTTCCACAATGTCAGTAAATATGCATTTGGAAACTGCCCAAAATACGTTGGAGTA
AAGAGTCTCAAATTGGCAGTTGGTATGAGGAATGTACCTGCTAGATCAAGTAGAGGACTA
TTTGGGGCCATAGCTGGATTCATAGAGGGAGGTTGGCCAGGGCTAGTCGCTGGTTGGTAT
GGGTTTCAGCATTCTAATGATCAAGGGGTTGGTATGGCTGCAGATAGAGACTCAACTCAA
AAGGCAATTGACAAAATTACATCCAAAGTGAATAATATAGTCGATAAGATGAACAAGCAA
TATGAAGTTATTGATCATGAATTCAGCGAGATTGAAACTAGACTCAATATGATCAATAAT
AAGATTGATGACCAAATACAAGATATATGGGCATATAACGCAGAATTGCTAGTGCTGCTT
GAAAATCAGAAAACACTCGATGAACATGATGCAAATGTAAATAATCTATATAACAAAGTG
AAGAGGGCACTGGGCTCCAATGCGATAGAAGATGGGAAAGGATGTTTCGAGTTATATCAT
AAATGTGATGATCAGTGCATGGAGACAATTCGAAACGGAACCTACAGCAGGGGAAAGTAT
AAAGAGGAATCAAGACTAGAAAGGCAGAAAATAGAAGGGGTCAAGCTGGAATCTGAGGGA
ACTTACAAAATCCTAACCATTTATTCAACTGTCGCCTCATCTCTT
>gi|157381715|gb|CY024488.1| Influenza A virus (A/pheasant/Shantou/111/2005(H9N2)) segment 4 sequence
ATGGAAACATTATCAATAATAACTATACTACTAGTGATAACAGTAAGCAATGCAGATAAA
ATCTGTATCGGTTACCAATCAACAAACTCCACAGAAACTGTAGACACACTAACAGAAAAC
AATGTCCCTGTGACACATGCCAAAGAATTGCTCCACACAGAGCACAATGGGATGCTGTGT
GCAACAGATCTGGGACATCCCCTTATTCTAGACACCTGTACCATTGAAGGACTAGTCTAT
GGCAACCCTTCTTGTGATCTACTGTTGGGAGGAAGGGAATGGTCCTACATCGTCGAAAGA
CCATCGGCTGTTAATGGATTGTGTTACCCCGGGAATGTAGAAAACCTAGAAGAACTAAGG
TCACTTTTTAGTTCTGCTAGTTCTTACCAAAGGATCCAAATCTTTCCAGACACAATCTGG
AATGTGTCTTACAGTGGAACAAGCAAAGCATGTTCAGATTCATTCTACAGAAGCATGAGA
TGGTTGACCCAAAAGAATAACGCTTACCCTGTTCAAGATGCCCAATACACAAATAATCGA
GGGAAGAGCATCCTTTTCATATGGGGCATAAATCACCCACCCACTGATACAGCGCAGACA
AATCTGTACACAAGGACTGACACAACAACAAGTGTGGCAACAGAAGATATAAATAGGACC
TTCAAACCATTGATAGGGCCAAGGCCCCTTGTCAATGGTCTACAGGGAAGAATTGATTAT
TATTGGTCGGTATTGAAACCTGGTCAAACACTGCGCGTAAGGTCCAATGGGAATCTAATC
GCTCCATGGTATGGGCACATTCTTTCAGGAGAGAGCCATGGAAGAATCCTGAAGACTGAT
TTAAAAAGTGGTCACTGTGCGGTGCAATGTCAGACAGAAAAGGGTGGCTTAAATACAACA
TTGCCATTCCAAAATGTGAGTAGGTATGCATTTGGAAACTGCCCGAAATATGTTGGAATA
AAGAGTCTCAAACTGGCAGTCGGTCTGAGGAATGTGCCTGCTAGATCAAGTAGAGGACTA
TTCGGGGCCATAGCTGGATTCATAGAGGGAGGCTGGTCAGGGCTAGTTGCTGGTTGGTAT
GGGTTCCAGCATTCTAATGATCAAGGGGTTGGTATGGCAGCAGATAGAGACTCAACTCAA
AAGGCAGTTGACAAAATAACATCTAAAGTGAATAACATAGTCGATAAAATGAACAAACAA
TATGAAATTATTGATCATGAATTCAGCGAAGTTGAAACTAGACTCAACATGATCAATAAT
AAGATTGATGACCAAATCCAAGACATATGGGCATATAACGCAGAATTGCTAGTGCTGCTT
GAAAACCAGAAAACACTCGATGAGCATGATGCGAATGTAAACAACCTATATAATAAAGTG
AAGAGGGCATTGGGCTCCAATGCAGTGGAAGATGGGAAAGGATGTTTCGAGTTATACCAT
AAATGTGATAACCAGTGCATGGAGACAATTCGGAATGGGACATACAACAGGAGGAAGTAT
AAAGAGGAATCCAATTTGGAAAGACAGAAAATAGAAGGGGTCAAGCTGGAATCTGAAGGA
ACTTACAAAATCCTCACCATTTATTCGACTGTCGCCTCATCTCTT
>gi|157381693|gb|CY024480.1| Influenza A virus (A/partridge/Shantou/7936/2004(H9N2)) segment 4 sequence
GATAAAATCTGTATCGGTTACCAATCAACAAACTCCACAGAAACTGTAGACACACTAACA
GAAAACAATGTCCCTGTGACACATGCCAAAGAATTGCTCCACACAGAGCACAATGGGATG
CTGTGTGCAACAGATCTGGGACATCCCCTTATTCTAGACACCTGTACCATTGAAGGACTA
GTCTATGGCAACCCTTCTTGTGATCTACTGTTGGGAGGAAGGGAATGGTCCTACATCGTC
GAAAGACCATCGGCTGTTAATGGATTGTGTTACCCCGGGAATGTAGAAAACCTAGAAGAA
CTAAGGTCACTTTTTAGTTCTGCTAGTTCTTACCAAAGGATCCAAATCTTTCCAGACACA
ATCTGGAATGTGTCTTACAGTGGAACAAGCAAAGCATGTTCAGATTCATTCTACAGAAGC
ATGAGATGGTTGACCCAAAAGAATAACGCTTACCCTGTTCAAGATGCCCAATACACAAAT
AATCGAGGGAAGAGCATCCTTTTCATATGGGGCATAAATCACCCACCCACTGATACAGCG
CAGACAAATCTGTACACAAGGACTGACACAACAACAAGTGTGGCAACAGAAGATATAAAT
AGGACCTTCAAACCATTGATAGGGCCAAGGCCCCTTGTCAATGGTCTACAGGGAAGAATT
GATTATTATTGGTCGGTATTGAAACCTGGTCAAACACTGCGCGTAAGGTCCAATGGGAAT
CTAATCGCTCCATGGTATGGGCACATTCTTTCAGGAGAGAGCCATGGAAGAATCCTGAAG
ACTGATTTAAAAAGTGGTCACTGTGCGGTGCAATGTCAGACAGAAAAGGGTGGCTTAAAT
ACAACATTGCCATTCCAAAATGTGAGTAGGTATGCATTTGGAAACTGCCCGAAATATGTT
GGAATAAAGAGTCTCAAACTGGCAGTCGGTCTGAGGAATGTGCCTGCTAGATCAAGTAGA
GGACTATTCGGGGCCATAGCTGGATTCATAGAGGGAGGCTGGTCAGGGCTAGTTGCTGGT
TGGTATGGGTTCCAGCATTCTAATGATCAAGGGGTTGGTATGGCAGCAGATAGAGACTCA
ACTCAAAAGGCAGTTGACAAAATAACATCTAAAGTGAATAACATAGTCGATAAAATGAAC
AAACAATATGAAATTATTGATCATGAATTCAGCGAAGTTGAAACTAGACTCAACATGATC
AATAATAAGATTGATGACCAAATCCAAGACATATGGGCATATAACGCAGAATTGCTAGTG
CTGCTTGAAAACCAGAAAACACTCGATGAGCATGATGCGAATGTAAACAACCTATATAAT
AAAGTGAAGAGGGCATTGGGCTCCAATGCAGTGGAAGATGGGAAAGGATGTTTCGAGTTA
TACCATAAATGTGATAACCAGTGCATGGAGACAATTCGGAATGGGACATACAACAGGAGG
AAGTATAAAGAGGAATCCAATTTGGAAAGACAGAAAATAGAAGGGGTCAAGCTGGAATCT
GAAGGAACTTACAAAATCCTCACCATTTATTCGACTGTCGCCTCATCTCTT
>gi|157381673|gb|CY024472.1| Influenza A virus (A/partridge/Shantou/645/2001(H9N2)) segment 4 sequence
GATAAAATCTGCATCGGCTACCAATCAACAAACTCCACAGAAACTGTAGACACGCTAACA
GAAAACAATGTTCCTGTGACACATGCCAAAGAATTGCTCCACACAGAGCACAATGGGATG
CTGTGTGCAACAAATCTGGGACATCCTTCTTATTCATGGACCTGTACCATTGAAGGACTA
ATCTATGGCAACCCTTCTTGTGATCTACTGTTGGGAGGAAGAGAATGGTCCTACATCGTC
GAAAGACCATCGGCTGTTAATGGATTGTGTTACCCTGGGAATGTAGAGAACCTAGAAGAA
CTAAGGTCACTTTTTAGCTCTGCTAGTTCTTACCAAAGAATCCAGATCTTTCCAGACACA
ATCTGGAATGTGTCTTACAGTGGGACAAGCAAAGCATGTTCAGATTCATTCTACAGAAGC
ATGAGATGGTTGACTCAAAAGAACAACGCTTACCCTATTCAAGATGCCCAATACACAAAT
AATAGAGGAAAGAACATTCTTTTCATGTGGGGCATAAACCACCCACCCACCGATACTGCG
CAGACAAATCTGTACACAAGGACTGACACAACAACAAGTGTGGCAACAGAAGATATAAAT
AGGACCTTCAAACCATCGATAGGGCCGAGGCCTCTTGTCAATGGTCTGCAGGGAAGAATT
GATTATTATTGGTCAGTACTGAAACCAGGTCAGACACTGCGAGTAAGATCCAATGGGAAT
CTAATCGCTCCATGGTATGGACACATTCTTTCAGGAGAGAGTCACGGAAGGATCCTGAAG
ACTGATTTAAACACGGGTAACTGTGTAGTGCAATGTCAGACAGAAAGAGGTGGCTTGAAT
ACTACATTGCCATTCCACAATGTAAGTAAGTATGCATTTGGAAACTGCCCAAAATATATT
GGAGTAAAGAGTCTCAAATTGGCAGTTGGTCTGAGGAATGTGCCTGCTAGATCAAGTAGA
GGACTATTTGGAGCCATAGCCGGATTCATAGAGGGAGGTTGGTCAGGGCTAGTCGCTGGT
TGGTATGGGTTCCAGCATTCAAATGACCAAGGGGTTGGTATGGCTGCAGATAGAGACTCA
ACTCAAAAGGCAATTGACAAAATAACATCCAAAGTGAATAATATAGTCGATAAAATGAAC
AAACAGTATGAAATTATTGATCATGAATTCAATGAGGTTGAAACTAGACTCAATATGATC
AATAATAAGATTGATGACCAAATTCAAGACATATGGGCATATAACGCAGAATTGCTAGTG
CTGCTTGAAAACCAGAAAACACTCGATGAGCATGATGCGAATGTAAACAATCTATATAAC
AAAGTGAAGCGGGCACTGGGTTCCAATGCAGTGGAAGATGGAAAAGGATGTTTCGAGCTA
TACCATAAATGTGATGACCAGTGCATGGAGACAATTCGGAACGGGACCTATAACAGGAGG
AAGTATAAAGAAGAATCAAGAATAGAAAGACAGAAAATAGAAGGGGTCAAGCTGGAATCT
GAAGGAACTTACAAAATCCTCACCATTTATTCGACTGTCGCCTC
>gi|157381650|gb|CY024464.1| Influenza A virus (A/pheasant/Shantou/7814/2004(H9N2)) segment 4 sequence
GATAAAATCTGCATAGGCTACCAATCAACAAACTCCACAGAAACTGTGGATACGCTAACA
GAAACCAATGTTCCTGTGACACAGGCCAAAGAACTGCTCCACACAGAGCACAATGGAATG
CTGTGTGCAACAAATCTGGGACATCCTCTCATTTTGGACACTTGTACTATTGAAGGACTG
ATCTATGGCAACCCTTCTTGTGACCTGCTGTTGGGAGGAAGAGAATGGTCCTATATCGTC
GAAAGACCATCGGCTGTCAATGGGATGTGTTACCCCGGGAATGTAGAAAACCTAGAGGAA
CTAAGGTTGCTTTTCAGTTCCGCTAGTTCCTACCAAAGAGTCCAGATCTTTCCAGACACG
ATCTGGAATGTGACTTACAGTGGAACAAGCAGTGCATGTTCAAATTCATTCTACAGGAGC
ATGAGGTGGTTGACTCAAAAGGACAACACTTACCCTGTTCAAGACGCCCAATACACAAAT
AATAGAGGAAAGAGTATTCTTTTCATGTGGGGCATAAATCACCCACCCACTGATACTGTA
CAGACAAATCTGTACACAAGAACCGACACCACAACAAGTGTAACAACAGAAGATATAAAT
AGGGCCTTCAAACCAGTGATAGGGCCAAGGCCCCTTGTTAATGGTCTGCAGGGAAGAATT
GATTATTATTGGTCTGTATTAAAACCAGGTCAAACATTACGAGTAAAATCCAATGGGAAT
CTAATCGCTCCATGGTATGGACACATCCTTTCAGGAGAAAGCCATGGAAGAATCCTGAAG
AGTGATTTAAACAGTGGTAACTGTGTAGTGCAATGTCAGACTGAAAGGGGCGGCTTAAAC
ACTACATTGCCGTTCCACAATGTCAGTAAATATGCATTTGGAAACTGCCCAAAATACGTT
GGAGTAAAGAGTCTCAAATTGGCAGTTGGTATGAGGAATGTACCTGCTAGATCAAGTAGA
GGACTATTTGGGGCCATAGCTGGATTCATAGAGGGAGGTTGGCCAGGTCTAGTCGCTGGT
TGGTATGGGTTTCAGCATTCTAATGATCAAGGGGTTGGTATGGCTGCAGATAGAGACTCA
ACTCAAAAGGCAATTGACAAAATTACATCCAAAGTGAATAATATAGTCGATAAGATGAAC
AAGCAATATGAAATTATTGATCATGAATTCAGCGAGATTGAAACTAGACTCAATATGATC
AATAATAAGATTGATGACCAAATACAAGATATATGGGCATATAACGCAGAATTGCTAGTG
CTGCTTGAAAATCAGAAAACACTCGATGAACATGATGCAAATGTAAATAATCTATATAAC
AAAGTGAAGAGGGCACTGGGCTCCAATGCGATAGAAGATGGGAAAGGATGTTTCGAGTTA
TATCATAAATGTGATGATCAGTGCATGGAGACAATTCGAAACGGAACCTACAACAGGGGA
AAGTATAAAGAGGAATCAAGACTAGAAAGGCAGACAATAGAAGGGGTCAAGCTGGAATCT
GAGGGAACTTACAAAATCCTAACCATTTATTCAACTGTCGCCTCATCTCTT
>gi|157381629|gb|CY024456.1| Influenza A virus (A/pheasant/Shantou/7501/2004(H9N2)) segment 4 sequence
ATGGAAACAATACCACTAATGACTATACTACTAATGGTAACAGCAATCAATGCAGATAAA
ATCTGCATAGGCTACCAATCAACAAACTCCACAGAAACTGTGGATACGCTAACAGAAACC
AATGTTCCTGTGACACAGGCCAAAGAACTGCTCCACACAGAGCACAATGGAATGCTGTGT
GCAACAAATCTGGGACATCCTCTCATTTTGGACACTTGTACTATTGAAGGACTGATCTAT
GGCAACCCTTCTTGTGACCTGCTGTTGGGAGGAAGAGAATGGTCCTATATCGTCGAAAGA
CCATCGGCTGTCAATGGGATGTGTTACCCCGGGAATGTAGAAAACCTAGAGGAACTAAGG
TTGCTTTTCAGTTCCGCTAGTTCCTACCAAAGAGTCCAGATCTTTCCAGACACGATCTGG
AATGTGACTTACAGTGGAACAAGCAGTGCATGTTCAAATTCATTCTACAGGAGCATGAGG
TGGTTGACTCAAAAGGGCAACACTTACCCTGTTCAAGACGCCCAATACACAAATAATAGA
GGAAAGAGTATTCTTTTCATGTGGGGCATAAATCACCCACCCACTGATACTGTACAGACA
AATCTGTACACAAGAACCGACACCACAACAAGTGTAACAACAGAAGATATAAATAGGGCC
TTCAAACCAGTGATAGGGCCAAGGCCCCTTGTTAATGGTCTGCAGGGAAGAATTGATTAT
TATTGGTCTGTATTAAAACCAGGTCAAACATTACGAGTAAAATCCAATGGGAATCTAATC
GCTCCATGGTATGGACACATCCTTTCAGGAGAAAGCCATGGAAGAATCCTGAAGAGTGAT
TTAAACAGTGGTAACTGTGTAGTGCAATGTCAGACTGAAATGGGCGGCTTAAACACTACA
TTGCCGTTCCACAATGTCAGTAAATATGCATTTGGAAACTGCCCAAAATACGTTGGAGTA
AAGAGTCTCAAATTGGCAGTTGGTATGAGGAATGTACCTGCTAGATCAAGTAGAGGACTA
TTTGGGGCCATAGCTGGATTCATAGAGGGAGGTTGGCCAGGGCTAGTCGCTGGTTGGTAT
GGGTTTCAGCATTCTAATGATCAAGGGGTTGGTATGGCTGCAGATAGAGACTCAACTCAA
AAGGCAATTGACAAAATTACATCCAAAGTGAATAATATAGTCGATAAGATGAACAAGCAA
TATGAAATTATTGATCATGAATTCAGCGAGATTGAAACTAGACTCAATATGATCAATAAT
AAGATTGATGACCAAATACAAGATATATGGGCATATAACGCAGAATTGCTAGTGCTGCTT
GAAAATCAGAAAACACTCGATGAACATGATGCAAATGTAAATAATCTATATAACAAAGTG
AAGAGGGCACTGGGCTCCAATGCGATAGAAGATGGGAAAGGATGTTTCGAGTTATATCAT
AAATGTGATGATCAGTGCATGGAGACAATTCGAAACGGAACCTACAACAGGGGAAAGTAT
AAAGAGGAATCAAGACTAGAAAGGCAGAAAATAGAAGGGGTCAAGCTGGAATCTGAGGGA
ACTTACAAAATCCTAACCATTTATTCAACTGTCGCCTCATCTCTT
>gi|157381607|gb|CY024448.1| Influenza A virus (A/partridge/Shantou/7343/2004(H9N2)) segment 4 sequence
ATGGAAACAATACCACTAATGACTATACTACTAATGGTAACAGCAATCAATGCAGATAAA
ATCTGCATAGGCTACCAATCAACAAACTCCACAGAAACTGTGGATACGCTAACAGAAACC
AATGTTCCTGTGACACAGGCCAAAGAACTGCTCCACACAGAGCACAATGGAATGCTGTGT
GCAACAAATCTGGGACATCCTCTCATTTTGGACACTTGTACTATTGAAGGACTGATCTAT
GGCAACCCTTCTTGTGACCTGCTGTTGGGAGGAAGAGAATGGTCCTATATCGTCGAAAGA
CCATCGGCTGTCAATGGGATGTGTTACCCCGGGAATGTAGAAAACCTAGAGGAACTAAGG
TTGCTTTTCAGTTCCGCTAGTTCCTACCAAAGAGTCCAGATCTTTCCAGACACGATCTGG
AATGTGACTTACAGTGGAACAAGCAGTGCATGTTCAAATTCATTCTACAGGAGCATGAGG
TGGTTGACTCAAAAGGACAACACTTACCCTGTTCAAGACGCCCAATACACAAATAATAGA
GGAAAGAGTATTCTTTTCATGTGGGGCATAAATCACCCACCCACTGATACTGTACAGACA
AATCTGTACACAAGAACCGACACCACAACAAGTGTAACAACAGAAGATATAAATAGGGCC
TTCAAACCAGTGATAGGGCCAAGGCCCCTTGTTAATGGTCTGCAGGGAAGAATTGATTAT
TATTGGTCTGTATTAAAACCAGGTCAAACATTACGAGTAAAATCCAATGGGAATCTAATC
GCTCCATGGTATGGACACATCCTTTCAGGAGAAAGCCATGGAAGAATCCTGAAGAGTGAT
TTAAACAGTGGTAACTGTGTAGTGCAATGTCAGACTGAAATGGGCGGCTTAAACACTACA
TTGCCGTTCCACAATGTCAGTAAATATGCATTTGGAAACTGCCCAAAATACGTTGGAGTA
AAGAGTCTCAAATTGGCAGTTGGTATGAGGAATGTACCTGCTAGATCAAGTAGAGGACTA
TTTGGGGCCATAGCTGGATTCATAGAGGGAGGTTGGCCAGGGCTAGTCGCTGGTTGGTAT
GGGTTTCAGCATTCTAATGATCAAGGGGTTGGTATGGCTGCAGATAGAGACTCAACTCAA
AAGGCAATTGACAAAATTACATCCAAAGTGAATAATATAGTCGATAAGATGAACAAGCAA
TATGAAATTATTGATCATGAATTCAGCGAGATTGAAACTAGACTCAATATGATCAATAAT
AAGATTGATGACCAAATACAAGATATATGGGCATATAACGCAGAAATGCTAGTGCTGCTT
GAAAATCAGAAAACACTCGATGAACATGATGCAAATGTAAATAATCTATATAACAAAGTG
AAGAGGGCACTGGGCTCCAATGCGATAGAAGATGGGAAAGGATGTTTCGAGTTATATCAT
AAATGTGATGATCAGTGCATGGAGACAATTCGAAACGGAACCTACAACAGGGGAAAGTAT
AAAGAGGAATCAAGACTAGAAAGGCAGAAAATAGAAGGGGTCAAGCTGGAATCTGAGGGA
ACTTACAAAATCCTAACCATTTATTCAACTGTCGCCTCATCTCTT
>gi|157381587|gb|CY024440.1| Influenza A virus (A/pheasant/Shantou/7315/2004(H9N2)) segment 4 sequence
GATAAAATCTGCATTGGCTACCAATCAACAAACTCAACAGAAACTGTAGACACGCTAACC
GAAAACAATGTTCCTGTGACACATGCCAAAGAATTGCTTCACACAGAGCACAATGGGATG
CTATGTGCAACAAATCTGGGACGCCCTCTTATTCTAGACACCTGTACCATTGAAGGACTC
ATCTATGGCAACCCTTCTTGTGATCTACTGCTGGGAGGAAGAGAATGGTCCTATATTGTC
GAAAGACCATCGGCTGTTAATGGATTGTGTTACCCCGGAATTGTAGAAAACCTAGAAGAA
CTAAGGTCACTTTTTAGCTCTGCTAGTTCTTACCAAAGAATCCAGATCTTCCCAGACACA
ATCTGGAATGTGTCTTACAGTGGAACAAGCAAAGCATGTTCAGATTCATTCTACAGAAGC
ATGAGGTGGTTGACTCAAAAGAACAACGCTTACCCTGTTCAAGACGCCCAATACACAAAT
AATAGAGGAAGGAACATTCTTTTCATGTGGGGCATAAATCACCCACCCACTGATACTGCG
CAGACAAATCTGTACACAAGGACTGACACAACAACAAGTGTGGCGACAGAAGATATAAAT
AGGACCTTCAAACCATTGATAGGGCCAAGGCCTCTTGTCAATGGTCTGCAAGGAAGGATT
GATTATTATTGGGCGGTATTGAAACCAGGTCAGACATTGCGAGTAAGATCCAACGGGAAT
CTCATCGCTCCATGGTATGGACACATTCTTTCAGGGGAGAGTCACGGAAGAATCCTGAAA
ACGGATTTAAACAGTGGTAACTGTGTAGTGCAATGTCAAACAGAAAGAGGTGGCTTAAAT
ACTACATTGCCATTCCACAACGTAAGTAAGTACGCATTTGGAAACTGCCCAAAATATGTT
GGAGTAAAGAGTCTCAAATTGGCAGTCGGTCTGAGGAATGTGCCTGCTAGATCAAGTAGA
GGACTATTTGGAGCCATAGCTGGTTTCATAGAGGGAGGTTGGTCAGGATTAGTTGCTGGT
TGGTATGGGTTCCAGCATTCAAATGATCAAGGAACTGGTATGGCGGCAGATAGAGACTCA
ACTCAAAAGGCAATTGACAAAATAACGTCCAAAGTAAATAATATAGTCGATAAAATGAAC
AAACAGTATGAAATTATCGGTCATGAATTCAGCGAGGTTGAAACTAGACTCAATATGATC
AATAATAAGATTGATGACCAAATTCAAGACATATGGGCATATAACGCAGAATTGCTAGTA
CTGCTTGAAAATCAGAAAACGCTCGATGAGCATGATGCAAATGTAAACAATCTATATAAC
AAAGTGAAGAGGGCACTGGGTTCCAATGCAGTGGAAGATGGGAAAGGATGCTTCGAGCTA
TACCATAAATGCGATGACCAGTGCATGGAGACAATTCGAAACGGGACCTATAACAGAAGA
AAGTATAAAGAGGAATCAAGACTAGAGAGACAGAAAATAGAAGGGGTCAAACTGGAATCT
GAAGGAACCTACAAAATCCTCACCATTTATTCGACTGTCGCCTCATCTCTT
>gi|157381566|gb|CY024432.1| Influenza A virus (A/partridge/Shantou/7075/2004(H9N2)) segment 4 sequence
GATAAAATCTGCATTGGCTACCAATCAACAAACTCAACAGAAACTGTAGACACGCTAACC
GAAAACAATGTTCCTGTGACACATGCCAAAGAATTGCTTCACACAGAGCACAATGGGATG
CTATGTGCAACAAATCTGGGACGCCCTCTTATTCTAGACACCTGTACCATTGAAGGACTC
ATCTATGGCAACCCTTCTTGTGATCTACTGCTGGGAGGAAGAGAATGGTCCTATATTGTC
GAAAGACCATCGGCTGTTAATGGATTGTGTTACCCCGGAATTGTAGAAAACCTAGAAGAA
CTAAGGTCACTTTTTAGCTCTGCTAGTTCTTACCAAAGAATCCAGATCTTCCCAGACACA
ATCTGGAATGTGTCTTACAGTGGAACAAGCAAAGCATGTTCAGATTCATTCTACAGAAGC
ATGAGGTGGTTGACTCAAAAGAACAACGCCTACCCTGTTCAAGACGCCCAATACACAAAT
AATAGAGGAAGGAACATTCTTTTCATGTGGGGCATAAATCACCCACCCACTGATACTGCG
CAGACAAATCTGTACACAAGGACTGACACAACAACAAGTGTGGCGACAGAAGATATAAAT
AGGACCTTCAAACCATTGATAGGGCCAAGGCCTCTTGTCAATGGTCAGCAAGGAAGGATT
GATTATTATTGGGCGGTATTGAAACCAGGTCAGACATTGCGAGTAAGATCCAACGGGAAT
CTAATCGCTCCATGGTATGGACACATTCTTTCAGGGGAGAGTCACGGAAGAATCCTGAAA
ACGGATTTAAACAGTGGTAACTGTGTAGTGCAATGTCAAACAGAAAGAGGTGGCTTGAAT
ACTACATTGCCATTTCACAACGTAAGTAAGTACGCATTTGGAAACTGCCCAAAATATGTT
GGAGTAAAGAGTCTCAAATTGGCAGTCGGTCTGAGGAATGTGCCTGCTAGATCAAGTAGA
GGACTATTTGGAGCCATAGCTGGTTTCATAGAGGGAGGTTGGTCAGGATTAGTTGCTGGT
TGGTATGGGTTCCAGCATTCAAATGATCAAGGAACTGGTATGGCGGCAGATAGAGACTCA
ACTCAAAAGGCAATTGACAAAATAACGTCCAAAGTAAATAATATAGTCGATAAAATGAAC
AAACAGTATGAAATTATCGGTCATGAATTCAGCGAGGTTGAAACTAGACTCAATATGATC
AATAATAAGATTGATGACCAAATTCAAGACATATGGGCATATAACGCAGAATTGCTAGTA
CTGCTTGAAAATCAGAAAACGCTCGATGAGCATGATGCAAATGTAAACAATCTATATAAC
AAAGTGAAGAGGGCACTGGGTTCCAATGCAGTGGAAGATGGGAAAGGATGCTTCGAGCTA
TACCATAAATGCGATGACCAGTGCATGGAGACAATTCGAAACGGGACCTATAACAGAAGA
AAGTATAAAGAGGAATCAAGACTAGAGAGACAGAAAATAGAAGGGGTCAAACTGGAATCT
GAAGGAACCTACAAAATCCTCACCATTTATTCGACTGTCGCCTCATCTCTT
>gi|157381545|gb|CY024424.1| Influenza A virus (A/pheasant/Shantou/6893/2004(H9N2)) segment 4 sequence
ATGGAAACAATACCACTAATGACTATACTACTAATGGTAACAGCAATCAATGCAGATAAA
ATCTGCATAGGCTACCAATCAACAAACTCCACAGAAACTGTGGATACGCTAACAGAAACC
AATGTTCCTGTGACACAGGCCAAAGAACTGCTCCACACAGAGCACAATGGAATGCTGTGT
GCAACAAATCTGGGACATCCTCTCATTTTGGACACTTGTACTATTGAAGGACTGATCTAT
GGCAACCCTTCTTGTGACCTGCTGTTGGGAGGAAGAGAATGGTCCTATATCGTCGAAAGA
CCATCGGCTGTCAATGGGATGTGTTACCCCGGGAATGTAGAAAACCTAGAGGAACTAAGG
TTGCTTTTCAGTTCCGCTAGTTCCTACCAAAGAGTCCAGATCTTTCCAGACACGATCTGG
AATGTGACTTACAGTGGAACAAGCAGTGCATGTTCAAATTCATTCTACAGGAGCATGAGG
TGGTTGACTCAAAAGGACAACACTTACCCTGTTCAAGACGCCCAATACACAAATAATAGA
GGAAAGAGTATTCTTTTCATGTGGGGCATAAATCACCCACCCACTGATACTGTACAGACA
AATCTGTACACAAGAACCGACACCACAACAAGTGTAACAACAGAAGATATAAATAGGGCC
TTCAAACCAGTGATAGGGCCAAGGCCCCTTGTTAATGGTCTGCAGGGAAGAATTGATTAT
TATTGGTCTGTATTAAAACCAGGTCAAACATTACGAGTAAAATCCAATGGGAATCTAATC
GCTCCATGGTATGGACACATCCTTTCAGGAGAAAGCCATGGAAGAATCCTGAAGAGTGAT
TTAAACAGTGGTAACTGTGTAGTGCAATGTCAGACTGAAAGGGGCGGCTTAAACACTACA
TTGCCGTTCCACAATGTCAGTAAATATGCATTTGGAAACTGCCCAAAATACGTTGGAGTA
AAGAGTCTCAAATTGGCAGTTGGTATGAGGAATGTACCTGCTAGATCAAGTAGAGGACTA
TTTGGGGCCATAGCTGGATTCATAGAGGGAGGTTGGCCAGGGCTAGTCGCTGGTTGGTAT
GGGTTTCAGCATTCTAATGATCAAGGGGTTGGTATGGCTGCAGATAGAGACTCAACTCAA
AAGGCAATTGACAAAATTACATCCAAAGTGAATAATATAGTCGATAAGATGAACAAGCAA
TATGAAATTATTGATCATGAATTCAGCGAGATTGAAACTAGACTCAATATGATCAATAAT
AAGATTGATGACCAAATACAAGATATATGGGCATATAACGCAGAATTGCTAGTGCTGCTT
GAAAATCAGAAAACACTCGATGAACATGATGCAAATGTAAATAATCTATATAACAAAGTG
AAGAGGGCACTGGGCTCCAATGCGATAGAAGATGGGAAAGGATGTTTCGAGTTATATCAT
AAATGTGATGATCAGTGCATGGAGACAATTCGAAACGGAACCTACAACAGGGGAAAGTAT
AAAGAGGAATCAAGACTAGAAAGGCAGAAAATAGAAGGGGTCAAGCTGGAATCTGAGGGA
ACTTACAAAATCCTAACCATTTATTCAACTGTCGCCTCATCTCTT
>gi|157381524|gb|CY024416.1| Influenza A virus (A/Guinea fowl/Shantou/6627/2004(H9N2)) segment 4 sequence
ATGGAAGTAGTATCACTAATAACTATACTACTAGTAGTAACAGTAAGCAAAGCAGATAAA
ATCTGCATTGGCTACCAATCAACAAACTCCACAGAAACTGTAGACACGCTAACCGAAAAC
AATGTTCCTGTGACACATGCCAAAGAATTGCTTCACACAGAGCACAACGGGATGCTATGT
GCAACAAATCTGGGACGTCCTCTTATTCTAGACACCTGTACCATTGAAGGACTCATCTAT
GGCAACCCTTCTTGTGATCTACTGCTGGGAGGAAGAGAATGGTCCTATATTGTCGAAAGA
CCATCGGCTGTTAATGGATTGTGTTACCCCGGAAATGTAGAAAACCTAGAAGAACTAAGG
TCACTTTTTAGCTCTGCTAGTTCTTACCAAAGAATCCAGATCTTCCCAGACACAATCTGG
AATGTGTCTTACAGTGGAACAAGCAAAGCATGTTCAGATTCATTCTACAGAAGCATGAGG
TGGTTGACTCAAAAGAACAACGCTTACCCTGTTCAAGACGCCCAATACACAAATAATAGA
GGAAGGAACATTCTTTTCATGTGGGGCATAAATCACCCACCCACTGATACTGCGCAGACA
AATCTGTACACAAGGACTGACACAACAACAAGTGTGGCGACAGAAGATATAAATAGGACC
TTCAAACCATTGATAGGGCCAAGGCCTCTTGTCAATGGTCTGCAAGGAAGGATTGATTAT
TATTGGGCGGTATTGAAACCAGGTCAGACATTGCGAGTAAGATCCAACGGGAATCTAATC
GCTCCATGGTATGGACACATTCTTTCAGGGGAGAGTCACGGAAGAATCCTGAAAACGGAT
TTAAACAGTGGTAACTGTGTAGTGCAATGTCAAACAGAAAGAGGTGGCTTGAATACTACA
TTGCCATTCCACAACGTAAGTAAGTACGCATTTGGAAACTGCCCAAAATATGTTGGAGTA
AAGAGTCTCAAATTGGCAGTCGGTCTGAGGAATGTGCCTGCTAGATCAAGTAGAGGACTA
TTTGGAGCCATAGCTGGTTTCATAGAGGGGGGTTGGTCAGGATTAGTTGCTGGTTGGTAT
GGGTTCCAGCATTCAAATGATCAAGGAACTGGTATAGCTGCAGATAGAGACTCAACTCAA
AAGGCAATTGACAAAATAACGTCCAAAGTAAATAATATAGTCGATAAAATGAACAAACAG
TATGAAATTATCGATCATGAATTCAGCGAGGTTGAAACTAGACTCAATATGATCAATAAT
AAGATTGATGACCAAATTCAAGACATATGGGCATATAACGCAGAATTGCTAGTACTGCTT
GAAAATCAGAAAACGCTCGATGAGCATGATGCAAATGTAAACAATCTATATAACAAAGTG
AAGAGGGCACTGGGTTCCAATGCAGTGGAAGATGGGAAAGGATGCTTCGAGCTATACCAT
AAATGCGATGACCAGTGCATGGAGACAATTCGAAACGGGACCTATAACAGAAGAAAGTAT
AAAGAGGAATCAAGACTAGAGAGACAGAAAATAGAAGGGGTCAAACTGGAATCTGAAGGA
ACCTACAAAATCCTCACCATTTATTCGACTGTCGCCTCATCTCTT
>gi|157381503|gb|CY024408.1| Influenza A virus (A/pheasant/Shantou/6607/2004(H9N2)) segment 4 sequence
GATAAAATCTGCATTGGCTACCAATCAACAAACTCCACAGAAACTGTAGACACGCTAACC
GAAAACAATGTTCCTGTGACACATGCCAAAGAATTGCTTCACACAGAGCACAACGGGATG
CTATGTGCAACAAATCTGGGACGTCCTCTTATTCTAGACACCTGTACCATTGAAGGACTC
ATCTATGGCAACCCTTCTTGTGATCTACTGCTGGGAGGAAGAGAATGGTCCTATATTGTC
GAAAGACCATCGGCTGTTAATGGATTGTGTTACCCCGGAAATGTAGAAAACCTAGAAGAA
CTAAGGTCACTTTTTAGCTCTGCTAGTTCTTACCAAAGAATCCAGATCTTCCCAGACACA
ATCTGGAATGTGTCTTACAGTGGAACAAGCAAAGCATGTTCAGATTCATTCTACAGAAGC
ATGAGGTGGTTGACTCAAAAGAACAACGCTTACCCTGTTCAAGACGCCCAATACACAAAT
AATAGAGGAAGGAACATTCTTTTCATGTGGGGCATAAATCACCCACCCACTGATACTGCG
CAGACAAATCTGTACACAAGGACTGACACAACAACAAGTGTGGCGACAGAAGATATAAAT
AGGACCTTCAAACCATTGATAGGGCCAAGGCCTCTTGTCAATGGTCTGCAAGGAAGGATT
GATTATTATTGGGCGGTATTGAAACCAGGTCAGACATTGCGAGTAAGATCCAACGGGAAT
CTAATCGCTCCATGGTATGGACACATTCTTTCAGGGGAGAGTCACGGAAGAATCCTGAAA
ACGGATTTAAACAGTGGTAACTGTGTAGTGCAATGTCAAACAGAAAGAGGTGGCTTGAAT
ACTACATTGCCATTCCACAACGTAAGTAAGTACGCATTTGGAAACTGCCCAAAATATGTT
GGAGTAAAGAGTCTCAAATTGGCAGTCGGTCTGAGGAATGTGCCTGCTAGATCAAGTAGA
GGACTATTTGGAGCCATAGCTGGTTTCATAGAGGGGGGTTGGTCAGGATTAGTTGCTGGT
TGGTATGGGTTCCAGCATTCAAATGATCAAGGAACTGGTATAGCTGCAGATAGAGACTCA
ACTCAAAAGGCAATTGACAAAATAACGTCCAAAGTAAATAATATAGTCGATAAAATGAAC
AAACAGTATGAAATTATCGATCATGAATTCAGCGAGGTTGAAACTAGACTCAATATGATC
AATAATAAGATTGATGACCAAATTCAAGACATATGGGCATATAACGCAGAATTGCTAGTA
CTGCTTGAAAATCAGAAAACGCTCGATGAGCATGATGCAAATGTAAACAATCTATATAAC
AAAGTGAAGAGGGCACTGGGTTCCAATGCAGTGGAAGATGGGAAAGGATGCTTCGAGCTA
TACCATAAATGCGATGACCAGTGCATGGAGACAATTCGAAACGGGACCTATAACAGAAGA
AAGTATAAAGAGGAATCAAGACTAGAGAGACAGAAAATAGAAGGGGTCAAACTGGAATCT
GAAGGAACCTACAAAATCCTCACCATTTATTCGACTGTCGCCTCATCTCTT
>gi|157381482|gb|CY024400.1| Influenza A virus (A/chukkar/Shantou/6571/2004(H9N2)) segment 4 sequence
ATGGAAACAATACCACTAATGACTATACTACTAATGGTAACAGCAATCAATGCAGATAAA
ATCTGCATAGGCTACCAATCAACAAACTCCACAGAAACTGTGGATACGCTAACAGAAACC
AATGTTCCTGTGACACAGGCCAAAGAACTGCTCCACACAGAGCACAATGGAATGCTGTGT
GCAACAAATCTGGGACATCCTCTCATTTTGGACACTTGTACTATTGAAGGACTGATCTAT
GGCAACCCTTCTTGTGACCTGCTGTTGGGAGGAAGAGAATGGTCCTATATCGTCGAAAGA
CCATCGGCTGTCAATGGGATGTGTTACCCCGGGAATGTAGAAAACCTAGAGGAACTAAGG
TTGCTTTTCAGTTCTGCTAGTTCCTACCAAAGAGTCCAGATCTTTCCAGACACGATCTGG
AATGTGACTTACAGTGGAACAAGCAGTGCATGTTCAAATTCATTCTACAGGAGCATGAGG
TGGTTGACTCAAAAGGACAACACTTACCCTGTTCAAGACGCCCAATACACAAATAATAGA
GGAAAGAGTATTCTTTTCATGTGGGGCATAAATCACCCACCCACTGATACTGTACAGACA
AATCTGTACACAAGAACCGACACCACAACAAGTGTAACAACAGAAGATATAAATAGGGCC
TTCAAACCAGTGATAGGGCCAAGGCCCCTTGTTAATGGTCTGCAGGGAAGAATTGATTAT
TATTGGTCTGTATTAAAACCAGGTCAAACATTACGAGTAAAATCCAATGGGAATCTAATC
GCTCCATGGTATGGACACATCCTTTCAGGAGAAAGCCATGGAAGAATCCTGAAGAGTGAT
TTAAACAGTGGTAACTGTGTAGTGCAATGTCAGACTGAAAGGGGCGGCTTAAACACTACA
TTGCCGTTCCACAATGTCAGTAAATATGCATTTGGAAACTGCCCAAAATACGTTGGAGTA
AAGAGTCTCAAATTGGCAGTTGGTATGAGGAATGTACCTGCTAGATCAAGTAGAGGACTA
TTTGGGGCCATAGCTGGATTCATAGAGGGAGGTTGGCCAGGGCTAGTCGCTGGTTGGTAT
GGGTTTCAGCATTCTAATGATCAAGGGGTTGGTATGGCTGCAGATAGAGACTCAACTCAA
AAGGCAATTGACAAAATTACATCCAAAGTGAATAATATAGTCGATAAGATGAACAAGCAA
TATGAAATTATTGATCATGAATTCAGCGAGATTGAAACTAGACTCAATATGATCAATAAT
AAGATTGATGACCAAATACAAGATATATGGGCATATAACGCAGAATTGCTAGTGCTGCTT
GAAAATCAGAAAACACTCGATGAACATGATGCAAATGTAAATAATCTATATAACAAAGTG
AAGAGGGCACTGGGCTCCAATGCGATAGAAGATGGGAAAGGATGTTTCGAGTTATATCAT
AAATGTGATGATCAGTGCATGGAGACAATTCGAAACGGAACCTACAACAGGGGAAAGTAT
AAAGAGGAATCAAGACTAGAAAGGCAGAAAATAGAAGGGGTCAAGCTGGAATCTGAGGGA
ACTTACAAAATCCTAACCATTTATTCAACTGTCGCCTCATCTCTT
>gi|157381460|gb|CY024392.1| Influenza A virus (A/partridge/Shantou/6415/2004(H9N2)) segment 4 sequence
GATAAAATCTGCATTGGCTACCAATCAACAAACTCCACAGAAACTGTAGACACGCTAACC
GAAAACAATGTTCCTGTGACACATGCCAAAGAATTGCTTCACACAGAGCACAACGGGATG
CTATGTGCAACAAATCTGGGACGTCCTCTTATTCTAGACACCTGTACCATTGAAGGACTC
ATCTATGGCAACCCTTCTTGTGATCTACTGCTGGGAGGAAGAGAATGGTCCTATATTGTC
GAAAGACCATCGGCTGTTAATGGATTGTGTTACCCCGGAAATGTAGAAAACCTAGAAGAA
CTAAGGTCACTTTTTAGCTCTGCTAGTTCTTACCAAAGAATCCAGATCTTCCCAGACACA
ATCTGGAATGTGTCTTACAGTGGAACAAGCAAAGCATGTTCAGATTCATTCTACAGAAGC
ATGAGGTGGTTGACTCAAAAGAACAACGCTTACCCTGTTCAAGACGCCCAATACACAAAT
AATAGAGGAAGGAACATTCTTTTCATGTGGGGCATAAATCACCCACCCACTGATACTGCG
CAGACAAATCTGTACACAAGGACTGACACAACAACAAGTGTGGCGACAGAAGATATAAAT
AGGACCTTCAAACCATTGATAGGGCCAAGGCCTCTTGTCAATGGTCTGCAAGGAAGGATT
GATTATTATTGGGCGGTATTGAAACCAGGTCAGACATTGCGAGTAAGATCCAACGGGAAT
CTAATCGCTCCATGGTATGGACACATTCTTTCAGGGGAGAGTCACGGAAGAATCCTGAAA
ACGGATTTAAACAGTGGTAACTGTGTAGTGCAATGTCAAACAGAAAGAGGTGGCTTGAAT
ACTACATTGCCATTCCACAACGTAAGTAAGTACGCATTTGGAAACTGCCCAAAATATGTT
GGAGTAAAGAGTCTCAAATTGGCAGTCGGTCTGAGGAATGTGCCTGCTAGATCAAGTAGA
GGACTATTTGGAGCCATAGCTGGTTTCATAGAGGGGGGTTGGTCAGGATTAGTTGCTGGT
TGGTATGGGTTCCAGCATTCAAATGATCAAGGAACTGGTATAGCTGCAGATAGAGACTCA
ACTCAAAAGGCAATTGACAAAATAACGTCCAAAGTAAATAATATAGTCGATAAAATGAAC
AAACAGTATGAAATTATCGATCATGAATTCAGCGAGGTTGAAACTAGACTCAATATGATC
AATAATAAGATTGATGACCAAATTCAAGACATATGGGCATATAACGCAGAATTGCTAGTA
CTGCTTGAAAATCAGAAAACGCTCGATGAGCATGATGCAAATGTAAACAATCTATATAAC
AAAGTGAAGAGGGCACTGGGTTCCAATGCAGTGGAAGATGGGAAAGGATGCTTCGAGCTA
TACCATAAATGCGATGACCAGTGCATGGAGACAATTCGAAACGGGACCTATAACAGAAGA
AAGTATAAAGAGGAATCAAGACTAGAGAGACAGAAAATAGAAGGGGTCAAACTGGAATCT
GAAGGAACCTACAAAATCCTCACCATTTATTCGACTGTCGCCTCATCTCTT
>gi|157381439|gb|CY024384.1| Influenza A virus (A/partridge/Shantou/5692/2000(H9N2)) segment 4 sequence
GATAAAATCTGCATCGGTTACCAATCAACAAACTCCACAGAAACTGTAGACACGCTAACA
GAAAACAATGTCCCTGTGACACATGCCAAAGAATTGCTCCACACAGAGCACAATGGGATG
CTGTGTGCAACAAATCTGGGACATCCTCTTATTCTAGACACCTGTACCATTGAAGGACTA
ATCTATGGCAACCCTTCTTGTGATCTACTGTTGGGAGGAAGAGAATGGTCCTACATCGTC
GAAAGACCATCGGCTGTTAATGGATTGTGTTACCCCGGGAATGTAGAAAACCTAGAAGAA
CTAAGGTCACTTTTTAGTTCTGCTAGTTCCTACCAAAGAATCCAGATCTTTCCAGACACA
ATCTGGAATGTGTCTTACAGTGGGACAAGCAAAGCATGTTCAGATTCATTCTACAGAAGC
ATGAGATGGTTGACCCAAAAGAACAACGCTTACCCTATTCAAGACGCCCAATACACAAAT
AATCGAGGGAAGAACATTCTTTTCATGTGGGGCATAAATCACCCACCCACCGATACAGCG
CAGACAAATCTGTACACAAGGACTGACACAACAACAAGTGTGGCAACAGAAGATATAAAT
AGGACCTTCAAACCATTGATAGGGCCAAGGCCTCTTGTCAATGGTCTACAGGGAAGAATT
GATTATTATTGGTCGGTATTGAAACCAGGTCAAACACTGCGAGTAAGGTCCAATGGGAAT
CTAATCGCTCCATGGTATGGACACATTCTTTCAGGAGAGAGCCATGGAAGAATCCTGAAG
ACTGATTTAAACAGTGGTGACTGTGCAGTGCAATGTCAGACAGAAAAAGGTGGCTTAAAT
ACAACATTGCCATTCCAAAATGTAAGTAAGTACGCATTTGGAAACTGCCCGAAATATGTC
GGAGTAAAGAGTCTCAAACTGGCAGTTGGCCTGAGGAATGTGCCTGCTAGATCAAGTAGA
GGACTATTCGGGGCAATAGCTGGATTCATAGAGGGAGGTTGGTCAGGGCTAGTTGCTGGT
TGGTACGGGTTCCAGCATTCAAATGATCAAGGAGTTGGTATGGCAGCAGATAGAGACTCA
ACTCAAAAGGCAATTGACAAAATAACATCCAAAGTGAATAACATAGTCGATAAAATGAAC
AAACAGTATGAAATTATTGATCATGAATTCAGCGAAGTTGAAAATAGACTCAACATGATC
AATAATAAGATTGATGACCAAATCCAAGACATATGGGCATATAACGCAGAATTGCTAGTG
CTGCTTGAAAACCAGAAAACACTCGATGAGCATGATGCGAATGTAAACAATCTATATAAT
AAAGTGAAGAGGGCATTGGGTTCCAATGCAGTAGAAGATGGGAAAGGATGTTTCGAGCTA
TACCATAAATGTGATGACCAGTGCATGGAGACAATTCGAAACGGGACCTACAACAGGAGG
AAGTATAAAGAGGAATCCAAATTAGAAAGACAGAAAATAGAAGGGGTCAAGCTGGAATCT
GAAGGAACTTACAAAATCCTCACCATTTATTCGACTGTCGCCTCATCTCTT
>gi|157381418|gb|CY024376.1| Influenza A virus (A/chukkar/Shantou/6288/2004(H9N2)) segment 4 sequence
GATAAAATCTGCATAGGCTACCAATCAACAAACTCCACAGAAACTGTGGATACGCTAACA
GAAACCAATGTTCCTGTGACACAGGCCAAAGAACTGCTCCACACAGAGCACAATGGAATG
CTGTGTGCAACAAATCTGGGACATCCTCTCATTTTGGACACTTGTACTATTGAAGGACTG
ATCTATGGCAACCCTTCTTGTGACCTGCTGTTGGGAGGAAGAGAATGGTCCTATATCGTC
GAAAGACCATCGGCTGTCAATGGGATGTGTTACCCCGGGAATGTAGAAAACCTAGAGGAA
CTAAGGTTGCTTTTCAGTTCCGCTAGTTCCTACCAAAGAGTCCAGATCTTTCCAGACACG
ATCTGGAATGTGACTTACAGTGGAACAAGCAGTGCATGTTCAAATTCATTCTACAGGAGC
ATGAGGTGGTTGACTCAAAAGGACAACACTTACCCTGTTCAAGACGCCCAATACACAAAT
AATAGAGGAAAGAGTATTCTTTTCATGTGGGGCATAAATCACCCACCCACTGATACTGTA
CAGACAAATCTGTACACAAGAACCGACACCACAACAAGTGTAACAACAGAAGATATAAAT
AGGGCCTTCAAACCAGTGATAGGGCCAAGGCCCCTTGTTAATGGTCTGCAGGGAAGAATT
GATTATTATTGGTCTGTATTAAAACCAGGTCAAACATTACGAGTAAAATCCAATGGGAAT
CTAATCGCTCCATGGTATGGACACATCCTTTCAGGAGAAAGCCATGGAAGAATCCTGAAG
AGTGATTTAAACAGTGGTAACTGTGTAGTGCAATGTCAGACTGAAAGGGGCGGCTTAAAC
ACTACATTGCCGTTCCACAATGTCAGTAAATATGCATTTGGAAACTGCCCAAAATACGTT
GGAGTAAAGAGTCTCAAATTGGCAGTTGGTATGAGGAATGTACCTGCTAGATCAAGTAGA
GGACTATTTGGGGCCATAGCTGGATTCATAGAGGGAGGTTGGCCAGGGCTAGTCGCTGGT
TGGTATGGGTTTCAGCATTCTAATGATCAAGGGGTTGGTATGGCTGCAGATAGAGACTCA
ACTCAAAAGGCAATTGACAAAATTACATCCAAAGTGAATAATATAGTCGATAAGATGAAC
AAGCAATATGAAATTATTGATCATGAATTCAGCGAGATTGAAACTAGACTCAATATGATC
AATAATAAGATTGATGACCAAATACAAGATATATGGGCATATAACGCAGAATTGCTAGTG
CTGCTTGAAAATCAGAAAACACTCGATGAACATGATGCAAATGTAAATAATCTATATAAC
AAAGTGAAGAGGGCACTGGGCTCCAATGCGATAGAAGATGGGAAAGGATGTTTCGAGTTA
TATCATAAATGTGATGATCAGTGCATGGAGACAATTCGAAACGGAACCTACAACAGGGGA
AAGTATAAAGAGGAATCAAGACTAGAAAGGCAGAAAATAGAAGGGGTCAAGCTGGAATCT
GAGGGAACTTACAAAATCCTAACCATTTATTCAACTGTCGCCTCATCTCTT
>gi|157381396|gb|CY024368.1| Influenza A virus (A/partridge/Shantou/6266/2004(H9N2)) segment 4 sequence
ATGGAAACAATACCACTAATGACTATACTACTAATGGTAACAGCAATCAATGCAGATAAA
ATCTGCATAGGCTACCAATCAACAAACTCCACAGAAACTGTGGATACGCTAACAGAAACC
AATGTTCCTGTGACACAGGCCAAAGAACTGCTCCACACAGAGCACAATGGAATGCTGTGT
GCAACAAATCTGGGACATCCTCTCATTTTGGACACTTGTACTATTGAAGGACTGATCTAT
GGCAACCCTTCTTGTGACCTGCTGTTGGGAGGAAGAGAATGGTCCTATATCGTCGAAAGA
CCATCGGCTGTCAATGGGATGTGTTACCCCGGGAATGTAGAAAACCTAGAGGAACTAAGG
TTGCTTTTCAGTTCCGCTAGTTCCTACCAAAGAGTCCAGATCTTTCCAGACACGATCTGG
AATGTGACTTACAGTGGAACAAGCAGTGCATGTTCAAATTCATTCTACAGGAGCATGAGG
TGGTTGACTCAAAAGGACAACACTTACCCTGTTCAAGACGCCCAATACACAAATAATAGA
GGAAAGAGTATTCTTTTCATGTGGGGCATAAATCACCCACCCACTGATACTGTACAGACA
AATCTGTACACAAGAACCGACACCACAACAAGTGTAACAACAGAAGATATAAATAGGGCC
TTCAAACCAGTGATAGGGCCAAGGCCCCTTGTTAATGGTCTGCAGGGAAGAATTGATTAT
TATTGGTCTGTATTAAAACCAGGTCAAACATTACGAGTAAAATCCAATGGGAATCTAATC
GCTCCATGGTATGGACACATCCTTTCAGGAGAAAGCCATGGAAGAATCCTGAAGAGTGAT
TTAAACAGTGGTAACTGTGTAGTGCAATGTCAGACTGAAAGGGGCGGCTTAAACACTACA
TTGCCGTTCCACAATGTCAGTAAATATGCATTTGGAAACTGCCCAAAATACGTTGGAGTA
AAGAGTCTCAAATTGGCAGTTGGTATGAGGAATGTACCTGCTAGATCAAGTAGAGGACTA
TTTGGGGCCATAGCTGGATTCATAGAGGGAGGTTGGCCAGGGCTAGTCGCTGGTTGGTAT
GGGTTTCAGCATTCTAATGATCAAGGGGTTGGTATGGCTGCAGATAGAGACTCAACTCAA
AAGGCAATTGACAAAATTACATCCAAAGTGAATAATATAGTCGATAAGATGAACAAGCAA
TATGAAATTATTGATCATGAATTCAGCGAGATTGAAACTAGACTCAATATGATCAATAAT
AAGATTGATGACCAAATACAAGATATATGGGCATATAACGCAGAATTGCTAGTGCTGCTT
GAAAATCAGAAAACACTCGATGAACATGATGCAAATGTAAATAATCTATATAACAAAGTG
AAGAGGGCACTGGGCTCCAATGCGATAGAAGATGGGAAAGGATGTTTCGAGTTATATCAT
AAATGTGATGATCAGTGCATGGAGACAATTCGAAACGGAACCTACAACAGGGGAAAGTAT
AAAGAGGAATCAAGACTAGAAAGGCAGAAAATAGAAGGGGTCAAGCTGGAATCTGAGGGA
ACTTACAAAATCCTAACCATTTATTCAACTGTCGCCTCATCTCTT
>gi|157381375|gb|CY024360.1| Influenza A virus (A/partridge/Shantou/6004/2004(H9N2)) segment 4 sequence
GATAAAATCTGCATTGGCTACCAATCAACAAACTCCACAGAAACTGTAGACACGCTAACC
GAAAACAATGTTCCTGTGACACATGCCAAAGAATTGCTTCACACAGAGCACAATGGGATG
CTATGTGCAACAAATCTGGGACGTCCTCTTATTCTAGACACCTGTACCATTGAAGGGCTA
ATCTATGGCAACCCTTCTTGTGATCTACTGCTGGGAGGAAGAGAATGGTCCTATATTGTC
GAAAGACCATCGGCTGTTAATGGATTGTGTTACCCCGGAAATGTAGAAAACCTAGAAGAA
CTAAGGTCACTTTTTAGCTCTGCTAGTTCTTACCAAAGAATCCAGATCTTCCCAGACACA
ATCTGGAATGTGTCTTACAGTGGAACAAGCAAAGCATGTTCAGATTCATTCTACAGAAGC
ATGAGGTGGTTGACTCAAAAGAACAACGATTACCCTGTTCAAGACGCCCAATACACAAAT
AATAGAGGAAGGAACATTCTTTTCATGTGGGGCATAAATCACCCACCCACTGATACTGCG
CAGACAAATCTGTACACAAGGACTGACACAACAACAAGTGTGGCGACAGAAGATATAAAT
AGGACCTTCAAACCATTGATAGGGCCAAGGCCTCTTGTCAATGGTCTGCAAGGAAGGATT
GATTATTATTGGGCGGTATTGAAACCAGGTCAGACATTGCGAGTAAGATCCAACGGGAAT
CTAATCGCTCCATGGTATGGACACATTCTTTCAGGGGAGAGTCACGGAAGAATCATGAAA
ACGGATTTAAACAGTGGTAACTGTGTAGTGCAATGTCAAACAGAAAGAGGTGGCTTGAAT
ACTACATTGCCATTCCACAACGTAAGTAAGTACGCATTTGGAAACTGCCCAAAATATGTT
GGAGTAAAGAGTCTCAAATTGGCAGTCGGTCTGAGGAATGTGCCTGCTAGATCAAGTAGA
GGACTATTTGGAGCCATAGCTGGTTTCATAGAGGGAGGTTGGTCAGGATTAGTTGCTGGT
TGGTATGGGTTCCAGCATTCAAATGATCAAGGAACTGGTATGGCTGCAGATAGAGACTCA
ACTCAAAAGGCAATTGACAAAATAACGTCCAAAGTAAATAATATAGTCGATAAAATGAAC
AAACAGTATGAAATTATCGATCATGAATTCAGCGAGGTTGAAACTAGACTCAATATGATC
AATAATAAGATTGATGACCAAATTCAAGACATATGGGCATATAACGCAGAATTGCTAGTA
CTGCTTGAAAATCAGAAAACGCTCGATGAGCATGATGCAAATGTAAACAATCTATATAAC
AAAGTGAAGAGGGCACTGGGTTCCAATGCAGTGGAAGATGGGAAAGGATGCTTCGAGCTA
TACCATAAATGCGATGACCAGTGCATGGAGACAATTCGAAACGGGACCTATAACAGAAGA
AAGTATAAAGAGGAATCAAGACTAGAGAGACAGAAAATAGAAGGGGTCAAACTGGAATCT
GAAGGAACCTACAAAATCCTCACCATTTATTCGACTGTCGCCTCATCTCTT
>gi|157381354|gb|CY024352.1| Influenza A virus (A/chukkar/Shantou/5866/2004(H9N2)) segment 4 sequence
GATAAAATCTGCATTGGCTACCAATCAACAAACTCCACAGAAACTGTAGACACGCTAACC
GAAAACAATGTTCCTGTGACACATGCCAAAGAATTGCTTCACACAGAGCACAATGGGATG
CTATGTGCAACAAATCTGGGACGTCCTCTTATTCTAGACACCTGTACCATTGAAGGACTC
ATCTATGGCAACCCTTCTTGTGATCTACTGCTGGGAGGAAGAGAATGGTCCTATATTGTC
GAAAGACCATCGGCTGTTAATGGATTGTGTTACCCCGGAAATGTAGAAAACCTAGAAGAA
CTAAGGTCACTTTTTAGCTCTGCTAGTTCTTACCAAAGAATCCAGATCTTCCCAGACACA
ATCTGGAATGTGTCTTACAGTGGAACAAGCAAAGCATGTTCAGATTCATTCTACAGAAGC
ATGAGGTGGTTGACTCAAAAGAACAACGCTTACCCTGTTCAAGACGCCCAATACACAAAT
AATAGAGGAAGGAACATTCTTTTCATGTGGGGCATAAATCATCCACCCACTGATACTGCG
CAGACAAATCTGTACACAAGGACTGACACAACAACAAGTGTGGCGACAGAAGATATAAAT
AGGACCTTCAAACCATTGATAGGGCCAAGGCCTCTTGTTAATGGTCTGCAAGGAAGGATT
GATTATTATTGGGCGGTATTGAAACCAGGTCAGACATTGCGAGTAAGATCCAACGGGAAT
CTAATCGCTCCATGGTATGGACACATTCTTTCAGGGGAGAGTCACGGAAGAATCCTGAAA
ACGGATTTAAACAGTGGTAACTGTGTAGTGCAATGTCAAACAGAAAGAGGTGGCTTGAAT
ACTACATTGCCATTCCACAACGTAAGTAAGTACGCATTTGGAAACTGCCCAAAATATGTT
GGAGTAAAGAGTCTCAAATTGGCAGTCGGTCTGAGGAATGTGCCTGCTAGATCAAGTAGA
GGACTATTTGGAGCCATAGCTGGTTTCATAGAGGGAGGTTGGTCAGGATTAGTTGCTGGT
TGGTATGGGTTCCAGCATTCAAATGATCAAGGAACTGGTATGGCTGCAGATAGAGACTCA
ACTCAAAAGGCAATTGACAAAATAACGTCCAAAGTAAATAATATAGTCGATAAAATGAAC
AAACAGTATGAAATTATCGATCATGAATTCAGCGAGGTTGAAACTAGACTCAATATGATC
AATAATAAGATTGATGACCAAATTCAAGACATATGGGCATATAACGCAGAATTGCTAGTA
CTGCTTGAAAATCAGAAAACGCTCGATGAGCATGATGCAAATGTAAACAATCTATATAAC
AAAGTGAAGAGGGCACTGGGTTCCAATGCAGTGGAAGATGGGAAAGGATGCTTCGAGCTA
TACCATAAATGCGATGACCAGTGCATGGAGACAATTCGAAACGGGACCTATAACAGAAGA
AAGTATAAAGAGGAATCAAGACTAGAGAGACAGAAAATAGAAGGGGTCAAACTGGAATCT
GAAGGAACCTACAAAATCCTCACCATTTATTCGACTGTCGCCTCATCTCTT
>gi|157381332|gb|CY024344.1| Influenza A virus (A/Guinea fowl/Shantou/5852/2004(H9N2)) segment 4 sequence
ATGGAAGTAGTATCACTAATAACTATACTACTAGTAGTAACAGTAAGCAATGCAGATAAA
ATCTGCATTGGCTACCAATCAACAAACTCCACAGAAACTGTAGACACGCTAACCGAAAAC
AATGTTCCTGTGACACATGCCAAAGAATTGCTTCACACAGAGCACAATGGGATGCTATGT
GCAACAAATCTGGGACGTCCTCTTATTCTAGACACCTGTACCATTGAAGGACTCATCTAT
GGCAACCCTTCTTGTGATCTACTGCTGGGAGGAAGAGAATGGTCCTATATTGTCGAAAGA
CCATCGGCTGTTAATGGATTGTGTTACCCCGGAAATGTAGAAAACCTAGAAGAACTAAGG
TCACTTTTTAGCTCTGCTAGTTCTTACCAAAGAATCCAGATCTTCCCAGACACAATCTGG
AATGTGTCTTACAGTGGAACAAGCAAAGCATGTTCAGATTCATTCTACAGAAGCATGAGG
TGGTTGACTCAAAAGAACAACGCTTACCCTGTTCAATACGCCCAATACACAAATAATAGA
GGAAGGAACATTCTTTTCATGTGGGGCATAAATCACCCACCCACTGATACTGCGCAGACA
AATCTGTACACAAGGACTGACACAACAACAAGTGTGGCGACAGAAGATATAAATAGGACC
TTCAAACCATTGATAGGGCCAAGGCCTCTTGTCAATGGTCTGCAAGGAAGGATTGATTAT
TATTGGGCGGTATTGAAACCAGGTCAGACATTGCGAGTAAGATCCAACGGGAATCTAATC
GCTCCATGGTATGGACACATTCTTTCAGGGGAGAGTCACGGAAGAATCCTGAAAACGGAT
TTAAACAGTGGTAACTGTGTAGTGCAATGTCAAACAGAAAGAGGTGGCTTGAATACTACA
TTGCCATTCCACAACGTAAGTAAGTACGCATTTGGAAACTGCCCAAAATATGTTGGAGTA
AAGAGTCTCAAATTGGCAGTCGGTCTGAGGAATGTGCCTGCTAGATCAAGTAGAGGACTA
TTTGGAGCCATAGCTGGTTTCATAGAGGGAGGTTGGTCAGGATTAGTTGCTGGTTGGTAT
GGGTTCCAGCATTCAAATGATCAAGGAACTGGTATGGCCGCAGATAGAGACTCAACTCAA
AAGGCAATTGACAAAATAACGTCCAAAGTAAATAATATAGTCGATAAAATGAACAAACAG
TATGAAATTATCGATCATGAATTCAGCGAGGTTGAAACTAGACTCAATATGATCAATAAT
AAGATTGATGACCAAATTCAAGACATATGGGCATATAACGCAGAACTGCTAGTACTGCTT
GAAAATCAGAAAACGCTCGATGAGCATGATGCAAATGTAAACAATCTATATAACAAAGTG
AAGAGGGCACTGGGTTCCAATGCAGTGGAAGATGGGAAAGGATGCTTCGAGCTATACCAT
AAATGCGATGACCAGTGCATGGAGACAATTCGAAACGGGACCTATAACAGAAGAAAGTAT
AAAGAGGAATCAAGACTAGAGAGACAGAAAATAGAAGGGGTCAAACTGGAATCTGAAGGA
ACCTACAAAATCCTCACCATTTATTCGACTGTCGCCTCATCTCTT
>gi|157381311|gb|CY024336.1| Influenza A virus (A/pheasant/Shantou/5588/2004(H9N2)) segment 4 sequence
GATAAAATCTGCATTGGCTACCAATCAACAAACTCCACAGAAACTGTAGACACGCTAACC
GAAAACAATGTTCCTGTGACACATGCCAAAGAATTGCTTCACACAGAGCACAATGGGATG
CTATGTGCAACAAATCTGGGACGTCCTCTTATTCTAGACACCTGTACCATTGAAGGACTC
ATCTATGGCAACCCTTCTTGTGATCTACTGCTGGGAGGAAGAGAATGGTCCTATATTGTC
GAAAGACCATCGGCTGTTAATGGATTGTGTTACCCCGGAAATGTAGAAAACCTAGAAGAA
CTAAGGTCACTTTTTAGCTCTGCTAGTTCTTACCAAAGAATCCAGATCTTCCCAGACACA
ATCTGGAATGTGTCTTACAGTGGAACAAGCAAAGCATGTTCAGATTCATTCTACAGAAGC
ATGAGGTGGTTGACTCAAAAGAACAACGCTTACTCTGTTCAAGACGCCCAATACACAAAT
AATAGAGGAAGGAACATTCTTTTCATGTGGGGCATAAATCACCCACCCACTGATACTGCG
CAGACAAATCTGTACACAAGGACTGACACAACAACAAGTGTGGCGACAGAAGATATAAAT
AGGACCTTCAAACCATTGATAGGGCCAAGGCCTCTTGTCAATGGTCTGCAAGGAAGGATT
GATTATTATTGGGCGGTATTGAAACCAGGTCAGACATTGCGAGTAAGATCCAACGGGAAT
CTAATCGCTCCATGGTATGGACACATTCTTTCAGGGGAGAGTCACGGAAGAATCCTGAAA
ACGGATTTAAACAGTGGTAACTGTGTAGTGCAATGTCAAACAGAAAGAGGTGGCTTGAAT
ACTACATTGCCATTCCACAACGTAAGTAAGTACGCATTTGGAAACTGCCCAAAATATGTT
GGAGTAAAGAGTCTCAAATTGGCAGTCGGTCTGAGGAATGTGCCTGCTAGATCAAGTAGA
GGACTATTTGGAGCCATAGCTGGTTTCATAGAGGGAGGTTGGTCAGGATTAGTTGCTGGT
TGGTATGGGTTCCAGCATTCAAATGATCAAGGAACTGGTATGGCTGCAGATAGAGACTCA
ACTCAAAAGGCAATTGACAAAATAACGTCCAAAGTAAATAATATAGTCGATAAAATGAAC
AAACAGTATGAAATTATCGATCATGAATTCAGCGAGGTTGAAACTAGACTCAATATGATC
AATAATAAGATTGATGACCAAATTCAAGACATATGGGCATATAACGCAGAATTGCTAGTA
CTGCTTGAAAATCAGAAAACGCTCGATGAGCATGATGCAAATGTAAACAATCTATATAAC
AAAGTGAAGAGGGCACTGGGTTCCAATGCAGTGGAAGATGGGAAAGGATGCTTCGAGCTA
TACCATAAATGCGATGACCAGTGCATGGAGACAATTCGAAACGGGACCTATAACAGAAGA
AAGTATAAAGAGGAATCAAGACTAGAGAGACAGAAAATAGAAGGGGTCAAACTGGAATCT
GAAGGAACCTACAAAATCCTCACCATTTATTCGACTGTCGCCTCATCTCTT
>gi|157381270|gb|CY024328.1| Influenza A virus (A/partridge/Shantou/4648/2004(H9N2)) segment 4 sequence
GATAAAATCTGCATTGGCTACCAATCAACAAACTCCACAGAAACTGTAGACACGCTAACC
GAAAACAATGTTCCTGTGACACATGCCAAAGAATTGCTTCACACAGAGCACAATGGGATG
CTATGTGCAACAAATCTGGGACGTCCTCTTATTCTAGACACCTGTACCATTGAAGGACTA
ATCTATGGCAACCCTTCTTGTGATCTACTGCTGGGAGGAAGGGAATGGTCCTATATTGTC
GAAAGACCATCGGCTGTTAATGGATTGTGTTACCCCGGAAATGTAGAAAACCTAGAAGAA
CTAAGGTCACTTTTTAGCTCTGCTAGTTCTTACCAAAGAATCCAGATCTTCCCAGACACA
ATCTGGAATGTGTCTTACAGTGGAACAAGCAAAGCATGTTCAGATTCATTCTACAGAAGC
ATGAGGTGGTTGACTCAAAAGAACAACGCTTACCCTGTTCAAGACGCCCAATACACAAAT
AATAGAGGAAGGAACATTCTTTTCATGTGGGGCATAAATCACCCACCCACTGATACTGTG
CAGACGAATCTGTACACAAGGACTGACACAACAACAAGTGTGGCGACAGAAGATATAAAT
AGGACCTTCAAACCATTGATAGGGCCAAGGCCTCTTGTCAATGGTCTGCAAGGAAGGATT
GATTATTATTGGGCGGTATTGAAACCAGGTCAGACATTGCGAGTAAGATCCAACGGGAAT
CTAATCGCTCCATGGTATGGACACATTCTTTCAGGGGAGAGTCACGGAAGAATCCTGAAA
ACGGATTTAAACAGTGGTAACTGCGTAGTGCAATGTCAAACAGAAAGAGGTGGCTTGAAT
ACTACATTGCCATTCCACAACGTAAGTAAGTACGCATTTGGAAACTGCCCAAAATATGTT
GGAGTAAAGAGTCTCAAATTGGCAGTCGGTCTGAGGAATGTGCCTGCTAGATCAAGTAGA
GGACTATTTGGAGCCATAGCTGGTTTCATAGAGGGAGGTTGGTCAGGATTAGTTGCTGGT
TGGTATGGGTTCCAGCATTCAAATGATCAAGGAACTGGTATGGCTGCAGATAGAGACTCA
ACTCAAAAGGCAATTGACAAAATAACGTCCAAAGTAAATAATATAGTCGATAAAATGAAC
AAACAGTATGAAATTATCGATCATGAATTCAGCGAGGTTGAAACTAGACTCAATATGATC
AATAATAAGATTGATGACCAAATTCAAGACATATGGGCATATAACGCAGAATTGCTAGTA
CTACTTGAAAATCAGAAAACGCTCGATGAGCATGATGCAAATGTAAACAATCTATATAAC
AAAGTGAAGAGGGCACTGGGTTCCAATGCAGTGGAAGATGGGAAAGGATGCTTCGAGCTA
TACCATAAATGCGATGACCAGTGCATGGAGACAATTCGAAACGGGACCTATAACAGAAGA
AAGTATAAAGAGGAATCAAGACTAGAGAGACAGAAAATAGAAGGGATCAAGCTGGAATCT
GAAGGAACCTACAAAATCCTCACCATTTATTCGACTGTCGCCTCATCTCTT
>gi|157381247|gb|CY024320.1| Influenza A virus (A/pheasant/Shantou/2290/2004(H9N2)) segment 4 sequence
ATGGAAACAATACCACTAATGACTATACTACTAATGGTAACAGTAATCAATGCAGATAAA
ATCTGCATAGGCTACCAATCAACAAACTCCACAGAAACTGTGGATACGCTAACAGAAACC
AATGTTCCTGTAACACAGGCCAAAGAACTGCTCCACACAGAGCACAATGGAATGCTGTGT
GCAACAAATCTGGGACATCCTCTCATTTTGGACACTTGTACTATTGAAGGACTGATCTAT
GGCAACCCTTCTTGTGACCTGCTGTTGGGAGGAAGAGAATGGTCCTATATCGTCGAAAGA
CCATCGGCTGTCAATGGGATGTGTTACCCCGGGAATGTAGAAAACCTAGAGGAACTAAGG
TTGCTTTTCAGTTCTGCTAGTTCCTACCAAAGGGTCCAGATCTTTCCAGACACGATCTGG
AATGTGACTTACAGTGGAACAAGCAGTGCATGTTCAAATTCATTCTACAGGAGCATGAGG
TGGTTGACTCAAAAGGACAACACTTACCCTGTTCAAGACGCCCAATACACAAATAATAGA
GGAAAGAGTATTCTTTTCATGTGGGGCATAAATCACCCACCCACTGATACTGTACAGACA
AATCTGTACACAAGGACCGACACCACAACAAGTGTAACAACAGAAGATATAAATAGGGCC
TTCAAACCAGTGATAGGGCCAAGGCCCCTTGTTAATGGTCTGCAGGGAAGAATTGATTAT
TATTGGTCTGTATTAAAACCAGGTCAAACATTACGAGTAAGATCCAATGGGAATCTAATC
GCTCCATGGTATGGACACATCCTTTCAGGAGAAAGCCATGGAAGAATCCTGAAGAGTGAT
TTAAACAGTGGTAACTGTGTAGTGCAATGTCAGACTGAAAGGGGCGGCTTAAACACTACA
TTGCCGTTCCACAATGTCAGTAAATATGCATTTGGAAACTGCCCAAAATACGTTGGAGTA
AAGAGTCTCAAATTAGCAGTTGGTATGAGGAATGTACCTGCTAGATCAAGTAGAGGACTG
TTTGGGGCCATAGCTGGATTCATAGAGGGAGGTTGGCCAGGGCTAGTCGCTGGTTGGTAT
GGGTTCCAGCATTCAAATGATCAAGGGGTTGGTATGGCTGCAGATAGAGACTCAACTCAA
AAGGCAATTGACAAAATTACATCCAAAGTGAATAATATAGTCGATAAGATGAACAAGCAA
TATGAAATTATTGATCATGAATTCAGCGAGATTGAAACTAGACTCAATATGATCAATAAT
AAGATTGATGACCAAATACAAGACATATGGGCATATAACGCAGAATTGCTAGTACTGCTT
GAAAATCAGAAAACACTCGATGAACATGATGCAAATGTAAATAATCTATATAACAAAGTG
AAGAGGGCACTGGGCTCTAATGCGATGGAAGATGGGAAAGGATGTTTCGAGTTATATCAT
AAATGTGATGATCAGTGCATGGAGACAATTCGAAACGGAACCTACAACAGGGGAAAGTAT
AAAGAGGAATCAAGACTAGAAAGGCAGAAAATAGAAGGGGTCAAGCTGGAATCTGAGGGA
ACTTACAAAATCCTAACCATTTATTCAACTGTCGCCTCATCTCTT
>gi|157381226|gb|CY024312.1| Influenza A virus (A/chukkar/Shantou/2226/2004(H9N2)) segment 4 sequence
GATAAAATCTGCATAGGCTACCAATCAACAAACTCCACAGAAACTGTGGATACGCTAACA
GAAACCAATGTTCCTGTGACACATGCCAAAGAACTGCTCCACACAGAGCACAATAGAATG
CTGTGTGCAACAAATCTGGGACATCCTCTCATTTTGGACACTTGTACTATTGAAGGATTG
ATCTATGGCAACCCTTCTTGTGACTTGCTGTTGGGAGGAAAAGAATGGTCCTATATCGTC
GAAAGACCATCGGCTGTCAATGGGATGTGTTACCCTGGGAATGTAGAAAACCTAGAGGAA
CTAAGGTTACTTTTCAGTTCTGCTAGTTCCTACCAAAGAGTCCAGATTTTTCCAGATACG
ATCTGGAATGTGACTTACAATGGAACAAGTAAAGCATGTTCAAATTCATTCTACAGGAGC
ATGAGGTGGTTGACTCAAAAGGACAACACTTACCCTGTTCAAGATGCCCAATACACAAAT
AATGGAGGAAAGAATATTCTTTTCATGTGGGGTATAAATCACCCACCCACTGAAACTGTA
CAGATAAATCTGTACACAAGGAACGACACCACAACAAGTGTAACAACAGAAGATATAGAT
AGGGCCTTCAAACCAGTGATAGGGCCAAGGCTCCTTGTTAATGGTCTGCTGGGAAGAATT
GATTATTATTGGTCTGTATTAAAACCAGGTCAAACATTACGAGTAAGATCCAATGGGAAT
CTAATCGCTCCATGGTATGGACACATCCTTTCAGGAGAAAGCCATGGAAGAATCCTGAAG
AGTGATTTAAACAGTGGTAACTGTGTAGTGCAATGTCAGACTGAAAAGGGCGGCTTAAAC
ACTACATTGCCGTTCCACAATGTCAGTAAATATGCATTTGGAAACTGCCCAAAATACGTT
GGAGTAAAGAGTCTCAAACTGGCAATTGGTATGAGGAATGTACCTGCTAGATCAAGTAGA
GGACTATTTGGGGCCATAGCTGGATTCATAGAGGGAGGATGGCCAGGGCTAGTCGCTGGT
TGGTATGGGTTCCAGCATTCAAATGATCAAGGGGTTGGTATGGCTGCAGATAGAGACTCA
ACTCAAAAGGCAGTTGACAAAATTACATCCAAAGTGAATAATATAGTCGATAAGATGAAC
AAGCAATATGAAATTATTGATCATGAATTCAGCGAGATTGAAACTAGACTCAATATGATC
AATAATAAGATTGATGACCAAATACAGGACATATGGGCATATAACGCGGAATTGCTAGTG
CTGCTTGAAAATCAGAAAACACTCGATGAACATGATGCAAATGTAAACAATCTATATAAC
AAAGTGAAGAGGGCACTGGGCTCCAATGCGATGGAAGATGGGAAAGGATGTTTCGAGTTA
TATCATAAATGTGATGATCAGTGCATGGAGACAATTCGAAACGGAACCTACAACAGGGGA
AAGTATAAAGAGGAATCGAGACTAGAGAGGCAGAAAATAGAAGGGGTCAAGCTGGAATCT
GAGGGAACTTACAAAATCCTAACCATTTATTCAACTGTCGCCTCATCTCTT
>gi|157381205|gb|CY024304.1| Influenza A virus (A/partridge/Shantou/1651/2004(H9N2)) segment 4 sequence
GATAAAATCTGCATAGGCTACCAATCAACAAACTCCACAGAAACTGTGGATACGCTAACA
GAAACCAATGTTCCTGTAACACAGGCCAAAGAACTGCTCCACACAGAGCACAATGGAATG
CTGTGTGCAACAAATCTGGGACATCCTCTCATTTTGGACACTTGTACTATTGAAGGACTG
ATCTATGGCAACCCTTCTTGTGACCTGCTGTTGGGAGGAAGAGAATGGTCCTATATCGTC
GAAAGACCATCGGCTGTCAATGGGATGTGTTACCCCGGGAATGTAGAAAACCTAGAGGAA
CTAAGGTTGCTTTTCAGTTCTGCTAGTTCCTACCAAAGGGTCCAGATCTTTCCAGACACG
ATCTGGAATGTGACTTACAGTGGAACAAGCAGTGCATGTTCAAATTCATTCTACAGGAGC
ATGAGGTGGTTGACTCAAAAGGACAACACTTACCCTGTTCAAGACGCCCAATACACAAAT
AATAGAGGAAAGAGTATTCTTTTCATGTGGGGCATAAATCACCCACCCACTGATACTGTA
CAGACAAATCTGTACACAAGGACCGACACCACAACAAGTGTAACAACAGAAGATATAAAT
AGGGCCTTCAAACCAGTGATAGGGCCAAGGCCCCTTGTTAATGGTCTGCAGGGAAGAATT
GATTATTATTGGTCTGTATTAAAACCAGGTCAAACATTACGAGTAAGATCCAATGGGAAT
CTAATCGCTCCATGGTATGGACACATCCTTTCAGGAGAAAGCCATGGAAGAATCCTGAAG
AGTGATTTAAACAGTGGTAACTGTGTAGTGCAATGTCAGACTGAAAGGGGCGGCTTAAAC
ACTACATTGCCGTTCCACAATGTCAGTAAATATGCATTTGGAAACTGCCCAAAATACGTT
GGAGTAAAGAGTCTCAAATTAGCAGTTGGTATGAGGAATGTACCTGCTAGATCAAGTAGA
GGACTGTTTGGGGCCATAGCTGGATTCATAGAGGGAGGTTGGCCAGGGCTAGTCGCTGGT
TGGTATGGGTTCCAGCATTCAAATGATCAAGGGGTTGGTATGGCTGCAGATAGAGACTCA
ACTCAAAAGGCAATTGACAAAATTACATCCAAAGTGAATAATATAGTCGATAAGATGAAC
AAGCAATATGAAATTATTGATCATGAATTCAGCGAGATTGAAACTAGACTCAATATGATC
AATAATAAGATTGATGACCAAATACAAGACATATGGGCATATAACGCAGAATTGCTAGTA
CTGCTTGAAAATCAGAAAACACTCGATGAACATGATGCAAATGTAAATAATCTATATAAC
AAAGTGAAGAGGGCACTGGGCTCTAATGCGATGGAAGATGGGAAAGGATGTTTCGAGTTA
TATCATAAATGTGATGATCAGTGCATGGAGACAATTCGAAACGGAACCTACAACAGGGGA
AAGTATAAAGAGGAATCAAGACTAGAAAGGCAGAAAATAGAAGGGGTCAAGCTGGAATCT
GAGGGAACTTACAAAATCCTAACCATTTATTCAACTGTCGCCTCATCTCTT
>gi|157381184|gb|CY024296.1| Influenza A virus (A/partridge/Shantou/2158/2000(H9N2)) segment 4 sequence
GATAAAATCTGCATAGGCTACCAATCAACAAACTCCACAGAAACTGTGGATACGCTAACA
GAAACCAATGTTCCTGTGACACATGCCAAAGAACTGCTCCACACAGAGCACAATGGGATG
CTGTGTGCAACAAATCTGGGACATCCTCTCATTTTGGACACCTGTACTATTGAAGGACTG
ATCTATGGCAACCCTTCTTGTGACCTGCTGTTGGGAGGAAGAGAATGGTCCTACATCGTC
GAAAGACCATCGGCTGTTAATGGAATGTGTTACCCCGGGAATGTAGAAAACCTAGAGGAA
CTAAGGTTACTTTTTAGTTCTGCTAGTTCCTACCAAAGAATCCAGATCTTTCCAGACACG
ATCTGGAATGTGACTTACAGTGGAACAAGCAATGCATGTTCAAACTCATTCTACAGGAGC
ATGAGGTGGTTGACTCAAAAGGACAACACTTACCCTGTTCAAGACGCCCAATACACAAAT
AATAGAGGAAAGAGTATTCTTTTCATGTGGGGCATAAATCACCCACCCACTGACACTGTA
CAGACAAATCTGTACACAAGGACCGACACCACAACAAGTGTGACAACAGAAGATATAAAT
AGGGCCTTCAAACCAATGATAGGGCCAAGGCCCCTTGTCAATGGTTTGCAGGGAAGAATT
GATTATTATTGGTCTGTATTAAAACCAGGTCAAACATTACGAGTAAGATCCAATGGGAAT
CTAATTGCTCCATGGTATGGACACATCCTTTCAGGAGAAAGCCATGGAAGAATCCTGAAG
AGTGATTTAAATAGTGGTAACTGTGTAGTGCAATGTCAGACTGAAAGGGGTGGCTTAAAC
ACTACATTGCCGTTCCACAATGTCAGTAAATATGCATTTGGAAACTGCCCAAAATACGTT
GGAGTAAAGAGTCTCAAACTGGCAGTTGGTATGAGGAATGTACCTGCTAGATCAAGTAGA
GGACTATTTGGGGCCATAGCTGGATTCATAGAGGGAGGTTGGCCAGGGCTAGTCGCCGGT
TGGTATGGGTTCCAACATTCAAATGATCAAGGGGTTGGTATGGCTGCAGATAGAGACTCA
ACTCAGAAGGCAATTGACAAAATTACATCCAAAGTGAATAATATAGTCGATAAAATGAAC
AAGCAATATGAAATTATTGATCATGAATTCAGCGAGATTGAAACTAGACTCAATATGATC
AATAATAAGATTGATGACCAAATACAAGACATATGGGCATATAACGCAGAATTGCTAGTG
CTGCTTGAAAATCAGAAAACACTCGATGAACATGATGCAAATGTGAACAATCTATATAAC
AAAGTGAAGAGGGCACTGGGTTCCAATGCGGTGGAAGATGGGAAAGGATGTTTTGAGTTA
TACCATAAATGTGATGATCAGTGCATGGAGACAATTCGGAACGGGACCTACAACAGGAGA
AAGTATAAAGAGGAATCAAGACTAGAAAGGCAGAAAATAGAAGGGGTCAAGCTGGAATCT
GAGGGAACTTACAAAATCCTAACCATTTATTCAACTGTCGCCTC
>gi|157381144|gb|CY024288.1| Influenza A virus (A/chukkar/Shantou/1447/2004(H9N2)) segment 4 sequence
GATAAAATCTGCATAGGCTACCAATCAGCAAACTCCACAGAAACTGTGGATACGCTAACA
GAAACCAATGTTCCTGTAACACAGGCCAAAGAACTGCTCCACACAGAGCACAATGGAATG
CTGTGTGCAACAAATCTGGGACATCCTCTCATTTTGGACACTTGTACTATTGAGGGACTG
ATCTATGGCAACCCTTCTTGTGACCTGCTGTTGGGAGGAAGAGAATGGTCCTATATCGTC
GAAAGACCATCGGCTGTCAATGGGATATGTTACCCCGGGAATGTAGAAAACCTAGAGGAA
CTAAGGTTGCTTTTCAGTTCTGCTAGTTCCTACCAAAGGGTCCAGATCTTTCCAGACACG
ATCTGGAATGTGACTTACAGTGGAACAAGCAGTGCATGTTCAAATTCATTCTACAGGAGC
ATGAGGTGGTTGACTCAAAAGGACAACACTTACCCTGTTCAAGACGCCCAATACACAAAT
AATAGAGGGAAGAGTATTCTTTTCATGTGGGGCATAAATCACCCACCCACTGATACTGTA
CAGACAAATCTGTACACAAGGACCGACACCACAACAAGTGTAACAACAGAAGATATAAAT
AGGGCCTTCAAACCAGTGATAGGGCCAAGGCCCCTTGTCAATGGTCAGCAGGGAAGAATT
GATTATTATTGGTCTGTATTAAAACCAGGTCAAACATTACGAGTAAGATCCAATGGGAAT
CTAATCGCTCCATGGTATGGACACATCCTTTCAGGAGAAAGCCATGGAAGAATCCTGAAG
AGTGATTTAAACAGTGGTAACTGTGTAGTGCAATGTCAGACTGAAAGGGGCGGCTTAAAC
ACTACATTGCCGTTCCACAATGTCAGTAAATATGCATTTGGAAACTGCCCAAAATACGTC
GGAGTAAAGAGTCTCAAATTGGCAGTTGGTATGAGGAATGTACCTGCTAGATCAAGTAGA
GGACTGTTTGGGGCCATAGCTGGATTCATAGAGGGAGGTTGGCCAGGGCTAGTCGCTGGT
TGGTATGGGTTCCAGCATTCAAATGATCAAGGGGTTGGTATGGCTGCAGATAGAGAATCA
ACTCAAAAGGCAATTGACAAAATTACATCCAAAGTGAATAATATAGTCGATAAGATGAAC
AAGCAATATGAAATTATTGATCATGAATTCAGCGAGATTGAAACTAGACTCAATATGATC
AATAATAAGATTGATGACCAAATACAAGACATATGGGCATATAACGCAGAATTGCTAGTA
CTGCTTGAAAATCAGAAAACACTCGATGAACATGATGCAAATGTAAATAATCTATATAAC
AAAGTGAAGAGGGCACTGGGCTCTAATGCGATGGAAGATGGGAAAGGATGTTTCGAGTTA
TATCATAAATGTGATGATCAGTGCATGGAGACAATTCGAAACGGAACCTACAACAGGGGA
AAGTATAAAGAGGAATCAAGACTAGAAAGGCAGAAAATAGAAGGGGTCAAGCTGGAATCT
GAGGGAACTTACAAAATCCTAACCATTTATTCAACTGTCGCCTCATCTCTT
>gi|157381051|gb|CY024280.1| Influenza A virus (A/partridge/Shantou/1405/2004(H9N2)) segment 4 sequence
GATAAAATCTGCATAGGCTACCAATCAGCAAACTCCACAGAAACTGTGGATACGCTAACA
GAAACCAATGTTCCTGTAACACAGGCCAAAGAACTGCTCCACACAGAGCACAATGGAATG
CTGTGTGCAACAAATCTGGGACATCCTCTCATTTTGGACACTTGTACTATTGAGGGACTG
ATCTATGGCAACCCTTCTTGTGACCTGCTGTTGGGAGGAAGAGAATGGTCCTATATCGTC
GAAAGACCATCGGCTGTCAATGGGATGTGTTACCCCGGGAATGTAGAAAACCTAGAGGAA
CTAAGGTTGCTTTTCAGTTCTGCTAGTTCCTACCAAAGGGTCCAGATCTTTCCAGACACG
ATCTGGAATGTGACTTACAGTGGAACAAGCAGTGCATGTTCAAATTCATTCTACAGGAGC
ATGAGGTGGTTGACTCAAAAGGACAACACTTACCCTGTTCAAGACGCCCAATACACAAAT
AATAGAGGGAAGAGTATTCTTTTCATGTGGGGCATAAATCACCCACCCACTGATACTGTA
CAGACAAATCTGTACACAAGGACCGACACCACAACAAGTGTAACAACAGAAGATATAAAT
AGGGCCTTCAAACCAGTGATAGGGCCAAGGCCCCTTGTTAATGGTCTGCAGGGAAGAATT
GATTATTATTGGTCTGTATTAAAACCAGGTCAAACATTACGAGTAAGATCCAATGGGAAT
CTAATCGCTCCATGGTATGGACACATCCTTTCAGGAGAAAGCCATGGAAGAATCCTGAAG
AGTGATTTAAACAGTGGTAACTGTGTAGTGCAATGTCAGACTGAAAGGGGCGGCTTAAAC
ACTACATTGCCGTTCCACAATGTCAGTAAATATGCATTTGGAAACTGCCCAAAATACGTC
GGAGTAAAGAGTCTCAAATTGGCAGTTGGTATGAGGAATGTACCTGCTAGATCAAGTAGA
GGACTGTTTGGGGCCATAGCTGGATTCATAGAGGGAGGTTGGCCAGGGCTAGTCGCTGGT
TGGTATGGGTTCCAGCATTCAAATGATCAAGGGGTTGGTATGGCTGCAGATAGAGAATCA
ACTCAAAAGGCAATTGACAAAATTACATCCAAAGTGAATAATATAGTCGATAAGATGAAC
AAGCAATATGAAATTATTGATCATGAATTCAGCGAGATTGAAACTAGACTCAATATGATC
AATAATAAGATTGATGACCAAATACAAGACATATGGGCATATAACGCAGAATTGCTAGTA
CTGCTTGAAAATCAGAAAACACTCGATGAACATGATGCAAATGTAAATAATCTATATAAC
AAAGTGAAGAGGGCACTGGGCTCTAATGCGATGGAAGATGGGAAAGGATGTTTCGAGTTA
TATCATAAATGTGATGATCAGTGCATGGAGACAATTCGAAACGGAACCTACAACAGGGGA
AAGTATAAAGAGGAATCAAGACTAGAAAGGCAGAAAATAGAAGGGGTCAAGCTGGAATCT
GAGGGAACTTACAAAATCCTAACCATTTATTCAACTGTCGCCTCATCTCTT
>gi|157381028|gb|CY024272.1| Influenza A virus (A/pheasant/Shantou/841/2004(H9N2)) segment 4 sequence
GATAAAATCTGCATAGGCTACCAATCAACAAACTCCACAGAAACTGTGGATACGCTAACA
GAAACCAATGTTCCTGTGACACAGGCCAAAGAGCTGCTCCACACAGAGCACAATGGAATG
CTGTGTGCAACAAATCTGGGACATCCTCTCATTTTGGACACTTGTACTATTGAAGGACTG
ATCTATGGCAACCCTTCTTGTGACCTGCTGTTGGGAGGAAGAGAATGGTCCTATATCGTC
GAAAGACCATCGGCTGTCAATGGGATGTGTTATCCCGGGAATGTAGAAAACCTAGAGGAA
CTAAGGTTGCTTTTCAGTTCTGCTAGTTCCTACCAAAGGGTCCAGATCTTTCCAGACACG
ATCTGGAATGTGACTTACAGTGGAACAAGCAGTGCATGTTCAAATTCATTCTACAGGAGC
ATGAGGTGGTTGACTCAAAAGGACAACACTTACCCTGTTCAAGACGCCCAATACACAAAT
AATAGAGGAAAGAGTATTCTTTTCATGTGGGGCATAAATCACCCGCCCACTGATACTGTA
CAGACAAATCTGTACACAAGGACCGACACCACAACAAGTGTAACAACAGAAGATATAAAT
AGGGCCTTCAAACCAGTGATAGGGCCAAGGCCCCTTGTCAATGGTCTGCAGGGAAGAATT
GATTATTATTGGTCTGTATTAAAACCAGGTCAAACATTACGAGTAAGATCCAATGGGAAC
CTAATCGCTCCATGGTATGGACACATCCTTTCAGGAGAAAGCCATGGAAGAATCCTGAAG
AGTGATTTAAACAGTGGTAACTGTGTAGTGCAATGTCAGACTGAAAGGGGCGGCTTAAAC
ACTACATTGCCGTTCCACAATGTCAGTAAATATGCATTTGGAAACTGCCCAAAATACGTT
GGAGTAAAGAGTCTCAAATTGGCAGTTGGTATGAGGAATGTACCTGCTAGATCAAGTAGA
GGACTATTTGGGGCCATAGCTGGATTCATAGAGGGAGGTTGGCCAGGGCTAGTAGCTGGT
TGGTATGGGTTCCAGCATTCAAATGATCAAGGGGTTGGTATGGCTGCAGATAGAGACTCA
ACTCAAAGGGCAATTGACAAAATTACATCCAAAGTGAATAATATAGTCGATAAGATGAAC
AAGCAATATGAAATTATTGATCATGAATTCAGCAAGATTGAAACTAGACTCAATATGATC
AATAATAAGATTGATGACCAAATACAAGACATATGGGCATATAACGCAGAATTGCTAGTA
CTGCTTGAAAATCAGAAAACACTCGATGAACATGATGCAAATGTAAATAATCTATATAAC
AAAGTGAAGAGGGCACTGGGCTCTAATGCGATGGAAGATGGGAAAGGATGTTTCGAGTTA
TATCATAAATGTGATGATCAGTGCATGGAGACAATTCGAAACGGAACCTACAACAGGGGA
AAGTATAAAGAGGAATCAAGACTAGAAAGGCAGAAAATAGAAGGGGTCAAGCTGGAATCT
GAGGGAACTTACAAAATCCTAACCATTTATTCAACTGTCGCCTCATCTCTT
>gi|157381006|gb|CY024264.1| Influenza A virus (A/partridge/Shantou/688/2004(H9N2)) segment 4 sequence
GATAAAATCTGCATAGGCTACCAATCAACAAACTCCACAGAAACTGTGGATACGCTAACA
GAAACCAATGTTCCTGTAACACAGGCCAAAGAACTGCTCCACACAGAGCACAATGGAATG
CTGTGTGCAACAAATCTGGGACATCCTCTCATTTTGGACACTTGTACTATTGAAGGACTG
ATCTATGGCAACCCTTCTTGTGACCTGCTGTTGGGAGGAAGAGAATGGTCCTATATCGTC
GAAAGACCATCGGCTGTCAATGGGATGTGTTACCCCGGGAATGTAGAAAACCTAGAGGAA
CTAAGGTTGCTTTTCAGTTCTGCTAGTTCCTACCAAAGGGTCCAGATCTTTCCAGACACG
ATCTGGAATGTGACTTACAGTGGAACAAGCAGTGCATGTTCAAATTCATTCTACAGGAGC
ATGAGGTGGTTGACTCAAAAGGACAACACTTACCCTGTTCAAGACGCCCAATACACAAAT
AATAGAGGAAAGAGTATTCTTTTCATGTGGGGCATAAATCACCCGCCCACTGATACTGTA
CAGACAAATCTGTACACAAGGACCGACACCACAACAAGTGTAACAACAGAAGATATAAAT
AGGGCCTTCAAACCAGTGATAGGGCCAAGGCCCCTTGTTAATGGTCTGCAGGGAAGAATT
GATTATTATTGGTCTGTATTAAAACCAGGTCAAACATTACGAGTAAGATCCAATGGGAAT
CTAATTGCTCCATGGTATGGACACATCCTTTCAGGAGAAAGCCATGGAAGAATCCTGAAG
AGTGATTTAAACAGTGGTAACTGTGTAGTGCAATGTCAGACTGAAAGGGGCGGCTTAAAC
ACTACATTGCCGTTCCACAATGTCAGTAAATATGCATTTGGAAACTGCCCAAAATACATT
GGAGTAAAGAGTCTCAAATTGGCAGTTGGTATGAGGAATGTACCTGCTAGATCAAGTAGA
GGACTGTTTGGGGCCATAGCTGGATTCATAGAGGGAGGTTGGCCAGGGCTAGTCGCTGGT
TGGTATGGGTTCCAGCATTCAAATGATCAAGGGGTTGGTATGGCTGCAGATAGAGACTCA
ACTCAAAAGGCAATTGACAAAATTACATCCAAAGTGAATAATATAGTCGATAAGATGAAC
AAGCAATATGAGATTATTGATCATGAATTCAGCGAGATTGAAACTAGACTCAATATGATC
AATAATAAGATTGATGACCAAATACAAGACATATGGGCATATAACGCAGAATTGCTAGTA
CTGCTTGAAAATCAGAAAACACTCGATGAACATGATGCAAATGTAAATAATCTATATAAC
AAAGTGAAGAGGGCACTGGGCTCTAATGCGATGGAAGATGGGAAAGGATGTTTCGAGTTA
TATCATAAATGTGATGATCAGTGCATGGAGACAATTCGAAACGGAACCTACAACAGGGGA
AAATATAAAGAGGAATCAAGACTAGAAAGGCAGAAAATAGAAGGGGTCAAGCTGGAATCT
GAGGGAACTTACAAAATCCTAACCATTTATTCAACTGTCGCCTCATCTCTT
>gi|157380984|gb|CY024256.1| Influenza A virus (A/chukkar/Shantou/290/2004(H9N2)) segment 4 sequence
ATGGAAACAATACCACTAATGACTATACTACTAATGGTAACAGCAATCAATGCAGATAAA
ATCTGCATAGGCTACCAATCAACAAACTCCACAGAAACTGTGGATACGCTAACAGAAACC
AATGTTCCTGTAACACAGGCCAAAGAACTGCTCCACACAGAGCACAATGGAATGCTGTGT
GCAACAAATCTGGGACATCCTCTCATTTTGGACACTTGTACTATTGAGGGACTGATCTAT
GGCAACCCTTCTTGTGACCTGCTGTTGGGAGGAAGAGAATGGTCCTATATCGTCGAAAGA
CCATCGGCTGTCAATGGGATGTGTTACCCCGGGAATGTAGAAAACCTAGAGGAACTAAGG
TTGCTTTTCAGTTCTGCTAGTTCCTACCAAAGGGTCCAGATCTTTCCAGACACGATCTGG
AATGTGACTTACAGTGGAACAAGCAGTGCATGTTCAAATTCATTCTACAGGAGCATGAGG
TGGTTGACTCAAAAGGACAACACTTACCCTGTTCAAGACGCCCAATACACAAATAATAGA
GGAAAGAGTATTCTTTTCATGTGGGGCATAAATCACCCACCCACTGATACTGTACAGACA
AATCTGTACACAAGGACCGACACCACAACAAGTGTAACAACAGAAGATATAAATAGGGCC
TTCAAACCAGTGATAGGGCCAAGGCCCCTTGTTAATGGTCTGCAGGGAAGAATTGATTAT
TATTGGTCTGTATTAAAACCAGGTCAAACATTACGAGTAAGATCCAATGGGAATCTAATC
GCTCCATGGTATGGACACATCCTTTCAGGAGAAAGCCATGGAAGAATCCTGAAGAGTGAT
TTAAACAGTGGTAACTGTGTAGTGCAATGTCAGACTGAAAGGGGCGGCTTAAACACTACA
TTGCCGTTCCACAATGTCAGTAAATATGCATTTGGAAACTGCCCAAAATACGTCGGAGTA
AAGAGTCTCAAATTGGCAGTTGGTATGAGGAATGTACCTGCTAGATCAAGTAGAGGACTG
TTTGGGGCCATAGCTGGATTCATAGAGGGAGGTTGGCCAGGGCTAGTCGCTGGTTGGTAT
GGGTTCCAGCATTCAAATGATCAAGGGGTTGGTATGGCTGCAGATAGAGAATCAACTCAA
AAGGCAATTGACAAAATTACATCCAAAGTGAATAATATAGTCGATAAGATGAACAAGCAA
TATGAAATTATTGATCATGAATTCAGCGAGATTGAAACTAGACTCAATATGATCAATAAT
AAGATTGATGACCAAATACAAGACATATGGGCATATAACGCAGAATTGCTAGTACTGCTT
GAAAATCAGAAAACACTCGATGAACATGATGCAAATGTAAATAATCTATATAACAAAGTG
AAGAGGGCACTGGGCTCTAATGCGATGGAAGATGGGAAAGGATGTTTCGAGTTATATCAT
AAATGTGATGATCAGTGCATGGAGACAATTCGAAACGGAACCTACAACAGGGGAAAGTAT
AAAGAGGAATCAAGACTAGAAAGGCAGAAAATAGAAGGGGTCAAGCTGGAATCTGAGGGA
ACTTACAAAATCCTAACCATTTATTCAACTGTCGCCTCATCTCTT
>gi|157380962|gb|CY024248.1| Influenza A virus (A/chukkar/Shantou/107/2004(H9N2)) segment 4 sequence
GATAAAATCTGCATAGGCTACCAATCAACAAACTCCACAGAAACTGTGGATACGCTAACA
GAAACCAATGTTCCTGTAACACAGGCCAAAGAACTGCTCCACACAGAGCACAATGGAATG
CTGTGTGCAACAAATCTGGGACATCCTCTCATTTTGGACACTTGTACTATTGAAGGACTG
ATCTATGGCAACCCTTCTTGTGACCTGCTGTTGGGAGGAAGAGAATGGTCCTATATCGTC
GAAAGACCATCGGCTGTCAATGGGATGTGTTACCCCGGGAATGTAGAAAACCTAGAGGAA
CTAAGGTTGCTTTTCAGTTCTGCTAGTTCCTACCAAAGGGTCCAGATCTTTCCAGACACG
ATCTGGAATGTGACTTACAGTGGAACAAGCAGTGCATGTTCAAATTCATTCTACAGGAGC
ATGAGGTGGTTGACTCAAAAGGACAACACTTACCCTGTTCAAGACGCCCAATACACAAAT
AATAGAGAAAAGAGTATTCTTTTCATGTGGGGCATAAATCACCCACCCACTGATACTGTA
CAGACAAATCTGTACACAAGGGCCGACACCACAACAAGTGTAACAACAGAAGATATAAAT
AGGGCCTTCAAACCAGTGATAGGGCCAAGGCCCCTTGTCAATGGTCAGCAGGGAAGAATT
GATTATTATTGGTCTGTATTAAAACCAGGTCAAACATTACGAGTAAGATCCAATGGGAAT
CTAATCGCTCCATGGTATGGACACATCCTTTCAGGAGAAAGCCATGGAAGAATCCTGAAG
AGTGATTTAAACAGTGGTAACTGTGTAGTGCAATGTCAGACTGAAAGGGGCGGCTTAAAC
ACTACATTGCCGTTCCACAATGTCAGTAAATATGCATTTGGAAACTGCCCAAAATACGTT
GGAGTAAAGAGTCTCAAATTGGCAGTTGGTATGAGGAATGTACCTGCTAGATCAAGTAGA
GGACTGTTTGGGGCCATAGCTGGATTCATAGAGGGAGGTTGGCCAGGGCTAGTCGCTGGT
TGGTATGGGTTCCAGCATTCAAATGATCAAGGGGTTGGTATGGCTGCAGATAGAGATTCA
ACTCAAAGGGCAATTGACAAAATTACATCCAAAGTGAATAATATAGTCGATAAGATGAAC
AAGCAATATGAAATTATTGATCATGAATTCAGCGAGATTGAAACTAGACTCAATATGATC
AATAATAAGATTGATGACCAAATACAAGACATATGGGCATATAACGCAGAATTGCTAGTA
CTGCTTGAAAATCAGAAAACACTCGATGAACATGATGCAAATGTAAATAATCTATATAAC
AAAGTGAAGAGGGCACTGGGCTCTAATGCGATGGAAGATGGGAAGGGATGTTTCGAGTTA
TATCATAAATGTGATGATCAGTGCATGGAGACAATTCGAAACGGAACCTACAACAGGGGA
AAGTATAAAGAGGAATCAAGACTAGAAAGGCAGAAAATAGAAGGGGTCAAGCTGGAATCT
GAGGGAACTTACAAAATCCTAACCATTTATTCAACTGTCGCCTCATCTCTT
>gi|157380941|gb|CY024240.1| Influenza A virus (A/pheasant/Shantou/45/2004(H9N2)) segment 4 sequence
GATAAAATCTGCATCGGTTACCAATCAACAAACTCCACAGAAACAGTAGACACGCTAACA
GAAAACAATGTCCCTGTGACACATGCCAAAGAATTGCTCCACACAGAGCACAATGGGATG
CTATGTGCAACAAATCTGGGACATCCTCTTATTCTAGACTCCTGTACCATTGAAGGACTA
ATCTATGGCAACCCTTCTTGTGATCTACTGTTGGGAGGAAGAGAATGGTCCTACATCGTC
GAAAGACCATCGGCTGTTAATGGATTGTGTTACCCCGGGAATGTAGAAAACCTAGAAGAA
CTAAGGTCACTTTTTAGTTCTGCTAGTTCTTACCAAAGGATCCAGATCTTTCCAGACACA
ATCTGGAATGTGTCTTACAGTGGGACAAGCAAAGCATGTTCAGATTCATTCTACAGAAGC
ATGAGATGGTTGACCCAAAAGAACAACGCTTACCCTGTTCAAGACGCCCAATACACAAAT
AATAGAGGGAAAAACATTCTTTTCATGTGGGGCATAAATCACCCACCCACCGATACAGCG
CAGACAAATCTGTACACAAGGACTGACACCACAACAAGTGTGGCAACAGAAGATATAAAT
AGGACCTTCAAACCATTGATAGGGCCAAGGCCTCTTGTCAATGGTCTACAGGGAAGAATT
GATTATTATTGGTCAGTATTGAAACCAGGTCAAACACTGCGAGTACGGTCCAATGGGAAT
CTAATCGCTCCATGGTATGGACACATTCTTTCAGGAGAGAGCCATGGAAGAATTCTGAAG
ACTGATTTAAAGAGTGGTAATTGTGCAGTGCAATGTCAGACAGAAAAAGGTGGCTTGAAT
ACAACATTGCCATTCCAAAATGTAAGTAAGTACGCATTTGGAAACTGCCCGAAATATGTT
GGAGTAAAGAGTCTCAAATTAGCAGTTGGTCTGAGGAATGTGCCTGCTAGATCAAGTAGA
GGACTATTCGGGGCCATAGCTGGATTCATAGAGGGAGGTTGGTCAGGGTTAGTTGCTGGT
TGGTATGGGTTCCAGCATTCAAATGATCAAGGGGTTGGTATGGCAGCAGATAGAGACTCA
ACTCAAAAGGCAATTGACAAAATAACATCCAAAGTTAATAACATAGTCGATAAAATGAAC
AAACAGTATGAAATTATTGATCATGAATTCAGCGAAGTTGAAAATAGACTCAACATGATC
AATAATAAGATTGATGACCAAATCCAGGACATATGGGCATATAACGCAGAATTGCTAGTG
CTGCTTGAAAACCAGAAAACACTCGATGAGCATGATGCGAATGTAAACAATCTATATAAT
AGAGTGAAGAGGGCATTGGGTTCCAATGCAGTAGAAGATGGGAAAGGATGCTTCGAGCTA
TACCATAAATGTGATGACCAGTGCATGGAGACAATTCGGAACGGGACCTACAACAGGAGG
AAGTACAAAGAGGAATCCAAATTAGAAAGACAGAAAATAGAAGGGGTCAAGCTGGAATCT
GAAGGAACTTACAAAATCCTCACCATTTATTCGACTGTCGCCTCATCTCTT
>gi|157380919|gb|CY024232.1| Influenza A virus (A/partridge/Shantou/25/2004(H9N2)) segment 4 sequence
ATGGAAACAATACCACTAATGACTATACTACTAATGGTAACAGCAATCAATGCAGATAAA
ATCTGCATAGGCTACCAATCAACAAACTCCACAGAAACTGTGGATACGCTAACAGAAACC
AATGTTCCTGTAACACAGGCCAAAGAACTGCTCCACACAGAGCACAATGGAATGCTGTGT
GCAACAAATCTGGGACATCCTCTCATTTTAGACACTTGTACTATTGAAGGACTGATCTAT
GGCAACCCTTCTTGTGACCTGCTGTTGGGAGGAAGAGAATGGTCCTATATCGTCGAAAGA
CCATCGGCTGTCAATGGGATGTGTTACCCCGGGAATGTAGAAAACCTAGAGGAACTAAGG
TTGCTTTTCAGTTCTGCTAGTTCCTACCAAAGGGTCCAGATCTTTCCAGACACGATCTGG
AATGTGACTTACAGTGGAACAAGCAGTGCATGTTCAAATTCATTCTACAGGAGCATGAGG
TGGTTGACTCAAAAGGACAACACTTACCCTGTTCAAGACGCCCAATACACAAATAATAGA
GGAAAGAGTATTCTTTTCATGTGGGGCATAAATCACCCACCCACTGATACTGTACAAACA
AATCTGTACACAAGGACCGACACCACAACAAGTGTAACAACAGAAGATATAAATAGGGCC
TTCAAACCAGTGATAGGGCCAAGGCCCCTTGTTAATGGTCTGCAGGGAAGAATTGATTAT
TATTGGTCTGTATTAAAACCAGGTCAAACATTACGAGTAAGATCCAATGGGAATCTAATC
GCTCCATGGTATGGACACATCCTTTCAGGAGAAAGCCATGGAAGAATCCTGAAGAGTGAT
TTAAACAGTGGTAACTGTGTAGTGCAATGTCAGACTGAAAGGGGCGGCTTAAACACTACA
TTGCCGTTCCACAATGTCAGTAAATATGCATTTGGAAACTGCCCAAAATACGTTGGAGTA
AAGAGTCTCAAATTGGCAGTTGGTATGAGGAATGTACCTGCTAGATCAAGTAGAGGACTG
TTTGGGGCCATAGCTGGATTCATAGAGGGAGGTTGGCCAGGGCTAGTCGCTGGTTGGTAT
GGGTTCCAGCATTCAAATAATCAAGGGGTTGGTATGGCTGCAGATAGAGACTCAACTCAA
AAGGCAATTGACAAAATTACATCCAAAGTGAATAATATAGTCGATAAGATGAACAAGCAA
TATGAAATTATTGATCATGAATTCAGCGAGATTGAAACTAGACTCAATATGATCAATAAT
AAGATTGATGACCAAATACAAGACATATGGGCATATAACGCAGAATTGCTAGTACTGCTT
GAAAATCAGAAAACACTCGATGAACATGATGCAAATGTAAATAATCTATATAACAAAGTG
AAGAGGGCACTGGGCTCTAATGCGATGGAAGATGGGAAAGGATGTTTCGAGTTATATCAT
AAATGTGATGATCAGTGCATGGAGACAATTCGAAACGGAACCTACAACAGGGGAAAGTAT
AAAGAGGAATCAAGACTAGAAAGGCAGAAAATAGAAGGGGTCAAGCTGGAATCTGAGGGA
ACTTACAAAATCCTAACCATTTATTCAACTGTCGCCTCATCTCTT
>gi|157380900|gb|CY024224.1| Influenza A virus (A/partridge/Shantou/4889/2003(H9N2)) segment 4 sequence
ATGGAAACAATACCACTAATGACTATACTACTAATGGTAACAGCAATCAATGCAGATAAA
ATCTGCATAGGCTACCAATCAACAAACTCCACAGAAACTGTGGATACGCTAACAGAAACC
AATGTTCCTGTAACACAGGCCAAAGAACTGCTCCACACAGAGCACAATGGAATGCTGTGT
GCAACAAATCTGGGACATCCTCTCATTTTGGACACTTGTACTATTGAAGGACTGATCTAT
GGCAACCCTTCTTGTGACCTGCTGTTGGGAGGAAGAGAATGGTCCTATATCGTCGAAAGA
CCATCGGCTGTCAATGGGATGTGTTACCCTGGGAATGTAGAAAACCTAGAGGAACTAAGG
TTGCTTTTCAGTTCTGCTAGTTCCTACCAAAGGGTCCAGATCTTTCCAGACACGATCTGG
AATGTGACTTACAGTGGAACAAGCAGTGCATGTTCAAATTCATTCTACAGGAGCATGAGG
TGGTTGACTCAAAAGGGCAACACTTACCCTGTTCAAGACGCCCAATACACAAATAATAGA
GAAAAGAGTATTCTTTTCATGTGGGGCATAAATCACCCACCCACTGATACTGTACAGACA
AATCTGTACACAAGGGCCGACACCACAACAAGTGTAACAACAGAAGATATAAATAGGGCC
TTCAAACCAGTGATAGGGCCAAGGCCCCTTGTTAATGGTCTGCAGGGAAGAATTGATTAT
TATTGGTCTGTATTAAAACCAGGTCAAACATTACGAGTAAGATCCAATGGGAATCTAATC
GCTCCATGGTATGGACACATCCTTTCAGGAGAAAGCCATGGAAGAATCCTGAAGAGTGAT
TTAAACAGTGGTAACTGTGTAGTGCAATGTCAGACTGAAAGGGGCGGCTTAAACACTACA
TTGCCGTTCCACAATGTCAGTAAATATGCATTTGGAAACTGCCCAAAATACGTTGGAGTA
AAGAGTCTCAAATTGGCAGTTGGTATGAGGAATGTACCTGCTAGATCAAGTAGAGGACTG
TTTGGGGCCATAGCTGGATTCATAGAGGGAGGTTGGCCAGGGCTAGTCGCTGGTTGGTAT
GGGTTCCAGCATTCAAATGATCAAGGGGTTGGTATGGCTGCAGATAGAGACTCAACTCAA
AGGGCAATTGACAAAATTACATCCAAAGTGAATAATATAGTCGATAAGATGAACAAGCAA
TATGAAATTATTGATCATGAATTCAGCGAGATTGAAACTAGACTCAATATGATCAATAAT
AAGATTGATGACCAAATACAAGACATATGGGCATATAACGCAGAATTGCTAGTACTGCTT
GAAAATCAGAAAACACTCGATGAACATGATGCAAATGTAAATAATCTATATAACAAAGTG
AAGAGGGCACTGGGCTCTAATGCGATGGAAGATGGGAAGGGATGTTTCGAGTTATATCAT
AAATGTGATGATCAGTGCATGGAGACAATTCGAAACGGAACCTACAACAGGGGAAAGTAT
AAAGAGGAATCAAGACTAGAAAGGCAGAAAATAGAAGGGGTCAAGCTGGAATCTGAGGGA
ACTTACAAAATCCTAACCATTTATTCAACTGTCGCCTCATCTCTT
>gi|157380881|gb|CY024216.1| Influenza A virus (A/pheasant/Shantou/4709/2003(H9N2)) segment 4 sequence
GATAAAATCTGCATAGGCTACCAATCAACAGACTCCACAGAAACTGTGGATACGCTAACA
GAAACCAATGTTCCTGTAACACAGGCCAAAGAACTGCTCCACACAGAGCACAATGGAATG
CTGTGTGCAACAAATCTGGGACATCCTCTCATTTTGGACACTTGTACTATTGAAGGACTG
ATCTATGGCAACCCTTCTTGTGACCTGCTGTTGGGAGGAAGAGAATGGTCCTATATCGTC
GAAAGACCATCGGCTGTCAATGGGATGTGTTACCCCGGGAATGTAGAAAACCTAGAGGAA
CTAAGGTTGCTTTTCAGTTCTGCTAGTTCCTACCAAAGGGTCCAGATCTTTCCAGACACG
ATCTGGAATGTGACTTACAGTGGAACAAGCAGTGCATGTTCAAATTCATTCTACAGGAGC
ATGAGGTGGTTGACTCAAAAGGACAACACTTACCCTGTTCAAGACGCCCAATACACAAAT
AATAGAGGAAAGAGTATTCTTTTCATGTGGGGCATAAATCACCCACCCACTGATACTGTA
CAGACAAATCTGTACACAAGGACCGACACCACAACAAGTGTAACAACAGAAGATATAAAT
AGGGCCTTCAAACCAGTGATAGGGCCAAGGCCCCTTGTTAATGGTCTGCAGGGAAGAATT
GATTATTATTGGTCTGTATTAAAACCAGGCCAAACATTACGAGTAAGATCCAATGGGAAT
CTAATCGCTCCATGGTATGGACACATCCTTTCAGGAGAAAGCCATGGAAGAATCCTGAAG
AGTGATTTAAACAGTGGTAACTGTGTAGTGCAATGTCAGACTGAAAGGGGCGGCTTAAAC
ACTACATTGCCGTTCCACAATGTCAGTAAATATGCATTTGGAAACTGCCCAAAATACGTC
GGAGTAAAGAGTCTCAAATTGGCAGTTGGTATGAGGAATGTACCTGCTAGATCAAGTAGA
GGACTGTTTGGGGCCATAGCTGGATTCATAGAGGGAGGTTGGCCAGGGCTAGTCGCTGGT
TGGTATGGGTTCCAGCATTCAAATGATCAAGGGGTTGGTATGGCTGCAGATAGAGAATCA
ACTCAAAAGGCAATTGACAAAATTACATCCAAAGTGAATAATATAGTCGATAAGATGAAC
AAGCAATATGAAATTATTGATCATGAATTCAGCGAGATTGAAACTAGACTCAATATGATC
AATAATAAGATTGATGACCAAATACAAGACATATGGGCATATAACGCAGAATTGCTAGTA
CTGCTTGAAAATCAGAAAACACTCGATGAACATGATGCAAATGTAAATAATCTATATAAC
AAAGTGAAGAGGGCACTGGGCTCTAATGCGATGGAAGATGGGAAAGGATGTTTCGAGTTA
TATCATAAATGTGATGATCAGTGCATGGAGACAATTCGAAACGGAACCTACAACAGGGGA
AAGTATAAAGAGGAATCAAGACTAGAAAGGCAGAAAATAGAAGGGGTCAAGCTGGAATCT
GAGGGAACTTACAAAATCCTAACCATTTATTCAACTGTCGCCTCATCTCTT
>gi|157380862|gb|CY024208.1| Influenza A virus (A/partridge/Shantou/2063/2000(H9N2)) segment 4 sequence
GATAAAATCTGCATAGGCTACCAATCAACAAACTCCACAGAAACTGTGGATACGCTAACA
GAAACCAATGTTCCTGTGACACATGCCAAAGAATTGCTCCACACAGAGCACAATGGAATG
CTGTGTGCAACAAATTTGGGACATCCTCTCATTTTAGACACCTGTACTATTGAAGGACTG
ATCTATGGCAACCCTTCTTGTGACCTGCTGTTGGGAGGAAGAGAATGGTCCTACATCGTC
GAAAGACCATCGGCTGTTAATGGGATGTGTTACCCCGGGAATGTAGAAAACCTAGAGGAA
CTAAGGTTACTTTTTAGTTCTGCTAGTTCCTACCAAAGAATCCAGATCTTTCCGGACACG
ATCTGGAATGTGACTTACAGTGGAACAAGCAATGCATGTTCAAATTCATTCTACAGGAGC
ATGAGGTGGTTGACTCAAAAGGACAACACTTACCCTGTTCAAGACGCCCAATACACAAAT
AATAGAGGAAAGAGTATTCTTTTCATGTGGGGCATAAATCACCCACCCACTGATACTGTG
CAGACAAATCTGTACACAAGGACCGACACCACAACAAGTGTAACAACAGAAGATATAAAT
AGGGCCTTCAAACCAGTGATAGGGCCAAGGCCCCTTGTCAATGGTCAGCAAGGAAGAATT
GATTATTATTGGTCTGTATTAAAACCAGGTCAAACATTACGAGTAAGATCCAATGGGAAT
CTAATCGCTCCATGGTATGGACACATCCTTTCAGGAGAAAGCCATGGGAGAATCCTGAAG
AGTGATTTAAACAGTGGTAACTGTGTAGTGCAATGTCAGACTGAAAGAGGCGGCTTAAAC
ACTACATTGCCGTTCCACAATGTCAGTAAATATGCATTTGGAAACTGCCCAAAATACGTT
GGAGTAAAGAGTCTCAAACTGGCAGTTGGTATGAGGAATGTACCTGCTAGATCAAGTAGA
GGACTATTTGGGGCCATAGCTGGATTCATAGAGGGAGGTTGGCCTGGGTTAGTCGCTGGT
TGGTATGGGTTCCAGCATTCAAATGATCAAGGGGTTGGTATGGCTGCAGATAGAGACTCA
ACTCAAAGGGCAATTGACAAAATTACATCCAAAGTGAATAATATAGTCGATAAAATGAAC
AAGCAATATGAAATTATTGATCATGAATTCAGCGAGATTGAAACTAGACTCAATATGATC
AATAATAAGATTGATGACCAAATACAAGACATATGGGCATATAACGCAGAATTGCTAGTG
CTGCTTGAAAATCAGAAAACACTCGATGAACATGATGCAAATGTAAACAATCTATATAAC
AAAGTGAAGAGGGCACTGGGTTCCAATGCGATGGAAGATGGGAAAGGATGTTTCGAGTTA
TACCATAAATGTGATGATCAGTGCATGGAGACAATTCGAAACGGGACCTACAACAGGGGA
AAGTATAAAGAGGAATCAAGACTAGAAAGGCAGAAAGTAGAAGGGGTCAAGCTGGAATCT
GAGGGAACTTACAAAATCCTAACTATTTATTCAACTGTCGCCTCATCTTTG
>gi|157380843|gb|CY024200.1| Influenza A virus (A/chukkar/Shantou/4635/2003(H9N2)) segment 4 sequence
GATAAAATCTGCATCGGTTACCAATCAACAAACTCCACAGAAACAGTAGACACGCTAACC
GAAAACAATGTCCCTGTGACACATGCCAAGGAATTGCTCCACACAGAGCACAATGGGATG
CTGTGTGCAACAAATCTGGGACATCCTCTTATTCTAGACACCTGTACCATTGAAGGACTA
ATCTATGGCAACCCTTCTTGTGATCTACTGTTGGGAGGAAGAGAATGGTCCTACATCGTC
GAAAGACCATCGGCTGTTAATGGATTGTGTTACCCCGGGAATGTAGAAAACCTAGAAGAA
CTAAGGTCACTTTTTAGTTCTGCCAGTTCTTACCAAAGGATCCAGATCTTTCCAGACACA
ATCTGGAATGTGTCTTATAGTGGGACAAGCAAAGCATGTTCAGATTCATTCTACAGAAGC
ATGAGATGGTTGACACAAAAGAACAACGCTTACCCTGTTCAAGACGCCCAATACACAAAT
AATCGAGGGAAAAACATTCTTTTCATGTGGGGCATAAATCACCCACCCACCGATACAGCG
CAGACAAATCTGTACACAAGGACTGACACCACAACAAGTGTGGCAACAGAAGATATAAAT
AGGACCTTCAAACCATTGATAGGGCCAAGGCCTCTTGTCAATGGTCTACAGGGAAGAATT
GATTATTATTGGTCAGTATTGAAACCAGGTCAAACACTGCGAGTACGGTCCAATGGGAAT
CTAATCGCTCCATGGTATGGACACATTCTTTCAGGAGAGAGCCATGGAAGAATCCTGAAG
ACTGATTTAAAGAGTGGTAACTGTGCAGTGCAATGTCAGACAGAAAAAGGTGGCTTGAAT
ACAACATTGCCATTCCAAAATGTAAGTAAGTACGCATTTGGAAACTGCCCGAAATATGTT
GGAGTAAAGAGTCTCAAACTGGCAGTTGGTCTGAGGAATGTGCCTGCTAGATCAAGTAGA
GGACTATTCGGAGCCATAGCTGGATTCATAGAGGGAGGTTGGTCAGGGTTAGTTGCTGGT
TGGTATGGGTTCCAGCATTCAAATGACCAAGGGGTTGGTATGGCAGCAGATAGAGACTCA
ACTCAAAAGGCAATTGACAAAATAACATCCAAAGTTAATAACATAGTCGATAAAATGAAC
AAACAGTATGAAATTATTGATCATGAATTCAGCGAAGTTGAAAATAGACTCAACATGATC
AATAATAAGATTGATGACCAAATCCAGGACATATGGGCATATAACGCAGAATTGCTAGTG
CTGCTTGAAAACCAGAAAACACTCGATGAGCATGATGCGAATGTAAACAATCTATATAAT
AGAGTGAAGAGGGCATTGGGTTCCAATGCAGTAGAAGATGGGAAAGGATGCTTTGAGCTA
TACCATAAATGTGATGACCAGTGCATGGAGACAATTCGGAACGGGACCTACAACAGGAGG
AAGTACAAAGAGGAATCCAAATTAGAAAGACAGAAAATAGAAGGGGTCAAGCTGGAATCT
GAAGGAACTTACAAAATCCTCACCATTTATTCGACTGTCGCCTCATCTCTT
>gi|157380824|gb|CY024192.1| Influenza A virus (A/pheasant/Shantou/4469/2003(H9N2)) segment 4 sequence
GATAAAATCTGCATAGGCTACCAATCAACAAACTCTACAGAAACTGTGGATACGCTAACA
GAAACCAATGTTCCTGTAACACAGGCCAAAGAACTGCTCCACACAGAGCACAATGGAATG
CTGTGTGCAACAAATCTGGGACATCCTCTCATTTTGGACACTTGTACTATTGAAGGACTG
ATCTATGGCAACCCTTCTTGTGACCTGCTGTTGGGAGGAAGAGAATGGTCCTATATCGTC
GAAAGACCATCGGCTGTCAATGGGGTGTGTTACCCCGGGAATGTAGAAAACCTAGAGGAA
CTAAGGTTGCTTTTCAGTTCTGCTAGTTCCTACCAAAGGGTCCAGATCTTTCCAGACACG
ATCTGGAATGTGACTTACAGTGGAACAAGCAGTGCATGTTCAAATTCATTCTACAGGAGC
ATGAGGTGGTTGACTCAAAAGGACAACACTTACCCTGTTCAAGACGCCCAATACACAAAT
AATAGAGGAAAGAGTATTCTTTTCATGTGGGGCATAAATCACCCACCCACTGATACTGTA
CAGACAAATCTGTACACAAGGACCGACACCACAACAAGTGTAACAACAGAAGATATAAAT
AGGGCCTTCAAACCAGTAATAGGGCCAAGGCCCCTTGTTAATGGTCTGCAGGGAAGAATT
GATTATTATTGGTCTGTATTAAAACCAGGTCAAACATTACGAGTAAGATCCAATGGGAAT
CTAATCGCTCCATGGTATGGACACATCCTTTCAGGAGAAAGCCATGGAAGAATCCTGAAG
AGTGATTTAAACAGTGGTAACTGTGTAGTGCAATGTCAAACTGAAAGGGGCGGCTTAAAC
ACTACATTGCCGTTCCACAATGTCAGTAAATATGCATTTGGAAACTGCCCAAAATACGTT
GGAGTAAAGAGTCTCAAATTGGCAGTTGGTATGAGGAATGTACCTGCTAGATCAAGTAGA
GGACTGTTTGGGGCCATAGCTGGATTCATAGAGGGAGGTTGGCCAGGGCTAGTCGCTGGT
TGGTATGGGTTCCAGCATTCAAATGATCAAGGGGTTGGTATGGCTGCAGATAGAGACTCA
ACTCAAAGGGCAATTGACAAAATTACATCCAAAGTGAATAATATAGTCGATAAGATGAAC
AAGCAATATGAAATTATTGATCATGAATTCAGCGAAATTGAAACTAGACTCAATATGATC
AATAATAAGATTGATGACCAAATACAAGACATATGGGCATATAACGCAGAATTGCTAGTA
CTGCTTGAAAATCAGAAAACACTCGATGAACATGATGCAAATGTAAATAATCTATATAAC
AAAGTGAAGAGGGCACTGGGCTCTAATGCGATGGAAGATGGGAAAGGATGTTTCGAGTTA
TATCATAAATGTGATGATCAGTGCATGGAGACAATTCGAAACGGAACCTACAACAGGGGA
AAGTATAAAGAGGAATCAAGACTAGAAAGGCAGAAAATAGAAGGGGTCAAGCTGGAATCT
GAGGGAACTTACAAAATCCTAACCATTTATTCAACTGTCGCCTCATCTCTT
>gi|157380805|gb|CY024184.1| Influenza A virus (A/chukkar/Shantou/4350/2003(H9N2)) segment 4 sequence
GATAAAATCTGCATAGGCTACCAATCAACAAACTCCACAGAAACTGTGGATACGCTAACA
GAAACCAATGTTCCTGTAACACAGGCCAAAGAACTGCTCCACACAGAGCACAATGGAATG
CTGTGTGCAACAAATCTGGGACATCCTCTCATTTTGGACACTTGTACTATTGAAGGACTG
ATCTATGGCAACCCTTCTTGTGACCTGCTGTTGGGAGGAAGAGAATGGTCCTATATCGTC
GAAAGACCATCGGCTGTCAATGGGATGTGTTACCCCGGGAATGTAGAAAACCTAGAGGAA
CTAAGGTTGCTTTTCAGTTCTGCTAGTTCCTACCAAAGGGTCCAGATCTTTCCAGACACG
ATCTGGAATGTGACTTACAGTGGAACAAGCAGTGCATGTTCAAATTCATTCTACAGGAGC
ATGAGGTGGTTGACTCAAAAGGACAACACTTACCCTGTTCAAGACGCCCAATACACAAAT
AATAGAGAAAAGAGTATTCTTTTCATGTGGGGCATAAATCACCCACCCACTGATACTGTA
CAGACAAATCTGTACACAAGGGCCGACACCACAACAAGTGTAACAACAGAAGATATAAAT
AGGGCCTTCAAACCAGTGATAGGGCCAAGGCCCCTTGTTAATGGTCTGCAGGGAAGAATT
GATTATTATTGGTCTGTATTAAAACCAGGTCAAACATTACGAGTAAGATCCAATGGGAAT
CTAATCGCTCCATGGTATGGACACATCCTTTCAGGAGAAAGCCATGGAAGAATCCTGAAG
AGTGATTTAAACAGTGGTAACTGTGTAGTGCAATGTCAGACTGAAAGGGGCGGCTTAAAC
ACTACATTGCCGTTCCACAATGTCAGTAAATATGCATTTGGAAACTGCCCAAAATACGTT
GGAGTAAAGAGTCTCAAATTGGCAGTTGGTATGAGGAATGTACCTGCTAGATCAAGTAGA
GGACTGTTTGGGGCCATAGCTGGATTCATAGAGGGAGGTTGGCCAGGGCTAGTCGCTGGT
TGGTATGGGTTCCAGCATTCAAATGATCAAGGGGTTGGTATGGCTGCAGATAGAGACTCA
ACTCAAAGGGCAATTGACAAAATTACATCCAAAGTGAATAATATAGTCGATAAGATGAAC
AAGCAATATGAAATTATTGATCATGAATTCAGCGAGATTGAAACTAGACTCAATATGATC
AATAATAAGATTGATGACCAAATACAAGACATATGGGCATATAACGCAGAATTGCTAGTA
CTGCTTGAAAATCAGAAAACACTCGATGAACATGATGCAAATGTAAATAATCTATATAAC
AAAGTGAAGAGGGCACTGGGCTCTAATGCGATGGAAGATGGGAAGGGATGTTTCGAGTTA
TATCATAAATGTGATGATCAGTGCATGGAGACAATTCGAAACGGAACCTACAACAGGGGA
AAGTATAAAGAGGAATCAAGACTAGAAAGGCAGAAAATAGAAGGGGTCAAGCTGGAATCT
GAGGGAACTTACAAAATCCTAACCATTTATTCAACTGTCGCCTCATCTCTT
>gi|157380786|gb|CY024176.1| Influenza A virus (A/pheasant/Shantou/4340/2003(H9N2)) segment 4 sequence
GATAAAATCTGCATCGGTTACCAATCAACAAACTCCACAGAAACTGTAGACACGCTAACA
GAAAACAATGTCCCTGTGACACATGCCAAAGAATTGCTCCACACAGAGCACAATGGGATG
CTGTGTGCAACAGATCTGGGACATCCCCTTATTCTAGACACCTGTACCATTGAAGGACTA
ATCTATGGCAACCCTTCTTGTGACCTACTGTTGGGAGGAAGGGAATGGTCCTACATCGTC
GAAAGACCATCGGCTGTTAATGGATTGTGTTACCCCGGGAATGTAGAAAACCTAGAAGAA
CTAAGGTCACTTTTTAGTTTTGCTAGTTCTTACCAAAGGATCCAGATCTTTCCAGACACA
ATCTGGAATGTGTCTTACAGTGGGACAAGCAAAGCATGTTCAGATTCATTCTACAGAAGC
ATGAGATGGTTGACCCAAAAGAATAACGCTTATCCTATTCAAGATGCCCAATACACAAAT
AATCAAGGGAAGAACATCCTTTTCATGTGGGGCATAAATCACCCACCCACCGATACAGCG
CAGACAAATCTGTACACAAGGACTGACACAACAACAAGTGTGGCAACAGAAGATATAAAT
AGGACCTTCAAACCATTGATAGGGCCAAGGCCTCTTGTCAATGGTCTACAGGGAAGAATT
GATTATTATTGGTCGGTATTGAAACCTGGTCAAACACTGCGAGTAAGGTCCAATGGGAAT
CTAATCGCTCCATGGTATGGACACATTCTTTCAGGAGAGAGCCATGGAAGAATCCTGAAG
ACTGATTTAAAAAGTGGTAACTGTGCGGTGCAATGTCAGACAGAAAAGGGTGGCTTAAAT
ACAACATTGCCATTCCAAAATGTGAGTAAGTACGCATTCGGAAACTGCCCGAAATATGTT
GGAGTAAAGAGTCTCAAACTGGCAGTTGGTCTGAGGAATGTGCCTGCTAGATCAAGTAGA
GGACTATTCGGGGCCATAGCTGGATTCATAGAGGGAGGTTGGTCAGGGCTAGTTGCTGGT
TGGTACGGGTTCCAGCATTCTAATGATCAAGGGGTTGGTATGGCAGCAGATAGAGACTCA
ACTCAAAAGGCAATTGACAAAATAACATCCAAAGTGAATAACATAGTCGATAAAATGAAC
AAACAGTATGAAATTATTGATCATGAATTCAGCGAAGTTGAAACTAGACTCAACATGATC
AATAATAAGATTGATGACCAAATCCAAGACATATGGGCATATAACGCAGAATTGCTAGTG
CTGCTTGAAAACCAGAAAACACTCGATGAGCATGATGCGAATGTAAACAATCTATATAAT
AAAGTGAAGAGAGCATTGGGCTCCAATGCAGTGGAAGATGGGAAAGGATGTTTCGAGTTA
TACCATAAATGTGATGACCAGTGCATGGAGACAATTCGGAATGGGACATACAACAGGAGG
AAGTATAAAGAGGAATCCAATTTAGAAAGACAGAAAATAGAAGGGGTAAAGCTGGAATCT
GAAGGAACTTACAAAATCCTCACCATTTATTCGACTGTCGCCTCATCTCTT
>gi|157380767|gb|CY024168.1| Influenza A virus (A/partridge/Shantou/4321/2003(H9N2)) segment 4 sequence
GATAAAATCTGCATCGGTTACCAATCAACAAACTCCACAGAGACAGTAGACACGCTAACA
GAAAACAATGTCCCTGTGACACATGCCAAAGAATTGCTCCACACAGAGCACAATGGGATG
CTGTGTGCAACAAATCTGGGACATCCTCTTATTCTAGACACCTGTACCATTGAAGGACTA
ATCTATGGCAACCCTTCTTGTGATCTACTGTTGGGAGGAAGAGAATGGTCCTACATCGTC
GAAAGACCATCGGCTGTTAATGGATTGTGTTACCCCGGGAATGTAGAAAACCTAGAAGAA
CTAAGGTCACTTTTTAGTTCTGCTAGTTCTTACCAAAGGATCCAGATCTTCCCAGACACA
ATCTGGAATGTGTCTTACAGTGGGACAAGCAAAGCATGTTCAGATTCATTCTACAGAAGC
ATGAGATGGTTGACACAAAAGAACAACGCTTACCCTGTTCAAGACGCCCAATACACAAAT
AATCGAGGGAAAAACATTCTTTTCATGTGGGGCATAAATCACCCACCCACCGATACAGCG
CAGACAAATCTGTACACAAGGACTGACACCACAACAAGTGTGGCAACAGAAGATATAAAT
AGGACCTTCAAACCATTGATAGGGCCAAGGCCTCTTGTCAATGGTCTACAGGGAAGAATT
GATTATTATTGGTCAGTATTGAAACCAGGTCAAACACTGCGAGTACGGTCCAATGGGAAT
CTAATCGCTCCATGGTATGGACACATTCTTTCAGGAGAGAGCCATGGAAGAATCCTGAAG
ACTGATTTAAAGAGTGGTAACTGTGCAGTGCAATGTCAGACAGAAAAAGGTGGCTTGAAT
ACAACATTGCCATTCCAAAATGTAAGTAAGTACGCATTTGGAAACTGCCCGAAATATGTT
GGAGTAAAGAGTCTCAAACTGGCAGTTGGTCTGAGGAATGTGCCTGCTAGATCAAGTAGA
GGACTATTCGGGGCCATAGCTGGATTCATAGAGGGAGGTTGGTCAGGGTTAGTTGCTGGT
TGGTATGGGTTCCAGCATTCAAATGACCAAGGGGTTGGTATGGCAGCAGATAGAGACTCA
ACTCAAAAGGCAATTGACAAAATAACATCCAAAGTTAATAACATAGTCGATAAAATGAAC
AAACAGTATGAAATTATTGATCATGAATTCAGCGAAGTTGAAAATAGACTCAACATGATC
AATAATAAGATTGATGACCAAATCCAGGACATATGGGCATATAACGCAGAATTGCTAGTG
CTGCTTGAAAACCAGAAAACACTCGATGAGCATGATGCGAATGTAAACAATCTATATAAT
AGAGTGAAGAGGGCATTGGGTTCCAATGCAGTAGAAGATGGGAAAGGATGCTTTGAGCTA
TACCATAAATGTGATGACCAGTGCATGGAGACAATTCGGAACGGGACCTACAACAGGAGG
AAGTACAAAGAGGAATCCAAATTAGAAAGACAGAAAATAGAAGGGGTCAAGCTGGAATCT
GAAGGAACTTACAAAATCCTCACCATTTATTCGACTGTCGCCTCATCTCTT
>gi|157380748|gb|CY024160.1| Influenza A virus (A/pheasant/Shantou/4116/2003(H9N2)) segment 4 sequence
GATAAAATCTGCATAGGCTACCAATCAACAAACTCCACAGAAACTGTGGATACGCTAACA
GAAACCAATGTTCCTGTGACACAGGCCAAAGAACTGCTCCACACAGAGCACAATGGAATG
CTGTGTGCAACAAATCTGGGACATCCTCTCATTTTGGACACTTGTACTATTGAAGGACTG
ATCTATGGCAACCCTTCTTGTGACCTGCTGTTGGGAGGAAGAGAATGGTCCTATATCGTC
GAAAGACCATCGGCTGTCAATGGGATGTGTTACCCCGGGAATGTAGAAAACCTAGAGGAA
CTAAGGTTGCTTTTCAGTTCTGCTAGTTCCTACCAAAGGATCCAGATCTTTCCAGACACG
ATCTGGAATGTGACTTACAGTGGAACAAGCAGTGCATGTTCAAATTCATTCTACAGGAGC
ATGAGGTGGTTGACTCAAAAGGACAACACTTACCCTGTTCAAGACGCCCAATACACAAAT
AATGGAGGAAAGAGTATTCTTTTCATGTGGGGCATAAATCACCCACCCACTGATACTGTA
CAGACAAATCTGTACACAAGGACCGACACCACAACAAGTGTAACAACAGAAGATATAAAT
AGGGCCTTCAAACCAGTGATAGGGCCAAGGCCCCTTGTTAATGGTCTGCAGGGAAGAATT
GATTATTATTGGTCTGTATTAAAACCAGGTCAAACATTACGAGTAAGATCCAATGGGAAT
CTAATCGCTCCATGGTATGGACACATCCTTTCAGGAGAAAGCCATGGAAGAATCCTGAAG
AGTGATTTAAACAGTGGTAACTGTGTAGTGCAATGTCAGACTGAAAGGGGCGGCTTAAAC
ACTACATTGCCGTTCCACAATGTCAGTAAATATGCATTTGGAAACTGCCCAAAATACGTT
GGAGTAAAGAGTCTCAAATTGGCAGTTGGTATGAGGAATGTACCTGCTAGATCAAGTAGA
GGACTATTTGGGGCCATAGCTGGATTCATAGAGGGAGGTTGGCCAGGGCTAGTAGCTGGT
TGGTATGGGTTCCAGCATTCAAATGATCAAGGGGTTGGTATGGCTGCAGATAGAGACTCA
ACTCAAAAGGCAATTGACAAAATTACATCCAAAGTGAATAATATAGTCGATAAGATGAAC
AAGCAATATGAAATTATTGATCATGAATTCAGCGAGATTGAAACTAGACTCAATATGATC
AATAATAAGATTGATGACCAAATACAAGACATATGGGCATATAACGCAGAATTGCTAGTA
CTGCTTGAAAATCAGAAAACACTCGATGAACATGATGCAAATGTAAATAATCTATATAAC
AAAGTGAAGAGGGCACTGGGCTCTAATGCGATGGAAGATGGGAAAGGATGTTTCGAGTTA
TATCATAAATGTGATGATCAGTGCATGGAGACAATTCGAAACGGAACCTACAACAGGGGA
AAGTATAAAGAGGAATCAAGACTAGAAAGGCAGAAAATAGAAGGGGTCAAGCTGGAATCT
GAGGGAACTTACAAAATCCTAACTATTTATTCAACTGTCGCCTCATCTCTT
>gi|157380729|gb|CY024152.1| Influenza A virus (A/partridge/Shantou/4093/2003(H9N2)) segment 4 sequence
GATAAAATCTGCATAGGCTACCAATCAACAAACTCCACAGAAACTGTGGATACGCTAACA
GAAACCAATGTTCCTGTAACACAGGCCAAAGAACTGCTCCACACAGAGCACAATGGAATG
CTGTGTGCAACAAATCTGGGACATCCTCTCATTTTGGACACTTGTACTATTGAAGGACTG
ATCTATGGCAACCCTTCTTGTGACCTGCTGTTGGGAGGAAGAGAATGGTCCTATATCGTC
GAAAGACCATCGGCTGTCAATGGGATGTGTTACCCCGGGAATGTAGAAAACCTAGAGGAA
CTAAGGTTGCTTTTCAGTTCTGCTAGTTCCTACCAAAGGGTCCAGATCTTTCCAGACACG
ATCTGGAATGTGACTTACAGTGGAACAAGCAGTGCATGTTCAAATTCATTCTACAGGAGC
ATGAGGTGGTTGACTCAAAAGGACAACACTTACCCTGTTCAAGACGCCCAATACACAAAT
AATAGAGGAAAGAGTATTCTTTTCATGTGGGGCATAAATCACCCACCCACTGATACTGTA
CAGACAAATCTGTACACAAGGACCGACACCACAACAAGTGTAACAACAGAAGATATAAAT
AGGGCCTTCAAACCAGTGATAGGGCCAAGGCCCCTTGTTAATGGTCTGCAGGGAAGAATT
GATTATTATTGGTCTGTATTAAAACCAGGTCAAACATTACGAGTAAGATCCAATGGGAAT
CTAATCGCTCCATGGTATGGACACATCCTTTCAGGAGAAAGCCATGGAAGAATCCTGAAG
AGTGATTTAAACAGTGGTAACTGTGTAGTGCAATGTCAGACTGAAAGGGGCGGCTTAAAC
ACTACATTGCCGTTCCACAATGTCAGTAAATATGCATTTGGAAACTGCCCAAAATACGTT
GGAGTAAAGAGTCTCAAATTGGCAGTTGGTATGAGGAATGTACCTGCTAGATCAAGTAGA
GGACTGTTTGGGGCCATAGCTGGATTCATAGAGGGAGGTTGGCCAGGGCTAGTCGCTGGT
TGGTATGGGTTCCAGCATTCAAATGATCAAGGGGTTGGTATGGCTGCAGATAGAGACTCA
ACTCAAAAGGCAATTGACAAAATTACATCCAAAGTGAATAATATAGTCGATAAGATGAAC
AAGCAATATGAAATTATTGATCATGAATTCAGCGAGATTGAAACTAGACTCAATATGATC
AATAATAAGATTGATGACCAAATACAAGACATATGGGCATATAACGCAGAATTGCTAGTA
CTGCTTGAAAATCAGAAAACACTCGATGAACATGATGCAAATGTAAATAATCTATATAAC
AAAGTGAAGAGGGCACTGGGCTCTAATGCGATGGAAGATGGGAAAGGATGTTTCGAGTTA
TATCATAAATGTGATGATCAGTGCATGGAGACAATTCGAAACGGAACCTACAACAGGGGA
AAGTATAAAGAGGAATCAAGACTAGAAAGGCAGAAAATAGAAGGGGTCAAGCTGGAATCT
GAGGGAACTTACAAAATCCTAACCATTTATTCAACTGTCGCCTCATCTCTT
>gi|157380710|gb|CY024144.1| Influenza A virus (A/partridge/Shantou/3987/2003(H9N2)) segment 4 sequence
GATAAAATCTGCATCGGTTACCAATCAACAAACTCCACAGAAACTGTAGACACGCTAACA
GAAAACAATGTCCCTGTGACACATGCCAAAGAATTGCTCCACACAGAGCACAATGGGATG
CTGTGTGCAACAGATCTGGGACATCCCCTTATTCTAGACACCTGTACCATTGAAGGACTA
ATCTATGGCAACCCTTCTTGTGATCTACTGTTGGGAGGAAGGGAATGGTCCTACATCGTC
GAAAGACCATCGGCTGTTAATGGATTGTGTTACCCCGGGAATGTAGAAAACCTAGAAGAA
CTAAGGTCACTTTTTAGTTCTGCTAGTTCTTACCAAAGGATCCAGATCTTTCCAGACACA
ATCTGGAATGTGTCTTACAGTGGGACAAGCAAAGCATGTTCAGATTCATTCTACAGAAGC
ATGAGATGGTTGACCCAAAAGAATAACGCTTACCCTATTCAAGATGCCCAATACACAAAT
AATCAAGGGAAGAACATCCTTTTCATGTGGGGCATAAATCACCCACCCACCGATACAGCG
CAGACAAATCTGTACACAAGGACTGACACAACAACAAGTGTGGCAACAGAAGATATAAAT
AGGACCTTCAAACCATTGATAGGGCCAAGGCCTCTTGTCAATGGTCTACAGGGAAGAATT
GATTATTATTGGTCGGTATTGAAACCTGGTCAAACACTGCGAGTAAGGTCCAATGGGAAT
CTAATCGCTCCATGGTATGGACACATTCTTTCAGGAGAGAGCCATGGAAGAATCCTGAAG
ACTGATTTAAAAAGTGGTAACTGTGCGGTGCAATGTCAGACAGAAAAGGGTGGCTTAAAT
ACAACATTGCCATTCCAAAATGTGAGTAAGTACGCATTCGGAAACTGCCCGAAATATGTT
GGAGTAAAGAGTCTCAAACTGGCAGTTGGTCTGAGGAATGTGCCTGCTAGATCAAGTAGA
GGACTATTCGGGGCCATAGCTGGATTCATAGAGGGAGGTTGGTCAGGGCTAGTTGCTGGT
TGGTACGGGTTCCAGCATTCTAATGATCAAGGGGTTGGTATGGCAGCAGATAGAGACTCA
ACTCAAAAGGCAATTGACAAAATAACATCCAAAGTGAATAACATAGTCGATAAAATGAAC
AAACAGTATGAAATTATTGATCATGAATTCAGCGAAGTTGAAACTAGACTCAACATGATC
AATAATAAGATTGATGACCAAATCCAAGACATATGGGCATATAACGCAGAATTGCTAGTG
CTGCTTGAAAACCAGAAAACACTCGATGAGCATGATGCGAATGTAAACAATCTATATAAT
AAAGTGAAGAGAGCATTGGGCTCCAATGCAGTGGAAGATGGGAAAGGATGTTTCGAGTTA
TACCATAAATGTGATGACCAGTGCATGGAGACAATTCGGAATGGGACATACAACAGGAGG
AAGTATAAAGAGGAATCCAATTTAGAAAGACAGAAAATAGAAGGGGTAAAGCTGGAATCT
GAAGGAACTTACAAAATCCTCACCATTTATTCGACTGTCGCCTCATCTCTT
>gi|157380691|gb|CY024136.1| Influenza A virus (A/chukkar/Shantou/3980/2003(H9N2)) segment 4 sequence
GATAAAATCTGCATAGGCTACCAATCAACAAACTCCACAGAAACTGTGGATACGCTAACA
GAAACCAATGTTCCTGTGACACAGGCCAAAGAACTGCTCCACACAGAGCACAATGGAATG
CTGTGTGCAACAAATCTGGGACATCCTCTCATTTTGAACACTTGTACTATTGAAGGACTG
ATCTATGGCAACCCTTCTTGTGACCTGCTGTTGGGAGGAAGAGAATGGTCCTATATCGTC
GAAAGACCATCGGCTGTCAATGGGATGTGTTACCCCGGGAATGTAGAAAACCTAGAGGAA
CTAAGGTTGCTTTTCAGTTCTGCTAGTTCCTACCAAAGGGTCCAGATCTTTCCAGACACG
ATCTGGAATGTGACTTACAGTGGAACAAGCAGTGCATGTTCAAATTCATTCTACAGGAGC
ATGAGGTGGTTGACTCAAAAGGACAACACTTACCCTGTTCAAGACGCCCAATACACAAAT
AATAGAGGAAAGAGTATTCTTTTCATGTGGGGCATAAATCACCCACCCACTGATACTGTA
CAGACAAATCTGTACACAAGGACCGACACCACAACAAGTGTAACAACAGAAGATATAAAT
AGGGCCTTCAAACCAGTGATAGGGCCAAGGCCCCTTGTTAATGGTCTGCAGGGAAGAATT
GATTATTATTGGTCTGTATTAAAACCAGGTCAAACATTACGAGTAAGATCCAATGGGAAT
CTAATCGCTCCATGGTATGGACACATCCTTTCAGGAGAAAGCCATGGAAGAATCCTGAAG
AGTGATTTAAACAGTGGTAACTGTGTAGTGCAATGTCAGACTGAAAGGGGCGGCTTAAAC
ACTACATTGCCGTTCCACAATGTCAGTAAATATGCATTTGGAAACTGCCCAAAATACGTT
GGAGTAAAGAGTCTCAAATTGGCAGTTGGTATGAGGAATGTACCTGCTAGATCAAGTAGA
GGACTATTTGGGGCCATAGCTGGATTCATAGAGGGAGGTTGGCCAGGGCTAGTCGCTGGT
TGGTATGGGTTCCAGCATTCAAATGATCAAGGGGTTGGTATGGCTGCAGATAGAGACTCA
ACTCAAAAGGCAATTGACAAAATTACATCCAAAGTGAATAATATAGTCGATAAGATGAAC
AAGCAATATGAAATTATTGATCATGAATTCAGCGAGATTGAAACTAGACTCAATATGATC
AATAATAAGATTGATGACCAAATACAAGACATATGGGCATATAACGCAGAATTGCTAGTA
CTGCTTGAAAATCAGAAAACACTCGATGAACATGATGCAAATGTAAATAATCTATATAAC
AAAGTGAAGAGGGCACTGGGCTCTAATGCGATGGAAGATGGGAAAGGATGTTTCGAGTTA
TATCATAAATGTGATGATCAGTGCATGGAGACAATTCGAAACGGAACCTACAACAGGGGA
AAGTATAAAGAGGAATCAAGACTAGAAAGGCAGAAAATAGAAGGGGTCAAGCTGGAATCT
GAGGGAACTTACAAAATCCTAACCATTTATTCAACTGTCGCCTCATCTCTT
>gi|157380672|gb|CY024128.1| Influenza A virus (A/pheasant/Shantou/3716/2003(H9N2)) segment 4 sequence
GATAAAATCTGCATCGGTTACCAATCAACAAACTCCACAGAAACAGTAGACACGCTAACA
GAAAACAATGTCCCTGTGACACATGCCAAAGAATTGCTCCACACAGAGCACAATGGGATG
CTATGTGCAACAAATCTGGGACATCCTCTTATTCTAGACTCCTGTACCATTGAAGGACTA
ATCTATGGCAACCCTTCTTGTGATCTACTGTTGGGAGGAAGAGAATGGTCCTACATCGTC
GAAAGACCATCGGCTGTTAATGGATTGTGTTACCCCGGGAATGTAGAAAACCTAGAAGAA
CTAAGGTCACTTTTTAGTTCTGCTAGTTCTTACCAAAGGATCCAGATCTTTCCAGACACA
ATCTGGAATGTGTCTTACAGTGGGACAAGCAAAGCATGTTCAGATTCATTCTACAGAAGC
ATGAGATGGTTGACCCAAAAGAACAACGCTTACCCTGTTCAAGACGCCCAATACACAAAT
AATAGAGGGAAAAACATTCTTTTCATGTGGGGCATAAATCACCCACCCACCGATACAGCG
CAGACAAATCTGTACACAAGGACTGACACCACAACAAGTGTGGCAACAGAAGATATAAAT
AGGACCTTCAAACCATTGATAGGGCCAAGGCCTCTTGTCAATGGTCTACAGGGAAGAATT
GATTATTATTGGTCAGTATTGAAACCAGGTCAAACACTGCGAGTACGGTCCAATGGGAAT
CTAATCGCTCCATGGTATGGACACATTCTTTCAGGAGAGAGCCATGGAAGAATTCTGAAG
ACTGATTTAAAGAGTGGTAATTGTGCAGTGCAATGTCAGACAGAAAAAGGTGGCTTGAAT
ACAACATTGCCATTCCAAAATGTAAGTAAGTACGCATTTGGAAACTGCCCGAAATATGTT
GGAGTAAAGAGTCTCAAACTAGCAGTTGGTCTGAGGAATGTGCCTGCTAGATCAAGTAGA
GGACTATTCGGGGCCATAGCTGGATTCATAGAGGGAGGTTGGTCAGGGTTAGTTGCTGGT
TGGTATGGGTTCCAGCATTCAAATGATCAAGGGGTTGGTATGGCAGCAGATAGAGACTCA
ACTCAAAAGGCAATTGACAAAATAACATCCAAAGTTAATAACATAGTCGATAAAATGAAC
AAACAGTATGAAATTATTGATCATGAATTCAGCGAAGTTGAAAATAGACTCAACATGATC
AATAATAAGATTGATGACCAAATCCAGGACATATGGGCATATAACGCAGAATTGCTAGTG
CTGCTTGAAAACCAGAAAACACTCGATGAGCATGATGCTAATGTAAACAATCTATATAAT
AGAGTGAAGAGGGCATTGGGTTCCAATGCAGTAGAAGATGGGAAAGGATGCTTCGAGCTA
TACCATAAATGTGATGACCAGTGCATGGAGACAATTCGGAACGGGACCTACAACAGGAGG
AAGTACAAAGAGGAATCCAAATTAGAAAGACAGAAAATAGAAGGGGTCAAGCTGGAATCT
GAAGGAACTTACAAAATCCTCACCATTTATTCGACTGTCGCCTCATCTCTT
>gi|157380653|gb|CY024120.1| Influenza A virus (A/partridge/Shantou/1800/2000(H9N2)) segment 4 sequence
GATAAAATCTGCATAGGCTACCAATCAACAAACTCCACAGAAACTGTGGATACGCTAACA
GAAACCAATGTTCCTGTGACACATGCCAAAGAATTGCTCCACACAGAGCACAATGGAATG
CTGTGTGCAACAAATTTGGGACATCCTCTCATTTTAGACACCTGTACTATTGAAGGACTG
ATCTATGGCAACCCTTCTTGTGACCTGCTGTTGGGAGGAAGAGAATGGTCCTACATCGTC
GAAAGACCATCGGCTGTTAATGGGATGTGTTACCCCGGGAATGTAGAAAACCTAGAGGAA
CTAAGGTTACTTTTTAGTTCTGCTAGTTCCTACCAAAGAATCCAGATCTTTCCGGACACG
ATCTGGAATGTGACTTACAGTGGAACAAGCAATGCATGTTCAAATTCATTCTACAGGAGC
ATGAGGTGGTTGACTCAAAAGGACAACACTTACCCTGTTCAAGACGCCCAATACACAAAT
AATAGAGGAAAGAGTATTCTTTTCATGTGGGGCATAAATCACCCACCCACTGATACTGTG
CAGACAAATCTGTACACAAGGACCGACACCACAACAAGTGTAACAACAGAAGATATAAAT
AGGGCCTTCAAACCAGTGATAGGGCCAAGGCCCCTTGTCAATGGTCTGCAAGGAAGAATT
GATTATTATTGGTCTGTATTAAAACCAGGTCAAACATTACGAGTAAGATCCAATGGGAAT
CTAATCGCTCCATGGTATGGACACATCCTTTCAGGAGAAAGCCATGGGAGAATCCTGAAG
AGTGATTTAAACAGTGGTAACTGTGTAGTGCAATGTCAGACTGAAAGAGGCGGCTTAAAC
ACTACATTGCCGTTCCACAATGTCAGTAAATATGCATTTGGAAACTGCCCAAAATACGTT
GGAGTAAAGAGTCTCAAACTGGCAGTTGGTATGAGGAATGTACCTGCTAGATCAAGTAGA
GGACTATTTGGGGCCATAGCTGGATTCATAGAGGGAGGTTGGCCTGGGTTAGTCGCTGGT
TGGTATGGGTTCCAGCATTCAAATGATCAAGGGGTTGGTATGGCTGCAGATAGAGACTCA
ACTCAAAGGGCAATTGACAAAATTACATCCAAAGTGAATAATATAGTCGATAAAATGAAC
AAGCAATATGAAATTATTGATCATGAATTCAGCGAGATTGAAACTAGACTCAATATGATC
AATAATAAGATTGATGACCAAATACAAGACATATGGGCATATAACGCAGAATTGCTAGTG
CTGCTTGAAAATCAGAAAACACTCGATGAACATGATGCAAATGTAAACAATCTATATAAC
AAAGTGAAGAGGGCACTGGGTTCCAATGCGATGGAAGATGGGAAAGGATGTTTCGAGTTA
TACCATAAATGTGATGATCAGTGCATGGAGACAATTCGAAACGGGACCTACAACAGGGGA
AAGTATAAAGAGGAATCAAGACTAAAAAGGCAGAAAGTAGAAGGGGTCAAGCTGGAATCT
GAGGGAACTTACAAAATCCTAACTATTTATTCAACTGTCGCCTC
>gi|157380634|gb|CY024112.1| Influenza A virus (A/pheasant/Shantou/3530/2003(H9N2)) segment 4 sequence
GATAAAATCTGCATAGGCTACCAATCAACAAACTCCACAGAAACTGTGGATACGCTAACA
GAAACCAATGTTCCTGTAACACAGGCCAAAGAACTGCTCCACACAGAGCACAATGGAATG
CTGTGTGCAACAAATCTGGGACATCCTCTCATTTTGGACACTTGTACTATTGAAGGACTG
ATCTATGGCAACCCTTCTTGTGACCTGCTGTTGGGAGGAAGAGAATGGTCCTATATCGTC
GAAAGACCATCGGCTGTCAATGGGATGTGTTACCCCGGGAATGTAGAAAACCTAGAGGAA
CTAAGGTTGCTTTTCAGTTCTGCTAGTTCCTACCAAAGGGTCCAGATCTTTCCAGACACG
ATCTGGAATGTGACTTACAGTGGAACAAGCAGTGCATGTTCAAATTCATTCTACAGGAGC
ATGAGGTGGTTGACTCAAAAGGACAACACTTACCCTGTTCAAGACGCCCAATACACAAAT
AATAGAGGAAAGAGTATTCTTTTCATGTGGGGCATAAATCACCCACCCACTGATACTGTA
CAGACAAATCTGTACACAAGGACCGACACCACAACAAGTGTAACAACAGAAGATATAAAT
AGGGCCTTCAAACCAGTGATAGGGCCAAGGCCCCTTGTTAATGGTCAGCAGGGAAGAATT
GATTATTATTGGTCTGTATTGAAACCAGGTCAAACATTACGAGTAAGATCCAATGGGAAT
CTAATCGCTCCATGGTATGGACACATCCTTTCAGGAGAAAGCCATGGAAGAATCCTGAAG
AGTGATTTAAACAGTGGTAACTGTGTAGTGCAATGTCAGACTGAAAGGGGCGGCTTAAAC
ACTACATTGCCGTTCCACAATGTCAGTAAATATGCATTTGGAAACTGCCCAAAATACGTT
GGAGTAAAGAGTCTCAAATTGGCAGTTGGTATGAGGAATGTACCTGCTAGATCAAGTAGA
GGACTGTTTGGGGCCATAGCTGGATTCATAGAGGGAGGTTGGCCAGGGCTAGTCGCTGGT
TGGTATGGGTTCCAGCATTCAAATGATCAAGGGGTTGGTATGGCTGCAGATAGAGACTCA
ACTCAAAGGGCAATTGACAAAATTACATCCAAAGTGAATAATATAGTCGATAAGATGAAC
AAGCAATATGAAATTATTGATCATGAATTCAGCGAGATTGAAACTAGACTCAATATGATC
AATAATAAGATTGATGACCAAATACAAGACATATGGGCATATAACGCAGAATTGCTAGTA
CTGCTTGAAAATCAGAAAACACTCGATGAACATGATGCAAATGTAAATAATCTATATAAC
AAAGTGAAGAGGGCACTGGGCTCTAATGCGATGGAAGATGGGAAAGGATGTTTCGAGTTA
TATCATAAATGTGATGATCAGTGCATGGAGACAATTCGAAACGGAACCTACAACAGGGGA
AAGTATAAAGAGGAATCAAGACTAGAAAGGCAGAAAATAGAAGGGGTCAAGCTGGAATCT
GAGGGAACTTACAAAATCCTAACCATTTATTCAACTGTCGCCTCATCTCTT
>gi|157380615|gb|CY024104.1| Influenza A virus (A/partridge/Shantou/3487/2003(H9N2)) segment 4 sequence
GATAAAATCTGCATCGGTTACCAATCAACAAACTCCACAGAAACAGTAGACACGCTAACA
GAAAACAATGTCCCTGTGACACATGCCAAGGAATTGCTCCACACAGAGCACAATGGGATG
CTGTGTGCAACAAATCTGGGACATCCTCTTATTCTAGACACCTGTACCATTGAAGGACTA
ATCTATGGCAACCCTTCTTGTGATCTACTGTTGGGAGGAAGAGAATGGTCCTACATCGTC
GAAAGACCATCGGCTGTTAATGGATTGTGTTACCCCGGGAATGTAGAAAACCTAGAAGAA
CTAAGGTCACTTTTTAGTTCTGCTAGTTCTTACCAAAGGATCCAGATCTTTCCAGACACA
ATCTGGAATGTGTCTTATAGTGGGACAAGCAAAGCATGTTCAGATTCATTCTACAGAAGC
ATGAGATGGTTGACACAAAAGAACAACGCTTACCCTGTTCAAGACGCCCAATACACAAAT
AATCGAGGGAAAAACATTCTTTTCATGTGGGGCATAAATCACCCACCCACCGATACAGCG
CAGACAAATCTGTACACAAGGACTGACACCACAACAAGTGTGGCAACAGAAGATATAAAT
AGGACCTTCAAACCATTGATAGGGCCAAGGCCTCTTGTCAATGGTCTACAGGGAAGAATT
GATTATTATTGGTCAGTATTGAAACCAGGTCAAACACTGCGAGTACGGTCCAATGGGAAT
CTAATCGCTCCATGGTATGGACACATTCTTTCAGGAGAGAGCCATGGAAGAATCCTGAAG
ACTGATTTAAAGAGTGGTAACTGTGCAGTGCAATGTCAGACAGAAAAAGGTGGCTTGAAT
ACAACATTGCCATTCCAAAATGTAAGTAAGTACGCATTTGGAAACTGCCCGAAATATGTT
GGAGTAAAGAGTCTCAAACTGGCAGTTGGTCTGAGGAATGTGCCTGCTAGATCAAGTAGA
GGACTATTCGGGGCCATAGCTGGATTCATAGAGGGAGGTTGGTCAGGGTTAGTTGCTGGT
TGGTATGGGTTCCAGCATTCAAATGACCAAGGGGTTGGTATGGCAGCAGATAGAGACTCA
ACTCAAAAGGCAATTGACAAAATAACATCCAAAGTTAATAACATAGTCGATAAAATGAAC
AAACAGTATGAAATTATTGATCATGAATTCAGCGAAGTTGAAAATAGACTCAACATGATC
AATAATAAGATTGATGACCAAATCCAGGACATATGGGCATATAACGCAGAATTGCTAGTG
CTGCTTGAAAACCAGAAAACACTCGATGAGCATGATGCGAATGTAAACAATCTATATAAT
AGAGTGAAGAGGGCATTGGGTTCCAATGCAGTAGAAGATGGGAAAGGATGCTTTGAGCTA
TACCATAAATGTGATGACCAGTGCATGGAGACAATTCGGAACGGGACCTACAACAGGAGG
AAGTACAAAGAGGAATCCAAATTAGAAAGACAGAAAATAGAAGGGGTCAAGCTGGAATCT
GAAGGAACTTACAAAATCCTCACCATTTATTCGACTGTCGCCTCATCTCTT
>gi|157380596|gb|CY024096.1| Influenza A virus (A/partridge/Shantou/2803/2003(H9N2)) segment 4 sequence
GATAAAATCTGCATCGGTTACCAATCAACAAACTCCACAGAAACAGTAGACACGCTAACA
GAAAACAATGTCCCTGTGACACATGCCAAAGAATTGCTCCACACAGAGCACAATGGGATG
CTGTGCGCTACAAATCTGGGACATCCTCTTATTCTAGACACCTGTACCATTGAAGGACTA
ATCTATGGCAACCCTTCTTGTGATCTACTGTTGGGAGGAAGAGAATGGTCCTACATCGTC
GAAAGACCATCGGCTGTTAATGGATTGTGTTACCCCGGGAATGTAGAAAACCTAGAAGAA
CTAAGGTCACTTTTTAGTTCTGCTAGTTCTTACCAAAGGATCCAGATCTTTCCAGACACA
ATCTGGAATGTGTCTTACAGTGGGACAAGCAAAGCATGTTCAGATTCATTCTACAGAAGC
ATGAGATGGTTGACCCAAAAGGACAACGCTTACCCTGTTCAAGACGCCCAATACACAAAT
AATCGAGGGAAAAACATTCTTTTCATGTGGGGCATAAATCACCCACCCACCGATACAGCG
CAGACAAATCTGTACACAAGGACTGACACCACAACAAGTGTGGCAACAGAAGATATAAAT
AGGACCTTCAAACCATTGATAGGGCCAAGGCCTCTTGTCAATGGTCTACAGGGAAGAATT
GATTATTATTGGTCAGTATTGAAACCAGGTCAAACACTGCGAGTACGGTCCAATGGGAAT
CTAATCGCCCCATGGTATGGACACATTCTTTCAGGAGAGAGCCATGGAAGAATCCTGAAG
ACTGATTTAAAGAGTGGTAACTGTGCAGTGCAATGTCAGACAGAAAAAGGTGGCTTGAAT
ACAACATTGCCATTCCAAAATGTAAGTAAGTACGCATTTGGAAACTGCCCGAAATATGTT
GGAGTAAAGAGTCTCAAACTGGCAGTTGGTCTGAGGAATGTGCCTGCTAGATCAAGTAGA
GGACTATTCGGGGCCATAGCTGGATTCATAGAGGGAGGTTGGTCAGGGTTAGTTGCTGGT
TGGTATGGGTTCCAGCATTCAAATGATCAAGGGGTTGGTATGGCAGCAGATAGAGACTCA
ACTCAAAAGGCAATTGACAAAATAACATCCAAAGTTAATAACATAGTCGATAAAATGAAC
AAACAGTATGAAATTATTGATCATGAATTCAGCGAAGTTGAAAATAGACTCAACATGATC
AATAATAAGATTGATGACCAAATCCAGGACATATGGGCATATAACGCAGAATTGCTAGTG
CTGCTTGAAAACCAGAAAACACTCGATGAGCATGATGCGAATGTAAACAATCTATATAAT
AGAGTGAAGAGGGCATTGGGTTCCAATGCAGTAGAAGATGGGAAAGGATGCTTCGAGCTA
TACCATAAATGTGATGACCAGTGCATGGAGACAATTCGAAACGGGACCTACAACAGGAGG
AAGTACAAAGAGGAATCCAAATTAGAAAGACAGAAAATAGAAGGGGTCAAGCTGGAATCT
GAAGGAACTTACAAAATCCTCACCATTTATTCGACTGTCGCCTCATCTCTT
>gi|157380577|gb|CY024088.1| Influenza A virus (A/chukkar/Shantou/1039/2003(H9N2)) segment 4 sequence
GATAAAATCTGCATAGGCTACCAATCAACAAACTCCACAGAAACTGTGGATACGCTAACA
GAAACCAATGTTCCTGTGACACATGCCAAAGAACTGCTCCACACAGAGCACAATGGAATG
CTGTGTGCAACAAATCTGGGACATCCTCTCATTTTGGACACTTGTACTATTGAAGGACTG
ATCTATGGCAACCCTTCTTGTGACCTGCTGTTGGGAGGAAGAGAATGGTCCTATATCGTC
GAAAGACCATCGGCTGTCAATGGGATGTGCTACCCCGGGAATGTAGAAAACCTAGAGGAA
CTAAGGTTGCTTTTCAGTTCTGCTAGTTCCTACCAAAGAGTCCAGATCTTTCCAGACACG
ATCTGGAATGTGACTTACAGTGGAACAAGCAGTGCATGTTCAAATTCATTCTACAGGAGC
ATGAGGTGGTTGACTCAAAAAGACAACACTTACCCTGTTCAAGACGCCCAATACACAAAT
AATAGAGGAAAGAGTATTCTTTTCATGTGGGGCATAAATCACCCACCCACTGATACTGTA
CAGACAAATCTGTACACAAGGACCGACACCACAACAAGTGTAACAACAGAAGATATAAAT
AGGGCCTTCAAACCAGTGATAGGGCCAAGGCCTCTTGTTAATGGTCTGCAGGGAAGAATT
GATTATTATTGGTCTGTATTAAAACCAGGTCAAACATTACGAGTAAGATCCAATGGGAAT
CTAATCGCTCCATGGTATGGACACATCCTTTCAGGAGAAAGCCATGGAAGAATCCTGAAG
AGTGATTTAAACAGTGGTAACTGTGTAGTGCAATGTCAGACTGAAAAGGGCGGCTTAAAC
ACTACATTGCCGTTCCACAATGTCAGTAAATATGCATTTGGAAACTGCCCAAAATACGTT
GGAGTAAAGAGTCTCAAACTGGCAGTTGGTATGAGGAATGTACCTGCTAGATCAAGTAGA
GGACTATTTGGGGCCATAGCTGGATTCATAGAGGGAGGTTGGCCAGGGCTAGTCGCTGGT
TGGTATGGGTTCCAGCATTCAAATGATCAAGGGGTTGGTATGGCTGCAGATAGAGACTCA
ACTCAAAAGGCAATTGACAAAATTACATCCAAAGTGAATAATATAGTCGATAAGATGAAC
AAGCAATATGAAATTATTGATCATGAATTCAGCGAGATTGAAACTAGACTCAATATGATC
AATAATAAGATTGATGACCAAATACAAGACATATGGGCATATAACGCAGAATTGCTAGTA
CTGCTTGAAAATCAGAAAACACTCGATGAACATGATGCAAATGTAAACAATCTATATAAC
AAAGTGAAGAGGGCACTGGGCTCCAATGCGATGGAAGATGGGAAAGGATGTTTCGAGTTA
TATCATAAATGTGATGATCAGTGCATGGAGACAATTCGAAACGGAACCTACAACAGGGGA
AAGTATAAAGAGGAATCAAGACTAGAAAGGCAGAAAATAGAAGGGGTCAAGCTGGAATCT
GAGGGAACTTACAAAATCCTAACCATTTATTCAACTGTCGCCTCATCTCTT
>gi|157380558|gb|CY024080.1| Influenza A virus (A/partridge/Shantou/600/2003(H9N2)) segment 4 sequence
GATAAAATCTGCATAGGCTACCAATCAACAAACTCCACAGAAACTGTGGATACGCTAACA
GAAACCAATGTTCCTGTGACACATGCCAAAGAACTGCTCCACACAGAGCACAATGGAATG
CTGTGTGCAACAAATCTGGGACATCCTCTCATTTTGGACACTTGTACTATTGAAGGACTG
ATCTATGGCAACCCTTCTTGTGACCTGCTGTTGGGAGGAAGAGAATGGTCCTATATCGTC
GAAAGACCATCGGCTGTCAACGGGATGTGTTACCCTGGGAATGTAGAAAACCTAGAGGAA
CTAAGGTTGCTTTTCAGTTCTGCTAGTTCCTACCAAAGAGTCCAGATCTTTCCAGACACG
ATCTGGAATGTGACTTACAGTGGAACAAGCAATGCATGTTCAAATTCATTCTACAGGAGC
ATGAGGTGGTTGACTCAAAAGGACAACACTTACCCTGTTCAAGATGCCCAATACACAAAT
AATAGAGGAAAGAGTATTCTTTTCATGTGGGGCATAAATCACCCACCCACTGATACTGTA
CAGACAAATCTGTACACAAGGACCGACACCACAACAAGTGTAACAACAGAAGATATAAAT
AGGGCCTTCAAACCAGTGATAGGGCCAAGGCCCCTTGTTAATGGTCTGCAGGGAAGAATT
GATTATTATTGGTCTGTATTAAAACCAGGTCAAACATTACGAGTAAGATCCAATGGGAAT
CTAATCGCTCCATGGTATGGACACATCCTTTCAGGAGAAAGCCATGGAAGAATCCTGAAG
AGTGATTTAAACAGTGGTAACTGTGTAGTGCAATGTCAGACTGAAAGGGGCGGCTTAAAC
ACTACATTGCCGTTCCACAATGTCAGTAAATATGCATTTGGAAACTGCCCAAAATACGTT
GGAGTAAAGAGTCTCAAACTGGCAGTTGGTATGAGGAATGTACCTGCTAGATCAAGTAGA
GGACTATTTGGGGCCATAGCTGGATTCATAGAGGGAGGTTGGCCAGGGCTAGTCGCTGGT
TGGTATGGGTTCCAGCATTCAAATGATCAAGGGGTTGGTATGGCTGCAGATAGAGACTCA
ACTCAAAAGGCAATTGACAAAATTACATCCAAAGTGAATAATATAGTCGATAAGATGAAC
AAGCAATATGAAATTATTGATCATGAATTCAGCGAGATTGAAACTAGACTCAATATGATC
AATAATAAGATTGATGACCAAATACAAGACATATGGGCATATAACGCAGAATTGCTAGTG
CTGCTTGAAAATCAGAAAACACTCGATGAACATGATGCAAATGTAAACAATCTATATAAC
AAAGTGAAGAGGGCACTGGGCTCCAATGCGATGGAAGATGGGAAAGGATGTTTCGAGTTA
TATCATAAATGTGATGATCAGTGCATGGAGACAATTCGAAACGGAACCTACAACAGGGGA
AAGTATAAAGAGGAATCAAGACTAGAAAGGCAGAAAATAGAAGGGGTCAAGCTGGAATCT
GAGGGAACTTACAAAATCCTAACCATTTATTCAACTGTCGCCTCATCTCTT
>gi|157380539|gb|CY024072.1| Influenza A virus (A/pheasant/Shantou/511/2003(H9N2)) segment 4 sequence
GATAAAATCTGCATAGGCTACCAATCAACAAACTCCACAGAAACTGTGGATACGCTAACA
GAAACCAATGTTCCTGTGACACATGCCAAAGAACTGCTCCACACAGAGCACAATGGAATG
CTGTGTGCAACAAATCTGGGACATCCTCTCATTTTGGACACTTGTACTATTGAAGGACTG
ATCTATGGCAACCCTTCTTGTGACCTGCTGTTGGGAGGAAGAGAATGGTCCTATATCGTC
GAAAGACCATCGGCTGTCAATGGGATGTGTTACCCTGGGAATGTAGAAAACCTAGAGGAA
CTAAGGTTGCTTTTCAGTTCTGCTAGTTCCTACCAAAGAGTCCAGATCTTTCCAGACACG
ATCTGGAATGTGACTTACAGTGGAACAAGCAATGCATGTTCAAATTCATTCTACAGGAGC
ATGAGGTGGTTGACTCAAAAGGACAACACTTACCCTGTTCAAGATGCCCAATACACAAAT
AATAGAGGAAAGAGTATTCTTTTCATGTGGGGCATAAATCACCCACCCACTGATACTGTA
CAGACAAATCTGTACACAAGGACCGACACCACAACAAGTGTAACAACAGAAGATATAAAT
AGGGCCTTCAAACCAGTGATAGGGCCAAGGCCCCTTGTTAATGGTCTGCAGGGAAGAATT
GATTATTATTGGTCTGTATTAAAACCAGGTCAAACATTACGAGTAAGATCCAATGGGAAT
CTAATCGCTCCATGGTATGGACACATCCTTTCAGGAGAAAGCCATGGAAGAATCCTGAAG
AGTGATTTAAACAGTGGTAACTGTGTAGTGCAATGTCAGACTGAAAGGGGCGGCTTAAAC
ACTACATTGCCGTTCCACAATGTCAGTAAATATGCATTTGGAAACTGCCCAAAATACGTT
GGAGTAAAGAGTCTCAAACTGGCAGTTGGTATGAGGAATGTACCTGCTAGATCAAGTAGA
GGACTATTTGGGGCCATAGCTGGATTCATAGAGGGAGGTTGGCCAGGGCTAGTCGCTGGT
TGGTATGGGTTCCAGCATTCAAATGATCAAGGGGTTGGTATGGCTGCAGATAGGGACTCA
ACTCAAAAGGCAATTGACAAAATTACATCCAAAGTGAATAATATAGTCGATAAGATGAAC
AAGCAATATGAAATTATTGATCATGAATTCAGCGAGATTGAAACTAGACTCAATATGATC
AATAATAAGATTGATGACCAAATACAAGACATATGGGCATATAACGCAGAATTGCTAGTG
CTGCTTGAAAATCAGAAAACACTCGATGAACATGATGCAAATGTAAACAATCTATATAAC
AAAGTGAAGAGGGCACTGGGCTCCAATGCGATGGAAGATGGGAAAGGATGTTTCGAATTA
TATCATAAATGTGATGATCAGTGCATGGAGACAATTCGAAACGGAACCTACAACAGGGGA
AAGTATAAAGAGGAATCAAGACTAGAAAGGCAGAAAATAGAAGGGGTCAAGCTGGAATCT
GAGGGAACTTACAAAATCCTAACCATTTATTCAACTGTCGCCTCATCTCTT
>gi|157380520|gb|CY024064.1| Influenza A virus (A/pheasant/Shantou/443/2003(H9N2)) segment 4 sequence
GATAAAATCTGCATAGGCTACCAATCAACAAACTCCACAGAAACTGTGGATACGCTAACA
GAAACCAATGTTCCTGTGACACATGCCAAAGAACTGCTCCACACAGAGCACAATGGAATG
CTGTGTGCAACAAATCTGGGACATCCTCTCATTTTGGACACTTGTACTATTGAAGGACTG
ATCTATGGCAACCCTTCTTGTGATCTGCTGTTGGGAGGAAGAGAATGGTCCTATATCGTC
GAAAGACCATCGGCTGTCAATGGGATGTGTTACCCTGGGAATGTAGAAAACCTAGAGGAA
CTAAGGTTGCTTTTCAGTTCTGCTAGTTCCTACCAAAGAGTCCAGATCTTTCCAGACACG
ATCTGGAATGTGACTTACAGTGGAACAAGCAATGCATGTTCAAATTCATTCTACAGGAGC
ATGAGGTGGTTGACTCAAAAGGACAACACTTACCCTGTTCAAGATGCCCAATACACAAAT
AATAGAGGAAAGAGTATTCTTTTCATGTGGGGCATAAATCACCCACCCACTGATACTGTA
CAGACAAATCTGTACACAAGGACCGACACCACAACAAGTGTAACAACAGAAGATATAAAT
AGGGCCTTCAAACCAGTGATAGGGCCAAGGCCCCTTGTTAATGGTCTGCAGGGAAGAATT
GATTATTATTGGTCTGTATTAAAACCAGGTCAAACATTACGAGTAAGATCCAATGGGAAT
CTAATCGCTCCATGGTATGGACACATCCTTTCAGGAGAAAGCCATGGAAGAATCCTGAAG
AGTGATTTAAACAGTGGTAACTGTGTAGTGCAATGTCAGACTGAAAGGGGCGGCTTAAAC
ACTACATTGCCGTTCCACAATGTCAGTAAATATGCATTTGGAAACTGCCCAAAATACGTT
GGAGTAAAGAGTCTCAAACTGGCAGTTGGTATGAGGAATGTACCTGCTAAATCAAGTAGA
GGACTATTTGGGGCCATAGCTGGATTCATAGAGGGAGGTTGGCCAGGGCTAGTCGCTGGT
TGGTATGGGTTCCAACATTCAAATGATCAAGGGGTTGGTATGGCTGCAGATAGAGACTCA
ACTCAAAAGGCAATTGACAAAATTACATCCAAAGTGAATAATATAGTCGATAAGATGAAC
AAGCAATATGAAATTATTGATCATGAATTCAGCGAGATTGAAACTAGACTCAATATGATC
AATAATAAGATTGATGACCAAATACAAGACATATGGGCATATAACGCAGAATTGCTAGTG
CTGCTTGAAAATCAGAAAACACTCGATGAACATGATGCAAATGTAAACAATCTATATAAC
AAAGTGAAGAGGGCACTGGGCTCCAATGCGATGGAAGATGGGAAAGGATGTTTCGAGTTA
TATCATAAATGTGATGATCAGTGCATGGAGACAATTCGAAACGGAACCTACAACAGGGGA
AAGTATAAAGAGGAATCAAGACTAGAAAGGCAGAAAATAGAAGGAGTCAAGCTGGAATCT
GAGGGAACTTACAAAATCCTAACCATTTATTCAACTGTCGCCTCATCTCTT
>gi|157380501|gb|CY024056.1| Influenza A virus (A/partridge/Shantou/4525/2002(H9N2)) segment 4 sequence
ATGGAAACATTATCACTAACAACTATACTACTAGTAGTGACAGTAAGCAATGCAGATAAA
ATCTGCATCGGTTACCAATCAACAAACTCCACAGAAACTGTAGACACGCTAACAGAAAAC
AATGTCCCTGTGACACATGCCAAAGAATTACTCCACACTGAGCACAATGGGATGCTGTGT
GCAACAAATCTGGGACATCCTCTTATTCTAGACACCTGTACCATTGAAGGACTAATCTAT
GGCAACCCTTCTTGTGATCTACTGTTGGGAGGAAGAGAATGGTCCTACATCGTCGAAAGA
CCATCGGCTGTTAATGGATTGTGCTACCCAGGGAATGTAGAAAACATAGAAGAACTGAGG
TCACTTTTTAGTTTTGCTAGTTCTTATCAAAGGATCCAGATCTTTCCAGACACAATCTGG
AATGTGTCTTACAGTGGGACAAGCAAAGCATGTTCAGATTCATTCTACAGAAGCATGAGA
TGGTTGACCCAGAAGAACAACGCTTATCCTATTCAAGACGCCCAATACACAAATAATCGA
GGGAAGAACATTCTTTTCATGTGGGGTATAAATCACCCACCCACCGATACAGCGCAGACA
AATCTGTACACAAGGACTGACACAACAACAAGTGTGGCAACAGAAGATATAAATAGGACC
TTCAAACCATTGATAGGGCCAAGGCCTCTTGTCAATGGTCTACAGGGAAGAATTGATTAT
TATTGGTCGGTATTGAAACCAGGTCAAACACTGCGAGTAAGGTCCAATGGGAATCTAATC
GCTCCATGGTATGGACACATTCTTTCAGGAGAGAGCCATGGAAGAATCCTGAAGACTGAT
TTAAAAAGTGGTAACTGTGCAGTGCAATGTCAGACAGAAAAAGGTGGTTTAAACACAACA
TTGCCATTCCAAAATGTAAGTAAGTACGCATTTGGAAACTGCCCGAAATATGTTGGAGTA
AAGAGTCTCAAACTGGCAGTTGGTCTGAGGAATGTGCCTGCTAGATCAAGTAGAGGACTA
TTCGGGGCCATAGCTGGATTCATAGAGGGAGGTTGGTCAGGGCTAGTTGCTGGTTGGTAT
GGGTTCCAGCATTCAAATGATCAAGGGGTTGGTATGGCAGCAGATAGAGACTCAACTCAA
AAGGCAATTGACAAAATAACATCCAAAGTGAATAACATAGTCGATAAAATGAACAAACAG
TATGAAATTATTGATCATGAATTCAGCGAAGTTGAAACTAGACTCAACATGATCAATAAT
AAGATTGATGACCAAATCCAAGACATATGGGCATATAACGCAGAATTGCTAGTGCTGCTT
GAAAACCAGAAAACACTCGATGAGCATGATGCGAATGTAAACAATCTATATAATAAAGTG
AAGAGGGCATTGGGTTCCAATGCAGTGGAAGATGGGAAAGGATGTTTCGAGCTATACCAT
AAATGCGATGACCAGTGCATGGAGACAATTCGGAATGGGACCTACAACAGGAGGAAGTAT
AAAGAGGAATCCAAATTAGAAAGACAGAAAATAGAAGGGGTCAAGCTGGAATCTGAAGGA
ACTTACAAAATCCTCACCATTTATTCGACTGTCGCCTCATCTCTT
>gi|157380482|gb|CY024048.1| Influenza A virus (A/partridge/Shantou/3811/2002(H9N2)) segment 4 sequence
ATGGAAACAATACCACTAATGACTATACTACTAATGGTAACAGCAATCAATGCAGATAAA
ATCTGCATAGGCTACCAATCAACAAACTCCACAGAAACTGTGGATACGCTAACAGAAACC
AATGTTCCTGTGACACATGCCAAAGAACTGCTCCACACAGAGCACAATGGAATGCTGTGT
GCAACAAATCTGGGACATCCTCTCATTTTGGACACTTGTACTATTGAAGGACTGATCTAT
GGCAACCCTTCTTGTGACCTGCTGTTGGGAGGAAGAGAATGGTCCTATATCGTCGAAAGA
CCATCGGCTGTCAATGGGATGTGTTACCCCGGGAATGTAGAAAACCTAGAGGAACTAAGG
TTGCTTTTCAGTTCTGCTAGTTCCTACCAAAGAGTCCAGATCTTTCCAGACACGATCTGG
AATGTGACTTACAGTGGAACAAGCAGTGCATGTTCAAATTCATTCTACAGGGGCATGAGG
TGGTTGACTCAAAAAGACAACACTTACCCTGTTCAAGACGCCCAATACACAAATAATAGA
GGAAAGAGTATTCTTTTCATGTGGGGCATAAATCACCCACCCACTGATACTGTACAGACA
AATCTGTACACAAGGACCGACACCACAACAAGTGTAACAACAGAAGATATAAATAGGGCC
TTCAAACCAGTGATAGGGCCAAGGCCCCTTGTTAATGGTCTGCAGGGAAGAATTGATTAT
TATTGGTCTGTATTAAAACCAGGTCAAACATTACGAGTAAGATCCAATGGGAATCTAATC
GCTCCATGGTATGGACACATCCTTTCAGGAGAAAGCCATGGAAGAATCCTGAAGAGTGAT
TTAAACAGTGGTAACTGTGTAGTGCAATGTCAGACTGAAAGGGGCGGCTTAAACACTACA
TTGCCGTTCCACAATGTCAGTAAATATGCATTTGGAAACTGCCCAAAATACGTTGGAGTA
AAGAGTCTCAAACTGGCAGTTGGTATGAGGAATGTACCTGCTAGATCAAGTAGAGGACTA
TTTGGGGCCATAGCTGGATTCATAGAGGGAGGTTGGCCAGGGCTAGTCGCTGGTTGGTAT
GGGTTCCAGCATTCAAATGATCAAGGGGTTGGTATGGCTGCAGATAGAGACTCAACTCAA
AAGGCAATTGACAAAATTACATCCAAAGTGAATAATATAGTCGATAAGATGAACAAGCAA
TATGAAATTATTGATCATGAATTCAGCGAGATTGAAACTAGACTCAATATGATCAATAAT
AAGATTGATGACCAAATACAAGACATATGGGCATATAACGCAGAATTGCTAGTACTGCTT
GAAAATCAGAAAACACTCGATGAACATGATGCAAATGTAAACAATCTATATAACAAAGTG
AAGAGGGCACTGGGCTCCAATGCGATGGAAGATGGGAAAGGATGTTTCGAGTTATATCAT
AAATGTGATGATCAGTGCATGGAGACAATTCGAAACGGAACCTACAACAGGGGAAAGTAT
AAAGAGGAATCAAGACTAGAAAGGCAGAAAATAGAAGGGGTCAAGCTGGAATCTGAGGGA
ACTTACAAAATCCTAACCATTTATTCAACTGTCGCCTCATCTCTT
>gi|157380463|gb|CY024040.1| Influenza A virus (A/duck/Shantou/12560/2005(H9N2)) segment 4 sequence
ATGGAAACAGTATCACTAATAACTATGCTACTAGTAGTAACAGTAAGCAATGCAGATAAA
ATCTGCATCGGCTACCAATCAACAAACTCCACAGAAACTGTAGACACACTAACAGAAAAC
AATGTCCCTGTGACACATGCCAAAGAATTGCTCCACACAGAGCACAATGGGATGCTGTGT
GCAACAAACTTGGGACATCCTCTTATTCTAGACACCTGTACCATTGAAGGACTAATCTAT
GGCAATCCTTCTTGTGATCTACTGTTGGGAGGAAGAGAATGGTCCTACATCGTCGAGAGA
CCATCGGCTGTTAATGGATTGTGTTACCCCGGGAATGTAGAAAATCTAGAAGAGCTAAGG
TCACTTTTTAGTTCTGCTAGTTCTTATCAAAGGATCCAGATTTTTCCAGACACAATCTGG
AATGTGTCTTACAGTGGGACAAGCAAAGCATGTTCAGATTCATTCTACAGAAGCATGAGA
TGGTTGACCCAAAAGAACAACGCTTACCCTATTCAAGACGCCCAATACACAAATAATCGA
GAAAAGAACATTCTTTTCATGTGGGGCATAAATCACCCACCCACCGATACTGCGCAGACA
AATCTGTACACAAGAACCGACACAACAACAAGTGTGGCAACAGAAGATATAAATAGGACC
TTCAAACCATTGATAGGACCAAGGCCTCTTGTCAATGGTTTACAGGGAAGAATTGATTAT
TATTGGTCGGTATTGAAACCAGGTCAAACACTGCGAATAAGATCCAATGGGAATCTAATA
GCTCCATGGTATGGACACATTCTTTCAGGAGAGAGCCACGGAAGAATCCTGAAGACTGAT
TTAAAAAGGGGTAGCTGTACAGTGCAATGTCAGACAGAAAAAGGTGGCTTAAACACAACA
TTGCCATTCCAAAATGTAAGTAAGTATGCATTTGGAAACTGCCCGAAATATGTTGGAGTA
AAGAGTCTCAAACTTGCAGTTGGTCTGAGGAATGTGCCTTCTAGATCTAGTAGAGGACTA
TTCGGGGCCATAGCTGGATTCATAGAGGGAGGTTGGTCAGGACTAGTTGCTGGTTGGTAT
GGATTCCAGCATTCAAATGACCAAGGGGTTGGTATGGCAGCAGATAGAGACTCAACCCAA
AAGGCAATTGATAAAATAACATCCAAAGTGGATAACATAGTCGATAAAATGAACAAACAG
TATGAAATTATTGATCATGAATTCAGTGAGGTTGAAACTAGACTTAACATGATCAATAAT
AAGATTGATGATCAAATTCAAGACATATGGGCATATAACGCAGAATTGCTAGTGCTGCTT
GAAAACCAGAAAACACTCGATGAGCATGATGCAAATGTAAACAATCTATATAATAAAGTG
AAGAGGGCATTAGGTTCCAATGCAGTGGAAGATGGGAAAGGATGTTTCGAGCTATACCAC
AAATGTGATGACCAGTGCATGGAGACAATTCGGAACGGGACCTACAACAGGAGGAAGTAT
CAAGAGGAATCAAAATTAGAAAGACAGAAAATAGAGGGGGTCAAGCTGGAATCTGAAGGA
ACTTACAAAATCCTCACCATTTATTCGACTGTCGCCTCATCTCTT
>gi|157380444|gb|CY024032.1| Influenza A virus (A/duck/Shantou/7488/2004(H9N2)) segment 4 sequence
ATGGAAATAATAGCACTAATAACTATACTGTTAGTAACAACAACGAGCAACGCAGATAAA
ATCTGCATTGGCTACCAGTCAACAAACTCCACAGAAACTGTCGACACACTAATAGAAAAC
AATGTTCCTGTGACACATACCAAAGAATTGCTCCACACAGAGCACAATGGAATGCTATGT
GCAACAAACCTGGGGCACCCTCTCATCCTAGACACCTGCACTATCGAAGGGCTGGTATAC
GGTAATCCCTCTTGTGATTTGCTACTGGGAGGGAAAGAATGGTCTTACATTGTCGAAAGA
TCATCAGCAATCAATGGGATGTGTTATCCTGGAAATGTAGAGAATCTAGAGGAACTCAGA
TCTTTCTTCAGCTCTGCTAATTCCTACCAAAGGATCCAGATCTTTCCAGACAGAATTTGG
AATGTGACTTACACTGGAACAAGCAAAGCATGTTCAAACTCATTCTACAGGAGTATGAGA
TGGCTGACACACAAAAGCAATTCTTACCCTGTTCAAGACGCTCAATATACCAACAATGAG
GGAAAGAATATTCTCTTCATGTGGGGCATACATCACCCACCTACTGATACTGAGCAGACT
AATTTATACAGAAGGGCTGACACAACAACAAGCGTAACAACAGAAGATATCAATCGAACT
TTCAAACCAGTGATAGGGCCAAGACCTCTTGTCAATGGCCAACAGGGGAGAATTGATTAC
TATTGGTCAGTACTGAAACCAGGTCAGACATTGCGGGTGAGATCCAATGGGAATTTAATT
GCTCCATGGTATGGACACATTCTCTCAGGAGAAAGCCATGGGAGAATCCTGAAGACCAAT
CTGAAAAATGGCAATTGTGTAGTACAATGCCAAACTGAGAAAGGTGGTTTGAACACAACC
TTGCCGTTCCACAATGTCAGTAAATATGCATTTGGGAACTGCCCCAAATACGTTGGAGTG
AAGAGTCTCAAACTGGCAGTTGGCTTGAGAAATGTGCCTGCTGCATCAGGTAGAGGGTTG
TTTGGTGCCATAGCTGGATTCATAGAAGGAGGTTGGCCTGGACTAGTCGCAGGCTGGTAC
GGTTTTCAGCATTCAAATGATCAGGGGGTTGGAATGGCTGCAGACAGGGAATCGACTCAA
AAGGCAGTAGACAAAATAACATCCAAAGTAAATAATATAGTCGACAAAATGAATAAGCAG
TATGAAATCATTGACCATGAATTCAGTGAGATCGAAGCCAGACTCAATATGATCAACAAC
AAGATTGATGATCAGATACAGGACATCTGGGCATACAATGCAGAATTACTAGTACTGCTT
GAAAATCAAAAAACACTCGATGAGCATGACGCAAATGTGAATAATTTGTACAACAAAGTG
AAAAGAGCATTGGGTTCAAATGCAAGAGAGGATGGAAATGGATGCTTCGAATTGTACCAC
AAATGTAATGATCAATGCATGGAAACGATTAGAAACGGGACCTATGACAGGCAAAAGTAC
CAAGAAGAATCAAAACTAGAAAGGCAGAAAATAGAAGGGGTAAAACTGGAATCTGAAGGA
ACTTACAAGATCCTCACCATTTATTCGACTGTCGCCTCATCTCTT
>gi|157380425|gb|CY024024.1| Influenza A virus (A/duck/Shantou/515/2004(H9N2)) segment 4 sequence
ATGGAAACATTATCACTAATAACTATACTACTAGTAGTAACAGTAAGCAATGCAGATAAA
ATCTGCATCGGTTACCAATCAACAAACTCCACAGAAACAGTAGACACGCTAACAGAAAAC
AATGTCCCTGTGACACATGCCAAAGAATTGCTCCACGCAGAGCACAATGGGATGCTGTGT
GCAACAAATCTGGGACATCCTCTTATTCTAGACACCTGTACCATTGAAGGACTAATCTAT
GGCAACCCTTCTTGTGATCTACTGTTGGGAGGAAGAGAATGGTCCTACATCGTCGAAAGA
CCATCGGCTGTTAATGGATTGTGTTACCCCGGGAATGTAGAAAATCTAGAAGAACTAAGG
TCACTTTTTAGTTCTGCTAGTTCTTACCAAAGGATCCAGATCTTTCCAGACACAATCTGG
AATGTGTCTTACAGTGGGACAAGCAAAGCATGTTCAGATTCATTCTACAGAAGCATGAGA
TGGTTGACACAAAAGAACAACGCTTACCCTGTTCAAGACGCCCAATACACAAATAATCGA
GGGAAAAACATTCTTTTCATGTGGGGCATAAATCACCCACCCACCGATACAGCGCAGACA
AATCTGTACACAAGGACTGACACCACAACAAGTGTGGCAACAGAAGATATAAATAGGACC
TTCAAACCATTGATAGGGCCAAGGCCTCTTGTCAATGGTCTACAGGGAAGAATTGATTAT
TATTGGTCAGTATTGAAACCAGGTCAAACACTGCGAGTACGGTCCAATGGGAATCTAATC
GCTCCATGGTATGGACACATTCTTTCAGGAGAGAGCCATGGAAGAATCCTGAAGACTGAT
TTAAAGAGTGGTAACTGTGCAGTGCAATGTCAGACAGAAAAAGGTGGCTTGAATACAACA
TTGCCATTCCAAAATGTAAGTAAGTACGCATTTGGAAACTGCCCGAAATATGTTGGAGTA
AAGAGTCTCAAACTGGCAGTTGGTCTGAGGAATGTGCCTGCTAGATCAAGTAGAGGACTA
TTCGGGGCCATAGCTGGATTCATAGAGGGAGGTTGGTCAGGGTTAGTTGCTGGTTGGTAT
GGGTTCCAGCATTCAAATGACCAAGGGGTTGGTATGGCAGCAGATAGAGACTCAACTCAA
AAGGCAATTGACAAAATAACATCCAAAGTTAATAACATAGTCGATAAAATGAACAAACAG
TATGAAATTATTGATCATGAATTCAGCGAAGTTGAAAATAGACTCAACATGATCAATAAT
AAGATTGATGACCAAATCCAGGACATATGGGCATATAACGCAGAATTGCTAGTGCTGCTT
GAAAACCAGAAAACACTCGATGAGCATGATGCGAATGTAAACAATCTATATAATAGAGTG
AAGAGGGCATTGGGTTCCAATGCAGTAGAAGATGGGAAAGGATGCTTTGAGCTATACCAT
AAATGTGATGACCAGTGCATGGAGACAATTCGGAACGGGACCTACAACAGGAGGAAGTAC
AAAGAGGAATCCAAATTAGAAAGACAGAAAATAGAAGGGGTCAAGCTGGAATCTGAAGGA
ACTTACAAAATCCTCACCATTTATTCGACTGTCGCCTCATCTCTT
>gi|157380406|gb|CY024016.1| Influenza A virus (A/duck/Shantou/163/2004(H9N2)) segment 4 sequence
ATGGAAATAATAGCATTAATAGCCATACTGTCAGTAACAACAACGAGCAATGCAGACAAA
ATCTGCATTGGCTACCAGTCAACAAACTCCACAGAAACTGTCGACACACTAATAGAAAAC
AACGTTCCTGTGACACATACCAAAGAATTGCTCCACACAGAGCACAATGGAATGCTATGT
GCAACAAACCTGGGGCATCCTCTCATCCTAGACACCTGCACTATCGAAGGGCTGGTATAT
GGTAATCCCTCTTGTGATTTGCTACTGGGAGGGAAAGAATGGTCTTACATTGTCGAAAGA
TCATCAGCAATCAATGGGATGTGTTATCCTGGAAATGTAGAGAATCTGGAGGAACTCAGA
TCTTTCTTCAGTTTTGCTAATTCCTACCAAAGGATCCAAATCTTTCCAGACACAATTTGG
AATGTGACTTACAGTGGAACAAGCAAAGCATGTTCAAACTCATTCTACAGGAGTATGAGA
TGGCTGACACACAAAAGCAATTCTTACCCTGTTCAAGATGCCCAATATACCAACAATGAG
GGAAAGAATATTCTCTTCATGTGGGGCATACATCACCCACCTACTGATACTGAGCAGACA
AATTTATACAAAAAGGCTGACACAACAACAAGTGTGACAACAGAAGATATCAATCGAACT
TTCAAACCAGTGATAGGGCCAAGGCCTCTTGTCAATGGCCAACAGGGGAGAATTGATTAT
TATTGGTCAGTACTAAAGCCAGGTCAAACATTGCGGGTGAGATCCAATGGGAATTTAATT
GCCCCATGGTATGGGCATATTCTCTCAGGAGAAAGCCATGGAAGAATCCTGAAGACCGAT
CTGAACAGTGGCAATTGCGTAGTACAATGCCAAACTGAAAAAGGTGGTTTGAACACTACC
TTGCCGTTCCACAATGTCAGTAAATATGCATTTGGGAACTGCCCCAAATACGTTGGAGTG
AAGAGTCTCAAACTGGCAGTCGGCTTGAGGAATGTGCCTGCTGCATCAGATAGAGGGTTG
TTTGGTGCCATAGCTGGATTCATAGAAGGAGGTTGGCCTGGACTAGTCGCAGGCTGGTAC
GGTTTTCAGCATTCAAATGATCAGGGGGTTGGAATGGCTGCAGACAGGGAATCAACTCAA
GAGGCAGTCGACAAAATAACATCCAAAGTAAATAATATAATCGACAAAATGAACAAGCAG
TATGAAATCATTGATCATGAATTCAGTGAGATCGAAGCCAGACTCAATATGATCAACAAC
AAGATTGATGACCAAATACAGGACATCTGGGCATACAATGCAGAATTACTAGTACTTCTT
GAAAATCAGAAAACACTCGATGAGCATGACGCAAATGTGAATAATCTGTACAACAAGGTG
AAGAGAGCATTGGGTTCAAATGCAAGAGAGGATGGAAATGGATGCTTCGAATTGTACCAC
AAATGTGATGATCAATGCATGGAAACGATTAGAAACGGAACCTATGACAGGCAAAAGTAC
CAAGAAGAATCAAAACTAGAAAGGCAGAAAATAGAAGGGATAAAACTGGAATCTGAAGGA
ACTTACAAGATCCTCACTATTTATTCGACTGTCGCCTCATCTCTT
>gi|157380387|gb|CY024008.1| Influenza A virus (A/duck/Shantou/3728/2003(H9N2)) segment 4 sequence
ATGGAAACATTATCACTAATAACTATACTACTAGTAGTAACAGTAAGCAATGCAGATAAA
ATCTGCATCGGTTACCAATCAACAAACTCCACAGAAACAGTAGACACGCTAACAGAAAAC
AATGTCCCTGTGACACATGCCAAAGAATTGCTCCACACAGAGCACAATGGGATGCTGTGT
GCAACAAATCTGGGACATCCTCTTATTCTAGACACCTGTACCATTGAAGGACTAATCTAT
GGCAACCCTTCTTGTGATCTACTGTTGGGAGGAAGAGAATGGTCCTACATCGTCGAAAGA
CCATCGGCTGTTAATGGATTGTGTTACCCCGGGAATGTAGAAAACCTAGAAGAACTAAGG
TCACTTTTTAGTTCTGCTAGTTCTTACCAAAGGATCCAGATCTTTCCAGACACAATCTGG
AATGTGTCTTACAGTGGGACAAGCAAAGCATGTTCAGATTCATTCTACAGAAGCATGAGA
TGGTTGACACAAAAGAACAACGCTTACCCTGTTCAAGACGCCCAATACACAAATAATCGA
GGGAAAAACATTCTTTTCATGTGGGGCATAAATCACCCACCCACCGATACAGCGCAGACA
AATCTGTACACAAGGACTGACACCACAACAAGTGTGGCAACAGAAGATATAAATAGGACC
TTCAAACCATTGATAGGGCCAAGGCCTCTTGTCAATGGTCTACAGGGAAGAATTGATTAT
TATTGGTCAGTATTGAAACCAGGTCAAACACTGCGAGTACGGTCCAATGGGAATCTAATC
GCTCCATGGTATGGACACATTCTTTCAGGAGAGAGCCATGGAAGAATCCTGAAGACTGAT
TTAAAGAGTGGTAACTGTGCAGTGCAATGTCAGACAGAAAAAGGTGGCTTGAATACAACA
TTGCCATTCCAAAATGTAAGTAAGTACGCATTTGGAAACTGCCCGAAATATGTTGGAGTA
AAGAGTCTCAAACTGGCAGTTGGTCTGAGGAATGTGCCTGCTAGATCAAGTAGAGGACTA
TTCGGGGCCATAGCTGGATTCATAGAGGGAGGTTGGTCAGGGTTAGTTGCTGGTTGGTAT
GGGTTCCAGCATTCAAATGACCAAGGGGTTGGTATGGCAGCAGATAGAGACTCAACTCAA
AAGGCAATTGACAAAATAACATCCAAAGTTAATAACATAGTCGATAAAATGAACAAACAG
TATGAAATTATTGATCATGAATTCAGCGAAGTTGAAAATAGACTCAACATGATCAATAAT
AAGATTGATGACCAAATCCAGGACATATGGGCATATAACGCAGAATTGCTAGTGCTGCTT
GAAAACCAGAAAACACTCGATGAGCATGATGCGAATGTAAACAATCTATATAATAGAGTG
AAGAGGGCATTGGGTTCCAATGCAGTAGAAGATGGGAAAGGATGCTTTGAGCTATACCAT
AAATGTGATGACCAGTGCATGGAGACAATTCGGAACGGGACCTACAACAGGAGGAAGTAC
AAAGAGGAATCCAAATTAGAAAGACAGAAAATAGAAGGGGTCAAGCTGGAATCTGAAGGA
ACTTACAAAATCCTCACCATTTATTCGACTGTCGCCTCATCTCTT
>gi|157380368|gb|CY024000.1| Influenza A virus (A/duck/Shantou/3658/2003(H9N2)) segment 4 sequence
ATGGAAACAATACCACTAATGACTATACTACTAATGGTAACAGCAATCAATGCAGATAAA
ATCTGCATAGGCTACCAATCAACAAACTCCACAGAAACTGTGGATACGCTAACAGAAACC
AATGTTCCTGTAACACAGGCCAAAGAACTGCTCCACACAGAGCACAATGGAATGCTGTGT
GCAACAAATCTGGGACATCCTCTCATTTTGGACACTTGTACTATTGAAGGACTGATCTAT
GGCAACCCTTCTTGTGACCTGCTGTTGGGAGGAAGAGAATGGTCCTATATCGTCGAAAGA
CCATCGGCTGTCAATGGGATGTGTTACCCCGGGAATGTAGAAAACCTAGAGGAACTAAGG
TTGCTTTTCAGTTCTGCTAGTTCCTACCAAAGGGTCCAGATCTTTCCAGACACGATCTGG
AATGTGACTTACAGTGGAACAAGCAGTGCATGTTCAAATTCATTCTACAGGAGCATGAGG
TGGTTGACTCAAAAGGACAACACTTACCCTGTTCAAGACGCCCAATACACAAATAATAGA
GGAAAGAGTATTCTTTTCATGTGGGGCATAAATCACCCACCCACTGATACTGTACAGACA
AATCTGTACACAAGGACCGACACCACAACAAGTGTAACAACAGAAGATATAAATAGGGCC
TTCAAACCAGTGATAGGGCCAAGGCCCCTTGTCAATGGTCAGCAGGGAAGAATTGATTAT
TATTGGTCTGTATTAAAACCAGGTCAAACATTACGAGTAAGATCCAATGGGAATCTAATC
GCTCCATGGTATGGACACATCCTTTCAGGAGAAAGCCATGGAAGAATCCTGAAGAGTGAT
TTAAACAGTGGTAACTGTGTAGTGCAATGTCAGACTGAAAGGGGCGGCTTAAACACTACA
TTGCCGTTCCACAATGTCAGTAAATATGCATTTGGAAACTGCCCAAAATACGTTGGAGTA
AAGAGTCTCAAATTGGCAGTTGGTATGAGGAATGTACCTGCTAGATCAAGTAGAGGACTG
TTTGGGGCCATAGCTGGATTCATAGAGGGAGGTTGGCCAGGGCTAGTCGCTGGTTGGTAT
GGGTTCCAGCATTCAAATGATCAAGGGGTTGGTATGGCTGCAGATAGAGACTCAACTCAA
AGGGCAATTGACAAAATTACATCCAAAGTGAATAATATAGTCGATAAGATGAACAAGCAA
TATGAAATTATTGATCATGAATTCAGCGAGATTGAAACTAGACTCAATATGATCAATAAT
AAGATTGATGACCAAATACAAGACATATGGGCATATAACGCAGAATTGCTAGTACTGCTT
GAAAATCAGAAAACACTCGATGAACATGATGCAAATGTAAATAATCTATATAACAAAGTG
AAGAGGGCACTGGGCTCTAATGCGATGGAAGATGGGAAAGGATGTTTCGAGTTATATCAT
AAATGTGATGATCAGTGCATGGAGACAATTCGAAACGGAACCTACAACAGGGGAAAGTAT
AAAGAGGAATCAAGACTAGAAAGGCAGAAAATAGAAGGGGTCAAGCTGGAATCTGAGGGA
ACTTACAAAATCCTAACCATTTATTCAACTGTCGCCTCATCTCTT
>gi|157380349|gb|CY023992.1| Influenza A virus (A/duck/Shantou/3577/2003(H9N2)) segment 4 sequence
ATGGAAACATTATCACTAATAACTATACTACTAGTAGTAACAGTAAGCAATGCAGATAAA
ATCTGCATCGGTTACCAATCAACAAACTCCACAGAAACAGTAGACACGCTAACAGAAAAC
AATGTCCCTGTGACACATGCCAAAGAATTGCTCCACACAGAGCACAATGGGATGCTGTGT
GCAACAAATCTGGGACATCCTCTTGTTCTAGACACCTGTACCATTGAAGGACTAATCTAT
GGCAACCCTTCTTGTGATCTACTGTTGGGAGGAAGAGAATGGTCCTACATCGTCGAAAGA
CCATCGGCTGTTAATGGATTGTGTTACCCCGGGAATGTAGAAAACCTAGAAGAACTAAGG
TCACTTTTTAGTTCTGCTAGTTCTTACCAAAGGATCCAGATCTTTCCAGACACAATCTGG
AATGTGTCTTACAGTGGGACAAGCAAAGCATGTTCAGATTCATTCTACAGAAGCATGAGA
TGGTTGACACAAAAGAACAACGCTTACCCTGTTCAAGACGCCCAATACACAAATAATCGA
GGGAAAAACATTCTTTTCATGTGGGGCATAAATCACCCACCCACCGATACAGCGCAGACA
AATCTGTACACAAGGACTGACACCACAACAAGTGTGGCAACAGAAGATATAAATAGGACC
TTCAAACCATTGATAGGGCCAAGGCCTCTTGTCAATGGTCTACAGGGAAGAATTGATTAT
TATTGGTCAGTATTGAAACCAGGTCAAACATTGCGAGTACGGTCCAATGGGAATCTAATC
GCTCCATGGTATGGACACATTCTTTCAGGAGAGAGCCATGGAAGAATCCTGAAGACTGAT
TTAAAGAGTGGTAACTGTGCAGTGCAATGTCAGACAGAAAAAGGTGGCTTGAATACAACA
TTGCCATTCCAAAATGTAAGTAAGTACGCATTTGGAAACTGCCCGAAATATGTTGGAGTA
AAGAGTCTCAAACTGGCAGTTGGTCTGAGGAATGTGCCTGCTAGATCAAGTAGAGGACTA
TTCGGGGCCATAGCTGGATTCATAGAGGGAGGTTGGTCAGGGTTAGTTGCTGGTTGGTAT
GGGTTCCAGCATTCAAATGACCAAGGGGTTGGTATGGCAGCAGATAGAGACTCAACTCAA
AAGGCAATTGACAAAATAACATCCAAAGTTAATAACATAGTCGATAAAATGAACAAACAG
TATGAAATTATTGATCATGAATTCAGCGAAGTTGAAAATAGACTCAACATGATCAATAAT
AAGATTGATGACCAAATCCAGGACATATGGGCATATAACGCAGAATTGCTAGTGCTGCTT
GAAAACCAGAAAACACTCGATGAGCATGATGCGAATGTAAACAATCTATATAATAGAGTG
AAGAGGGCATTGGGTTCCAATGCAGTAGAAGATGGGAAAGGATGCTTTGAGCTATACCAT
AAATGTGATGACCAGTGCATGGAGACAATTCGGAACGGGACCTACAACAGGAGGAAGTAC
AAAGAGGAATCCAAATTAGAAAGACAGAAAATAGAAGGGGTCAAGCTGGAATCTGAAGGA
ACTTACAAAATCCTCACCATTTATTCGACTGTCGCCTCATCTCTT
>gi|157380330|gb|CY023984.1| Influenza A virus (A/chukkar/Shantou/1059/2002(H9N2)) segment 4 sequence
GATAAAATCTGCATAGGCTACCAATCAACAAACTCCACAGAAACTGTGGATACGCTAACA
GAAACCAATGTTCCTGTGACACATGCCAAAGAACTGCTCCACACAGAGCACAATGGAATG
CTGTGTGCAACAAATTTGGGACATCCTCTCATTTTAGACACCTGTACTATTGAAGGACTG
ATCTATGGCAACCCTTCTTGTGACCTGCTGTTGGGAGGAAGAGAATGGTCCTACATCGTC
GAAAGACCATCGGCTGTTAATGGGATGTGTTACCCCGGGAATGTAGAAAACCTAGAGGAA
CTAAGGTTGCTTTTCAGTTCTGCTAGTTCCTACCAAAGAGTCCAGATCTTTCCAGACACG
ATCTGGAATGTGACTTACAGTGGAACAAGCAATGCATGTTCAAATTCATTCTACAGGAGC
ATGAGGTGGTTGACTCAAAAGGACAACACTTACCCTGTTCAAGACGCCCAATACACAAAT
AATAGAGGGAAGAGTATTCTTTTCATGTGGGGCATAAATCACCCACCCACTGATACTGTA
CAGACAAATCTGTACACAAGGACCGACACCACAACAAGTGTAACAACAGAAGATATAAAT
AGGGCCTTCAAACCAGTGATAGGGCCAAGGCCCCTTGTTAATGGTCTGCAGGGAAGAATT
GATTATTATTGGTCTGTATTAAAACCAGGTCAAACATTACGAGTAAGATCCAATGGGAAT
CTAATCGCTCCATGGTATGGACACATCCTTTCAGGAGAAAGCCATGGGAGAATCCTGAAG
AGTGATTTAAACAGTGGTAACTGTGTAGTGCAATGTCAGACTGAAAGGGGCGGCTTAAAC
ACTACATTGCCGTTCCACAATGTCAGTAAATATGCATTTGGAAACTGCCCAAAATACGTT
GGAGTCAAGAGTCTCAAACTGGCAGTTGGTATGAGGAATGTACCTGCTAGATCAAGTAGA
GGACTATTTGGGGCCATAGCTGGATTCATAGAGGGAGGTTGGCCAGGACTAGTCGCTGGT
TGGTATGGGTTCCAGCATTCAAATGATCAAGGGGTTGGTATGGCTGCAGATAGAGACTCA
ACTCAAAAGGCAATTGACAAAGTTACATCCAAAGTGAATAATATAGTCGATAAAATGAAC
AAGCAATATGAAATTATTGATCATGAATTCAGCGAGATTGAAACTAGACTCAATATGATC
AATAATAAGATTGATGACCAAATACAAGACATATGGGCATATAACGCAGAATTGCTAGTG
CTGCTTGAAAACCAGAAAACACTCGATGAACATGATGCAAATGTAAACAATCTGTATAAT
AAAGTGAAGAGGGCACTGGGTTCCAATGCGATGGAAGATGGGAAAGGATGTTTCGAGTTA
TACCATAAATGTGATGATCAGTGCATGGAGACAATTCGAAACGGGACCTACAACAGGGAA
AAGTATAAAGAGGAATCAAGACTAGAAAGGCAGAAAATAGAGGGGGTCAAGCTGGAATCT
GAGGGAACTTACAAAATCCTAACCATTTATTCAACTGTCGCCTCATCTCTT
>gi|157380311|gb|CY023976.1| Influenza A virus (A/Guinea fowl/Shantou/1677/2000(H9N2)) segment 4 sequence
ATGAAAGTAGTATCACTAATAACTATACTACTAGTAGTAACGGTAAGCAATGCAGATAAA
ATCTGCATCGGCTACCAATCAACAAACTCCACAGAAACTGTAGACACGCTAACAGAAAAC
AATGTTCCTGTGACACATGCCAAAGAATTGCTCCACACAGAGCACAATGGAATGTTGTGT
GCAACAAATCTGGGACATCCTCTTATTCTAGACACCTGTACCATTGAAGGACTAATCTAT
GGCAATCCTTCTTGTGATCTACTGTTGGGAGGAAGAGAATGGTCCTACATCGTCGAAAGA
CCATCGGCTGTTAATGGATTGTGTTACCCCGGGAATGTAGAGAACCTAGAAGAACTAAGG
TCACTTTTTAGCTCTGCTAGCTCTTACCAAAGAATCCAGATCTTTCCAGACACAATCTGG
AATGTGTCTTACAGTGGGACAAGCAAAGCATGTTCAGATTCATTCTACAGAAGCATGAGA
TGGTTGACTCAAAAGAACAACGCTTACCCTATTCAAGATGCCCAATACACAAATAATAGA
GGAAAGAACATTCTTTTCATGTGGGGCATAAATAACCCACCCACCGATACTGCGCAGACA
AATCTGTACACAAGGACAGACACAACAACAAGTGTGGCAACAGAAGATATAAATAGGACC
TTCAAACCATCGATAGGGCCAAGGCCTCTTGTCAATGGTCTGCAGGGAAGAATTGATTAT
TATTGGTCAGTATTGAAACCAGGTCAGACACTGCGAGTAAGATCCAATGGGAATCTAATC
GCTCCATGGTATGGACACATTCTTTCAGGAGAGAGCCACGGAAGAATCTTGAAGACTGAT
TTAAACACTGGTAACTGTGTAGTGCAATGTCAGACAGAAAGAGGTGGCTTGAATACTACA
TTGCCATTCCACAATGTAAGTAAGTATGCATTTGGAAACTGCCCAAAATATATTGGAGTA
AAGAGTCTCAAATTGGCAGTTGGTCTGAGGAATGTGCCTGCTAGATCAAGTAGAGGACTA
TTTGGAGCCATAGCCGGATTCATAGAGGGAGGTTGGTCAGGGCTAGTCGCTGGTTGGTAT
GGGTTCCAGCATTCAAATGACCAAGGGGTTGGTATGGCTGCAGATAGAGACTCAACTCAA
AAGGCAATTGACAAAATAACATCCAAAGTGAATAATATAGTCGATAAAATGAACAAACAG
TATGAAATTATTGATCATGAATTCAATGAAGTTGAAACTAGACTCAATATGATCAATAAT
AAGGTTGATGACCAAATTCAAGACATATGGGCATATAACGCAGAATTGCTAGTGCTGCTT
GAAAACCAGAAAACACTCGATGAGCATGATGCGAATGTAAACAATCTATATAACAAAGTG
AAGCGGGCACTGGGTTCCAATGCAGTGGAAGATGGGAAAGGATGTTTCGAGCTATACCAT
AAATGTGATGATCAGTGCATGGAGACAATTCGGAACGGGACCTATAGCAGGAGGAAGTAT
AAAGAGGAATCACGACTAGAAAGACAGAAAATAGAAGGGGTCAAGCTGGAATCTGAAGGA
ACTTACAAAATCCTCACCATTTATTCGACTGTCGCCTCTTCTCTT
>gi|157380292|gb|CY023968.1| Influenza A virus (A/duck/Shantou/3460/2003(H9N2)) segment 4 sequence
ATGGAAACATTATCACTAATAACTATACTACTAGTAGTAACAGTAAGCAATGCAGATAAA
ATCTGCATCGGTTACCAATCAACAAACTCCACAGAAACAGTAGACACGCTAACAGAAAAC
AATGTCCCTGTGACACATGCCAAAGAATTGCTCCACACAGAGCACAATGGGATGCTGTGT
GCAACAAATCTGGGACATCCTCTTATTCTAGACACCTGTACCATTGAAGGACTAATCTAT
GGCAACCCTTCTTGTGATCTACTGTTGGGAGGAAGAGAATGGTCCTACATCGTCGAAAGA
CCATCGGCTGTTAATGGATTGTGTTACCCCGGGAATGTAGAAAACCTAGAAGAACTAAGG
TCACTTTTTAGTTCTGCTAGTTCTTACCAAAGGATCCAGATCTTTCCAGACACAATCTGG
AATGTGTCTTACAGTGGGACAAGCAAAGCATGTTCAGATTCATTCTACAGAAGCATGAGA
TGGTTGACCCAAAAGAACAACGCTTACCCTGTTCAAGACGCCCAATACACAAATAATCGA
GGGAAAAACATTCTTTTCATGTGGGGCATAAATCACCCACCCACCGATACAGCGCAGACA
AATCTGTACACAAGGACTGACACCACAACAAGTGTGGCAACAGAAGATATAAATAGGACT
TTCAAACCATTGATAGGGCCAAGGCCTCTTGTCAATGGTCTACAGGGAAGAATTGATTAT
TATTGGTCAGTATTGAAACCAGGTCAAACACTGCGAGTACGGTCCAATGGGAATCTAATC
GCCCCATGGTATGGACACATTCTTTCAGGAGAGAGCCATGGAAGAATCCTGAAGACTGAT
TTAAAGAGTGGTAACTGTGCAGTGCAATGTCAGACAGAAAAAGGTGGCTTGAATACAACA
TTGCCATTCCAAAATGTAAGTAAGTACGCATTTGGAAACTGCCCGAAATATGTTGGAGTA
AAGAGTCTCAAACTGGCAGTTGGTCTGAGGAATGTGCCTGCTAGATCAAGTAGAGGACTA
TTCGGGGCCATAGCTGGATTCATAGAGGGGGGTTGGTCAGGGTTAGTTGCTGGTTGGTAT
GGGTTCCAGCATTCAAATGATCAAGGGGTTGGTATGGCAGCGGATAGAGACTCAACCCAA
AAGGCAATTGACAAAATAACATCCAAAGTTAATAACATAGTCGATAAAATGAACAAACAG
TATGAAATTATTGATCATGAATTCAGCGAAGTTGAAAATAGACTCAACATGATCAATAAT
AAGATTGATGACCAAATCCAGGACATATGGGCATATAACGCAGAATTGCTAGTGCTGCTT
GAAAACCAGAAAACACTCGATGAGCATGATGCGAATGTAAACAATCTATATAATAGAGTG
AAGAGGGCATTGGGTTCCAATGCAGTAGAAGATGGGAAAGGATGCTTCGAGCTATACCAT
AAATGTGATGACCAGTGCATGGAGACAATTCGAAATGGGACCTACAACAAGAGGAAGTAC
AAAGAGGAGTCCAAATTAGAAAGACAGAAAATAGAAGGGGTCAAGCTGGAATCTGAAGGA
ACTTACAAAATCCTCACCATTTATTCGACTGTCGCCTCATCTTTT
>gi|157380273|gb|CY023960.1| Influenza A virus (A/duck/Shantou/4359/2002(H9N2)) segment 4 sequence
ATGGAAGTAGTATCACTAATAACTATACTACTAGTAGTAACACTAAGCAATGCAGATAAA
ATCTGCATCGGCTACCAATCAACAAACTCCACAGAAACTGTAGACACGCTAACAGAAAAC
AATGTTCCTGTGACACATGCCAAAGAATTGCTCCACACAGAGCACAATGGGATGCTATGT
GCAACAAATCTGGGACATCCTCTTATTCTAGACACCTGTACCATTGAAGGGCTAATCTAT
GGCAACCCTTCTTGTGATCTACTGCTGGGAGGAAGAGAATGGTCCTATATCGTCGAAAGA
CCATCGGCTGTTAATGGATTGTGTTACCCCGGAAATGTAGAAAACCTAGAAGAACTAAGG
TCACTTTTTAGTTCTGCTAGTTCTTACCAAAGAATCCAGATCTTTCCAGACACAATCTGG
AATGTGTCTTATAGTGGAACAAGCAAAGCATGTTCAGATTCATTCTACAGGAGCATGAGA
TGGTTGACTCAAAAGAACAACGCTTACCCTGTTCAAGACGCCCAATACACAAATAATAGA
GGAAAGAACATTCTGTTCATGTGGGGTATAAATCACCCACCCACTGATACTGCGCAGACA
AATCTGTACACAAGGACTGACACAACAACAAGTGTGGCAACAGAAGATATAAATAGGACC
TTCAAACCATTGATAGGGCCAAGGCCTCTTGTCAATGGTCTGCAAGGAAGGATTGATTAT
TATTGGGCGGTATTGAAACCAGGTCAGACATTGCGAGTAAGATCCAATGGGAATCTAATC
GCTCCATGGTATGGACACATTCTTTCAGGAGAGAGCCACGGAAGAATCCTGAAGACGGAT
TTAAACAGTGGTAACTGTGTAGTGCAATGTCAGACAGAAAGAGGTGGCTTGAATACTACA
TTGCCATTCCACAATGTAAGTAAGTATGCATTTGGAAACTGCCCAAAATATGTTGGAATA
AAGAGTCTCAAACTGGCAGTTGGTCTGAGGAATGTGCCTGCTAGATCAAGTAGAGGACTA
TTTGGAGCCATAGCTGGATTCATAGAGGGAGGTTGGTCAGGACTAGTTGCTGGCTGGTAT
GGGTTCCAGCATTCAAATGATCAAGGAACTGGTATGGCTGCAGATAGAGACTCAACTCAA
AAGGCAATTGACAAAATAACGTCCAAAGTAAATAATATAGTCGATAAGATGAACAAACAG
TATGAAATTATTGATCATGAATTCAGCGAGGTTGAAACTAGACTCAATATGATCAATAAT
AAGATTGATGACCAAATTCAAGACATATGGGCATATAATGCAGAATTGCTAGTACTGCTT
GAAAACCAGAAAACGCTCGATGAGCATGATGCGAATGTAAACAATCTATATAACAAAGTG
AAGAGGGCACTGGGTTCCAATGCAGTGGAAGATGGGAAAGGATGCTTCGAGCTATACCAT
AAATGTGATGACCAGTGCATGGAGACAATTCGGAACGGGACCTATAACAGAAGAAAGTAT
AAAGAGGAATCAAGACTAGAGAGACAGAAAATAGAAGGGGTCAAACTGGAATCTGAAGGA
ACCTACAAAATCCTCACCATTTATTCGACTGTCGCCTCATCTCTT
>gi|157380254|gb|CY023952.1| Influenza A virus (A/duck/Shantou/4103/2002(H9N2)) segment 4 sequence
ATGGAAACATTATCACTAATAACTATACTACTAGTAGTAACAGCAAGCAATGCAGATAAA
ATCTGCATCGGTTACCAATCAACAAACTCCACAGAAACAGTAGACACGCTAACAGAAAAC
AATGTCCCTGTGACACATGCCAAAGAATTGCTCCACACAGAGCACAATGGGATGCTGTGT
GCAACAAATCTAGGACATCCTCTTATTCTAGACACCTGTACCATTGAAGGACTAATCTAT
GGCAACCCTTCTTGTGATCTACTGTTGGGAGGAAGAGAATGGTCCTACATCGTCGAGAGA
CCATCGGCTGTTAATGGATTGTGTTACCCCGGGAATGTAGAAAACCTAGAAGAGCTAAGG
TCACTTTTTAGTTCTGCTAGTTCTTACCAAAGGATCCAGATCTTTCCAGACACAATCTGG
AATGTGTCTTACAGTGGGACAAGCAAAGCATGTTCAGATTCATTCTACAGAAGCATGAGA
TGGTTGACCCAAAAGAACAACGCTTACCCTGTTCAAGACGCCCAATACACAAATAATCGA
GGGAAAAACATTCTTTTCATGTGGGGCATAAATCACCCACCCACCGATACAGCGCAGACA
AATCTGTACACAAGGACTGACACCACAACAAGTGTGGCAACAGAAGATATAAATAGGACC
TTCAAACCATTGATAGGGCCAAGGCCTCTTGTCAATGGTCTACAGGGAAGAATTGATTAT
TATTGGTCGGTATTGAAACCAGGTCAAACACTGCGAGTACGGTCCAATGGGAATCTAATT
GCTCCATGGTATGGACACATTCTTTCAGGAGAGAGCCATGGAAGAATCCTGAAGACTGAT
TTAAAAACTGGCAACTGTGCAGTGCAATGTCAGACAGAAAAAGGTGGCTTGAATACAACA
TTGCCATTCCAAAATGTAAGTAAGTACGCATTTGGAAACTGCCCGAAGTATGTTGGAGTA
AAGAGTCTCAAACTGGCAGTTGGTCTGAGGAATGTGCCTGCTAGATCAAGTAGAGGACTA
TTCGGGGCCATAGCTGGATTCATAGAGGGAGGTTGGTCAGGGTTAGTTGCTGGTTGGTAT
GGGTTCCAGCATTCAAATGATCAAGGGGTTGGTATGGCAGCAGATAGAGACTCAACTCAA
AAGGCAATTGACAAAATAACATCCAAAGTTAATAACATAGTCGATAAAATGAACAAACAG
TATGAAATTATTGATCATGAATTCAGCGAAGTCGAAAATAGACTCAACATGATCAATAAT
AAGATTGATGACCAAATCCAAGACATATGGGCATATAACGCAGAATTGCTAGTGCTGCTT
GAAAACCAGAAAACACTCGATGAGCATGATGCGAATGTAAACAATCTATATAATAAAGTG
AAGAGGGCATTGGGTTCCAATGCAGTAGAAGATGGGAAAGGATGCTTCGAGCTATACCAT
AAATGTGATGACCAGTGCATGGAGACAATTCGGAACGGGACCTACAACAGGAGGAAGTAT
AAAGAGGAATCCAAATTAGAAAGACAGAAAATAGAAGGGGTCAAGCTGGAATCTGAAGGA
ACTTACAAAATCCTCACCATTTATTCGACTGTCGCCTCATCTCTT
>gi|157380235|gb|CY023944.1| Influenza A virus (A/duck/Shantou/32/2002(H9N2)) segment 4 sequence
ATGGAAACATTATCACTAATAACTATACTACTAGTAGTAACAGTAAGCAATGCAGATAAA
ATCTGCATCGGTTACCAATCAACAAACTCCACAGAAACAGTAGACACGCTAACAGAAAAC
AATGTCCCTGTGACACATGCCAAAGAATTGCTCCACACAGAGCACAATGGGATGCTGTGT
GCAACAAATCTGGGACATCCTCTTATTCTAGACACCTGTACCATTGAAGGACTAATCTAT
GGCAACCCTTCTTGTGATCTACTGTTGGGAGGAAGAGAATGGTCCTACATCGTCGAAAGA
CCATCGGCTGTTAATGGATTGTGTTACCCCGGGAATGTAGAAAACCTAGAAGAACTAAGG
TCACTTTTTAGTTCTGCTAGTTCTTACCAAAGGATCCAGATCTTTCCAGACACAATCTGG
AATGTGTCTTACAGTGGGACAAGCAAAGCATGTTCAGATTCATTCTACAGAAGCATGAGA
TGGTTGACCCAAAAGAACAACGCTTACCCTATTCAAGACGCCCAATACACAAATAATCGA
GGGAAAAACATTCTTTTCATGTGGGGCATAAATCACCCACCCACCGATACAGCGCAGACA
AATCTGTACACAAGGACTGACACAACAACAAGTGTGGCAACAGAAGATATAAATAGGACC
TTCAAACCATTGATAGGGCCAAGGCCTCTTGTAAATGGTCTACAGGGAAGAATTGATTAT
TATTGGTCGGTATTGAAACCAGGTCAAACACTGCGAGTACGGTCCAATGGGAATCTAATC
GCTCCATGGTATGGACACATTCTTTCAGGAGAGAGCCATGGAAGAATCCTGAAGACTGAT
TTAAAAAGTGGTAACTGTGCAGTGCAATGTCAGACAGAAAAAGGTGGCTTGAATACAACA
TTGCCATTCCAAAATGTAAGTAAGTACGCATTTGGAAACTGCCCGAAATATGTTGGAGTA
AAGAGTCTCAAACTGGCAGTTGGTCTGAGGAATGTGCCTGCCAGATCAAGTAGAGGACTA
TTCGGGGCCATAGCTGGATTCATAGAGGGAGGTTGGTCAGGGCTAGTTGCTGGTTGGTAT
GGGTTCCAGCATTCAAATGATCAAGGGGTTGGTATGGCAGCAGATAGAGACTCAACTCAA
AGGGCAATTGACAAAATAACATCCAAAGTTAATAACATAGTCGATAAAATGAACAAACAG
TATGAAATTATTGATCATGAATTCAGCGAAGTTGAAAATAGACTCAACATGATCAATAAT
AAGATTGATGACCAAATCCAAGACATATGGGCATATAACGCAGAATTGCTAGTGCTGCTT
GAAAACCAGAAAACACTCGATGAGCATGATGCGAATGTAAACAATCTATATAATAAAGTG
AAGAGGGCATTGGGTTCCAATGCAGTGGAAGATGGGAAAGGATGTTTCGAGCTATACCAT
AAATGTGATGACCAGTGCATGGAGACAATTCGAAACGGGACCTACAACAGGAGGAAGTAT
AAAGAGGAATCCAAATTAGAAAGACAGAAAATAGAAGGGGTCAAGCTGGAATCTGAAGGA
>gi|157380216|gb|CY023936.1| Influenza A virus (A/duck/Shantou/5753/2001(H9N2)) segment 4 sequence
AGCAATGCAGATAAAATCTGCATCGGTTACCAATCAACAAACTCCACAGAAACAGTAGAC
ACGCTAACAGAAAACAATGTCCCTGTGACACATGCCAAAGAATTGCTCCACACAGAGCAC
AATGGGATGCTGTGTGCAACAAATCTGGGACATCCTCTTATTCTAGACACCTGTACCATT
GAAGGACTAATCTATGGCAACCCTTCTTGTGATCTACTGTTGGGAGGAAGAGAATGGTCC
TACATCGTTGAAAGACCATCGGCTGTTAATGGATTGTGTTACCCCGGGAATGTAGAAAAC
CTAGAAGAACTAAGGTCACTTTTTAGTTCTGCTAGTTCTTACCAAAGGATCCAGATCTTT
CCAGACACAATCTGGAATGTGTCTTACAGTGGGACAAGCAAAGCATGTTCAGATTCATTC
TACAGAAGCATGAGATGGTTGACCCAAAAGAACAACGCTTACCCTATTCAAGACGCCCAA
TACACAAATAATCGAGGGAAAAACATTCTTTTCATGTGGGGCATAAATCACCCACCCACC
GATACAGCGCAGACAAATCTGTACACAAGGACTGACACAACAACAAGTGTGGCAACAGAA
GATATAAATAGGACCTTCAAACCATTGATAGGGCCAAGGCCTCTTGTCAATGGTCTACAG
GGAAGAATTGATTATTATTGGTCGGTATTGAAACCAGGTCAAACACTGCGAGTAAGGTCC
AATGGGAATCTAATCGCTCCATGGTATGGACACATTCTTTCAGGAGAGAGCCATGGAAGA
ATCCTGAAGACTGATTTAAAAAGTGGTAACTGTGCAGTGCAATGTCAGACAGAAAAAGGT
GGCTTGAATACAACATTGCCATTCCAAAATGTAAGTAAGTACGCATTTGGAAACTGCCCG
AAATATGTTGGAGTAAAGAGTCTCAAACTGGCAGTTGGTCTGAGGAATGTGCCTGCTAGA
TCAAGTAGAGGACTATTCGGGGCCATAGCTGGATTCATAGAGGGAGGTTGGTCAGGGCTA
GTTGCTGGTTGGTATGGGTTCCAGCATTCAAATGATCAAGGGGTTGGTATGGCAGCAGAT
AGAGACTCAACTCAAAAGGCAATTGACAAAATAACATCCAAAGTTAATAACATAGTCGAT
AAAATGAACAAACAGTATGAAATTATTGATCATGAATTCAGCGAAGTTGAAAATAGACTC
AACATGATCAATAATAAGATTGATGACCAAATCCAAGACATATGGGCATATAACGCAGAA
TTGCTAGTGCTGCTTGAAAACCAGAAAACACTCGATGAGCATGATGCGAATGTAAACAAT
CTATATAATAAAGTGAAGAGGGCATTGGGTTCCAATGCAGTGGAAGATGGGAAAGGATGT
TTCGAGCTATACCATAAATGTAATGACCAGTGCATGGAGACAATTCGGAACGGGACCTAC
AACAGGAGGAAGTATAAAGAGGAATCCAAATTAGAAAGACAGAAAATAGAAGGGGTCAAG
CTGGAATCTGAAGGAACTTACAAAATCCTCACCATTTATTCGACTGTCGCCTCATCTCTT
>gi|157380197|gb|CY023928.1| Influenza A virus (A/duck/Shantou/5459/2001(H9N2)) segment 4 sequence
ATGGAAACATTATCACTAATAACTATACTACTAGTAGTAACAGTAAGCAATGCAGATAAA
ATCTGCATCGGTTACCAATCAACAAACTCCACAGAAACAGTAGACACGCTAACAGAAAAC
AATGTCCCTGTGACACATGCCAAAGAATTGCTCCACACAGAGCACAATGGGATGCTGTGT
GCAACAAATCTGGGACATCCTCTTATTCTAGACACCTGTACCATTGAAGGACTAATCTAT
GGCAACCCTTCTTGTGATCTACTGTTGGGAGGAAGAGAATGGTCCTACATCGTTGAAAGA
CCATCGGCTGTTAATGGATTGTGTTACCCCGGGAATGTAGAAAACCTAGAAGAACTAAGG
TCACTTTTTAGTTCTGCTAGTTCTTACCAAAGGATTCAGATCTTTCCAGACACAATCTGG
AATGTGTCTTACAGTGGGACAAGCAAAGCATGTTCAGATTCATTCTACAGAAGCATGAGA
TGGTTGACCCAAAAGAACAACGCTTACCCTATTCAAGACGCCCAATACACAAATAATCGA
GGGAAAAACATTCTTTTCATGTGGGGCATAAATCACCCACCCACCGATACAGCGCAGACA
AATCTGTACACAAGGACTGACACAACAACAAGTGTGGCAACAGAAGATATAAATAGGACC
TTCAAACCATTGATAGGGCCAAGGCCTCTTGTCAATGGTCTACAGGGAAGAATTGATTAT
TATTGGTCGGTATTGAAACCAGGTCAAACACTGCGAGTAAGGTCCAATGGGAATCTAATC
GCTCCATGGTATGGACACATTCTTTCAGGAGAGAGCCATGGAAGAATCCTGAAGACTGAT
TTAAAAAGTGGTAACTGTGCAGTGCAATGTCAGACAGAAAAAGGTGGCTTGAATACAACA
TTGCCATTCCAAAATGTAAGTAAGTACGCATTTGGAAACTGCCCGAAATATGTTGGAGTA
AAGAGTCTCAAACTGGCAGTTGGTCTGAGGAATGTGCCTGCTAGATCAAGTAGAGGACTA
TTCGGGGCCATAGCTGGATTCATAGAGGGAGGTTGGTCAGGGCTAGTTGCTGGTTGGTAT
GGGTTCCAGCATTCAAATGATCAAGGGGTTGGTATGGCAGCAGATAGAGACTCAACTCAA
AAGGCAATTGACAAAATAACATCCAAAGTTAATAACATAGTCGATAAAATGAACAAACAG
TATGAAATTATTGATCATGAATTCAGCGAAGTTGAAAATAGACTCAACATGATCAATAAT
AAGATTGATGACCAAATCCAAGACATATGGGCATATAACGCAGAATTGCTAGTGCTGCTT
GAAAACCAGAAAACACTCGATGAGCATGATGCGAATGTAAACAATCTATATAATAAAGTG
AAGAGGGCATTGGGTTCCAATGCAGTGGAAGATGGGAAAGGATGTTTCGAGCTATACCAT
AAATGTAATGACCAGTGCATGGAGACAATTCGGAACGGGACCTACAACAGGAGGAAGTAT
AAAGAGGAATCCAAATTAGAAAGACAGAAAATAGAAGGGGTCAAGCTGGAATCTGAAGGA
ACTTACAAAATCCTCACCATTTATTCGACTGTCGCCTCATCTCTT
>gi|157380178|gb|CY023920.1| Influenza A virus (A/duck/Shantou/5401/2001(H9N2)) segment 4 sequence
ATGGAAACATTATCACTAATAACTATACTACTAGTAGTAACAGTAAGCAATGCAGATAAA
ATCTGCATCGGTTACCAATCAACAAACTCCACAGAAACAGTAGACACGCTAACAGAAAAC
AATGTCCCTGTGACACATGCCAAAGAATTGCTCCACACAGAGCACAATGGGATGCTGTGT
GCAACAAATCTGGGACATCCTCTTATTCTAGACACCTGTACCATTGAAGGACTAATCTAT
GGCAACCCTTCTTGTGATCTACTGTTGGGAGGAAGAGAATGGTCCTACATCGTCGAAAGA
CCATCGGCTGTTAATGGATTGTGTTACCCCGGGAATGTAGAAAACCTAGAAGAACTAAGG
TCACTTTTTAGTTCTGCTAGTTCTTACCAAAGGATCCAGATCTTTCCAGACACAATCTGG
AATGTGTCTTACAGTGGGACAAGCAAAGCATGTTCAGATTCATTCTACAGAAGCATGAGA
TGGTTGACCCAAAAGAACAACGCTTACCCTATTCAAGACGCCCAATACACAAATAATCGA
GGGAAAAACATTCTTTTCATGTGGGGCATAAATCACCCACCCACCGATACAGCGCAGACA
AATCTGTACACAAGGACTGACACAACAACAAGTGTGGCAACAGAAGATATAAATAGGACC
TTCAAACCATCGATAGGGCCAAGGCCTCTTGTCAATGGTCTACAGGGAAGAATTGATTAT
TATTGGTCGGTATTGAAGCCAGGTCAAACACTGCGAGTACGGTCCAATGGGAATCTAATC
GCTCCATGGTATGGACACATTCTTTCAGGAGAGAGCCATGGAAGAATCCTGAAGACTGAT
TTAAAAAGTGGTAACTGTGCAGTGCAATGTCAGACAGAAAAAGGTGGCTTGAATACAACA
TTGCCATTCCAAAATGTAAGTAAGTACGCATTTGGAAACTGCCCGAAATATGTTGGAGTA
AAGAGTCTCAAACTGGCAGTTGGTCTGAGGAATGTGCCTGCTAGATCAAGTAGAGGACTA
TTCGGGGCCATAGCTGGATTCATAGAGGGAGGTTGGTCAGGGCTAGTTGCTGGTTGGTAT
GGGTTCCAGCATTCAAATGATCAAGGGGTTGGTATGGCAGCAGATAGAGACTCAACTCAA
AAGGCAATTGACAAAATAACATCCAAAGTTAATAACATAGTCGATAAAATGAACAAACAG
TATGAAATTATTGATCATGAATTCAGCGAAGTTGAAAATAGACTCAACATGATCAATAAT
AAGATTGATGACCAAATCCAAGACATATGGGCATATAACGCAGAATTGCTAGTGCTGCTT
GAAAACCAGAAAACACTCGATGAGCATGATGCGAATGTAAACAATCTATATAATAAAGTG
AAGAGGGCATTGGGTTCCAATGCAGTGGAAGATGGGAAAGGATGTTTCGAGCTATACCAT
AAATGTGATGACCAGTGTATGGAGACAATTCGGAACGGGACCTACAACAGGAGGAAGTAC
AAAGAGGAATCCAAATTAGAAAGACAGAAAATAGAAGGGGTCAAGCTGGAATCTGAAGGA
ACTTACAAAATCCTCACCATTTATTCGACTGTCGCCTCATCTCTT
>gi|157380159|gb|CY023912.1| Influenza A virus (A/duck/Shantou/3549/2001(H9N2)) segment 4 sequence
ATGGAAACATTATCACTAATAACTATACTACTAGTAGTAACAGTAAGCAATGCAGATAAA
ATCTGCATCGGTTACCAATCAACAAACTCCACAGAAACTGTAGACACGCTAACAGAAAAC
AATGTCCCTGTGACACATGCCAAAGAATTGCTCCACACAGAGCACAATGGGATGCTGTGT
GCAACAAATCTGGGACATCCTCTTATTCTAGACACCTGTACCATTGAAGGACTAATCTAT
GGCAACCCTTCTTGTGATCTACTGTTGGGAGGAAGAGAATGGTCCTACATCGTCGAAAGA
CCATCGGCTGTTAATGGATTGTGTTACCCCGGGAATGTAGAAAACCTAGAAGAACTAAGG
TCACTTTTTAGTTCTGCTAGTTCTTACCAAAGGATCCAGATCTTTCCAGACACAATCTGG
AATGTGTCTTACAGTGGGACAAGCAAAGCATGTTCAGATTCATTCTACAGAAGCATGAGA
TGGTTGACCCAAAAGAACAACGCTTACCCTATTCAAGACGCCCAATACACAAATAATCGA
GGGAAGAACATTCTTTTCATGTGGGGCATAAATCACCCACCCACCGATACAGCGCAGACA
AATCTGTACACAAGGACTGACACAACAACTAGTGTGGCAACAGAAGATATAAATAGGACC
TTCAAACCATTGATAGGGCCAAGGCCTCTTGTCAATGGTCTACAGGGAAGAATTGATTAT
TATTGGTCGGTATTGAAACCAGGTCAAACACTGCGAGTAAGGTCCAATGGGAATCTAATC
GCTCCATGGTATGGACACATTCTTTCAGGAGAGAGCCATGGAAGAATCCTGAAGACTGAT
TTAAAAAGTGGTAACTGTGCTGTGCAATGTCAGACAGAAAAAGGTGGCTTAAATACAACA
TTGCCATTCCAAAATGTAAGTAAGTATGCATTTGGAAACTGCCCGAAATATGTTGGAGTA
AAGAGTCTCAAACTGGCAGTTGGTCTGAGGAATGTGCCTGCTAGATCAAGTAGAGGACTA
TTCGGGGCCATAGCTGGATTCATAGAGGGAGGTTGGTCAGGGCTGGTTGCTGGTTGGTAT
GGGTTCCAGCATTCAAATGATCAAGGGGTTGGTATGGCAGCAGATAGAGACTCAACTCAA
AAGGCAATTGACAAAATAACATCCAAAGTGAATAACATAGTCGATAAAATGAACAAACAG
TATGAAATTATTGATCATGAATTCAGCGAAGTTGAAACTAGACTCAACATGATCAATAAT
AAGATTGATGACCAAATCCAAGACATATGGGCATATAACGCAGAATTGCTAGTGCTGCTT
GAAAACCAGAAAACACTCGATGAGCATGATGCGAATGTAAACAATCTATATAATAAAGTG
AAGAGGGCATTGGGTTCCAATGCAGTGGAAGATGGGAAAGGATGTTTCGAGCTATACCAT
AAATGTGATGACCAGTGCATGGAGACAATTCGGAACGGGACCTACAACAGGAGGAAGTAT
AAAGAGGAATCCAAATTAGAAAGACAGAAAATAGAAGGGGTCAAGCTGGAATCTGAAGGA
ACTTACAAAATCCTCACCATTTATTCGACTGTCGCCTCATCTCTT
>gi|157380102|gb|CY023888.1| Influenza A virus (A/partridge/Shantou/545/2002(H9N2)) segment 4 sequence
GATAAAATCTGCATAGGCTACCAATCAACAAACTTCACAGAAACTGTGGATACGCTAACA
GAAACCAATGTTCCTGTGACACATGCCAAAGAACTGCTCCACACAGAGCACAATGGAATG
CTGTGTGCAACAAATTTGGGACATCCTCTCATTTTAGACACCTGTACTATTGAAGGACTG
ATCTATGGCAACCCTTCTTGTGACCTGCTGTTGGGAGGAAGAGAATGGTCCTACATCGTC
GAAAGACCATCGGCTGTTAATGGGATGTGTTACCCCGGAAATGTAGAAAACCTAGAGGAA
CTAAGGTTGCTTTTCAGTTCTGCTAGTTCCTACCAAAGAGTCCAGATCTTTCCAGACACG
ATCTGGAATGTGACTTACAGTGGAACAAGCAATGCATGTTCAAATTCATTCTACAGGAGC
ATGAGGTGGTTGACTCAAAAGGACAACACTTACCCTGTTCAAGATGCCCAGTACACAAAT
AATAGAGGAAAGAATATTCTTTTCATGTGGGGCATAAATCACCCACCCACTGATACTGTA
CAGACAAATCTGTACACAAGGACCGACACCACAACAAGTGTAACAACAGAAGATATAAAT
AGGGCCTTCAAACCAGTGATAGGGCCAAGGCCCCTTGTTAATGGTCTGCAGGGAAGAATT
GATTATTATTGGTCTGTATTAAAACCAGGTCAAACATTACGAGTAAGATCCAATGGGAAT
CTAATCGCTCCATGGTATGGACACATCCTTTCAGGAGAAAGCCATGGAAGAATCCTGAAG
AGTGATTTAAACAGTGGTAACTGTGTAGTGCAATGTCAGACTGAAAGGGGCGGCTTAAAC
ACTACATTGCCGTTCCACAATGTCAGTAAATATGCATTTGGAAACTGCCCAAAATACGTT
GGAGTAAAGAGTCTCAAACTGGCAGTTGGTATGAGGAACGTACCTGCTAGATCAAGTAGA
GGACTATTTGGGGCCATAGCTGGATTCATAGAGGGAGGTTGGCCAGGACTAGTCGCTGGT
TGGTATGGGTTCCAGCATTCAAATGATCAAGGGGTTGGTATGGCTGCAGATAGAGACTCA
ACTCAAAAGGCAATTGACAAAATTACATCCAAAGTGAATAATATAGTCGATAAAATGAAC
AAGCAATATGAAATTATTGATCATGAATTCAGCGAGATTGAAACTAGACTCAATATGATC
AATAATAAGATTGATGATCAAATACAAGACATATGGGCATATAACGCAGAATTGCTAGTG
CTGCTTGAAAATCAGAAAACACTCGATGAACATGATGCAAATGTAAACAATCTGTATAAC
AAAGTGAAGAGGGCACTGGGTTCCAATGCGATGGAAGATGGGAAAGGATGTTTCGAGTTA
TACCATAAATGTGATGATCAGTGCATGGAGACAATTCGAAACGGGACCTACAACAGGGGA
AAGTATAAAGAGGAATCAAGACTAGAAAGGCAGAAAATAGAGGGGGTCAAGCTGGAATCT
GAGGGAACTTACAAAATCCTAACCATT
>gi|157379893|gb|CY023800.1| Influenza A virus (A/chukkar/Shantou/469/2002(H9N2)) segment 4 sequence
GATAAAATCTGCATAGGCTACCAATCAACAAACTTCACAGAAACTGTGGATACGCTAACA
GAAACCAATGTTCCTGTGACACATGCCAAAGAACTGCTCCACACAGAGCACAATGGAATG
CTGTGTGCAACAAATTTGGGACATCCTCTCATTTTAGACACCTGTACTATTGAAGGACTG
ATCTATGGCAACCCTTCTTGTGACCTGCTGTTGGGAGGAAGAGAATGGTCCTACATCGTC
GAAAGACCATCGGCTGTTAATGGGATGTGTTACCCCGGAAATGTAGAAAACCTAGAGGAA
CTAAGGTTGCTTTTCAGTTCTGCTAGTTCCTACCAAAGAGTCCAGATCTTTCCAGACACG
ATCTGGAATGTGACTTACAGTGGAACAAGCAATGCATGTTCAAATTCATTCTACAGGAGC
ATGAGGTGGTTGACTCAAAAGGACAACACTTACCCTGTTCAAGATGCCCAGTACACAAAT
AATAGAGGAAAGAATATTCTTTTCATGTGGGGCATAAATCACCCACCCACTGATACTGTA
CAGACAAATCTGTACACAAGGACCGACACCACAACAAGTGTAACAACAGAAGATATAAAT
AGGGCCTTCAAACCAGTGATAGGGCCAAGGCCCCTTGTTAATGGTCTGCAGGGAAGAATT
GATTATTATTGGTCTGTATTAAAACCAGGTCAAACATTACGAGTAAGATCCAATGGGAAT
CTAATCGCTCCATGGTATGGACACATCCTTTCAGGAGAAAGCCATGGAAGAATCCTGAAG
AGTGATTTAAACAGTGGTAACTGTGTAGTGCAATGTCAGACTGAAAGGGGCGGCTTAAAC
ACTACATTGCCGTTCCACAATGTCAGTAAATATGCATTTGGAAACTGCCCAAAATACGTT
GGAGTAAAGAGTCTCAAACTGGCAGTTGGTATGAGGAACGTACCTGCTAGATCAAGTAGA
GGACTATTTGGGGCCATAGCTGGATTCATAGAGGGAGGTTGGCCAGGACTAGTCGCTGGT
TGGTATGGGTTCCAGCATTCAAATGATCAAGGGGTTGGTATGGCTGCAGATAGAGACTCA
ACTCAAAAGGCAATTGACAAAATTACATCCAAAGTGAATAATATAGTCGATAAAATGAAC
AAGCAATATGAAATTATTGATCATGAATTCAGCGAGATTGAAAATAGACTCAATATGATC
AATAATAAGATTGATGATCAAATACAAGACATATGGGCATATAACGCAGAATTGCTAGTG
CTGCTTGAAAATCAGAAAACACTCGATGAACATGATGCAAATGTAAACAATCTGTATAAC
AAAGTGAAGAGGGCACTGGGTTCCAATGCGATGGAAGATGGGAAAGGATGTTTCGAGTTA
TACCATAAATGTGATGATCAGTGCATGGAGACAATTCGAAACGGGACCTACAACAGGGGA
AAGTATAAAGAGGAATCAAGACTAGAAAGGCAGAAAATAGAGGGGGTCAAGCTGGAATCT
GAGGGAACTTAC
>gi|157379684|gb|CY023712.1| Influenza A virus (A/chukkar/Shantou/465/2002(H9N2)) segment 4 sequence
GATAAAATCTGCATAGGCTACCAATCAACAAACTCCACAGAAACTGTGGATACGCTAACA
GAAACCAATGTTCACGTGACACATGCCAAAGAACTGCTCCACACAGAGCACAATGGAATG
CTGTGTGCAACAAATCTGGGACATCCTCTCATTTTGGACACCTGTACTATTGAAGGACTG
ATATATGGCAACCCTTCTTGTGACCTGCTGTTGGGAGGAAGAGAATGGTCCTATATCGTC
GAAAGACCATCGGCTGTTAATGGGATGTGTTACCCCGGGAATGTAGAAAACCTAGAGGAA
CTAAGGTTTCTTTTCAGTTCTGCTAGTTCCTACCAAAGAGTCCAGATCTTTCCAGACACG
ATCTGGAATGTGACTTACAGTGGAACAAGCAATGCAAAAACAAATTCATTCTACAGGAGC
ATGAGGTGGTTGACTCAAAAGGACAACACTTACCCTGTTCAAGACGCCCAATACACAAAT
AATAGAGGAAAGAGTATTCTTTTCATGTGGGGCATAAATCACCCACCCACTAATACTGTA
CAGACAAATCTGTACACAAGGACCGACACCACAACAAGTGTAACAACAGAAGATATAAAT
AGGGCCTTCAAACCAGTGATAGGGCCAAGGCCCCTTGTCAATGGTCTGCAGGGAAGAATT
GATTATTATTGGTCTGTATTAAAACCAGGTCAAACATTACGAGTAAGATCCAATGGGAAT
CTAATCGCTCCATGGTATGGACACATCCTTTCAGGAGAAAGCCATGGAAGAATCCTGAAG
AGTGATTTAAACAGTGGTAACTGTGTAGTGCAATGTCAGACTGAAAGGGGCGGCTTAAAT
ACTACATTGCCGTTCCACAATGTCAGTAAATATGCATTTGGAAACTGCCCAAAATACGTT
GGAGTAAAGAGTCTCAAACTGGCAGTTGGTATGAGGAATGTACCTGCTAGATCAAGTAGA
GGACTATTTGGGGCCATAGCTGGATTCATAGAGGGAGGTTGGCCAGGGCTAGTCGCTGGT
TGGTATGGGTTCCAGCATTCAAATGATCAAGGGGTTGGTATGGCTGCAGATAGAGACTCA
ACTCAAAAGGCAATTGACAAAATTACATCCAAAGTGAATAATATAGTCGATAAAATGAAC
AAGCAATATGAAATTATTGATCATGAATTCAGCGAGATTGAAGATAGACTCAATATGATC
AATAATAAGATTGATGACCAAATACAAGACATATGGGCATATAACGCAGAATTGCTAGTG
CTGCTTGAAAATCAGAAAACACTCGATGAACATGATGCAAATGTAAACAATCTATATAAC
AAAGTGAAGAGGGCACTGGGTTCCAATGCGATGGAAGATGGGAAAGGATGTTTCGAGTTA
TACCATAAATGTGATGATCAGTGCATGGAGACAATTCGAAACGGGACCTACAACAGGGGA
AAGTATAAAGAGGAATCAAGACTAGAAAGGCAGAAAATAGAAGGGGTCAAGCTGGAATCT
GAGGGAACTTACAAAATCCTAACCATTTATTCAACTGTCGCCTCATCTCTT
>gi|157379475|gb|CY023624.1| Influenza A virus (A/partridge/Shantou/354/2002(H9N2)) segment 4 sequence
GATAAAATCTGCATAGGCTACCAATCAACAAACTCCACAGAAACTGTGGATACGCTAACA
GAAACCAATGTTCCTGTGACACATGCCAAAGAACTGCTCCACACAGAGCACAATGGAATG
CTGTGTGCAACAAATTTGGGACATCCTCTCATTTTAGACACCTGTACTATTGAAGGACTG
ATCTATGGCAACCCTTCTTGTGACCTGCTGTTGGGAGGAAGAGAATGGTCCTACATCGTC
GAAAGACCATCGGCTGTTAATGGGATGTGTTACCCCGGGAATGTAGAAAACCTAGAGGAA
CTAAGGTTGCTTTTCAGTTCTGCTAGTTCCTACCAAAGAGTCCAGATCTTTCCAGACACG
ATCTGGAATGTGACTTACAGTGGAACAAGCAATGCATGTTCAAATTCATTCTACAGGAGC
ATGAGGTGGTTGACTCAAAAGGACAACACTTACCCTGTTCAAGATGCCCAGTACACAAAT
AATAGAGGAAAGAATATTCTTTTCATGTGGGGCATAAATCACCCACCCACTGATACTGTA
CAGACAAATCTGTACACAAGGACCGACACCACAACAAGTGTAACAACAGAAGATATAAAT
AGGGCCTTCAAACCAATGATAGGGCCAAGGCCCCTTGTTAATGGTCTGCAGGGAAGAATT
GATTATTATTGGTCTGTATTAAAACCAGGTCAAACATTACGAGTAAGATCCAATGGGAAT
CTAATCGCTCCATGGTATGGACACATCCTTTCAGGAGAAAGCCATGGAAGAATCCTGAAG
AGTGATTTAAACAGTGGTAACTGTGTAGTGCAATGTCAGACTGAAAGGGGCGGCTTAAAC
ACTACATTGCCGTTCCACAATGTCAGTAAATATGCATTTGGAAACTGCCCAAAATACGTT
GGAGTAAAGAGTCTCAAACTGGCAGTTGGTATGAGGAATGTACCTGCTAGATCAAGTAGA
GGACTATTTGGGGCCATAGCTGGATTCATAGAGGGAGGTTGGCCAGGACTAGTCGCTGGT
TGGTATGGGTTCCAGCATTCAAATGATCAAGGGGTTGGTATGGCTGCAGATAGAGACTCA
ACTCAAAAGGCAATTGACAAAATTACATCCAAAGTGAATAATATAGTCGATAAAATGAAC
AAGCAATATGAAATTATTGATCATGAATTCAGCGAGATTGAAACTAGACTCAATATGATC
AATAATAAGATTGATGACCAAATACAAGACATATGGGCATATAACGCAGAATTGCTAGTG
CTGCTTGAAAATCAGAAAACACTCGATGAACATGATGCAAATGTAAACAATCTGTATAAC
AAAGTGAAGAGGGCACTGGGTTCCAATGCGATGGAAGATGGGAAAGGATGTTTCGAGTTA
TACCATAAATGTGATGATCAGTGCATGGAGACAATTCGAAACGGGACCTACAACAGGGGA
AAGTATAAAGAGGAATCAAGACTAGAAAGGCAGAAAATAGAGGGGGTCAAGCTGGAATCT
GAGGGAACTTACAAAATCCTAACCATT
>gi|157379266|gb|CY023536.1| Influenza A virus (A/chukkar/Shantou/338/2002(H9N2)) segment 4 sequence
GATAAAATCTGCATAGGCTACCAATCAACAAACTCCACAGAAACTGTGGATACGCTAACA
GAAACCAATGTTCCTGTGACACATGCCAAAGAACTGCTCCACACAGAGCACAATGGAATG
CTGTGTGCAACAAATTTGGGACATCCTCTCATTTTAGACACCTGTACTATTGAAGGACTG
ATCTATGGCAACCCTTCTTGTGACCTGCTGTTGGGAGGAAGAGAATGGTCCTACATCGTC
GAAAGACCATCGGCTGTTAATGGGATGTGTTACCCCGGGAATGTAGAAAACCTAGAGGAA
CTAAGGTTGCTTTTCAGTTCTGCTAGTTCCTACCAAAGAGTCCAGATCTTTCCAGACACG
ATCTGGAATGTGACTTACAGTGGAACAAGCAATGCATGTTCAAATTCATTCTACAGGAGC
ATGAGGTGGTTGACTCAAAAGGACAACACTTACCCTGTTCAAGATGCCCAGTACACAAAT
AATAGAGGAAAGAATATTCTTTTCATGTGGGGCATAAATCACCCACCCACTGATACTGTA
CAGACAAATCTGTACACAAGGACCGACACCACAACAAGTGTAACAACAGAAGATATAAAT
AGGGCCTTCAAACCAGTGATAGGGCCAAGGCCCCTTGTTAATGGTCTGCAGGGAAGAATT
GATTATTATTGGTCTGTATTAAAACCAGGTCAAACATTACGAGTAAGATCCAATGGGAAT
CTAATCGCTCCATGGTATGGACACATCCTTTCAGGAGAAAGCCATGGAAGAATCCTGAAG
AGTGATTTAAACAGTGGTAACTGTGTAGTGCAATGTCAGACTGAAAGGGGCGGCTTAAAC
ACTACATTGCCGTTCCACAATGTCAGTAAATATGCATTTGGAAACTGCCCAAAATACGTT
GGAGTAAAGAGTCTCAAACTGGCAGTTGGTATGAGGAATGTACCTGCTAGATCAAGTAGA
GGACTATTTGGGGCCATAGCTGGATTCATAGAGGGAGGTTGGCCAGGACTAGTCGCTGGT
TGGTATGGGTTCCAGCATTCAAATGATCAAGGGGTTGGTATGGCTGCAGATAGAGACTCA
ACTCAAAAGGCAATTGACAAAATTACATCCAAAGTGAATAATATAGTCGATAAAATGAAC
AAGCAATATGAAATTATTGATCATGAATTCAGCGAGATTGAAACTAGACTCAATATGATC
AATAATAAGATTGATGACCAAATACAAGACATATGGGCATATAACGCAGAATTGCTAGTG
CTGCTTGAAAATCAGAAAACACTCGATGAACATGATGCAAATGTAAACAATCTGTATAAC
AAAGTGAAGAGGGCACTGGGTTCCAATGCGATGGAAGATGGGAAAGGATGTTTCGAGTTA
TACCATAAATGTGATGATCAGTGCATGGAGACAATTCGAAACGGGACCTACAACAGGGGA
AAGTATAAAGAGGAATCAAGACTAGAAAGGCAGAAAATAGAGGGGGTCAAGCTGGAATCT
GAGGGAACTTACAAAATCCTAACCATTTATTCAACTGTCGCCTCATCTCTT
>gi|157379247|gb|CY023528.1| Influenza A virus (A/chicken/Shantou/22504/2005(H9N2)) segment 4 sequence
ATGGAAGTAGTATCACTAATAACTATACTACTAGTAATAACAGTAAGCAATGCGGATAAA
ATCTGCATTGGCTACCAATCAACAAACTCCACAGAAACTGTAGACACGCTAACCGAAAAC
AATGTTCCTGTGACACATGCCAAAGAATTGCTTCACACAGAACACAATGGGATGCTATGT
GCAACAAATCTGGGACGTCCTCTTATTCTAGACACCTGTACCATTGAAGGACTAATCTAT
GGCAATCCTTCTTGTGATCCACTGCTGGGAGGAAGAGAATGGTCCTATATTGTTGAAAGA
CCATCGGCTGTTAATGGACTGTGTTACCCCGGAAATGTAGAAAACCTAGAAGAACTAAGG
TCACTTTTTAGCTCTGCTAGTTCTTACCAAAGAATCCAGATCTTTCCAGACACAATCTGG
AATGTGTCTTACAGTGGAACAAGCAAAGCATGTTCAGATTCATTCTACAGAAGCATGAGG
TGGTTGACTCAAAAGAACAACGCTTACCCTGTTCAAGACGCCCAATACACAAATAATAGA
GGAAGGAACATTCTTTTCATGTGGGGCATAAATCACCCACCCACTGATACTGTGCAGACA
AATCTGTACACAAGGACTGACACAACAACAAGTGTGGCGACAGAAGATATAAATAGGACC
TTCAAACCATTGATAGGGCCAAGGCCTCTTGTCAATGGTCTGCAAGGAAGGATTGACTAT
TATTGGGCGGTGTTGAAACCAGGTCAGACATTGCGAGTAAGATCCAACGGGAATCTAATC
GCTCCATGGTATGGACACATTCTTTCAGGGGAGAGTCACGGAAGAATCCTGAAAACGGAT
TTAAACAGTGGTAACTGTGTAGTGCAATGTCAAACAGAAAGAGGTGGCTTGAATACTACA
TTGCCATTCCACAACGTAAGCAAGTACGCATTTGGAAATTGCCCAAAATATGTTGGAGTA
AAGAGTCTCAAATTGGCAGTCGGTCTGAGGAATGTGCCTGCTAGATCAAGTAGAGGACTA
TTTGGAGCCATAGCTGGTTTCATAGAAGGAGGTTGGTCAGGATTGGTTGCTGGTTGGTAT
GGGTTCCAGCATTCAAATGATCAAGGAACTGGTATGGCTGCAGATAGAGACTCAACTCAA
AAGGCAATTGACAAAATAACGTCCAAAGTAAATAATATAGTCGATAAAATGAACAAACAG
TATGAAATTATTGATCATGAATTCAGCGAGATTGAAACTAGACTCAATATGATCAATAAT
AAGATTGATGACCAAATTCAAGACATATGGGCATATAACGCTGAATTGCTAGTACTGCTT
GAAAATCAGAAAACGCTCGATGAGCATGATGCAAATGTAAACAATCTATATAACAAAGTG
AAGAGGGCACTGGGTTCCAATGCAGTGGAAGATGGGAAAGGATGCTTCGAGCTATACCAT
AAATGTGATAACCAGTGCATGGAGACAATTCGAAATGGGACCTATAACAGAAGAAAGTAT
AAAGAGGAATCAAGACTAGAGAGACAGAAAATAGAGGGGGTCAAACTGGAATCTGAAGGA
ACCTACAAAATCCTCACCATTTATTCGACTGTC
>gi|157379228|gb|CY023520.1| Influenza A virus (A/chicken/Shantou/22054/2005(H9N2)) segment 4 sequence
ATGGAAACAGTATCACTAATAACTATGCTGCTAGTAGTAACAATAAGCAATGCAGATAAA
ATATGCATCGGCTACCAATCAACAAACTCCACAGAAACTGTAGACACACTAACAGAAAAC
AATGTCCCTGTGACACACGCCAAAGAATTGCTCCACACAGAGCACAATGGGATGCTGTGT
GCAACAAACTTGGGACATCCTCTTATTCTAGACACCTGTACCATTGAAGGACTAATCTAT
GGCAATCCTTCTTGTGATCTACTGTTGGGAGGAAGAGAATGGTCCTATATCGTCGAGAGA
CCATCGGCTGTTAATGGATTGTGTTACCCCGGGAATGTAGAAAATCTAGAAGAGCTAAGG
TCACTTTTTAGTTCTGCTAGTTCTTATCAAAGGATCCAGATTTTTCCAGACACAATCTGG
AATGTGTCTTACAGTGGGACAAGCAAAGCATGTTCAGATTCATTCTACAGAAGCATGAGA
TGGTTGACCCAAAAGAACAACGCTTACCCTATTCAAGACGCCCAATACACAAATAATCGA
GAAAAGAACATTCTTTTCATGTGGGGCATAAATCACCCACCCACCGATACTGCGCAGACA
AATCTGTACACAAGAACCGACACAACAACAAGTGTGGCAACAGAAGAAATAAATAGGACC
TTCAAACCATTGATAGGACCAAGGCCTCTTGTCAATGGTTTACAGGGAAGAATTGATTAT
TATTGGTCGGTATTGAAACCTGGTCAAACACTGCGAATAAGATCCAATGGGAATCTAATA
GCTCCATGGTATGGACACATTCTTTCAGGAGAGAGCCACGGAAGAATCCTGAAGACTGAT
TTAAAAAGGGGTAGCTGTACAGTGCAATGTCAGACAGAAAAAGGTGGCTTAAACACAACA
TTGCCATTCCAAAATGTAAGTAAGTATGCATTTGGAAACTGCTCGAAATATATTGGAGTA
AAGAGTCTCAAACTTGCAGTTGGTCTGAGGAATGTGCCTTCTAGATCTAGTAGAGGACTA
TTCGGGGCCATAGCGGGATTCATAGAGGGGGGTTGGTCAGGACTAGTTGCTGGTTGGTAT
GGATTCCAGCATTCAAATGACCAAGGGGTTGGTATGGCAGCAGATAGAGACTCAACCCAA
AAGGCAATTGATAAAATAACATCCAAAGTGAATAACATAGTCGATAAAATGAACAAACAG
TATGAAATTATTGATCATGAATTCAGTGAGGTTGAAACTAGACTTAACATGATCAATAAT
AAGATTGATGATCAAATTCAAGACATATGGGCATATAACGCAGAATTGCTAGTGCTGCTT
GAAAACCAGAAAACACTCGATGAGCATGATGCAAATGTAAACAATCTATATAATAAAGTG
AAGAGGGCATTAGGTTCCAATGCAGTGGAAGATGGGAAAGGATGTTTCGAGCTATACCAC
AAATGTGATGACCAGTGCATGGAGACAATTCGGAACGGGACCTACAACAGGAGGAAGTAT
CAAGAGGAATCAAAATTAGAAAGACAGAAAATAGAGGGGGTCAAGCTGGAATCTGAAGGA
ACTTACAAAATCCTCACCATTTATTCGACTGTCGCCTCATCTCTT
>gi|157379209|gb|CY023512.1| Influenza A virus (A/chicken/Shantou/20817/2005(H9N2)) segment 4 sequence
ATGGAAACAGTATCACTAATAACTATGCTACTAGTAGTAACAGTAAGCAATGCAGATAAA
ATCTGCATCGGCTACCAATCAACAAACTCCACAGAAACTGTAGACACACTAACAGAAAAC
AATGTCCCTGTGACACATGCCAAAGAATTGCTCCACACAGAGCACAATGGGATGCTGTGT
GCAACAAACTTGGGACATCCTCTTATTCTAGACACCTGTACCATTGAAGGACTAATCTAT
GGCAATCCTTCTTGTGATCTACTGTTGGGAGGAAGAGAATGGTCCTACATCGTCGAGAGA
CCATCGGCTGTTAATGGATTGTGTTACCCCGGGAATGTAGAAAATCTAGAAGAGCTAAGG
TCACTTTTTAGTTCTGCTAGTTCTTATCAAAGGATCCAGATTTTTCCAGACACAATCTGG
AATGTGTCTTACAGTGGGACAAGCAAAGCATGTTCAGATTCATTCTACAGAAGCATGAGA
TGGTTGACCCAAAAGAACAACGCTTACCCTATTCAAGACGCCCAATACACAAATAATCGA
GAAAAGAACATTCTTTTCATGTGGGGCATAAATCACCCACCCACCGATACTGCGCAGACA
AATCTGTACACAAGAACCGACACAACAACAAGTGTGGCAACAGAAGAAATAAATAGGACC
TTCAAACCATTGATAGGACCAAGGCCTCTTGTCAATGGTTTACAGGGAAGAATTGATTAT
TATTGGTCGGTATTGAAACCAGGTCAAACACTGCGAATAAGATCCAATGGGAATCTAATA
GCTCCATGGTATGGACACATTCTTTCAGGAGAGAGCCACGGAAGAATCCTGAAGACTGAT
TTAAAACGGGGTAGCTGTACAGTGCAATGTCAGACAGAAAAAGGCGGCTTAAACACAACA
TTGCCATTCCAAAATGTAAGTAAGTATGCATTTGGAAACTGCTCGAAATATGTTGGAGTA
AAGAGCCTCAAACTTGCAGTTGGTCTGAGGAATGTGCCTTCTAGATCTAGTAGAGGACTA
TTCGGGGCCATAGCTGGATTCATAGAGGGAGGTTGGTCAGGACTAGTTGCTGGTTGGTAT
GGATTCCAGCATTCAAATGACCAAGGGGTTGGTATGGCGGCAGATAGAGACTCAACCCAA
AAGGCAATTGATAAAATAACATCCAAAGTGAATAACATAGTCGATAAAATGAACAAACAG
TATGAAATTATTGATCATGAATTCAGCGAGGTTGAAACTAGACTTAACATGATCAATAAT
AAGATTGATGATCAAATTCAAGACATATGGGCATATAACGCAGAATTGCTAGTGCTGCTC
GAAAACCAGAAAACACTCGATGAGCATGATGCAAATGTAAACAATCTATATAATAAAGTG
AAGAGGGCATTAGGTTCCAATGCAGTGGAAGATGGGAAAGGATGTTTCGAGCTATACCAC
AAATGTGATGACCAGTGCATGGAGACAATTCGGAACGGGACCTACAATAGGAGGAAGTAT
CAAGAGGAATCAAAATTAGAAAGACAGAAAATAGAGGGGGTCAAGCTGGAATCTGAAGGA
ACTTACAAAATCCTCACCATTTATTCGACTGTCGCCTCATCTCTT
>gi|157379190|gb|CY023504.1| Influenza A virus (A/chicken/Shantou/19465/2005(H9N2)) segment 4 sequence
ATGGAAGTTGTATCACTAATAACTATACTACTAGTAGTAACAGTAAGCAATGCAGATAAA
ATCTGCATTGGCTACCAATCAACAAACTCCACAGAAACTGTAGACACGCTAACCGAAAAC
AATGTTCCTGTGACACATGCCAAAGAATTGCTTCACACAGAGCACAATGGGATGCTATGT
GCAACAAATCTGGGACGTCCTCTTATTCTAGACACCTGTACCATTGAAGGACTAATCTAT
GGCAACCCTTCTTGTGATCTACTGCTGGGAGGAAGAGAATGGTCCTATATTGTCGAAAGA
CCATCGGCTGTTAATGGATTGTGTTACCCCGGAAATGTAGAAAACCTAGAAGAACTAAGG
TCACTTTTTAGCTCTGCTAGTTCTTACCAAAGAATCCAGATCTTCCCAGACACAATCTGG
AATGTGTCTTACAGTGGCACAAGCAAAGCATGTTCAGATTCATTCTACAGAAGTATGAGG
TGGTTGACTCAAAAGAACAACGCTTACCCTGTTCAGGACGCCCAATACACAAATAATAGA
GGAAGGAACATCCTTTTCATGTGGGGCATAAATCACCCACCCACTGATACTGCGCAGACA
AATCTGTACACAAGGACTGACACAACAACAAGTGTGGCGACAGAAGATATAAATAGGACC
TTCAAACCATTGATAGGGCCAAGGCCTCTTGTCAATGGTCTGCAAGGAAGGATTGATTAT
TATTGGGCGGTATTGAAACCAGGTCAGACATTGCGAGTAAGATCCAACGGGAATCTAATC
GCTCCATGGTATGGACATATTCTTTCAGGGGAGAGTCACGGAAGAATCCTGAAAACGGAT
TTAAACAGTGGTAACTGTGTAGTGCAATGTCAAACAGAAAGGGGTGGCTTGAATACTACA
TTGCCATTCCACAACGTAAGTAAGTACGCATTTGGAAACTGCCCAAAATATGTTGGAGTA
AAGAGTCTTAAATTGGCAGTCGGTCTGAGGAATGTGCCTGCTAGATCAAGTAGAGGACTA
TTTGGAGCCATAGCTGGTTTCATTGAGGGAGGTTGGTCAGGATTAGTTGCTGGTTGGTAC
GGGTTCCAGCATTCAAATGATCAAGGAACTGGTATGGCTGCAGATAGAGACTCAACTCAA
AAGGCAATTGACAAAATAACGTCCAAAGTAAATAATATAGTCGATAAAATGAACAAACAG
TATGAAATTATCGATCATGAATTCAGCGAGGTTGAAACTAGACTCAATATGATCAATAAT
AAGATTGATGACCAAATTCAAGACATATGGGCATATAACGCAGAATTGCTAGTACTGCTT
GAAAATCAGAAAACGCTCGATGAGCATGATGCAAATGTAAACAATCTATATAACAAAGTG
AAGAGGGCACTGGGTTCCAATGCAGTGGAAGATGGGAAAGGATGCTTCGAGCTATACCAT
AAATGCGATGACCAGTGCATGGAGACAATTCGAAACGGGACCTATAACAGAAGAAAGTAT
AAAGAGGAATCAAGACTAGAGAGACAGAAAATAGAAGGGGTCAAACTGGAATCTGAAGGA
ACCTACAAAATCCTCACAATTTATTCGACTGTC
>gi|157379172|gb|CY023496.1| Influenza A virus (A/chicken/Shantou/17139/2005(H9N2)) segment 4 sequence
ATGGAAACAGTATCACTAATAACTATGCTACTAGTAGTAACAGTAAGCAATGCAGATAAA
ATCTGCATCGGCTACCAATCAACAAACTCCACAGAAACTGTAGACACACTAACAGAAAAC
AATGTCCCTGTGACACATGCCAAAGAATTGCTCCACACAGAGCACAATGGGATGCTGTGT
GCAACAAACTTGGGACATCCTCTTATTCTAGACACCTGTACCATTGAAGGACTAATCTAT
GGCAATCCTTCTTGTGATCTACTGTTGGGAGGAAGAGAATGGTCCTACATCGTCGAGAGA
CCATCGGCTGTTAATGGATTGTGTTACCCCGGGAATGTAGAAAATCTAGAAGAGCTAAGG
TCACTTTTTAGTTCTGCTAGTTCTTATCAAAGGATCCAGATTTTTCCAGACACAATCTGG
AATGTGTCTTACAGTGGGACAAGCAAAGCATGTTCAGATTCATTCTACAGAAGCATGAGA
TGGTTGACCCAAAAGAACAACGCTTACCCTATTCAAGACGTCCAATACACAAATAATCGA
GAAAAGAACATTCTTTTCATGTGGGGCATAAATCACCCACCCACCGATACTGCGCAGACA
AATCTGTACACAAGAACCGACACAACAACAAGTGTGGCAACAGAAGAAATAAATAGGACC
TTCAAACCATTGATAGGACCAAGGCCTCTTGTCAATGGTTTACAGGGAAGAATTGATTAT
TATTGGTCGGTATTGAAACCAGGTCAAACACTGCGAATAAGATCCAATGGGAATCTAATA
GCTCCATGGTATGGACACATTCTTTCAGGAGAGAGCCACGGAAGAATCCTGAAGACTGAT
TTAAAAAGGGGTAGCTGTACAGTGCAATGTCAGACAGAAAAAGGTGGCTTAAACACAACA
TTGCCATTCCAAAATGTAAGTAAGTATGCATTTGGAAACTGCTCGAAATATGTTGGAGTA
AAGAGTCTCAAACTTGCAGTTGGTCTGAGGAATGTGCCTTCTAGATCTAGTAGAGGACTA
TTCGGGGCCATAGCTGGATTCATAGAGGGAGGTTGGTCAGGACTAGTTGCTGGTTGGTAT
GGATTCCAGCATTCAAATGACCAAGGGGTTGGTATGGCAGCAGATAGAGACTCAACCCAA
AAGGCAATTGATAAAATAACATCCAAAGTGAATAACATAGTCGATAAAATGAACAAACAG
TATGAAATTATTGATCATGAATTCAGTGAGGTTGAAACTAGACTTAACATGATCAATAAT
AAGATTGATGATCAAATTCAAGACATATGGGCATATAACGCAGAATTGCTAGTACTGCTT
GAAAACCAGAAAACACTCGATGAGCATGATGCAAATGTAAACAATCTATATAATAAAGTG
AAGAGGGCATTAGGTTCCAATGCAGTGGAAGATGGGAAAGGATGTTTCGAGCTATACCAC
AAATGTGATGACCAGTGCATGGAGACAATTCGAAACGGGACCTACAACAGGAGGAAGTAT
CAAGAGGAATCAAAATTAGAAAGACAGAAAATAGAGGGGGTCAAGCTGGAGTCTGAAGGA
ACTTACAAAATCCTCACCATTTATTCGACTGTCGCCTCATCTCTT
>gi|157379153|gb|CY023488.1| Influenza A virus (A/chicken/Shantou/14907/2005(H9N2)) segment 4 sequence
ATGGAAACAGTATCACTAATAACTATGCTACTAGTAGTAACAGTAAGCAATGCAGATAAA
ATCTGCATCGGCTACCAATCAACAAACTCCACAGAAACTGTAGACACACTAACAGAAAAC
AATGTCCCTGTGACACATGCCAAAGAATTGCTCCACACAGAGCACAATGGGATGCTGTGT
GCAACAAACTTGGGACATCCTCTTATTCTAGACACCTGTACCATTGAAGGACTAATCTAT
GGCAATCCTTCTTGTGATCTACTGTTGGGAGGAAGAGAATGGTCCTACATCGTCGAGAGA
CCATCGGCTGTTAATGGATTGTGTTACCCCGGGAATGTAGAAAATCTAGAAGAGCTAAGG
TCACTTTTTAGTTCTGCTAGTTCTTATCAAAGGATCCAGATTTTTCCAGACACAATCTGG
AATGTGTCTTACAGTGGGACAAGCAAAGCATGTTCAGATTCATTCTACAGAAGCATGAGA
TGGTTGACCCAAAAGAACAACGCTTACCCTATTCAAGACGCCCAATACACAAATAATCGA
GAAAAGAACATTCTTTTCATGTGGGGCATAAATCACCCACCCACCGATACTGCGCAGACA
AATCTGTACACAAGAACCGACACAACAACAAGTGTGGCAACAGAAGAAATAAATAGGACC
TTTAAACCATTGATAGGACCAAGGCCTCTTGTCAATGGTTTACAGGGAAGAATTGATTAT
TATTGGTCGGTATTGAAACCAGGTCAAACACTGCGAATAAGATCCAATGGGAATCTAATA
GCTCCATGGTATGGACACATTCTTTCAGGAGAGAGCCACGGAAGAATACTGAAGACTGAT
TTAAAAAGGGGTAGCTGTACAGTACAATGTCAGACAGAAAAAGGTGGCTTAAACACAACA
TTGCCATTCCAAAATGTAAGTAAGTATGCATTTGGAAACTGCTCGAAATATGTTGGAGTA
AAGAGTCTCAAACTTGCAGTTGGTCTGAGGAATGTGCCTTCTAGATCTAGTAGAGGACTA
TTCGGGGCCATAGCTGGATTCATAGAGGGAGGTTGGTCAGGACTAGTTGCTGGTTGGTAT
GGATTCCAGCATTCAAATGACCAAGGGGTTGGTATGGCAGCAGATAGAGACTCAACCCAA
AAGGCAATTGATAAAATAACATCCAAAGTGAATAACATAGTCGATAAAATGAACAAACAG
TATGAAATTATTGATCATGAATTCAGTGAGGTTGAAACTAGACTTAACATGATCAATAAT
AAGATTGATGATCAAATTCAAGACATATGGGCATATAACGCAGAATTGCTAGTGCTGCTT
GAAAACCAGAAAACACTCGATGAGCATGATGCAAATGTAAACAATCTATATAATAAAGTG
AAGAGGGCATTAGGTTCCAATGCAGTGGAAGATGGGAAAGGATGTTTCGAGCTATACCAC
AAATGTGATGACCAGTGCATGGAGACAATTCGGAACGGGACCTACAACAGGAGGAAGTAT
CAAGAGGAATCAAAATTAGAAAGACAGAAAATAGAGGGGGTCAAGCTGGAATCTGAAGGA
ACTTACAAAATCCTCACCATTTATTCGACTGTCGCCTCATCTCTT
>gi|157379134|gb|CY023480.1| Influenza A virus (A/chicken/Shantou/9909/2005(H9N2)) segment 4 sequence
ATGGAAACAGTATCACTAATAACTATGCTACTAGTAGTAACAGTAAGCAATGCAGATAAA
ATCTGCATCGGCTACCAATCAACAAACTCCACAGAAACTGTAGACACACTAACAGAAAAC
AATGTCCCTGTGACACATGCCAAAGAATTGCTCCACACAGAGCACAATGGGATGCTGTGT
GCAACAAACTTGGGACATCCTCTTATTCTAGACACCTGTACCATTGAAGGACTAATCTAT
GGCAATCCTTCTTGTGATCTACTGTTGGGAGGAAGAGAATGGTCCTACATCGTCGAGAGA
CCATCGGCTGTTAATGGATTGTGTTACCCCGGGAATGTAGAAAATCTAGAAGAGCTAAGG
TCACTTTTTAGTTCTGCTAGTTCTTATCAAAGGATCCAGATTTTTCCAGACACAATCTGG
AATGTGTCTTACAGTGGGACAAGCAAAGCATGTTCAGATTCATTCTACAGAAGCATGAGA
TGGTTGACCCAAAAGAACAACGCTTACCCTATTCAAGACGCCCAATACACAAATAATCGA
GAAAAGAACATTCTTTTCATGTGGGGCATAAATCACCCACCCACCGATACTGCGCAGACA
AATCTGTACACAAGAACCGACACAACAACAAGTGTGGCAACAGAAGAAATAAATAGGACC
TTCAAACCATTGATAGGACCAAGGCCTCTTGTCAATGGTTTACAGGGAAGAATTGATTAT
TATTGGTCGGTATTGAAACCAGGTCAGACACTGCGAATAAGATCCAATGGGAATCTAATC
GCTCCATGGTATGGACACATTCTTTCAGGGGAGAGTCACGGAAGAATCCTGAAAACGGAT
TTAAACAGTGGTAACTGTGTAGTGCAATGTCAAACAGAAAGAGGTGGCTTGAATACTACA
TTGCCATTCCACAACGTAAGTAAGTACGCATTTGGAAACTGCTCAAAATATGTTGGAGTA
AAGAGTCTCAAATTGGCAGTCGGTCTGAGGAATGTGCCTGCTAGATCAAGTAGAGGACTA
TTTGGAGCCATAGCTGGTTTCATAGAGGGAGGTTGGTCAGGATTAGTTGCTGGTTGGTAC
GGGTTCCAGCATTCAAATGATCAAGGAACTGGTATGGCTGCAGATAGAGACTCAACTCAA
AAGGCAATTGACAAAATAACGTCCAAGGTGAATAATATAGTCGATAAAATGAACAAACAG
TATGAAATTATCGATCATGAATTCAGCGAGGTTGAAACTAGACTCAATATGATCAATAAT
AAGATTGATGACCAAATTCAAGACATATGGGCATATAACGCAGAATTGCTAGTACTGCTT
GAAAATCAGAAAACGCTCGATGAGCATGATGCAAATGTAAACAATCTATATAACAAAGTG
AAGAGGGCACTGGGTTCCAATGCAGTGGAAGATGGGAAAGGATGCTTTGAGCTATACCAT
AAATGCGATGACCAGTGCATGGAGACAATTCGAAACGGGACCTATAACAGAAGAAAGTAT
CAAGAGGAATCAAGACTAGAGAGACAGAAAATAGAAGGGGTCAAGCTGGAATCTGAAGGA
ACCTACAAAATCCTCACCATTTATTCGACTGTCGCCTCATCTCTT
>gi|157379115|gb|CY023472.1| Influenza A virus (A/chicken/Shantou/6781/2005(H9N2)) segment 4 sequence
ATGGAAGTAATATCACTAATAACTATACTACTAGTAGTAACAGTAAGCAATGCAGATAAA
ATCTGCATTGGCTATCAATCAACAAACTCCACAGAAACTGTAGACACGCTAACCGAAAAC
AATGTTCCAGTGACACATGCCAAAGAATTGCTTCACACAGAGCACAATGGGATGCTATGT
GCAACAAATCTGGGACGTCCTCTTATTCTAGACACCTGTACCATTGAAGGACTAATCTAT
GGCAACCCTTCTTGTGATCTACTGCTGGGAGGAAGAGAATGGTCCTACATTGTCGAAAGA
CCATCGGCTGTTAATGGATTGTGTTACCCCGGAAATGTAGAAAACCTAGAAGAACTAAGG
TCACTTTTTAGCTCTGCTAGTTCTTATCAAAGAATCCAGATCTTCCCAGACACAATCTGG
AATGTGTCTTACAGTGGCACAAGCAAAGCATGTTCAGATTCATTCTACAGAAGTATGAGG
TGGTTGACTCAAAAGAACAATGCTTACCCTGTTCAAGACGCCCAATACACAAATAATAGA
GGGAGGAACATTCTTTTCATGTGGGGCATAAATCACCCACCCACTGATACTGCGCAGACA
AATCTGTACACAAGGACTGACACAACAACAAGTGTGGCGACAGAAGATATAAATAGGACC
TTCAAACCATTGATAGGGCCAAGGCCTCTTGTCAATGGTCTGCAAGGAAGAATTGATTAT
TATTGGGCGGTATTGAAACCAGGTCAGACATTGCGAGTAAGATCCAACGGGAATCTAATC
GCTCCATGGTATGGACACATTCTTTCAGGGGAGAGTCACGGAAGAATCCTGAAAACGGAT
TTAAACAGTGGTAACTGTGTAGTGCAATGTCAAACAGAAAGAGGTGGCTTGAATACTACA
TTGCCATTCCACAACGTAAGTAAGTACGCATTTGGAAACTGCCCAAAATATGTTGGAGTA
AAGAGTCTCAAATTGGCAGTCGGTTTGAGGAATGTGCCTGCTAGATCAAGTAGAGGACTA
TTTGGAGCCATAGCTGGCTTCATAGAGGGAGGTTGGTCAGGATTAGTTGCTGGTTGGTAC
GGATTCCAGCATTCAAATGATCAAGGAACTGGTATGGCTGCAGATAGAGACTCAACTCAA
AAGGCAATTGACAAAATAACGTCCAAAGTAAATAATATAGTCGATAAAATGAACAAACAG
TATGAAATTATCGATCATGAATTCAGCGAGGTTGAAACTAGGCTCAATATGATCAATAAT
AAGATTGATGACCAAATTCAAGACATATGGGCATATAACGCAGAATTGCTAGTACTGCTT
GAAAATCAGAAAACGCTCGATGAGCATGATGCAAATGTAAACAATCTATATAACAAAGTG
AAGAGAGCACTGGGTTCCAATGCAGTGGAAGATGGGAAAGGATGCTTCGAGCTATACCAT
AAATGCGATGACCAGTGCATGGAGACAATTCGAAACGGGACCTATAACAGAAGAAAGTAT
AAAGAGGAATCAAGACTAGAGAGACAGAAAATAGAAGGGGTCAAACTGGAATCTGAAGGA
ACCTACAAAATCCTTACCATTTATTCGACTGTCGCCTCATCTCTT
>gi|157379096|gb|CY023464.1| Influenza A virus (A/chicken/Shantou/5269/2005(H9N2)) segment 4 sequence
ATGGAAGTAGTATCACTAATAACTATACTACTAGTAGTAACAGTAAGCAATGCAGATAAA
ATCTGCATTGGCTATCAATCAACAAACTCCACAGAAACTGTAGACACGCTAACCGAAAAC
AATGTTCCAGTGACACATGCCAAAGAATTGCTTCACACAGAGCACAATGGGATGCTATGT
GCAACAAATCTGGGACGTCCTCTTATTCTAGACACCTGTACCATTGAAGGACTAATCTAT
GGCAACCCTTCTTGTGATCTACTGCTGGGAGGAAGAGAATGGTCCTACATTGTCGAAAGA
CCATCGGCTGTTAATGGATTGTGTTACCCCGGAAATGTAGAAAACCTAGAAGAACTAAGG
TCACTTTTTAGCTCTGCTAGTTCTTATCAAAGAATCCAGATCTTCCCAGACACAATCTGG
AATGTGTCTTACAGTGGCACAAGCAAAGCATGTTCAGATTCATTCTACAGAAGTATGAGG
TGGTTGACTCAAAAGAACAATGCTTACCCTGTTCAAGACGCCCAATACACAAATAATAGA
GGGAGGAACATTCTTTTCATGTGGGGCATAAATCACCCACCCACTGATACTGCGCAGACA
AATCTGTACACAAGGACTGACACAACAACAAGTGTGGCGACAGAAGATATAAATAGGACC
TTCAAACCATTGATAGGGCCAAGGCCTCTTGTCAATGGTCTGCAAGGAAGAATTGATTAT
TATTGGGCGGTATTGAAACCAGGTCAGACATTGCGAGTAAGATCCAACGGGAATCTAATC
GCTCCATGGTATGGACACATTCTTTCAGGGGAGAGTCACGGAAGAATCCTGAAAACGGAT
TTAAACAGTGGTAACTGTGTAGTGCAATGTCAAACAGAAAGAGGTGGCTTGAATACTACA
TTGCCATTCCACAACGTAAGTAAGTACGCATTTGGAAACTGCCCAAAATATGTTGGAGTA
AAGAGTCTCAAATTGGCAGTCGGTTTGAGGAATGTGCCTGCTAGATCAAGTAGAGGACTA
TTTGGAGCCATAGCTGGCTTCATAGAGGGAGGTTGGTCAGGATTAGTTGCTGGTTGGTAC
GGATTCCAGCATTCAAATGATCAAGGAACTGGTATGGCTGCAGATAGAGACTCAACTCAA
AAGGCAATTGACAAAATAACGTCCAAAGTAAATAATATAGTCGATAAAATGAACAAACAG
TATGAAATTATCGATCATGAATTCAGCGAGGTTGAAACTAGGCTCAATATGATCAATAAT
AAGATTGATGACCAAATTCAAGACATATGGGCATATAACGCAGAATTGCTAGTACTGCTT
GAAAATCAGAAAACGCTCGATGAGCATGATGCAAATGTAAACAATCTATATAACAAAGTG
AAGAGAGCACTGGGTTCCAATGCAGTGGAAGATGGGAAAGGATGCTTCGAGCTATACCAT
AAATGCGATGACCAGTGCATGGAGACAATTCGAAACGGGACCTATAACAGAAGAAAGTAT
AAAGAGGAATCAAGACTAGAGAGACAGAAAATAGAAGGGGTCAAACTGGAATCTGAAGGA
ACCTACAAAATCCTTACCATTTATTCGACTGTCGCCTCATCTCTT
>gi|157379077|gb|CY023456.1| Influenza A virus (A/silky chicken/Shantou/3581/2005(H9N2)) segment 4 sequence
ATGGAAACATTATCAATAATAACTATACTACTAGTGATAACAGTAAGCTATGCAGATAAA
ATCTGCATCGGTTACCAATCAACAAACTCCACAGAAACTGTAGACACACTAACAGAAAAC
AATGTCCCTGTGACACATGCCAAAGAATTGCTTCACACAGAGCACAATGGGATGCTGTGT
GCAACAGATCTGGGACATCCCCTTATTCTAGACACCTGTACCATTGAAGGACTAATCTAT
GGCAACCCTTCTTGTGATCTACTGTTGGGAGGAAGGGAATGGTCCTACATCGTCGAAAGA
CCATCGGCTGTTAATGGATTGTGTTACCCCGGGAATGTGGAAAACCTAGAAGAACTAAGG
TCACTTTTTAGTTCTGCTAGTTCTTACCAAAGGATCCAAATCTTTCCAGACACAATCTGG
AATGTGTCTTACAGTGGGACAAGCAAGGCATGTTCAGATTCATTCTACAGAAGCATGAGA
TGGTTGACCCAAAAGAATAACGCTTACCCTGTCCAAGATGCCCAATACACAAATAACCGA
GGGAAGAACATCCTTTTCATGTGGGGCATAAATCACCCACCCACTGACACAGCGCAGACA
AATCTGTACACAAGGACTGACACAACAACAAGTGTGGCAACAGAAGATATAAATAGGACC
TTCAAACCATTGATAGGGCCAAGGCCCCTTGTCAATGGTCTACAGGGAAGAATTGATTAT
TATTGGTCGGTATTGAAACCTGGTCAAACACTGCGCGTAAGGTCCAATGGGAATCTAATC
GCTCCATGGTATGGACACATTCTCTCAGGAGAGAGCCATGGAAGAATCCTGAAGACTGAT
TTAAAAAGTGGTCACTGTGCGGTGCAATGTCAGACAGAAAAAGGTGGCTTAAATACAACA
TTGCCATTCCAAAATGTGAGTAGGTATGCATTTGGAAACTGCCCGAAATATGTTGGAATA
AAGAGTCTCAAACTGGCAGTCGGTCTGAGGAATGTGCCTGCTAGATCAAGTAGAGGACTA
TTCGGGGCCATAGCTGGATTCATAGAGGGAGGCTGGTCAGGGCTAGTTGCTGGTTGGTAT
GGGTTCCAGCATTCTAATGATCAAGGGGTTGGTATGGCAGCAGATAGAGACTCAACTCAA
AAGGCAGTTGACAAAATAACATCTAAAGTGAATAACATAGTCGATAAAATGAACAAACAA
TATGAAATTATTGACCATGAATTCAGCGAAGTTGAAACTAGACTCAACATGATCAATAAT
AAGATTGATGACCAAATCCAAGACATATGGGCATATAACGCAGAATTGCTAGTGCTGCTT
GAAAACCAGAAAACACTCGATGAGCATGATGCGAATGTAAACAATCTATATAATAAAGTG
AAGAGGGCATTGGGCTCCAATGCAGTGGAAGATGGGAAAGGATGTTTCGAGTTATACCAT
AAATGTGATGACCAGTGCATGGAGACAATTCGGAACGGGACATACAACAGGAGGAAGTAT
AAAGAGGAATCCAATTTGGAAAGACAGAAAATAGAAGGGGTCAAACTGGAATCTGAAGGA
ACTTACAAAATCCTCACCATTTATTCGACTGTCGCCTCATCTCTT
>gi|157379059|gb|CY023448.1| Influenza A virus (A/partridge/Shantou/49/2002(H9N2)) segment 4 sequence
GATAAAATCTGCATCGGTTACCAATCAACAAACTCCACAGAAACAGTAGACACGCTAACA
GAAAACAATGTCCCTGTGACACATGCCAAAGAATTGCTCCACACAGAGCACAATGGGATG
CTGTGTGCAACAAATCTGGGACACCCTCTTATTCTAGACACCTGTACCATTGAAGGACTA
ATCTATGGCAACCCTTCTTGTGATCTACTGTTGGGAGGAAGAGAATGGTCCTACATCGTC
GAAAGACCATCGGCTGTTAATGGATTGTGTTACCCCGGGAATGTAGAAAACCTAGAAGAA
CTAAGGTCACTTTTTAGTTCTGCTAGTTCTTACCAAAGGATCCAGATCTTTCCAGACACA
ATCTGGAATGTGTCTTACAGTGGGACAAGCAAAGCATGTTCAGATTCATTCTACAGAAGC
ATGAGATGGTTGACCCAAAAGAACAACGCTTACCCTATTCAAGACGCCCAATACACAAAT
AATCGAGGGAAAAACATTCTTTTCATGTGGGGCATAAATCACCCACCCACCGATACAGCG
CAGACAAATCTGTACACAAGGACTGACACAACAACAAGTGTGGCAACAGAAGATATAAAT
AGGACCTTCAAACCATTGATAGGGCCAAGGCCTCTTGTCAATGGTCTACAGGGAAGAATT
GATTATTATTGGTCGGTATTGAAACCAGGTCAAACACTGCGAGTACGGTCCAATGGGAAT
CTAATCGCTCCATGGTATGGACACATTCTTTCAGGAGAGAGCCATGGAAGAATCCTGAAG
ACTGATTTAAAAAGTGGTAACTGTGCAGTGCAATGTCAGACAGAAAAAGGTGGCTTGAAT
ACAACATTGCCATTCCAAAATGTAAGTAAGTACGCATTTGGAAACTGCCCGAAATATGTT
GGAGTAAAGAGTCTCAAACTGGCAGTTGGTCTGAGGAATGTGCCTGCCAGATCAAGTAGA
GGACTATTCGGGGCCATAGCTGGATTCATAGAGGGAGGTTGGTCAGGGCTAGTTGCTGGT
TGGTATGGGTTCCAGCATTCAAATGATCAAGGGGTTGGTATGGCAGCAGATAGAGACTCA
ACTCAAAGGGCAATTGACAAAATAACATCCAAAGTTAATAACATAGTCGATAAAATGAAC
AAACAGTATGAAATTATTGATCATGAATTCAGCGAAGTTGAAAATAGACTCAACATGATC
AATAATAAGATTGATGACCAAATCCAAGACATATGGGCATATAACGCAGAATTGCTAGTG
CTGCTTGAAAACCAGAAAACACTCGATGAGCATGATGCGAATGTAAACAATCTATATAAT
AAAGTGAAGAGGGCATTGGGTTCCAATGCAGTGGAAGATGGGAAAGGATGTTTCGAGCTA
TACCATAAATGTGATGACCAGTGCATGGAGACAATTCGAAACGGGACCTACAACAGGAGG
AAGTATAAAGAGGAATCCAAATTAGAAAGACAGAAAATAGAAGGGGTCAAGCTGGAATCT
GAAGGAACTTACAAAATCCTCACCATT
>gi|157379040|gb|CY023440.1| Influenza A virus (A/silky chicken/Shantou/2131/2005(H9N2)) segment 4 sequence
ATGGAAGTAGTATCACTAATAACTATACTACTAGTAGTAACAGTAAGCAATGCAGATAAA
ATATGCATTGGCTATCAATCAACAAACTCCACAGAAACTGTAGACACGCTGACCGAAAAC
AATGTTCCTGTGACACATGCCAAAGAATTGCTTCACACAGAGCACAATGGGATGCTATGT
GCAACAAATCTGGGACGTCCTCTTATTCTAGACACCTGTACCATTGAAGGACTAATCTAT
GGCAACCCTTCTTGTGATCTACTGCTGGGAGGAAGAGAATGGTCCTATATTGTCGAAAGA
CCATCGGCTGTTAATGGATTGTGTTACCCCGGGAATGTAGAAAACCTAGAAGAACTAAGG
TCACTTTTTAGCTCTGCTAGGTCTTACCAAAGAATCCAGATCTTCCCAGACACAATCTGG
AATGTGTCTTACAGTGGAACAAGCAAAGCATGTTCAGATTCATTCTACAGAAGCATGAGG
TGGTTGACTCAAAAGAACAACGCTTACCCTGTTCAAGACGCCCAATACACAAATAATAGA
GGAAGGAACATTCTTTTCATGTGGGGCATAAATCACCCACCCACTGATACTGCGCAGACA
AATCTGTACACAAGGACTGACACAACAACAAGTGTGGCGACAGAAGATATAAACAGGACC
TTCAAACCATTGATAGGGCCAAGGCCTCTTGTCAATGGTCTGCAAGGAAGGATTGATTAT
TATTGGGCGGTATTGAAACCAGGTCAGACATTACGAATAAGATCCAACGGGAATCTAATC
GCTCCATGGTATGGACACATTCTTTCAGGGGAGAGTCACGGAAGAATCTTGAAAACGGAT
TTAAACAGTGGTAACTGTGTAGTGCAATGTCAAACAGAAAGAGGTGGCTTGAATACTACA
TTGCCATTCCACAACGTAAGTAAGTACGCATTTGGAAACTGCCCAAAATATGTTGGAGTA
AAGAGTCTCAAATTGGCAGTCGGTCTGAGGAATGTGCCTGCTAGATCAAGTAGAGGACTA
TTTGGAGCCATAGCTGGCTTCATAGAGGGAGGTTGGTCAGGATTAGTTGCTGGTTGGTAT
GGTTTCCAGCATTCAAATGATCAAGGAACTGGTATGGCTGCAGATAGAGACTCAACTCAA
AAAGCAATTGACAAAATAACGTCCAAAGTAAATAATATAGTCGATAAAATGAACAAACAG
TATGAAATTATCGATCATGAATTCAGCGAGGTTGAAACTAGACTCAATATGATCAATAAT
AAGATTGATGACCAAATTCAAGACATATGGGCATATAATGCAGAATTGCTAGTACTGCTT
GAAAATCAGAAAACGCTCGATGAGCATGATGCAAATGTAAACAATCTATATAACAAAGTG
AAGAGGGCACTGGGTTCCAATGCAGTGGAAGATGGAAAAGGGTGCTTCGAGCTATACCAT
AAATGCGATGACCAGTGCATGGAGACAATTCGAAACGGGACCTATAACAGAAGAAAGTAT
AAAGAGGAATCAAGACTAGAGAGACAGAAAATAGAAGGGGTCAAACTGGAATCTGAAGGA
ACCTACAAAATCCTCACCATTTATTCGACTGTCGTC
>gi|157379022|gb|CY023432.1| Influenza A virus (A/silky chicken/Shantou/1169/2005(H9N2)) segment 4 sequence
ATGGAAGTAGTATCACTAATAACTATACTACTAGTGGTAACAGTAAGCAATGCAGATAAA
ATCTGCATTGGCTACCAATCAACAAACTCAACAGAAACTGTAGACACGCTAACCGAAAAC
AATGTTCCTGTGACACATGCCAAAGAATTGCTTCACACAGAGCACAATGGGATGCTATGT
GCAACAAATCTGGGACGCCCTCTTATTCTAGACACCTGTACCATTGAAGGACTCATCTAT
GGCAACCCTTCTTGTGATCTACTGCTGGGAGGAAGAGAATGGTCCTATATTGTCGAAAGA
CCATCGGCTGTTAATGGATTGTGTTACCCCGGAATTGTAGAAAACCTGGAAGAACTAAGG
TCACTTTTTAGCTCTGCTAGTTCTTACCAAAGAATCCAGATCTTCCCAGACACAATCTGG
AATGTGTCTTACAGTGGAACAAGCAAAGCATGTTCAGATTCATTCTACAGAAGCATGAGG
TGGTTGACTCAAAAGAACAACGCTTACCCTGTTCAAGACGCCCAATACACAAATAATAGA
GGAAGGAACATTCTTTTCATGTGGGGCATAAATCACCCACCCACTGATACTGCGCAGACA
AATCTGTACACAAGGACTGACACAACAACAAGTGTGGCGACAGAAGATATAAATAGGACC
TTCAAACCATTGATAGGGCCAAGGCCTCTTGTCAATGGTCTGCAAGGAAGGATTGATTAT
TATTGGGCGGTATTGAAACCAGGTCAGACATTGCGAGTAAGATCCAACGGGAATCTAATC
GCTCCATGGTATGGACACATTCTTTCAGGGGAGAGTCACGGAAGAATCCTGAAAACGGAT
TTAAACAGTGGTAACTGTGTAGTGCAATGTCAAACAGAAAGAGGTGGCTTAAATACTACA
TTGCCATTCCACAACGTAAGTAAGTACGCATTTGGAAACTGCCCAAAATATGTTGGAGTA
AAGAGTCTCAAATTGGCAGTCGGTCTGAGGAATGTGCCTGCTAGATCAAGTAGAGGACTA
TTTGGAGCCATAGCTGGTTTCATAGAGGGAGGTTGGTCAGGATTAGTTGCTGGTTGGTAT
GGGTTCCAGCATTCAAATGATCAAGGAACTGGTATGGCGGCAGATAGAGACTCAACTCAA
AAGGCAATTGACAAAATAACGTCCAAAGTAAATAATATAGTCGATAAAATGAACAAACAG
TATGAAATTATCGATCATGAATTCAGCGAGGTTGAAACTAGACTCAATATGATCAATAAT
AAGATTGATGACCAAATTCAAGACATATGGGCATATAACGCAGAATTGCTAGTACTGCTT
GAAAATCAGAAAACGCTCGATGAGCATGATGCAAATGTAAACAATCTATATAACAAAGTG
AAGAGGGCACTGGGTTCCAATGCAATGGAAGATGGGAAAGGATGCTTCGAGCTATACCAT
AAATGCGATGACCAGTGCATGGAGACAATTCGAAACGGGACCTATAACAGAAGAAAGTAT
AAAGAGGAATCAAGACTAGAGAGACAGAAAATAGAAGGGGTCAAACTGGAATCTGAAGGA
ACCTACAAAATCCTCACCATTTATTCGACTGTCGCCTCATCTCTT
>gi|157379003|gb|CY023424.1| Influenza A virus (A/silky chicken/Shantou/459/2005(H9N2)) segment 4 sequence
ATGGAAGTAGTATCACTAATAACTATACTACTAATAGTAACAGTAAGCAATGCAGATAAA
ATCTGCATTGGCTACCAATCAACAAACTCCACAGAAACTGTAGACACGCTAACCGAAAAC
AATGTTCCTGTGACACATGCCAAAGAATTGCTTCACACAGAGCACAATGGGATGCTATGT
GCAACAAATCTGGGACGTCCTCTTATTCTAGACACCTGTACCATTGAAGGGCTAATCTAT
GGCAACCCTTCTTGTGATCTACTGCTGGGAGGAAGAGAATGGTCCTATATTGTCGAAAGA
CCATCGGCTGTTAATGGATTGTGTTACCCCGGAAATGTAGAAAACCTAGAAGAACTAAGG
TCACTTTTTAGCTCTGCTAGTTCTTACCAGAGAATCCAGATCTTCCCAGACACAATCTGG
AATGTGTCTTACAGTGGAACAAGCAAAGCATGTTCAGATTCATTCTACAGAAGCATGAGG
TGGTTGACTCAAAAGAACAACGCTTACCCTGTTCAAGACGCCCAATACACAAATAATAGA
GGAAGGAACATTCTTTTCATGTGGGGCATAAATCACCCACCCACTGATACTGCGCAGACA
AATCTGTACACAAGGACTGACACAACAACAAGTGTGGCGACAGAAGATATAAATAGGACC
TTCAAACCATTGATAGGGCCAAGGCCTCTTGTCAATGGTCTGCAAGGAAGAATTGATTAT
TATTGGGCGATATTGAAACCAGGTCAGACATTGCGAGTAAGATCCAACGGGAATCTAATC
GCTCCATGGTATGGACACATTCTTTCAGGGGAGAGTCACGGAAGAATCATGAAAACGGAT
TTAAACAGTGGTAACTGTGTAGTGCAATGTCAAACAGAAAGAGGTGGCTTGAATACTACA
TTGCCATTCCACAACGTAAGTAAGTACGCATTTGGAAACTGCCCAAAATATGTTGGAGTA
AAGAGTCTCAAATTGGCAGTCGGTCTGAGGAATGTGCCTGCTAGATCAAGTAGAGGACTA
TTTGGAGCCATAGCTGGTTTCATAGAGGGAGGTTGGTCAGGATTAGTTGCTGGTTGGTAT
GGGTTCCAGCACTCAAATGATCAAGGAACTGGTATGGCTGCAGATAGAGACTCAACTCAA
AAGGCAATTGACAAAATAACGTCCAAAGTAAATAATATAGTCGATAAAATGAACAAACAG
TATGAAATTATCGATCATGAATTCAGCGAGGTTGAAACTAGACTCAATATGATCAATAAT
AAGATTGATGACCAAATTCAAGACATATGGGCATATAATGCAGAATTGCTAGTACTGCTT
GAAAATCAGAAAACGCTCGATGAGCATGATGCAAATGTAAACAATCTATATAACAAAGTG
AAGAGGGCACTGGGTTCCAATGCAGTGGAAGATGGGAAAGGATGCTTCGAGCTATACCAT
AAATGCGATGACCAGTGCATGGAGACAATTCGAAACGGGACCTATAACAGAAGAAAGTAT
AAAGAGGAATCAAGACTAGAGAGACAGAAAATAGAAGGGGTCAAACTGGAATCTGAAGGA
ACCTACAAAATCCTCACCATTTATTCGACTGTCGCCTCATCTCTT
>gi|157378984|gb|CY023416.1| Influenza A virus (A/chicken/Shantou/55/2005(H9N2)) segment 4 sequence
ATGGAAACATTATCAATAATAACTATACTACTAGTGATAACAGTAAGCAATGCAGATAAA
ATCTGCATCGGTTACCAATCAACAAACTCCACAGAAACTGTAGACACACTAACAGAAAAC
AATGTCCCTGTGACACATGCCAAAGAATTGCTCCACACAGAGCACAATGGGATGCTGTGT
GCAACAGATCTGGGACATCCCCTTATTCTAGACACCTGTACCATTGAAGGACTAATCTAT
GGCAACCCTTCTTGTGATCTACTGTTGGGAGGAAGGGAATGGTCCTACATCGTCGAAAGA
CCATCGGCTGTTAATGGATTGTGTTACCCCGGGAATGTAGAAAACCTAGAAGAACTAAGG
TCACTTTTTAGTTCTGCTAGTTCTTACCAAAGGATCCAAATCTTTCCAGACACAATCTGG
AATGTGTCTTACAGTGGAACAAGCAAAGCATGTTCAGATTCATTCTACAGAAGCATGAGA
TGGTTGACCCAAAAGAATAACGCTTACCCTGTTCAAGATGCCCAATACACAAATAATCGA
GGGAAGAGCATCCTTTTCATGTGGGGCATAAATCACCCACCCACTGATACAGCGCAGACA
AATCTGTACACAAGGACTGACACAACAACAAGTGTGGCAACAGAAGATATAAATAGGACC
TTCAAACCATTGATAGGGCCAAGGCCCCTTGTCAATGGTCTACAGGGAAGAATTGATTAT
TATTGGTCGGTATTGAAACCTGGTCAAACACTGCGCGTAAGGTCCAATGGGAATCTAATC
GCTCCATGGTATGGGCACATTCTTTCAGGAGAGAGCCATGGAAGAATCCTGAAGACTGAT
TTAAAAAGTGGTCACTGTGCGGTGCAATGTCAGACAGAAAAGGGTGGCTTAAATACAACA
TTGCCATTCCAAAATGTGAGTAGGTATGCATTTGGAAACTGCCCGAAATATGTTGGAGTA
AAGAGTCTCAAACTGGCAGTCGGTCTGAGGAATGTGCCTGCTAGATCAAGTAGAGGACTA
TTCGGGGCCATAGCTGGATTCATAGAGGGAGGCTGGTCAGGGCTAGTTGCTGGTTGGTAT
GGGTTCCAGCATTCTAATGATCAAGGAGTTGGTATGGCAGCAGATAGAGACTCAACTCAA
AAGGCAGTTGACAAAATAACATCTAAAGTGAATAACATAGTCGATAAAATGAACAAACAA
TATGAAATTATTGATCATGAATTCAGCGAAGTTGAAACTAGACTCAACATGATCAATAAT
AAGATTGATGACCAAATCCAAGACATATGGGCATATAACGCAGAATTGCTAGTGCTGCTT
GAAAACCAGAAAACACTCGATGAGCATGATGCGAATGTAAACAACCTATATAATAAAGTG
AAGAGGGCATTGGGCTCCAATGCAGTGGAAGATGGGAAAGGATGTTTCGAGTTATACCAT
AAATGTGATAACCAGTGCATGGAGACAATTCGGAATGGGACATACAACAGGAGGAAGTAT
AAAGAGGAATCCAATTTGGAAAGACAGAAAATAGAAGGGGTCAAGCTGGAATCTGAAGGA
ACTTACAAAATCCTCACCATTTATTCGACTGTCGCCTCATCTCTT
>gi|157378966|gb|CY023408.1| Influenza A virus (A/chicken/Shantou/7920/2004(H9N2)) segment 4 sequence
ATGGAAACATTATCAATAATAACTATACTACTAGTGATAACAGTAAGCAATGCAGATAAA
ATCTGCATCGGTTACCAATCAACAAACTCCACAGAAACTGTAGACACACTAACAGAAAAC
AATGTCCCTGTGACACATGCCAAAGAATTGCTCCACACAGAGCACAATGGGATGCTGTGT
GCAACAGATCTGGGACATCCCCTTATTCTAGACACCTGTACCATTGAAGGACTAATCTAT
GGCAACCCTTCTTGTGATCTACTGTTGGGAGGAAGGGAATGGTCCTACATCGTCGAAAGA
CCATCGGCTGTTAATGGATTGTGTTACCCCGGGAATGTAGAAAACCTAGAAGAACTAAGG
TCACTTTTTAGTTCTGCTAGTTCTTACCAAAGGATCCAAATCTTTCCAGACACAATCTGG
AATGTGTCTTACAGTGGAACAAGCAAAGCATGTTCAGATTCATTCTACAGAAGCATGAGA
TGGTTGACCCAAAAGAATAACGCTTACCCTGTTCAAGATGCCCAATACACAAATAATCGA
GGGAAGAGCATCCTTTTCATGTGGGGCATAAATCACCCACCCACTGATACAGCGCAAACA
AATCTGTACACAAGGACTGACACAACAACAAGTGTGGCAACAGAAGATATAAATAGGACC
TTCAAACCATTGATAGGGCCAAGGCCCCTTGTCAATGGTCTACAGGGAAGAATTGATTAT
TATTGGTCGGTATTGAAACCTGGTCAAACACTGCGCGTAAGGTCCAATGGGAATCTAATC
GCTCCATGGTATGGGCACATTCTTTCAGGAGAGAGCCATGGAAGAATCCTGAAGACTGAT
TTAAAAAGTGGTCACTGTGCGGTGCAATGTCAGACAGAAAAGGGTGGCTTAAATACAACA
TTGCCATTCCAAAATGTGAGTAGGTATGCATTTGGAAACTGCCCGAAATATGTTGGAATA
AAGAGTCTCAAACTGGCAGTCGGTCTGAGGAATGTGCCTGCTAGATCAAGTAGAGGACTA
TTCGGGGCCATAGCTGGATTCATAGAGGGAGGCTGGTCAGGGCTAGTTGCTGGTTGGTAT
GGGTTCCAGCATTCTAATGATCAAGGGGTTGGTATGGCAGCAGATAGAGACTCAACTCAA
AAGGCAGTTGACAAAATAACATCTAAAGTGAATAACATAGTCGATAAAATGAACAAACAA
TATGAAATTATTGATCATGAATTCAGCGAAGTTGAAACTAGACTCAACATGATCAATAAT
AAGATTGATGACCAAATCCAAGACATATGGGCATATAACGCAGAATTGCTAGTGCTGCTT
GAAAACCAGAAAACACTCGATGAGCATGATGCGAATGTAAACAACCTATATAATAAAGTG
AAGAGGGCATTGGGCTCCAATGCAGTGGAAGATGGAAAAGGATGTTTCGAGTTATACCAT
AAATGTGATAACCAGTGCATGGAGACAATTCGGAATGGGACATACAACAGGAGGAAGTAT
AAAGAGGAATCCAATTTGGAAAGACAGAAAATAGAAGGGGTCAAGCTGGAATCTGAAGGA
ACTTACAAAATCCTCACCATTTATTCGACTGTCGCCTCATCTCTT
>gi|157378948|gb|CY023400.1| Influenza A virus (A/silky chicken/Shantou/7790/2004(H9N2)) segment 4 sequence
ATGGAAGTAGTATCACTAATAACTATACTACTAGTAGTAACAGTAAGCAGTGCAGATAAA
ATCTGCATTGGCTACCAATCAACAAACTCAACAGAAACTGTAGACACGCTAACCGAAAAC
AATGTTCCTGTGACACATGCCAAAGAATTGCTTCACACAGAGCACAATGGGATGCTATGT
GCAACAAATCTGGGACGCCCTCTTATTCTAGACAGCTGTACCATTGAAGGACTCATCTAT
GGCAACCCTTCTTGTGATCTACTGCTGGGAGGAAGAGAATGGTCCTATATTGTCGAAAGA
CCATCGGCTGTTAATGGATTGTGTTACCCCGGAATTGTAGAAAACCTAGAAGAACTAAGG
TCACTTTTTAGCTCTGCTAGTTCTTACCAAAGAATCCAGATCTTCCCAGACACAATCTGG
AATGTGTCTTACAGTGGAACAAGCAAAGCATGTTCAGGTTCATTCTACAGAAGCATGAGG
TGGTTGACTCAAAAGAACAACGCTTACCCTGTTCAAGACGCCCAATACACAAATAATAGA
GGAAGGAACATTCTTTTCATGTGGGGCATAAATCACCCACCCACTGATACTGCGCAGACA
AATCTGTACACAAGGACTGACACAACAACAAGTGTGGCGACAGAAGATATAAATAGGACC
TTCAAACCATTGATAGGGCCAAGGCCTCTTGTCAATGGTCTGCAAGGAAGGATTGATTAT
TATTGGGCGGTATTGAAACCAGGTCAGACATTGCGAGTAAGATCCAACGGGAATCTAATC
GCTCCATGGTATGGACACATTCTTTCAGGGGAGAGTCACGGAAGAATCCTGAAAACGGAT
TTAAACAGTGGTAACTGTGTGGTGCAATGTCAAACAGAAAGAGGTGGCTTGAATACTACA
TTGCCATTCCACAACGTAAGTAAGTACGCATTTGGAAACTGCCCAAAATATGTTGGAGTA
AAGAGTCTCAAATTGGCAGTCGGTCTGAGGAATGTGCCTGCTAGATCAAGTAGAGGACTA
TTTGGAGCCATAGCTGGTTTCATAGAGGGAGGTTGGTCAGGATTAGTTGCTGGTTGGTAT
GGGTTCCAGCATTCAAATGATCAAGGAACTGGTATGGCGGCAGATAGAGACTCAACTCAA
AAGGCAATTGACAAAATAACGTCCAAAGTAAATAATATAGTCGATAAAATGAACAAACAG
TATGAAATTATCGATCATGAATTCAGCGAGGTTGAAACTAGACTCAATATGATCAATAAT
AAGATTGATGACCAAATTCAAGACATATGGGCATATAACGCAGAATTGCTAGTACTGCTT
GAAAATCAGAAAACGCTCGATGAGCATGATGCAAATGTAAACAATCTATATAACAAAGTG
AAGAGGGCACTGGGTTCCAATGCAGTGGAAGATGGGAAAGGATGCTTCGAGCTATACCAT
AAATGCGATGACCAGTGCATGGAGACAATTCGAAACGGGACCTATAACAGAAGAAAGTAT
AAAGAGGAATCAAGACTAGAGAGACAGAAAATAGAAGGGGTCAAACTGGAATCTGAAGGA
ACCTACAAAATCCTCACCATTTATTCGACTGTCGCCTCATCTCTT
>gi|157378929|gb|CY023392.1| Influenza A virus (A/chicken/Shantou/6911/2004(H9N2)) segment 4 sequence
GATAAAATCTGCATTGGCTACCAATCAACAAACTCCACAGAAACTGTAGACACGCTAACC
GAAAACAATGTTCCTGTGACACATGCCAAAGAATTGCTTCACACAGAGCACAATGGGATG
CTATGTGCAACAAATCTGGGACGTCCTCTTATTCTAGACACCTGTACCATTGAAGGACTC
ATCTATGGCAACCCTTCTTGTGATCTACTGCTGGGAGGAAGAGAATGGTCCTATATTGTC
GAAAGACCATCGGCTGTTAATGGATTGTGTTACCCCGGAAATGTAGAAAACCTAGAAGAA
CTAAGGTCACTTTTTAGCTCTGCTAGTTCTTACCAAAGAATCCAGATCTTCCCAGACACA
ATCTGGAATGTGTCTTACAGTGGAACAAGCAAAGCATGTTCAGATTCATTCTACAGAAGC
ATGAGGTGGTTGACTCAAAAGAACAACGCTTACCCTGTTCAAGACGCCCAATACACAAAT
AATAGAGGAAGGAACATTCTTTTCATGTGGGGCATAAATCACCCACCCACTGATACTGCG
CAGACAAATCTGTACACAAGGACTGACACAACAACAAGTGTGGCGACAGAAGATATAAAT
AGGACCTTCAAACCATTGATAGGGCCAAGGCCTCTTGTCAATGGTCTGCAAGGAAGGATT
GATTATTATTGGGCGGTATTGAAACCAGGTCAGACATTGCGAGTAAGATCCAACGGGAAT
CTAATCGCTCCATGGTATGGACACATTCTTTCAGGGGAGAGTCACGGAAGAATCCTGAAA
ACGGATTTAAACAGTGGTAACTGTGTAGTGCAATGTCAAACAGAAAGAGGTGGCTTGAAT
ACTACATTGCCATTCCACAACGTAAGTAAGTACGCATTTGGAAACTGCCCAAAATATGTT
GGAGTAAAGAGTCTCAAATTGGCAGTCGGTCTGAGGAATGTGCCTGCTAGATCAAGTAGA
GGACTATTTGGAGCCATAGCTGGTTTCATAGAGGGAGGTTGGTCAGGATTAGTTGCTGGT
TGGTATGGGTTCCAGCATTCAAATGATCAAGGAACTGGTATGGCTGCAGATAGAGACTCA
ACTCAAAAGGCAATTGACAAAATAACGTCCAAAGTAAATAATATAGTCGATAAAATGAAC
AAACAGTATGAAATTATCGATCATGAATTCAGCGAGATTGAAACTAGACTCAATATGATC
AATAATAAGATTGATGACCAAATTCAAGACATATGGGCATATAACGCAGAATTGCTAGTA
CTGCTTGAAAATCAGAAAACGCTCGATGAGCATGATGCAAATGTAAACAATCTATATAAC
AAAGTGAAGAGGGCACTGGGTTCCAATGCAGTGGAAGATGGGAAAGGATGCTTCGAGCTA
TACCATAAATGCGATGACCAGTGCATGGAGACAATTCGAAACGGGACCTATAACAGAAGA
AAGTATAAAGAGGAATCAAGACTAGAGAGACAGAAAATAGAAGGGGTCAAACTGGAATCT
GAAGGAACCTACAAAATCCTCACCATTTATTCGACTGTCGCCTCATCTCTT
>gi|157378910|gb|CY023384.1| Influenza A virus (A/chicken/Shantou/6786/2004(H9N2)) segment 4 sequence
GATAAAATCTGCATAGGCTACCAATCAACAAACTCCACAGAAACTGTGGATACGCTAACA
GAAACCAATGTTCCTGTGACACAGGCCAAAGAACTGCTCCACACAGAGCACAATGGAATG
CTGTGTGCAACAAATCTGGGACATCCTCTCATTTTGGACACTTGTACTATTGAAGGACTG
ATCTATGGCAACCCTTCTTGTGACCTGCTGTTGGGAGGAAGAGAATGGTCCTATATCGTC
GAAAGACCATCGGCTGTCAATGGGATGTGTTACCCCGGGAATGTAGAAAACCTAGAGGAA
CTAAGGTTGCTTTTCAGTTCTGCTAGTTCCTACCAAAGAGTCCAGATCTTTCCAGACACG
ATCTGGAATGTGACTTACAGTGGAACAAGCAGTGCATGTTCAAATTCATTCTACAGGAGC
ATGAGGTGGTTGACTCAAAAGGGCAACACTTACCCTGTTCAAGACGCCCAATACACAAAT
AATAGAGGAAAGAGTATTCTTTTCATGTGGGGCATAAATCACCCACCCACTGATACTGTA
CAGACAAATCTGTACACAAGAACCGACACCACAACAAGTGTAACAACAGAAGATATAAAT
AGGGCCTTCAAACCAGTGATAGGGCCAAGGCCCCTTGTTAATGGTCTGCAGGGAAGAATT
GATTATTATTGGTCTGTATTAAAACCAGGTCAAACATTACGAGTAAAATCCAATGGGAAT
CTAATCGCTCCATGGTATGGACACATCCTTTCAGGAGAAAGCCATGGAAGAATCCTGAAG
AGTGATTTAAACAGTGGTAACTGTGTAGTGCAATGTCAGACTGAAAGGGGCGGCTTAAAC
ACTACATTGCCGTTCCACAATGTCAGTAAATATGCATTTGGAAACTGCCCAAAATACGTT
GGAGTAAAGAGTCTCAAATTGGCAGTTGGTATGAGGAATGTACCTGCTAGATCAAGTAGA
GGACTATTTGGGGCCATAGCTGGATTCATAGAGGGAGGTTGGCCAGGGCTAGTCGCTGGT
TGGTATGGGTTTCAGCATTCTAATGATCAAGGGGTTGGTATGGCTGCAGATAGAGACTCA
ACTCAAAAGGCAATTGACAAAATTACATCCAAAGTGAATAATATAGTCGATAAGATGAAC
AAGCAATATGAAATTATTGATCATGAATTCAGCGAGATTGAAACTAGACTCAATATGATC
AATAATAAGATTGACGACCAAATACAAGATATATGGGCATATAACGCAGAATTGCTAGTG
CTGCTTGAAAATCAGAAAACACTCGATGAACATGATGCAAATGTAAATAATCTATATAAC
AAAGTGAAGAGGGCACTGGGCTCCAATGCGATAGAAGATGGGAAAGGATGTTTCGAGTTA
TATCATAAATGTGATGATCAGTGCATGGAGACAATTCGAAACGGAACCTACAACAGGGGA
AAGTATAAAGAGGAATCAAGACTAGAAAGGCAGAAAATAGAAGGGGTCAAGCTGGAATCT
GAGGGAACTTACAAAATCCTAACCATTTATTCAACTGTCGCCTCATCTCTT
>gi|157378891|gb|CY023376.1| Influenza A virus (A/chicken/Shantou/6319/2004(H9N2)) segment 4 sequence
GATAAAATCTGCATTGGCTACCAATCAACAAACTCAACAGAAACTGTAGACACGCTAACC
GAAAACAATGTTCCTGTGACACATGCCAAAGAATTGCTTCACACAGAGCACAATGGGATG
CTATGTGCAACAAATCTGGGACGCCCTCTTATTCTAGACACCTGTACCATTGAAGGACTC
ATCTATGGCAACCCTTCTTGTGATCTACTGCTGGGAGGAAGAGAATGGTCCTATATTGTC
GAAAGACCATCGGCTGTTAATGGATTGTGTTACCCCGGAATTGTAGAAAACCTAGAAGAA
CTAAGGTCACTTTTTAGCTCTGCTAGTTCTTACCAAAGAATCCAGATCTTCCCAGACACA
ATCTGGAATGTGTCTTACAGTGGAACAAGCAAAGCATGTTCAGATTCATTCTACAGAAGC
ATGAGGTGGTTGACTCAAAAGAACAACGCTTACCCTGTTCAAGACGCCCAATACACAAAT
AATAGAGGAAGGAACATTCTTTTCATGTGGGGCATAAATCACCCACCCACTGATACTGCG
CAGACAAATCTGTACACAAGGACTGACACAACAACAAGTGTGGCGACAGAAGATATAAAT
AGGACCTTCAAACCATTGATAGGGCCAAGGCCTCTTGTCAATGGTCTGCAAGGAAGGATT
GATTATTATTGGGCGGTATTGAAACCAGGTCAGACATTGCGAGTAAGATCCAACGGGAAT
CTAATCGCTCCATGGTATGGACACATTCTTTCAGGGGAGAGTCACGGAAGAATCCTGAAA
ACGGATTTAAACAGTGGTAACTGTGTAGTGCAATGTCAAACAGAAAGAGGTGGCTTGAAT
ACTACATTGCCATTCCACAACGTAAGTAAGTACGCATTTGGAAACTGCCCAAAATATGTT
GGAGTAAAGAGTCTCAAATTGGCAGTCGGTCTGAGGAATGTGCCTGCTAGATCAAGTAGA
GGACTATTTGGAGCCATAGCTGGTTTCATAGAGGGAGGTTGGTCAGGATTAGTTGCTGGT
TGGTATGGGTTCCAGCATTCAAATGATCAAGGAACTGGTATGGCGGCAGATAGAGACTCA
ACTCAAAAGGCAATTGACAAAATAACGTCCAAAGTAAATAATATAGTCGATAAAATGAAC
AAACAGTATGAAATTATCGATCATGAATTCAGCGAGGTTGAAACTAGACTCAATATGATC
AATAATAAGATTGATGACCAAATTCAAGACATATGGGCATATAACGCAGAATTGCTAGTA
CTGCTTGAAAATCAGAAAACGCTCGATGAGCATGATGCAAATGTAAACAATCTATATAAC
AAAGTGAAGAGGGCACTGGGTTCCAATGCAGTGGAAGATGGGAAAGGATGCTTCGAGCTA
TACCATAAATGCGATGACCAGTGCATGGAGACAATTCGAAACGGGACCTATAACAGAAGA
AAGTATAAAGAGGAATCAAGACTAGAGAGACAGAAAATAGAAGGGGTCAAACTGGAATCT
GAAGGAACCTACAAAATCCTCACCATTTATTCGACTGTCGCCTCATCTCTT
>gi|157378872|gb|CY023368.1| Influenza A virus (A/silky chicken/Shantou/6020/2004(H9N2)) segment 4 sequence
ATGGAAGTAGTATCACTAATAACTATACTACTAGTAGTAACAGTAAGCAATGCAGATAAA
ATCTGCATTGGCTACCAATCAACAAACTCCACAGAAACTGTAGACACGCTAACCGAAAAC
AATGTTCCTGTGACACATGCCAAAGAATTGCTTCACACAGAGCACAATGGGATGCTATGT
GCAACAAATCTGGGACGTCCTCTTATTCTAGACACCTGTACCATTGAAGGACTCATCTAT
GGCAACCCTTCTTGTGATCTACTGCTGGGAGGAAGAGAATGGTCCTATATTGTCGAAAGA
CCATCGGCTGTTAATGGATTGTGTTACCCCGGAAATGTAGAAAACCTAGAAGAACTAAGG
TCACTTTTTAGCTCTGCTAGTTCTTACCAAAGAATCCAGATCTTCCCAGACACAATCTGG
AATGTGTCTTACAGTGGAACAAGCAAAGCATGTTCAGATTCATTCTACAGAAGCATGAGG
TGGTTGACTCAAAAGAACAACGCTTACCCTGTTCAAGACGCCCAATACACAAATAATAGA
GGAAGGAACATTCTTTTCATGTGGGGCATAAATCACCCACCCACTGATACTGCGCAGACA
AATCTGTACACAAGGACTGACACAACAACAAGTGTGGCGACAGAAGATATAAATAGGACC
TTCAAACCATTGATAGGGCCAAGGCCTCTTGTCAATGGTCTGCAAGGAAGGATTGATTAT
TATTGGGCGGTATTGAAACCAGGTCAGACATTGCGAGTAAGATCCAACGGGAATCTAATC
GCTCCATGGTATGGACACATTCTTTCAGGGGAGAGTCACGGAAGAATCCTGAAAACGGAT
TTAAACAGTGGTAACTGTGTAGTGCAATGTCAAACAGAAAGAGGTGGCTTGAATACTACA
TTGCCATTCCACAACGTAAGTAAGTACGCATTTGGAAACTGCCCAAAATATGTTGGAGTA
AAGAGTCTCAAATTGGCAGTCGGTCTGAGGAATGTGCCTGCTAGATCAAGTAGAGGACTA
TTTGGAGCCATAGCTGGTTTCATAGAGGGAGGTTGGTCAGGATTAGTTGCTGGTTGGTAT
GGGTTCCAGCATTCAAATGATCAAGGAACTGGTATGGCTGCAGATAGAGACTCAACTCAA
AAGGCAATTGACAAAATAACGTCCAAAGTAAATAATATAGTCGATAAAATGAACAAACAG
TATGAAATTATCGATCATGAATTCAGCGAGGTTGAAACTAGACTCAATATGATCAATAAT
AAGATTGATGACCAAATTCAAGACATATGGGCATATAACGCAGAACTGCTAGTACTGCTT
GAAAATCAGAAAACGCTCGATGAGCATGATGCAAATGTAAACAATCTATATAACAAAGTG
AAGAGGGCACTGGGTTCCAATGCAGTGGAAGATGGGAAAGGATGCTTCGAGCTATACCAT
AAATGCGATGACCAGTGCATGGAGACAATTCGAAACGGGACCTATAACAGAAGAAAGTAT
AAAGAGGAATCAAGACTAGAGAGACAGAAAATAGAAGGGGTCAAACTGGAATCTGAAGGA
ACCTACAAAATCCTCACCATTTATTCGACTGT
>gi|157378853|gb|CY023360.1| Influenza A virus (A/partridge/Shantou/4829/2001(H9N2)) segment 4 sequence
GATAAAATCTGCATAGGCTACCAATCAACAAACTCCACAGAAACTGTGGATACGCTAACA
GAAACCAATGTTCCTGTGACACATGCCAAAGAACTGCTCCACACAGAGCACAATGGAATG
CTGTGTGCAACAAATTTGGGACATCCTCTCATTTTAGACACCTGTACTATTGAAGGACTG
ATCTATGGCAACCCTTCTTGTGACCTGCTGTTGGGAGGAAGAGAATGGTCCTACATCGTC
GAAAGACCATCGGCTGTTAATGGGATGTGTTACCCTGGGAATGTAGAAAACCTAGAGGAA
CTAAGGTTGCTTTTCAGTTCTGCTAGTTCCTACCAAAGAGTCCAGATCTTTCCAGACACG
ATATGGAATGTGACTTACAGTGGAACAAGCAATGCATGTTCAAATTCATTCTACAGGAGC
ATGAGGTGGTTGACTCAAAAGGACAACACTTACCCTGTTCAAGACGCCCAATACACAAAT
AATAGAGGAAAGAGTATTCTTTTCATGTGGGGCATAAATCACCCACCCACTGATACTGTA
CAGACAAATCTATACACAAGGACCGACACCACAACAAGTGTAACAACAGAAGATATAAAT
AGGGCCTTCAAACCAGTGATAGGGCCAAGGCCCCTTGTTAATGGTCTGCAGGGAAGAATT
GATTATTATTGGTCTGTATTGAAACCAGGTCAAACATTACGAGTAAGATCCAATGGGAAT
CTAATCGCTCCATGGTATGGACACATCCTTTCAGGAGAAAGCCATGGAAGAATCCTGAAG
AGTGATTTAAACAGTGGTAACTGTGTAGTGCAATGTCAGACTGAAAGGGGCGGCTTAAAC
ACTACATTGCCGTTCCACAATGTCAGTAAATATGCATTTGGAAACTGCCCAAAATACGTT
GGAGTAAAGAGTCTCAAACTGGCAGTTGGTATGAGGAATGTACCTGCTAGATCAAGTAGA
GGACTATTTGGGGCCATAGCTGGATTCATAGAGGGAGGTTGGCCAGGACTAGTCGCTGGT
TGGTATGGGTTCCAGCATTCAAATGATCAAGGGGTTGGTATGGCTGCAGATAGAGACTCA
ACTCAAAAGGCAATTGACAAAATTACATCCAAAGTGAATAATATAGTCGATAAAATGAAC
AAGCAATATGAAATTATTGGTCATGAATTCAGCGAGATTGAAACTAGACTCAATATGATC
AATAATAAGATTGATGACCAAATACAAGACATATGGGCATATAACGCAGAATTGCTAGTG
CTGCTTGAAAATCAGAAAACACTCGATGAACATGATGCAAATGTGAACAATCTGTATAAC
AAAGTGAAGAGGGCACTGGGTTCCAATGCGATGGAAGATGGGAAAGGATGTTTCGAGTTA
TACCATAAATGTGATGATCAGTGCATGGAGACAATTCGAAACGGGACCTACAACAGGGGA
AAGTATAAAGAGGAATCAAGACTAGAAAGGCAGAAAATAGAGGGGGTCAAGCTGGAATCT
GAGGGAACTTACAAAATCCTAACCATTTATTCAACTGTCGCCTCATCTCTT
>gi|157378834|gb|CY023352.1| Influenza A virus (A/chicken/Shantou/5630/2004(H9N2)) segment 4 sequence
GATAAAATCTGCATTGGCTACCAATCAACAAACTCCACAGAAACTGTAGACACGCTAACC
GAAAACAATGTTCCTGTGACACATGCCAAAGAATTGCTTCACACAGAGCACAATGGGATG
CTATGTGCAACAAATCTGGGACGTCCTCTTATTCTAGACACCTGTACCATTGAAGGACTC
ATCTATGGCAACCCTTCTTGTGATCTACTGCTGGGAGGAAGAGAATGGTCCTATATTGTC
GAAAGACCATCGGCTGTTAATGGATTGTGTTACCCCGGAAATGTAGAAAACCTAGAAGAA
CTAAGGTCACTTTTTAGCTCTGCTAGTTCTTACCAAAGAATCCAGATCTTCCCAGACACA
ATCTGGAATGTGTCTTACAGTGGAACAAGCAAAGCATGTTCAGATTCATTCTACAGAAGC
ATGAGGTGGTTGACTCAAAAGAACAACGCTTACCCTGTTCAAGACGCCCAATACACAAAT
AATAGAGGAAGGAACATTCTTTTCATGTGGGGCATAAATCACCCACCCACTGATACTGCG
CAGACAAATCTGTACACAAGGACTGACACAACAACAAGTGTGGCGACAGAAGATATAAAT
AGGACCTTCAAACCATTGATAGGGCCAAGGCCTCTTGTCAATGGTCTGCAAGGAAGGATT
GATTATTATTGGGCGGTATTGAAACCAGGTCAGACATTGCGAGTAAGATCCAACGGGAAT
CTAATCGCTCCATGGTATGGACACATTCTTTCAGGGGAGAGTCACGGAAGAATCCTGAAA
ACGGATTTAAACAGTGGTAACTGTGTAGTGCAATGTCAAACTGAAAGAGGTGGCTTGAAT
ACTACATTGCCATTCCACAACGTAAGTAAGTACGCATTTGGAAACTGCCCAAAATATGTT
GGAGTAAAGAGTCTCAAATTGGCAGTCGGTCTGAGGAATGTGCCTGCTAGATCAAGTAGA
GGACTATTTGGAGCCATAGCTGGTTTCATAGAGGGAGGTTGGTCAGGATTAGTTGCTGGT
TGGTATGGGTTCCAGCATTCAAATGATCAAGGAACTGGTATGGCTGCAGATAGAGACTCA
ACTCAAAAGGCAATTGACAAAATAACGTCCAAAGTAAATAATATAGTCGATAAAATGAAC
AAACAGTATGAAATTATCGATCATGAATTCAGCGAGGTTGAAACTAGACTCAATATGATC
AATAATAAGATTGATGACCAAATTCAAGACATATGGGCATATAACGCAGAACTGCTAGTA
CTGCTTGAAAATCAGAAAACGCTCGATGAGCATGATGCAAATGTAAACAATCTGTATAAC
AAAGTGAAGAGGGCACTGGGTTCCAATGCAGTGGAAGATGGGAAAGGATGCTTCGAGCTA
TACCATAAATGCGATGACCAGTGCATGGAGACAATTCGAAACGGGACCTATAACAGAAGA
AAGTATAAAGAGGAATCAAGACTAGAGAGACAGAAAATAGAAGGGGTCAAACTGGAATCT
GAAGGAACCTACAAAATCCTCACCATTTATTCGACTGTCGCCTCATCTCTT
>gi|157378815|gb|CY023344.1| Influenza A virus (A/chicken/Shantou/4726/2004(H9N2)) segment 4 sequence
GATAAAATCTGCATTGGCTACCAATCAACAAACTCCACAGAAACTGTAGACACGCTAACC
GAAAACAATGTTCCTGTGACACATGCCAAAGAATTGCTTCACACAGAGCACAATGGGATG
CTATGTGCAACAAATCTGGGACGTCCTCTTATTCTAGACACCTGTACCATTGAAGGACTA
ATCTATGGCAACCCTTCTTGTGATCTACTGCTGGGAGGAAGAGAATGGTCCTATATTGTC
GAAAGACCATCGGCTGTTAATGGATTGTGTTACCCCGGAAATGTAGAAAACCTAGAAGAA
CTAAGGTCACTTTTTAGCTCTGCTAGTTCTTACCAAAGAATCCAGATCTTCCCAGACACA
ATCTGGAATGTGTCTTACAGTGGAACAAGCAAAGCATGTTCAGATTCATTCTACAGAAGC
ATGAGGTGGTTGACTCAAAAGAACAACGCTTACCCTGTTCAAGACGCCCAATACACAAAT
AATAGAGGAAGGAACATTCTTTTCATGTGGGGCATAAATCACCCACCCACTGATACTGCG
CAGACAAATCTGTACACAAGGACTGACACAACAACAAGTGTGGCGACAGAAGATATAAAT
AGGACCTTCAAACCATTGATAGGGCCAAGGCCTCTTGTCAATGGTCTGCAAGGAAGGATT
GATTATTATTGGGCGGTATTGAAACCAGGTCAGACATTGCGAGTAAGATCCAACGGGAAT
CTAATCGCTCCATGGTATGGACACATTCTTTCAGGGGAGAGTCACGGAAGAATCCTGAAA
ACGGATTTAAACAGTGGTAACTGTGTAGTGCAATGTCAAACAGAAAGAGGTGGCTTGAAT
ACTACATTGCCATTCCACAACGTAAGTAAGTACGCATTTGGAAACTGCCCAAAATATGTT
GGAGTAAAGAGTCTCAAATTGGCAGTCGGTCTGAGGAATGTGCCTGCTAGATCAAGTAGA
GGACTATTTGGAGCCATAGCTGGTTTCATAGAGGGAGGTTGGTCAGGATTAGTTGCTGGT
TGGTATGGGTTCCAGCATTCAAATGATCAAGGAACTGGTATGGCTGCAGATAGAGACTCA
ACTCAAAAGGCAATTGACAAAATAACGTCCAAAGTAAATAATATAGTCGATAAAATGAAC
AAACAGTATGAAATTATCGATCATGAATTCAGCGAGGTTGAAACTAGACTCAATATGATC
AATAATAAGATTGATGACCAAATTCAAGACATATGGGCATATAACGCAGAATTGCTAGTA
CTGCTTGAAAATCAGAAAACGCTCGATGAGCATGATGCAAATGTAAACAATCTATATAAC
AAAGTGAAGAGGGCACTGGGTTCCAATGCAGTGGAAGATGGGAAAGGATGCTTCGAGCTA
TACCATAAATGCGATGACCAGTGCATGGAGACAATTCGAAACGGGACCTATAACAGAAGA
AAGTATAAAGAGGAATCAAGACTAGAGAGACAGAAAATAGAAGGGGTCAAACTGGAATCT
GAAGGAACCTACAAAATCCTCACCATTTATTCGACTGTCGCCTCATCTCTT
>gi|157378796|gb|CY023336.1| Influenza A virus (A/chicken/Shantou/2994/2004(H9N2)) segment 4 sequence
GATAAAATCTGCATCGGTTACCAATCAACAAACTCCACAGAAACTGTAGACACGCTAACA
GAAAACAATGTCCCTGTGACACATGCCAAAGAATTGCTCCACACAGAGCACAATGGGATG
CTGTGTGCAACAGATCTGGGACATCCCCTTATTCTAGACACCTGTACCATTGAAGGACTA
ATCTATGGCAACCCTTCTTGTGATCTACCGTTGGGAGGAAGGGAATGGTCCTACATCGTC
GAAAGACCATCGGCTGTTAATGGATTGTGTTACCCCGGGAATGTAGAAAACCTAGAAGAA
CTAAGGTCACTTTTTAGTTCTGCTAGTTCTTACCAAAGGATCCAGATCTTTCCAGACACA
ATCTGGAATGTGTCTTACAGTGGGACAAGCAAAGCATGTTCAGATTCATTCTACAGAAGC
ATGAGATGGTTGACCCAAAAGAATAACGCTTACCCTGTTCAAGATGCCCAATACACAAAT
AATCGAGGGAAGAACATCCTTTTCATGTGGGGCATAAATCACCCACCCACCGATACAGTG
CAGACAAATCTGTACACAAGGACTGACACAACAACAAGTGTGGCAACAGAAGATATAAAT
AGGACCTTCAAACCATTGATAGGGCCAAGGCCCCTTGTCAATGGTCTACAGGGAAGAATT
GATTATTATTGGTCGGTATTGAAACCTGGTCAAACACTGCGCGTAAGGTCCAATGGGAAT
CTAATCGCTCCATGGTATGGACACATTCTTTCAGGAGAGAGCCATGGAAGAATCCTGAAG
ACTGATTTAAAAAGTGGTCACTGTGCGGTGCAATGTCAGACAGAAAAAGGTGGCTTAAAT
ACAACATTGCCATTCCAAAATGTGAGTAGGTACGCATTTGGAAACTGCCCGAAATATGTT
GGAATAAAGAGTCTCAAACTGGCAGTTGGTCTGAGGAATGTGCCTGCTAGATCAAGTAGA
GGACTATTCGGGGCCATAGCTGGATTCATAGAGGGAGGCTGGTCAGGGCTAGTTGCTGGT
TGGTATGGGTTCCAGCATTCTAATGATCAAGGGGTTGGTATGGCAGCAGATAGAGACTCA
ACTCAAAAGGCAATTGACAAAATAACATCTAAAGTGAATAACATAGTCGATAAAATGAAC
AAACAATATGAAATTATTGATCATGAATTCAGCGAAGTTGAAACTAGACTCAACATGATC
AATAATAAGATTGATGACCAAATCCAAGACATATGGGCATATAACGCAGAATTGCTAGTG
CTGCTTGAAAACCAGAAAACACTCGATGAGCATGATGCGAATGTAAACAATCTATATAAT
AAAGTGAAGAGGGCATTGGGATCCAATGCAGTGGAAGATGGAAAAGGATGTTTCGAGTTA
TACCATAAATGTGATGACCAGTGCATGGAGACAATTCGGAATGGGACATACAACAGGAGG
AAGTATAAAGAGGAATCCAATTTGGAAAGACAGAAAATAGAAGGGGTCAAGCTGGAATCT
GAAGGAACTTACAAAATCCTCACCATTTATTCGACTGTCGCCTCATCTCTT
>gi|157378778|gb|CY023328.1| Influenza A virus (A/chicken/Shantou/2692/2004(H9N2)) segment 4 sequence
ATGGAAACATTATCACTAACAACTATACTACTAGTAGTAACAGTAAGCAATGCAGATAAA
ATCTGCATCGGTTACCAATCAACAAACTCCACAGAAACTGTAGACACGCTAACAGAAAAC
AATGTCCCTGTGACACATGCCAAAGAATTGCTCCACACAGAGCACAATGGGATGCTGTGT
GCAACAGACCTGGGACATCCCCTTATTCTAGACACCTGTACCATTGAAGGACTAATCTAT
GGCAACCCTTCTTGTGATCTACTGTTGGGAGGAAGGGAATGGTCCTACATCGTCGAAAGA
CCATCGGCTGTTAATGGATTGTGTTACCCCGGGAATGTAGAAAACCTAGAAGAACTAAAG
TCACTTTTTAGTTCTGCTAGTTCTTACCAAAGGATCCAGATCTTTCCAGACACAATCTGG
AATGTGTCTTACAGTGGGACAAGCAAAGCATGTTCAGATTCATTCTACAGAAGCATGAGA
TGGTTGACCCAAAAGAATAACGCTTACCCTATTCAAGATGCCCAATACACAAATAATCGA
GGGAAGAACATCCTTTTCATGTGGGGCATAAATCACCCACCCACCGATACAGCGCAGACA
AATCTGTACACAAGGACTGACACAACAACAAGTGTGGCAACAGAAGATATAAATAGGACC
TTCAAACCATTGATAGGGCCAAGGCCTCTTGTCAATGGTCTACAGGGAAGAATTAATTAT
TATTGGTCGGTATTGAAACCTGGTCAAACACTGCGAGTAAGGTCCAATGGGAATCTAATC
GCTCCATGGTATGGACACATTCTTTCAGGAGAGAGCCATGGAAGAATCCTGAAGACTGAT
TTAAAAAGTGGTAACTGTGCGGTGCAATGTCAAACAGAAAAAGGTGGCTTAAATACAACA
TTGCCATTCCAAAATGTGAGTAAGTACGCATTTGGAAACTGCCCGAAATATGTTGGAGTA
AAGAGTCTCAAACTGGCAGTTGGTCTGAGGAATGTGCCTGCTAGATCAAGTAGAGGACTA
TTCGGGGCCATAGCTGGATTCATAGAGGGAGGTTGGTCAGGGCTAGTTGCTGGTTGGTAC
GGGTTCCAGCATTCTAATGATCAAGGGGTTGGTATGGCAGCAGATAGAGACTCAACACAA
AAGGCAATTGACAAAATAACATCCAAAGTGAATAACATAGTCGATAAAATGAACAAACAG
TATGAAATTATTGATCATGAATTCAGCGAAGTTGAAACTAGACTCAACATGATCAATAAT
AAGATTGATGACCAAATCCAAGACATATGGGCATATAACGCAGAATTGCTAGTGCTGCTT
GAAAACCAGAAAACACTCGATGAGCATGATGCGAATGTAAACAATCTATATAATAAAGTG
AAGAGGGCATTGGGCTCCAATGCAGTGGAAGATGGGAAAGGATGTTTCGAGTTATACCAT
AAATGTGATGACCAGTGCATGGAAACAATTCGGAATGGGACATACAACAGGGGGAAGTAT
AAAGAGGAATCCAATTTAGAAAGACAGAAAATAGAAGGGGTAAAACTGGAATCTGAAGGA
ACTTACAAAATCCTCACCATTTATTCGACTGTCGCCTCATCTCTT
>gi|157378760|gb|CY023320.1| Influenza A virus (A/chicken/Shantou/2402/2004(H9N2)) segment 4 sequence
GATAAAATCTGCATCGGTTACCAATCAACAAACTCCACAGAAACTGTAGACACGCTAACA
GAAAACAATGTCCCTGTGACACATGCCAAAGAATTGCTCCACACAGAGCACAATGGGATG
CTGTGTGCAACAGATCTGGGACATCCCCTTATTCTAGACACCTGTACCATTGAAGGACTA
ATCTATGGCAACCCTTCTTGTGATCTACTGTTGGGAGGAAGGGAATGGTCCTACATCGTC
GAAAGACCATCGGCTGTTAATGGATTGTGTTACCCCGGGAATGTAGAAAACCTAGAAGAA
CTAAGGTCACTTTTTAGTTCTGCTAGTTCTTACCAAAGGATCCAGATCTTTCCAGACACA
ATCTGGAATGTGTCTTACAGTGGGACAAGCAAAGCATGTTCAGATTCATTCTACAGAAGC
ATGAGATGGTTGACCCAAAAAAATAACGCTTACCCTGTTCAAGATGCCCAATACACAAAT
AATCGAGGGAAGAACATCCTTTTCATGTGGGGCATAAATCACCCACCCACCGATACAGCG
CAGACAAATCTGTACACAAGGACTGACACAACAACAAGTGTGGCAACAGAAGATATAAAT
AGGACCTTCAAACCATTGATAGGGCCAAGGCCCCTTGTCAATGGTCTACAGGGAAGAATT
GATTATTATTGGTCGGTATTGAAACCTGGTCAAACACTGCGCGTAAGGTCCAATGGGAAT
CTAATCGCTCCATGGTATGGACACATTCTTTCAGGAGAGAGCCATGGAAGAATCCTGAAG
ACTGATTTAAAAAGTGGTCACTGTGCGGTGCAATGTCAGACAGAAAAAGGTGGCTTAAAT
ACAACATTGCCATTCCAAAATGTGAGTAGGTACGCATTTGGAAACTGCCCGAAATATGTT
GGAATAAAGAGTCTCAAACTGGCAGTTGGTCTGAGGAATGTGCCTGCTAGATCAAGTAGA
GGACTATTCGGGGCCATAGCTGGATTCATAGAGGGAGGCTGGTCAGGGCTAGTTGCTGGT
TGGTATGGGTTCCAGCATTCTAATGATCAAGGGGTTGGTATGGCAGCAGATAGAGACTCA
ACTCAAAAGGCAATTGACAAAATAACATCTAAAGTGAATAACATAGTCGATAAAATGAAC
AAACAATATGAAATTATTGATCATGAATTCAGCGAAGTTGAAACTAGACTCAACATGATC
AATAATAAGATTGATGACCAAATCCAAGACATATGGGCATATAACGCAGAATTGCTAGTG
CTGCTTGAAAACCAGAAAACACTCGATGAGCATGATGCGAATGTAAACAATCTATATAAT
AAAGTGAAGAGGGCATTGGGCTCCAATGCAGTGGAAGATGGGAAAGGATGTTTCGAGTTA
TACCATAAATGTGATGACCAGTGCATGGAGACAATTCGGAATGGGACATACAACAGGAGG
AAGTATAAAGAGGAATCCAATTTGGAAAGACAGAAAATAGAAGGGGTCAAGCTGGAATCT
GAAGGAACTTACAAAATCCTCACCATTTATTCGACTGTCGCCTCATCTCTT
>gi|157378741|gb|CY023312.1| Influenza A virus (A/chicken/Shantou/1926/2004(H9N2)) segment 4 sequence
GATAAAATCTGCATCGGTTACCAATCAACAAACTCCACAGAAACTGTAGACACGCTAACA
GAAAACAATGTCCCTGTGACACATGCCAAAGAATTGCTCCACACAGAGCACAATGGGATG
CTGTGTGCAACAGACCTGGGACATCCCCTTATTCTAGACACCTGTACCATTGAAGGACTA
ATCTATGGCAACCCTTCTTGTGATCTACTGTTGGGAGGAAGGGAATGGTCCTACATCGTC
GAAAGACCATCGGCTGTTAATGGATTGTGTTACCCCGGGAATGTAGAAAACCTAGAAGAA
CTAAAGTCACTTTTTAGTTCTGCTAGTTCTTACCAAAGGATCCAGATCTTTCCAGACACA
ATCTGGAATGTGTCTTACAGTGGGACAAGCAAAGCATGTTCAGATTCATTCTACAGAAGC
ATGAGATGGTTGACCCAAAAGAATAACGCTTACCCTATTCAAGATGCCCAATACACAAAT
AATCGAGGGAAGAACATCCTTTTCATGTGGGGCATAAATCACCCACCCACCGATACAGCG
CAGACAAATCTGTACACAAGGACTGACACAACAACAAGTGTGGCAACAGAAGATATAAAT
AGGACCTTCAAACCATTGATAGGGCCAAGGCCTCTTGTCAATGGTCTACAGGGAAGAATT
AATTATTATTGGTCGGTATTGAAACCTGGTCAAACACTGCGAGTAAGGTCCAATGGGAAT
CTAATCGCTCCATGGTATGGACACATTCTTTCAGGAGAGAGCCATGGAAGAATCCTGAAG
ACTGATTTAAAAAGTGGTAACTGTGCGGTGCAATGTCAAACAGAAAAAGGTGGCTTAAAT
ACAACATTGCCATTCCAAAATGTGAGTAAGTACGCATTTGGAAACTGCCCGAAATATGTT
GGAGTAAAGAGTCTCAAACTGGCAGTTGGTCTGAGGAATGTGCCTGCTAGATCAAGTAGA
GGACTATTCGGGGCCATAGCTGGATTCATAGAGGGAGGTTGGTCAGGGCTAGTTGCTGGT
TGGTACGGGTTCCAGCATTCTAATGATCAAGGGGTTGGTATGGCAGCAGATAGAGACTCA
ACACAAAAGGCAATTGACAAAATAACATCCAAAGTGAATAACATAGTCGATAAAATGAAC
AAACAGTATGAAATTATTGATCATGAATTCAGCGAAGTTGAAACTAGACTCAACATGATC
AATAATAAGATTGATGACCAAATCCAAGACATATGGGCATACAACGCAGAATTGCTAGTG
CTGCTTGAAAACCAGAAAACACTCGATGAGCATGATGCGAATGTAAACAATCTATATAAT
AAAGTGAAGAGGGCATTGGGCTCCAATGCAGTGGAAGATGGGAAGGGATGTTTCGAGTTA
TACCATAAATGTGATGACCAGTGCATGGAAACAATTCGGAATGGGACATACAACAGGGGG
AAGTATAAAGAGGAATCCAATTTAGAAAGACAGAAAATAGAAGGGGTAAAACTGGAATCT
GAAGGAACTTACAAAATCCTCACCATTTATTCGACTGTCGCCTCATCTCTT
>gi|157378723|gb|CY023304.1| Influenza A virus (A/silky chicken/Shantou/1826/2004(H9N2)) segment 4 sequence
ATGGAAACATTATCACTAACAACTATACTACTAGTAGTAACAGTAAGCAATGCAGATAAA
ATCTGCATCGGTTACCAATCAACAAACTCCACAGAAACTGTAGACACGCTAACAGAAAAC
AATGTCCCTGTGACACATGCCAAAGAATTGCTCCACACAGAGCACAATGGGATGCTGTGT
GCAACAGACCTGGGACATCCCCTTATTCTAGACACCTGTACCATTGAAGGACTAATCTAT
GGCAACCCTTCTTGTGATCTACTGTTGGGAGGAAGGGAATGGTCCTACATCGTCGAAAGA
CCATCGGCTGTTAATGGATTGTGTTACCCCGGGAATGTAGAAAACCTAGAAGAACTAAGG
TCACTTTTTAGTTCTGCTAGTTCTTACCAAAGGATCCAGATCTTTCCAGACACAATCTGG
AATGTGTCTTACAGTGGGACAAGCAAAGCATGTTCAGATTCATTCTACAGAAGCATGAGA
TGGTTGACCCAAAAGAATAACGCTTACCCTATTCAAGATGCCCAATACACAAATAATCGA
GGGAAGAACATCCTTTTCATGTGGGGCATAAATCACCCACCCACCGATACAGCGCAGACA
AATCTGTACACAAGGACTGACACAACAACAAGTGTGGCAACAGAAGATATAAATAGGACC
TTCAAACCATTGATAGGGCCAAGGCCTCTTGTCAATGGTCTACAGGGAAGAATTAATTAT
TATTGGTCGGTCTTGAAACCTGGTCAAACACTGCGAGTAAGGTCCAATGGGAATCTAATC
GCTCCATGGTATGGACACATTCTTTCAGGAGAGAGCCATGGAAGAATCCTGAAGACTGAT
TTAAAAAGTGGTAACTGTGCGGTGCAATGTCAAACAGAAAAAGGTGGCTTAAATACAACA
TTGCCATTCCAAAATGTGAGTAAGTACGCATTTGGAAACTGCCCGAAATATGTTGGAGTA
AAGAGTCTCAAACTGGCAGTTGGTCTGAGGAATGTGCCTGCTAGATCAAGTAGAGGACTA
TTCGGGGCCATAGCTGGATTCATAGAGGGAGGTTGGCCAGGGCTAGTTGCTGGTTGGTAC
GGGTTCCAGCATTCTAATGATCAAGGGGTTGGTATGGCAGCAGATAGAGACTCAACACAA
AAGGCAATTGACAAAATAACATCCAAAGTGAATAACATAGTCGATAAAATGAACAAACAG
TATGAAATTATTGATCATGAATTCAGCGAAGTTGAAACTAGACTCAACATGATCAATAAT
AAGATTGATGACCAAATCCAAGACATATGGGCATATAACGCAGAATTGCTAGTGCTGCTT
GAAAACCAGAAAACACTCGATGAGCATGATGCGAATGTAAACAATCTATATAATAAAGTG
AAGAGGGCATTGGGCTCCAATGCAGTGGAAGATGGGAAAGGATGTTTCGAGTTATACCAT
AAATGTGATGACCAGTGCATGGAAACAATTCGGAATGGGACATACAACAGGGGGAAGTAT
AAAGAGGAATCCAATTTAGAAAGACAGAAAATAGAAGGGGTAAAACTGGAATCTGAAGGA
ACTTACAAAATCCTCACCATTTATTCGACTGTCGCCTCATCTCTT
>gi|157378705|gb|CY023296.1| Influenza A virus (A/chicken/Shantou/1138/2004(H9N2)) segment 4 sequence
GATAAAATCTGCATCGGTTACCAATCAACAAACTCCACAGAAACTGTAGACACACTAACA
GAAAACAATGTCCCTGTGACACATGCCAAAGAATTGCTCCACACAGAGCACAATGGGATG
CTGTGTGCAACAGATCTGGGACATCCCCTTATTCTAGACACCTGTACCATTGAAGGGCTA
ATCTATGGCAACCCTTCTTGTGATCTACTGTTGGGAGGAAGGGAATGGTCCTACATCGTC
GAAAGACCATCGGCTGTTAATGGATTGTGTTACCCCGGGAATGTAGAAAACCTAGAAGAA
CTAAGGTCACTTTTTAGTTCTGCTAGTTCTTACCAAAGGATCCAGATCTTTCCAGACACA
ATCTGGAATGTGTCTTACAGTGGGACAAGCAAAGCATGTTCAGATTCATTCTACAGAAGC
ATGAGATGGTTGACCCAAAAGAATAACGCTTACCCTGTTCAAGATGCCCAATACACAAAT
AATCGAGGGAAGAACATCCTTTTCATGTGGGGCATAAATCACCCACCCACCGATACAGCG
CAGACAAATCTGTACACAAGGACTGACACAACAACAAGTGTGGCAACAGAAGATATAAAT
AGGACCTTCAAACCATTGATAGGGCCAAGGCCTCTTGTCAATGGTCTACAGGGAAGAATT
GATTATTATTGGTCGGTATTGAAACCTGGTCAAACACTGCGCGTAAGGTCCAATGGGAAT
CTAATCGCTCCATGGTATGGACACATTCTTTCAGGAGAGAGCCATGGAAGAATCCTGAAG
ACTGATTTAAAAAGTGGTCACTGTGCAGTGCAATGTCAGACAGAAAAAGGTGGCTTAAAT
ACAACATTGCCATTCCAAAATGTGAGTAAGTACGCATTTGGAAACTGCCCAAAATATGTT
GGAGTAAAGAGTCTCAAACTGGCAGTTGGTCTGAGGAATGTGCCTGCTAGATCAAGTAGA
GGACTATTCGGGGCCATAGCTGGATTCATAGAGGGAGGTTGGTCAGGGCTAGTTGCTGGT
TGGTATGGGTTCCAGCATTCTAATGACCAAGGGGTTGGTATGGCAGCAGATAGAGACTCA
ACTCAAAAGGCAATTGACAAAATAACATCCAAAGTGAATAACATAGTCGATAAAATGAAC
AAGCAATATGAAATTATTGATCATGAATTCAGTGAAGTTGAAACTAGACTCAACATGATC
AATAATAAGATTGATGACCAAATCCAAGACATATGGGCATATAACGCAGAATTGCTAGTG
CTGCTTGAAAACCAGAAAACACTCGATGAGCATGATGCGAATGTAAACAATCTATATAAT
AAAGTGAAGAGGGCATTGGGCTCCAATGCAGTGGAAGATGGGAAAGGATGTTTCGAGTTA
TACCATAAATGTGATGACCAGTGCATGGAGACAATTCGGAATGGGACATACAACAGGAGG
AAGTATAAAGAGGAATCCAATTTAGAAAGACAGAAAATAGAAGGGGTCAAGCTGGAATCT
GAAGGAACTTACAAAATCCTCACCATTTATTCGACTGTCGCCTCATCTCTT
>gi|157378686|gb|CY023288.1| Influenza A virus (A/silky chicken/Shantou/999/2004(H9N2)) segment 4 sequence
ATGGAAACAATACCACTAATGACTATACTACTAATGGTAACAGCAATCAATGCAGATAAA
ATCTGCATAGGCTACCAATCAACAAACTCCACAGAAACTGTGGATACGCTAACAGAAACC
AATGTTCCTGTAACACAGGCCAAAGAACTGCTCCACACAGAGCACAATGGAATGCTGTGT
GCAACAAATCTGGGACATCCTCTCATTTTGGACACTTGTACTATTGAAGGACTGATCTAT
GGCAACCCTTCTTGTGACCTGCTGTTGGGAGGAAGAGAATGGTCCTATATCGTCGAAAGA
CCATCGGCTGTCAATGGGATGTGTTACCCCGGGAATGTAGAAAACCTAGAGGAACTAAGG
TTGCTTTTCAGTTCTGCTAGTTCCTACCAAAGGGTCCAGATCTTTCCAGACACGATCTGG
AATGTGACTTACAGTGGAACAAGCAGTGCATGTTCAAATTCATTCTACAGGAGCATGAGG
TGGTTGACTCAAAAGGACAACACTTACCCTGTTCAAGACGCCCAATACACAAATAATAGA
GGAAAGAGTATTCTTTTCATGTGGGGCATAAATCACCCACCCACTGATACTGTACAGACA
AATCTGTACACAAGGACCGACACCACAACAAGTGTAACAACAGAAGATATAAATAGGGCC
TTCAAACCAGTGATAGGGCCAAGGCCCCTTGTTAATGGTCTGCAGGGAAGAATTGATTAT
TATTGGTCTGTATTAAAACCAGGTCAAACATTACGAGTAAGATCCAATGGGAATCTAATC
GCTCCATGGTATGGACACATCCTTTCAGGAGAAAGCCATGGAAGAATCCTGAAGAGTGAT
TTAAACAGTGGTAACTGTGTAGTGCAATGTCAGACTGAAAGGGGCGGCTTAAACACTACA
TTGCCGTTCCACAATGTCAGTAAATATGCATTTGGAAACTGCCCAAAATACGTTGGAGTA
AAGAGTCTCAAATTAGCAGTTGGTATGAGGAATGTACCTGCTAGATCAAGTAGAGGACTG
TTTGGGGCCATAGCTGGATTCATAGAGGGAGGTTGGCCAGGGCTAGTCGCTGGTTGGTAT
GGGTTCCAGCATTCAAATGATCAAGGGGTTGGTATGGCTGCAGATAGAGACTCAACTCAA
AAGGCAATTGACAAAATTACATCCAAAGTGAATAATATAGTCGATAAGATGAACAAGCAA
TATGAAATTATTGATCATGAATTCAGCGAGATTGAAACTAGACTCAATATGATCAATAAT
AAGATTGATGACCAAATACAAGACATATGGGCATATAACGCAGAATTGCTAGTACTGCTT
GAAAATCAGAAAACACTCGATGAACATGATGCAAATGTAAATAATCTATATAACAAAGTG
AAGAGGGCACTGGGCTCTAATGCGATGGAAGATGGGAAAGGATGTTTCGAGTTATATCAT
AAATGTGATGATCAGTGCATGGAGACAATTCGAAACGGAACCTACAACAGGGGAAAGTAT
AAAGAGGAATCAAGACTAGAAAGGCAGAAAATAGAAGGGGTCAAGCTGGAATCTGAGGGA
ACTTACAAAATCCTAACCATTTATTCAACTGTCGCCTCATCTCTT
>gi|157378667|gb|CY023280.1| Influenza A virus (A/silky chicken/Shantou/473/2004(H9N2)) segment 4 sequence
ATGGAAACAATACCACTAATGACTATACTACTAATGGTAACAGCAATCAATGCAGATAAA
ATCTGCATAGGCTACCAATCAACAAACTCCACAGAAACTGTGGATACGCTAACAGAAACC
AATGTTCCTGTAACACAGGCCAAAGAACTGCTCCACACAGAGCACAATGGAATGCTGTGT
GCAACAAATCTGGGACATCCTCTCATTTTGGACACTTGTACTATTGAAGGACTGATCTAT
GGCAACCCTTCTTGTGACCTGCTGTTGGGAGGAAGAGAATGGTCCTATATCGTCGAAAGA
CCATCGGCTGTCAATGGGATGTGTTACCCCGGGAATGTAGAAAACCTAGAGGAACTAAGG
TTGCTTTTCAGTTCTGCTAGTTCCTACCAAAGGGTCCAGATCTTTCCAGACACGATCTGG
AATGTGACTTACAGTGGAACAAGCAGTGCATGTTCAAATTCATTCTACAGGAGCATGAGG
TGGTTGACTCAAAAGGACAACACTTACCCTGTTCAAGACGCCCAATACACAAATAATAGA
GGAAAGAGTATTCTTTTCATGTGGGGCATAAATCACCCGCCCACTGATACTGTACAGACA
AATCTGTACACAAGGACCGACACCACAACAAGTGTAACAACAGAAGATATAAATAGGGCC
TTCAAACCAGTGATAGGGCCAAGGCCCCTTGTTAATGGTCTGCAGGGAAGAATTGATTAT
TATTGGTCTGTATTAAAACCAGGTCAAACATTACGAGTAAGATCCAATGGGAATCTAATT
GCTCCATGGTATGGACACATCCTTTCAGGAGAAAGCCATGGAAGAATCCTGAAGAGTGAT
TTAAACAGTGGTAACTGTGTAGTGCAATGTCAGACTGAAAGGGGCGGCTTAAACACTACA
TTGCCGTTCCACAATGTCAGTAAATATGCATTTGGAAACTGCCCAAAATACGTTGGAGTA
AAGAGTCTCAAATTGGCAGTTGGTATGAGGAATGTACCTGCTAGATCAAGTAGAGGACTG
TTTGGGGCCATAGCTGGATTCATAGAGGGAGGTTGGCCAGGGCTAGTCGCTGGTTGGTAT
GGGTTCCAGCATTCAAATGATCAAGGGGTTGGTATGGCTGCAGATAGAGACTCAACTCAA
AAGGCAATTGACAAAATTACATCCAAAGTGAATAATATAGTCGATAAGATGAACAAGCAA
TATGAAATTATTGATCATGAATTCAGCGAGATTGAAACTAGACTCAATATGATCAATAAT
AAGATTGATGACCAAATACAAGACATATGGGCATATAACGCAGAATTGCTAGTACTGCTT
GAAAATCAGAAAACACTCGATGAACATGATGCAAATGTAAATAATCTATATAACAAAGTG
AAGAGGGCACTGGGCTCTAATGCGATGGAAGATGGGAAAGGATGTTTCGAGTTATATCAT
AAATGTGATGATCAGTGCATGGAGACAATTCGAAACGGAACCTACAACAGGGGAAAATAT
AAAGAGGAATCAAGACTAGAAAGGCAGAAAATAGAAGGGGTCAAGCTGGAATCTGAGGGA
ACTTACAAAATCCTAACCATTTATTCAACTGTCGCCTCATCTCTT
>gi|157378648|gb|CY023272.1| Influenza A virus (A/partridge/Shantou/4541/2001(H9N2)) segment 4 sequence
GATAAAATCTGCATAGGCTACCAATCAACAAACTCCACAGAAACTGTGGATACGCTAACA
GAAACCAATGTTCCTGTGACACATGCCAAAGAACTGCTCCACACAGAGCACAATGGAATG
CTGTGTGCAACAAATCTGGGACATCCTCTCATTTTGGACACCTGTACTATTGAAGGACTG
ATCTATGGCAACCCTTCTTGTGACCTGCTGTTGGGAGGAAGAGAATGGTCCTATATCGTC
GAAAGACCATCGGCTGTTAATGGGATGTGTTACCCCGGGAATGTAGAAAACCTAGAGGAA
CTAAGGTTGCTTTTCAGTTCTGATAGTTCCTACCAAAGAGTCCAGATCTTTCCAGACACG
ATGTGGAATGTGACTTACAGTGGAACAAGCAATGCATGTTCAAATTCATTCTACAGGAGC
ATGAGGTGGTTGACTCAAAAAGACAACACTTACCCTGTTCAAGACGCCCAATACACAAAT
AATAGAGGAAAGAGTATTCTTTTCATGTGGGGCATAAATCACCCACCCACTGATACTGTA
CAGACAAATCTGTACACAAGGACCGACACCACAACAAGTGTAACAACAGAAGATATAAAT
AGGGCCTTCAAACCAGTGATAGGGCCAAGGCCCCTTGTTAATGGTCTGCAGGGAAGAATT
GATTATTATTGGTCTGTATTAAAACCAGGTCAAACATTACGAGTAAGATCCAATGGGAAT
CTAATCGCTCCATGGTATGGACACATCCTTTCAGGAGAAAGCCATGGAAGAATCCTGAAG
AGTGATTTAAACAGTGGTAACTGTGTAGTGCAATGTCAGACTGAAAGGGGCGGCTTAAAT
ACTACATTGCCGTTCCACAATGTCAGTAAATATGCATTTGGAAACTGCCCAAAATACGTT
GGAGTAAAGAGTCTCAAACTGGCAGTTGGTATGAGGAATGTACCTGCTAGATCAAGTAGA
GGACTATTTGGGGCCATAGCTGGATTCATAGAGGGAGGTTGGCCAGGGCTAGTCGCTGGT
TGGTATGGGTTCCAGCATTCAAATGATCAAGGGGTTGGTATGGCTGCAGATAGAGACTCA
ACTCAAAAGGCAATTGACAAAATTACATCCAAAGTGAATAATATAGTCGATAAAATGAAC
AAGCAATATGAAATTATTGATCATGAATTCAGCGAGATTGAAACTAGACTCAATATGATC
AATAATAAGATTGATGACCAAATACAAGACATATGGGCATATAACGCAGAATTGCTAGTG
CTGCTTGAAAATCAGAAAACACTCGATGAACATGATGCAAATGTAAACAATCTATATAAC
AAAGTGAAGAGGGCACTGGGTTCCAATGCGATGGAAGATGGGAAAGGATGTTTCGAGTTA
TACCATAAATGTGATGATCAGTGCATGGAGACAATTCGAAACGGGACCTACAACAGGGGA
AAGTATAAAGAGGAATCAAGACTAGAAAGGCAGAAAATAGAAGGGGTCAAGCTGGAATCT
GAGGGAACTTACAAAATCCTAACCATT
>gi|157378629|gb|CY023264.1| Influenza A virus (A/chicken/Shantou/99/2004(H9N2)) segment 4 sequence
GATAAAATCTGCATCGGTTACCAATCAACAAACTCCACAGAAACAGTAGACACACTAACA
GAAAACAATGTCCCTGTGACACATGCCAAAGAATTGCTCCACGCAGAGCACAATGGGATG
CTGTGTGCAACAAATCTGGGACATCCTCTTATTCTAGACACCTGTACCATTGAAGGACTA
ATCTATGGCAACCCTTCTTGTGATCTACTGTTGGGAGGAAGAGAATGGTCCTACATCGTC
GAAAGACCATCGGCTGTTAATGGATTGTGTTACCCCGGGAATGTAGAAAACCTAGAAGAA
CTAAGGTCACTTTTTAGTTCTGCTAGTTCTTACCAAAGGATCCAGATCTTTCCAGACACA
ATCTGGAATGTGTCTTACAGTGGGACAAGCAAAGCATGTTCAGATTCATTCTACAGAAGC
ATGAGATGGTTGACACAAAAGAACAACGCTTACCCTGTTCAAGACGCCCAATACACAAAT
AATCGAGGGAAAAACATTCTTTTCATGTGGGGCATAAATCACCCACCCACCGATACAGCG
CAGACAAATCTGTACACAAGGACTGACACCACAACAAGTGTGGCAACAGAAGATATAAAT
AGGACCTTCAAACCATTGATAGGGCCAAGGCCTCTTGTCAATGGTCTACAGGGAAGAATT
GATTATTATTGGTCAGTATTGAAACCAGGTCAAACACTGCGAGTACGGTCCAATGGGAAT
CTAATCGCTCCATGGTATGGACACATTCTTTCAGGAGAGAGCCATGGAAGAATCCTGAAG
ACTGATTTAAAGAGTGGTAACTGTGCAGTGCAATGTCAGACAGAAAAAGGTGGCTTGAAT
ACAACATTGCCATTCCAAAATGTAAGTAAGTACGCATTTGGAAACTGCCCGAAATATGTT
GGAGTAAAGAGTCTCAAACTGGCAGTTGGTCTGAGGAATGTGCCTGCTAGATCAAGTAGA
GGACTATTCGGGGCCATAGCTGGATTCATAGAGGGAGGTTGGTCAGGGTTAGTTGCTGGT
TGGTATGGGTTCCAGCATTCAAATGACCAAGGGGTTGGTATGGCAGCGGATAGAGACTCA
ACTCAAAAGGCAATTGACAAAATAACATCCAAAGTTAATAACATAGTCGATAAAATGAAC
AAACAGTATGAAATTATTGATCATGAATTCAGCGAAATTGAAAATAGACTCAACATGATC
AATAATAAGATTGATGACCAAATCCAGGACATATGGGCATATAACGCAGAATTGCTAGTG
CTGCTTGAAAACCAGAAAACACTCGATGAGCATGATGCGAATGTAAACAATCTATATAAT
AGAGTGAAGAGGGCATTGGGTTCCAATGCAGTAGAAGATGGGAAAGGATGCTTTGAGCTA
TACCATAAATGTGATGACCAGTGCATGGAGACAATTCGGAACGGGACCTACAACAGGAGG
AAGTACAAAGAGGAATCCAAATTAGAAAGACAGAAAATAGAAGGGGTCAAGCTGGAATCT
GAAGGAACTTACAAAATCCTCACCATTTATTCGACTGTCGCCTCATCTCTT
>gi|157378610|gb|CY023256.1| Influenza A virus (A/chicken/Shantou/4617/2003(H9N2)) segment 4 sequence
ATGGAAACATTATCACTAATAACTATACTACTAGTAGTAACAGTAAGCAATGCAGATAAA
ATCTGCATCGGTTACCAATCAACAAACTCCACAGAAACAGTAGACACGCTAACCGAAAAC
AATGTCCCTGTGACACATGCCAAGGAATTGCTCCACACAGAGCACAATGGGATGCTGTGT
GCAACAAATCTGGGACATCCTCTTATTCTAGACACCTGTACCATTGAAGGACTAATCTAT
GGCAACCCTTCTTGTGATCTACTGTTGGGAGGAAGAGAATGGTCCTACATCGTCGAAAGA
CCATCGGCTGTTAATGGATTGTGTTACCCCGGGAATGTAGAAAACCTAGAAGAACTAAGG
TCACTTTTTAGTTCTGCCAGTTCTTACCAAAGGATCCAGATCTTTCCAGACACAATCTGG
AATGTGTCTTATAGTGGGACAAGCAAAGCATGTTCAGATTCATTCTACAGAAGCATGAGA
TGGTTGACACAAAAGAACAACGCTTACCCTGTTCAAGACGCCCAATACACAAATAATCGA
GGGAAAAACATTCTTTTCATGTGGGGCATAAATCACCCACCCACCGATACAGCGCAGACA
AATCTGTACACAAGGACTGACACCACAACAAGTGTGGCAACAGAAGATATAAATAGGACC
TTCAAACCATTGATAGGGCCAAGGCCTCTTGTCAATGGTCTACAGGGAAGAATTGATTAT
TATTGGTCAGTATTGAAACCAGGTCAAACACTGCGAGTACGGTCCAATGGGAATCTAATC
GCTCCATGGTATGGACACATTCTTTCAGGAGAGAGCCATGGAAGAATCCTGAAGACTGAT
TTAAAGAGTGGTAACTGTGCAGTGCAATGTCAGACAGAAAAAGGTGGCTTGAATACAACA
TTGCCATTCCAAAATGTAAGTAAGTACGCATTTGGAAACTGCCCGAAATATGTTGGAGTA
AAGAGTCTCAAACTGGCAGTTGGTCTGAGGAATGTGCCTGCTAGATCAAGTAGAGGACTA
TTCGGAGCCATAGCTGGATTCATAGAGGGAGGTTGGTCAGGGTTAGTTGCTGGTTGGTAT
GGGTTCCAGCATTCAAATGACCAAGGGGTTGGTATGGCAGCAGATAGAGACTCAACTCAA
AAGGCAATTGACAAAATAACATCCAAAGTTAATAACATAGTCGATAAAATGAACAAACAG
TATGAAATTATTGATCATGAATTCAGCGAAGTTGAAAATAGACTCAACATGATCAATAAT
AAGATTGATGACCAAATCCAGGACATATGGGCATATAACGCAGAATTGCTAGTGCTGCTT
GAAAACCAGAAAACACTCGATGAGCATGATGCGAATGTAAACAATCTATATAATAGAGTG
AAGAGGGCATTGGGTTCCAATGCAGTAGAAGATGGGAAAGGATGCTTTGAGCTATACCAT
AAATGTGATGACCAGTGCATGGAGACAATTCGGAACGGGACCTACAACAGGAGGAAGTAC
AAAGAGGAATCCAAATTAGAAAGACAGAAAATAGAAGGGGTCAAGCTGGAATCTGAAGGA
ACTTACAAAATCCTCACCATTTATTCGACTGTCGCCTCATCTCTT
>gi|157378591|gb|CY023248.1| Influenza A virus (A/silky chicken/Shantou/4600/2003(H9N2)) segment 4 sequence
ATGGAAACATTATCACTAATAACTATACTACTAGTAGTAACAGTAAGCAATGCAGATAAA
ATCTGCATCGGTTACCAATCAACAAACTCCACAGAGACAGTAGACACGCTAACAGAAAAC
AATGTCCCTGTGACACATGCCAAAGAATTGCTCCACACAGAGCACAATGGGATGCTGTGT
GCAACAAATCTGGGACATCCTCTTATTCTAGACACCTGTACCATTGAAGGACTAATCTAT
GGCAACCCTTCTTGTGATCTACTGTTGGGAGGAAGAGAATGGTCCTACATCGTCGAAAGA
CCATCGGCTGTTAATGGATTGTGTTACCCCGGGAATGTAGAAAACCTAGAAGAACTAAGG
TCACTTTTTAGTTCTGCTAGTTCTTACCAAAGGATCCAGATCTTCCCAGACACAATCTGG
AATGTGTCTTACAGTGGGACAAGCAAAGCATGTTCAGATTCATTCTACAGAAGCATGAGA
TGGTTGACACAAAAGAACAACGCTTACCCTGTTCAAGACGCCCAATACACAAATAATCGA
GGGAAAAACATTCTTTTCATGTGGGGCATAAATCACCCACCCACCGATACAGCGCAGACA
AATCTGTACACAAGGACTGACACCACAACAAGTGTGGCAACAGAAGATATAAATAGGACC
TTCAAACCATTGATAGGGCCAAGGCCTCTTGTCAATGGTCTACAGGGAAGAATTGATTAT
TATTGGTCAGTATTGAAACCAGGTCAAACACTGCGAGTACGGTCCAATGGGAATCTAATC
GCTCCATGGTATGGACACATTCTTTCAGGAGAGAGCCATGGAAGAATCCTGAAGACTGAT
TTAAAGAGTGGTAACTGTGCAGTGCAATGTCAGACAGAAAAAGGTGGCTTGAATACAACA
TTGCCATTCCAAAATGTAAGTAAGTACGCATTTGGAAACTGCCCGAAATATGTTGGAGTA
AAGAGTCTCAAACTGGCAGTTGGTCTGAGGAATGTGCCTGCTAGATCAAGTAGAGGACTA
TTCGGGGCCATAGCTGGATTCATAGAGGGAGGTTGGTCAGGGTTAGTTGCTGGTTGGTAT
GGGTTCCAGCATTCAAATGACCAAGGGGTTGGTATGGCAGCAGATAGAGACTCAACTCAA
AAGGCAATTGACAAAATAACATCCAAAGTTAATAACATAGTCGATAAAATGAACAAACAG
TATGAAATTATTGATCATGAATTCAGCGAAGTTGAAAATAGACTCAACATGATCAATAAT
AAGATTGATGACCAAATCCAGGACATATGGGCATATAACGCAGAATTGCTAGTGCTGCTT
GAAAACCAGAAAACACTCGATGAGCATGATGCGAATGTAAACAATCTATATAATAGAGTG
AAGAGGGCATTGGGTTCCAATGCAGTAGAAGATGGGAAAGGATGCTTTGAGCTATACCAT
AAATGTGATGACCAGTGCATGGAGACAATTCGGAACGGGACCTACAACAGGAGGAAGTAC
AAAGAGGAATCCAAATTAGAAAGACAGAAAATAGAAGGGGTCAAGCTGGAATCTGAAGGA
ACTTACAAAATCCTCACCATTTATTCGACTGTCGCCTCATCTCTT
>gi|157378572|gb|CY023240.1| Influenza A virus (A/chicken/Shantou/4435/2003(H9N2)) segment 4 sequence
GATAAAATCTGCATCGGTTACCAATCAACAAACTCCACAGAGACAGTAGACACGCTAACA
GAAAACAATGTCCCTGTGACACATGCCAAAGAATTGCTCCACACAGAGCACAATGGGATG
CTGTGTGCAACAAATCTGGGACATCCTCTTATTCTAGACACCTGTACCATTGAAGGACTA
ATCTATGGCAACCCTTCTTGTGATCTACTGTTGGGAGGAAGAGAATGGTCCTACATCGTC
GAAAGACCATCGGCTGTTAATGGATTGTGTTACCCCGGGAATGTAGAAAACCTAGAAGAA
CTAAGGTCACTTTTTAGTTCTGCTAGTTCTTACCAAAGGATCCAGATCTTCCCAGACACA
ATCTGGAATGTGTCTTACAGTGGGACAAGCAAAGCATGTTCAGATTCATTCTACAGAAGC
ATGAGATGGTTGACACAAAAGAACAACGCTTACCCTGTTCAAGACGCCCAATACACAAAT
AATCGAGGGAAAAACATTCTTTTCATGTGGGGCATAAATCACCCACCCACCGATACAGCG
CAGACAAATCTGTACACAAGGACTGACACCACAACAAGTGTGGCAACAGAAGATATAAAT
AGGACCTTCAAACCATTGATAGGGCCAAGGCCTCTTGTCAATGGTCTACAGGGAAGAATT
GATTATTATTGGTCAGTATTGAAACCAGGTCAAACACTGCGAGTACGGTCCAATGGGAAT
CTAATCGCTCCATGGTATGGACACATTCTTTCAGGAGAGAGCCATGGAAGAATCCTGAAG
ACTGATTTAAAGAGTGGTAACTGTGCAGTGCAATGTCAGACAGAAAAAGGTGGCTTGAAT
ACAACATTGCCATTCCAAAATGTAAGTAAGTACGCATTTGGAAACTGCCCGAAATATGTT
GGAGTAAAGAGTCTCAAACTGGCAGTTGGTCTGAGGAATGTGCCTGCTAGATCAAGTAGA
GGACTATTCGGGGCCATAGCTGGATTCATAGAGGGAGGTTGGTCAGGGTTAGTTGCTGGT
TGGTATGGGTTCCAGCATTCAAATGACCAAGGGGTTGGTATGGCAGCAGATAGAGACTCA
ACTCAAAAGGCAATTGACAAAATAACATCCAAAGTTAATAACATAGTCGATAAAATGAAC
AAACAGTATGAAATTATTGATCATGAATTCAGCGAAGTTGAAAATAGACTCAACATGATC
AATAATAAGATTGATGACCAAATCCAGGACATATGGGCATATAACGCAGAATTGCTAGTG
CTGCTTGAAAACCAGAAAACACTCGATGAGCATGATGCGAATGTAAACAATCTATATAAT
AGAGTGAAGAGGGCATTGGGTTCCAATGCAGTAGAAGATGGGAAAGGATGCTTTGAGCTA
TACCATAAATGTGATGACCAGTGCATGGAGACAATTCGGAACGGGACCTACAACAGGAGG
AAGTACAAAGAGGAATCCAAATTAGAAAGACAGAAAATAGAAGGGGTCAAGCTGGAATCT
GAAGGAACTTACAAAATCCTCACCATTTATTCGACTGTCGCCTCATCTCTT
>gi|157378553|gb|CY023232.1| Influenza A virus (A/chicken/Shantou/4101/2003(H9N2)) segment 4 sequence
GATAAAATCTGCATCGGTTACCAATCAACAAACTCCACAGAAACTGTAGACACGCTAACA
GAAAACAATGTCCCTGTGACACATGCCAAAGAATTGCTCCACACAGAGCACAATGGGATG
CTGTGTGCAACAGATCTGGGACATCCCCTTATTCTAGACACCTGTACCATTGAAGGACTA
ATCTATGGCAACCCTTCTTGTGATCTACTGTTGGGAGGAAGGGAATGGTCCTACATCGTC
GAAAGACCATCGGCTGTTAATGGATTGTGTTACCCCGGGAATGTAGAAAACCTAGAAGAA
CTAAGGTCACTTTTTAGTTCTGCTAGTTCTTACCAAAGGATCCAGATCTTTCCAGACACA
ATCTGGAATGTGTCTTACAGTGGAACAAGCAAAGCATGTTCAGATTCATTCTACAGAAGC
ATGAGATGGTTGACCCAAAAGAATAACGCTTACCCTATTCAAGATGCCCAATACACAAAT
AATCAAGGGAAGAACATCCTTTTCATGTGGGGCATAAATCACCCACCCACCGATACAGCG
CAGACAAATCTGTACACAAGGACTGACACAACAACAAGTGTGGCAACAGAAGATATAAAT
AGGACCTTCAAACCATTGATAGGGCCAAGGCCTCTTGTCAATGGTCTACAGGGAAGAATT
GATTATTATTGGTCGGTATTGAAACCTGGTCAAACACTGCGAGTAAGGTCCAATGGGAAT
CTAATCGCTCCATGGTATGGACACATTCTTTCAGGAGAGAGCCATGGAAGAATCCTGAAG
ACTGATTTAAAAAGTGGTAACTGTGCGGTGCAATGTCAGACAGAAAAGGGTGGCTTAAAT
ACAACATTGCCATTCCAAAATGTGAGTAAGTACGCATTCGGAAACTGCCCGAAATATGTT
GGAGTAAAGAGTCTCAAACTGGCAGTTGGTCTGAGGAATGTGCCTGCTAGATCAAGTAGA
GGACTATTCGGGGCCATAGCTGGATTCATAGAGGGAGGTTGGTCAGGGCTAGTTGCTGGT
TGGTACGGGTTCCAGCATTCTAATGATCAAGGGGTTGGTATGGCAGCAGATAGAGACTCA
ACTCAAAAGGCAATTGACAAAATAACATCCAAAGTGAATAACATAGTCGATAAAATGAAC
AAACAGTATGAAATTATTGATCATGAATTCAGCGAAGTTGAAACTAGACTCAACATGATC
AATAATAAGATTGATGACCAAATCCAAGACATATGGGCATATAACGCAGAATTGCTAGTG
CTGCTTGAAAACCAGAAAACACTCGATGAGCATGATGCGAATGTAAACAATCTATATAAT
AAAGTGAAGAGAGCATTGGGCTCCAATGCAGTGGAAGATGGGAAAGGATGTTTCGAGTTA
TACCATAAATGTGATGACCAGTGCATGGAGACAATTCGGAATGGGACATACAACAGGAGG
AAGTATAAAGAGGAATCCAATTTAGAAAGACAGAAAATAGAAGGGGTAAAGCTGGAATCT
GAAGGAACTTACAAAATCCTCACCATTTATTCGACTGTCGCCTCATCTCTT
>gi|157378534|gb|CY023224.1| Influenza A virus (A/chicken/Shantou/3341/2003(H9N2)) segment 4 sequence
GATAAAATCTGCATCGGTTACCAATCAACAAACTCCACAGAGACAGTAGACACGCTAACA
GAAAACAATGTCCCTGTGACACATGCCAAAGAATTGCTCCACACAGAGCACAATGGGATG
CTGTGTGCAACAAATCTGGGACATCCTCTTATTCTAGACACCTGTACCATTGAAGGACTA
ATCTATGGCAACCCTTCTTGTGATCTACTGTTGGGAGGAAGAGAATGGTCCTACATCGTC
GAAAGACCATCGGCTGTTAATGGATTGTGTTACCCCGGGAATGTAGAAAACCTAGAAGAA
CTAAGGTCACTTTTTAGTTCTGCTAGTTCTTACCAAAGGATCCAGATCTTTCCAGACACA
ATCTGGAATGTGTCTTACAGTGGGACAAGCAAAGCATGTTCAGATTCATTCTACAAAAGC
ATGAGATGGTTGACACAAAAGAACAACGCTTACCCTGTTCAAGACGCCCAATACACAAAT
AATCGAGGGAAAAACATTCTTTTCATGTGGGGCATAAATCACCCACCCACCGATACAGCG
CAGACAAATCTGTACACAAGGACTGACACCACAACAAGTGTGGCAACAGAAGATATAAAT
AGGACCTTCAAACCATTGATAGGGCCAAGGCCTCTTGTCAATGGTCTACAGGGAAGAATT
GATTATTATTGGTCAGTATTGAAACCAGGTCAAACACTGCGAGTACGGTCCAATGGGAAT
CTAATCGCTCCATGGTATGGACACATTCTTTCAGGAAAGAGCCATGGAAGAATCCTGAAG
ACTGATTTAAAGAGTGGTAACTGTGCAGTGCAATGTCAGACAGAAAAAGGTGGCTTGAAT
ACAACATTGCCATTCCAAAATGTAAGTAAGTACGCATTTGGAAACTGCCCGAAATATGTT
GGAGTAAAGAGTCTCAAACTGGCAGTTGGTCTGAGGAATGTGCCTGCTAGATCAAGTAGA
GGACTATTCGGGGCCATAGCTGGATTCATAGAGGGAGGTTGGTCAGGGTTAGTTGCTGGT
TGGTATGGGTTCCAGCATTCAAATGACCAAGGGGTTGGTATGGCAGCAGATAGAGACTCA
ACTCAAAAGGCAATTGACAAAATAACATCCAAAGTTAATAACATAGTCGATAAAATGAAC
AAACAGTATGAAATTATTGATCATGAATTCAGCGAAGTTGAAAATAGACTCAACATGATC
AATAATAAGATTGATGACCAAATCCAGGACATATGGGCATATAACGCAGAATTGCTAGTG
CTGCTTGAAAACCAGAAAACACTCGATGAGCATGATGCGAATGTAAACAATCTATATAAT
AGAGTGAAGAGGGCATTGGGTTCCAATGCAGTAGAAGATGGGAAAGGATGCTTTGAGCTA
TACCATAAATGTGATGACCAGTGCATGGAGACAATTCGGAACGGGACCTACAACAGGAGG
AAGTACAAAGAGGAATCCAAATTAGAAAGACAGAAAATAGAAGGGGTCAAGCTGGAATCT
GAAGGAACTTACAAAATCCTCACCATTTATTCGACTGTCGCCTCATCTCTT
>gi|157378515|gb|CY023216.1| Influenza A virus (A/chicken/Shantou/3040/2003(H9N2)) segment 4 sequence
ATGGAAACATTATCACTAATAACTATACTACTAGTAGTAACAGTAAGCAATGCAGATAAA
ATCTGCATCGGTTACCAATCAACAAACTCCACAGAAACAGTAGACACGCTAACAGAAAAC
AATGTCCCTGTGACACATGCCAAAGAATTGCTCCACACAGAGCACAATGGGATGCTGTGT
GCAACAAATCTGGGACATCCTCTTATTCTAGACACCTGTACCATTGAAGGACTAATCTAT
GGCAACCCTTCTTGTGATCTACTGTTGGGAGGAAGAGAATGGTCCTACATCGTCGAAAGA
CCATCGGCTGTTAACGGATTGTGTTACCCCGGGAATGTAGAAAACCTAGAAGAACTAAGG
TCACTTTTTAGTTCTGCTAGTTCTTACCAAAGGATCCAGATCTTTCCAGACACAATCTGG
AATGTGTCTTACAGTGGGACAAGCAAAGCATGTTCAGATTCATTCTACAGAAGCATGAGA
TGGTTGACACAAAAGAACAACGCTTACCCTGTTCAAGACGCCCAATACACAAATAATCGA
GGGAAAAACATTCTTTTCATGTGGGGCATAAATCACCCACCCACCGATACAGCGCAGACA
AATCTGTACACAAGGACTGACACCACAACAAGTGTGGCAACAGAAGATATAAATAGGACC
TTCAAACCATTGATAGGGCCAAGGCCTCTTGTCAATGGTCTACAGGGAAGAATTGATTAT
TATTGGTCAGTATTGAAACCAGGTCAAACACTGCGAGTACGGTCCAATGGGAATCTAATC
GCTCCATGGTATGGACACATTCTTTCAGGAGAGAGCCATGGAAGAATCCTGAAGACTGAT
TTAAAGAGTGGTAACTGTGCAGTGCAATGTCAGACAGAAAAAGGTGGCTTGAATACAACA
TTGCCATTCCAAAATGTAAGTAAGTACGCATTTGGAAACTGCCCGAAATATGTTGGAGTA
AAGAGTCTCAAACTGGCAATTGGTCTGAGGAATGTGCCTGCTAGATCAATTAGAGGACTA
TTCGGGGCCATAGCTGGATTCATAGAGGGAGGTTGGTCAGGGTTAGTTGCTGGTTGGTAT
GGGTTCCAGCATTCAAATGACCAAGGGGTTGGTATGGCAGCAGATAGAGACTCAACTCAA
AAGGCAATTGACAAAATAACATCCAAAGTTAATAACATAGTCGATAAAATGAACAAACAG
TATGAAATTATTGATCATGAATTCAGCGAAGTTGAAAATAGACTCAACATGATCAATAAT
AAGATTGATGACCAAATCCAGGACATATGGGCATATAACGCAGAATTGCTAGTGCTGCTT
GAAAACCAGAAAACACTCGATGAGCATGATGCGAATGTAAACAATCTATATAATAGAGTG
AAGAGGGCATTGGGTTCCAATGCAGTAGAAGATGGGAAAGGATGCTTTGAGCTATACCAT
AAATGTGATGACCAGTGCATGGAGACAATTCGGAACGGGACCTACAACAGGAGGAAGTAC
AAAGAGGAATCCAAATTAGAAAGACAGAAAATAGAAGGGGTCAAGCTGGAATCTGAAGGA
ACTTACAAAATCCTCACCATTTATTCGACTGTCGCCTCATCTCTT
>gi|157378496|gb|CY023208.1| Influenza A virus (A/chicken/Shantou/2686/2003(H9N2)) segment 4 sequence
GATAAAATCTGCATCGGTTACCAATCAACAAACTCCACAGAAACAGTAGACACGCTAACA
GAAAACAATGTCCCTGTGACACATGCCAAAGAATTGCTCCACACAGAGCACAATGGGATG
CTGTGTGCAACAAATCTGGGACACCCCCTTATTCTAGACACCTGTACCATTGAAGGACTA
ATCTATGGCAACCCTTCTTGTGATCTACTGTTGGGAGGAAGAGAATGGTCCTACATCGTC
GAAAGACCATCGGCTGTTAATGGATTGTGTTACCCCGGGAATGTGGAAAACCTAGAAGAA
CTAAGGTCACTTTTTAGTTCTGCTCGTTCTTACCAAAGGATCCAGATCTTTCCAGATACA
ATCTGGAATGTGTCTTACAGTGGGACAAGCAAAGCATGTTCAGATTCATTCTACAGAAGC
ATGAGATGGTTGACCCAAAAGAACAACGCTTACCCTGTTCAAGACGCCCAATACACAAAT
AATCGAGGGAAACACATTCTTTTCATGTGGGGCATAAATCACCCACCCACCGATACAGCG
CAGACAAATCTGTACACAAGGACTGACACCACAACAAGTGTGGCAACAGAAGATATAAAT
AGGACCTTCAAACCATTGATAGGGCCAAGGCCTCTTGTCAATGGTCTACAGGGAAGAATT
GATTATTATTGGTCGGTATTGAAACCAGGTCAAACACTGCGAGTACGGTCCAATGGGAAT
CTAATCGCTCCATGGTATGGACACATTCTTTCAGGAGAGAGCCATGGAAGAATCCTGAAG
ACTGATTTAAAAAGTGGTAACTGTGCAGTACAATGTCAGACAGAAAAAGGTGGCTTGAAT
ACAACATTACCATTCCAAAATGTAAGTAAGTACGCATTTGGAAACTGCCCGAAGTATGTT
GGAGTAAAGAGTCTCAAACTGGCAGTTGGTCTGAGGAATGTGCCTGCTAGATCAAGTAGA
GGACTATTCGGGGCCATAGCTGGATTCATAGAGGGAGGTTGGTCAGGGTTAGTTGCTGGT
TGGTATGGGTTCCAGCATTCAAATGATCAAGGGGTTGGTATGGCAGCAGATAGAGACTCA
ACTCAAAAGGCAATTGACAAAATAACATCCAAAGTTAATAACATAGTCGATAAAATGAAC
AAACAGTATGAAATTATTGATCATGAATTCAGCGAAGTTGAAACTAGACTCAATATGATC
AATAATAAGATTGATGACCAAATCCAAGACATATGGGCATATAACGCAGAATTGCTAGTG
CTGCTTGAAAACCAGAAAACACTCGATGAGCATGATGCGAATGTAAACAATTTATATAAT
AAAGTGAAGAGGGCATTGGGTTCCAATGCAATAGAAGATGGGAAAGGATGCTTCGAGCTA
TACCATAAATGTGATGACCAGTGCATGGAGACAATTCGAAACGGGACCTACAACAGGAAG
AAGTATAAAGAGGAATCCAAATTAGAAAGACAGAAAATAGAAGGGGTCAAGCTGGAATCT
GAAGGAACTTATAAAATCCTCACCATTTATTCGACTGTCGCCTCATCTCTT
>gi|157378477|gb|CY023200.1| Influenza A virus (A/chicken/Shantou/1689/2003(H9N2)) segment 4 sequence
ATGGAAACATTATCACTAATAACTATACTACTAGTAGTAACAGTAAGCAATGCAGATAAA
ATCTGCATCGGTTACCAATCAACAAACTCCACAGAAACAGTAGACACGCTAACAGAAAAC
AATGTCCCTGTGACACATGCCAAAGAATTGCTCCACACAGAGCACAATGGGATGCTGTGT
GCAACAAATCTGGGACATCCTCTTATTCTAGACACCTGTACCATTGAAGGACTAATCTAT
GGCAACCCTTCTTGTGATCTACTGTTGGGAGGAAGAGAATGGTCCTACATCGTCGAAAGA
CCATCGGCTGTTAATGGATTGTGTTACCCCGGGAATGTAGAAAACCTAGAAGAACTAAGG
TCACTTTTTAGTTCTGCTAGTTCTTACCAAAGGATCCAGATCTTTCCAGACACAATCTGG
AATGTGTCTTACAGTGGGACAAGCAAAGCATGTTCAGATTCATTCTACAGAAGCATGAGA
TGGTTGACCCAAAAGAGCAACGCTTACCCTGTTCAAGACGCCCAATACACAAATAATCGA
GGGAAAAACATTCTTTTCATGTGGGGCATAAATCACCCACCCACCGATACAGCGCAGACA
AATCTGTACACAAGGACTGACACCACAACAAGTGTGGCAACAGAAGATATAAATAGGACC
TTCAAACCATTGATAGGGCCAAGGCCTCTTGTCAATGGTCTACAGGGAAGAATTAATTAT
TATTGGTCGGTATTGAAACCAGGTCAAACACTGCGAGTACGGTCCAATGGGAATCTAATC
GCTCCATGGTATGGACACATTCTTTCAGGAGAGAGCCATGGGAGAATCCTGAAGACTGAT
TTAAAAAGTGGTAACTGTGCAGTGCAATGTCAGACAGAAAAAGGTGGCTTGAATACAACA
TTGCCATTCCAAAATGTAAGTAAGTACGCATTTGGAAACTGCCCGAAGTATGTTGGAGTA
AAGAGTCTCAAACTGGCAGTTGGTCTGAGGAATGTGCCTGCTAGATCAAGTAGAGGACTA
TTCGGGGCCATAGCTGGATTCATAGAGGGAGGTTGGTCAGGGTTAGTTGCTGGTTGGTAT
GGGTTCCAGCATTCAAATGATCAAGGGGTTGGTATGGCAGCAGATAGAGACTCAACTCAA
AAGGCAATTGACAAAATAACATCCAAAGTTAATAACATAGTCGATAAAATGAACAAACAG
TATGAAATTATTGATCATGAATTCAGCGAAGTTGAAAATAGACTCAACATGATCAACAAT
AAGATTGATGACCAAATCCAGGACATATGGGCATATAACGCAGAATTGCTAGTGCTGCTT
GAAAACCAGAAAACACTCGATGAGCATGATGCGAATGTAAACAATCTGTATAATAGAGTG
AAGAGGGCATTGGGTTCCAATGCAGTAGAAGATGGGAAAGGATGCTTCGAGCTATATCAT
AAATGTGATAACCAGTGCATGGAGACAATTCGGAACGGGACCTACAACAGGAGGAAGTAT
AAAGAGGAATCCAAATTAGAAAAACAGAAAATAGAAGGGATCAAGCTGGAATCTGAAGGA
ACTTACAAAATCCTCACCATTTATTCGACTGTCGCCTCATCTCTT
>gi|157378458|gb|CY023192.1| Influenza A virus (A/chicken/Shantou/1404/2003(H9N2)) segment 4 sequence
GATAAAATCTGCATCGGCTACCAGTCAACAAACTCCACTGAAACTGTAGACACGCTAACA
GAAAACAATGTTCCTGTGACACATGCCAAAGAATTGCTCCACACTGAGCACAATGGGATG
CTGTGTGCAACAAATCTGGGACATCCTCTTATTCTAGACACCTGTACCATTGAAGGGCTA
ATCTATGGCAATCCTTCTTGTGATCTACTGCTGGGAGGAAGAGAATGGTCCTATATCGTC
GAAAGACCATCGGCTATTAATGGATTGTGTTACCCTGGAAATGTAGAAAACCTAGAAGAA
CTAAGGTCACTTTTTAGCTCTGCTAGGTCTTACCAAAGAATCCAGATCTTTCCAGACACA
ATCTGGAATGTGTCTTACAGTGGAACAAGCAAAGCATGTTCAGATTCATTCTACAGAAGC
ATGAGATGGTTGACTCAAAAGAACAACGCTTACCCTGTTCAAGACGCCCAATACACAAAT
AATAGAGGAAAGAACATTCTTTTCATGTGGGGAATAAATCACCCACCCACTGATACTGCG
CAGACAAATCTGTACACAAGGACTGACACAACAACAAGTGTGGCAACAGAAGATATAAAT
AGGACCTTCAAACCATTGATAGGGCCAAGGCCTCTTGTCAATGGTCTGCAAGGAAGGATT
GATTATTATTGGGCGGTATTGAAACCAGGCCAGACATTGCGAGTAAGATCTAATGGGAAT
CTAATCGCTCCATGGTATGGACACATTCTTTCAGGAGAGAGCCACGGAAGAATCCTGAAG
ACGGATTTAAACAGTGGTAACTGTGTAGTGCAATGTCAGACAGAAAAAGGTGGCTTGAAT
ACTACATTGCCATTCCACAATGTAAGTAAGTATGCATTTGGAAACTGCCCAAAATATGTT
GGAGTAAAGAGTCTCAAATTGGCAATTGGTCTGAGGAATTTGCCTACTAGATCAAGTAGA
GGACTATTTGGAGCCATAGCTGGATTCATAGAGGGAGGTTGGTCAGGACTAGTTGCTGGT
TGGTATGGGTTCCAGCATTCAAATGATCAAGGGACTGGTATGGCTGCAGATAGAGATTCA
ACTCAAAAGGCAATCGACAAAATAACGTCCAAAGTAAATAATATAGTCGATAAAATGAAC
AAACAGTATGAAATTATTGATCATGAATTCAGCGAGGTTGAAACTAGACTCAATATGATC
AATAATAAGATTGATGACCAAATTCAAGACATATGGGCATATAACGCAGAATTGCTAGTA
CTGCTTGAAAATCAGAAAACGCTCGATGAGCATGATGCGAATGTAAACAATCTATATAAC
AAAATGAAGAGGGCACTGGGTTCCAATGCAGTGGAAGATGGGAAAGGATGTTTCGAGCTA
TACCATAAATGTGATGACCAGTGCATGGAGACAATTCGGAACGGGACCTATAACAGAAGA
AAGTATAAAGAGGAATCAAGACTAGAGAGACAGAAAATAGAAGGGGTCAAACTGGAATCT
GAAGGAACCTACAAAATCCTCACCATTTATTCGACTGTCGCCTCATCTCTT
>gi|157378439|gb|CY023184.1| Influenza A virus (A/partridge/Shantou/3720/2001(H9N2)) segment 4 sequence
GATAAAATCTGCATCGGTTACCAATCAACAAACTCCACAGAAACTGTAGACACGCTAACA
GAAAACAATGTCCCTGTGACACATGCCAAAGAATTGCTCCACACAGAGCACAATGGGATG
CTGTGTGCAACAAATCTGGGACATCCTCTTATTCTAGACACCTGTACCATTGAAGGACTA
ATCTATGGCAACCCTTCTTGTGATCTACTGTTGGGAGGAAGAGAATGGTCCTACATCGTC
GAAAGACCATCGGCTGTTAATGGATTGTGTTACCCCGGGAATGTAGAAAACATAGAAGAA
CTAAGGTCACTTTTTAGTTCTGCTAGTTCTTACCAAAGGATCCAGATCTTTCCAGACACA
ATCTGGAATGTGTCTTACAGTGGGACAAGCAAAGCATGTTCAGATTCATTCTACAGAAGC
ATGAGATGGTTGACCCAAAAGAACAACGCTTACCCTATTCAAGACGCCCAATACACAAAT
AATCGAGGGAAGAACATTCTTTTCATGTGGGGCATAAATCACCCACCCACTGATACAGCG
CAGACAAATCTGTACACAAGGACTGACACAACAACAAGTGTGGCAACAGAAGATATAAAT
AGGACCTTCAAACCATTGATAGGGCCAAGGCCTCTTGTCAATGGTCTACAGGGAAGAATT
GATTATTATTGGTCGGCATTGAAACCAGGTCAAACACTGCGAGTAAGGTCCAATGGGAAT
CTAATCGCTCCATGGTATGGACACATTCTTTCAGGAGAGAGTCATGGAAGAATCCTGAAG
ACTGATTTAAAAAGTGGTAACTGTGCAGTGCAATGTCAGACAGAAAAAGGTGGCTTAAAT
ACAACATTGCCATTCCAAAATGTAAGTAAGTACGCATTTGGAAACTGCCCGAAATATGTT
GGAGTAAAGAGTCTCAAACTGGCAGTTGGTCTGAGGAATGTGCCTGCTAGATCAAGTAGA
GGACTATTCGGGGCCATAGCTGGATTCATAGAGGGAGGTTGGTCAGGGCTAGTTGCTGGT
TGGTATGGGTTCCAGCATTCAAATGATCAAGGGGTTGGTATGGCAGCAGATAGAGACTCA
ACTCAAAAGGCAATTGACAAAATAACATCCAAAGTGAATAACATAGTCGATAAAATGAAC
AAACAGTATGAAATTATTGATCATGAATTCAGCGAAGTTGAAACTAGACTCAACATGATC
AATAATAAGATTGATGACCAAATCCAAGACATATGGGCATATAACGCAGAATTGCTAGTG
CTGCTTGAAAACCAGAAAACACTCGATGAGCATGATGCGAATGTAAACAATCTATATAAT
AAAGTGAAGAGGGCATTGGGTTCCAATGCAGTGGAAGATGGGAAAGGATGTTTCGAGCTA
TACCATAAATGTGATGACCAGTGCATGGAGACAATTCGGAATGGGACCTACAACAGGAGG
AAGTATAAAGAGGAATCCAAATTAGAAAGACAGAAAATAGAAGGGGTCAAGCTGGAATCT
GAAGGAACTTACAAAATCCTCACCATT
>gi|157378420|gb|CY023176.1| Influenza A virus (A/chicken/Shantou/944/2003(H9N2)) segment 4 sequence
GATAAAATCTGCATCGGTTACCAATCAACAAACTCCACAGAAACAGTAGACACGCTAACA
GAAAACAATGTCCCTGTGACACATGCCAAAGAATTGCTCCACACAGAGCACAATGGGATG
CTGTGTGCAACAAATCTGGGACATCCTCTTATTCTAGACACCTGTACCATTGAAGGACTA
ATCTATGGCAACCCTTCTTGTGATCTACTGTTGGGAGGAAGAGAATGGTCCTACATCGTC
GAAAGACCATCGGCTGTTAATGGATTGTGTTACCCCGGGAATGTAGAATACCTAGAAGAA
CTAAGGTCACTTTTTAGTTCTGCTAGTTCTTACCAAAGGATCCAGATCTTTCCAGACACA
ATCTGGAACGTGTCTTACAGTGGGACAAGCAAAGCATGTTCAGATTCATTCTACAGAAGC
ATGAGATGGTTGACCCAAAAGAACAACGCTTACCCTGTTCAAGACGCCCAATACACAAAT
AATCGAGGGAAAAACATTCTTTTCATGTGGGGCATAAATCACCCACCCACCGATACAGCG
CAGACAAATCTGTACACAAGGACTGACACCACAACAAGTGTGGCAACAGAAGATATAAAT
AGGACCTTCAAACCATTGATAGGGCCAAGGCCTCTTGTCAATGGTCTACAGGGAAGAATT
GATTATTATTGGTCAGTATTGAAACCAGGTCAAACACTGCGAGTACGGTCCAATGGGAAT
CTAATCGCTCCATGGTATGGACACATTCTTTCAGGAGAGAGCCATGGAAGAATCCTGAAG
ACTGATTTAAAGAGTGGTAACTGTGCAGTGCAATGTCAGACAGAAAAAGGTGGCTTGAAT
ACAACATTGCCATTCCAAAATGTAAGTAAGTACGCATTTGGAAACTGCCCGAAATATGTT
GGAGTAAAGAGTCTCAAACTGGCAGTTGGTCTGAGGAATGTGCCTGCTAGATCAAGTAGA
GGACTATTCGGGGCCATAGCTGGATTCATAGAGGGAGGTTGGTCAGGGTTAGTTGCTGGT
TGGTATGGGTTCCAGCATTCAAATGATCAAGGGGTTGGTATGGCAGCAGATAGAGACTCA
ACTCAAAAGGCAATTGACAAAATAACATCCAAAGTTAATAACATAGTCGATAAAATGAAC
AAACAGTATGAAATTATTGATCATGAATTCAGCGAAGTTGAAAATAGACTCAACATGATC
AATAATAAGATTGATGACCAAATCCAGGACATATGGGCATATAACGCAGAATTGCTAGTG
CTGCTTGAAAACCAGAAAACACTCGATGAGCATGATGCGAATGTAAACAATCTATATAAT
AGAGTGAAGAGGGCATTGGGTTCCAATGCAGTAGAAGATGGGAAAGGATGCTTCGAGCTA
TACCATAAATGTGATGACCAGTGCATGGAGACAATTCGGAACGGGACCTACAACAGGAGG
AAGTACAAAGAGGAATCCAAATTAGAAAGACAGAAAATAGAAGGGGTCAAGCTGGAATCT
GAAGGAACTTACAAAATCCTCACCATTTATTCGACTGTCGCCTCATCTCTT
>gi|157378401|gb|CY023168.1| Influenza A virus (A/chicken/Shantou/69/2003(H9N2)) segment 4 sequence
GATAAAATCTGCATCGGCTACCAATCAACGAACTCCACAGAAACTGTAGACACGCTAACA
GAAAACAATGTCCCTGTGACACATGCCAAAGAACTGCTCCACACAGAGCACAATGGGATG
CTGTGTGCAACAAACCTAGGACATCCTCTTATTCTGGATACTTGTACCATTGAAGGACTA
ATCTATGGCAACCCTTCTTGTGATCTACTGTTGGAAGGAAGAAAATGGTCCTACATCGTC
GAAAGACCATCGGCTGTAAATGGATTGTGTTACCCCGGGAATGTAGAAAATCTGGAAGAA
CTAAGGACACTTTTTAGTTCTGCTAGTTCTTACCAAAGGATCCAGATCTTTCCAGACACA
ATCTGGAATGTGTCTTACAGTGGGACAAGCAAAGCATGTTCAGATTCATTCTACAGAAGC
ATGAGATGGTTGACTCAAAAGAACAACGCTTACCCTATTCAAGACGCCCAATACACAAAT
AATCGAGGGAAGAACATTCTTTTCATGTGGGGCATAAATCACCCACCCACTGATACTGCG
CAGACAAATCTATACACAAGGACTGACACAACAACAAGTGTGGCAACAGAAGATATAAAT
AGAACCTTCAAACCATTGATAGGGCCAAGGCCTCTTGTCTATGGTCTGCAGGGAAGAATT
GATTATTATTGGTCGGTATTGAAACCAGGTCAAACACTGCGAGTAAGGTCCAATGGGAAT
CTAATCGCTCCATGGTATGGACACATTCTTTCAGGAGAGAGCCACGGAAGAATCCTGAAA
ACTGATTTAAAAAGTGGTAACTGTGCAGTGCAATGTCAGACAGAAAGAGGTGGCTTAAAT
ACGACATTGCCATTCCAAAATGTAAGTAAGTATGCATTTGGAAACTGTCCGAAATATGTT
GGAGTAAAGAGTCTCAAACTGGCAGTTGGTTTGAGGAATGTGCCTGCTAGATCAAGTAGA
GGACTATTCGGAGCCATAGCTGGATTCATAGAGGGAGGTTGGTCAGGTCTAGTCGCTGGT
TGGTACGGGTTCCAGCACTCAAATGATCAAGGGGTTGGTATGGCAGCAGATAGAGACTCA
ACTCAAAAGGCAATCGACAAAATAACATCCAAAGTGAATAACATAGTTGACAAAATGAAC
AAACAGTATGAAATTATTGATCATGAATTCAGCGAGGTTGAAACTAGACTCAACATGATC
AATAATAAGATTGATGACCAAATTCAAGACATATGGGCATATAACGCAGAATTACTAGTG
CTGCTTGAAAACCAGAAAACACTCGATGAGCATGATGCGAATGTAAACAATCTATATAAT
AAAGTGAAGAGGGCATTGGGTTCCAATGCAGTGGAAGATGGGAAAGGATGTTTCGAGCTA
TACCACAAATGTGATGACCAGTGCATGGAGACAATTCGGAATGGGACCTACAACAGGAGG
AAGTATAAAGAGGAATCAAAATTAGAAAGACAGAAAATAGAAGGGGTCAAGCTGGAATCT
GAAGGAACTTACAAAATTCTCACCATTTATTCGACTGTCGCCTCATCTCTT
>gi|157378382|gb|CY023160.1| Influenza A virus (A/chicken/Shantou/4608/2002(H9N2)) segment 4 sequence
ATGGAAACATTATCACTAATAACTATACTACTAGTAGTAACAGTAAGCAATGCAGATAAA
ATCTGCATCGGTTACCAATCAACAAACTCCACAGAAACAGTAGACACGCTAACAGAAAAC
AATGTCCCTGTGACACATGCCAAAGAATTGCTCCACACAGAGCACAATGGGATGCTGTGT
GCAACAAATCTGGGACATCCTCTTATTCTAGACACCTGTACCATTGAAGGACTAATCTAT
GGCAACCCTTCTTGTGATCTACTGTTGGGAGGAAGAGAATGGTCCTACATCGTCGAAAGA
CCATCGGCTGTTAATGGATTGTGTTACCCCGGGAATGTAGAAAACCTAGAAGAACTAAGG
TCACTTTTTAGTTCTGCTAGTTCTTACCAAAGGATCCAGATCTTTCCAGACACAATCTGG
AATGTGTCTTACAGTGGGACAAGCAAAGCATGTTCAGATTCATTCTACAGAAGCATGAGA
TGGTTGACCCAAAAGAACAACGCTTACCCTGTTCAAGACGCCCAATACACAAATAATCGA
GAGAAAAACATTCTTTTCATGTGGGGCATAAATCACCCACCCACCGATACAGCGCAGACA
AATCTGTACACAAGGACTGACACCACAACAAGTGTGGCAACAGAAGATATAAATAGGACC
TTCAAACCATTGATAGGGCCAAGGCCTCTTGTCAATGGTCTACAGGGAAGAATTGATTAT
TATTGGTCGGTATTGAAACCAGGTCAAACACTGCGAGTACGGTCCAATGGGAATCTAATC
GCTCCATGGTATGGACACATTCTTTCAGGAGAGAGCCATGGAAGAATCCTGAAGACTGAT
TTAAAGAGTGGTAACTGTGCAGTGCAATGTCAGACAGAAAAAGGTGGCTTGAATACAACA
TTGCCATTCCAAAATGTAAGTAAGTACGCATTTGGAAACTGCCCGAAGTATGTTGGAGTA
AAGAGTCTCAAACTGGCAGTTGGTCTGAGGAATGTGCCTGCTAGATCAAGTAGAGGACTA
TTCGGGGCCATAGCTGGATTCATAGAGGGAGGTTGGTCAGGGTTAGTTGCTGGTTGGTAT
GGGTTCCAGCATTCAAATGATCAAGGGGTTGGTATGGCAGCAGATAGAGACTCAACTCAA
AAGGCAATTGACAAAATAACATCCAAAGTTAATAACATAGTCGATAAAATGAACAAACAG
TATGAAATTATTGATCATGAATTCAGCGAAGTTGAAAATAGACTCAACATGATCAATAAT
AAGATTGATGACCAAATCCAGGACATATGGGCATATAACGCAGAATTGCTAGTGCTGCTT
GAAAACCAGAAAACACTCGATGAGCATGATGCGAATGTAAACAATCTATATAATAGAGTG
AAGAGGGCATTGGGTTCCAATGCAGTAGAAGATGGGAAAGGATGCTTCGAGCTATACCAT
AAATGTGATGACCAGTGCATGGAGACAATTCGGAACGGGACCTACAACAGGAGGAAGTAC
AAAGAGGAATCCAAATTAGAAAGACAGAAAATAGAAGGGGTCAAGCTGGAATCTGAAGGA
ACTTACAAAATCCTCACCATTTATTCGACTGTCGCCTCATCTCTT
>gi|157378363|gb|CY023152.1| Influenza A virus (A/chicken/Shantou/4342/2002(H9N2)) segment 4 sequence
TCACTAATAACTATACTACTAGTAGTAACAGTAAGCAATGCAGATAAAATCTGCATCGGC
TACCAATCAACGAACTCCACAGAAACTGTAGACACGCTAACAGAAAACAATGTCCCTGTG
ACACATGCCAAAGAATTGCTCCACACAGAGCACAATGGGATGCTGTGTGCAACAAATCTG
GGACATCCTCTTATTCTGGACACTTGTACCATTGAAGGACTAATCTATGGCAACCCTTCT
TGTGATCTACTGTTGGGAGGAAGAACATGGTCCTACATCGTCGAAAGACCATCGGCTGTA
AATGGATTGTGTTACCCCGGGAATGTAGAAAATCTGGAAGAACTAAGGACACTTTTTAGT
TCTGCTAGTTCTTACCAAAGGATCCAGATCTTTCCAGACACAATCTGGAATGTGTCTTAC
AGTGGGACAAGCAAAGCATGTTCAGATTCATTCTACAGAAGCATGAGATGGTTGACTCAA
AAGAACAATGCTTACCCTATTCAAGACGCCCAATACACAAATAATCGAGGGAAGAACATT
CTTTTCATGTGGGGCATAAATCACCCACCCACTGATACTGTGCAGACAAATCTATACACA
AGGACTGACACAACAACAAGTGTGGCAACAGAAGATATAAATAGAACCTTCAAACCATTG
ATAGGGCCAAGGCCTCTTGTCAATGGTCTGCAGGGAAGAATTGATTATTATTGGTCGGTA
TTGAAACCAGGTCAAACACTGCGAGTAAGGTCCAATGGGAATCTAATCGCTCCATGGTAT
GGACACATTCTTTCAGGAGAGAGCCACGGAAGAATCCTGAAAACTGATTTAAAAAGTGGT
AACTGTGCAGTGCAATGTCAGACAGAAAGAGGTGGCTTAAATACAACATTGCCATTCCAA
AATGTAAGTAAGTATGCATTTGGAAACTGTCCGAAATATGTTGGAGTAAAGAGTCTCAAA
CTGGCAGTTGGTTTGAGGAATGTGCCTGCTAGATCAAGTAGAGGACTATTCGGAGCCATA
GCTGGATTCATAGAGGGAGGTTGGTCAGGTCTAGTCGCTGGTTGGTACGGGTTCCAGCAC
TCTAATGATCAAGGGGTTGGTATGGCAGCAGATAGAGACTCAACTCAAAAGGCAATCGAC
AAAATAACATCCAAAGTGAATAACATAGTTGACAAAATGAACAAACAGTATGAAATTATT
GATCATGAATTCAGCGAGGTTGAAACTAGACTCAACATGATCAATAATAAGATTGATGAC
CAAATTCAAGACATATGGGCATATAACGCAGAATTACTAGTGCTGCTTGAAAACCAGAAA
ACACTCGATGAGCATGATGCGAATGTAAACAATCTATATAATAAAGTGAAGAGGGCATTG
GGTTCCAATGCAGTGGAAGATGGGAAAGGATGTTTCGAGCTATACCATAAATGTGATGAC
CAGTGCATGGAGACAATTCGGAATGGGACCTACAACAGGAGGAAGTATAAAGAGGAATCA
AAATTAGAAAGACAGAAAATAGAAGGGGTCAAGCTGGAATCTGAAGGAACTTACAAAATT
CTCACCATTTATTCGACTGTCGCCTCATCTCTT
>gi|157378344|gb|CY023144.1| Influenza A virus (A/chicken/Shantou/4144/2002(H9N2)) segment 4 sequence
ATGGAAACATTATCACTAATAACTATACTACTAGTAGTAACAGTAAGCAATGCAGATAAA
ATCTGCATCGGTTACCAATCAACAAACTCCACAGAAACAGTAGACACGCTAACAGAAAAC
AATGTCCCTGTGACACATGCCAAAGAATTGCTCCACACAGAGCACAATGGGATGCTGTGT
GCAACAAATCTGGGACATCCTCTTATTCTAGACACCTGTACCATTGAAGGACTAATCTAT
GGCAACCCTTCTTGTGATCTACTGTTGGGAGGAAGAGAATGGTCCTACATCGTCGAAAGA
CCATCGGCTGTTAATGGATTGTGTTACCCCGGGAATGTAGAAAACCTAGAAGAACTAAGG
TCACTTTTTAGTTCTGCTAGTTCTTACCAAAGGATCCAGATCTTTCCAGACACAATCTGG
AATGTGTCTTACAGTGGGACAAGCAAAGCATGTTCAGATTCATTCTACAGAAGCATGAGA
TGGTTGACCCAAAAGAACAACGCTTACCCTGTTCAAGACGCCCAATACACAAATAATCGA
GGGAAAAACATTCTTTTCATGTGGGGCATAAATCACCCACCCACCGATACAGCGCAGACA
AATCTGTACACAAGGACTGACACCACAACAAGTGTGGCAACAGAAGATATAAATAGGACC
TTCAAACCATTGATAGGGCCAAGGCCTCTTGTCAATGGTCTACAGGGAAGAATTGATTAT
TATTGGTCGGTATTGAAACCAGGTCAAACACTGCGAGTACGGTCCAATGGGAATCTAATC
GCTCCATGGTATGGACACATTCTTTCAGGAGAGAGCCATGGAAGAATCCTGAAGACTGAT
TTAAAGAGTGATAACTGTGCAGTGCAATGTCAGACAGAAAAAGGTGGCTTGAATACAACA
TTGCCATTCCAAAATGTAAGTAAGTACGCATTTGGAAACTGCCCGAAGTATGTTGGAGTA
AAGAGTCTCAAACTGGCAGTTGGTCTGAGGAATGTGCCTGCTAGATCAAGTAGAGGACTA
TTCGGGGCCATAGCTGGATTCATAGAGGGAGGTTGGTCAGGGTTAGTTGCTGGTTGGTAT
GGGTTCCAGCATTCAAATGATCAAGGGGTTGGTATGGCAGCAGATAGAGACTCAACTCAA
AAGGCAATTGACAAAATAACATCCAAAGTTAATAACATAGTCGATAAAATGAACAAACAG
TATGAAATTATTGATCATGAATTCAGCGAAGTTGAAAATAGACTCAACATGATCAATAAT
AAGATTGATGACCAAATCCAGGACATATGGGCATATAACGCAGAATTGCTAGTGCTGCTT
GAAAACCAGAAAACACTCGATGAGCATGATGCGAATGTAAACAATCTATATAATAGAGTG
AAGAGGGCATTGGGTTCCAATGCAGTAGAAGATGGGAAAGGATGCTTCGAGCTATACCAT
AAATGTGATGACCAGTGCATGGAGACAATTCGGAACGGGACCTACAACAGGAGGAAGTAC
AAAGAGGAATCCAAATTAGAAAGACAGAAAATAGAAGGGGTCAAGCTGGAATCTGAAGGA
ACTTACAAAATCCTCACCATT
>gi|157378325|gb|CY023136.1| Influenza A virus (A/chicken/Shantou/2204/2002(H9N2)) segment 4 sequence
GATAAAATCTGCATCGGCTACCAATCAACGAACTCCACAGAAACTGTAGACACGCTAACA
GAAAACAATGTCCCTGTGACACATGCCAAAGAATTGCTCCACACAGAGCACAATGGGATG
CTGTGTGCAACAAATCTGGGACATCCTTCTTATCTGGACACCTGTACCAGTGAAGGACTA
ATCTATGGCAACCTTTCTTGTGATCTACTGTTGGGAGGAAGAAAATGGTCCTACATCGTC
GAAAGACCATCGGCTGTAAATGGATTGTGTTACCCCGGGAATGTAGAAAATCTGGAAGAA
CTAAGGACACTTTTTAGTTCTGCTAGTTCTTACCAAAGGATCCAGATCTTTCCAGACACA
ATCTGGAATGTGTCTTACAGTGGGACAAGCAAAGCATGTTCAGATTCATTCTACAGAAGC
ATGAGATGGTTGACTCAAAAGAACAACGCTTACCCTATTCAAGACGCCCAATACACAAAT
AATCGAGGGAAGAACATTCTTTTCATGTGGGGCATAAATCACCCACCCACTGATACTGCG
CAGACAAATCTGTACACAAGGACTGACACAACAACAAGTGTGGCAACAGAAGATATAAAT
AGAACCTTCAAACCATTGATAGGGCCAAGGCCTCTTGTCAATGGTCTGCAGGGAAGAATT
GATTATAATTGGTCGGTATTGAAACCAGGTCAAACACTGCGAGTAAGGTCCAATGGGAAT
CTAATCGCTCCATGGTATGGACACATTCTTTCAGGAGAGAGCCACGGAAGAATCCTGAAA
ACTGATTTAAAAAGTGGTAACTGTGCAGTGCAATGTCAGACAGAAAGAGGTGGCTTAAAT
ACAACATTGCCATTCCAAAATGTAAGTAAGTATGCATTTGGAAACTGTCCGAAATATGTT
GGAGTAAAGAGTCTCAAACTGGCAGTTGGTTTGAGGAATGTGCCTGCTAGATCAAGTAGA
GGACTATTCGGGGCCATAGCTGGATTCATAGAGGGAGGTTGGTCAGGTCTAGTCGCTGGT
TGGTACGGGTTCCAGCACTCAAATGATCAAGGGGTTGGTATGGCAGCAGATAGAGACTCA
ACTCAAAAGGCAATTGACAAAATAACATCCAAAGTGAATAACATAGTCGACAAAATGAAC
AAACAGTATGAAATTATTGATCATGAATTCAGCGAGGTTGAAACTAGACTCAACATGATC
AATAATAAGATTGATGACCAAATTCAAGACATATGGGCATATAACGCAGAATTACTAGTG
CTGCTTGAAAACCAGAAAACACTCGACGAGCATGATGCGAATGTAAACAATCTATATAAT
AAAGTGAAGAGGGCATTGGGTTCCAATGCAGTGGAAGATGGGAAAGGATGTTTCGAGCTA
TACCATAAATGTGATGACCAGTGCATGGAGACAATTCGGAACGGGACCTACAACAGGAGG
AAGTATAAAGAGGAATCAAAATTAGAAAGACAGAAAATAGAAGGG
>gi|157378306|gb|CY023128.1| Influenza A virus (A/chicken/Shantou/526/2002(H9N2)) segment 4 sequence
GATAAAATCTGCATCGGTTACCAATCAACAAACTCCACAGAAACAGTAGACACGCTAACA
GAAAACAATGTCCCTGTGACACATGCCAAAGAATTGCTCCACACAGAGCACAATGGGATG
CTGTGTGCAACAAATCTGGGACATCCTCTTATTCTAGACACCTGTACCATTGAAGGACTA
ATCTATGGCAACCCTTCTTGTGATCTACTGTTGGGAGGAAGAGAATGGTCCTACATCGTC
GAAAGACCATCGGCTGTTAATGGATTGTGTTACCCCGGGAATGTAGAAAACCTAGAAGAA
CTAAGGTCACTTTTTAGTTCTGCTAGTTCTTACCAAAGGATCCAGATCTTTCCAGACACA
ATCTGGAATGTGTCTTACAGTGGGACAAGCAAAGCATGTTCAGATTCATTCTACAGAAGC
ATGAGATGGTTGACCCAAAAGAACAACGCTTACCCTATTCAAGACGCCCAATACACAAAT
AATCGAGGGAAAAACATTCTTTTCATGTGGGGCATAAATCACCCACCCACCGATACAGCG
CAGACAAATCTGTACACAAGGACTGACACAACAACAAGTGTGGCAACAGAAGATATAAAT
AGGACCTTCAAACCATTGATAGGGCCAAGGCCTCTTGTCAATGGTCTACAGGGAAGAATT
GATTATTATTGGTCGGTATTGAAACCAGGTCAAACACTGCGAGTACGGTCCAATGGGAAT
CTAATCGCTCCATGGTATGGACACATTCTTTCAGGAGAGAGCCATGGAAGAATCCTGAAG
ACTGATTTAAAAAGTGGTAACTGTGCAGTGCAATGTCAGACAGAAAAAGGTGGCTTGAAT
ACAACATTGCCATTCCAAAATGTAAGTAAGTACGCATTTGGAAACTGCCCGAAATATGTT
GGAGTAAAGAGTCTCAAACTGGCAGTTGGTCTGAGGAATGTGCCTGCTAGATCAAGTAGA
GGACTATTCGGGGCCATAGCTGGATTCATAGAGGGAGGTTGGTCAGGGCTAGTTGCTGGT
TGGTATGGATTCCAGCATTCAAATGATCAAGGGGTTGGTATGGCAGCAGATAGAGACTCA
ACTCAAAAGGCAATTGACAAAATAACATCCAAAGTTAATAACATAGTCGATAAAATGAAC
AAACAGTATGAAATTATTGATCATGAATTCAGCGAAGTTGAAAATAGACTCAACATGATC
AATAATAAGATTGATGACCAAATCCAAGACATATGGGCATATAACGCAGAATTGCTAGTG
CTGCTTGAAAACCAGAAAACACTCGATGAGCATGATGCGAATGTAAACAATCTATATAAT
AAAGTGAAGAGGGCATTGGGTTCCAATGCAGTGGAAGATGGGAAAGGATGTTTCGAGCTA
TACCATAAATGTGATGACCAGTGCATGGAGACAATTCGGAACGGGACCTACAACAGGAGG
AAGTATAAAGAGGAATCCAAATTAGAAAGACAGAAAATAGAAGGGGTCAAGCTGGAATCT
GAAGGAACTTACAAAATCCTCACCATTTATTCGACTGTCGCCTCATCTCTT
>gi|157378287|gb|CY023120.1| Influenza A virus (A/chicken/Shantou/439/2002(H9N2)) segment 4 sequence
GATAAAATCTGCATCGGTTACCAATCAACAAACTCCACAGAAACAGTAGACACGCTAACA
GAAAACAATGTCCCTGTGACACATGCCAAAGAATTGCTCCACACAGAGCACAATGGGATG
CTGTGTGCAACAAATCTGGGACATCCTCTTATTCTAGACACCTGTACCATTGAAGGACTA
ATCTATGGCAACCCTTCTTGTGATCTACTGTTGGGAGGAAGAGAATGGTCCTACATCGTC
GAAAGACCATCGGCTGTTAATGGATTGTGTTACCCCGGGAATGTAGAAAACCTAGAAGAA
CTAAGGTCACTTTTTAGTTCTGCTAGTTCTTACCAAAGGATCCAGATCTTTCCAGACACA
ATCTGGAATGTGTCTTACAGTGGGACAAGCAAAGCATGTTCAGATTCATTCTACAGAAGC
ATGAGATGGTTGACCCAAAAGAACAACGCTTACCCTATTCAAGACGCCCAATACACAAAT
AATCGAGGGAAAAACATTCTTTTCATGTGGGGCATAAATCACCCACCCACCGATACAGTG
CAGACAAATCTGTACACAAGGACTGACACAACAACAAGTGTGGCAACAGAAGATATAAAT
AGGACCTTCAAACCATTGATAGGGCCAAGGCCTCTTGTCAATGGTCTACAGGGAAGAATT
GATTATTATTGGTCGGTATTGAAACCAGGTCAAACACTGCGAGTACGGTCCAATGGGAAT
CTAATCGCTCCATGGTATGGACACATTCTTTCAGAAGAGAGCCATGGAAGAATCCTGAAG
ACTGATTTAAAAAGTGGTAACTGTGAAGTGCAATGTCAGACAGAAAAAGGTGGCTTGAAT
ACAACATTGCCATTCCAAAATGTAAGTAAGTACGCATTTGGAAACTGCCCGAAATATGTT
GGAGTAAAGAGTCTCAAACTGGCAGTTGGTCTGAGGAATGTGCCTGCTAGATCAAGTAGA
GGACTATTCGGGGCCATAGCTGGATTCATAGAGGGAGGTTGGTCAGGGCTAGTTGCTGGT
TGGTATGGATTCCAGCATTCAAATGATCAAGGGGTTGGTATGGCAGCAGATAGAGACTCA
ACTCAAAAGGCAATTGACAAAATAACATCCAAAGTTAATAACATAGTCGATAAAATGAAC
AAACAGTATGAAATTATTGATCATGAATTCAGCGAAGTTGAAAATAGACTCAACATGATC
AATAATAAGATTGATGACCAAATCCAAGACATATGGGCATATAACGCAGAATTGCTAGTG
CTGCTTGAAAACCAGAAAACACTCGATGAGCATGATGCGAATGTAAACAATCTATATAAT
AAAGTGAAGAGGGCATTGGGTTCCAATGCAGTGGAAGATGGGAAAGGATGTTTCGAGCTA
TACCATAAATGTGATGACCAGTGCATGGAGACAATTCGGAACGGGACCTACAACAGGAGG
AAGTATAAAGAGGAATCCAAATTAGAAAGACAGAAAATAGAAGGGGTCAAGCTGGAATCT
GAAGGAACTTAC
>gi|157378268|gb|CY023112.1| Influenza A virus (A/chicken/Shantou/4/2002(H9N2)) segment 4 sequence
GATAAAATCTGCATCGGTTACCAATCAACAAACTCCACAGAAACAGTAGACACGCTAACA
GAAAACAATGTCCCTGTGACACATGCCAAAGAATTGCTCCACACAGAGCACAATGGGATG
CTGTGTGCAACAAATCTGGGACATCCTCTTATTCTAGACACCTGTACCATTGAAGGACTA
ATCTATGGCAACCCTTCTTGTGATCTACTGTTGGGAGGAAGAGAATGGTCCTACATCGTC
GAAAGACCATCGGCTGTTAATGGATTGTGTTACCCCGGGAATGTAGAAAACCTAGAAGAA
CTAAGGTCACTTTTTAGTTCTGCTAGTTCTTACCAAAGGATCCAAATCTTTCCAGACACA
ATCTGGAATGTGTCTTACAGTGGGACAAGCAAAGCATGTTCAGATTCATTCTACAGAAGC
ATGAGATGGTTGACCCAAAAGAACAACGCTTACCCTATTCAAGACGCCCAATACACAAAT
AATCGAGGGAAAAACATTCTTTTCATGTGGGGCATAAATCACCCACCCACCGATACAGCG
CAGACAAATCTGTACACAAGGACTGACACAACAACAAGTGTGGCAACAGAAGATATAAAT
AGGACCTTCAAACCATTGATAGGGCCAAGGCCTCTTGTCAATGGTCTACAGGGAAGAATT
GATTATTATTGGTCGGTATTGAAACCAGGTCAAACACTGCGAGTACGGTCCAATGGGAAT
CTAATCGCTCCATGGTATGGACACATTCTTTCAGGAGAGAGCCATGGAAGAATCCTGAAG
ACTGATTTAAAAAGTGGTAACTGTGCAGTGCAATGTCAGACAGAAAAAGGTGGCTTGAAT
ACAACATTGCCATTCCAAAATGTAAGTAAGTACGCATTTGGAAACTGCCCGAAATATGTT
GGAGTAAAGAGTCTCAAACTGGCAGTTGGTCTGAGGAATGTGCCTGCTAGATCAAGTAGA
GGACTATTCGGGGCCATAGCTGGATTCATAGAGGGAGGTTGGTCAGGGCTAGTTGCTGGT
TGGTATGGGTTCCAGCATTCAAATGATCAAGGGGTTGGTATGGCAGCAGATAGAGACTCA
ACTCAAAAGGCAATTGACAAAATAACATCCAAAGTTAATAACATAGTCGATAAAATGAAC
AAACAGTATGAAATTATTGATCATGAATTCAGCGAAGTTGAAAATAGACTCAACATGATC
AATAATAAGATTGATGACCAAATCCAAGACATATGGGCATATAACGCAGAATTGCTAGTG
CTGCTTGAAAACCAGAAAACACTTGATGAGCATGATGCGAATGTAAACAATCTATATAAT
AAAGTGAAGAGGGCATTGGGTTCCAATGCAGTGGAAGATGGGAAAGGATGTTTCGAGCTA
TACCATAAATGTGATGACCAGTGCATGGAGACAATTCGGAACGGGACCTACAACAGGAGG
AAGTATAAAGAGGAATCCAAATTAGAAAGACAGAAAATAGAAGGGGTCAAGCTGGAATCT
GAAGGAACTTACAAA
>gi|157378249|gb|CY023104.1| Influenza A virus (A/chicken/Shantou/5714/2001(H9N2)) segment 4 sequence
ATGGAAACATTATCACTAACAACTATACTACTAGTAGTAACAGTAAGCAATGCAGATAAA
ATCTGCATCGGTTACCAATCAACAAACTCCACAGAAACTGTAGACACGCTAACAGAAAAC
AATGTCCCTGTGACACATGCCAAAGAATTGCTCCACACAGAGCACAATGGGATGCTGTGT
GCAACAAATCTGGGACATCCTCTTATTCTAGACACCTGTACCATTGAAGGACTAATCTAT
GGCAACCCTTCTTGTGATCTACTGTTGGGAGGAAGAGAATGGTCCTACATCGTCGAAAGA
CCATCGGCTGTTAATGGATTGTGTTACCCCGGGAATGTAGAAAACATAGAAGAACTAAGG
TCACTTTTTAGTTCTGCTAGTTCTTACCAAAGGATCCAGATCTTTCCAGACACAATCTGG
AATGTGTCTTACAGTGGGACAAGCAAAGCATGTTCAGATTCATTCTACAGAAGCATGAGA
TGGTTGACCCAAAAGAACAATGCTTACCCTATTCAAGACGCCCAATACACAAATAATCGA
GGGAAGAACATTCTTTTCATGTGGGGCATAAATCACCCACCCACCGATACAGCGCAGACA
AATCTGTACACAAGGACTGACACAACAACAAGTGTGGCAACAGAAGATATAAATAGGACC
TTCAAACCATTGATAGGGCCAAGGCCTCTTGTCAATGGTCTACAGGGAAGAATTGATTAT
TATTGGTCGGTATTGAAACCAGGTCAAACACTGCGAGTAAGGTCCAATGGGAATCTAATC
GCTCCATGGTATGGACACATTCTTTCAGGAGAGAGCCATGGAAGAATCCTGAAGACTGAT
TTAAAAAGTGGTAACTGTGCAGTGCAATGTCAGACAGAAAAAGGTGGCTTAAATACAACA
TTGCCATTCCAAAATGTAAGTAAGTACGCATTTGGAAACTGCCCGAAATATGTTGGAGTA
AAGAGTCTCAAACTGGCAGTTGGTCTGAGGAATGTGCCTGCTAGATCAAGTAGAGGACTA
TTCGGGGCCATAGCTGGATTCATAGAGGGAGGTTGGTCAGGGCTAGTTGCTGGTTGGTAT
GGGTTCCAGCATTCAAATGATCAAGGGGTTGGTATGGCAGCAGATAGAGACTCAACTCAA
AAGGCAATTGACAAAATAACATCCAAAGTGAATAACATAGTCGATAAAATGAACAAACAG
TATGAAATTATTGATCATGAATTCAGCGAAGTTGAAACTAGACTCAACATGATCAATAAT
AAGATTGATGACCAAATCCAAGACATATGGGCATATAACGCAGAATTGCTAGTGCTGCTT
GAAAACCAGAAAACACTCGATGAGCATGATGCGAATGTAAACAATCTATATAATAAAGTG
AAGAGGGCATTGGGTTCCAATGCAGTGGAAGATGGGAAAGGATGTTTCGAGCTATACCAT
AAATGTGATGACCAGTGCATGGAGACAATTCGGAATGGGACCTACAACAGGAGGAAGTAT
AAAGAGGAATCCAAATTAGAAAGACAGAAAATAGAAGGGGTCAAGCTGGAATCTGAAGGA
ACTTACAAAATCCTCACCATTTATTCGACTGTCGCCTCATCTCTT
>gi|157378230|gb|CY023096.1| Influenza A virus (A/partridge/Shantou/2875/2001(H9N2)) segment 4 sequence
ATGGAAACAATATCACTAATAACTATACTACTGGTAGTAACAGCAAGCAATGCAGATAAA
ATCTGCATCGGCCACCAGTCAACAAACTCCACAGAAACTGTGGACACGCTAACAGAAACC
AATGTTCCTGTGACACATGCCAAGGAATTGCTCCACACAGAGCACAATGGTATGCTGTGT
GCAACGAATCTGGGACATCCCCTCATTCTAGACACATGCACTATTGAAGGACTGGTCTAT
GGCAACCCTTCTTGTGACCTGCTGTTGGAGGGAAGAGAATGGTCCTACATCGTCGAAAGA
TCATCAGCTGTAAACGGAACGTGTTACCCTGGGAATGTAGAAAACCTAGAAGAACTCAGG
ACACTTTTCAGTTCCGCTAGTTCCTACCAAAGAATCCAAATCTTCCCAGACACAATCTGG
AATGTGACTTACACTGGAACTAGCAGATCATGTTCAGGTTCATTCTACAGGAGTATGAGA
TGGCTGACTCAAAAGAGCGGGTTTTACCCTATTCAAGATGCCCAATACACAAATAATAGG
GGAAAGAGCATTCTTTTCGTGTGGGGCATACATCACCCACCCACCTATACTGAACAGACA
AATTTGTACATAAGAAACGACACAACAACAAGCGTGACAACAGAAGATTTAAACAGGACC
TTCAAACCAGTGATAGGGCCAAGGCCCCTTGTCAATGGTCTGCAGGGGAGAATTAATTAT
TATTGGTCGGTACTAAAGCCAGGCCAGACATTACGAGTAAGATCCAATGGGAATCTAATT
GCTCCATGGTATGGACACGTTCTGTCAGGAGTGAGCCATGGAAGAATCCTGAAGACTGAT
TTAACCAGTGGTAATTGCGTAGTGCAATGTCAGACTGAAAAAGGTGGCTTAAATAGTACA
TTGCCATTCCACAATATCAGTAAATACGCATTTGGAACCTGTCCAAAATATGTTAGAGTT
AAGAGTCTCAAACTGGCAGTAGGTCTGAGGAACGTGCCTGCTAGATCAAGTAGAGGACTA
TTTGGAGCCATAGCTGGATTCATAGAAGGAGGTTGGCCAGGACTGGTCGCCGGTTGGTAT
GGTTTCCAGCATTCAAATGATCAAGGGGTTGGTATGGCTGCAGATAGGGATTCAACTCAA
AATGCAATTGATAAAATAACATCCAAGGTGAATAATATAGTCGACAAGATGAACAAGCAA
TATGAAATAATTGATCATGAATTCAGTGAGGTTGAAACCAGACTCAATATGATCAATAAT
AAGATTGATGACCAAATACAGGACATATGGGCATACAATGCAGAATTGCTAGTACTACTT
GAAAATCAGAAAACACTCGATGAGCATGACGCGAACGTGAACAATCTATATAACAAGGTG
AAGAGGGCACTGGGCTCCAATGCGATGGAAGATGGGAAAGGCTGTTTCGAGCTATACCAT
AAATGTGATGACCAGTGCATGGAAACAATTCGGAACGGGACCTATAATAGGAGAAAGTAT
AAAGAGGAATCAAGACTAGAAAGGCAGAAAATAGAAGGGGTCAAGCTGGAATCTGAGGGG
ACTTACAAAATCCTCACCATTTATTCAACTGTCGCCTCATCTCTT
>gi|157378211|gb|CY023091.1| Influenza A virus (A/partridge/Shantou/24/2000(H9N2)) segment 4 sequence
GATAAAATCTGCATAGGCTACCAATCAACAAACTCCACAGAAACTGTGGATACGCTAACA
GAAACCAATGTTCCTGTGACACATGCCAAAGAACTGCTCCACACAGAGCACAATGGGATG
CTGTGTGCAACAAATCTGGGACATCCTCTCATTTTGGACACCTGTACTATTGAAGGACTG
ATCTATGGCAACCCTTCTTGTGACCTGCTGTTGGGAGGAAGAGAATGGTCCTACATCGTC
GAAAGACCATCGGCTGTTAATGGAATGTGTTACCCCGGGAATGTAGAAAACCTAGAGGAA
CTAAGGTTACTTTTTAGTTCTGCTAGTTCCTACCAAAGAATCCAGATCTTTCCAGACACG
ATCTGGAATGTGACTTACAGTGGAACAAGCAATGCATGTTCAAACTCATTCTACAGGAGC
ATGAGGTGGTTGACTCAAAAGGACAACACTTACCCTGTTCAAGACGCCCAATACACAAAT
AATAGAGGAAAGAGTATTCTTTTCATGTGGGGCATAAATCACCCACCCACTGATACTGTA
CAGACAAATCTGTACACAAGGACCGACACCACAACAAGTGTGACAACAGAAGATATAAAT
AGGGCCTTCAAACCAGTGATAGGGCCAAGGCCCCTTGTCAATGGTTTGCAGGGAAGAATT
GATTATTATTGGTCTGTATTAAAACCAGGTCAAACATTACGAGTAAGATCCAATGGGAAT
CTAATTGCTCCATGGTATGGACACATCCTTTCAGGAGAAAGCCATGGAAGAATCCTGAAG
AGTGATTTAAATAGTGGTAACTGTGTAGTGCAATGTCAGACTGAAAGGGGTGGCTTAAAC
ACTACATTGCCGTTCCACAATGTCAGTAAATATGCATTTGGAAACTGCCCAAAATACGTT
GGAGTAAAGAGTCTCAAACTGGCAGTTGGTATGAGGAATGTACCTGCTAGATCAAGTAGA
GGACTATTTGGGGCCATAGCTGGATTCATAGAGGGAGGTTGGCCAGGGCTAGTCGCCGGT
TGGTATGGGTTCCAACATTCAAATGATCAAGGGGTTGGTATGGCTGCAGATAGAGACTCA
ACTCAGAAGGCAATTGACAAAATTACATCCAAAGTGAATAATATAGTCGATAAAATGAAC
AAGCAATATGAAATTATTGATCATGAATTCAGCGAGATTGAAACTAGACTCAATATGATC
AATAATAAGATTGATGACCAAATACAAGACATATGGGCATATAACGCAGAATTGCTAGTG
CTGCTTGAAAATCAGAAAACACTCGATGAACATGATGCAAATGTGAACAATCTATATAAC
AAAGTGAAGAGGGCACTGGGTTCCAATGCGATGGAAGATGGGAAAGGATGTTTTGAGTTA
TACCATAAATGTGATGATCAGTGCATGGAGACAATTCGGAACGGGACCTACAACAGGAGA
AAGTATAAAGAGGAATCAAGACTAGAAAGGCAGAAAATAGAAGGGGTCAAGCTGGAATCT
GAGGGAACTTACAAAATCCTAACCATT
