# Supplementary material for: A global phylogenetic analysis in order to determine the host species and geography dependent features present in the evolution of avian H9N2 influenza hemagglutinin
Source: PeerJ. 2014 Oct 30;2:e655. doi: 10.7717/peerj.655 (PMC4217197; doi:10.7717/peerj.655)
Supplement: Supplemental Information 5 — There are two directories one for the protein sequences and a second for the nucleotide sequences. There are also two MEGA files that include the nucleotide alignment (.mas file) and the phylogenetic trees (.mts file). [file peerj-02-655-s005.zip › Raw Nucleotide Data/Sichuan.fasta]

>gi|284930022|gb|GU471804.1| Influenza A virus (A/chicken/Sichuan/G6/2009(H9N2)) segment 4 hemagglutinin (HA) gene, complete cds
ATGGAAGTAGTATCACTAATAACTATACTACTAGTAGTAACAGTAAGCAATGCAGGTAAA
ATTTGCATCGGCTATCAATCAACAAACTCCACAGAAACTGTAGACACACTAACAGAAAAC
AATGTCCCTGTGACACATGCCAAAGAATTGCTCCACACAGAGCATAATGGGATGCTGTGT
GCAACAAGCTTGGGACACCCTCTTATTCTAGACACCTGTACCATTGAAGGACTAATCTAT
GGCAATCCTTCTTGTGATCTATTGTTGGGAGGAAGAGAATGGTCCTATATCGTCGAGAGA
CCAACAGCTGTTAACGGATTGTGTTATCCCGGGAATGTAGAAAATCTAGAAGAGCTAAGG
TCACTTTTTAGTTCTGCTAGGTCTTATCAAAGGATCCAGATTTTCCCAGACACAATCTGG
AATGTGTCCTACAGTGGGACAAGCAAAGCATGTTCAGATTCATTCTACAGAAGCATGAGA
TGGTTGACTCAAAAGAACAACGCTTACCCTATTCAAGACGCCCAATACACAAATGATCAA
GAAAAGAACATTCTTTTCATGTGGGGCATAAATCACCCACCCACCGATACTGTGCAGACA
AATCTGTACACAAGAACCGACACAACAACGAGTGTGGCAACAGAAGAAATAAATAGGACC
TTCAAACCATTGATAGGACCAAGGCCTCTTGTCAACGGTTTGCAGGGAAGAATTGATTAT
TATTGGTCGGTATTGAAACCGGGTCAAACACTGCGAATAAGATCTAATGGGAATCTAATA
GCTCCATGGTATGGACACATTCTTTCAGGAGAGAGCCACGGAAGAATCCTGAAGACTGAT
TTAAAAAGGGGTAGCTGCACAGTGCAATGTCAGACAGAAAAAGGTGGCTTAAACACAACA
TTGCCATTCCAAAACGTAAGTAAGTATGCATTTGGAAACTGCTCGAAATACATTGGCATA
AAGAGTCTCAAACTTGCAGTTGGTCTGAGGAATGTGCCTTCTAGATCTAGTAGAGGACTA
TTCGGGGCCATAGCAGGATTCATAGAGGGAGGTTGGTCAGGACTAGTTGCTGGTTGGTAT
GGATTCCAGCATTCAAATGACCAAGGGGTTGGTATGGCAGCGGATAGAGACTCAACCCAA
AAGGCAATTGATAAAATAACATCCAAAGTGAATAACATAGTCGACAAAATGAACAAGCAG
TATGAAATTATTGATCATGAATTCAGCGAGGTTGAAACTAGACTTAACATGATCAATAAT
AAGATTGATGATCAAATCCAAGATATATGGGCATATAATGCAGAATTGCTAGTTCTGCTT
GAAAACCAGAAAACACTCGATGAGCATGATGCAAATGTAAACAATCTATATAATAAAGTG
AAGAGGGCATGGGGTTCCAATGCGGTGGAAGATGGGAAAGGATGTTTCGAGCTATACCAC
AAATGTGATGACCAGTGCATGGAGACAATTCGGAACGGGACCTACAACAGGAGGAAGTAT
CAAGAGGAATCAAAATTAGAAAGACAGAGAATAGAGGGGGTCAAGCTGGAATCTGAAGGA
ACTTACAAAATCCTCACCATTTATTCGACTGTCGCCTCATCTCTTGTGATTGCAATGGGG
TTTGCTGCCTTCTTGTTCTGGGCCATGTCCAATGGGTCTTGCAGATGCAACATTTGTATA
TAA
>gi|284930020|gb|GU471803.1| Influenza A virus (A/chicken/Sichuan/G5/2009(H9N2)) segment 4 hemagglutinin (HA) gene, complete cds
ATGGAAGTAGTATCACTAATAACTATACTGCTAGTAGTAACAGTAAGCAATGCAGATAAA
ATCTGCATCGGCTACCAATCAACAAACTCCACAGAAACTGTAGACACACTAACAGAAAAC
AATGTCCCTGTGACACATGCCAAAGAATTGCTCCACACAGAGCACAATGGGATGCTGTGT
GCAACAAGTTTGGGACATCCTCTTATTCTAGACACCTGCACCATTGAAGGACTAATCTAT
GGCAACCCTTCTTGTGATCTACTGTTGGGAGGAAGAGAATGGTCCTACATCGTCGAAAGA
CCATCGGCTGTTAATGGGTTGTGTTACCCCGGGAATGTAGAAAATCTAGAAGAACTAAGG
TCACTCTTTAGTTCTGCTAGTTCTTACCAAAGGATCCAGATCTTTCCAGACACAATCTGG
AATGTGTCTTACAGTGGGACAAGCAAAGCATGTTCAGATTCATTCTACAGAAGCATGAGA
TGGTTGACCCAAAAGAACAACGCTTACCCTATTCAAGACGCCCAATACACAAATAATCGA
GAGAAGAACATTCTTTTCATGTGGGGCATAAATCACCCACCCACTGATACTACGCAGACA
AATCTGTACACAAGGACTGACACAACAACAAGTGTGGCAACAGAAGATATAAATAGGACC
TTCAAACCATTAATAGGACCAAGGCCTCTTGTCAATGGTCTGCAGGGAAGAATTGATTAT
TATTGGTCGGTATTGAAACCAGGTCAAACACTGCGAGTAAGGTCCAATGGGAATCTAATC
GCTCCATGGTATGGACACATTCTTTCAGGAGAGAGCCACGGAAGAATCCTGAAGACTGAT
TTAAAAAGTGGTAACTGTGCAGTGCAATGTCAGACAGAAAAAGGTGGATTAAATACAACA
TTGCCATTCCAAAATGTAAGTAAGTATGCATTTGGAAACTGCCCGAAATATGTTGGAGTA
AAGAGTCTCAAACTTGCAGTTGGTCTGAGGAATGTGCCTTCTAGATCAAGTAGAGGACTA
TTCGGGGCCATAGCTGGATTCATAGAGGGAGGTTGGTCAGGACTAATTGCTGGTTGGTAT
GGGTTCCAGCATTCAAATGATCAAGGGGTTGGTATGGCAGCAGATAGAGACTCAACTCAA
AAGGCAATTGACAAAATAACATCCAAAGTGAATAACATAGTCGATAAAATGAACAAACAG
TATGAAATTATTGATCATGAATTCAGCGAGGTTGAAACTAGACTTAACATGATCAATAAT
AAGATTGATGACCAAATTCAAGACATATGGGCATATAACGCAGAATTGCTAGTGCTGCTT
GAAAACCAGAAAACACTCGATGAGCATGATGCAAATGTAAACAATCTATATAATAAAGTG
AAGAGGGCATTGGGTTCCAATGCAGTGGAAGATGGGAAAGGATGTTTCGAGCTATACCAT
AAATGTGATGACCAGTGCATGGGGACAATTCGGAACGGGACCTACAACAGGAGGAAGTAT
CAAGAGGAATCAAAATTAGAAAGACAGAAAATAGAAGGGATCAAGCTGGAATCTGAAGGA
ACTTACAAAATCCTCACCATTTATTCGACTGTCGCCTCATCTCTTGTGATTGCAATGGGG
TTTGCTGCCTTCTTGTTCTGGGCCATGTCCAATGGGTCTTGCAGATGCAACATTTGTATA
TAA
>gi|284930018|gb|GU471802.1| Influenza A virus (A/chicken/Sichuan/G4/2009(H9N2)) segment 4 hemagglutinin (HA) gene, complete cds
ATGGAAGTAGTATCACTAATAACTATGCTACTAGTAGTAACAGTAAGCAATGCAGATAAA
ATCTGCATCGGCTACCAATCAACAAACTCCACAGAAACTGTAGACACACTAACAGAAAAC
AATGTCCCTGTGACACATGCCAAAGAATTGCTCCACACAGAGCATAATGGGATGCTGTGT
GCAACAAGCTTGGGACATCCTCTTATCCTAGACACCTGTACCATTGAAGGACTAATCTAT
GGCAATCCTTCTTGTGATCTACTGTTGGGAGGAAGAGAATGGTCCTATATCGTCGAGAGA
CCATCGGCTGTTAATGGATTGTGTTACCCCGGGAATGTAGAAAATCTAGAAGAGCTAAGG
TCACTTTTTAGTTCTGCTAGTTCTTATCAAAGGATCCAAATTTTTCCAGACACAATCTGG
AATGTGTCTTACAGCGGGACAAGCAAAGCATGTTCAGATTCATTCTACAGAAGCATGAGA
TGGTTGACCCAAAAGAACAACGCTTACCCTATTCAAGACGCCCAATACACAAATAATCAA
GAAAAGAACATTCTTTTCATGTGGGGCATAAATCATCCACCCACCGATACTGCGCAGACA
AATCTGTACACAAGAACCGACACAACAACGAGTGTGGCAACAGAAGAAATAAATAGGACC
TTCAAACCATTGATAGGACCAAGGCCTCTTGTCAATGGTTTGCAGGGAAGAATTGACTAT
TATTGGTCGGTATTGAAACCGGGTCAAACACTGCGAATAAGATCCAATGGGAATCTAATA
GCTCCATGGTATGGACACATTCTTTCAGGAGAGAGCCACGGAAGAATCCTGAAGACTGAT
TTAAAAAGGGGTAGCTGCACAGTGCAATGTCAGACAGAAAAAGGTGGCTTAAACACAACA
TTGCCATTCCAAAACGTAAGTAAGTATGCATTTGGAAACTGCTCAAAATATATTGGAATA
AAGAGTCTCAAACTTGCAGTTGGTCTGAGGAATGTGCCTTCTAGATCTAGTAGAGGACTA
TTCGGTGCCATAGCAGGATTCATAGAGGGAGGTTGGTCAGGACTAGTTGCTGGTTGGTAT
GGATTCCAGCATTCAAATGCCCAAGGGGTTGGTATGGCAGCAGATAGAGACTCAACCCAA
AAGGCAATTGATAAAATAACATCCAAAGTGAATAACATAGTCGACAAAATGAACAAGCAG
TATGAAATTATTGATCATGAATTCAGCGAGGTTGAAACTAGACTGAACATGATCAATAAT
AAGATTGATGATCAAATCCAAGACATATGGGCATATAATGCAGAATTGCTAGTTCTGCTT
GAAAACCAGAAAACACTCGATGAGCATGATGCAAATGTAAACAATCTATATAATAAAGTG
AAGAGGGCATTGGGTTCCAATGCGGTGGAAGATGGGAAAGGATGTTTCGAGCTATACCAC
AAATGTGATGACCAGTGCATGGAGACAATTCGGAACGGGACCTACAACAGGAGGAAGTAT
CAAGAGGAATCAAAATTAGAAAGACAGAAAATAGAGGGGGTCAAGCTGGAATCTGAAGGA
ACTTACAAAATTCTCACCATTTATTCGACTGTCGCCTCATCTCTTGTGATTGCAATGGGG
TTTGCTGCCTTCTTGTTCTGGGCCATGTCCAATGGGTCTTGCAGATGCAACATTTGTATA
TAA
>gi|284930016|gb|GU471801.1| Influenza A virus (A/chicken/Sichuan/G3/2009(H9N2)) segment 4 hemagglutinin (HA) gene, complete cds
ATGGAAGTAGTATCACTAATAACTATACTGCTAGTAGTAACAGTAAGCAATGCAGATAAA
ATCTGCATCGGCTACCAATCAACAAACTCCACAGAAACTGTAGACACACTAACAGAAAAC
AATGTCCCTGTGACACATGCCAAAGAATTGCTCCACACAGAGCACAATGGGATGCTGTGT
GCAACAAGTTTGGGACATCCTCTTATTCTAGACACCTGCACCATTGAAGGACTAATCTAT
GGCAACCCTTCTTGTGATCTACTGTTGGGAGGAAGAGAATGGTCCTACATCGTCGAAAGA
CCATCGGCTGTTAATGGGTTGTGTTACCCCGGGAATGTAGAAAATCTAGAAGAACTAAGG
TCACTCTTTAGTTTTGCTAGTTCTTACCAAAGGATCCAGATCTTCCCAGACACAATCTGG
AATGTGTCTTACAGTGGGACAAGCAAAGCATGTTCAGATTCATTCTACAGAAGCATGAGA
TGGTTGACCCAAAAGAACAACGCTTACCCTATTCAAGACGCCCAATACACAAATAATCGA
GAGAAGAACATTCTTTTCATGTGGGGCATAAATCACCCACCCACTGATACTACGCAGACA
AATCTGTACACAAGGACTGACACAACAACAAGTGTGGCAACAGAAGATATAAATAGGACC
TTCAAACCATTAATAGGACCAAGGCCTCTTGTCAATGGTCTGCAGGGAAGAACTGATTAT
TATTGGTCGGTATTGAAACCAGGTCAAACACTGCGAGTAAGGTCCAATGGGAATCTAATC
GCTCCATGGTATGGACACATTCTTTCAGGAGAGAGCCACGGAAGAATCCTGAAGACTGAT
TTAAAAAGTGGTAACTGTGCAGTGCAATGTCAGACAGAAAAAGGTGGATTAAATACAACA
TTGCCATTCCAAAATGTAAGTAAGTATGCATTTGGAAACTGCCCTAAATATGTTGGAGTA
AAGAGTCTCAAACTGGCAGTTGGTCTGAGGAATGTGCCTTCTAGATCAAGTAGAGGACTA
TTCGGGGCCATAGCTGGATTCATAGAGGGAGGTTGGTCAGGGCTAATTGCTGGTTGGTAT
GGGTTCCAGCATTCAAATGATCAAGGGGTTGGTATGGCAGCAGATAGAGACTCAACTCAA
AAGGCAATTGACAAAATAACATCCAAAGTAAATAACATAGTCGATAAAATGAACAAACAG
TATGAAATTATGGATCATGAATTCAGCGAAGTTGAAACTAGACTTAACATGATCAATAAT
AAGATTGATGACCAAATTCAAGACATATGGGCATATAACGCAGAATTGCTAGTGCTGCTT
GAAAACCAGAAAACACTCGATGAGCATGATGCAAATGTAAACAATCTATATAATAAAGTG
AAGAGGGCATTGGGTTCCAATGCAGTGGAAGATGGGAAAGGATGTTTCGAGCTATACCAT
AAATGTGATGACCAGTGCATGGGGACAATTCGGAACGGGACCTACAACAGGAGGAAGTAT
CAAGAGGAATCAAAATTAGAAAGACAGAAAATAGAAGGGATCAAGCTGGAATCTGAAGGA
ACTTACAAAATCCTCACCATTTATTCGACTGTCGCCTCATCTCTTGTGATTGCAATGGGG
TTTGCTGCCTTCTTGTTCTGGGCCATGTCCAATGGGTCTTGCAGATGCAACATTTGTATA
TAA
>gi|284930014|gb|GU471800.1| Influenza A virus (A/chicken/Sichuan/G2/2009(H9N2)) segment 4 hemagglutinin (HA) gene, complete cds
ATGGAAGTAGTATCACTAATAACTATGCTACTAGTAGTAACAGTAAGCAATGCAGATAAG
ATCTGCATCGGCTACCAATCAACAAACTCCACAGAAACTGTAGACACACTAACAGAAAAC
AATGTCCCTGTGACACATGCCAAAGAATTGCTCCACACAGAGCATAATGGGATGCTGTGT
GCAACAAGCTTGGGACATCCTCTTATCCTAGACACCTGTACCATTGAAGGACTAATCTAT
GGCAATCCTTCTTGTGATCTACTGTTGGGAGGAAGAGAATGGTCCTATATCGTCGAGAGA
CCATCGGCTGTTAATGGATTGTGTTACCCCGGGAATGTAGAAAATCTAGAAGAGCTAAGG
TCACTTTTTAGTTCTGCTAGTTCTTATCAAAGGATCCAAATTTTTCCAGACACAATCTGG
AATGTGTCTTACAGCGGGACAAGCAAAGCATGTTCAGATTCATTCTACAGAAGCATGAGA
TGGTTGACCCAAAAGAACAACGCTTACCCTATTCAAGACGCCCAATACACAAATAATCAA
GAAAAGAACATTCTTTTCATGTGGGGCATAAATCATCCACCCACCGATACTGTGCAGACA
AATCTGTACACAAGAACCGACACAACAACGAGTGTGGCAACAGAAGAAATAAATAGGACC
TTCAGACCATTGATAGGACCAAGGCCTCTTGTCAATGGTTTGCAGGGAAGAATTGACTAT
TATTGGTCGGTATTGAAACCGGGTCAAACACTGCGAATAAGATCCAATGGGAATCTAATA
GCTCCATGGTATGGACACATTCTTTCAGGAGAGAGCCACGGAAGAATCCTGAAGACTGAT
TTAAAAAGGGGTAGCTGCACAGTGCAATGTCAGACAGAAAAAGGTGGCTTAAACACAACA
TTGCCATTCCAAAACGTAAGTAAGTATGCATTTGGAAACTGCTCAAAATATATTGGAATA
AAGAGTCTCAAACTTGCAGTTGGTCTGAGGAATGTGCCTTCTAGATCTAGTAGAGGACTA
TTCGGGGCCATAGCAGGATTCATAGAGGGAGGTTGGTCAGGACTAGTTGCTGGTTGGTAT
GGATTCCAGCATTCAAATGCCCAAGGGGTTGGTATGGCAGCAGATAGAGACTCAACCCAA
AAGGCAATTGATAAAATAACATCCAAAGTGAATAACATAGTCGACAAAATGAACAAGCAG
TATGAAATTATTGATCATGAATTCAGCGAGGTTGAAACTAGACTGAACATGATCAATAAT
AAGATTGATGATCAAATCCAAGACATATGGGCATATAATGCAGAATTGCTAGTTCTGCTT
GAAAACCAGAAAACACTCGATGAGCATGATGCAAATGTAAACAATCTATATAATAAAGTG
AAGAGGGCATTGGGTTCCAATGCGGTGGAAGATGGGAAAGGATGTTTCGAGCTATACCAC
AAGTGTGATGACCAGTGCATGGAGACAATTCGGAACGGGACCTACAACAGGAGGAAGTAT
CAAGAGGAATCAAAATTAGAAAGACAGAAAATAGAGGGGGTCAAGCTGGAATCTGAAGGA
ACTTACAAAATTCTCACCATTTATTCGACTGTCGCCTCATCTCTTGTGATTGCAATGGGG
TTTGCTGCCTTCTTGTTCTGGGCCATGTCCAATGGGTCTTGCAGATGCAACATTTGTATA
TAA
>gi|284930012|gb|GU471799.1| Influenza A virus (A/chicken/Sichuan/B1/2007(H9N2)) segment 4 hemagglutinin (HA) gene, complete cds
ATGGAAGTAGTATCACTAATAACTATGCTACTAGTAGTAACAGTAAGCAATGCAGATAAA
ATCTGCATCGGCTACCAATCAACAAACTCCACAGAAACTGTAGACACACTAACAGAAAAC
AATGTCCCTGCGACACATGCCAAAGAATTGCTCCACACAGAGCATAATGGGATGCTGTGT
GCAACAAGCTTGGGACATCCTCTTATCCTAGACACCTGTACCATTGAAGGACTAATCTAT
GGCAATCCTTCTTGTGATCTACTGTTGGGAGGAAGAGAATGGTCCTATATCGTCGAGAGA
CCATCGGCTGTTAATGGATTGTGTTACCCCGGGAATGTAGAAAATCTAGAAGAGCTAAGG
TCACTTTTTAGTTCTGCTAGTTCTTATCAAAGGATCCAAATTTTTCCAGACACAATCTGG
AATGTGTCTTACAGCGGGACAAGCAAAGCATGTTCAGATTCATTCTACAGAAGCATGAGA
TGGTTGACCCAAAAGAACAACGCTTACCCTATTCAAGACGCCCAATACACAAATAATCAA
GAAAAGAACATTCTTTTCATGTGGGGCATAAATCATCTACCCACCGATACTGTGCAGACA
AATCTGTACACAAGAACCGACACAACAACGAGTGTGGCAACAGAAGAAATAAATAGGACC
TTCAAACCATTGATAGGACCAAGGCCTCTTGTCAATGGTTTGCAGGGAAGAATTGACTAT
TATTGGTCGGTATTGAAACCGGGTCAAACACTGCGGATAAGATCCAATGGGAATCTAATA
GCTCCATGGTATGGACACATTCTTTCAGGAGAGAGCCACGGAAGAATCCTGAAGACTGAT
TTAAAAAGGGGTAGCTGCACAGTGCAATGTCAGACAGAAAAAGGTGGCTTAAACACAACA
TTGCCATTCCAAAACGTAAGTAAGTATGCATTTGGAAACTGCTCAAAATATATTGGAATA
AAGAGTCTCAAACTTGCAGTTGGTCTGAGGAATGTGCCTTCTAGATCTAGTAGAGGACTA
TTCGGGGCCATAGCAGGATTCATAGAGGGAGGTTGGTCAGGACTAGTTGCTGGTTGGTAT
GGATTCCAGCATTCAAATGCCCAAGGGGTTGGTATGGCAGCAGATAGAGACTCAACCCAA
AAGGCAATTGATAAAATAACATCCAAAGTGAATAACATAGTCGACAAAATGAACAAGCAG
TATGAAATTATTGATCATGAATTCAGCGAGGTTGAAACTAGACTGAACATGATCAATAAT
AAGATTGATGATCAAATCCAAGACATATGGGCATATAATGCAGAATTGCTAGTTCTGCTT
GAAAACCAGAAAACACTCGATGAGCATGATGCAAATGTAAACAATCTATATAATAAAGTG
AAGAGGGCATTGGGTTCCAATGCGGTGGAAGATGGGAAAGGATGTTTCGAGCTATACCAC
AAATGTGATGACCAGTGCATGGAGACAATTCGGAACGGGACCTACAACAGGAGGAAGTAT
CAAGAGGAATCAAAATTAGAAAGACAGAAAATAGAGGGGGTCAAGCTGGAATCTGAAGGA
ACTTACAAGATTCTCACCACTTATTCGACTGTCGCCTCATCTCTTGTGATTGCAATGGGG
TTTGCTGCCTTCTTGTTCTGGGCCATGTCCAATGGGTCTTGCAGATGCAACATTTGTATA
TAA
>gi|202071401|gb|FJ190150.1| Influenza A virus (A/chicken/Sichuan/xc10/2001(H9N2)) segment 4 hemagglutinin (HA) gene, complete cds
TCACAACCACTCAAGATGGAAGCAGTATCACTAATAACTATACTACTAGTAGTGACAGTA
AGCAATGCAGACAAAATCTGCATCGGATACCAATCAACAAACTCCACAGAAACTGTAGAC
ACGCTAACAGAAAACAATGTTCCTGTGACACATGCCAAAGAATTGCTCCACACAGAGCAC
AATGGGATGCTATGTGCAACAAATCTGGGACATCCTCTTATCCTAGACACCTGTAACATT
GAAGGACTAATCTATGGCAACCCTTCCTGTGATCTACTGTTGGGAGGAAGAGAATGGTCC
TACATTGTAGAAAGACCATCGGCTGTCAATGGATTGTGTTATCCCGGGAATGTAGAAAAT
CTAGAAGAACTAAGGTCACTTTTTAGTTCTGCTAGTTCTTACCAGAGAATCCAGATTTTT
CCAGACGCAATCTGGAATGTGTCTTACAATGGGACAAGCAAAGCATGTTCTGACTCATTC
TACAGAAGCATGAGATGGTTGACTCAAAAGAGCAACGCTTACCCTATTCAAGATGCTCAA
TACACAAATAATAGAGGGAAGAACATTCTTTTCATGTGGGGCATAAATCACCCACCCACC
GACACTGTACAGACAAATCTGTACACAAGGACTGACACAACAACAAGTGTGGCGACAGAA
GATATAAATAGAACCTTCAAACCATTGATAGGACCAAGGCCTCTTGTAAATGGTCTGCAG
GGAAGGATTGATTATTATTGGTCGATATTGAAACCAGGTCAGACACTGAGAATAAGATCC
AATGGGAATCTAATTGCTCCATGGTATGGACACGTTCTTTCGGGAGAGAGCCATGGAAGA
ATACTGAAGACTGATTTAAACAGTGGTAACTGTGTGGTGCAATGTCAGACAGGAAGAGGT
GGTTTAAATACTACATTGCCATTCCAAAATGTAAGTAAATATGCATTTGGAAACTGCCCA
AAGTATGTTAGCGTAAAGAGTCTCAAATTGGCAGTTGGTCTGAGGAATGTGCCTGCTAGA
TCAAGCAGAGGACTATTTGGGGCTATAGCTGGATTCATAGAGGGAGGTTGGTCAGGGCTA
GTCGCCGGATGGTATGGTTTTCAACATTCAAACGATCAGGGAGTTGGGATGGCCGCAGAC
AAGGGATCTACCCAAAAAGCAATCGATAAAATAACATCAAAAGTGAACAACATAATCGAT
AAAATGAACAAGCAATATGAGGTCATTGATCATGAATTCAATGAGCTTGAGGCCAGGCTG
AACATGATCAACAACAAAATTGATGATCAGATTCAAGACATTTGGGCTTATAATGCAGAG
TTGCTGGTCTTGCTTGAAAACCAGAAAACTCTAGATGAGCATGATGCAAATGTGAACAAC
CTATACAACAAAGTGAAAAGAGCCTTGGGTTCCAATGCTGTAGAGGATGGAAACGGATGC
TTTGAACTGTACCACAAATGTGATGATCAATGCATGGAAACAATCAGAAATGGAACCTAC
GACAGGCAGAAATACCAAGAAGAATCAAGATTAGAAAGGCAGAAAATAGAAGGGGTAAAG
CTGGAATCTGAGGGCACTTACAAGATCCTCACCATTTATTCGACTGTCGCCTCATCTCTT
GTGCTTGCAATGGGGTTTGCTGCCTTCCTATTCTGGGCCATGTCCAATGGCTCTTGCAGA
TGCAACATTTGTATATAATTGGCAAAAACACC
>gi|202071399|gb|FJ190149.1| Influenza A virus (A/chicken/Sichuan/bs1210/2007(H9N2)) segment 4 hemagglutinin (HA) gene, complete cds
TCACAACCACTCAAGATGGAAGCTGCATCACTAATAACTATACTACTAGTAGTAACAGTA
AGCAATGCAGATAAAATCTGCATTGGCTACCAATCAACAAACTCCACAGAAACTGTAGAC
ACGCTAACCGAAAACAATGTTCCTGTGACACATGCCCAAGAATTGCTTCACACAGAGCAC
AATGGGATGCTATGTGCAACAAATCTGGGACGTCCTCTTATTCTAGACACCTGTACCATT
GAAGGACTAATCTATGGCAACCCTTCTTGTGATCTACTGCTGGGAGGAAGAGAATGGTCC
TATATTGTCGAAAGACCATCGGCTGTTAATGGATTGTGTTACCCCGGAAATGTAGAAAAC
CTAGAAGAACTAAGGTCACTTTTTAGCTCTGCTAGTTCTTACCAAAGAATCCAGATCTTC
CCAGACACAATCTGGAATGTGTCTTACAGTGGCACAAGCAAAGCATGTTCAGATTCATTC
TACAGAAGTATGAGGTGGTTGACTCAAAAGAACAACGCTTACCCTGTTCAAGATACCCAA
TACACAAATAATAGAGGAAGGAACATTCTTTTCATGTGGGGCATAAATCACCCACCCACT
GATACTGCGCAGACAAATCTGTACACAAGGACTGACACAACAACAAGTGTGGCGACAGAA
GAGATAAATAGGACCTTCAAACCATTGATAGGGCCAAGGCCTCTTGTCAATGGTCAGCAA
GGAAGGATTGATTATTATTGGGCGGTATTGAAACCAGGTCAGACATTGCGAGTAAGATCC
AACGGGAATCTAATCGCTCCATGGTATGGACACATTCTTTCAGGGGAGAGTCACGGAAGA
ATCCTGAAAACGGATTTAAACAGTGGTAACTGTGTAGTGCAATGTCAAACAGAAAGAGGT
GGCTTGAATACTACATTGCCATTCCACAACGTAAGTAAGTACGCATTTGGAAACTGCCCA
AAATTTGTTGGATTAAAGAGTCTCAAATTGGCAGTCGGTCTGAGGAATGTGCCTGCTAGA
TCAAGTAGAGGACTATTTGGAGCCATAGCGGGTTTCATAGAGGGAGGTTGGTCAGGGCTA
GTCGCTGGTTGGTACGGGTTCCAGCATTCAAATGATCAAGGAACTGGTATGGCTGCAGAT
AGAGACTCAACTCAAAAGGCAGTTGACAAAATAACGTCCAAAGTAAATAATATAGTCGAT
AAAATGAACAAACAGTATGAAATTATCGATCATGAATTCAGCGAGGTTGAAACTAGACTC
AATATGATCAATAATAAGATTGATGACCAAATTCAAGACATATGGGCATATAACGCGGAA
TTGCTAGTACTGCTTGAAAATCAGAAAACGCTCGATGAGCATGATGCAAATGTAAACAAT
CTATATAACAAAGTGAAGAGGGCACTGGGTTCCAATGCAGTGGAAGATGGGAAAGGATGC
TTCGAGCTATACCATAAATGCGATGACCAGTGCATGGAGACAATTCGAAACGGGACCTAT
AACAGAAGAAAGTATAAAGAGGAATCAAGACTAGAGAGACAGAAAATAGAAGGGGTCAAA
CTGGAATCTGAAGGAACCTACAAAATCCTCACCATTTATTCGACTGTCGCCTCATCTCTT
GTTATTGCAATGGGGTTCGCTGCCTTCTTGTTCTGGGCCATGTCCAATGGATCTTGCAGA
TGCAACATTTGTATATAATTGGCAAAAACACC
