# Supplementary material for: A global phylogenetic analysis in order to determine the host species and geography dependent features present in the evolution of avian H9N2 influenza hemagglutinin
Source: PeerJ. 2014 Oct 30;2:e655. doi: 10.7717/peerj.655 (PMC4217197; doi:10.7717/peerj.655)
Supplement: Supplemental Information 5 — There are two directories one for the protein sequences and a second for the nucleotide sequences. There are also two MEGA files that include the nucleotide alignment (.mas file) and the phylogenetic trees (.mts file). [file peerj-02-655-s005.zip › Raw Nucleotide Data/swineDNA.fasta]

>gi|474455184|gb|KC779048.1| Influenza A virus (A/swine/Shanghai/Y1/2009(H9N2)) segment 4 hemagglutinin (HA) gene, complete cds
ATGGAAGTAGTATCAGAAATAACTATACTACTAGTAGTAACAGTAAGTAATGCAGATAAA
ATCTGCATCGGCTATCAATCAACAAACTCCACAGAAACTGTAGACACACTAACAGAAAAC
AATGTCCCTGTGACACATGCCAAAGAATTGCTCCACACAGAGCATAATGGGATGCTGTGT
GCAACAAGCTTGGGACACCCTCTTATTCTAGACACCTGTACCATTGAAGGACTAATCTAT
GGCAATCCTTCTTGTGATCTATTGTTGGGAGGAAGAGAATGGTCCTATATCGTCGAGAGA
CCATCAGCTGTTAACGGATTGTGTTATCCCGGGAATGTAGAAAATCTAGAAGAGCTAAGG
TCACTTTTTAGTTCTGCTAGGTCTTATCAAAGGATCCAGATTTTCCCAGACACAATCTGG
AATGTGTCTTACAGTGGGACAAGCAAAGCATGTTCAGATTCATTCTACAGAAGCATGAGA
TGGTTGACTCAAAAGAACAACGCTTACCCTATTCAAGACGCCCAATACACAAATAATCAA
GAAAAGAACATTCTTTTCATGTGGGGCATAAACCACCCACCCACCGATACTGCGCAGACA
AATCTGTACACAAGAACCGACACAACAACGAGTGTGGCAACAGAAGAAATAAATAGGACC
TTCAAACCATTGATAGGACCAAGGCCTCTTGTCAACGGTTTGCAGGGAAGAATTGATTAT
TATTGGTCGGTATTGAAACCGGGTCAAACACTACGAATAAGATCTAATGGGAATCTAATA
GCTCCATGGTATGGACACATTCTTTCAGGAGAGAGCCACGGAAGAATCCTGAAGACTGAT
TTAAAAAGGGGTAGCTGCACAGTGCAATGTCAGACGGAAAAAGGTGGATTAAACACAACA
TTGCCATTCCAAAACGTAAGTAAGTATGCATTTGGAAACTGCTCGAAATACATTGGCATA
AAGAGTCTCAAACTTGCAGTTGGTCTGAGGAATGTGCCTTCTAGATCTAGTAGAGGACTA
TTCGGGGCCATAGCAGGATTCATAGAGGGAGGTTGGTCAGGACTAGTTGCTGGTTGGTAT
GGATTCCAGCATTCAAATGACCAAGGGGTTGGTATGGCAGCAGATAGAGACTCAACCCAA
AAGGCAATTGATAAAATAACATCCAAAGTGAACAACATAGTCGACAAAATGAACAAGCAG
TATGAAATTATTGATCATGAATTCAGCGAGGTTGAAACTAGACTTAACATGATAAATAAT
AAGATTGATGATCAAATCCAAGATATATGGGCATATAATGCAGAATTGCTAGTTCTGCTT
GAAAACCAGAAAACACTCGATGAGCATGATGCAAATGTAAACAATCTATATAATAAAGTG
AAGAGGGCATTGGGTTCCAATGCAGTGGAAGATGGAAAAGGATGTTTCGAGCTATACCAC
AAATGTGATGACCAGTGCATGGAGACAATTCGGAACGGGACCTACAACAGGAGGAGGTAT
CAAGAGGAATCAAAATTAGAAAGACAGAAAATAGAGGGGGTCAAGCTGGAATCTGAAGGA
ACTTACAAAATCCTCACCATTTATTCGACTGTCGCCTCGTCTCTTGTGATTGCAATGGGG
TTTGCTGCCTTCTTGTTCTGGGCCATGTCCAATGGGTCTTGCAGATGCAACATTTGTATA
TAA
>gi|474455182|gb|KC779047.1| Influenza A virus (A/swine/Henan/Y1/2009(H9N2)) segment 4 hemagglutinin (HA) gene, complete cds
ATGGAGACAGTATCACTAATAACTATGCTACTAGTAGTAACAGTAAGCAATGCAGATAAA
ATCCGCATAGACTACCAATCAACAAACTCCACAGAAACTGTAGACACACTAACAGAAAAC
AATGTCCCTGTGACACATGCCAAAGAATTGCTCCACACAGAGCATAATGGGATGCTGTGT
GCAACAAGCTTGGGACATCCTCTTATTCTAGACACCTGTACCATTGAAGGACTAATCTAT
GGCAATCCTTCTTGTGATCTACTGTTGGGAGGAAGAGAATGGTCCTATATCGTCGAGAGA
CCAACGGCTGTCAATGGATTGTGTTACCCCGGGAATGTAGAAAATCTAGAAGAGCTAAGA
ACACTTTTTAGTTCTGCTAGTTCTTATCAAAGGATCCAGATTTTTCCAGACACAATCTGG
AATGTGTCTTACAGTGGGACGAGCAAAGCATGTTCAGATTCATTTTACAGAAGCATGAGA
TGGTTGACTCAAAAGAACAACGCTTACCCTATTCAAGACGCTCAATACACAAATAATCAA
GAAAAGAACATTCTTTTCATGTGGGGCATAAATCATCCACCCACCGATACTGCGCAGACA
AATCTGTACACAAGGACAGACACAACAACGAGTGTGGCAACAGAAGAAATAAATAGGACC
TTCAAACCATTGATAGGACCAAGGCCTCTTGTCAATGGTTTGCAGGGAAGAATTGACTAT
TATTGGTCGGTATTGAAACCGGGTCAAACACTGCGAATAAGATCCAATGGGAATCTAATA
GCTCCATGGTATGGGCTCATTCTTTCAGGAGAGAGCCACGGAAGAATCCTGAAGACTGAT
TTAAAGAGGGGTAGCTGCACAGTGCAATGTCAGACAGAAAAAGGTGGCTTGAACACAACA
TTGCCATTCCAAAACGTAAGTAAGTATGCATTTGGAAACTGCTCGAAATACATTGGAATA
AAGAGTCTCAAACTTGCAGTTGGTCTGAGGAATGTGCCTTCTAGATCTAGTAGAGGGCTA
TTCGGGGCCATAGCAGGGTTCATAGAGGGAGGTTGGTCAGGACTAGTTGCTGGTTGGTAT
GGATTCCAGCATTCAAATGACCAAGGGGTTGGTATGGCAGCAGATAGAGACTCAACCCAA
AAGGCAATTGATAAAATAACATCCAAAGTGAATAACATAGTTGACAAAATGAACAAGCAG
TATGAAATTATTGATCATGAGTTCAGCGTGGTTGAAACTAGACTTAACATGATCAATAAT
AAGATTGATGATCAAATCCAAGACATATGGGCATATAATGCAGAATTGCTAGTTCTGCTT
GAAAACCAGAAAACACTCGATGAGCATGATGCAAATGTAAACAATCTATATAATAAAGTG
AAGAGGGCATTAGGTTCCAATGCGGTGGAAGATGGGAAAGGATGTTTCGAGCTATACCAC
AAATGTGATGACCAGTGCATGGAGACAATTCGGAACGGGACCTACAACAGGAGGAAGTAT
CAAGAGGAATCAAAGTTAGAAAGACAGAAAATAGAGGGGGTCAAGCTGGAATCCGAAGGA
ACTTATAAAATTCTCACCATTTATTCGACTGTCGCCTCATCTCTTGTGATTGCAATGGGG
TTTGCTGCCTTCTTGTTCTGGGCCATGTCCAATGGGTCTTGCAGATGCAACATTTGTATA
TAA
>gi|296784835|gb|CY063662.1| Influenza A virus (A/swine/Hebei/012/2008(H9N2)) segment 4 sequence
AGCAGCATCACTAATAACTATACTACTAGTAGTGACAGTAAGCAATGCAGACAAAATCTG
TATCGGCTACCAATCAACAAACTCCACAGAAACTGTAGACACGCTAACAGAAAACAATGT
TCCTGTGACACATGCCAAAGAATTGCTCCACACAGAGCACAATGGGATGCTATGTGCAAC
AAATCTGGGACATCCCCTTATTCTAGACACCTGTAACATTGAAGGATTAATCTATGGCAA
CCCTTCCTGTGATCTACTGTTGGGAGGAAGAGAATGGTCCTACATTGTAGAAAGGCCATC
GGCAGTCAATGGATTGTGTTACCCCGGGAATGTAGAAAACCTAGAAGAACTAAGGTCACT
TTTTAGTTCTGCTAGTTCTTACCAAAGAATCCAGATCTTTCCAGACACAATCTGGAATGT
GTCTTACAGTGGGACAAGCAAAGCATGTTCAGATTCATTCTACAGAAGCATGAGATGGTT
GACTCAAAAGAGCAACGCTTACCCTATTCAAGACGCCCAATACACAAATAATAGAGGGAA
GAACATCCTTTTCATGTGGGGCATAAATCACCCACCCACCGACACTGTGCAGACAAATCT
GTACACAAGGACCGACACAACAACAAGTGTGGCGACAGAAGACATAAATAGAACCTTCAA
ACCATTAATAGGGCCAAGGCCTCTTGTCAATGGTCAGCAAGGAAGAATTGATTATTATTG
GTCGATATTGAAACCAGGTCAGACGCTGAGAGTAATATCCAATGGGAATCTAATTGCTCC
TTGGTATGGACACGTTCTTTCAGGGGAGAGCCGCGGAAGAATACTGAAGACTGATTTAAA
CAGTGGTAACTGTGTAGTGCAATGTCAGACAGAAAGAGGTGGCCTAAATACCACATTGCC
ATTCCAAAATGTAAGTAAGTATGCATTTGGAAACTGCCCGAAATATGTTGGCGTAAAGAG
TCTCAAATTGGCAGTTGGGCTGAGGAATGTGCCTGCTAGATCAAGTAGAGGACTATTTGG
GGCTATAGCTGGATTCATAGAGGGAGGCTGGTCAGGCCTAGTCGCTGGTTGGTATGGATT
CCAGCATTCAAATGATCAAGGGGTTGGTATGGCAGCAGACAGGGATTCAACCCAAAAGGC
AATTGACAAAATAACATCTAAAGTGAACAATATCGTCGATAAAATGAACAAACAGTATGA
AATTATTGATCATGAATTCAGCGAGGTTGAAACTCGACTCAACATGATCAATAATAAAAT
TGATGACCAAATTCAAGACATATGGGCATATAACGCAGAATTGCTAGTGCTGCTTGAAAA
CCAGAAAACACTCGATGAGCATGATGCGAATGTGAACAACCTATATAATAAAGTGAAAAG
AGCATTGGGTTCCAATGCAATGGAAGATGGGAAAGGGTGTTTCGAGCTATACCATAAATG
TGATGACCAGTGCATGGAAACAATTCGAAACGGGACCTACAACAGGAGAAAATATAAGGA
GGAATCAAGACTAGAAAGACAGAAAATAGAAGGGGTCAAACTGGAATCTGAAGGAACTTA
CAAAATCCTCACCATTTATTCGACTGTCGCCT
>gi|308210225|gb|CY075054.1| Influenza A virus (A/swine/Guangxi/10/2007(H9N2)) segment 4 sequence
AGCAAAAGCAGGGGAATTTCACAACCATTCAAGATGGAAGTAGTATCACTAATAACTATA
CTACTATTAGTAACAGTAAGCAATGCAGATAAAATCTGCATCGGCTACCAATCAACAAAC
TCCACAGAAACTGTAGACACGCTAACAGAAAACAATGTTCCTGTGGCACATGCCAAAGAA
TTGCTCCACACAGAGCACAATGGGATGCTTTGTGCAACAAATCTGGGACATCCTCTTATT
CTAGACACCTGTACCATTGAAGGACTAATCTATGGCAACCCTTCTTGTGATCTACTGTTG
GGAGGAAGAGAATGGTCCTACATCGTCGAAAGACCATCGGCTGTTAATGGATTGTGTTAC
CCCGGGAATGTAGAAAACCTAGAAGAACTACGGTCACTTTTTAGTTCTGCTAGTTCTTAC
CAAAGAATCCAGATCTTTCCAGGCACAATCTGGAATGTGTCTTACGGTGGGACAAGCAAA
GCATGTTCAGATTCATTCTACAAAAGCATGAGATGGTTGACTCAAAAGAACAACGCTTAC
CCTATTCAAGACGCCCAATACACAAATAATAGAGGGAAGAACATTCATTTCATGTGGGGC
ATAAATCACCCACCCACCGATACTACGCAGACAAATCTGTACACAAGGACTGACACAACA
ACAAGTGTGGCAACAGAAGATATAAATAGGACCTTCAAACCATTGATAGGGCCAAGGCCT
CTTGTCAATGGTCAGCAGGGAAGAATTGATTATTATTGGTCGGTATTGAAACCAGGTCAG
ACATTGCGAGTAAGATCCAATGGGAATCTAATCGCTCCATGGTATGGACACATTCTTTCA
GGAGAGAGCCACGGAAGAATCCTGAAGACTGATTTGAACAGTGGTAACTGTGTTGTGCAA
TGTCAGACAGAAAGAGGTGGCTTAAATACTACATTGCCATTCCACAATGTAAGTAAGTAT
GCATTTGGGAACTGCCCAAAATATGTTGGAGTAAAGAGTCTCAAATTGGCAGTTGGTCTG
AGGAATGTGCCTGCTAGATCAAGTAGAGGACTATTCGGGGCCATAGCTGGATTCATAGAG
GGAGGTTGGTCAGGGCTAGTCGCTGGTTGGTATGGGTTCCAGCATTCAAATGATCAAGGG
GTTGGTATGGCAGCAGATAGAGTCTCAACTCAAAAGGCAATTGACAAAATAACATCCAAA
GTGAATAATATAGTCGATAAAATGAACAAACAGTATGAAATTATTGATCATGAATTCAGC
GAGGTTGAAACTAGACTCAACATGATCAATAATAAGATTGATGACCAAATTCAAGACATA
TGGGCATATAACGCAGAATTGCTAGTGCTGCTTGAAAACCAGAAAACACTCGATGAGCAT
GATGCGAATGTAAACAATCTATACAATAAAGTGAAGAGGGCATTGGGTTCCAATGCAGTG
GAAGATGGGAAAGGATGTTTCGAGCTATACCATAAATGTGATGACCAGTGCATGGAGACA
ATTCGGAACGGGACCTACAACAGGAGAAAGTATAAAGAGGAATCAAGACTAGAAAGACAG
AAAATAGAAGGGGTCAAGCTGGAATCTGAAGGAACTTACAAAATCCTCACCATTTATTCG
ACTGTCGCCTCATCTCTTGTGATTGCAATGGGGTTTGCTGCCTTCTTGTTCTGGGCCATG
TCCAATGGATCTTGCAGATGCAACATTTGTATATAATTGGCAAAAACACCCTTGTTTCTA
CT
>gi|308210206|gb|CY075046.1| Influenza A virus (A/swine/Guangxi/9/2007(H9N2)) segment 4 sequence
AGCAAAAGCAGGGGAATTTCACAACCATTCAAGATGGAAGTAGTATCACTAATAACTATA
CTACTATTAGTAACAGTAAGCAATGCAGATAAAATCTGCATCGGCTACCAATCAACAAAC
TCCACAGAAACTGTAGACACGCTAACAGAAAACAATGTTCCTGTGGCACATGCCAAAGAA
TTGCTCCACACAGAGCACAATGGGATGCTTTGTGCAACAAATCTGGGACATCCTCTTATT
CTAGACACCTGTACCATTGAAGGACTAATCTATGGCAACCCTTCTTGTGATCTACTGTTG
GGAGGAAGAGAATGGTCCTACATCGTCGAAAGACCATCGGCTGTTAATGGATTGTGTTAC
CCCGGGAATGTAGAAAACCTAGAAGAACTACGGTCACTTTTTAGTTCTGCTAGTTCTTAC
CAAAGAATCCAGATCTTTCCAGGCACAATCTGGAATGTGTCTTACGGTGGGACAAGCAAA
GCATGTTCAGATTCATTCTACAAAAGCATGAGATGGTTGACTCAAAAGAACAACGCTTAC
CCTATTCAAGACGCCCAATACACAAATAATAGAGGGAAGAACATTCTTTTCATGTGGGGC
ATAAATCACCCACCCACCGATACTACGCAGACAAATCTGTACACAAGGACTGACACAACA
ACAAGTGTGGCAACAGAAGATATAAATAGGACCTTCAAACCATACATAGGGCCAAGGCCT
CTTGTCAATGGTCAGCAGGGAAGAATTGATTATTATTGGTCGGTATTGAAACCAGGTCAG
ACATTGCGAGTAAGATCCAATGGGAATCTAATCGCTCCATGGTATGGACACATTCTTTCA
GGAGAGAGCCACGGAAGAATCCTGAAGACTGATTTGAACAGTGGTAACTGTGTTGTGCAA
TGTCAGACAGAAAGAGGTGGCTTAAATACTACATTGCCATTCCACAATGTAAGTAAGTAT
GCATTTGGGAACTGCCCAAAATATGTTGGAGTAAAGAGTCTCAAATTGGCAGTTGGTCTG
AGGAATGTGCCTGCTAGATCAAGTAGAGGACTATTCGGGGCCATAGCTGGATTCATAGAG
GGAGGTTGGTCAGGGCTAGTCGCTGGTTGGTATGGGTTCCAGCATTCAAATGATCAAGGG
GTTGGTATGGCAGCAGATAGAGACTTAACTCAAAAGGCAATTGACAAAATAACATCCAAA
GTGAATAATATAGTCGATAAAATGAACAAACAGTATGAAATTATTGATCATGAATTCAGC
GAGGTTGAAACTAGACTCAACATGATCAATAATAAGATTGATGACCAAATTCAAGACATA
TGGGCATATAACGCAGAATTGCTAGTGCTGCTTGAAAACCAGAAAACACTCGATGAGCAT
GATGCGAATGTAAACAATCTATACAATAAAGTGAAGAGGGCATTGGGTTCCAATGCAGTG
GAAGATGGGAAAGGATGTTTCGAGCTATACCATAAATGTGATGACCAGTGCATGGAGACA
ATTCGGAACGGGACCTACAACAGGAGAAAGTATAAAGAGGAATCAAGACTAGAAAGACAG
AAAATAGAAGGGGTCAAGCTGGAATCTGAAGGAACTTACAAAATCCTCACCATTTATTCG
ACTGTCGCCTCATCTCTTGTGATTGCAATGGGGTTTGCTGCCTTCTTGTTCTGGGCCATG
TCCAATGGATCTTGCAGATGCAACATTTGTATATAATTGGCAAAAACACCCTTGTTTCTA
CT
>gi|308210187|gb|CY075038.1| Influenza A virus (A/swine/Guangxi/8/2007(H9N2)) segment 4 sequence
AGCAAAAGCAGGGGAATTTCACAACCATTCAAGATGGAAGTAGTATCACTAATAACTATA
CTACTATTAGTAACAGTAAGCAATGCAGATAAAATCTGCATCGGCTACCAATCAACAAAC
TCCACAGAAACTGTAGACACGCTAACAGAAAACAATGTTCCTGTGGCACATGCCAAAGAA
TTGCTCCACACAGAGCACAATGGGATGCTTTGTGCAACAAATCTGGGACATCCTCTTATT
CTAGACACCTGTACCATTGAAGGACTAATCTATGGCAACCCTTCTTGTGATCTACTGTTG
GGAGGAAGAGAATGGTCCTACATCGTCGAAAGACCATCGGCTGTTAATGGATTGTGTTAC
CCCGGGAATGTAGAAAACCTAGAAGAACTACGGTCACTTTTTAGTTCTGCTAGTTCTTAC
CAAAGAATCCAGATCTTTCCAGGCACAATCTGGAATGTGTCTTACGGTGGGACAAGCAAA
GCATGTTCAGATTCATTCTACAAAAGCATGAGATGGTTGACTCAAAAGAACAACGCTTAC
CCTATTCAAGACGCCCAATACACAAATAATAGAGGGAAGAACATTCTTTTCATGTGGGGC
ATAAATCACCCACCCACCGATACTACGCAGACAAATCTGTACACAAGGACTGACACAACA
ACAAGTGTGGCAACAGAAGATATAAATAGGACCTTCAATCCATTGATAGGGCCAAGGCCT
CTTGTCAATGGTCAGCAGGGAAGAATTGATTATTATTGGTCGGTATTGAAACCAGGTCAG
ACATTGCGAGTAAGATCCAATGGGAATCTAATCGCTCCATGGTATGGACACATTCTTTCA
GGAGAGAGCCACGGAAGAATCCTGAAGACTGATTTGAACAGTGGTAACTGTGTTGTGCAA
TGTCAGACAGAAAGAGGTGGCTTAAATACTACATTGCCATTCCACAATGTAAGTAAGTAT
GCATTTGGGAACTGCCCAAAATATGTTGGAGTAAAGAGTCTCAAATTGGCAGTTGGTCTG
AGGAATGTGCCTGCTAGATCAAGTAGAGGACTATTCGGGGCCATAGCTGGATTCATAGAG
GGAGGTTGGTCAGGGCTAGTCGCTGGTTGGTATGGGTTCCAGCATTCAAATGATCAAGGG
GTTGGTATGGCAGCAGATAGAGACTCAACTCAAAAGGCAATTGACAAAATAACATCCAAA
GTGAATAATATAGTCGATAAAATGAACAAACAGTATGAAATTATTGATCATGAATTCAGC
GAGGTTGAAACTAGACTCAACATCATCAATAATAAGATTGATGACCAAATTCAAGACATA
TGGGCATATAACGCAGAATTGCTAGTGCTGCTTGAAAACCAGAAAACACTCGATGAGCAT
GATGCGAATGTAAACAATCTATACAATAAAGTGAAGAGGGCATTGGGTTCCAATGCAGTG
GAAGATGGGAAAGGATGTTTCGAGCTATACCATAAATGTGATGACCAGTGCATGGAGACA
ATTCGGAACGGGACCTACAACAGGAGAAAGTATAAAGAGGAATCAAGACTAGAAAGACAG
AAAATAGAAGGGGTCAAGCTGGAATCTGAAGGAACTTACAAAATCCTCACCATTTATTCG
ACTGTCGCCTCATCTCTTGTGATTGCAATGGGGTTTGCTGCCTTCTTGTTCTGGGCCATG
TCCAATGGATCTTGCAGATGCAACATTTGTATATAATTGGCAAAAACACCCTTGTTTCTA
CT
>gi|308210168|gb|CY075030.1| Influenza A virus (A/swine/Guangxi/7/2007(H9N2)) segment 4 sequence
AGCAAAAGCAGGGGAATTTCACAACCATTCAAGATGGAAGTAGTATCACTAATAACTATA
CTACTATTAGTAACAGTAAGCAATGCAGATAAAATCTGCATCGGCTACCAATCAACAAAC
TCCACAGAAACTGTAGACACGCTAACAGAAAACAATGTTCCTGTGGCACATGCCAAAGAA
TTGCTCCACACAGAGCACAATGGGATGCTTTGTGCAACAAATCTGGGACATCCTCTTATT
CTAGACACCTGTACCATTGAAGGACTAATCTATGGCAACCCTTCTTGTGATCTACTGTTG
GGAGGAAGAGAATGGTCCTACATCGTCGAAAGACCATCGGCTGTTAATGGATTGTGTTAC
CCCGGGAATGTAGAAAACCTAGAAGAACTACGGTCACTTTTTAGTTCTGCTAGTTCTTAC
CAAAGAATCCAGATCTTTCCAGGCACAATCTGGAATGTGTCTTACGGTGGGACAAGCAAA
GCATGTTCAGATTCATTCTACAAAAGCATGAGATGGTTGACTCAAAAGAACAACGCTTAC
CCTATTCAAGACGCCCAATACACAAATAATAGAGGGAAGAACATTCTTTTCATGTGGGGC
ATAAATCACCCACCCACCGATACTACGCAGACAAATCTGTACACAAGGACTGACACAACA
ACAAGTGTGGCAACAGAAGATATAAATAGGACCTTCAAACCATTGATAGGGCCAAGGCCT
CTTGTCAATGGTCAGCAGGGAAGAATTGATTATTATTGGTCGGTATTGAAACCAGGTCAG
ACATTGCGAGTAAGATCCAATGGGAATCTAATCGCTCCATGGTATGGACACATTCTTTCA
GGAGAGAGCCACGGAAGAATCCTGAAGACTGATTTGAACAGTGGTAACTGTGTTGTGCAA
TGTCAGACAGAAAGAGGTGGCTTAAATACTACATTGCCATTCCACAATGTAAGTAAGTAT
GCATTTGGGAACTGCCCAAAATATGTTGGAGTAAAGAGTCTCAAATTGGCAGTTGGTCTG
AGGAATGTGCCTGCTAGATCAAGTAGAGGACTATTCGGGGCCATAGCTGGATTCATAGAG
GGAGGTTGGTCAGGGCTAGTCGCTGGTTGGTATGGGTTCCAGCATTCAAATGATCAAGGG
GTTGGTATGGCAGCAGATAGAGACTCAACTCAAAAGGCAATTGACAAAATAACATCCAAA
GTGAATAATATAGTCGATAAAATGAACAAACAGTATGAAATTATTGATCATGAATTCAGC
GAGGTTGAAACTAGACTCAACATGATCAATAATAAGATTGATGACCAAATTCAAGACATA
TGGGCATATAACGCAGAATTGCTAGTGCTGCTTGAAAACCAGAAAACACTCGATGAGCAT
GATGCGAATGTAAACAATCTATACAATAAAGTGAAGAGGGCATTGGGTTCCAATGCAGTG
GAAGATGGGAAAGGATGTTTCGAGCTATACCATAAATGTGATGACCAGTGCATGGAGACA
ATTCGGAACGGGACCTACAACAGGAGAAAGTATAAAGAGGAATCAAGACTAGAAAGACAG
AAAATAGAAGGGGTCAAGCTGGAATCTGAAGGAACTTACAAAATCCTCACCATTTATTCG
ACTGTCGCCTCATCTCTTGTGATTGCAATGGGGTTTGCTGCCTTCTTGTTCTGGGCCATG
TCCAATGGATCTTGCAGATGCAACATTTGTATATAATTGGCAAAAACACCCTTGTTTCTA
CT
>gi|147883314|gb|EF612742.1| Influenza A virus (A/swine/Guangxi/58/2005(H9N2)) segment 4, complete sequence
AGCAAAAGCAGGGGAATTTCACAATCACTCAAGATGAAAGCAGTATCACTAATAACTATA
CTATTAGTAGTAACGGTAAGCAATGCAGATAAAATCTGCATCGGCTACCAATCAACAAAC
TCCACAGAAACTGTGGACACGCTAACAGAAAACAATGTTCCTGTGACACATGCCAAAGAA
TTACTCCACACAGAGCACAATGGAATGCTGTGTGCAACAAATCTGGGACGTCCCCTCATT
CTGGACACCTGTACCATTGAAGGGCTTATCTATGGCAATCCTTCCTGTGATCTACTGTTG
GGAGGAAGAGAATGGTCCTACATCGTTGAAAGATCATCGGCCGTTAATGGAATGTGTTAC
CCTGGGAATGTAGAAAATCTAGAGGAACTAAGGTCACTTTTTAGCTCTGCTAGTTCGTAC
CAAAGAATACAGATCTTTCCAGACACAATCTGGAATGTGTCTTACAGTGGAACAAGCAAA
GCATGTTCGGATTCATTCTACAGGAGCATGAGGTGGTTGACTCAAAAGGACAATGCTTAC
CCTATCCAAGACGCCCAATATACAAATAATAGAGGAAGGAGCATTCTTTTCATGTGGGGC
ATAAATCACCCACCCACCGATACTACACAGACAAATTTGTACACAAGGACTGACACAACA
ACAAGTGTGGCAACAGAAGATATAAATAGGACCTTCAAACCATTAATAGGGCCAAGGCCC
CTTGTCAATGGTCAGCAGGGGAGAATTGATTATTATTGGTCAATATTGAAACCAGGTCAG
ACATTGCGAGTGAGATCCAATGGGAATCTAATCGCTCCATGGTATGGACACATTCTTTCA
GGAGAGAGCCATGGAAGAATCCTGAAGACTGATTTAAAGAAGGGTAACTGCGTAGTGCAA
TGTCAGACAGAAAGAGGTGGCTTAAATACCACATTGCCATTCCACAATGTCAGTAAATAT
GCATTTGGAAACTGCCCCAAATATATTGGAGTAAAGAGTCTAAAACTGGCAGTTGGTCTG
AAGAATGTGCCTGCCAGAGCAAGTAGAGGACTATTTGGGGCCATAGCTGGATTCATAGAG
GGAGTTTGGTCAGGGCTAGTTGCCGGTTGGTATGGGTTCCAGCATTCAAATGACCAGGGG
GTTGGTATGGCTGCAGACAGAGAATCAACTCAAAAGGCAATTGACAAAATAACATCTAAA
GTGAATAATATAGTCGATAAAATGAACAAACAATATGAAATCATTGATCATGAATTCAGC
GAGGTTGAAGCCAGACTCAATATGATCAATAATAAGATTGACGACCAAATTCAAGACATA
TGGGCATATAACGCTGAATTGCTAGTGCTGCTTGAAAACCAGAAAACACTTGATGAGCAT
GATGCGAACGTAAACAATTTATACAACAAGGTGAAAAGGGCACTGGGTTCCAATGCAATG
GAAGATGGAAAAGGATGTTTCGAGCTATACCACAAATGTGATGATCAGTGCATGGAGACA
ATTCGGAACGGGACATATAACAGGAGAAAGTATAAAGAGGAATCAAGACTGGAAAGACAA
AAAATAGAAGGGGTCAAGCTGGAATCTGAAGGAACTTACAAAATCCTCACTATTTATTCG
ACTGTCGCCTCATCTCTTGTAGTTGCAATGGGGTTTGCTGCCTTCCTTTTCTGGGCCATG
TCTAATGGATCTTGCAGATGCAACATTTGTATATAATTGGCAAAAACACCCTTGTTTCTA
CT
>gi|168997340|gb|EU516312.1| Influenza A virus (A/swine/Guangdong/wxl/2004(H9N2)) segment 4, complete sequence
AGCAAAAGCAGGGGAATTTCACAACCACTCAAGATGGAAGTAGTATCACTAATAACTATA
ATACTAGTAGTAACAGTAAGCAATGCAGATAAAATCTGCATCGGCTACCAATCAACAAAC
TCCACAGAAACTGTAGACACGCTAACAGAAAACAATGTTCCTGTGACACATGCCAAAGAA
TTGCTCCACACAGAGCACAATGGGATGCTATGTGCAACAAATCTGGGACATCCTCTTATT
CTAGACACCTGTACCATTGAAGGGCTAATCTATGGCAACCCTTCTTGTGATCTACTGCTG
GGAGGAAGAGAATGGTCCTACATCGTCGAAAGACCATCGGCTGTTAATGGATTGTGTTAC
CCCGGGAATGTAGAAAACCTAGAAGAACTAAGGTCACTTTTTAGCTCTGCTAGTTCTTAC
CAAAGAATCCAGATCTTTCCAGACACAATCTGGAATGTGTCTTACAGTGGAACAAGCAAA
GCATGTTCAGATTCATTCTACAGAAGCATGAGATGGTTGACTCAAAAGAACAACGCTTAC
CCTGTTCAAGACGCCCAATACACAAATAATAGAGGAAAGAACATTCTTTTCATGTGGGGC
ATAAATCACCCACCCACTGATACTGCGCAGACAAATCTGTACACAAGGACTGACACAACA
ACAAGTGTGGCAACAGAAGATATAAATAGGACCTTCAAACCATTGATAGGGCCAAGGCCT
CTTGTCAATGGTCAGCAAGGAAGAATTGATTATTATTGGTCGGTATTGAAACCAGGTCAG
ACATTGCGAGTAAGATCCAATGGGAATCTAATCGCTCCATGGTATGGACACATTCTTTCA
GGAGAGAGCCACGGAAGAATCCTGAAGACTGATTTAAACAGTGGTAACTGTGTAGTGCAA
TGTCAGACAGAAAGAGGTGGCTTGAATACTACATTGCCATTCCACAATGTAAGTAAGTAT
GCATTTGGAAACTGCCCAAAATATGTTGGAGTAAAGAGTCTCAAATTGGCAGTTGGTCTG
AGGAATGTGCCTGCTAGATCAAGTAGAGGACTATTTGGAGCCATAGCTGGATTCATAGAG
GGAGGTTGGTCAGGGCTAGTTGCTGGTTGGTATGGGTTCCAGCATTCAAATGATCAAGGA
GTTGGTATGGCTGCAGATAGAGACTCAACTCAAAAGGCAATTGACAAAATAACATCCAAA
GTAAATAATATAGTCGATAAAATGAACAAACAGTATGAAATTATTGATCATGAATTCAGC
GAGGTTGAAACTAGACTCAATATGATCAATAATAAGATTGATGACCAAATTCAAGACATA
TGGGCATATAACGCAGAATTGCTAGTGCTGCTTGAAAACCAGAAAACACTCGATGAGCAT
GATGCGAATGTAAACAATCTATATAACAAAGTGAAGAGGGCACTGGGTTCCAATGCAGTG
GAAGATGGGAAAGGATGCTTCGAGCTATACCATAAATGTGATGACCAGTGCATGGAGACA
ATTCGGAACGGGACCTATAACAGAAGAAAGTATAAAGAGGAATCAAGACTAGAGAGACAG
AAAATAGAAGGGGTCAAGCTGGAATCTGAAGGAACCTACAAAATCCTCACCATTTATTCG
ACCGTCGCCTCATCTCTTGTTATTGCAATGGGGTTTGCTGCCTTCTTGTTCTGGGCCATG
TCCAATGGATCTTGCAGATGCAACATTTGTATATAATTGGCAAAAACACCCTTGTTTCTA
CT
>gi|168997322|gb|EU516304.1| Influenza A virus (A/swine/Shandong/w4/2003(H9N2)) segment 4, complete sequence
AGCAAAAGCAGGGGTATTTCACAACCACTCAAGATGGAAGCATTATCACTAATAACTATA
CTATTAGTAGTAACTGTAAGCAATGCAGATAAAATCTGCATCGGCTACCAATCAACAAAC
TCCACAGAAACTGTAGACACGCCAACAGAAAACAATGTTCCTGTGACACACGCCAAAGAA
TTACTCCACACAGAGCACAATGGAATGCTGTGTGCAACAAATCTGGGACGTCCCCTCATT
CTGGACACCTGTACCATTGAAGGGCTGATCTATGGCAACCCTTCCTGTGATCTACTATTG
GGAGGAAGAGAATGGTCCTACATCGTTGAAAGACCATCGGCCGTTAATGGAATGTGTTAC
CCCGGGAATGTAGAAAACCTAGAGGAACTAAGGTCACTTTTTAGCTCTGCTAGTTCGTAC
CAAAGAATCCAGATCTTTCCAGACACAATCTGGAATGTGTCTTACAGTGGAACAAGCAAA
GCATGTTCGGATTCATTCTACAGGAGCATGAGATGGTTGACTCAAAAGAACAATGCTTAC
CCTATCCAAGACGCCCAATACACAAATAATAGAGGAAAGAGCATTCTTTTCATGTGGGGC
ATAAATCACCCACCCACCGATACTGCACAGACAAATCTGTACACAAGGACTGACACAACA
ACAAGTGTGGCAACAGAAGATATAAATAGGACCTTCAAACCATTAATAGGGCCAAGGCCC
CTTGTCAATGGTCTGCAGGGGAGAATTGATTATTATTGGTCAGTATTGAAACCAGGTCAG
ACATTGCGAGTAAGATCCAATGGGAATCTAATTGCTCCATGGTATGGACACATTCTTTCA
GGAGAGAGCCATGGAAGAATCCTGAAGACTGATTTATATAGTGGTAACTGCGTAGTGCAA
TGTCCGACAGAAAGAGGTGGCTTAAATACCACATTGCCATTCCACAATGTCAGTAAATAT
GCATTTGGAAACTGCCCCAAATATGTTGGAGTAAAGAGCCTCAAATTGGCAGTTGGTCTG
AGGAATGTGCCTGCCAGATTAAGTAGAGGACTATTTGGGGCCATAGCTGGATTCATAGAG
GGAGGTTGGTCAGGGCTAGTCGCTGGTTGGTATGGGTTCCAGCATTCAAATGATCAAGGG
GTTGGTATGGCTGCAGATAGAGAATCAACTCAAAAGGCAATTGACAAAATAACATCCAAA
GTGACTAATATAGTCGATAAAATGAACAAACAATATGAAATCATTGATCATGAATTCAGC
GAGGTTGAAGCCAGACTCAATATGATCAATAATAAGATTGATGACCAAATTCAAGACATA
TGGGCATATAACGCAGAGTTGCTAGTGCTGCTTGAAAACCAGAAAACACTCGATGAGCAT
GATGCGAATGTAAACAATTTGTATAACAAAGTGAAAAGGGCACTGGGCTCCAATGCAATG
GAAGATGGGAAAGGATGTTTCGAGCTATACCATAAATGTGATGATCAGTGCATGGAGACA
ATTCGGAACGGGACATATAGCAGGAGAAAGTATAAAGAGGAATCAAGACTGGAAAGACAG
AAAATAGAAGGGGTCAAGCTGGAATCTGAAGGAACTCACAAAATCCTCACTATTTATTCG
ACTGTCGCCTCATCTCTTGTGATTGCAATGGGGTTTGCTGCCTTCCTTTTCTGGGCCATG
TCTAATGGATCTTGCAGATGCAACATTTGTATATAATTGGCAAAAACACCCTTGTTTCTA
CT
>gi|168487870|gb|EU502901.1| Influenza A virus (A/swine/Jiangxi/wx2/2004(H9N2)) segment 4, complete sequence
AGCAAAAGCAGGGGAATTTCACAACCACTCAAGATGGAAGTAGTATCACTAATAACTATA
ATACTAGTAGTAACAGTAAGCAATGCAGATAAAATCTGCATCGGCTACCAATCAACAAAC
TCCACAGAAACTGTAGACACGCTAACAGAAAACAATGTTCCTGTGACACATGCCAAAGAA
TTGCTCCACACAGAGCACAATGGGATGCTATGTGCAACAAATCTGGGACATCCTCTTATT
CTAGACACCTGTACCATTGAAGGGCTAATCTATGGCAACCCTTCTTGTGATCTACTGCTG
GGAGGAAGAGAATGGTCCTACATCGTCGAAAGACCATCGGCTGTTAATGGATTGTGTTAC
CCCGGGAATGTAGAAAACCTAGAAGAACTAAGGTCACTTTTTAGCTCTGCTAGTTCTTAC
CAAAGAATCCAGATCTTTCCAGACACAATCTGGAATGTGTCTTACAGTGGAACAAGCAAA
GCATGTTCAGATTCATTCTACAGAAGCATGAGATGGTTGACTCAAAAGAACAACGCTTAC
CCTGTTCAAGACGCCCAATACACAAATAATAGAGGAAAGAACATTCTTTTCATGTGGGGC
ATAAATCACCCACCCACTGATACTGCGCAGACAAATCTGTACACAAGGACTGACACAACA
ACAAGTGTGGCAACAGAAGATATAAATAGGACCTTCAAACCATTGATAGGGCCAAGGCCT
CTTGTCAATGGTCAGCAAGGAAGAATTGATTATTATTGGTCGGTAGTGAAACCAGGTCAG
ACATTGCGAGTAAGATCCAATGGGAATCTAATCGCTCCATGGTATGGACACATTCTTTCA
GGAGAGAGCCACGGAAGAATCCTGAAGACTGATTTAAACAGTGGTAACTGTGTAGTGCAA
TGTCAGACAGAAAGAGGTGGCTTGAATACTACATTGCCATTCCACAATGTAAGTAAGTAT
GCATTTGGAAACTGCCCAAAATATGTTGGAGTAAAGAGTCTCAAATTGGCAGTTGGTCTG
AGGAATGTGCCTGCTAGATCAAGTAGAGGACTATTTGGAGCCATAGCTGGATTCATAGAG
GGAGGTTGGTCAGGGCTAGTTGCTGGTTGGTATGGGTTCCAGCATTCAAATGATCAAGGA
GTTGGTATGGCTGCAGATAGAGACTCAACTCAAAAGGCAATTGACAAAATAACATCCAAA
GTAAATAATATAGTCGATAAAATGAACAAACAGTATGAAATTATTGATCATGAATTCAGC
GAGGTTGAAACTAGACTCAATATGATCAATAATAAGATTGATGACCAAATTCAAGACATA
TGGGCATATAACGCAGAATTGCTAGTGCTGCTTGAAAACCAGAAAACACTCGATGAGCAT
GATGCGAATGTAAACAATCTATATAACAAAGTGAAGAGGGCACTGGGTTCCAATGCAGTG
GAAGATGGGAAAGGATGCTTCGAGCTATACCATAAATGTGATGACCAGTGCATGGAGACA
ATTCGGAACGGGACCTATAACAGAAGAAAGTATAAAGAGGAATCAAGACTAGAGAGACAG
AAAATAGAAGGGGTCAAGCTGGAATCTGAAGGAACCTACAAAATCCTCACCATTTATTCG
ACTGTCGCCTCATCTCTTGTTATTGCAATGGGGTTTGCTGCCTTCTTGTTCTGGGCCATG
TCCAATGGATCTTGCAGATGCAACATTTGTATATAATTGGCAAAAACACCCTTGTTTCTA
CT
>gi|168487852|gb|EU502893.1| Influenza A virus (A/swine/Jiangxi/1/2004(H9N2)) segment 4, complete sequence
AGCAAAAGCAGGGGAATTTCACAACCACTCAAGATGGAAGTAGTATCACTAATAACTATA
ATACTAGTAGTAACAGTAAGCAATGCAGATAAAATCTGCATCGGCTACCAATCAACAAAC
TCCACAGAAACTGTAGACACGCTAACAGAAAACAATGTTCCTGTGACACATGCCAAAGAA
TTGCTCCACACAGAGCACAATGGGATGCTATGTGCAACAAATCTGGGACATCCTCTTATT
CTAGACACCTGTACCATTGAAGGGCTAATCTATGGCAACCCTTCTTGTGATCTACTGCTG
GGAGGAAGAGAATGGTCCTACATCGTCGAAAGACCATCGGCTGTTAATGGATTGTGTTAC
CCCGGGAATGTAGAAAACCTAGAAGAACTAAGGTCACTTTTTAGCTCTGCTAGTTCTTAC
CAAAGAATCCAGATCTTTCCAGACACAATCTGGAATGTGTCTTACAGTGGAACAAGCAAA
GCATGTTCAGATTCATTCTACAGAAGCATGAGATGGTTGACTCAAAAGAACAACGCTTAC
CCTGTTCAAGACGCCCAATACACAAATAATAGAGGAAAGAACATTCTTTTCATGTGGGGC
ATAAATCACCCACCCACTGATACTGCGCAGACAAATCTGTACACAAGGACTGACACAACA
ACAAGTGTGGCAACAGAAGATATAAATAGGACCTTCAAACCATTGATAGGGCCAAGGCCT
CTTGTCAATGGTCAGCAAGGAAGAATTGATTATTATTGGTCGGTATTGAAACCAGGTCAG
ACATTGCGAGTAAGATCCAATGGGAATCTAATCGCTCCATGGTATGGACACATTCTTTCA
GGAGAGAGCCACGGAAGAATCCTGAAGACTGATTTAAACAGTGGTAACTGTGTAGTGCAA
TGTCAGACAGAAAGAGGTGGCTTGAATACTACATTGCCATTCCACAATGTAAGTAAGTAT
GCATTTGGAAACTGCCCAAAATATGTTGGAGTAAAGAGTCTCAAATTGGCAGTTGGTCTG
AGGAATGTGCCTGCTAGATCAAGTAGAGGACTATTTGGAGCCATAGCTGGATTCATAGAG
GGAGGTTGGTCAGGGCTAGTTGCTGGTTGGTATGGGTTCCAGCATTCAAATGATCAAGGA
GTTGGTATGGCTGCAGATAGAGACTCAACTCAAAAGGCAATTGACAAAATAACATCCAAA
GTAAATAATATAGTCGATAAAATGAACAAACAGTATGAAATTATTGATCATGAATTCAGC
GAGGTTGAAACTAGACTCAATATGATCAATAATAAGATTGATGACCAAATTCAAGACATA
TGGGCATATAACGCAGAATTGCTAGTGCTGCTTGAAAACCAGAAAACACTCGATGAGCAT
GATGCGAATGTAAACAATCTATATAACAAAGTGAAGAGGGCACTGGGTTCCAATGCAGTG
GAAGATGGGAAAGGATGCTTCGAGCTATACCATAAATGTGATGACCAGTGCATGGAGACA
ATTCGGAACGGGACCTATAACAGAAGAAAGTATAAAGAGGAATCAAGACTAGAGAGACAG
AAAATAGAAGGGGTCAAGCTGGAATCTGAAGGAACCTACAAAATCCTCACCATTTATTCG
ACTGTCGCCTCATCTCTTGTTATTGCAATGGGGTTTGCTGCCTTCTTGTTCTGGGCCATG
TCCAATGGATCTTGCAGATGCAACATTTGTATATAATTGGCAAAAACACCCTTGTTTCTA
CT
>gi|54126496|gb|AY747609.1| Influenza A virus (A/swine/Fujian/1/2003(H5N1)) hemagglutinin (HA) gene, complete cds
AGCAAAAGCAGGGGTCTAATCTGCCAAAATGGAGAAAATAGTGCTTCTTCTTGCAATAGT
CAGTCTTGTTAAAGGTGATCAGATTTGCACTGGTTACTATGCAAACAACTCGACAGAGCA
GGTTGACACAATAATGGAAAAGAACGTTACTGTTACACATGCCCAAGACATACTGGAAAA
GACACACAACGGGAAGCTCTGCGATCTAGATGGAGTGAAGCCTCTAATTTTGAGAGATTG
TAGTGTAGCTGGATGGCTCCTCGGAAACCCAATGTGTGACGAATTCATCAATGTACCGGA
ATGGTCTTACATAGTGGAGAAGGCCAGTCCAGCCAATGACCTCTGTTACCCAGGGGATTT
CAACGACTATGAAGAACTGAAACACCTATTGAGCAGAATAAACCATTTTGAGAAAATTCA
GATCATCCCCAAAAGTTCTTGGTCCAATCATGAAGCCTCATCAGGGGTGAGCTCAGCATG
TCCATACCAGGGGAGGTCCTCCTTTTTCAGGAATGTGGTATGGCTTATCGAAAAGAACAG
TGCATACCCAACAATAAAGAGGAGCTACAATAATACCAACCAAGAAGATCTTTTGGTACT
GTGGGGGATTCACCATCCTAATGATGCGGCAGAGCAGACAAAGCTCTATCAAAACCCAAC
CACCTATATTTCCGTTGGAACATCAACACTAAACCAGAGATTGGTACCAAAAATAGCTAC
TAGATCCAAAGTAAACGGGCAAAGTGGAAGAATGGAGTTCTTCTGGACAATTTTAAAGCC
GAATGATGCTATCAACTTCGAGAGTAATGGAAATTTCATTGCTCCAGAATATGCATACAA
AATTGTCAAGAAAGGGGACTCAGCAATTATGAAAAGTGAATTGGAATATGGTAACTGCAA
CACCAAGTGTCAAACTCCAATGGGGGCGATAAACTCTAGTATGCCATTCCACAACATACA
CCCTCTCACCATCGGGGAATGCCCCAAATATGTGAAATCAAACAGATTAGTCCTTGCAAC
AGGGCTCAGAAATAGCCCTCAAAGAGAGATAAGAAGAAAAAAGAGAGGACTATTTGGAGC
TATAGCAGGCTTTATAGAGGGAGGATGGCAGGGAATGGTAGATGGTTGGTATGGGTACCA
CCATAGCAATGAGCAGGGGAGTGGATACGCTGCAGACAAAGAATCCACTCAAAAGGCAAT
AGATGGAGTCACCAATAAAGTCAACTCGATCATTGACAAAATGAACACTCAATTTGAGGC
CGTTGGAAGGGAATTCAATAACTTAGAAAGGAGAATAGAGAATTTAAACAAGAAGATGGA
GGACGGATTCCTAGATGTCTGGACTTATAATGCTGAACTTCTGGTTCTCATGGAAAATGA
GAGAACTCTAGACTTTCATGACTCAAATGTCAAGAACCTTTACGACAAGGTCCGACTACA
GCTTAGGGATAATGCAAAGGAGCTGGGTAACGGTTGTTTCGAGTTCTATCACAAATGTGA
TAATGAATGTATGGAAAGTGTAAGAAACGGAACGTATGACTACCCGCAGTATTCAGAAGA
AGCAAGACTAAACAGAGAGGAAATAAGTGGAGTAAAATTGGAATCAATAGGAACTTACCA
AATACTGTCAATTTATTCAACAGTGGCGAGTTCCCTAGCACTGGCAATCATGGTAGCTGG
TCTATCTTTATGGATGTGCTCCAATGGATCGTTACAATGCAGAATTTGCATTTAAATTTG
TAAGTTCAGATTGTAATTAAAAACAC
