# Supplementary material for: A global phylogenetic analysis in order to determine the host species and geography dependent features present in the evolution of avian H9N2 influenza hemagglutinin
Source: PeerJ. 2014 Oct 30;2:e655. doi: 10.7717/peerj.655 (PMC4217197; doi:10.7717/peerj.655)
Supplement: Supplemental Information 5 — There are two directories one for the protein sequences and a second for the nucleotide sequences. There are also two MEGA files that include the nucleotide alignment (.mas file) and the phylogenetic trees (.mts file). [file peerj-02-655-s005.zip › Raw Nucleotide Data/UAE.fasta]

>gi|451798708|gb|KC555081.1| Influenza A virus (A/white bellied bustard/United Arab Emirates/D1520/2011(H9N2)) segment 4 hemagglutinin (HA) gene, complete cds
AATTTCTTAACTATCAAAATGGAAGCAATATCACTGATGACTATACTACTGGTGGTAACA
ACAAGTAATGCAGATAAAATCTGCATCGGCCACCAATCAACGAACTCCACAGAAACTGTA
GACACGCTAACAGAAACAAATGTTCCTGTAACACAAGCTAAAGAATTGCTCCACACAGAG
CACAATGGAATGCTATGTGCAACAAATCTGGGACGTCCTCTCATTCTAGACACATGCACT
ATTGAAGGACTGATCTATGGCAACCCATCTTGTGACATGCTGCTGGAAGGAAGGGAATGG
TCCTACATCGTCGAAAGACCATCAGCAGTAAATGGAACATGCTACCCTGGAAATGTAGAA
AACTTAGAGGAACTTAGAACACTTTTTAGCTCCTCTAGTTCTTATCAAAGAATCCAACTC
TTCCCAGACTCGATCTGGAATGTGACTTACACTGGGACAAGCAAATCATGTTCAGATTCA
TTCTATAGGAATATGAGATGGTTAACTCAAAAGAATGGGCTTTATCCAGTTCAAGATGCC
CAGTACACAAACAATCGGGGAAAGGACATTCTTTTCGTGTGGGGCATACATCATCCACCC
ACCGATACTGTGCAGACGAATTTATACACAAGGACCGACACAACAACAAGCGTAACAACG
GAGAATTTAGATAGGACCTTCAAACCATTGATAGGGCCAAGGCCCCTTGTCAATGGTCTA
TTTGGAAGAATTAATTACTATTGGTCAGTACTAAAACCAGGCCAAACGTTGCGAGTAAGA
TCAAATGGGAACCTAATTGCCCCATGGTTTGGACATGTTCTCTCAGGAGAGAGCCATGGG
AGAATCCTGAGAACTGATTTAAGCAACGGTAATTGTGTGGTACAATGTCAAACTGAAAAA
GGTGGCCTAAACAGTACATTGCCATTTCACAACATCAGCAAATATGCATTTGGGACCTGT
CCCAAATATATTGGAGTCAAGAGTCTCAAACTGGCAATCGGCCTGAGAAACGTGCATGCT
AGGTCAAGTAGAGGACTATTCGGAGCAATAGCTGGATTCATAGAAGGAGGTTGGCCAGGA
CTAGTCGCCGGTTGGTATGGTTTCCAGCATTCAAATGATCAAGGGGTTGGTATGGCTGCA
GATAGGGTTTCAACTCAAAAGGCAGTTGACAAAATAACATCCAAGGTAAATAATATAGTT
GACAAGATGAACAAGCAATATGAAATAATTGATCATGAATTCAGTGAGGTTGAAACTAGA
CTCAATATGATCAATAATAAGATTGATGATCAAATACAAGACATATGGGCATATAATGCA
GAGTTGCTAGTACTACTTGAGAATCAGAAAACGCTCGATGAGCATGATGCAAACGTGAAC
AATCTATACAACAAGGTGAAAAGGGCCCTGGGCTCCAATGCAATGGAAGATGGAAAGGGC
TGTTTCGAGCTGTACCATAAATGTGATGACCAATGCATGGAAACAATTCAGAACGGAACA
TATAATAGGAGAAAGTACACAGAGGAATCAAGGCTAGAAAGGCAGAAAATAGAGGGGGTT
AAACTGGAAGCTGAAGGGACTTACAAGATCCTTTCCATTTATTCGACTGTCGCCTCATCT
CTTGTGCTTGCAATGGGGCTTGCTGCCTTTTTATTCTGGGCTATGTCCAATGGATCATGC
AGGTGCAACATTTGTATATAATTAGT
>gi|451798689|gb|KC555089.1| Influenza A virus (A/pheasant/United Arab Emirates/D1521/2011(H9N2)) segment 4 hemagglutinin (HA) gene, complete cds
AATTTCTTAACTATCAAAATGGAAGCAATATCACTGATGACTATACTACTGGTGGTAACA
ACAAGTAATGCAGATAAAATCTGCATCGGCCACCAATCAACGAACTCCACAGAAACTGTA
GACACGCTAACAGAAACAAATGTTCCTGTAACACAAGCTAAAGAATTGCTCCACACAGAG
CACAATGGAATGCTATGTGCAACAAATCTGGGACGTCCTCTCATTCTAGACACATGCACT
ATTGAAGGACTGATCTATGGCAACCCATCTTGTGACATGCTGCTGGGAGGAAGGGAATGG
TCCTACATCGTCGAAAGACCATCAGCAGTAAATGGAACATGCTACCCTGGAAATGTAGAA
AACTTAGAGGAACTTAGAACACTTTTTAGCTCCTCTAGTTCTTATCAAAGAATCCAACTC
TTCCCAGACTCGATCTGGAATGTGACTTACACTGGGACAAGCAAATCATGTTCAGATTCA
TTCTATAGGAATATGAGATGGTTAATTCAAAAGAATGGGCTTTATCCAGTTCAAGATGCC
CAGTACACAAACAATCGGGGAAAGGACATTCTTTTCGTGTGGGGCATACATCATCCACCC
ACCGATACTGTGCAGACGAATTTATACACAAGGACCGACACAACAACAAGCGTAACAACG
GAGAATTTAGATAGGACCTTCAAACCATTGATAGGGCCAAGGCCCCTTGTCAATGGTCTA
ATTGGAAGAATTAATTACTATTGGTCAGTACTAAAACCAGGCCAAACGTTGCGAGTAAGA
TCAAATGGGAACCTAATTGCCCCATGGTTTGGACATGTTCTCTCAGGAGAGAGCCATGGG
AGAATCCTGAGAACTGATTTAAGCAACGGTAATTGTGTGGTACAATGTCAAACTGAAAAA
GGTGGCCTAAACAGTACATTGCCATTTCACAACATCAGCAAATATGCATTTGGGACCTGT
CCCAAATATATTGGAGTCAAGAGTCTCAAACTGGCAATCGGCCTGAGAAACGTGCATGCT
AGGTCAAGTAGAGGACTATTCGGAGCAATAGCTGGATTCATAGAAGGAGGTTGGCCAGGA
CTAGTCGCCGGTTGGTATGGTTTCCAGCATTCAAATGATCAAGGGGTTGGTATGGCTGCA
GATAGGGTTTCAACTCAAAAGGCAGTTGACAAAATAACATCCAAGGTAAATAATATAGTT
GACAAGATGAACAAGCAATATGAAATAATTGATCATGAATTCAGTGAGGTTGAAACTAGA
CTCAATATGATCAATAATAAGATTGATGATCAAATACAAGACATATGGGCATATAATGCA
GAGTTGCTAGTACTACTTGAGAATCAGAAAACGCTCGATGAGCATGATGCAAACGTGAAC
AATCTATACAACAAGGTGAAAAGGGCCCTGGGCTCCAATGCAATGGAAGATGGAAAGGGC
TGTTTCGAGCTGTACCATAAATGTGATGACCAATGCATGGAAACAATTCAGAACGGAACA
TATAATAGGAGAAAGTACACAGAGGAATCAAGGCTAGAAAGGCAGAAAATAGAGGGGGTT
AAACTGGAAGCTGAAGGGACTTACAAGATCCTTTCCATTTATTCGACTGTCGCCTCATCT
CTTGTGCTTGCAATGGGGTTTGCTGCCTTTTTATTCTGGGCTATGTCCAATGGATCATGC
AGGTGCAACATTTGTATATAATTAGT
>gi|451798670|gb|KC555097.1| Influenza A virus (A/quail/United Arab Emirates/D1556/2011(H9N2)) segment 4 hemagglutinin (HA) gene, complete cds
AATCTCTTAACTAGCAAAATGGAAACAACATCACTGATAACTATACTACTAGTAGTAACA
ACAAGCAATGCCGATAAAATCTGCATCGGCCACCAGTCAACAAATTCCACAGAAACTGTG
GACACGCTCACAGAAACTAATGTTCCTGTGACACATGCCAAAGAATTGCTCCATACAGAG
CACAACGGAATGCTGTGCGCAACAAATCTGGGACATCCCCTCATTCTAAACACATGCACT
ATAGAAGGATTGGTTTATGGCAACCCTTCTTGTGATCTGCTATTGGGAGGAAGGGAATGG
TCCTACATCGTAGAGCGACCATCAGCGGTAAATGGAACGTGTTACCCTGGGAATGTAGAA
AACTTAGAGGAGCTCAGAGCACTATTTAGCTCCTCTAGTTCATACCAAAGAATCCAAATC
TTCCCAGACACAATCTGGAATGTGACTTACAATGGAACAAGCAGTTCATGTTCAGGTTCA
TTCTACCGGAATATGAGATGGCTGACTCAAGATAGAGGATTTTACCCTGTTCAAGACGCC
CAATACACAAACAATCAGGGAAAGGACATTCTTTTCGTGTGGGGCATACATCACCCACCC
ACCGATTCTATACAAAGGCAGTTGTACATAAGAAACGACACAACAACAAGCGTAACAACA
GAAAACTTAGATAGAACCTTCAAACCTTTGATTGGGCCAAGGCCCCTGGTCAATGGTCAG
TTTGGAAGAATCAATTATTATTGGTCGATACTAAAACCAGGCCAGACATTACGAGTAAGA
TCAAATGGGAACCTAATTGCTCCACGGTACGGACACGTTCTCTCAGGAGAGAGCCATGGG
AGGATCCTGAAGACTGATCTAAACAGTGGTAATTGTGTCGTGCAATGTCAGACTGAGAAA
GGTGGCTTAAATAGTACATTGCCGTTCCACAATGTCAGTAAATATGCATTCGGTAACTGC
CCCAAATATATTGGAGTCAAGAGTCTCAAACTGGCAATCGGTCTAAGAAACGTGCCTGCT
AGGTCAAGAAGAGGACTATTTGGAGCCATAGCTGGATTCATAGAAGGAGGTTGGCCAGGA
CTAGTAGCTGGTTGGTATGGTTTCCAGCATTCCAATGATCAAGGGGTTGGTATGGCTGCA
GATAGGGATTCAACTCAAAAGGCAGTTGATAAAATAACATCCAAGGTGAACAATATAGTC
GACAAGATGAACAAGCAATATGAAATAATTGATCATGAATTCAGTGAGGTTGAAGCTAGA
CTCAATATGATCAATAACAAGATCGATGACCAAATACAAGACGTATGGGCATATAATGCA
GAGTTGCTAGTACTACTTGAAAATCAGAAAACACTCGATGAGCATGACGCAAATGTGAAC
AATCTATATAACAAGGTGAAAAGGGCCCTTGGCTCCAATGCGATGGAAGACGGGAAGGGC
TGTTTCGAGCTATACCATAAATGTGATAACCAATGTATGGAGACAATTCGGAACGGAACC
TATAACAGGAGAAAATACCAAGAGGAATCAAGGCTAGAAAGGCAGAAAATAGAAGGGGTC
AAACTGGAATCTGAGGAGAATTATAAAATTCTTACCATTTATTCGACCGTCGCCTCATCT
CTTGTACTTGCAATGGGGTTTGCTGCCTTCTTGTTCTGGGCCATGTCCAATGGATCATGC
AGGTGCAACATTTGTATATAATTAGT
>gi|451798651|gb|KC555105.1| Influenza A virus (A/pheasant/United Arab Emirates/D1307.B/2011(H9N2)) segment 4 hemagglutinin (HA) gene, complete cds
AATTTCTTAACTATCAAAATGGAAGCAATATCACTGATGACTATACTACTGGTGGTAACA
ACAAGTAATGCAGATAAAATCTGCATCGGCCACCAATCAACGAACTCCACAGAAACTGTA
GACACGCTAACAGAAACAAATGTTCCTGTAACACAAGCTAAAGAATTGCTCCACACAGAG
CACAATGGAATGCTATGTGCAACAAATCTGGGACGTCCTCTCATTCTAGACACATGCACT
ATTGAAGGACTGATCTATGGCAACCCATCTTGTGACATGCTGCTGGGAGGAAGGGAATGG
TCCTACATCGTCGAAAGACCATCAGCAGTAAATGGAACATGCTACCCTGGAAATGTAGAA
AACTTAGAGGAACTTAGAACACTTTTTAGCTCCTCTAGTTCTTATCAAAGAATCCAACTC
TTCCCAGACTCGATCTGGAATGTGACTTACACTGGGACAAGCAAATCATGTTCAGATTCA
TTCTATAGGAATATGAGATGGTTAACTCAAAAGAATGGGCTTTATCCAGTTCAAGATGCC
CAGTACACAAACAATCGGGGAAAGGACATTCTTTTCGTGTGGGGCATACATCATCCACCC
ACCGATACTGTGCAGACGAATTTATACACAAGGACCGACACAACAACAAGCGTAACAACG
GAGAATTTAGATAGGACCTTCAAACCATTGATAGGGCCAAGGCCCCTTGTCAATGGTCTA
ATTGGAAGAATTAATTACTATTGGTCAGTACTAAAACCAGGCCAAACGTTGCGAGTAAGA
TCAAATGGGAACCTAATTGCCCCATGGTTTGGACATGTTCTCTCAGGAGAGAGCCATGGG
AGAATCCTGAGAACTGATTTAAGCAACGGTAATTGTGTGGTACAATGTCAAACTGAAAAA
GGTGGCCTAAACAGTACATTGCCATTTCACAACATCAGCAAATATGCATTTGGGACCTGT
CCCAAATATATTGGAGTCAAGAGTCTCAAACTGGCAATCGGCCTGAGAAACGTGCATGCT
AGGTCAAGTAGAGGACTATTCGGAGCAATAGCTGGATTCATAGAAGGAGGTTGGCCAGGA
CTAGTCGCCGGTTGGTATGGTTTCCAGCATTCAAATGATCAAGGGGTTGGTATGGCTGCA
GATAGGGTTTCAACTCAAAAGGCAGTTGACAAAATAACATCCAAGGTAAATAATATAGTT
GACAAGATGAACAAGCAATATGAAATAATTGATCATGAATTCAGTGAGGTTGAAACTAGA
CTCAATATGATCAATAATAAGATTGATGATCAAATACAAGACATATGGGCATATAATGCA
GAGTTGCTAGTACTACTTGAGAATCAGAAAACGCTCGATGAGCATGATGCAAACGTGAAC
AATCTATACAACAAGGTGAAAAGGGCCCTGGGCTCCAATGCAATGGAAGATGGAAAGGGC
TGTTTCGAGCTGTACCATAAATGTGATGACCAATGCATGGAAACAATTCAGAACGGAACA
TATAATAGGAGAAAGTACACAGAGGAATCAAGGCTAGAAAGGCAGAAAATAGAGGGGGTT
AAACTGGAAGCTGAAGGGACTTACAAGATCCTTTCCATTTATTCGACTGTCGCCTCATCT
CTTGTGCTTGCAATGGGGTTTGCTGCCTTTTTATTCTGGGCTATGTCCAATGGATCATGC
AGGTGCAACATTTGTATATAATTAGT
>gi|513130543|gb|KF188236.1| Influenza A virus (A/white bellied bustard/United Arab Emirates/1036/2005(H9N2)) segment 4 hemagglutinin (HA) gene, complete cds
ATGGAAACAATTTCACTGATAACTATACTACTAGTAGTAACAACAAGCAATGCAGATAAA
ATCTGCATCGGCCACCAGTCAACAAATTCCACAGAAACTGTGGACACGCTAACAGAAACT
AATGTTCCTGTGACACATGCCAAAGAATTGCTCCATACAGAGCACAACGGAATGCTGTGT
GCAACAAATCTGGGACATCCCCTCATCCTAGACACATGCACTATCGAAGGACTGATTTAT
GGCAACCCTTCTTGTGACCTGCTGTTGGGAGGAAGGGAATGGTCCTACATCGTCGAGCGA
CCATCAGCGGTAAATGGAACGTGTTACCCTGGGAATGTAGAAAACTTAGAGGAACTCAGA
ACACTTTTTAGTTCCTCTAGTTCATACCAAAGAATCCAAATCTTCCCAGACACAATCTGG
AATGTGACTTACACTGGAACAAGCAAATCATGTTCAGATTCATTCTACAGGAATATGAGA
TGGCTGACTCAAAAGAGCGGGTTTTACCCTGTTCAAGACGCCCAATACACAAACAATCGG
GGAAAGGACATTCTTTTCGTGTGGGGCATACATCACCCACCCACCGATACTGCACAAAGG
AATTTGTACATAAGAACCAACACAACAACAAGCGTAACAACAGAAAATTTAGATAGGACC
TTCAACCCTTTGATAGGGCCAAGGCCCCTTGTCAATGGTCAGACTGGAAGAATTAATTAT
TATTGGTCGATACTAAAACCAGGCCAGACATTACGAGTAAGATCAAATGGGAATCTAATT
GCTCCATGGTATGGACACGTTCTCTCAGGAGAGAGCCATGGGAGGATCCTGAAGACTGAT
TTAAACAGTGGTAATTGCGTAGTGCAATGTCAGACTGAGAAAGGTGGCTTAAACAGTACA
TTGCCATTCCACAATGTCAGTAAATATGCATTCGGGACCTGCCCCAAATATATTGGAGTC
AAGAGTCTCAAACTGGCAATCGGTCTGAGAAACGTGCCTGCTAGGTCAAGCAGAGGACTA
TTTGGAGCCATAGCTGGATTCATAGAAGGAGGTTGGCCAGGATTAGTTGCTGGTTGGTAT
GGTTTTCAGCATTCGAATGAACAAGGGGTTGGTATGGCTGCAGATAGGGATTCAACTCAA
AAGGCAGTTGATAAAATAACATCCAAGGTGAATAATATAGTCGACAAGATGAACAAGCAA
TATGAAATAATTGATCATGAATTCAGTGAGGTTGAAACTAGACTCAATATGATCAATAAC
AAGATCGATGACCAAATACAAGACGTATGGGCATATAATGCAGAGTTGCTAGTACTACTT
GAAAATCAGAAAACACTCGATGAGCATGACGCAAATGTGAACAATCTATATAACAAGGTG
AAAAGGGCCCTGGGCTCCAATGCGATGGAAGATGGGAAGGGCTGTTTCGAGCTATACCAT
AAATGTGATGACCAATGTATGGAGACAATTCGGAACGGAACCTATAATAGGAGAAAATAC
AAAGAGGAATCAAGACTAGAAAGGCAGAAAATAGAAGGGGTCAAACTGGAATCTGAGGGG
ACTTATAAAATCCTTACCATTTATTCGACTGTCGCCTCATCTCTTGTACTTGCAATGGGG
TTTGCTGCCTTCTTGTTCTGGGCCATGTCCAATGGATCATGCAGGTGCAACATTTGTATA
TAA
>gi|513130539|gb|KF188238.1| Influenza A virus (A/dove/United Arab Emirates/466/2006(H9N2)) segment 4 hemagglutinin (HA) gene, complete cds
ATGGAAACAAGATCACTGATAACTATACTACTAGTAGTAACAACAAGCAATGCAGATAAA
ATCTGCATCGGCCACCAGTCAACAAATTCCACAGAAACTGTGGACACGCTAACAGAAACT
AATGTTCCTGTGACACATGCCAAAGAATTGCTCCATACAGAGCACAACGGAATGCTGTGT
GCAACAAATCTGGGACATCCCCTCATCCTAGACACATGCACTATCGAAGGACTGATTTAT
GGCAACCCTTCTTGTGACCTGCTGTTGGGAGGAAGGGAATGGTCCTACATCGTCGAGCGA
CCATCAGCGGTAAATGGAACGTGTTACCCTGGGAATGTAGAAAACTTAGAGGAACTCAGA
ACACTTTTTAGTTCCTCTAGTTCATACCAAAGAATCCAAATCTTCCCAGACACAATCTGG
AATGTGACTTACACTGGAACAAGCAAATCATGTTCAGATTCATTCTACAGGAATATGAGA
TGGCTGACTCAAAAGAGCGGGTTTTACCCTGTTCAAGACGCCCAATACACAAACAATCGG
GGAAAGGACATTCTTTTCGTGTGGGGCATACATCACCCACCCACCGATACTGCACAAAGG
AATTTGTACATAAGAAACGACACAACAACAAGCGTAACAACAGAAAATTTAGATAGGACC
TTCAAACCTTTGATAGGGCCAAGGCCCCTTGTCAATGATCAGACTGGAAGAATTAATTAT
TATTGGTCGATACTAAAACCAGGCCAGACATTACGAGTAAGATCAAATGGGAATCTAATT
GCTCCATGGTATGGACACGTTCTCTCAGGAGAGAGCCATGGGAGGATCCTGAAGACTGAT
TTAAACAGTGGTAATTGCGTAGTGCAATGTCAGACTGAGAAAGGTGGCTTAAACAGTACA
TTGCCATTCCACAATGTCAGTAAATATGCATTCGGGACCTGCCCCAAATATATTGGAGTC
AAGAGTCTCAAACTGGCAATCGGTCTGAGAAACGTGCCTGCTAGGTCAAGCAGAGGACTA
TTTGGAGCCATAGCTGGATTCATAGAAGGAGGTTGGCCAGGACTAGTCGCTGGTTGGTAT
GGTTTCCAGCATTCAAATGATCAAGGGGTTGGTATGGCTGCAGATAGGGATTCAACTCAA
AAGGCAGTTGATAAAATAACATCCAAGGTGAATAATATAGTCGACAAGATGAACAAGCAA
TATGAAATAATTGATCATGAATTCAGTGAGGTTGAAACTAGACTCAATATGATCAATAAC
AAGATCGATGACCAAATACAAGACGTATGGGCATATAATGCAGAGTTGCTAGTACTACTT
GAAAATCAGAAAACACTCGATGAGCATGACGCAAATGTGAACAATCTATATAACAAGGTG
AAAAGGGCCCTGGGCTCCAATGCGATGGAAGATGGGAAGGGCTGTTTCGAGCTATACCAT
AAATGTGATGACCAATGTATGGAGACAATTCGGAACGGAACCTATAATAGGAGAAAATAC
AAAGAGGAATCAAGACTAGAAAGGCAGAAAATAGAAGGGGTCAAACTGGAATCTGAGGGG
ACTTATAAAATCCTTACCATTTATTCGACTGTCGCCTCATCTCTTGTACTTGCAATGGGG
TTTGCTGCCTTCTTGTTCTGGGCCATGTCCAATGGATCATGCTGGTGCAACATTTGTATA
TAA
>gi|513130535|gb|KF188240.1| Influenza A virus (A/falcon/United Arab Emirates/897/2007(H9N2)) segment 4 hemagglutinin (HA) gene, complete cds
ATGGAAACAATTTCACTGATAACTATACTACTAGTAGTAACAACAAGCAATGCCGATAAA
ATCTGCATCGGCCACCAGTCAACAAATTCCACAGAAACTGTGGACACGCTCACAGAAACT
AATGTTCCTGTGACACATGCCAAAGAATTGCTCCATACAGAGCACAACGGAATGCTGTGC
GCAACAAATCTGGGACATCCCCTCATCCTAAACACATGCACTATCGAAGGATTGGTTTAT
GGCAACCCTTCTTGTGACCTGCTATTGGGAGGAAGGGAATGGTCCTACATCGTCGAGCGA
CCATCAGCGGTAAATGGAACGTGTTACCCTGGGAATGTAGAAAACTTAGAGGAACTCAGA
ACACTTTTTAGCTCCTCTAGTTCATACCAAAGAATCCAAATCTTCCCAGACACAATCTGG
AATGTGACTTACAATGGGACAAGCAGATCATGTTCAGGTTCATTCTACAGGAATATGAGA
TGGCTGACTCAAGAGAGAGGGTTTTACCCTGTTCAAGACGCCCAATACACAAACAATCGG
GGAAAGGACATTCTTTTCGTGTGGGGCATACATCACCCACCCACCGATTCTATACAAAGG
GATTTGTACATAAGAAACGACACAACAACAAGCGTAACAACAGAAAATTTAGATAGGACC
TTCAAACCCTTGATTGGGCCAAGGCCCCTTGTCAATGGTCAGATTGGAAGAATTAATTAT
TATTGGTCGATACTAAAACCAGGCCAGACATTACGAGTAAGATCAAATGGGAACCTAATT
GCTCCATGGTACGGACACGTTCTCTCAGGAGAGAGCCATGGGAGGATCCTGAAGACTGAT
TTAAACAGTGGTAATTGTGTCGTGCAATGTCAGACTGAGAAAGGTGGCTTAAACAGTACA
TTGCCGTTCCACAATGTCAGTAAATATGCATTCGGGACCTGCCCCAAATATATTGGAGTC
AAGAGTCTCAAACTGGCAATCGGTCTGAGAAACGTGCCTGCTAGGTCAAGCAGAGGACTA
TTTGGAGCCATAGCTGGATTCATAGAAGGAAACCGGCCAGGATTAGTTGCTGGTTGGTAT
GGTTTTCAGCATTCGAATGATCAAGGGGTTGGTATGGCTGCAGATAGGGATTCAACTCAA
AAGGCAGTTGATAAAATAACATCCAAGGTGAATAATATAGTCGACAAGATGAACAAGCAA
TATGAAATAATTGATCATGAATTCAGTGAGGTTGAAACTAGACTCAATATGATCAATAAC
AAGATCGATGACCAAATACAAGACGTATGGGCATATAATGCAGAGTTGCTAGTACTACTT
GAAAATCAGAAAACACTCGATGAGCATGACGCAAATGTGAACAATCTATATAACAAGGTG
AAAAGGGCCCTGGGCTCCAATGCGATGGAAGATGGGAAGGGCTGTTTCGAGCTATACCAT
AAATGTGATGACCAATGTATGGAGACAATTCGAAACGGAACCTATAACAGGAAAAAATAC
AAAGAGGAATCAGGACTAGAAAGGCAGAAAATAGAAGGGGTCAAACTGGAATCTGAGGGG
AATTATAAAATTCTTACCATTTATTCGACTGTCCCCTCATCTCTTGTACTTGCAATGGGG
TTTGCTGCCTTCTTATTCTGGGCCATGTCCAATGGATCATGCTGGTGCAACATTTGTATA
TAA
>gi|513130515|gb|KF188258.1| Influenza A virus (A/white bellied bustard/United Arab Emirates/1019/2005(H9N2)) segment 4 hemagglutinin (HA) gene, complete cds
ATGGGAACAACATCACTGATAACTATACTACTAGTAGTAACAACAAGCAATGCAGATAAA
ATCTGCATCGGCCACCAGTCAACAAATTCCACAGAAACTGTGGACACGCTAACAGAAACT
AATGTTCCTGTGACACATGCCAAAGAATTGCTCCATACAGAGCACAACGGAATGCTGTGT
GCAACAAATCTGGGACATCCCCTCATCCTAGACACATGCACTATCGAAGGACTGATTTAT
GGCAACCCTTCTTGTGACCTGCTGTTGGGAGGAAGGGAATGGTCCTACATCGTCGAGCGA
CCATCAGCGGTAAATGGAACGTGTTACCCTGGGAATGTAGAAAACTTAGAGGAACTCAGA
ACACTTTTTAGTTCCTCTAGTTCATACCAAAGAATCCAAATCTTCCCAGACACAATCTGG
AATGTGACTTACACKGGAACAAGCAAATCATGTTCAGATTCATTCTACAGGAATATGAGA
TGGCTGACTCAAAAGAGCGGGTTTTACCCTGTTCAAGACGCCCAATACACAAACAATCGG
GGAAAGGACATTCTTTTCGTGTGGGGCATACATCACCCACCCACCGATACTGCACAAAGG
AATTTGTACATAAGAACCGACACAACAACAAGCGTAACAACAGAAAATTTAGATAGGACC
TTCAACCCTTTGATAGGGCCAAGGCCCCTTGTCAATGGTCAGACTGGAAGAATTAATTAT
TATTGGTCGATACTAAAACCAGGCCAGACATTACGAGTAAGATCAAATGGGAATCTAATT
GCTCCATGGTATGGACACGTTCTCTCAGGAGAGAGCCATGGGAGGATCCTGAAGACTGAT
TTAAACAGTGGTAATTGCGTAGTGCAATGTCAGACTGAGAAAGGTGGCTTAAACAGTACA
TTGCCATTCCACAATGTCAGTAAATATGCATTCGGGACCTGCCCCAAATATATTGGAGTC
AAGAGTCTCAAACTGGCAATCGGTCTGAGAAACGTGCCTGCTAGGTCAAGCAGAGGACTA
TTTGGAGCCATAGCTGGATTCATAGAAGGAGGTTGGCCAGGACTAGTCGCTGGTTGGTAT
GGTTTCCAGCATTCAAATGATCAAGGGGTTGGTATGGCTGCAGATAGGGATTCAACTCAA
AAGGCAGTTGATAAAATAACATCCAAGGTGAATAATATAGTCGACAAGATGAACAAGCAA
TATGAAATAATTGATCATGAATTCAGTGAGGTTGAAACTAGACTCAATATGATCAATAAC
AAGATCGATGACCAAATACAAGACGTATGGGCATATAATGCAGAGTTGCTAGTACTACTT
GAAAATCAGAAAACACTCGATGAGCATGACGCAAATGTGAACAATCTATATAACAAGGTG
AAAAGGGCCCTGGGCTCCAATGCGATGGAAGATGGGAAGGGCTGTTTCGAGCTATACCAT
AAATGTGATGACCAATGTATGGAGACAATTCGGAACGGAACCTATAATAGGAGAAAATAC
AAAGAGGAATCAAGACTAGAAAGGCAGAAAATAGAAGGGGTCAAACTGGAATCTGAGGGG
ACTTATAAAATCCTTACCATTTATTCGACTGTCGCCTCATCTCTTGTACTTGCAATGGGG
TTTGCTGCCTTCTTGTTCTGGGCCATGTCCAATGGATCATGCAGGTGCAACATTTGTATA
TAA
>gi|513130511|gb|KF188260.1| Influenza A virus (A/white bellied bustard/United Arab Emirates/997/2005(H9N2)) segment 4 hemagglutinin (HA) gene, complete cds
ATGGGAACAACATCACTGATAACTATACTACTAGTAGTAACAACAAGCAATGCAGATAAA
ATCTGCATCGGCCACCAGTCAACAAATTCCACAGAAACTGTGGACACGCTAACAGAAACT
AATGTTCCTGTGACACATGCCAAAGAATTGCTCCATACAGAGCACAACGGAATGCTGTGT
GCAACAAATCTGGGACATCCCCTCATCCTAGACACATGCACTATCGAAGGACTGATTTAT
GGCAACCCTTCTTGTGACCTGCTGTTGGGAGGAAGGGAATGGTCCTACATCGTCGAGCGA
CCATCAGCGGTAAATGGAACGTGTTACCCTGGGAATGTAGAAAACTTAGAGGAACTCAGA
ACACTTTTTAGTTCCTCTAGTTCATACCAAAGAATCCAAATCTTCCCAGACACAATCTGG
AATGTGACTTACACTGGAACAAGCAAATCATGTTCAGATTCATTCTACAGGAATATGAGA
TGGCTGACTCAAAAGAGCGGGTTTTACCCTGTTCAAGACGCCCAATACACAAACAATCGG
GGAAAGGACATTCTTTTCGTGTGGGGCATACATCACCCACCCACCGATACTGCACAAAGG
AATTTGTACATAAGAACCGACACAACAACAAGCGTAACAACAGAAAATTTAGATAGGACC
TTCAACCCTTTGATAGGGCCAAGGCCCCTTGTCAATGGTCAGACTGGAAGAATTAATTAT
TATTGGTCGATACTAAAACCAGGCCAGACATTACGAGTAAGATCAAATGGGAATCTAATT
GCTCCATGGTATGGACACGTTCTCTCAGGAGAGAGCCATGGGAGGATCCTGAAGACTGAT
TTAAACAGTGGTAATTGCGTAGTGCAATGTCAGACTGAGAAAGGTGGCTTAAACAGTACA
TTGCCATTCCACAATGTCAGTAAATATGCATTCGGGACCTGCCCCAAATATATTGGAGTC
AAGAGTCTCAAACTGGCAATCGGTCTGAGAAACGTGCCTGCTAGGTCAAGCAGAGGACTA
TTTGGAGCCATAGCTGGATTCATAGAAGGAGGTTGGCCAGGACTAGTCGCTGGTTGGTAT
GGTTTCCAGCATTCAAATGATCAAGGGGTTGGTATGGCTGCAGATAGGGATTCAACTCAA
AAGGCAGTTGATAAAATAACATCCAAGGTGAATAATATAGTCGACAAGATGAACAAGCAA
TATGAAATAATTGATCATGAATTCAGTGAGGTTGAAACTAGACTCAATATGATCAATAAC
AAGATCGATGACCAAATACAAGACGTATGGGCATATAATGCAGAGTTGCTAGTACTACTT
GAAAATCAGAAAACACTCGATGAGCATGACGCAAATGTGAACAATCTATATAACAAGGTG
AAAAGGGCCCTGGGCTCCAATGCGATGGAAGATGGGAAGGGCTGTTTCGAGCTATACCAT
AAATGTGATGACCAATGTATGGAGACAATTCGGAACGGAACCTATAATAGGAGAAAATAC
AAAGAGGAATCAAGACTAGAAAGGCAGAAAATAGAAGGGGTCAAACTGGAATCTGAGGGG
ACTTATAAAATCCTTACCATTTATTCGACTGTCGCCTCATCTCTTGTACTTGCAATGGGG
TTTGCTGCCTTCTTGTTCTGGGCCATGTCCAATGGATCATGCAGGTGCAACATTTGTATA
TAA
>gi|513130457|gb|KF188311.1| Influenza A virus (A/poultry/United Arab Emirates/1831/2005(H9N2)) segment 4 hemagglutinin (HA) gene, complete cds
ATGGAAGCAATATCACTGATAACTATACTACTAGTAATAACAACAAGCAATGCAGATAAA
ATCTGCATCGGCCACCAGTCAACAAATTCCACAGAAACTGTGGACACGCTAACAGAAACT
AATGTCCCTGTGACACATGCCAAAGAATTGCTCCATACAGAGCACAATGGAATGCTGTGT
GCAACAAATCTGGGACATCCCCTCATCCTAGACACATGTACTATCGAAGGATTAATTTAT
GGCAACCCTTCTTGTGACCGGCTGTTGGGAGGAAGGGAATGGTCCTACATCGTCGAAAGA
CCTTCAGCGGTAAATGGAACGTGTTATCCTGGGAATGTAGAAAACTTAGAGGAACTCAGA
ACACTTTTTAGTTCCTCTAGTTCCTACCAAAGAATCCAAATCTTCCCAGACACAATCTGG
AATGTGACTTACACTGGAACAAGCAAATCATGTTCAGATTCATTCTACAGGAATATGAGA
TGGCTGACTCAAAAGAACGGGCTTTACCCTATTCAAGACGCCCAATACACAAACAATCGG
GAAAAAGACATTCTTTTCGTGTGGGGCATACATCATCCACCCACCGATACTGCACAAACT
AATTTGTACACAAGAACCGACACAACAACAAGCGTAACAACAGAAAATTTGGATAGGACC
TTCAAACCATTGATAGGGCCAAGGCCCCTTGTCAATGGACTTATTGGAAGAATTAATTAT
TATTGGTCAGTACTAAAACCAGGCCAGACATTGCGAGTAAGGTCCAATGGGAATCTAATT
GCTCCATGGTATGGACACGTTCTCTCAGGAGAGAGCCATGGGAGGATCCTGAAAACTGAT
TTAAACAGTGGTAATTGTGTAGTGCAATGTCAGACTGAGAAAGGTGGCTTAAACAGTACA
TTGCCATTCCACAACATCAGTAAGTATGCATTTGGGACCTGCCCCAAATATATTGGAGTC
AAGAGTCTCAAACTGGCAATCGGTCTGAGAAACGTACCTGCGAGGTCAAGTAGAGGACTG
TTTGGAGCCATAGCTGGATTCATAGAAGGAGGTTGGCCAGGACTAGTCGCTGGTTGGTAT
GGCTTCCAGCATTCAAACGATCAAGGGGTTGGTATGGCTGCAGATAGGGATTCAACTCAA
AAGGCAATTGATAGAATAACATCCAAGGTGAATAATATAGTTGACAAGATGAACAAGCAA
TATGAAATAATTGATCATGAATTCAGTGAGGTTGAAACTAGACTCAATATGATCAATAAC
AAGATTGATGACCAAATACAAGACGTATGGGCATATAATGCAGAGTTGCTAGTACTACTT
GAAAACCAGAAAACACTCGATGAGCATGACGCAAATGTGAACAATCTATATAACAAGGTG
AAAAGAGCCCTTGGCTCCAATGCGATGGAAGATGGGAAGGGCTGTTTCGAGTTATACCAC
AAATGCGATGACCAATGCATGGAAACAATTCGGAACGGAACCTACAATAGGAGAAAGTAC
AAAGAGGAATCAAGACTAGAAAGGCAGAAAATAGAAGGGGTCAAGCTGGAATCTGAGGGG
ACTTACAAAATCCTTACCATTTATTCGACTGTCGCCTCATCTCTTGTGCTTGCAATAGGG
TTTGCTGCCTTCTTGTTCTGGGCCATGTCCAATGGATCATGCAGGTGCAACATTTGTATA
TAA
>gi|513130421|gb|KF188337.1| Influenza A virus (A/stone curlew/United Arab Emirates/1147/2005(H9N2)) segment 4 hemagglutinin (HA) gene, complete cds
ATGGGAACAACATCACTGATAACTATACTACTAGTAGTAACAACAAGCAATGCAGATAAA
ATCTGCATCGGCCACCAGTCAACAAATTCCACAGAAACTGTGGACACGCTAACAGAAACT
AATGTTCCTGTGACACATGCCAAAGAATTGCTCCATACAGAGCACAACGGAATGCTGTGT
GCAACAAATCTGGGACATCCCCTCATCCTAGACAAATGCACTATCGAAGGACTGATTTAT
GGCAATCCTTCTTGTGACCTGCTGTTGGGAGGAAGGGAATGGTCCTACATCGTCGAGCGA
CCATCAGCGGTAAATGGAACGTGTTACCCTGGGAATGTAGAAAACTTAGAGGAACTCAGA
ACACTTTTTAGTTCCTCTAGTTCATACCAAAGAATCCAAATCTTCCCAGACACAATCTGG
AATGTGACTTACACTGGAACAAGCAAATCATGTTCAGATTCATTCTACAGGAATATGAGA
TGGCTGACTCAAAAGAGCGGGGTTTACCCTGTTCAAGAAGCCCAATACACAAACAATCGG
GGAAAGGACATTCTTTTCGTGTGGGGCATACATCACCCAGCCACCGAAACTACACAAATG
AATTTGTACATAAGAACCGACACAACAACAAGCGTAACAACAGAAAATTTAGATAGGACC
TTCAACCCTTTGATAGGGCCAAGGCCCCTTGTCAATGGTCAGATTGGAAGAATTGATTAT
TATTGGTCGATACTAAAACCAGGCCAGACATTACGAGTAAGATCAAATGGGAATCTAATT
GCTCCATGGTATGGACACGTTCTCTCAGGAGAGAGCCATGGGAGGATCCTGAAGACTGAT
TTAAACAGTGGTAATTGCGTAGTGCAATGTCAGACTGAGAAAGGTGGCTTAAACAGTACA
TTGCCATTCCACAATGTCAGTAAATATGCATTCGGGACCTGCCCCAAATATATTGGAGTC
AAGAGTCTCAAACTGGCAATCGGTCTGAGAAACGTGCCTGCTAGGTCAAGCAGAGGACTA
TTTGGAGCCATAGCTGGATTCATAGAAGGAGGTTGGCCAGGACTAGTCGCTGGTTGGTAT
GGTTTCCAGCATTCAAATGATCAAGGGGTTGGTATGGCTGCAGATAGGGATTCAACCCAA
AAGGCAGTTGATAAAATAACATCCAAGGTGAATAATATAGTCGACAAGATGAACAAGCAA
TATGAAATAATTGATCATGAATTCAGTGAGGTTGAAACTAGACTCAATATGATCAATAAC
AAGATCGATGACCAAATACAAGACGTATGGGCATATAATGCAGAGTTGCTAGTACTACTT
GAAAATCAGAAAACACTCGATGAGCATGACGCAAATGTGAACAATCTATATAACAAGGTG
AAAAGGGCCCTGGGCTCCAATGCGATGGAAGATGGGAAGGGCTGTTTCGAGCTATACCAT
AAATGTGATGACCAATGTATGGAGACAATTCGGAACGGAACCTATAATAGGAGAAAATAC
AAAGAGGAATCAAGACTAGAAAGGCAGAAAATAGAAGGGGTCAAACTGGAATCTGAGGGG
ACTTATAAAATCCTTACCATTTATTCGACTGTCGCCTCATCTCTTGTACTTGCAATGGGG
TTTGCTGCCTTCTTGTTCTGGGCCATGTCCAATGGATCATGCAGGTGCAACATTTGTATA
TAA
>gi|513130377|gb|KF188375.1| Influenza A virus (A/quail/United Arab Emirates/1819/2006(H9N2)) segment 4 hemagglutinin (HA) gene, complete cds
ATGGAAACAATATCACTAATGACTATACTACTAGTAGTAACAGTAAGCTATGCAGATAAA
ATCTGCATTGGCCACCAGTCAACAAATTCTACAGAAACTGTGGACACGCTAACAGAAACT
AATGTTCCTGTGACACATGCCAAAGAATTGCTCCACACAGAGCACAATGGAATGCTGTGT
GCAACAAATCTGGGACTTCCCCTCATCCTAGACACATGCACTATCGAAGGACTGATCTAT
GGCAATCCTTCTTGCGACCTGCTGTTGGGAGGAAGGGAATGGTCCTACATCGTCGAAAGA
CCATCAGCGGTAAATGGAACGTGTTACCCTGGAAATGTAGAAAACTTAGAGGAACTCAGA
ACACTTTTTAGTTCCTCTAGTTCCTACCAAAGAATCCAAATATTCCCAGACACAATCTGG
AATGTGACTTACACTGGAACAAGCAAATCATGTTCAGATTCATTCTACAGGAATATGAGA
TGGTTGACTCAGAAGAACGGGTTTTATCCTGTTCAAGACGCCCAATACACAAATAATCGG
GGAAGGGACATTCTTTTCGTGTGGGGCATACATCATCCACCCACCGATACTACACAGACG
AATTTGTACACAAGAACCGACACAACAACAAGCGTAACAACGGAGAATTTAGATAGGACC
TTCAAACCATTGATAGGGCCAAGGCCCCTCGTCAATGGTCTGATTGGAAGAATTAATTAT
TATTGGTCAGTACTAAAACCAGGCCAGACACTGCGAGTAAGATCCAATGGGAATCTAATT
GCTCCATGGTTTGGACATGTTCTCTCAGGAGAGAGCCATGGGAGAATCTTGAAAACTGAT
TTAAGCAGTGGTAATTGTGTAGTGCAATGTCAGACTGAAAAAGGTGGATTAAACAGTACA
TTGCCATTTCACAATATCAGTAAATATGCATTTGGAACCTGTCCCAAATATATTGGAGTC
AAGAGTCTCAAATTGGCAATCGGTCTGAGAAACGTGCCTGCTAGGTCAAGTAGAGGACTA
TTTGGGGCCATAGCTGGATTCATAGAAGGAGGTTGGCCAGGACTAGTCGCTGGTTGGTAT
GGTTTCCAGCATTCAAACGATCAAGGGGTTGGTATGGCTGCAGATAGGGATTCAACTCAA
AAGGCAGTTGACAAAATAACGTCTAAGGTGAATAATATAGTCGACAAGATGAACAAACAA
TATGAAATAATTGATCATGAATTCAGTGAGGTTGAAACTAGACTCAATATGATTAATAAC
AAGATTGATGACCAAATACAAGATGTATGGGCATATAATGCAGAGTTGCTAGTACTACTT
GAGAACCAGAAAACACTCGATGAGCATGACGCAAACGTGAATAATCTATATAACAAGGTG
AAAAGGGCCCTGGGCTCCAATGCGATGGAAGATGGAAAGGGATGCTTCGAGCTATACCAT
AAATGTGATGATCAATGCATGGAAACAATTCGGAACGGAACCTATAATAGGAGAAAGTAC
AAAGAGGAATCAAGACTAGAGAGACAGAAAATAGAGGGGGTCAAACTGGAATCTGAGGGG
ACTTACAAAATTCTTACCATTTATTCGACTGTCGCCTCATCTCTTGTACTTGCAATGGGG
TTTGCTGCCTTCTTATTCTGGGCCATGTCCAATGGATCATGCAGGTGCAACATTTGTATA
TAA
>gi|311120348|gb|CY076723.1| Influenza A virus (A/chicken/Emirates/R66/2002(H9N2)) segment 4 sequence
AGCAAAAGCAGGGGAATTTCTTAACTGGCAAAAAATGGAGACAATATCACTGATAACTAT
ACTACTAGTAGTAACAGCAAGCAATGCAGATAAATTCTGCATCGGCCACCAGTCAACAAA
CTCCACAGAAACTGTGGACACGCTAACAGAAACCAATGTTCCTGTGACACATGCCAAAGA
ATTGCTCCACACAGAGCACAATGGAATGCTGTGTGCAACAACCCTGGGACATCCCCTCAT
TCTAGACACATGCACTATTGAAGGATTGATCTATGGCAACCCTTCTTGTGACCCGCTGTT
GGAAGGAAGAGAATGGTCCTACATCGTCGAAAGATCATCAGCGGTAAATGGAACGTGTTA
CCCTGGGAATGTAGAAAACCTAGAGGAACTCAGGACTCTTTTTAGTTCCGCTCGTTCCTA
TCAAAGAATCCAAATCTTCCCAGACACAATCTGGAATGTGACTTATACTGGGACCAGCAA
AGCATGTTCAGATTCATTCTACAGGAGTATGAGATGGCTGACCCAAAAGAGCGGGGCTTA
CCCTGTCCAGGACGCCCAATACACAAATAATAGGGGAAAGAGCATTCTTTTCGTGTGGGG
CATACATCATCCACCCACTGATACTGAACAGACAAATTTGTACACAAGAACCGACACAAC
AACAAGCGTGATGACAGAAGACTTAAACAGGACTTTCAAACCGGTGATAGGGCCAAGGCC
CCTTGTTAACGGTCAGCTGGGAAGAATTAACTATTATTGGTCAGTATTAAAACCAGGCCA
GACATTGCGAGTAAGGTCCAATGGGAATCTAATTGCTCCATGGTATGGACACATTCTTTC
AGGAGGGAGCCATGGAAGAATCCTGAAGACCGATTTAAACAGTGGTAATTGCGTAGTGCA
ATGTCAGACTGAAAAAGGTGGCTTAAACAGTACGTTGCCATTCCACAATATCAGTAAATA
TGCATTTGGAACATGCCCCAAATATGTCAGAGTTAAAAGTCTCAAACTGGCAATCGGTCT
GAGGAACGTGCCTGCTAGATCAAGTAGAGGACTATTTGGAGCCATTGCTGGATTCATAGA
AGGAGGTTGGCCAGGACTAGTCGCTGGTTGGTATGGTTTCCAGCATTCAAATGATCAAGG
GGTTGGTATGGCTGCAGATAGGGATTCAACTCAAAAGGCAATTGATAAAATAACATCCAA
GGTGAATAATATAATCGACAAGATGAACAAACAATATGAAATTATTGATCATGAATTCAG
TGAGGTTGAAACTAGACTCAATATGATCAATAACAAGATTGATGACCAAATACAAGACGT
ATGGGCATATAATGCAGAGTTGCTAGTACTACTTGAAAATCAGAAAACACTCGATGAGCA
TGACGCGAACGTGAACAATCTATATAACAAGGTGAGGAGGGCACTGGGCTCCAATGCGAT
GGAAGATGGGAAAGGCTGTTTCGAGCTATACCATAAATGTGATAACCAATGCATGGAGAC
AATTCGGAACGGGACCTATAATAGGAGAAAGTATAAAGAGGAATCAAGACTAGAAAGGCA
GAAAATAGAAGGGGTCAAGTTGGAATCTGAGGGAACTTACAAAATCCTTACCATTTATTC
GACTGTTGCCTCATCTCTTGTACTTGCAATGGGGTTTGCTGCCTTCTTGTTCTGGGCCAT
GTCCAATGGGTCTTGCAGGTGCAACATTTGTATATAAGTAGCAAAAACACCCTTGTTTCT
ACT
