# Supplementary material for: A global phylogenetic analysis in order to determine the host species and geography dependent features present in the evolution of avian H9N2 influenza hemagglutinin
Source: PeerJ. 2014 Oct 30;2:e655. doi: 10.7717/peerj.655 (PMC4217197; doi:10.7717/peerj.655)
Supplement: Supplemental Information 5 — There are two directories one for the protein sequences and a second for the nucleotide sequences. There are also two MEGA files that include the nucleotide alignment (.mas file) and the phylogenetic trees (.mts file). [file peerj-02-655-s005.zip › Raw Nucleotide Data/US1.fasta]

>gi|66733544|gb|DQ067444.1| Influenza A virus (A/turkey/Wisconsin/66(H9N2)) hemagglutinin (HA) gene, complete cds
AGCAAAAGCAGGGGAATAACATAGCCAATCAAGATGGAAACAAAAGCAATAATTGCTGCA
CTGCTAATGGTAACAGCAGCCAATGCTGATAAAATCTGCATTGGCTATCAATCAACAAAC
TCCACCGAAACTGTCGACACACTAACAGAGAGCAATGTTCCTGTAACACACACTAAAGAA
TTGCTCCACACAGAACACAATGGGGTGTTGTGTGCAACTGATCTAGGACATCCCCTCATT
CTAGACACCTGCACTATTGAAGGACTAATCTATGGAAATCCTTCCTGTGACATACTACTA
GGAGGAAAAGAATGGTCCTACATCGTTGAAAGGTCGTCAGCCGTCAATGGAATGTGTTAC
CCAGGGAATGTAGAGAACCTAGAAGAGCTTAGGTCACTTTTCAGTTCTGCAAAATCTTAC
AAAAGAATCCAAATCTTTCCAGATAAAACTTGGAATGTAACATACAGCGGAACAAGCAGA
GCATGCTCAAATTCATTCTATAGGAGCATGAGATGGCTGACCCACAAGAGTAATTCCTAC
CCTTTTCAGAACGCTCATTACACCAACAATGAGAGGGAGAACATTCTTTTCATGTGGGGC
ATACACCATCCACCTACCGACACAGAACAGACAGACTTATACAAGAATGCCGATACAACA
ACAAGTGTGACAACAGAAGATATAAATCGCACTTTCAAACCAGTAATAGGGCCAAGGCCC
CTTGTCAACGGCCAGCAGGGAAGAATCGATTACTATTGGTCTGTATTAAAACCTGGGCAG
ACTTTGAGAATAAGGTCCAATGGAAATCTAATTGCCCCTTGGTATGGACATGTTCTTACG
GGAGAGAGCCATGGAAGAATCCTAAAGACTGATTTGAACAATGGTAATTGTGTGGTACAA
TGTCAGACTGAAAAAGGAGGACTCAATACAACCTTGCCATTTCACAATATTAGCAAATAT
GCATTTGGGAATTGTCCTAAGTATGTTGGAGTGAAAAGTCTCAAATTGGCAGTTGGTTTA
AGGAATGTGCCTGCTGTATCTAGTAGAGGACTGTTCGGAGCAATAGCTGGGTTCATAGAG
GGAGGTTGGCCAGGGCTAGTGGCCGGATGGTATGGTTTTCAACATTCAAACGATCAGGGA
GTTGGGATGGCCGCAGACAAGGGATCTACCCAAAAAGCAATCGATAAAATAACATCAAAA
GTGAACAACATAATCGATAAAATGAACAAGCAATATGAGGTCATTGATCATGAATTCAAT
GAGCTTGAGGCCAGGCTGAACATGATCAACAACAAAATTGATGATCAGATTCAAGACATT
TGGGCTTATAATGCAGAGTTGCTGGTCTTGCTTGAAAACCAGAAAACTCTAGATGAGCAT
GATGCAAATGTGAACAACCTATACAACAAAGTGAAAAGAGCCTTGGGTTCCAATGCTGTA
GAGGATGGAAACGGATGCTTTGAACTGTACCACAAATGTGATGATCAATGCATGGAAACA
ATCAGAAATGGAACCTACGACAGGCAGAAATACCAAGAAGAATCAAGATTAGAAAGGCAG
AAAATAGAAGGGGTAAAGCTGGAATCTGAGGGCACTTACAAGATCCTCACCATTTATTCG
ACTGTCGCCTCATCTCTTGTGCTTGCAATGGGGTTTGCTGCCTTCCTATTCTGGGCCATG
TCCAATGGCTCTTGCAGATGCAACATTTGTATATAATTAGCAAAAACACCCTTGTTTCTA
CT
>gi|433680266|gb|CY130054.1| Influenza A virus (A/turkey/Wisconsin/1/1966(H9N2)) hemagglutinin (HA) gene, complete cds
GGAACAACATAGCCAATCAAGATGGAAACAAAAGCAATAATTGCTGCACTGCTAATGGTA
ACAGCAGCCAATGCTGATAAAATCTGCATTGGCTATCAATCAACAAACTCCACCGAAACT
GTCGACACACTAACAGAGAGCAATGTTCCTGTAACACACACTAAAGAATTGCTCCACACA
GAACACAATGGGATGTTGTGTGCAACTGATCTAGGACATCCCCTCATTCTAGACACCTGC
ACTATTGAAGGACTAATCTATGGAAATCCTTCCTGTGACATACTACTAGGAGGAAAAGAA
TGGTCCTACATCGTTGAAAGGTCGTCAGCCGTCAATGGAATGTGTTACCCAGGGAATGTA
GAGAACCTAGAAGAGCTTAGGTCACTTTTCAGTTCTGCAAAATCTTACAAAAGAATCCAA
ATCTTTCCAGATAAAACTTGGAATGTAACATACAGCGGAACAAGCAGAGCATGCTCAAAT
TCATTCTATAGGAGCATGAGATGGCTGACCCACAAGAGTAATTCCTACCCTTTTCAGAAC
GCTCATTACACCAACAATGAGAGGGAGAACATTCTTTTCATGTGGGGCATACACCATCCA
CCTACCGACACAGAACAGACAGACTTATACAAGAAGGCCGATACAACAACAAGTGTGACA
ACAGAAGATATAAATCGCACTTTCAAACCAGTAATAGGGCCAAGGCCCCTTGTCAACGGC
CAGCAGGGAAGAATCGATTACTATTGGTCTGTACTAAAACCTGGGCAGACTTTGAGAATA
GGGTCCAATGGAAATCTAATTGCCCCTTGGTATGGACATGTTCTTACGGGAGAGAGCCAT
GGAAGAATCCTAAAGACTGATTTGAACAATGGTAATTGTGTGGTACAATGTCAGACTGAA
AAAGGAGGACTCAATACAACCTTGCCATTTCACAATATTAGCAAATATGCATTTGGGAAT
TGTCCTAAGTATGTTGGAGTGAAAAGTCTCAAATTGGCAGTTGGTTTAAGGAATGTGCCT
GCTGTATCTAGTAGAGGACTGTTCGGAGCAATAGCTGGGTTCATAGAGGGAGGTTGGCCA
GGGCTAGTGGCCGGATGGTATGGTTTTCAACATTCAAACGATCAGGGAGTTGGGATGGCC
GCAGACAAGGGATCTACCCAAAAAGCAATCGATAAAATAACATCAAAAGTGAACAACATA
ATCGATAAAATGAACAAGCAATATGAGGTCATTGATCATGAATTCAATGAGCTTGAGGCC
AGGCTGAACATGATCAACAACAAAATTGATGATCAGATTCAAGACATTTGGGCTTATAAT
GCAGAGTTGCTGGTCTTGCTTGAAAACCAGAAAACTCTAGATGAGCATGATGCAAATGTG
AACAACCTATACAACAAAGTGAAAAGAGCTTTGGGTTCCAATGCTGTAGAGGATGGAAAC
GGATGCTTTGAACTGTACCACAAATGTGATGATCAATGCATGGAAACAATCAGAAATGGA
ACCTACGACAGGCAGAAATACCAAGAAGAATCAAGATTAGAAAGGCAGAAAATAGAAGGG
GTAAAGCTGGAATCTGAGGGCACTTACAAGATCCTCACCATTTATTCGACTGTCGCCTCA
TCTCTTGTGCTTGCAATGGGGTTTGCTGCCTTCCTATTCTGGGCCATGTCCAATGGCTCT
TGCAGATGCAACATTTGTATATAATTAGCAAAAACAC
>gi|326698659|gb|CY087824.1| Influenza A virus (A/turkey/Wisconsin/1/1966(H9N2)) hemagglutinin (HA) gene, complete cds
GGAACAACATAGCCAATCAAGATGGAAACAAAAGCAATAATTGCTGCACTGCTAATGGTA
ACAGCAGCCAATGCTGATAAAATCTGCATTGGCTATCAATCAACAAACTCCACCGAAACT
GTCGACACACTAACAGAGAGCAATGTTCCTGTAACACACACTAAAGAATTGCTCCACACA
GAACACAATGGGATGTTGTGTGCAACTGATCTAGGACATCCCCTCATTCTAGACACCTGC
ACTATTGAAGGACTAATCTATGGAAATCCTTCCTGTGACATACTACTAGGAGGAAAAGAA
TGGTCCTACATCGTTGAAAGGTCGTCAGCCGTCAATGGAATGTGTTACCCAGGGAATGTA
GAGAACCTAGAAGAGCTTAGGTCACTTTTCAGTTCTGCAAAATCTTACAAAAGAATCCAA
ATCTTTCCAGATAAAACTTGGAATGTAACATACAGCGGAACAAGCAGAGCATGCTCAAAT
TCATTCTATAGGAGCATGAGATGGCTGACCCACAAGAGTAATTCCTACCCTTTTCAGAAC
GCTCATTACACCAACAATGAGAGGGAGAACATTCTTTTCATGTGGGGCATACACCATCCA
CCTACCGACACAGAACAGACAGACTTATACAAGAAGGCCGATACAACAACAAGTGTGACA
ACAGAAGATATAAATCGCACTTTCAAACCAGTAATAGGGCCAAGGCCCCTTGTCAACGGC
CAGCAGGGAAGAATCGATTACTATTGGTCTGTACTAAAACCTGGGCAGACTTTGAGAATA
AGGTCCAATGGAAATCTAATTGCCCCTTGGTATGGACATGTTCTTACGGGAGAGAGCCAT
GGAAGAATCCTAAAGACTGATTTGAACAATGGTAATTGTGTGGTACAATGTCAGACTGAA
AAAGGAGGACTCAATACAACCTTGCCATTTCACAATATTAGCAAATATGCATTTGGGAAT
TGTCCTAAGTATGTTGGAGTGAAAAGTCTCAAATTGGCAGTTGGTTTAAGGAATGTGCCT
GCTGTATCTAGTAGAGGACTGTTCGGAGCAAAAGCAGGGTTCATAGAGGGAGGTTGGCCA
GGGCTAGTGGCCGGATGGTATGGTTTTCAACATTCAAACGATCAGGGAGTTGGGATGGCC
GCAGACAAGGGATCTACCCAAAAAGCAATCGATAAAATAACATCAAAAGTGAACAACATA
ATCGATAAAATGAACAAGCAATATGAGGTCATTGATCATGAATTCAATGAGCTTGAGGCC
AGGCTGAACATGATCAACAACAAAATTGATGATCAGATTCAAGACATTTGGGCTTATAAT
GCAGAGTTGCTGGTCTTGCTTGAAAACCAGAAAACTCTAGATGAGCATGATGCAAATGTG
AACAACCTATACAACAAAGTGAAAAGAGCCTTGGGTTCCAATGCTGTAGAGGATGGAAAC
GGATGCTTTGAACTGTACCACAAATGTGATGATCAATGCATGGAAACAATCAGAAATGGA
ACCTACGACAGGCAGAAATACCAAGAAGAATCAAGATTAGAAAGGCAGAAAATAGAAGGG
GTAAAGCTGGAATCTGAGGGCACTTACAAGATCCTCACCATTTATTCGACTGTCGCCTCA
TCTCTTGTGCTTGCAATGGGGTTTGCTGCCTTCCTATTCTGGGCCATGTCCAATGGCTCT
TGCAGATGCAACATTTGTATATAATTAGCAAAAACAC
>gi|115278245|gb|CY014663.1| Influenza A virus (A/turkey/Wisconsin/1/1966(H9N2)) segment 4, complete sequence
AGCAAAAGCAGGGGAATAACATAGCCAATCAAGATGGAAACAAAAGCAATAATTGCTGCA
CTGCTAATGGTAACAGCAGCCAATGCTGATAAAATCTGCATTGGCTATCAATCAACAAAC
TCCACCGAAACTGTCGACACACTAACAGAGAGCAATGTTCCTGTAACACACACTAAAGAA
TTGCTCCACACAGAACACAATGGGATGTTGTGTGCAACTGATCTAGGACATCCCCTCATT
CTAGACACCTGCACTATTGAAGGACTAATCTATGGAAATCCTTCCTGTGACATACTACTA
GGAGGAAAAGAATGGTCCTACATCGTTGAAAGGTCGTCAGCCGTCAATGGAATGTGTTAC
CCAGGGAATGTAGAGAACCTAGAAGAGCTTAGGTCACTTTTCAGTTCTGCAAAATCTTAC
AAAAGAATCCAAATCTTTCCAGATAAAACTTGGAATGTAACATACAGCGGAACAAGCAGA
GCATGCTCAAATTCATTCTATAGGAGCATGAGATGGCTGACCCACAATAGTAATTCCTAC
CCTTTTCAGAACGCTCATTACACCAACAATGAGAGGGAGAACATTCTTTTCATGTGGGGC
ATACACCATCCACCTACCGACACAGAACAGACAGACTTATACAAGAAGGCCGATACAACA
ACAAGTGTGACAACAGAAGATATAAATCGCACTTTCAAACCAGTAATAGGGCCAAGGCCC
CTTGTCAACGGCCAGCAGGGAAGAATCGATTACTATTGGTCTGTACTAAAACCTGGGCAG
ACTTTGAGAATAAGGTCCAATGGAAATCTAATTGCCCCTTGGTATGGACATGTTCTTACG
GGAGAGAGCCATGGAAGAATCCTAAAGACTGATTTGAACAATGGTAATTGTGTGGTACAA
TGTCAGACTGAAAAAGGAGGACTCAATACAACCTTGCCATTTCACAATATTAGCAAATAT
GCATTTGGGAATTGTCCTAAGTATGTTGGAGTGAAAAGTCTCAAATTGGCAGTTGGTTTA
AGGAATGTGCCTGCTGTATCTAGTAGAGGACTGTTCGGAGCAATAGCTGGGTTCATAGAG
GGAGGTTGGCCAGGGCTAGTGGCCGGATGGTATGGTTTTCAACATTCAAACGATCAGGGA
GTTGGGATGGCCGCAGACAAGGGATCTACCCAAAAAGCAATCGATAAAATAACATCAAAA
GTGAACAACATAATCGATAAAATGAACAAGCAATATGAGGTCATTGATCATGAATTCAAT
GAGCTTGAGGCCAGGCTGAACATGATCAACAACAAAATTGATGATCAGATTCAAGACATT
TGGGCTTATAATGCAGAGTTGCTGGTCTTGCTTGAAAACCAGAAAACTCTAGATGAGCAT
GATGCAAATGTGAACAACCTATACAACAAAGTGAAAAGAGCCTTGGGTTCCAATGCTGTA
GAGGATGGAAACGGATGCTTTGAACTGTACCACAAATGTGATGATCAATGCATGGAAACA
ATCAGAAATGGAACCTACGACAGGCAGAAATACCAAGAAGAATCAAGATTAGAAAGGCAG
AAAATAGAAGGGGTAAAGCTGGAATCTGAGGGCACTTACAAGATCCTCACCATTTATTCG
ACTGTCGCCTCATCTCTTGTGCTTGCAATGGGGTTTGCTGCCTTCCTATTCTGGGCCATG
TCCAATGGCTCTTGCAGATGCAACATTTGTATATAATTAGCAAAAACACCCTTGTTTCTA
CT
