# Supplementary material for: A global phylogenetic analysis in order to determine the host species and geography dependent features present in the evolution of avian H9N2 influenza hemagglutinin
Source: PeerJ. 2014 Oct 30;2:e655. doi: 10.7717/peerj.655 (PMC4217197; doi:10.7717/peerj.655)
Supplement: Supplemental Information 5 — There are two directories one for the protein sequences and a second for the nucleotide sequences. There are also two MEGA files that include the nucleotide alignment (.mas file) and the phylogenetic trees (.mts file). [file peerj-02-655-s005.zip › Raw Nucleotide Data/US10.fasta]

>gi|498921735|gb|CY146513.1| Influenza A virus (A/mallard/Arkansas/AI09-5649/2009(H9N2)) hemagglutinin (HA) gene, complete cds
ATGGAGGCAACAATACTAATAACTATACTATTAACGGTAGCAACAAGCAGCGCAGATAAA
ATTTGCATCGGTTACCAGTCGACAAACTCCACGGAAACTGTTGATACGCTAATAGAGACC
AATGTCCCTGTGACACACACCAAAGAATTGCTCCACACAGAACACAATGGAATGCTGTGT
GCAACAAATTTGGGCCATCCTCTCATTCTAGACACTTGCACTATCGAAGGGCTGGTCTAT
GGCAATCCTTCCTGTGATCTACTACTGGGAGGGAAAGAATGGTCCTACATTGTCGAAAGG
TCGTCAGCTGTAAATGGAATGTGTTACCCTGGGAATGTAGAAAACCTAGAGGAACTCAGA
TCTTTTTTCAGTTCCGCCAACTCCTATCAAAGAATCCAGATCTTCCCAGACACAATCTGG
AATGTGACCTACAGTGGAACAAGCAAAGCATGTTCGAACTCATTCTACAGGAGTATGAGG
TGGTTGACTCACAAGAGCAATACTTACCCTGTTCAAGACGCCCAATACACAAACAATGAG
GGGAAGAATATTCTCTTCATGTGGGGCATACACCACCCACCTACTGACACTGAACAGACA
AATTTATACAAAAAGACCGACACAACAACAAGTGTAACAACAGAGGATATAAATAGAACT
TTCAAACCAGTGATTGGGCCAAGGCCTCTTGTTAATGGTCAGCAGGGGAGAATTGATTAC
TATTGGTCAGTACTAAAACCGGGTCAGACATTGCGAGTGAGATCTAATGGAAATCTAATC
GCCCCATGGTATGGACACATCCTTTCAGGAGAGAGCCATGGAAGAATCCTGAAGACTGAT
TTGAACAGTGGAAATTGCATAGTGCAATGTCAAACTGAAAAGGGAGGTTTAAATACGACT
CTGCCATTTCACAATATCAGCAAATATGCATTTGGAAACTGCCCCAAATATGTTGGGGTA
AAGAGTCTCAAATTAGCAGTCGGTCTGAGAAATGTACCTGCCGTATCAGATAGAGGACTA
TTTGGTGCTATAGCTGGATTCATAGAAGGAGGTTGGCCAGGACTAGTTGCTGGCTGGTAT
GGTTTCCAGCATTCAAATGATCAAGGAGTCGGAATGGCTGCAGACAGGGAATCAACCCAA
GAGGCAGTTGACAAAATAACATCTAAGGTGAATAATATAATCGATAAAATGAACAAACAG
TACGAAATCATTGACCATGAGTTCAGTGAAATTGAAGCCAGATTAAATATGATCAATAAT
AAGATAGATGACCAAATACAGGACATCTGGGCATACAATGCGGAATTGCTGGTACTACTC
GAAAATCAGAAAACACTCGATGAGCATGACGCGAACGTGAACAATCTATATAATAAAGTG
AAGAGGGCACTAGGTTCTAATGCGGTGGAAGATGGAAATGGATGTTTCGAATTATACCAC
AAATGTGATGACCAATGCATGGAAACAATTAGGAACGGAACCTACGACAGGCAAAAGTAC
CAAGAAGAATCAAAATTAGAAAGGCAGAAAATTGAGGGAGTAAAGCTGGAATCTGATGGG
ACTTACAAAATACTCACCATTTATTCGACTGTCGCCTCATCTCTCGTACTTGCAATGGGG
TTTGCTGCCTTCTTGTTCTGGGCCATGTCTAATGGATCTTGCAGATGCAACATTTGTATA
TAA
>gi|444337988|gb|CY133633.1| Influenza A virus (A/northern shoveler/Arkansas/11OS386/2011(H9N2)) hemagglutinin (HA) gene, complete cds
ATGGAGGCAACAATACTAATAACTATACTATTAACGGTAGCAACAAGCAGCGCAGATAAA
ATTTGCATCGGTTACCAGTCGACAAACTCCACGGAAACTGTTGATACGCTAATAGAGACC
AATGTCCCTGTGACACACACCAAAGAATTGCTCCACACAGAACACAATGGAATGCTGTGT
GCAACAAATTTGGGCCATCCTCTCATTCTAGACACCTGCACTATCGAAGGGCTGGTCTAT
GGCAATCCTTCCTGTGATCCACTACTGGGAGGGAAAGAATGGTCCTACATTGTCGAAAGG
TCGTCAGCTGTAAATGGAATGTGTTACCCTGGGAATGTAGAAAACCTAGAGGAACTCAGA
TCTTTTTTCAGTTCCGCCAACTCCTATCAAAGAATCCAGATCTTCCCAGACACAATCTGG
AATGTGACCTACAGTGGAACAAGCAAAGCATGTTCGAACTCATTCTACAGGAGTATGAGG
TGGTTGACTCACAAGAGCAATACTTACCCTGTTCAAGACGCCCAATACACAAACAATGAG
GGGAAGAATATTCTCTTCATGTGGGGCATACACCACCCACCTACTGACACTGAACAGACA
AATTTATACAAAAAGACCGACACAACAACAAGTGTAACAACAGAGGATATAAATAGAACT
TTCAAACCAGTGATTGGGCCAAGGCCTCTTGTCAATGGTCAGCAGGGGAGAATTGATTAC
TATTGGTCAGTACTAAAACCGGGTCAGACATTGCGAGTGAGATCTAATGGAAATCTAATC
GCCCCATGGTATGGACACATCCTTTCAGGAGAGAGCCATGGAAGAATCCTGAAGACTGAT
TTGAACAGTGGAAATTGCATAGTGCAATGCCAAACTGAAAAGGGAGGTTTAAATACGACT
CTGCCATTTCACAATATCAGCAAATATGCATTTGGAAACTGCCCCAAATATGTTGGGGTA
AAGAGTCTCAAATTAGCAGTCGGTCTGAGAAATGTACCTGCCGTATCAGATAGAGGGCTA
TTTGGTGCTATAGCTGGATTCATAGAAGGAGGTTGGCCAGGACTAGTTGCTGGCTGGTAT
GGTTTCCAGCATTCAAATGATCAGGGAGTCGGAATGGCTGCAGACAGGGAATCAACCCAA
GAGGCAGTTGACAAAATAACATCTAAGGTGAATAATATAATCGATAAAATGAACAAACAG
TACGAAATCATTGATCATGAGTTCAGTGAAATTGAAGCCAGATTAAATATGATCAATAAT
AAGATAGATGACCAAATACAGGACATCTGGGCATACAATGCGGAATTGCTGGTACTACTC
GAAAATCAGAAAACACTCGATGAGCATGACGCGAACGTGAACAATCTATATAATAAAGTG
AAGAGGGCACTGGGTTCTAATGCGGTAGAAGATGGAAATGGATGTTTCGAATTATACCAC
AAATGTGATGACCAATGCATGGAAACAATTAGGAACGGAACCTACGACAGGCAAAAGTAC
CAAGAAGAATCAAAATTAGAAAGGCAGAAAATTGAGGGAGTAAAGCTGGAATCTGATGGG
ACTTACAAAATACTCACCATTTATTCGACTGTCGCCTCATCTCTCGTACTTGCAATGGGG
TTTGCTGCCTTCTTGTTCTGGGCCATGTCTAATGGATCTTGCAGATGCAACATTTGTATA
TAA
