# Supplementary material for: A global phylogenetic analysis in order to determine the host species and geography dependent features present in the evolution of avian H9N2 influenza hemagglutinin
Source: PeerJ. 2014 Oct 30;2:e655. doi: 10.7717/peerj.655 (PMC4217197; doi:10.7717/peerj.655)
Supplement: Supplemental Information 5 — There are two directories one for the protein sequences and a second for the nucleotide sequences. There are also two MEGA files that include the nucleotide alignment (.mas file) and the phylogenetic trees (.mts file). [file peerj-02-655-s005.zip › Raw Nucleotide Data/US2.fasta]

>gi|513130499|gb|KF188274.1| Influenza A virus (A/turkey/Texas/2/1981(H9N2)) segment 4 hemagglutinin (HA) gene, complete cds
ATGGAAACAACAACACTAATAGCTATACTGCTAATGGTAACAGCAAGCAATGCAGATAAA
ATCTGCATAGGCTACCAGTCAACAAATTCCACAGAAACTGTTGATACGCTAATAGAAAAC
AATGTTCCTGTGACACATACCAAAGAATTGCTCCACACAGAGCACAATGGAATGCTGTGT
GCAACAAATCTGGGACATCCTCTCATTCTAGACACCTGTACTATCGAAGGGCTGGTCTAT
GGCAATCCTTCTTGTGATCTGCTATTGGGAGGGAAAGAATGGTCCTACATTGTCGAGAGA
TCATCGGCTGTCAATGGAATGTGTTACCCTGGAAATGTAGAAAATCTGGAAGAACTCAGG
TCCTTTTTCAGTTCCGCTAATTCCTATCAAAGAATCCAGATCTTTCCAGACACAATCTGG
AATGTGACTTACAGTGGAACAAGCAAAGCATGTTCGAATTCATTTTACAGGAGTATGAGA
TGGCTGACTCACAAGAGCAATTCTTACCCCTTTCAAGACGCCCAATACACCAACAATGAG
GGGAAGAACATTCTCTTCATGTGGGGTATACACCATCCACCTACTGATACCGAACAGACA
AATTTATACAAAAAGGCTGATACAACAACAAGTGTGACAACAGAAGATATAAATCGAACT
TTCAAGCCAGTGATAGGGCCAAGGCCCCTTGTCAATGGGCAGCAGGGGAGAATTGACTAT
TATTGGTCAGTATTAAAACCAGGTCAAACGTTGCGAGTGAGATCCAATGGGAATCTAATT
GCCCCATGGTATGGTCACATTCTTTCAGGAGAAAGCCATGGAAGAATCTTGAAGACTGAT
TTGAGCAGTGGCAACTGCGTAGTGCAGTGTCAGACTGAGAAAGGTGGCCTAAATACGACC
TTGCCGTTTCACAATGTCAGCAAATATGCATTTGGGAATTGCCCCAAATACGTTGGAGTA
AAGAGTCTCAAACTGGCAGTCGGTTTAAGGAATGTACCTGCTGTATCGGATAGAGGGCTG
TTGGGTGCTATAGCTGGATTCATAGAAGGAGGTTGGCCAGGGCTAGTTGCTGGCTGGTAT
GGGTTCCAGCATTCAAATGACCAAGGAACTGGAATGGCTGCAGATAGGGAATCAACTCAA
GAAGCAGTTGACAAAATAACATCCAAAGTGAATAATATAATAGACAAAATGAACAAGCAA
TATGAGATCATTGATCATGAATTCAGTGAAATTGAAGCCAGGCTCAATATGATCAACAAC
AAGATTGATGACCAAATACAAGACATTTGGGCATACAATGCAGAACTGCTAATACTGCTT
GAAAATCAGAAAACACTCGATGAACATGATGCGAATGTAAATAATCTATATAACAAGGTG
AAAAGAGCATTGGGCTCTAATGCAGTAGAAGATGGAAATGGATGCTTCGAATTGTACCAT
AAATGTGATGATCAATGCATGGAAACGATTAGAAACGGGACCTATGACAGGCAAAAGTAT
CAAGAGGAGTCAAAATTAGAAAGGCAGAAAATAGAAGGGGTAAAACTGGAATCTGAAGGA
ACTTACAAAATCCTCACCATTTATTCGACTGTCGCCTCATCTCTTGTGCTTGCAATGGGG
TTTGCTGCCTTTCTGTTCTGGGCCATGTCCAATGGATCTTGCAGATGCAACATTTGTATA
TAA
>gi|513130487|gb|KF188280.1| Influenza A virus (A/turkey/Texas/1/1981(H9N2)) segment 4 hemagglutinin (HA) gene, complete cds
ATGGAAACAACAACACTAATAGCTATACTGCTAATGGTAACAGCAAGCAATGCAGATAAA
ATCTGCATAGGCTACCAGTCAACAAATTCCACAGAAACTGTTGATACGCTAATAGAAAAC
AATGTTCCTGTGACACATACCAAAGAATTGCTCCACACAGAGCACAATGGAATGCTGTGT
GCAACAAATCTGGGACATCCTCTCATTCTAGACACCTGTACTATCGAAGGGCTGGTCTAT
GGCAATCCTTCTTGTGATCTGCTATTGGGAGGGAAAGAATGGTCCTACATTGTCGAGAGA
TCATCGGCTGTCAATGGAATGTGTTACCCTGGAAATGTAGAAAATCTGGAAGAACTCAGG
TCCTTTTTCAGTTCCGYTAATTCCTATCAAAGAATCCAGATCTTTCCAGACACAATCTGG
AATGTGACTTACAGTGGAACAAGCAAAGCATGTTCGAATTCATTTTACAGGAGTATGAGA
TGGCTGACTCACAAGAGCAATTCTTACCCCTTTCAAGACGCCCAATACACCAACAATGAG
GGGAAGAACATTCTCTTCATGTGGGGTATACACCATCCACCTACTGATACCGAACAGACA
AATTTATACAAAAAGGCTGATACAACAACAAGTGTGACAACAGAAGATATAAATCGAACT
TTCAAGCCAGTGATAGGGCCAAGGCCCCTTGTCAATGGGCAGCAGGGGAGAATTGACTAT
TATTGGTCAGTATTAAAACCAGGTCAAACGTTGCGAGTGAGATCCAATGGGAATCTAATT
GCCCCATGGTATGGTCACATTCTTTCAGGAGAAAGCCATGGAAGAATCTTGAAGACTGAT
TTGAGCAGTGGCAACTGCGTAGTGCAGTGTCAGACTGAGAAAGGTGGCCTAAATACGACC
TTGCCGTTTCACAATGTCAGCAAATATGCATTTGGGAATTGCCCCAAATACGTTGGAGTA
AAGAGTCTCAAACTGGCAGTCGGTTTAAGGAATGTACCTGCTGTATCGGATAGAGGGCTG
CTTGGTGCTATAGCTGGATTCATAGAAGGAGGTTGGCCAGGGCTAGTTGCTGGCTGGTAT
GGGTTCCAGCATTCAAATGACCAAGGAACTGGAATGGCTGCAGATAGGGAATCAACTCAA
GAAGCAGTTGACAAAATAACATCCAAAGTGAATAATATAATAGACAAAATGAACAAGCAA
TATGAGATCATTGATCATGAATTCAGTGAAATTGAAGCCAGGCTCAATATGATCAACAAC
AAGATTGATGACCAAATACAAGACATTTGGGCATACAATGCAGAACTGCTAGTACTGCTT
GAAAATCAGAAAACACTCGATGAACATGATGCGAATGTAAATAATCTATATAACAAGGTG
AAAAGAGCATTGGGCTCTAATGCAGTAGAAGATGGAAATGGATGCTTCGAATTGTACCAT
AAATGTGATGATCAATGCATGGAAACGATTAGAAACGGGACCTATGACAGGCAAAAGTAT
CAAGAGGAGTCAAAATTAGAAAGGCAGAAAATAGAAGGGGTAAAACTGGAATCTGAAGGA
ACTTACAAAATCCTCACCATTTATTCGACTGTCGCCTCATCTCTTGTGCTTGCAATGGGG
TTTGCTGCCTTTCTGTTCTGGGCCATGTCCAATGGATCTTGCAGATGCAACATTTGTATA
TAA
