# Supplementary material for: A global phylogenetic analysis in order to determine the host species and geography dependent features present in the evolution of avian H9N2 influenza hemagglutinin
Source: PeerJ. 2014 Oct 30;2:e655. doi: 10.7717/peerj.655 (PMC4217197; doi:10.7717/peerj.655)
Supplement: Supplemental Information 5 — There are two directories one for the protein sequences and a second for the nucleotide sequences. There are also two MEGA files that include the nucleotide alignment (.mas file) and the phylogenetic trees (.mts file). [file peerj-02-655-s005.zip › Raw Nucleotide Data/US3.fasta]

>gi|498917152|gb|CY144699.1| Influenza A virus (A/ruddy turnstone/New Jersey/AI06-539/2006(H9N2)) hemagglutinin (HA) gene, complete cds
ATGAAAACAATAGCACTAATAGCTATACTATTATCAACAACAGCAAGCAATGCAGACAAA
ATCTGCATCGGCTACCAGTCAACAAACTCCACGGAAACTGTTGATACACTAATAGAAAAC
AATGTTCCGGTGACCCATACCAAAGAATTGCTCCACACAGAGCACAATGGGATGCTGTGT
GCAACAACCCTGGGACACCCTCTTATTCTAGACACCTGCACTATAGAAGGATTGGTATAT
GGCAATCCTGCCTGTGATCTGCTACTAAGAGGAAAAGAATGGTCATACATTGTAGAAAGA
CCATCAGCTGTCAATGGGACGTGTTACCCTGGAAATGTAGAGAATTTGGAAGAACTCAGG
GCCCTCTTCAGTTCTGCTAATTCCTATCAAAGAATCCAGATCTTCCCAGACAGAATTTGG
AATGTGACTTACACTGGAACAAGCGCAGCATGTTCAAACACATTCTACAGGAATATGAGA
TGGCTGACACACAAGAGTAATTCTTATCCTGTTCAAGACGCCCAATACACTAACAATGAG
GGGAAGAACATTCTCTTCATGTGGGGCATACATCATCCACCTACTGACACTGAGCAGACA
AATTTGTACAAAAAATCTGACACAACAACAAGTGTGACAACAGAAGATATAAATCGAACT
TTCAAACCAGTTATAGGGCCAAGGCCCCTTGTCAAAGGTCAACAGGGGAGAATTGATTAT
TATTGGTCTGTACTAAAGCCAGGTCAGACATTGCGAGTGAGATCCAATGGGAATTTAATT
GCTCCATGGTATGGACACATCCTCTCAGGAGAAAGCCATGGGAGGATCCTGAAGACCGAT
TTGAACAGTGGCAACTGCATAGTACAGTGTCAAACTGAAAAAGGTGGTTTGAACACGACA
TTACCGTTCCAAAATGTCAGCAAATATGCATTTGGGAACTGCCCCAAATACGTTGGAGTG
AAGAGTCTCAAACTGGCAATCGGTCTGAGAAATGTGCCTGCTGCATCAGATAGGGGACTA
TTTGGTGCCATAGCTGGATTCATAGAAGGAGGTTGGCCAGGACTAGTTGCAGGCTGGTAC
GGTTTTCAGCATTCAAATGATCAGGGAGTCGGAATGGCTGCAGACAGAGATTCAACTCAA
GAGGCAGTTGACAAGATAACATCCAAAGTAAATAACATAATCGATAAAATGAACAAACAG
TATGAAATCATTGATCATGAATTCAATGAGATTGAAGCAAGACTCAGCATGATCAACAAC
AAGATTGACGACCAAATACAGGACATCTGGGCATACAATGCAGAATTACTAGTACTGCTT
GAAAATCAGAAAACACTCGATGATCACGATGCAAATGTGAATAATCTTTATAAAAAGGTG
AAGAGAGCATTGGGTTCTAATGCAATGGAGGACGGAAATGGGTGTTTCGAATTGTATCAC
AAATGTGATGACCAATGCATGGAAACGATTAGGAACGGAACCTATGACAGGCAAAAGTAT
CAAGAAGAATCAAAACTAGAAAGGCAGAAAATAGAAGGGGTAAAACTGGAATCTGAGGGT
ACTTACAAGATTCTCACCATTTATTCGACTGTTGCCTCATCTCTTGTGCTTGCAATAGGG
TTTGCTGCCTTCCTTTTCTGGGCCATGTCCAATGGATCTTGCAGATGCAACGTTTGTATA
TAA
