# Supplementary material for: A global phylogenetic analysis in order to determine the host species and geography dependent features present in the evolution of avian H9N2 influenza hemagglutinin
Source: PeerJ. 2014 Oct 30;2:e655. doi: 10.7717/peerj.655 (PMC4217197; doi:10.7717/peerj.655)
Supplement: Supplemental Information 5 — There are two directories one for the protein sequences and a second for the nucleotide sequences. There are also two MEGA files that include the nucleotide alignment (.mas file) and the phylogenetic trees (.mts file). [file peerj-02-655-s005.zip › Raw Nucleotide Data/US4.fasta]

>gi|513130519|gb|KF188256.1| Influenza A virus (A/shorebird/Delaware Bay/163/2003(H9N2)) segment 4 hemagglutinin (HA) gene, complete cds
ATGGAAACAATAGCACTAATAGCTATACTATTATCAACAACAGCAAGCAATGCAGACAAA
ATCTGCATCGGCTACCAGTCAACAAACTCCACGGAAACTGTTGATACACTAATAGAAAAC
AATGTTCCGGTGACCCATACCAAAGAATTGCTCCACACAGAGCACAATGGGATGCTGTGT
GCAACAACCCTGGGACACCCTCTTATTCTAGACACCTGCACTATAGAAGGATTGGTATAT
GGCAATCCTGCCTGTGATCTGCTACTAAAAGGAAAAGAATGGTCATACATTGTAGAAAGA
CCATCAGCTGTCAATGGGACGTGTTACCCTGGAAATGTAGAGAATCTGGAAGAACTCAGG
GCCTTTTTCAGCTCTGCTAATTCCTATCAAAGAATCCAGATCTTCCCAGACAGAATTTGG
AATGTGACTTACACTGGAACAAGCGCAGCATGTTCAAACACATTCTACAGGAATATGAGA
TGGCTGACACACAAGAGTGATTCTTATCCTGTTCAAGACGCCCAATACACCAACAATGAG
GGAAAGAATATTCTCTTCATGTGGGGCATACATCATCCACCTACTGATACTGAGCAGACA
AATTTATATAAAAAATCTGACACAACAACAAGTGTGACAACAGAAGATATAAATCGAACT
TTCAAACCAGTGATAGGGCCAAGGCCCCTTGTCAAAGGTCAACAGGGGAGAATTGATTAT
TATTGGTCAGTACTAAAGCCAGGTCAGACATTGCGAGTGAGATCCAATGGGAATTTAATT
GCTCCATGGTATGGACACATCCTCTCAGGAGAAAGCCATGGGAGAATCCTGAAGACCGAT
TTGAACAGTGGCAACTGCATAGTACAGTGTCAAACTGAGAAAGGTGGTTTGAACACGACC
TTGCCGTTCCAAAATGTCAGCAAATATGCATTTGGGAACTGCCCCATATACGTTGGAGTG
AAGAGTCTCAAACTGGCAATCGGTCTGAGGAATGTGCCTGCTGCATCAGATAGGGGACTA
TTTGGTGCCATAGCTGGATTCATAGAGGGAGGTTGGCCAGGACTAGTTGCAGGCTGGTAC
GGTTTTCAGCATTCAAATGATCAGGGAGTCGGAATGGCTGCAGACAGAGATTCAACTCAA
GAGGCAGTTGACAAGATAACATCCAAAGTAAATAATATAATCGATAAAATGAACAAACAG
TATGAAATCATTGATCATGAATTCAATGAGATTGAAGCCAGACTCAGTATGATCAACAAC
AAGATTGACGACCAAATACAGGACATCTGGGCATACAATGCAGAATTACTAGTGCTGCTT
GAAAATCAGAAAACACTCGATGAGCATGATGCAAATGTGAATAATCTATATAAAAAAGTG
AAGAGAGCATTGGGTTCTAATGCAATGGAGGACGGAAATGGGTGCTTCGAATTGTATCAC
AAATGTGATGACCAATGCATGGAAACGATTAGGAACGGGACCTATGACAGGCAAAAGTAT
CAAGAAGAATCAAAACTAGAAAGGCAGAAAATAGAAGGGGTAAAACTGGAATCTGAGGGT
ACTTACAAGATTCTCACCATTTATTCGACTGTCGCCTCATCTCTTGTGCTTGCAATAGGG
TTTGCTGCCTTCCTTTTCTGGGCCATGTCCAATGGATCTTGCAGATGCAACGTTTGTATA
TAA
>gi|513130507|gb|KF188270.1| Influenza A virus (A/shorebird/Delaware Bay/277/1999(H9N2)) segment 4 hemagglutinin (HA) gene, complete cds
ATGGAAATAATAGCATTAATAGCTATACTGTTAGTGACAACAACAAGCAATGCAGATAAA
ATCTGCATTGGCTACCAGTCAACAAACTCCACAGAAACTGTTGACACACTGATAGAAAGC
AATGTTCCTGTGACACATACCAAAGAATTGCTCCACACAGAGCACAATGGGATGCTATGT
GCAACAAACCTGGGCCATCCCCTCATCCTAGACACCTGCACCATCGAAGGGCTGGTATAC
GGCAATCCTTCTTGTGATTTGCTACTGGGAGGAAAAGAATGGTCTTACATTGTCGAAAGA
TCATCAGCTGTTAGTGGGATATGTTACCCTGGAAATGTAGAAAATCTGGAGGAACTCAGG
TCTTTTTTCAGCTCTGCTAATTCCTACCAAAGAATCCAGATCTTTCCAGACAAAATTTGG
AATGTGACTTACAGTGGAACAAGCAAAGCATGTTCAGACACATTTTACAGAAATATGAGA
TGGCTGACACAAAAAAGAGACTCTTATCCTGTCCAGGATGCCCAATATACTAACAATGAG
GGAAAGAATATTCTCTTCATGTGGGGCATACATCACCCACCTACTGATACTGAGCAGACA
AATTTATACAAAAAAGCTGACACAACAACAAGTGTGACCACAGAAGATATCAATCGAACT
TTCAAACCAGTGATAGGACCAAGGCCTCATGTCAATGGCCAACAGGGGAGAATTGATTAT
TATTGGTCAATACTAAGGCCAGGTCAAACATTGCGGGTGAGATCCGATGGTAATTTAATT
GCCCCATGGTATGGACACATCCTCTCAGGAGAAAGCCACGGAAGGATTCTGAAGACCGAT
TTGAACAGTGGCAACTGCATGGTGCAATGTCAAACTGAGAAAGGTGGTTTGAACACGACC
TTGCCATTCCACAATGTCAGCAAATATGCATTTGGGAACTGCCCCAAATATGTTGGATTG
AAGAGTCTTAAATTGGCAGTCGGCCTTAGGAATGTGCCTGCTGCATCAGATAGAGGGCTG
TTTGGTGCCATAGCTGGATTCATAGAAGGAGGTTGGCCAGGACTAGTTGCAGGCTGGTAC
GGTTTTCAGCACTCAAATGATCAGGGGGTTGGAATGGCTGCAGACATGGAATCAACTCAA
GAAGCAGTTGACAAGATAACATCCAAAGTAAATAATATAATTGAGAAAATGAACAAGCAG
TATGRAATCATTGATCATGAATTCAGTGAGATTGAAGCCAGACTCAACATGATTAACAAC
AAGATTGATGATCAAATACAGGACATCTGGGCATACAATGCAGAATTACTAATACTGCTT
GAAAATCAGAAAACACTCGATGANCATGATGCAAATGTGAATAATCTATATAACAAAGTG
AAGAGAGCATTGGGTTCAAATGCAATAGAGGATGGAAATGGGTGCTTCGAATTGTACCAC
AAATGTGATGATCAATGCATGGAAACGATTAGAAACGGGACCTATGACAGGCAAAAGTAT
CAAGAAGAATCAAAACTAGAAAGGCAGAAAATAGAAGGGGTGAAACTGGAATCTGAGGGA
ACTTACAAGATTCTCACCATTTATTCGACTGTCGCCTCATCTATTGTGCTTGCAATGGGG
TTTGCTGCCTTTCTGTTCTGGGCCATGTCCAATGGATCTTGCAGATGCAACATTTGTATA
TAATTAGCAAAAACACCCTTGTTTCTACT
>gi|513130491|gb|KF188278.1| Influenza A virus (A/shorebird/Delaware Bay/286/2003(H9N2)) segment 4 hemagglutinin (HA) gene, complete cds
AGCAAAAGCAGGGGAATTTCACAACCAACCAAAATGGAAACAATAGCACTAATAGCTATA
CTATTATCAACAACAGCAAGCAATGCAGACAAAATCTGCATCGGCTACCAGTCAACAAAC
TCCACGGAAACTGTTGATACACTAATGGAAAACAATGTTCCGGTGACCCATACCAAAGAA
TTGCTCCACACAGAGCACAATGGGATGCTGTGTGCAACAACCCTGGGACACCCTCTTATT
CTAGACACCTGCACTATAGAAGGATTGGTATACGGCAATCCTGCCTGTGATCTGCTACTA
AAAGGAAAAGAATGGTCATACATTGTAGAAAGACCATCAGCTGTCAATGGGACGTGTTAC
CCTGGAAATGTAGAGAATCTGGAAGAACTCAGGGCCTTTTTCAGCTCTGCTAATTCCTAT
CAAAGAATCCAGATCTTCCCAGACAGAATTTGGAATGTGACTTACACTGGAACAAGCGCA
GCATGTTCAAACACATTCTACAGGAATATGAGATGGCTGACACACAAGAGTAATTCTTAT
CCTGTTCAAGACGCCCAATACACCAACAATGAGGGAAAGAATATTCTYTTCATGTGGGGC
ATACATCATCCACCTACTGATACTGAGCAGACAAATTTATATAAAAAATCTGACACAACA
ACAAGTGTGACAACAGAAGATATAAATCGAACTTTCAAACCAGTGATAGGGCCAAGGCCC
CTTGTCAAAGGTCAACAGGGGAGAATTGATTATTATTGGTCAGTACTAAAGCCAGGTCAG
ACATTGCGAGTGAGATCCAATGGGAATTTAATTGCTCCATGGTATGGACACATCCTCTCA
GGAGAAAGCCATGGGAGAATCCTGAAGACCGATTTGAACAGTGGCAACTGCATAGTACAG
TGTCAAACTGAGAAAGGTGGTTTGAACACGACCTTGCCGTTCCAAAATGTCAGCAAATAT
GCATTTGGGAACTGCCCCAAATACGTTGGAGTGAAGAGTCTCAAACTGGCAATCGGTCTG
AGGAATGTGCCTGCTGCATCAGATAGGGGACTATTTGGTGCCATAGCTGGATTCATAGAG
GGAGGTTGGCCAGGACTAGTTGCAGGCTGGTACGGTTTTCAGCATTCAAATGATCAGGGA
GTCGGAATGGCTGCAGACAGAGATTCAACTCAAGAGGCAGTTGACAAGATAACATCCAAA
GTAAATAATATAATCGATAAAATGAACAAACAGTATGAAATCATTGATCATGAATTCAAT
GAGATTGAAGCCAGACTCAGTATGATCAACAACAAGATTGACGACCAAATACAGGACATC
TGGGCATACAATGCAGAATTACTAGTGCTGCTTGAAAATCAGAAAACACTCGATGAGCAT
GATGCAAATGTGAATAATCTATATAAAAAGGTGAAGAGAGCATTGGGTTCTAATGCAATG
GAGGACGGAAATGGGTGCTTCGAATTGTATCACAAATGTGATGACCAATGCATGGAAACG
ATTAGGAACGGGACCTATGACAGGCAAAAGTATCAAGAAGAATCAAAACTAGAAAGGCAG
AAAATAGAAGGGGTAAAACTGGAATCTGAGGGTACTTACAAGATTCTCACCATTTATTCG
ACTGTCGCCTCATCTCTTGTGCTTGCAATAGGGTTTGCTGCCTTCCTTTTCTGGGCCATG
TCCAATGGATCTTGCAGATGCAACGTTTGTATATAATTAGCAAAAACACCCTTGTTTCTA
CT
>gi|513130429|gb|KF188333.1| Influenza A virus (A/shorebird/Delaware Bay/293/2003(H9N2)) segment 4 hemagglutinin (HA) gene, complete cds
ATGGAAACAATAGCACTAATAGCTATACTATTATCAACAACAGCAAGCAATGCAGACAAA
ATCTGCATCGGCTACCAGTCAACAAACTCCACGGAAACTGTTGATACACTAATAGAAAAC
AATGTTCCGGTGACCCATACCAAAGAATTGCTCCACACAGAGCACAATGGGATGCTGTGT
GCAACAACCCTGGGACACCCTCTTATTCTAGACACCTGCACTATAGAAGGATTGGTATAT
GGCAATCCTGCCTGTGATCTGCTACTAAAAGGAAAAGAATGGTCATACATTGTAGAAAGA
CCATCAGCTGTCAATGGGACGTGTTACCCTGGAAATGTAGAGAATCTGGAAGAACTCAGG
GCCTTTTTCAGCTCTGCTAATTCCTATCAAAGAATCCAGATCTTCCCAGACAGAATTTGG
AATGTGACTTACACTGGAACAAGCGCAGCATGTTCAAACACATTCTACAGGAATATGAGA
TGGCTGACACACAAGAGTGATTCTTATCCTGTTCAAGACGCCCAATACACCAACAATGAG
GGAAAGAATATTCTCTTCATGTGGGGCATACATCATCCACCTACTGATACTGAGCAGACA
AATTTATATAAAAAATCTGACACAACAACAAGTGTGACAACAGAAGATATAAATCGAACT
TTCAAACCAGTGATAGGGCCAAGGCCCCTTGTCAAAGGTCAACAGGGGAGAATTGATTAT
TATTGGTCAGTACTAAAGCCAGGTCAGACATTGCGAGTGAGATCCAATGGGAATTTAATT
GCTCCATGGTATGGACACATCCTCTCAGGAGAAAGCCATGGGAGAATCCTGAAGACCGAT
TTGAACAGTGGCAACTGCATAGTACAGTGTCAAACTGAGAAAGGTGGTTTGAACACGACC
TTGCCGTTCCAAAATGTCAGCAAATATGCATTTGGGAACTGCCCCAAATACGTTGGAGTG
AAGAGTCTCAAACTGGCAATCGGTCTGAGGAATGTGCCTGCTGCATCAGATAGGGGACTA
TTTGGTGCCATAGCTGGATTCATAGAGGGAGGTTGGCCAGGACTAGTTGCAGGCTGGTAC
GGTTTTCAGCACTCAAATGATCAGGGAGTCGGAATGGCTGCAGACAGAGATTCAACTCAA
GAGGCAGTTGACAAGATAACATCCAAAGTAAATAATATAATCGATAAAATGAACAAACAG
TATGAAATCATTGATCATGAATTCAATGAGATTGAAGCCAGACTCAGTATGATCAACAAC
AAGATTGACGACCAAATACAGGGCATCTGGGCATACAATGCAGAATTACTAGTGCTGCTT
GAAAATCAGAAAACACTCGATGAGCATGATGCAAATGTGAATAATCTATATAAAAAGGTG
AAGAGAGCATTAGGTTCTAATGCAATGGAGGACGGAAATGGGTGCTTCGAATTGTATCAC
AAATGTGATGACCAATGCATGGAAACGATTAGGAACGGGACCTATGACAGGCAAAAGTAT
CAAGAAGAATCAAAACTAGAAAGGCAGAAAATAGAAGGGGTAAAACTGGAATCTGAGGGT
ACTTACAAGATTCTCACCATTTATTCGACTGTCGCCTCATCTCTTGTGCTTGCAATAGGG
TTTGCTGCCTTCCTTTTCTGGGCCATGTCCAATGGATCTTGCAGATGCAACGTTTGTATA
TAA
>gi|513130381|gb|KF188373.1| Influenza A virus (A/shorebird/Delaware Bay/276/1999(H9N2)) segment 4 hemagglutinin (HA) gene, complete cds
ATGGAAATAATAGCATTAATAGCTATACTGTTAGTGACAACAACAAGCAATGCAGATAAA
ATCTGCATTGGCTACCAGTCAACAAACTCCACAGAAACTGTTGACACACTGATAGAAAGC
AATGTTCCTGTGACACATACCAAAGAATTGCTCCACACAGAGCACAATGGGATGCTATGT
GCAACAAACCTGGGCCATCCCCTCATCCTAGACACCTGCACCATCGAAGGGCTGGTATAC
GGCAATCCTTCTTGTGATTTGCTACTGGGAGGAAAAGAATGGTCTTACATTGTCGAAAGA
TCATCAGCTGTTAGTGGGATATGTTACCCTGGAAATGTAGAAAATCTGGAGGAACTCAGG
TCTTTTTTCAGCTCTGCTAATTCCTACCAAAGAATCCAGATCTTTCCAGACAAAATTTGG
AATGTGACTTACAGTGGAACAAGCAAAGCATGTTCAGACACATTTTACAGAAATATGAGA
TGGCTGACACAAAAAAGAGACTCTTATCCTGTCCAGGATGCCCAATATACTAACAATGAG
GGAAAGAATATTCTCTTCATGTGGGGCATACATCACCCACCTACTGATACTGAGCAGACA
AATTTATACAAAAAAGCTGACACAACAACAAGTGTGACCACAGAAGATATCAATCGAACT
TTCAAACCAGTGATAGGACCAAGGCCTCATGTCAATGGCCAACAGGGGAGAATTGATTAT
TATTGGTCAATACTAAGGCCAGGTCAAACATTGCGGGTGAGATCCGATGGTAATTTAATT
GCCCCATGGTATGGACACATCCTCTCAGGAGAAAGCCACGGAAGGATTCTGAAGACCGAT
TTGAACAGTGGCAACTGCATGGTGCAATGTCAAACTGAGAAAGGTGGTTTGAACACGACC
TTGCCATTCCACAATGTCAGCAAATATGCATTTGGGAACTGCCCCAAATATGTTGGATTG
AAGAGTCTTAAATTGGCAGTCGGCCTTAGGAATGTGCCTGCTGCATCAGATAGAGGGCTG
TTTGGTGCCATAGCTGGATTCATAGAAGGAGGTTGGCCAGGACTAGTTGCAGGCTGGTAC
GGTTTTCAGCACTCAAATGATCAGGGGGTTGGAATGGCTGCAGACATGGAATCAACTCAA
GAAGCAGTTGACAAGATAACATCCAAAGTAAATAATATAATTGAGAAAATGAACAAGCAG
TATGAAATCATTGATCATGAATTCAGTGAGATTGAAGCCAGACTCAACATGATTAACAAC
AAGATTGATGATCAAATACAGGACATCTGGGCATACAATGCAGAATTACTAATACTGCTT
GAAAATCAGAAAACACTCGATGAGCATGATGCAAATGTGAATAATCTATATAACAAAGTG
AAGAGAGCATTGGGTTCAAATGCAATAGAGGATGGAAATGGGTGCTTCGAATTGTACCAC
AAATGTGATGATCAATGCATGGAAACGATTAGAAACGGGACCTATGACAGGCAAAAGTAT
CAAGAAGAATCAAAACTAGAAAGGCAGAAAATAGAAGGGGTGAAACTGGAATCTGAGGGA
ACTTACAAGATTCTCACCATTTATTCGACTGTCGCCTCATCTATTGTGCTTGCAATGGGG
TTTGCTGCCTTTCTGTTCTGGGCCATGTCCAATGGATCTTGCAGATGCAACATTTGTATA
TAATTAGCAAAAACACCCTTGTTTCTACT
>gi|357396853|gb|CY102728.1| Influenza A virus (A/shorebird/Delaware Bay/127/2003(H9N2)) hemagglutinin (HA) gene, complete cds
GGAATTTCACAACCAACCAAAATGGAAACAATAGCACTAATAGCTATACTATTATCAGCA
ACAGCAAGCAATGCAGACAAAATCTGCATCGGCTACCAGTCAACAAACTCCACGGAAACT
GTTGACACACTAATAGAAAACAATGTTCCGGTGACCCATACCAAAGAATTGCTCCACACA
GAGCACAATGGGATGCTGTGTGCAACGACCCTGGGACACCCTCTTATTCTAGACACCTGC
ACTATAGAAGGATTGGTATACGGCAATCCTGCCTGTGATCTGCTACTAAAAGGAAAAGAA
TGGTCATACATTGTAGAAAGACCATCTGCTGTCAATGGGACGTGTTACCCTGGAAATGTA
GAGAATCTGGAAGAACTCAGGGCCTTTTTCAGCTCTGCTAATTCCTATCAAAGAATCCAG
ATCTTCCCAGACAGAATTTGGAATGTGACTTACACTGGAACAAGCGCAGCATGTTCAAAC
ACATTCTACAGGAATATGAGATGGCTGACACACAAGAGTAATTCTTATCCTGTTCAAGAC
GCCCAATACACCAACAATGAGGGAAAGAATATTCTCTTCATGTGGGGCATACATCATCCA
CCTACTGATACTGAGCAGACAAATTTATATAAAAAATCTGACACAACAACAAGTGTGACA
ACAGAAGATATAAATCGAACTTTCAAACCAGTGATAGGGCCAAGGCCCCTTGTCAAAGGT
CAACAGGGGAGAATTGATTATTATTGGTCAGTACTAAAGCCAGGTCAGACATTGCGAGTG
AGATCTAATGGGAATTTAATTGCTCCATGGTATGGACACATCCTCTCAGGAGAAAGCCAT
GGGAGAATCCTGAAGACCGATTTGAACAGTGGCAACTGCATAGTACAGTGTCAAACTGAG
AAAGGTGGTTTGAACACGACCTTGCCGTTCCAAAATGTCAGCAAATATGCATTTGGGAAC
TGCCCCAAATACGTTGGAGTGAAGAGTCTCAAACTGGCAATCGGTCTGAGGAATGTGCCT
GCTGCATCAGATAGGGGACTATTTGGTGCCATAGCTGGATTCATAGAGGGAGGTTGGCCA
GGACTAGTTGCAGGCTGGTACGGTTTTCAGCATTCAAATGATCAGGGAGTCGGAATGGCT
GCAGACAGAGATTCAACTCAAGAGGCAGTTGACAAGATAACATCCAAAGTAAATAATATA
ATCGATAAAATGAACAAACAATATGAAATCATTGATCATGAATTCAATGAGATTGAAGCC
AGACTCAGTATGATCAACAACAAGATTGACGACCAAATACAGGACATCTGGGCATACAAT
GCAGAATTACTAGTGCTGCTTGAAAATCAGAAAACACTCGATGAGCATGATGCAAATGTG
AATAATCTATATAAAAAGGTGAAGAGAGCATTGGGTTCTAATGCCATGGAGGACGGAAAT
GGGTGCTTTGAATTGTATCACAAATGTGATGACCAATGCATGGAAACGATTAGGAACGGG
ACCTATGACAGGCAAAAGTATCAAGAAGAATCAAAACTAGAAAGGCAGAAAATAGAAGGG
GTAAAACTGGAATCTGAGGGTACTTACAAGATTCTCACCATTTATTCGACTGTCGCCTCA
TCTCTTGTGCTTGCAATAGGGTTTGCTGCCTTCCTTTTCTGGGCCATGTCCAATGGATCT
TGCAGATGCAACGTTTGTATATAATTAGCAAAAACAC
>gi|498916607|gb|CY144483.1| Influenza A virus (A/ruddy turnstone/Delaware/AI03-114/2003(H9N2)) hemagglutinin (HA) gene, complete cds
GGAATTTCACAACCAACCAAAATGGAAACAATAGCACTAATAGCTATACTATTATCAACA
ACAGCAAGCAATGCAGACAAAATCTGCATCGGCTACCAGTCAACAAACTCCACGGAAACT
GTTGATACACTAATAGAAAACAATGTTCCGGTGACCCATACCAAAGAATTGCTCCACACA
GAGCACAATGGGATGCTGTGTGCAACAACCCTGGGACACCCTCTTATTCTAGACACCTGC
ACTATAGAAGGATTGGTATACGGCAATCCTGCCTGTGATCTGCTACTAAAAGGAAAAGAA
TGGTCATACATTGTAGAAAGACCATCAGCTGTCAATGGGACGTGTTACCCTGGAAATGTA
GAGAATCTGGAAGAACTCAGGGCCTTTTTCAGCTCTGCTAATTCCTATCAAAGAATCCAG
ATCTTCCCAGACAGAATTTGGAATGTGACTTACACTGGAACAAGCGCAGCATGTTCAAAC
ACATTCTACAGGAATATGAGATGGCTGACACACAAGAGTAATTCTTATCCTGTTCAAGAC
GCCCAATACACCAACAATGAGGGAAAGAATATTCTTTTCATGTGGGGCATACATCATCCA
CCTACTGATACTGAGCAGACAAATTTATATAAAAAATCTGACACAACAACAAGTGTGACA
ACAGAAGATATAAATCGAACTTTCAAACCAGTGATAGGGCCAAGGCCCCTTGTCAAAGGT
CAACAGGGGAGAATTGATTATTATTGGTCAGTACTAAAGCCAGGTCAGACATTGCGAGTG
AGATCCAATGGGAATTTAATTGCTCCATGGTATGGACACATCCTCTCAGGAGAAAGCCAT
GGGAGAATCCTAAAGACCGATTTGAACAGTGGCAACTGCATAGTACAGTGTCAAACTGAG
AAAGGTGGTTTGAACACGACCTTGCCGTTCCAAAATGTCAGCAAATATGCATTTGGGAAC
TGCCCCAAATACGTTGGAGTGAAGAGTCTCAAACTGGCAATCGGTCTGAGGAATGTGCCT
GCTGCATCAGATAGGGGACTATTTGGTGCCATAGCTGGATTCATAGAGGGAGGTTGGCCA
GGACTAGTTGCAGGCTGGTACGGTTTTCAGCATTCAAATGATCAGGGAGTCGGAATGGCT
GCAGACAGAGATTCAACTCAAGAGGCAGTTGACAAGATAACATCCAAAGTAAATAATATA
ATCGATAAAATGAACAAACAGTATGAAATCATTGATCATGAATTCAATGAGATTGAAGCC
AGACTCAGTGTGATCAACAACAAGATTGACGACCAAATACAGGACATCTGGGCATACAAT
GCAGAATTACTAGTGCTGCTTGAAAATCAGAAAACACTCGATGAGCATGATGCAAATGTG
AATAATCTATATAAAAAGGTGAAGAGAGCATTGGGTTCTAATGCAATGGAGGACGGAAAT
GGGTGCTTCGAATTGTATCACAAATGTGATGACCAATGCATGGAAACGATTAGGAACGGG
ACCTATGACAGGCAAAAGTATCAAGAAGAATCAAAACTAGAAAGGCAGAAAATAGAAGGG
GTAAAACTGGAATCTGAGGGTACTTACAAGATTCTCACCATTTATTCGACTGTCGCCTCA
TCTCTTGTGCTTGCAATAGGGTTTGCTGCCTTCCTTTTCTGGGCCATGTCCAATGGATCT
TGCAGATGCAACGTTTGTATATAATTAGCAAAAACAC
>gi|357397477|gb|CY102999.1| Influenza A virus (A/sanderling/Delaware Bay/449/2006(H9N2)) hemagglutinin (HA) gene, complete cds
ATGAAAACAATAGCACTAATAGCTATACTATTATCAACAACAGCAAGCAATGCAGACAAA
ATCTGCATCGGCTACCAGTCAACAAACTCCACGGAAACTGTTGATACACTAATAGAAAAC
AATGTTCCGGTGACCCATACCAAAGAATTGCTCCACACAGAGCACAATGGGATGCTGTGT
GCAACAACCCTGGGACACCCTCTTATTCTAGACACCTGCACTATAGAAGGATTGGTATAT
GGCAATCCTGCCTGTGATCTGCTACTAAGAGGAAAAGAATGGTCATACATTGTAGAAAGA
CCATCAGCTGTCAATGGGACGTGTTACCCTGGAAATGTAGAGAATTTGGAAGAACTCAGG
GCCCTCTTCAGTTCTGCTAATTCCTATCAAAGAATCCAGATCTTCCCAGACAGAATTTGG
AATGTGACTTACACTGGAACAAGCGCAGCATGTTCAAACACATTCTACAGGAATATGAGA
TGGCTGACACACAAGAGTAATTCTTATCCTGTTCAAGACGCCCAATACACTAACAATGAG
GGGAAGAACATTCTCTTCATGTGGGGCATACATCATCCACCTACTGACACTGAGCAGACA
AATTTGTACAAAAAATCTGACACAACAACAAGTGTGACAACAGAAGATATAAATCGAACT
TTCAAACCAGTTATAGGGCCAAGGCCCCTTGTCAAAGGTCAACAGGGGAGAATTGATTAT
TATTGGTCTGTACTAAAGCCAGGTCAGACATTGCGAGTGAGATCCAATGGGAATTTAATT
GCTCCATGGTATGGACACATCCTCTCAGGAGAAAGCCATGGGAGAATCCTGAAGACCGAT
TTGAACAGTGGCAACTGCATAGTACAGTGTCAAACTGAAAAAGGTGGTTTGAACACGACA
TTACCGTTCCAAAATGTCAGCAAATATGCATTTGGGAACTGCCCCAAATACGTTGGAGTG
AAGAGTCTCAAACTGGCAATCGGTCTGAGAAATGTGCCTGCTGCATCAGATAGGGGACTA
TTTGGTGCCATAGCTGGATTCATAGAAGGAGGTTGGCCAGGACTAGTTGCAGGCTGGTAC
GGTTTTCAGCATTCAAATGATCAGGGAGTCGGAATGGCTGCAGACAGAGATTCAACTCAA
GAGGCAGTTGACAAGATAACATCCAAAGTAAATAACATAATCGATAAAATGAACAAACAG
TATGAAATCATTGATCATGAATTCAATGAGATTGAAGCAAGACTCAGCATGATCAACAAC
AAGATTGACGACCAAATACAGGACATCTGGGCATACAATGCAGAATTACTAGTACTGCTT
GAAAATCAGAAAACACTCGATGAGCACGATGCAAATGTGAATAATCTTTATAAAAAGGTG
AAGAGAGCATTGGGTTCTAATGCAATGGAGGACGGAAATGGGTGTTTCGAATTGTATCAC
AAATGTGATGACCAATGCATGGAAACGATTAGGAACGGAACCTATGACAGGCAAAAGTAT
CAAGAAGAATCAAAACTAGAAAGGCAGAAAATAGAAGGGGTAAAACTGGAATCTGAGGGT
ACTTACAAGATTCTCACCATTTATTCGACTGTTGCCTCATCTCTTGTGCTTGCAATAGGG
TTTGCTGCCTTCCTTTTCTGGGCCATGTCCAATGGATCTTGCAGATGCAACGTTTGTATA
TAA
>gi|357380961|gb|CY101323.1| Influenza A virus (A/shorebird/Delaware Bay/73/2003(H9N2)) hemagglutinin (HA) gene, complete cds
GGAATTTCACAACCAACCAAAATGGAAACAATAGCACTAATAGCTATACTATTATCAGCA
ACAGCAAGCAATGCAGACAAAATCTGCATCGGCTACCAGTCAACAAACTCCACGGAAACT
GTTGACACACTAATAGAAAACAATGTTCCGGTGACCCATACCAAAGAATTGCTCCACACA
GAGCACAATGGGATGCTGTGTGCAACGACCCTGGGACACCCTCTTATTCTAGACACCTGC
ACTATAGAAGGATTGGTATACGGCAATCCTGCCTGTGATCTGCTACTAAAAGGAAAAGAA
TGGTCATACATTGTAGAAAGACCATCTGCTGTCAATGGGACGTGTTACCCTGGAAATGTA
GAGAATCTGGAAGAACTCAGGGCCTTTTTCAGCTCTGCTAATTCCTATCAAAGAATCCAG
ATCTTCCCAGACAGAATTTGGAATGTGACTTACACTGGAACAAGCGCAGCATGTTCAAAC
ACATTCTACAGGAATATGAGATGGCTGACACACAAGAGTAATTCTTATCCTGTTCAAGAC
GCCCAATACACCAACAATGAGGGAAAGAATATTCTCTTCATGTGGGGCATACATCATCCA
CCTACTGATACTGAGCAGACAAATTTATATAAAAAATCTGACACAACAACAAGTGTGACA
ACAGAAGATATAAATCGAACTTTCAAACCAGTGATAGGGCCAAGGCCCCTTGTCAAAGGT
CAACAGGGGAGAATTGATTATTATTGGTCAGTACTAAAGCCAGGTCAGACATTGCGAGTG
AGATCTAATGGGAATTTAATTGCTCCATGGTATGGACACATCCTCTCAGGAGAAAGCCAT
GGGAGAATCCTGAAGACCGATTTGAACAGTGGCAACTGCATAGTACAGTGTCAAACTGAG
AAAGGTGGTTTGAACACGACCTTGCCGTTCCAAAATGTCAGCAAATATGCATTTGGGAAC
TGCCCCAAATACGTTGGAGTGAAGAGTCTCAAACTGGCAATCGGTCTGAGGAATGTGCCT
GCTGCATCAGATAGGGGACTATTTGGTGCCATAGCTGGATTCATAGAGGGAGGTTGGCCA
GGACTAGTTGCAGGCTGGTACGGTTTTCAGCATTCAAATGATCAGGGAGTCGGAATGGCT
GCAGACAGAGATTCAACTCAAGAGGCAGTTGACAAGATAACATCCAAAGTAAATAATATA
ATCGATAAAATGAACAAACAATATGAAATCATTGATCATGAATTCAATGAGATTGAAGCC
AGACTCATTATGATCAACAACAAGATTGACGACCAAATACAGGACATCTGGGCATACAAT
GCAGAATTACTAGTGCTGCTTGAAAATCAGAAAACACTCGATGAGCATGATGCAAATGTG
AATAATCTATATAAAAAGGTGAAGAGAGCATTGGGTTCTAATGCCATGGAGGACGGAAAT
GGGTGCTTTGAATTGTATCACAAATGTGATGACCAATGCATGGAAACGATTAGGAACGGG
ACCTATGACAGGCAAAAGTATCAAGAAGAATCAAAACTAGAAAGGCAGAAAATAGAAGGG
GTAAAACTGGAATCTGAGGGTACTTACAAGATTCTCACCATTTATTCGACTGTCGCCTCA
TCTCTTGTGCTTGCAATAGGGTTTGCTGCCTTCCTTTTCTGGGCCATGTCCAATGGATCT
TGCAGATGCAACGTTTGTATATAATTAGCAAAAACAC
>gi|357396668|gb|CY102650.1| Influenza A virus (A/shorebird/Delaware Bay/113/2001(mixed)) hemagglutinin (HA) gene, complete cds
ATGATTGCAATCATTGTAATAGTGATACTGGTAACGGCCGGAAAGTCAGACAAGATCTGC
ATCGGATACCATGCCAACAATTCAACAACACAAGTGGATACGATATTGGAGAAAAATGTA
ACCGTCACACACTCTGTTGAGTTGCTGGAAAATCAAAAGGAAGAAAGATTCTGTCGGATT
TTGAACAAGGCCCCACTTGACCTAAGAGGATGCACCATGGAGGGTTGGATATTGGGGAAC
CCCCAATGTGACCTATTACTTGGTGATCAAAGTTGGTCATACATAGTGGAACGGCCTACA
GCTCGAAATGGGATCTGCTACCCTGGAGTTTTGAATGAAGCAGAAGAATTGAAGGCACTC
ATTGAATCAGGAGAAAGAGTAGAGAGATTTGAAATGTTTCCCAAAAGCACATGGAGAGGA
GTAGACACCAGCAGTGGAGTAACAGCAGCTTGCCCTTACAATAGTGGTTCTTCTTTTTAC
AGAAACCTGCTATGGATAATAAAAACCACTTCAACACAATATCCAGTAATTAGCGGAACT
TACAATAACACTGGGAACAAGCCAATCCTCTATTTCTGGGGTGTACATCATCCTCCTGAC
ACCACTGAACAAAACAAGTTGTATGGTTCTGGCGATCGATATGTTAGAATGGGAACTGAA
AGCATGAATTTTGCCAAGAGCCCGGAAATTGCAGCAAGGCCTGCAGTGAATGGCCAAAGA
GGCAGAATTGATTATTACTGGTCTGTTTTACGGCCAGGGGAAACATTAAATGTGGAGTCT
AATGGGAATCTAATCGCACCTTGGTATGCATACAAATTTGACAGCACCACTAGCAAGGGA
GCAGTATTCAAGTCAGATTTGCCAATAGAGAGCTGCGATGCCACATGTCAAACTGTTGCA
GGAGTCCTGAGAACAAATAGGACCTTTCAGAATGTAAGCCCCCTGTGGATAGGAGAGTGT
CCCAAATACGTGAAAAGCGAAAGCTTGAGGCTTGCAACTGGGCTAAGAAATGTCCCAAAG
GTTGATACCAGAGGACTTTTCGGAGCCATAGCAGGTTTCATCGAAGGGGGATGGACTGGA
ATGGTAGATGGGTGGTATGGCTATCACCATGAGAACTCCCAAGGTTCGGGGTATGCAGCA
GACAGGGAAAGCACCCAAAAGGCCGTAGACGGGATTACAAATAAGGTCAATTCCATTATA
GACAAGATGAACACACAATTCGAAGCTGTTGACCATGAGTTTTCAAACTTGGAGAGGAGA
ATTGACAACTTAAACAAAAGAATGGAGGATGGGTTTCTGGATGTCTGGACATACAATGCT
GAACTATTGGTTCTCCTTGAGAACGAAAGGACACTGGATATGCATGACGCTAACGTGAAG
AATCTGTATGAAAAGGTCAAATCACAACTACGAGACAATGCTAATGATCTGGGAAATGGG
TGCTTTGAATTTTGGCATAAGTGTGATGATGAATGCATGGAGTCTGTCAAAAATGGTACT
TATGATTATCCAAAATACCAGGATGAAAGTAAGTTAAACAGACAGGAAATAGAATCAGTG
AAGCTGGAAAATCTTGGTGTGTATCAAATTCTTGCCATCTATAGTACGGTATCGAGCAGT
CTAGTATTGGTGGGGCTGATCATAGCAATGGGTCTTTGGATGTGTTCGAATGGTTCAATG
CAATGCAGGATATGTATATGATTAAG
>gi|357396666|gb|CY102649.1| Influenza A virus (A/shorebird/Delaware Bay/113/2001(mixed)) hemagglutinin (HA) gene, complete cds
GGTCACAATGGAAAAATTCATCATTTTGAGCACTGTCCTGGCAGTAAGCCTTGCATATGA
CAAAATTTGCATTGGATATCAAACAAACAACTCGACTGAAACGGTGAACACACTAATTGA
ACAAAATGTTCCGGTGACACAAGTGGAAGAACTCGTGCATGGCGGAATTGACCCGATCCT
ATGTGGAACGGAATTAGGACCACCACTAGTGCTCGATGACTGTTCATTAGAGGGTCTAAT
TCTGGGCAATCCCAAATGTGATCTATATTTGAATGGCAGAGAATGGTCATACATAGTAGA
GAGGCCAAAAGAGATGGAAGGAATTTGCTATCCAGGATCAATTGAAAACCAGGAGGAGCT
AAGATCTCTGTTTTCTTCCATCAAAAAGTATGAAAGAGTGAAGATGTTTGATTTCACCAA
ATGGAATGTCACATACACTGGGACCAGCAAGGCATGCAATGACATATCAAACCAAGGCTC
ATTCTATAGGAGCATGAGATGGTTGACATTAAAGTCAGGACAATTCCCAGTCCAGACAGA
TGAGTACAAGAACACCAGAGATTCAGACATTGTATTTACATGGGCCATTCACCACCCACC
AACATCTGATGAACAAGTAAAATTATACAAAAATACTGATACCCTCTCCTCAGTCACCAC
TGATGAGATCAATAGGAGCTTCAAGCCTAATATTGGGCCAAGGCCACTCGTGAGAGAACA
ACAGGGGAGAATGGATTACTACTGGGCTGTCCTCAAACCTGGACAAACTGTCAAAATACA
AACCAATGGTAATCTTATTGCCCCTGAATATGGTCATTTAATCACAGGGAAATCACATGG
CAGGATACTCAAGAATAATTTGCCCATAGGGCAGTGTGTGACTGAGTGTCAATTGAATGA
GGGTGTAATGAATACGACCAAACCTTTCCAGAACACTAGTAAGCACTATATTGGGAAATG
CCCCAAATACATACCATCAGGGAGTCTAAAACTGGCAATAGGACTCAGAAATGTCCCACA
AGCTCAAGATCGAGGACTCTTTGGAGCAATTGCAGGCTTCATAGAAGGCGGATGGCCAGG
ACTAGTAGCTGGCTGGTATGGATTTCAGCATCAAAATGCAGAGGGGACAGGCATAGCTGC
AGACAGAGACAGCACTCAAAAGGCAATAGACAATATGCAAAACAAACTCAACAATGTCAT
CGACAAAATGAACAAACAATTTGAGGTGGTGAACCATGAGTTTTCAGAAGTGGAGAGCAG
AATAAACATGATTAATTCCAAAATCGATGATCAGATAACTTACATATGGGCATACAACGC
AGAATTGCTTGTTCTATTGGAAAATCAGAAGACATTAGATGAGCATGACGCTAATGTAAG
GAATCTACATGATAGAATCAGAAGAGTCCTGAGGGAAAATGCAATCGACACAGGAGATGG
ATGTTTTGAAATTCTACATAAATGTGACAACAATTGCATGGACACAATCAGAAACGGGAC
ATACAATCATAAAGAATATGAGGAAGAAAGCAAAATCGAACGGCAGAAAATCAATGGTGT
GAAACTTGAGGAGAACTCTACATATAAAATTCTGAGCATCTACAGCAGTGTTGCCTCAAG
CTTAGTTCTACTGCTCATGATTATTGGGGGTTTCATTTTCGGGTGTCAAAATGGAAATGT
TCGTTGTACTTTCTGTATTTAATTAAAAACAC
>gi|312602937|gb|CY077142.1| Influenza A virus (A/sanderling/Delaware/449/2006(H9N2)) segment 4, complete sequence
ATGAAAACAATAGCACTAATAGCTATACTATTATCAACAACAGCAAGCAATGCAGACAAA
ATCTGCATCGGCTACCAGTCAACAAACTCCACGGAAACTGTTGATACACTAATAGAAAAC
AATGTTCCGGTGACCCATACCAAAGAATTGCTCCACACAGAGCACAATGGGATGCTGTGT
GCAACAACCCTGGGACACCCTCTTATTCTAGACACCTGCACTATAGAAGGATTGGTATAT
GGCAATCCTGCCTGTGATCTGCTACTAAGAGGAAAAGAATGGTCATACATTGTAGAAAGA
CCATCAGCTGTCAATGGGACGTGTTACCCTGGAAATGTAGAGAATTTGGAAGAACTCAGG
GCCCTCTTCAGTTCTGCTAATTCCTATCAAAGAATCCAGATCTTCCCAGACAGAATTTGG
AATGTGACTTACACTGGAACAAGCGCAGCATGTTCAAACACATTCTACAGGAATATGAGA
TGGCTGACACACAAGAGTAATTCTTATCCTGTTCAAGACGCCCAATACACTAACAATGAG
GGGAAGAACATTCTCTTCATGTGGGGCATACATCATCCACCTACTGACACTGAGCAGACA
AATTTGTACAAAAAATCTGACACAACAACAAGTGTGACAACAGAAGATATAAATCGAACT
TTCAAACCAGTTATAGGGCCAAGGCCCCTTGTCAAAGGTCAACAGGGGAGAATTGATTAT
TATTGGTCTGTACTAAAGCCAGGTCAGACATTGCGAGTGAGATCCAATGGGAATTTAATT
GCTCCATGGTATGGACACATCCTCTCAGGAGAAAGCCATGGGAGAATCCTGAAGACCGAT
TTGAACAGTGGCAACTGCATAGTACAGTGTCAAACTGAAAAAGGTGGTTTGAACACGACA
TTACCGTTCCAAAATGTCAGCAAATATGCATTTGGGAACTGCCCCAAATACGTTGGAGTG
AAGAGTCTCAAACTGGCAATCGGTCTGAGAAATGTGCCTGCTGCATCAGATAGGGGACTA
TTTGGTGCCATAGCTGGATTCATAGAAGGAGGTTGGCCAGGACTAGTTGCAGGCTGGTAC
GGTTTTCAGCATTCAAATGATCAGGGAGTCGGAATGGCTGCAGACAGAGATTCAACTCAA
GAGGCAGTTGACAAGATAACATCCAAAGTAAATAACATAATCGATAAAATGAACAAACAG
TATGAAATCATTGATCATGAATTCAATGAGATTGAAGCAAGACTCAGCATGATCAACAAC
AAGATTGACGACCAAATACAGGACATCTGGGCATACAATGCAGAATTACTAGTACTGCTT
GAAAATCAGAAAACACTCGATGAGCACGATGCAAATGTGAATAATCTTTATAAAAAGGTG
AAGAGAGCATTGGGTTCTAATGCAATGGAGGACGGAAATGGGTGTTTCGAATTGTATCAC
AAATGTGATGACCAATGCATGGAAACGATTAGGAACGGAACCTATGACAGGCAAAAGTAT
CAAGAAGAATCAAAACTAGAAAGGCAGAAAATAGAAGGGGTAAAACTGGAATCTGAGGGT
ACTTACAAGATTCTCACCATTTATTCGACTGTTGCCTCATCTCTTGTGCTTGCAATAGGG
TTTGCTGCCTTCCTTTTCTGGGCCATGTCCAATGGATCTTGCAGATGCAACGTTTGTATA
TAA
>gi|255630940|gb|CY043912.1| Influenza A virus (A/shorebird/Delaware/249/2006(H9N2)) segment 4, complete sequence
ATGAAAACAATAGCACTAATAGCTATACTATTATCAACAACAGCAAGCAATGCAGACAAA
ATCTGCATCGGCTACCAGTCAACAAACTCCACGGAAACTGTTGATACACTAATAGAAAAC
AATGTTCCGGTGACCCATACCAAAGAATTGCTCCACACAGAGCACAATGGGATGCTGTGT
GCAACAACCCTGGGACACCCTCTTATTCTAGACACCTGCACTATAGAAGGATTGGTATAT
GGCAATCCTGCCTGTGATCTGCTACTAAGAGGAAAAGAATGGTCATACATTGTAGAAAGA
CCATCAGCTGTCAATGGGACGTGTTACCCTGGAAATGTAGAGAATTTGGAAGAACTCAGG
GCCCTCTTCAGTTCTGCTAATTCCTATCAAAGAATCCAGATCTTCCCAGACAGAATTTGG
AATGTGACTTACACTGGAACAAGCGCAGCATGTTCAAACACATTCTACAGGAATATGAGA
TGGCTGACACACAAGAGTAATTCTTATCCTGTTCAAGACGCCCAATACACTAACAATGAG
GGGAAGAACATTCTCTTCATGTGGGGCATACATCATCCACCTACTGACACTGAGCAGACA
AATTTGTACAAAAAATCTGACACAACAACAAGTGTGACAACAGAAGATATAAATCGAACT
TTCAAACCAGTTATAGGGCCAAGGCCCCTTGTCAAAGGTCAACAGGGGAGAATTGATTAT
TATTGGTCTGTACTAAAGCCAGGTCAGACATTGCGAGTGAGATCCAATGGGAATTTAATT
GCTCCATGGTATGGACACATCCTCTCAGGAGAAAGCCATGGGAGAATCCTGAAGACCGAT
TTGAACAGTGGCAACTGCATAGTACAGTGTCAAACTGAAAAAGGTGGTTTGAACACGACA
TTACCGTTCCAAAATGTCAGCAAATATGCATTTGGGAACTGCCCCAAATACGTTGGAGTG
AAGAGTCTCAAACTGGCAATCGGTCTGAGAAATGTGCCTGCTGCATCAGATAGGGGACTA
TTTGGTGCCATAGCTGGATTCATAGAAGGAGGTTGGCCAGGACTAGTTGCAGGCTGGTAC
GGTTTTCAGCATTCAAATGATCAGGGAGTCGGAATGGCTGCAGACAGAGATTCAACTCAA
GAGGCAGTTGACAAGATAACATCCAAAGTAAATAACATAATCGATAAAATGAACAAACAG
TATGAAATCATTGATCATGAATTCAATGAGATTGAAGCAAGACTCAGCATGATCAACAAC
AAGATTGACGACCAAATACAGGACATCTGGGCATACAATGCAGAATTACTAGTACTGCTT
GAAAATCAGAAAACACTCGATGAGCACGATGCAAATGTGAATAATCTTTATAAAAAGGTG
AAGAGAGCATTGGGTTCTAATGCAATGGAGGACGGAAATGGGTGTTTCGAATTGTATCAC
AAATGTGATGACCAATGCATGGAAACGATTAGGAACGGAACCTATGACAGGCAAAAGTAT
CAAGAAGAATCAAAACTAGAAAGGCAGAAAATAGAAGGGGTAAAACTGGAATCTGAGGGT
ACTTACAAGATTCTCACCATTTATTCGACTGTTGCCTCATCTCTTGTGCTTGCAATAGGG
TTTGCTGCCTTCCTTTTCTGGGCCATGTCCAATGGATCTTGCAGATGCAACGTTTGTATA
TAA
>gi|238823831|gb|CY041434.1| Influenza A virus (A/sanderling/Delaware/482/2006(H9N2)) segment 4, complete sequence
ATGAAAACAATAGCACTAATAGCTATACTATTATCAACAACAGCAAGCAATGCAGACAAA
ATCTGCATCGGCTACCAGTCAACAAACTCCACGGAAACTGTTGATACACTAATAGAAAAC
AATGTTCCGGTGACCCATACCAAAGAATTGCTCCACACAGAGCACAATGGGATGCTGTGT
GCAACAACCCTGGGACACCCTCTTATTCTAGACACCTGCACTATAGAAGGATTGGTATAT
GGCAATCCTGCCTGTGATCTGCTACTAAGAGGAAAAGAATGGTCATACATTGTAGAAAGA
CCATCAGCTGTCAATGGGACGTGTTACCCTGGAAATGTAGAGAATTTGGAAGAACTCAGG
GCCCTCTTCAGTTCTGCTAATTCCTATCAAAGAATCCAGATCTTCCCAGACAGAATTTGG
AATGTGACTTACACTGGAACAAGCGCAGCATGTTCAAACACATTCTACAGGAATATGAGA
TGGCTGACACACAAGAGTAATTCTTATCCTGTTCAAGACGCCCAATACACTAACAATGAG
GGGAAGAACATTCTCTTCATGTGGGGCATACATCATCCACCTACTGACACTGAGCAGACA
AATTTGTACAAAAAATCTGACACAACAACAAGTGTGACAACAGAAGATATAAATCGAACT
TTCAAACCAGTTATAGGGCCAAGGCCCCTTGTCAAAGGTCAACAGGGGAGAATTGATTAT
TATTGGTCTGTACTAAAGCCAGGTCAGACATTGCGAGTGAGATCCAATGGGAATTTAATT
GCTCCATGGTATGGACACATCCTCTCAGGAGAAAGCCATGGGAGAATCCTGAAGACCGAT
TTGAACAGTGGCAACTGCATAGTACAGTGTCAAACTGAAAAAGGTGGTTTGAACACGACA
TTACCGTTCCAAAATGTCAGCAAATATGCATTTGGGAACTGCCCCAAATACGTTGGAGTG
AAGAGTCTCAAACTGGCAATCGGTCTGAGAAATGTGCCTGCTGCATCAGATAGGGGACTA
TTTGGTGCCATAGCTGGATTCATAGAAGGAGGTTGGCCAGGACTAGTTGCAGGCTGGTAC
GGTTTTCAGCATTCAAATGATCAGGGAGTCGGAATGGCTGCAGACAGAGATTCAACTCAA
GAGGCAGTTGACAAGATAACATCCAAAGTAAATAACATAATCGATAAAATGAACAAACAG
TATGAAATCATTGATCATGAATTCAATGAGATTGAAGCAAGACTCAGCATGATCAGCAAC
AAGATTGACGACCAAATACAGGACATCTGGGCATACAATGCAGAATTACTAGTACTGCTT
GAAAATCAGAAAACACTCGATGAGCACGATGCAAATGTGAATAATCTTTATAAAAAGGTG
AAGAGAGCATTGGGTTCTAATGCAATGGAGGACGGAAATGGGTGTTTCGAATTGTATCAC
AAATGTGATGACCAATGCATGGAAACGATTAGGAACGGAACCTATGACAGGCAAAAGTAT
CAAGAAGAATCAAAACTAGAAAGGCAGAAAATAGAAGGGGTAAAACTGGAATCTGAGGGT
ACTTACAAGATTCTCACCATTTATTCGACTGTTGCCTCATCTCTTGTGCTTGCAATAGGG
TTTGCTGCCTTCCTTTTCTGGGCCATGTCCAATGGATCTTGCAGATGCAACGTTTGTATA
TAA
>gi|238823812|gb|CY041426.1| Influenza A virus (A/laughing gull/Delaware/12/2006(H9N2)) segment 4, complete sequence
ATGAAAACAATAGCACTAATAGCTATACTATTATCAACAACAGCAAGCAATGCAGACAAA
ATCTGCATCGGCTACCAGTCAACAAACTCCACGGAAACTGTTGATACACTAATAGAAAAC
AATGTTCCGGTGACCCATACCAAAGAATTGCTCCACACCGAGCACAATGGGATGCTGTGT
GCAACAACCCTGGGACACCCTCTTATTCTAGACACCTGCACTATAGAAGGATTGGTATAT
GGCAATCCTGCCTGTGATCTGCTACTAAGAGGGGAAGAATGGTCATACATTGTAGAAAGA
CCATCAGCTGTCAATGGGACGTGTTACCCTGGAAATGTAGAGAATCTGGAAGAACTCAGG
GCCCTCTTCAGTTCTGCTAATTCCTATCAAAGAATCCAGATCTTCCCAGACAGAATTTGG
AATGTGACTTACACTGGAACAAGTGCAGCATGTTCAAACACATTCTACAGGAATATGAGA
TGGCTGACACACAAGAGTAATTCTTATCCTGTTCAAGACGCCCAATACACCAACAATGAG
GGGAAGAACATTCTCTTCATGTGGGGCATACATCATCCACCTACTGACACTGAGCAGACA
GATTTGTACAAAAAATCTGACACAACAACAAGTGTGACAACAGAAGATATAAATCGAACT
TTCAAACCAGTTATAGGGCCAAGGCCCCTTGTCAAAGGTCAACAGGGGAGAATTGATTAT
TATTGGTCTGTACTAAAGCCAGGTCAAACATTGCGAGTGAGATCCAATGGGAATTTAATT
GCTCCATGGTATGGACACATCCTCTCAGGAGAAAGCCATGGGAGAATCCTGAAGACCGAT
TTGAACAGTGGCAACTGCATAGTACAGTGTCAAACTGAAAAAGGTGGTTTGAACACGACA
TTACCGTTCCAAAATGTCAGCAAATATGCATTTGGGAACTGCCCCAAATACGTTGGAGTG
AAGAGTCTCAAACTGGCAATCGGTCTGAGAAATGTGCCTGCTGCATCAGATAGGGGACTA
TTTGGTGCCATAGCTGGATTCATAGAAGGAGGTTGGCCAGGACTAGTTGCAGGCTGGTAC
GGTTTTCAGCATTCAAATGATCAGGGAGTCGGAATGGCTGCAGACAGAGATTCAACTCAA
GAGGCAGTTGACAAGATAACATCCAAAGTAAATAACATAATCGATAAAATGAACAAACAG
TATGAAATCATTGATCATGAATTCAATGAGATTGAAGCAAGACTCAGCATGATCAACAAC
AAGATTGAAGACCAAATACAGGACATCTGGGCATACAATGCAGAATTACTAGTACTGCTT
GAAAATCAGAAAACACTCGATGAGCACGATGCAAATGTGAATAATCTATATAAAAAGGTG
AAGAGAGCATTGGGTTCTAATGCAATGGAGGATGGAAATGGGTGTTTCGAATTGTATCAC
AAATGTGATGACCAATGCATGGAAACGATTAGGAACGGAACCTATGACAGGCAAAAGTAT
CAAGAAGAATCAAAACTAGAAAGGCAGAAAATAGAAGGGGTGAAACTGGAATCTGAGGGT
ACTTACAAGATTCTCACCATTTATTCGACTGTTGCCTCATCTCTTGTGCTTGCAATAGGG
TTTGCTGCCTTCCTTTTCTGGGCCATGTCCAATGGATCTTGCAGATGCAACGTTTGTATA
TAA
