# Supplementary material for: A global phylogenetic analysis in order to determine the host species and geography dependent features present in the evolution of avian H9N2 influenza hemagglutinin
Source: PeerJ. 2014 Oct 30;2:e655. doi: 10.7717/peerj.655 (PMC4217197; doi:10.7717/peerj.655)
Supplement: Supplemental Information 5 — There are two directories one for the protein sequences and a second for the nucleotide sequences. There are also two MEGA files that include the nucleotide alignment (.mas file) and the phylogenetic trees (.mts file). [file peerj-02-655-s005.zip › Raw Nucleotide Data/US5.fasta]

>gi|343977464|gb|CY097630.1| Influenza A virus (A/northern shoveler/Missouri/298/2009(H9N2)) hemagglutinin (HA) gene, complete cds
GGAATTCTACAATCAACCAAGATGGAAACAACAACACTAATAGCTATACTGCTAATGGCA
ACTGCAAGCAATGCAGACAAAATCTGCATCGGCTACCAGTCAACAAACTCCACAGAGACT
GTTGATACGCTAATAGAAAACAATGTTCCTGTGACACATACCAAAGAATTGCTACACACA
GAGCACAATGGAATGCTGTGCGCAACAGATCTGGGGTATCCTCTCATTCTAGACACCTGC
ACCATCGAAGGACTAGTATATGGCAATCCTTCTTGTGATCTGCTATTGGGAGGGAAGGAA
TGGTCCTACATTGTCGAGAGATCATCGGCTGTCAATGGAATGTGTTATCCTGGGAATGTA
GAGAACCTAGAGGAACTCAGGTCTTTTTTCAGTTCTGCTAATTCATATCAAAGAGTCCAG
ATCTTTCCAGACACCATCTGGAATGTGACTTACAGTGGAACAAGCAAAGCATGTTCAAGT
TCATTCTACAGGAGTATGAGATGGCTGACTCATAAGAGCAATTCTTACCCCTTTCAAGAC
GCCCAATACACTAACAATGAGGGAAAGAACATTCTCTTCATGTGGGGCATACATCATCCA
CCTACTGACACTGAACAGACAAATTTATACAAAAAAGCCGATACAACAACAAGTGTGACA
ACAGAAGATATAAATCGAACCTTCAAGCCAGTGATAGGACCAAGGCCCCTTATCAACGGA
CAGCAGGGGAGAATTGACTATTATTGGTCAGTATTAAAACCAGGCCAAACATTGCGAGTG
AGATCCAATGGGAATCTAATTGCACCATGGTATGGGCACATTCTTTCAGGAGAAAGCCAT
GGTAGAATCTTGAAAACTGATTTGAACAGTGGCGACTGCGTAGTGCAATGTCAGACTGAG
AAAGGTGGCCTAAATACGACCTTACCGTTTCACAATGTCAGTAAATATGCATTTGGGAAT
TGCCCCAAATACGTTGGAGTCAAGAGTCTCAAATTGGCAGTTGGTTTGAGGAACGTACCT
GCTGCATCAGATAGAGGGCTGTTTGGTGCTATAGCTGGATTCATAGAAGGAGGTTGGCCA
GGACTAGTTGCTGGCTGGTATGGGTTCCAACATTCAAATGACCAAGGAACTGGAATGGCT
GCAGATAGAGAATCAACTCAAGAGGCAGTTGACAAAATAACATCCAAAGTAAATAATATA
ATAGACAAAATGAACAAACAATATGAGATCATCGATCATGAATTCAGTGAAATTGAAGCC
AGGCTCAATAGGATTAACAACAAGATTGATGATCAAATACAAGACATTTGGGCTTACAAT
GCAGAATTGCTAGTACTGCTTGAAAACCAGAAAACACTCGATGAACATGATGCAAATGTA
AATAATCTATATAACAAGGTGAAAAGAGCATTGGGTTCTAATGCAGTAGAAGATGGAAAT
GGATGCTTTGAATTGTACCATAAATGTGATGATCAATGTATGGAAACGATTAGAAACGGG
ACCTATGACAAGCAAAAGTATCAAGAGGAGTCAAAATTAGAAAGGCAGAAAATAGAAGGG
GTAAAACTGGAATCTGAAGGAACTTACAAAATCCTCACCATTTATTCGACTGTCGCCTCA
TCTCTTGTGCTTGCAATGGGGTTTGCTGCCTTTCTATTCTGGGCCATGTCCAATGGATCT
TGCAGATGCAACATTTGTATATGATTAGCAAAAACAC
>gi|444330725|gb|CY133373.1| Influenza A virus (A/mallard/Missouri/10OS4670/2010(H9N2)) hemagglutinin (HA) gene, complete cds
ATGGAGGCAACAATACTAATGACTATACTATTAACGGTAGCAACAAGCAGCGCAGATAAA
ATTTGCATCGGTTACCAGTCGACAAACTCCACGGAAACTGTTGATACGCTAATAGAGACC
AATGTCCCTGTGACACACACCAAAGAATTGCTCCACACAGAACACAATGGAATGCTGTGT
GCAACAAATTTGGGCCATCCTCTCATTCTAGACACTTGCACTATCGAAGGGCTGGTCTAT
GGCAATCCTTCCTGTGATCTACTACTGGGAGGGAAAGAATGGTCCTACATTGTCGAAAGG
TCGTCAGCTGTAAATGGAATGTGTTACCCTGGGAATGTAGAAAACCTAGAGGAACTCAGA
TCTTTTTTCAGTTCCGCCAACTCCTATCAAAGAATCCAGATTTTCCCAGACACAATCTGG
AATGTGACCTACAGTGGAACAAGCAAAGCATGTTCGAACTCATTCTACAGGAGTATGAGG
TGGTTGACTCACAAGAGCAATAATTACCCTGTTCAAGACGCCCAATACACAAACAATGAG
GGGAAGAATATTCTCTTCATGTGGGGCATACACCACCCACCTACTGACACTGAACAGACA
AATTTATACAAAAAGACTGACACAACAACAAGTGTAACAACAGAGGATATAAATAGAACT
TTCAAACCAGTGATTGGGCCAAGGCCTCTTGTCAATGGTCAGCAGGGGAGAATTGATTAC
TATTGGTCAGTACTAAAACCGGGTCAGACATTGCGAGTGAGATCTAATGGGAATCTAATC
GCCCCATGGTATGGACACATCCTTTCAGGAGAGAGCCATGGAAGAATCCTGAAGACTGAT
TTGAACAGTGGGAATTGCATAGTGCAATGCCAAACTGAGAAGGGAGGTTTAAATACGACT
CTGCCATTTCACAATATCAGTAAATATGCATTTGGAAACTGCCCCAAATATGTTGGGGTA
AAGAGTCTCAAACTAGCAGTCGGTCTGAGAAATGTACCTGCTGTATCAGATAGAGGACTA
TTTGGTGCTATAGCTGGATTCATAGAAGGAGGTTGGCCAGGACTAGTTGCTGGCTGGTAT
GGTTTCCAGCATTCAAATGATCAAGGAGTCGGAATGGCTGCAGACAGGGAGTCAACCCAA
GAGGCAGTTGACAAAATAACATCTAAGGTGAATAATATAATCGATAAAATGAACAAACAG
TACGAAATCATTGATCATGAGTTCAGTGAAATTGAAGCCAGATTAAATATGATCAATAAT
AAGATAGATGACCAAATACAGGACATCTGGGCATACAATGCGGAATTGCTGGTACTACTC
GAAAATCAGAAAACACTCGATGAGCATGACGCGAATGTGAACAATCTATATAATAAAGTG
AAGAGGGCACTAGGTTCTAATGCGGTGGAAGATGGAAATGGATGTTTCGAATTATACCAC
AAATGCGATGACCAATGCATGGAAACAATTAGGAACGGAACCTACGACAGGCAAAAGTAC
CAAGAAGAATCAAAATTAGAAAGGCAGAAAATTGAGGGAGTAAAGCTGGAATCTGATGGG
ACTTACAAAATACTCACCATTTATTCGACTGTCGCCTCATCTCTCGTACTTGCAATGGGG
TTTGCTGCCTTCTTGTTCTGGGCCATGTCTAATGGATCTTGCAGATGCAACATTTGTATA
TAA
