# Supplementary material for: A global phylogenetic analysis in order to determine the host species and geography dependent features present in the evolution of avian H9N2 influenza hemagglutinin
Source: PeerJ. 2014 Oct 30;2:e655. doi: 10.7717/peerj.655 (PMC4217197; doi:10.7717/peerj.655)
Supplement: Supplemental Information 5 — There are two directories one for the protein sequences and a second for the nucleotide sequences. There are also two MEGA files that include the nucleotide alignment (.mas file) and the phylogenetic trees (.mts file). [file peerj-02-655-s005.zip › Raw Nucleotide Data/US6.fasta]

>gi|315620322|gb|CY079646.1| Influenza A virus (A/northern shoveler/Interior Alaska/8BM3470/2008(H9N2)) hemagglutinin (HA) gene, complete cds
GGAATTTCACAATTAACCAAGATGGAAATAACGACACTAATAGCTATACTGCTAATGATA
ACTGCAAGCAATGCAGATAAAATCTGCATCGGCTACCAGTCAACAAACTCCACAGAGACT
GTTGATACGCTAATAGAAACCAATGTTCCTGTGACACATACCAAAGAATTGCTACACACA
GAGCACAATGGAATGCTGTGTGCAACAGATCTGGGGCATCCTCTCATTCTAGACACCTGC
ACTATCGAAGGGCTGGTCTATGGCAATCCTTCTTGTGATCTGCTATTGGGAGGGAAAGAA
TGGTCCTACATTGTCGAGAGATCATCGGCTGTCAATGGAATGTGTTATCCTGGGAGTGTA
GAGAACCTAGAAGAACTCAGGTCTTTTTTCAGTTCTGCTAATTCCTATCAAAGAGTCCAG
ATCTTTCCAGACACCATCTGGAATGTGACTTACAGTGGAACAAGCAAAGCATGTTCGAGT
TCATTCTACAGGAGTATGAGATGGCTGACTCACAAGAGCAATTCTTACCCCTTTCAAGAC
GCTCAATACACTAACAATGAGGGAAAGAACATTCTCTTCATGTGGGGCATACATCATCCA
CCTACTGATACTGAACAGACAAATTTATACAAAAATGCTGATACAACAACAAGTGTGACA
ACAGAAGATATAAATCGAACCTTCAAGCCAGTGATAGGACCAAGGCCCCTTGTCAACGGA
CAGCAGGGGAGAATTGACTATTATTGGTCAGTATTAAAACCAGGCCAAACATTACGAGTG
AGGTCCAATGGGAATCTAATTGCACCATGGTATGGGCACATTCTTTCAGGAGAAAGCCAT
GGCAGAATCTTGAAGACTGATTTGAACAGTGGTGACTGCGTAGTGCAATGTCAGACTGAG
AAAGGTGGCCTAAATACGACCTTACCATTTCACAATGTCAGCAAATATGCATTTGGGAAT
TGCCCCAAATACGTTGGAGTAAAGAGTCTCAAATTGGCAGTCGGTTTGAGGAATGTACCT
GCCGCATCAGATAGAGGGCTGTTTGGTGCGATAGCTGGATTCATAGAAGGAGGTTGGCCA
GGACTAGTTGCCGGCTGGTATGGGTTCCAGCATTCAAATGACCAAGGAACTGGAATGGCT
GCAGATAGAGAATCAACTCAAGAAGCAGTTGACAAAATAACATCCAAAGTAAATAATATA
ATAGAGAAAATGAACAAACAATATGAGATCATTGATCATGAATTCAGTGAAATTGAAGCC
AGGCTCAATGTGATTAACAACAAGATTGATGACCAAATACAAGACATTTGGGCTTACAAT
GCAGAATTGCTAGTACTGCTTGAAAACCAGAAAACACTCGATGAACATGATGCGAATGTA
AATAATCTATATAACAAGGTGAAAAGAGCATTGGGTTCTAATGCAGTAGAAGATGGAAAT
GGATGCTTTGAATTGTACCATAAATGTGATGATCAATGTATGGAAACGATTAGAAACGGG
ACCTATGACAAACAAAAGTATCAAGAGGAGTCAAAATTAGAAAGGCAGAAAATAGAAGGG
GTAAAACTGGAATCTGAAGGAGCTTACAAAATCCTCACCATTTATTCGACTGTCGCCTCA
TCTCTTGTGCTTGCAATGGGGTTTGCTGCCTTTCTGTTCTGGGCCATGTCCAATGGATCT
TGCAGATGCAACATTTGTATATGATTAGCAAAAACAC
>gi|440303375|gb|CY130453.1| Influenza A virus (A/mallard/Interior Alaska/10BM02980R0/2010(H9N2)) hemagglutinin (HA) gene, complete cds
ATGGAGGCAACAATACTAATAACTATACTATTAACGGTAGCAACAAGCAGCGCAGATAAA
ATTTGCATCGGTTACCAGTCGACAAACTCCACGGAAACTGTTGATACGCTAATAGAGACC
AATGTCCCTGTGACACACACCAAAGAATTGCTCCACACAGAACACAATGGAATGCTGTGT
GCAACAAATTTGGGCCATCCTCTCATTCTAGACACTTGCACTATCGAAGGGCTGGTCTAT
GGCAATCCTTCCTGTGATCTACTACTGGGAGGGAAAGAATGGTCCTACATTGTCGAAAGG
TCGTCAGCTGTAAATGGAATGTGTTACCCTGGGAATGTAGAAAACCTAGAGGAACTCAGA
TCTTTTTTCAGTTCCGCCAACTCCTATCAAAGAATCCAGATCTTCCCAGACACAATCTGG
AATGTGACCTACAGTGGAACAAGCAAAGCATGTTCGAACTCATTCTACAGGAGTATGAGG
TGGTTGACTCACAAGAGCAATACTTATCCTGTTCAAGACGCCCAATACACAAACAATGAG
GGGAAGAATATTCTCTTCATGTGGGGCATACACCACCCACCTACTGACACTGAACAGACA
AGTTTATACAAAAAGACCGACACAACAACAAGTGTAACAACAGAGGATATAAATAGAACT
TTCAAACCAGTGATTGGGCCAAGGCCTCTTGTCAATGGTCAGCAGGGGAGAATTGATTAC
TATTGGTCAGTACTAAAACCGGGTCAGACATTGCGAGTGAGATCTAATGGAAATCTAATC
GCCCCATGGTATGGACACATCCTTTCAGGAGAGAGCCATGGAAGAATCCTGAAGACTGAT
TTGAACAGTGGGAATTGCATAGTGCAATGCCAAACTGAAAAGGGAGGTCTAAATACGACT
CTGCCATTTCACAATATCAGCAAATATGCATTTGGAAACTGCCCCAAATATGTTGGGGTA
AAGAGTCTCAAATTAGCGGTCGGTCTGAGAAATGTACCTGCCGTATCAGATAGAGGACTA
TTTGGTGCTATAGCTGGATTCATAGAAGGAGGTTGGCCAGGACTAGTTGCTGGCTGGTAT
GGTTTCCAGCATTCAAATGATCAAGGAGTCGGAATGGCTGCAGACAGGGAATCAACCCAA
GAGGCAGTTGACAAAATAACATCTAAGGTGAATAATATAATCGATAAAATGAACAACCAG
TACGAAATCATTGATCATGAGTTCAGTGAAATTGAAGCCAGATTAAATATGATCAATAAT
AAGATAGATGACCAAATACAGGACATCTGGGCATACAATGCGGAATTGCTGGTACTACTC
GAAAATCAGAAAACACTCGATGAGCATGACGCGAACGTGAACAATCTATATAATAAAGTG
AAGAGGGCACTAGGTTCTAATGCAGTGGAAGATGGAAATGGATGTTTCGAATTATACCAC
AAATGTGATGACCAATGCATGGAAACAATTAGGAACGGAACCTACGACAGGCAAAAGTAC
CAAGAAGAATCAAAATTAGAAAGGCAGAAAATTGAGGGAGTAAAGCTGGAATCTGATGGG
ACTTACAAAATACTCACCATTTATTCGACTGTCGCCTCATCTCTCGTACTTGCAATGGGG
TTTGCTGCCTTCTTGTTCTGGGCCATGTCTAATGGATCTTGCAGATGCAACATTTGTATA
TAA
>gi|403502228|gb|CY125758.1| Influenza A virus (A/northern shoveler/Interior Alaska/10BM16764R0/2010(H9N2)) hemagglutinin (HA) gene, complete cds
ATGGAGGCAACAATACTAATAACTATACTATTAACGGTAGCAACAAGCAGCGCAGATAAA
ATTTGCATCGGTTACCAGTCGACAAACTCCACGGAAACTGTTGATACGCTAACAGAGACC
AATGTCCCTGTGACACACACCAAAGAATTGCTCCACACAGAACACAATGGAATGCTGTGT
GCAACAAATTTGGGCCATCCTCTCATTCTAGACACTTGCACTATCGAAGGGCTGGTCTAT
GGCAATCCTTCCTGTGATCTACTACTGGGAGGGAAAGAATGGTCCTACATTGTCGAAAGG
TCGTCAGCTGTAAATGGAATGTGTTACCCTGGGAATGTAGAAAACCTAGAGGAACTCAGA
TCTTTTTTCAGTTCCGCCAACTCCTATCAAAGAATCCAGATCTTCCCAGACACAATCTGG
AATGTGACCTACAGTGGAACAAGCAAAGCATGTTCGAACTCATTCTACAGGAGTATGAGG
TGGTTGACTCACAAGAGCAATACTTATCCTGTTCAAGACGCCCAATACACAAACAATGAG
GGGAAGAATATTCTCTTCATGTGGGGCATACACCACCCACCTACTGACACTGAACAGACA
AGTTTATACAAAAAGACCGACACAACAACAAGTGTAACAACAGAGGATATAAATAGAACT
TTCAAACCAGTGATTGGGCCAAGGCCTCTTGTCAATGGTCAGCAGGGGAGAATTGATTAC
TATTGGTCAGTACTAAAACCGGGTCAGACATTGCGAGTGAGATCTAATGGAAATCTAATC
GCCCCATGGTATGGACACATCCTTTCAGGAGAGAGCCATGGAAGAATCCTGAAGACTGAT
TTGAACAGTGGAAATTGCATAGTGCAATGCCAAACTGAAAAGGGAGGTCTAAATACGACT
CTGCCATTTCACAATATCAGCAAATATGCATTTGGAAACTGCCCCAAATATGTTGGGGTA
AAGAGTCTCAAATTAGCGGTCGGTCTGAGAAATGTACCTGCCGTATCAGATAGAGGACTA
TTTGGTGCTATAGCTGGATTCATAGAAGGAGGTTGGCCAGGACTAGTTGCTGGCTGGTAT
GGTTTCCAGCATTCAAATGATCAAGGAGTCGGAATGGCTGCAGACAGGGAATCAACCCAA
GAGGCAGTTGACAAAATAACATCTAAGGTGAATAATATAATCGATAAAATGAACAAACAG
TACGAAATCATTGATCATGAGTTCAGTGAAATTGAAGCCAGATTAAATATGATCAATAAT
AAGATAGATGACCAAATACAAGACATCTGGGCATACAATGCGGAATTGCTGGTACTACTC
GAAAATCAGAAAACACTCGATGAGCATGACGCGAACGTGAACAATCTATATAATAAAGTG
AAGAGGGCACTAGGTTCTAATGCAGTGGAAGATGGAAATGGATGTTTCGAATTATACCAC
AAATGTGATGACCAATGCATGGAAACAATTAGGAACGGAACCTACGACAGGCAAAAGTAC
CAAGAAGAATCAAAATTGGAAAGGCAGAAAATTGAGGGAGTAAAGCTGGAATCTGATGGG
ACTTACAAAATACTCACCATTTATTCGACTGTCGCCTCATCTCTCGTACTTGCAATGGGG
TTTGCTGCCTTCTTGTTCTGGGCCATGTCTAATGGATCTTGCAGATGCAACATTTGTATA
TAA
>gi|403502209|gb|CY125750.1| Influenza A virus (A/northern pintail/Interior Alaska/10BM14807R2/2010(H9N2)) hemagglutinin (HA) gene, complete cds
ATGGAGGCAACAATACTAATAACTATACTATTAACGGTAGCAACAAGCAGCGCAGATAAA
ATTTGCATCGGTTACCAGTCGACAAACTCCACGGAAACTGTTGATACGCTAATAGAGACC
AATGTCCCTGTGACACACACCAAAGAATTGCTCCACACAGAACACAATGGAATGCTGTGT
GCAACAAATTTGGGCCATCCTCTCATTCTAGACACTTGCACTATCGAAGGGCTGGTCTAT
GGCAATCCTTCCTGTGATCTACTACTGGGAGGGAAAGAATGGTCCTACATTGTCGAAAGG
TCGTCAGCTGTAAATGGAATGTGTTACCCTGGGAATGTAGAAAACCTAAAGGAACTCAGA
TCTTTTTTCAGTTCCGCCAACTCCTATCAAAGAATCCAGATCTTCCCAGACACAATCTGG
AATGTGACCTACAGTGGAACAAGCAAAGCATGTTCGAACTCATTCTACAGGAGTATGAGG
TGGTTGACTCACAAGAGCAATACTTATCCTGTTCAAGACGCCCAATACACAAACAATGAG
GGGAAGAATATTCTCTTCATGTGGGGCATACACCACCCACCTACTGACACTGAACAGACA
AGTTTATACAAAAAGACCGACACAACAACAAGTGTAACAACAGAGGATATAAATAGAACT
TTCAAACCAGTGATTGGGCCAAGGCCTCTTGTCAATGGTCAGCAGGGGAGAATTGATTAC
TATTGGTCAGTACTAAAACCGGGTCAGACATTGCGAGTGAGATCTAATGGAAATCTAATC
GCCCCATGGTATGGACACATCCTTTCAGGAGAGAGCCATGGAAGAATCCTGAAGACTGAT
TTGAACAGTGGAAATTGCATAGTGCAATGCCAAACTGAAAAGGGAGGTCTAAATACGACT
CTGCCATTTCACAATATCAGCAAATATGCATTTGGAAACTGCCCCAAATATGTTGGGGTA
AAGAGTCTCAAATTAGCGGTCGGTCTGAGAAATGTACCTGCCGTATCAGATAGAGGACTA
TTTGGTGCTATAGCTGGATTCATAGAAGGAGGTTGGCCAGGACTAGTTGCTGGCTGGTAT
GGTTTCCAGCATTCAAATGATCAAGGAGTCGGAATGGCTGCAGACAGGGAATCAACCCAA
GAGGCAGTTGACAAAATAACATCTAAGGTGAATAATATAATCGATAAAATGAACAAACAG
TACGAAATCATTGATCATGAGTTCAGTGAAATTGAAGCCAGATTAAATATGATCAATAAT
AAGATAGATGACCAAATACAAGACATCTGGGCATACAATGCGGAATTGCTGGTACTACTC
GAAAATCAGAAAACACTCGATGAGCATGACGCGAACGTGAACAATCTATATAATAAAGTG
AAGAGGGCACTAGGTTCTAATGCAGTGGAAGATGGAAATGGATGTTTCGAATTATACCAC
AAATGTGATGACCAATGCATGGAAACAATTAGGAACGGAACCTACGACAGGCAAAAGTAC
CAAGAAGAATCAAAATTGGAAAGGCAGAAAATTGAGGGAGTAAAGCTGGAATCTGATGGG
ACTTACAAAATACTCACCATTTATTCGACTGTCGCCTCATCTCTCGTACTTGCAATGGGG
TTTGCTGCCTTCTTGTTCTGGGCCATGTCTAATGGATCTTGCAGATGCAACATTTGTATA
TAA
>gi|403502157|gb|CY125733.1| Influenza A virus (A/American green-winged teal/Interior Alaska/10BM16586R0/2010(mixed)) hemagglutinin (HA) gene, complete cds
ATGGAGGCAACAATACTAATAACTATACTATTAACGGTAGCAACAAGCAGCGCAGATAAA
ATTTGCATCGGTTACCAGTCGACAAACTCCACGGAAACTGTTGATACGCTAATAGAGACC
AATGTCCCTGTGACACACACCAAAGAATTGCTCCACACAGAACACAATGGAATGCTGTGT
GCAACAAATTTGGGCCATCCTCTCATTCTAGACACTTGCACTATCGAAGGGCTGGTCTAT
GGCAATCCTTCCTGTGATCTACTACTGGGAGGGAAAGAATGGTCCTACATTGTCGAAAGG
TCGTCAGCTGTAAATGGAATGTGTTACCCTGGGAATGTAGAAAACCTAGAGGAACTCAGA
TCTTTTTTCAGTTCCGCCAACTCCTATCAAAGAATCCAGATCTTCCCAGACACAATCTGG
AATGTGACCTACAGTGGAACAAGCAAAGCATGTTCGAACTCATTCTACAGGAGTATGAGG
TGGTTGACTCACAAGAGCAATACTTATCCTGTTCAAGACGCCCAATACACAAACAATGAG
GGGAAGAATATTCTCTTCATGTGGGGCATACACCACCCACCTACTGACACTGAACAGACA
AGTTTATACAAAAAGACCGACACAACAACAAGTGTAACAACAGAGGATATAAATAGAACT
TTCAAACCAGTGATTGGGCCAAGGCCTCTTGTCAATGGTCAGCAGGGGAGAATTGATTAC
TATTGGTCAGTACTAAAACCGGGTCAGACATTGCGAGTGAGATCTAATGGAAATCTAATC
GCCCCATGGTATGGACACATCCTTTCAGGAGAGAGCCATGGAAGAATCCTGAAGACTGAT
TTGAACAGTGGAAATTGCATAGTGCAATGCCAAACTGAAAAGGGAGGTCTAAATACGACT
CTGCCATTTCACAATATCAGCAAATATGCATTTGGAAACTGCCCCAAATATGTTGGGGTA
AAGAGTCTCAAATTAGCGGTCGGTCTGAGAAATGTACCTGCCGTATCAGATAGAGGACTA
TTTGGTGCTATAGCTGGATTCATAGAAGGAGGTTGGCCAGGACTAGTTGCTGGCTGGTAT
GGTTTCCAGCATTCAAATGATCAAGGAGTCGGAATGGCTGCAGACAGGGAATCAACCCAA
GAGGCAGTTGACAAAATAACATCTAAGGTGAATAATATAATCGATAAAATGAACAAACAG
TACGAAATCATTGATCATGAGTTCAGTGAAATTGAAGCCAGATTAAATATGGTCAATAAT
AAGATAGATGACCAAATACAAGACATCTGGGCATACAATGCGGAATTGCTGGTACTACTC
GAAAATCAGAAAACACTCGATGAGCATGACGCGAACGTGAACAATCTATATAATAAAGTG
AAGAGGGCACTAGGTTCTAATGCAGTGGAAGATGGAAATGGATGTTTCGAATTATACCAC
AAATGTGATGACCAATGCATGGAAACAATTAGGAACGGAACCTACGACAGGCAAAAGTAC
CAAGAAGAATCAAAATTGGAAAGGCAGAAAATTGAGGGAGTAAAGCTGGAATCTGATGGG
ACTTACAAAATACTCACCATTTATTCGACTGTCGCCTCATCTCTCGTACTTGCAATGGGG
TTTGCTGCCTTCTTGTTCTGGGCCATGTCTAATGGATCTTGCAGATGCAACATTTGTATA
TAA
