# Supplementary material for: A global phylogenetic analysis in order to determine the host species and geography dependent features present in the evolution of avian H9N2 influenza hemagglutinin
Source: PeerJ. 2014 Oct 30;2:e655. doi: 10.7717/peerj.655 (PMC4217197; doi:10.7717/peerj.655)
Supplement: Supplemental Information 5 — There are two directories one for the protein sequences and a second for the nucleotide sequences. There are also two MEGA files that include the nucleotide alignment (.mas file) and the phylogenetic trees (.mts file). [file peerj-02-655-s005.zip › Raw Nucleotide Data/US7.fasta]

>gi|513130477|gb|KF188285.1| Influenza A virus (A/turkey/California/1/1988(H9N2)) segment 4 hemagglutinin (HA) gene, complete cds
ATGGAAATAACAACACTAATAGCTATACTGCTAATGGTAACAGCAAGCAATGCGGATAAA
ATCTGCATAGGATACCAGTCAACAAATTCCACAGAAACTGTTGACACGCTAATAGAAAAC
AACGTCCCTGTGACACATACCAAAGAATTGCTCCACACAGAGCACAATGGAATGCTGTGT
GCAACAAATCTGGGGCATCCTCTCATTCTAGACACCTGTACTATCGAAGGGCTGGTCTAT
GGCAATCCTTCTTGTGATCTGCTATTGGGAGGGAAAGAATGGTCCTACATTGTCGAGAGA
TCATCTGCTGTCAATGGAATGTGTTACCCTGGGAATGTAGAAAACCTGGAAGAACTCAGG
TCCTTTTTCAGTTCCGCTAATTCCTATCAAAGAATCCAGATTTTTCCAGACACAATCTGG
AATGTGACTTACAGTGGAACAAGCAAAGCATGTTCGAATTCATTCTACAGGAGTATGAGA
TGGCTGACTCACAAGAGCAATTCTTATCCCTTTCAAGACGCCCAATACACCAACAATGAA
GAGAAGAACATTCTCTTCATGTGGGGCATACACCATCCACCTACTGATACCGAACAGACA
AACTTATACAAAAAGGCCGATACAACAACAAGTGTGACAACAGAAGATATAAATCGGACT
TTCAAGCCGGTGATAGGGCCAAGGCCCCCTGTCAATGGACAGCAGGGGAGAATTGACTAT
TATTGGTCAGTATTAAAACCAGGTCAAACGTTGCGAGTGAGGTCCAATGGGAATCTAATT
GCCCCATGGTATGGTCACATTCTCTCAGGAGAAAGCCATGGAAGAATCTTGAAGACTGAT
TTGAGCAGTGGCAACTGCGTAGTGCAGTGTCAGACTGAGAAAGGTGGTCTAAATACGACC
TTGCCGTTTCACAATGTCAGCAAATATGCATTCGGAAATTGCCCCAAATACGTTGGAGTA
AAGAGTCTCAAACTGGCAGTCGGTCCAAGGAATGTACCTGCTGTATCAGATAGAGGGCTG
TTTGGTGCTATAGCTGGATTCATAGAAGGAGGTTGGCCAGGGCTAGTTGCTGGCTGGTAT
GGGTTCCAGCATTCCAATGACCAAGGAACTGGAATGGCTGCAGATAGAGAATCAACTCAA
GGAGCAGTTGACAAAATAACATCCAAAGTGAATAATATAATAGACAAAATGAACAAGCAA
TATGAGATCATTGATCATGAATTCAGTGAAATTGAAGCCAGGCTCAATATGATCAACAAC
AAGATTGATGACCAAATACAAGACATTTGGGCATACAATGCAGAACTGCTAGTACTGCTT
GAAAATCAGAAAACACTCGATGAACATGATGCGAATGTAAATAATCTATACAACAAGGTG
AAAAGAGCACTGGGTTCTAATGCAGCAGAAGATGGAAATGGATGTTTCGAATTGTACCAT
AAATGTGATGATCAATGCATGGAAACGATTAGAAACGGGACCTATGACAGGCAAAAGTAC
CAAGAGGAGTCAAAATTAGAGAGACAGAAAATAGAAGGGGTAAAACTGGAATCTGAAGGA
ACTTACAAAATCCTCACCATTTATTCGACTGTCGCCTCATCCCTTGTGCTTGCAATGGGG
TTTGCTGCCTTTCTGTTCTGGGCCATGTCCAATGGATCTTGCAGATGCAACATTTGTATA
TAA
>gi|513130433|gb|KF188331.1| Influenza A virus (A/turkey/California/1054T/1985(H9N2)) segment 4 hemagglutinin (HA) gene, complete cds
ATGGAAATAACAACACTAATAGCTATACTGCTAATGGTAACAGCAAGCAATGCGGATAAA
ATCTGCATAGGCTACCAGTCAACAAATTCCACAGAAACTGTTGACACGCTAACAGAAAAC
AACGTTCCTGTGACACATACCAAAGAATTGCTCCACACAGAGCACAATGGGATACTGTGT
GCAACAAATCTGGGGCATCCTCTCATTCTAGACACCTGTACTATCGAAGGGCTGGTCTAT
GGCAATCCTTCTTGTGATCTGCTATTGGGAGGGAAAGAATGGTCCTACATTGTCGAGAGA
TCATCTGCTGTCAATGGAATGTGTTACCCTGGGAATGTAGAAAACCTGGAAGAACTCAGG
TCCTTTTTCAGTTCCGCTAATTCCTATCAAAGAATCCAGATCTTTCCAGACACAATCTGG
AATGTGACTTACAGTGGAACAAGCAAAGCATGTTCGAATTCATTCTACAGGAGTATGAGA
TGGCTGACTCACAAGAGCAATTCTTACCCCTTTCAAGACGCCCAATACACCAACAATGAG
GGGAAGAACATTCTCTTCATGTGGGGCATACACCACCCACCTACTGATACCGAACAGACA
AACTTATACAAAAAGGCTGATACAACAACAAGTGTGACAACAGAAGATATAAATCGGACT
TTCAAGCCGGTGATAGGGCCAAGGCCCCTTGTCAATGGACAGCAGGGGAGAATTGACTAT
TATTGGTCAGTATTAAAACCAGGCCAAACGTTGCGAGTGAGATCCAATGGGAATCTAATT
GCCCCATGGTATGGTCACATTCTCTCAGGAAAAAGCCATGGAAGAATCTTGAAGACTGAT
TTGAGCAGTGGCAACTGCGTAGTGCAGTGTCAGACTGAGAAAGGTGGTCTAAATACGACC
TTGCCGTTTCACAATGTCAGCAAATATGCATTTGGGAATTGCCCCAAATACGTTGGAGTA
AAGAGTCTCAAACTGGCAGTCGGTCTAAGGAATGTACCTGCTGTATCAGATAGAGGGCTG
TTTGGTGCTATAGCTGGATTCATAGAAGGAGGTTGGCCAGGGCTAGTTGCTGGCTGGTAT
GGGTTCCAGCATTCAAATGACCAAGGAACTGGAATGGCTGCAGATAGAGAGTCAACTCAA
GAAGCAGTTGACAAAATAACATCCAAAGTGAATAATATAATAGACAAAATGAACAAGCAA
TATGAGATCATTGATCATGAATTCAGTGAAATTGAAGCCAGGCTCAATATGATCAACAAC
AAGATTGATGACCAAATACAAGACATTTGGGCATACAATGCAGAACTGCTAGTACTGCTT
GAAAATCAGAAAACACTCGATGAACATGATGCGAATGTAAATAATCTATACAACAAGGTG
AAAAGAGCACTGGGTTCTAATGCAGCAGAAGATGGAAATGGATGCTTCGAATTGTACCAT
AAATGTGATGATCAATGCATGGAAACGATTAGAAACGGAACCTATGACAGGCAAAAGTAT
CAAGAGGAGTCAAAATTAGAGAGACAGAAAATAGAAGGGGTAAAACTGGAATCTGAAGGA
ACTTACAAAATCCTCACCATTTATTCGACTGTCGCCTCATCTCTTGTGCTTGCAATGGGG
TTTGCTGCCTTTCTGTTCTGGGCCATGTCCAATGGATCTTGCAGATGCAACATTTGTATA
TAA
>gi|513130413|gb|KF188341.1| Influenza A virus (A/turkey/California/1054C/1985(H9N2)) segment 4 hemagglutinin (HA) gene, complete cds
ATGGAAATAACAACACTAATAGCTATACTGCTAATGGTAACAGCAAGCAATGCGGATAAA
ATCTGCATAGGCTACCAGTCAACAAATTCCACAGAAACTGTTGACACGCTAACAGAAAAC
AACGTTCCTGTGACACATACCAAAGAATTGCTCCACACAGAGCACAATGGGATACTGTGT
GCAACAAATCTGGGGCATCCTCTCATTCTAGACACCTGTACTATCGAAGGGCTGGTCTAT
GGCAATCCTTCTTGTGATCTGCTATTGGGAGGGAAAGAATGGTCCTACATTGTCGAGAGA
TCATCTGCTGTCAATGGAATGTGTTACCCTGGGAATGTAGAAAACCTGGAAGAACTCAGG
TCCTTTTTCAGTTCCGCTAATTCCTATCAAAGAATCCAGATCTTTCCAGACACAATCTGG
AATGTGACTTACAGTGGAACAAGCAAAGCATGTTCGAATTCATTCTACAGGAGTATGAGA
TGGCTGACTCACAAGAGCAATTCTTACCCCTTTCAAGACGCCCAATACACCAACAATGAG
GGGAAGAACATTCTCTTCATGTGGGGCATACACCACCCACCTACTGATACCGAACAGACA
AACTTATACAAAAAGGCTGATACAACAACAAGTGTGACAACAGAAGATATAAATCGGACT
TTCAAGCCGGTGATAGGGCCAAGGCCCCTTGTCAATGGACAGCAGGGGAGAATTGACTAT
TATTGGTCAGTATTAAAACCAGGCCAAACGTTGCGAGTGAGATCCAATGGGAATCTAATT
GCCCCATGGTATGGTCACATTCTCTCAGGAAAAAGCCATGGAAGAATCTTGAAGACTGAT
TTGAGCAGTGGCAACTGCGTAGTGCAGTGTCAGACTGAGAAAGGTGGTCTAAATACGACC
TTGCCGTTTCACAATGTCAGCAAATATGCATTTGGGAATTGCCCCAAATACGTTGGAGTA
AAGAGTCTCAAACTGGCAGTCGGTCTAAGGAATGTACCTGCTGTATCAGATAGAGGGCTG
TTTGGTGCTATAGCTGGATTCATAGAAGGAGGTTGGCCAGGGCTAGTTGCTGGCTGGTAT
GGGTTCCAGCATTCAAATGACCAAGGAACTGGAATGGCTGCAGATAGAGAGTCAACTCAA
GAAGCAGTTGACAAAATAACATCCAAAGTGAATAATATAATAGACAAAATGAACAAGCAA
TATGAGATCATTGATCATGAATTCAGTGAAATTGAAGCCAGGCTCAATATGATCAACAAC
AAGATTGATGACCAAATACAAGACATTTGGGCATACAATGCAGAACTGCTAGTACTGCTT
GAAAATCAGAAAACACTCGATGAACATGATGCGAATGTAAATAATCTATACAACAAGGTG
AAAAGAGCACTGGGTTCTAATGCAGCAGAAGATGGAAATGGATGCTTCGAATTGTACCAT
AAATGTGATGATCAATGCATGGAAACGATTAGAAACGGAACCTATGACAGGCAAAAGTAT
CAAGAGGAGTCAAAATTAGAGAGACAGAAAATAGAAGGGGTAAAACTGGAATCTGAAGGA
ACTTACAAAATCCTCACCATTTATTCGACTGTCGCCTCATCTCTTGTGCTTGCAATGGGG
TTTGCTGCCTTTCTGTTCTGGGCCATGTCCAATGGATCTTGCAGATGCAACATTTGTATA
TAA
