# Supplementary material for: A global phylogenetic analysis in order to determine the host species and geography dependent features present in the evolution of avian H9N2 influenza hemagglutinin
Source: PeerJ. 2014 Oct 30;2:e655. doi: 10.7717/peerj.655 (PMC4217197; doi:10.7717/peerj.655)
Supplement: Supplemental Information 5 — There are two directories one for the protein sequences and a second for the nucleotide sequences. There are also two MEGA files that include the nucleotide alignment (.mas file) and the phylogenetic trees (.mts file). [file peerj-02-655-s005.zip › Raw Nucleotide Data/Yunnan.fasta]

>gi|18182723|gb|AF461529.1| Influenza A virus (A/Chicken/Yunnan/2/00(H9N2)) hemagglutinin (HA) mRNA, complete cds
ATGGAAACAATATCACTAATAACTATAATACTAGTAGTAACGGTAAGCAATGCAGATAAA
ATCTGCATCGGCTACCAATCAACAAACTCCACAGAAACTGTAGACACGCTAACAGAAAAC
AATGTTCCTGTGACACATGCCAAAGAATTACTCCACACAGAGCACAATGGGATGCTGTGT
GCAACAAATCTGGGACGTCCTCTCATTCTAGACACCTGTACCATTGAAGGACTGGTCTAT
GGCAACCCTTCTTGTGATCTACTGTTGGGAGGAAGAGAATGGTCCTACATCGTTGAAAGA
CCATCGGCTGTTAATGGAATGTGTTACCCCGGGAATGTAGAAAACCTAGAGGAACTAAGG
TCACTTTTTAGCTCTGCTAGTTCATACCAAAGAATCCAGATCTTTCCAGACACAATCTGG
AATGTGTCTTACAGTGGAACAAGCAAAGCATGTTCAGATTCATTCTACAGGAGCATGAGA
TGGTTGACTCAAAAGGATAACGCTTACCCTATTCAAGACGCCCAATACACAAATAATAGA
GGAAAGAGCATTCTTTTCATGTGGGGCATAAATCACCCACCCACCGATACTGTACAGACA
AATCTGTACACAAGGACTGACACAACAACAAGTGTGGCAACAGAGGATATAAATAGGACC
TTCAAACCATTGATAGGGCCAAGGCCCCTTGTCAATGGTCAGCAGGGGAGAATTGATTAT
TATTGGTCAGTATTGAAACCAGGTCAGACATTGCGAGTAAGATCCAATGGGAATCTAATC
GCTCCATGGTATGGACACATTCTTTCAGGAGAGAGCCATGGAAGAATCCTGAAGACTGAT
TTAAAAGGTGGTAACTGTGTAGTGCAATGTCAGACAGAAAGAGGTGGCTTAAATACTACA
TTGCCATTCCACAATGTCAGTAAATATGCATTTGGAAACTGCCCAAAATATGTTGGAGTA
AAGAGTCTCAAACTTGCAGTGGGTCTGAGGAATGTGCCTGCTAGATCAAGTAGAGGACTA
TTTGGGGCCATAGCTGGATTCATAGAGGGAGGTTGGTCAGGGCTAGTCGCTGGTTGGTAT
GGGTTCCAGCACTCAAATGATCAAGGGGTTGGTATGGCTGCAGATAGAGAATCAACTCAA
AGGGCAATTGACAAAATAACATCCAAAGTGAATAATATAGTCGATAAAATGAACAAACAA
TATGAAATTATTGATCATGAATTCAGCGAGGTTGAAGCCAGACTCAATATGATCAATAAT
AAGATTGATGACCAAATTCAAGACATATGGGCATATAATGCAGAATTGCTAGTGCTGCTT
GAAAACCAGAAAACACTCGATGAGCATGATGCGAATGTAAACAATCTATATAACAAAGTG
AAGAGGGCACTGGGTTCCAATGCAATGGAAGATGGGAAAGGATGTTTCGAGCTATACCAT
AAATGTGATGATCAGTGCATGGAGACAATTCGGAACGGGACCTATAGCAGGAGAAAGTAT
AAAGAGGAATCAAGACTAGAAAGACAGAAAATAGAAGGGGTCAAGCTGGAATCTGAAGGA
ACTTACAAAATCCTCACTATTTATTCGACTGTCGCCTCATCTCTTGTGATTGCAATGGGG
TTTGCTGCCTTCCTTTTCTGGGCCATGTCCAATGGATCTTGCAGATGCAACATTTGTATA
TAA
>gi|18182721|gb|AF461528.1| Influenza A virus (A/Chicken/Yunnan/1/99(H9N2)) hemagglutinin (HA) mRNA, complete cds
ATGGAAACAATATCACTAATAACTATAATACTAGTAGTAACGGTAAGCAATGCAGATAAA
ATCTGCATCGGCTACCAATCAACAAACTCCACAGAAACTGTAGACACGCTAACAGAAAAC
AATGTTCCTGTGACACATGCCAAAGAATTACTCCACACAGAGCACAATGGGATGCTGTGT
GCAACAAATCTGGGACGTCCTCTCATTCTAGACACCTGTACCATTGAAGGACTGGTCTAT
GGCAACCCTTCTTGTGATCTACTGTTGGGAGGAAGAGAATGGTCCTACATCGTTGAAAGA
CCATCGGCTGTTAATGGAATGTGTTACCCCGGGAATGTAGAAAACCTAGAGGAACTAAGG
TCACTTTTTAGCTCTGCTAGTTCATACCAAAGAATCCAGATCTTTCCAGACACAATCTGG
AATGTGTCTTACAGTGGAACAAGCAAAGCATGTTCAGATTCATTCTACAGGAGCATGAGA
TGGTTGACTCAAAAGGATAACGCTTACCCTATTCAAGACGCCCAATACACAAATAATAGA
GGAAAGAGCATTCTTTTCATGTGGGGCATAAATCACCCACCCACCGATACTGCACAGACA
AATCTGTACACAAGGACTGACACAACAACAAGTGTGGCAACAGAGGATATAAATAGGACC
TTCAAACCATTGATAGGGCCAAGGCCCCTTGTCAATGGTCAGCAGGGGAGAATTGATTAT
TATTGGTCAGTATTGAAACCAGGTCAGACATTGCGAGTAAGATCCAATGGGAATCTAATC
GCTCCATGGTATGGGCACATTCTTTCAGGAGAGAGCCATGGAAGAATCCTGAAGACTGAT
TTAAAAAGTGGTAACTGTGTAGTGCAATGTCAGACAGAAAGAGGTGGCTTAAATACTACA
TTGCCATTCCACAATGTCAGTAAATATGCATTTGGAAACTGCCCAAAATATGTTGGAGTA
AAGAGTCTCAAACTTGCAGTGGGTCTGAGGAATGTGCCTGCTAGATCAAGTAGAGGACTA
TTTGGGGCCATAGCTGGATTCATAGAGGGAGGTTGGTCAGGGCTAGTCGCTGGTTGGTAT
GGGTTCCAGCACTCAAATGATCAAGGGGTTGGTATGGCTGCAGATAGAGAATCAACTCAA
AGGGCAATTGACAAAATAACATCCAAAGTGAATAATATAGTCGATAAAATGAACAAACAA
TATGAAATTATTGATCATGAATTCAGCGAGGTTGAAGCCAGACTCAATATGATCAATAAT
AAGATTGATGACCAAATTCAAGACATATGGGCATATAATGCAGAATTGCTAGTGCTGCTT
GAAAACCAGAAAACACTCGATGAGCATGATGCGAATGTAAACAATCTATATAACAAAGTG
AAGAGGGCACTGGGTTCCAATGCAATGGAAGATGGGAAAGGATGTTTCGAGCTATACCAT
AAATGTGATGATCAGTGCATGGAGACAATTCGGAACGGGACCTATAGCAGGAGAAAGTAT
AAAGAGGAATCAAGACTAGAAAGACAGAAAATAGAAGGGGTCAAGCTGGAATCTGAAGGA
ACTTACAAAATCCTCACTATTTATTCGACTGTCGCCTCATCTCTTGTGATTGCAATGGGG
TTTGCTGCCTTCCTTTTCTGGGCCATGTCCAATGGATCTTGCAGATGCAACATTTGTATA
TAA
>gi|158552025|gb|EU216092.1| Influenza A virus (A/chicken/Yunnan/Zhaotong/2007(H9N2)) hemagglutinin gene, complete cds
ATGGAAACAATATCACTACTAACTATGCTACTAGTAGTAACAGTAAGCAATGCAGATAAA
ATCTGCATCGGCTACCAATCAACAAACTCCACAGAAACTGTAGACACACTAACAGAAAAC
AATGTCCCTGTGACACATGCCAAAGAATTGCTCCACACAGAGCACAATGGGATGCTGTAT
GCAACAAACTTGGGACATCCTCTTATTCTAGACACCTGTACCATTGAAGGACTAATCTAT
GGCAATCCTTCTTGTGATCTGCTATTGGGAGGAAGAGAATGGTCCTACATCGTCGAGAGA
CCATCGGCTGTTAATGGATTGTGTTACCCCGGGAATGTAGAAAATCTAGAAGAGCTAAGG
TCACTTTTTAGTTCTGCTAGTTCTTATCAAAGGATTCAGATTTTCCCAGACACAATCTGG
AATGTGTCTTACAGTGGGACAAGCAAAGCATGTTCAGATTCATTCTACAGAAGCATGAGA
TGGTTGACCCAAAAGAACAACGCTTACCCTATTCAAGACGCCCAATACACAAATAATCGA
GAAAAGAACATTCTTTTCATGTGGGGTATAAATCACCCACCCACCGATACTGCGCAAACA
AATCTGTACACAAGAACCGACACAACAACAAGTGTGGCAACAGAAGAAATAAATAGGACC
TTCAAACCGTTGATAGGACCAAGGCCTCTTGTCAATGGTTTGCAGGGAAGAATTGATTAT
TATTGGTCGGTATTGAAACCAGGTCAAACACTGCGAATAAGATCCAATGGGAACCTAATA
GCTCCATGGTATGGACACATTCTTTCACGAGAGAGTCACGGAAGAATCCTGAAGACTGAT
TTAAAAAGGGGTAGCTGTACAGTGCAATGTCAGACAGAAAAAGGTGGCTTAAACACAACA
TTGCCATTCCAAAATGTAAGTAAGTATGCATTTGGAAACTGCTCGAAATATGTTGGAATA
AAGAGTCTCAAACTTGCAGTTGGCCTGAGGAATGTGCCTTCTAGATCTAGTAGAGGACTA
TTCGGGGCCATAGCTGGATTCATAGAAGGAGGTTGGTCAGGGCTAGTTGCTGGTTGGTAT
GGATTCCAGCATTCAAATGACCAAGGGGTTGGTATGGCAGCAGGTAGAGACTCAACCCAA
AAGGCAATTGATAAAATAACATCCAAAGTGAATAACATAGTCGATAAAATGAACAAACAG
TATGAAATTATTGATCATGAATTCAGCGAGGTTGAAACTAGACTTAACATGATCAATAAT
AGGATTGATGATCAAATTCAGGACATATGGGCATATAACGCAGAATTGCTAGTGCTGCTT
GAAAACCAGAAAACACTCGATGAGCATGATGCAAATGTAAACAATCTATATAATAAAGTG
AAGAGGGCATTGGGTTCCAATGCAGTGGAAGATGGGAAAGGATGTTTCGAGCTATACCAC
AAATGTGATGACCAGTGCATGGAGACAATTCGGAATGGGACCTACAACAGGAGGAAGTAT
CAAGAGGAATCAAAATTAGAAAGACAGAAAATAGAGGGGGTCAAGCTGGAGTCTGAAGGA
ACTTACAAAATCCTCACCATTTATTCGACTGTCGCCTCATCTCTTGTGATTGCAATGGGG
TTTGCTGCCTTCTTGTTCTGGGCCATGTCCAATGGGTCTTGCAGATGCAACATTTGTATA
TAG
>gi|188504874|gb|EU644485.1| Influenza A virus (A/chicken/Yunnan/honghe10/07(H9N2)) segment 4 hemagglutinin (HA) gene, complete cds
ATGGAAACAATATCACTAATAACTATGCTACTAGTAGTAACAGTAAGCAATGCAGATAAA
ATCTGCATCGGCTACCAATCAACAAACTCCACAGAAACTGTAGACACACTAACAGAAAAC
AATGTCCCTGTGACACATGCCAAAGAATTGCTCCACACAGAGCACAATGGGATGCTGTGT
GCAACAAACTTGGGACATCCTCTTATTCTAGACACCTGTACCATTGAAGGACTAATCTAT
GGCAATCCTTCTTGTGATCTGCTGTTGGGAGGAAGAGAATGGTCCTACATCGTCGAAAGA
CCATCGGCTGTTAATGGATTGTGTTACCCCGGGAATGTAGAAAATCTAGAAGAGCTAAGG
TCACTTTTTAGTTCTGCTAGTTCTTATCAAAGGATTCAGATTTTTCCAGACACAATCTGG
AATGTGTCTTACAGTGGGACAAGCAAAGCATGTTCAGATTCATTCTACAGAAGCATGAGA
TGGTTGACCCAAAAGAACAACGCTTACCCTATTCAAGACGCCCAATACACAAATAATCGA
GAAAAGAACATTCTTTTCATGTGGGGTATAAATCACCCACCCACCGATACTACGCAAACA
AATCTGTACACAAGAACCGACACAACAACAAGTGTGGCAACAGAAGAAATAAATAGGACC
TTCAAGCCATTGATAGGACCCAGGCCTCTTGTCTATGGTTTGCAGGGAAGAATTGATTAT
TATTGGGCGGTGTTGAAACCAGGTCAGACATTGCGAGTGAGATCCAACGGGAATCTAATT
GCTCCATGGTATGGACACATTCTTTCAGGGGAGAGTCACGGAAGAATCCTGAAAACGGAT
TTAAACAGTGGTAACTGTGTAGTGCAATGTCAAACAGAAAGAGGTGGCTTGAATACTACA
TTGCCATTCCAAGATGTAAGTAAGTATGCATTTGGAAACTGCTCGAAATATGTTGGAATA
AAGAGTCTCAAACTTGCAGTTGGCCTGAGGAATGTGCCTTCTAGATCTAGTAGAGGACTA
TTCGGGGCCATAGCTGGATTCATAGAAGGGGGTTGGTCAGGGCTAGTTGCTGGTTGGTAT
GGATTCCAGCATTCAAATGACCAAGGGGTTGGTATGGCAGCAGATAGAGACTCAACCCAA
AAGGCAATTGATAAAATAACATCCAAAGTGAATAACATAGTCGATAAAATGAACAAACAG
TATGAAATTATTGATCATGAATTCAGCGAGGTTGAAACTAGACTTAACATGATCAATAAT
AAGATTGATGATCAAATTCAGGACATATGGGCATATAACGCAGAATTGCTAGTGCTGCTT
GAAAACCAGAAAACACTCGATGAGCATGATGCAAATGTAAACAATCTATATAATAAAGTG
AAGAGGGCATTGGGTTCCAATGCAGTGGAAGATGGGAAAGGATGTTTCGAGCTATACCAC
AAATGTGATGACCAGTGCATGGAGACAATTCGGAATGGGACCTACAACAGGAGGAAGTAT
CAAGAGGAATCAAAATTAGAAAGACAGAAAATAGAGGGGGTCAAGCTGGAGTCTGAAGGA
ACTTACAAAATCCTCACCATTTATTCGACTGTCGCCTCATCTCTTGTGATTGCAATGGGG
TTTGCTGCCTTCTTGTTCTGGGCAATGTCCAATGGGTCTTGCAGACGCAACATTTGTATA
TAG
>gi|77999548|gb|DQ227352.1| Influenza A virus (A/chicken/Yunnan/Xie-1/1999(H9N2)) hemagglutinin gene, complete cds
ATGGAAACAATATCACTAATAACTATACTACTAGTAGTAACGGTAAGCAATGCAGATAAA
ATCTGCATCGGCTACCAATCAACAAACTCCACAGAAACTGTAGACACGCTAACAGAAAAC
AATGTTCCTGTGACACATGCCAAAGAATTACTCCACACAGAGCACAATGGGATGCTGTGT
GCAACAAATCTGGGACGTCCTCTCATTCTAGACACCTGTACCATTGAAGGACTGATCTAT
GGCAACCCTTCTTGTGATCTACTGTTGGGAGGAAGAGAATGGTCCTACATCGTTGAAAGA
CCATCGGCTGTTAATGGAATGTGTTACCCCGGGAATGTAGAAAATCTAGAGGAACTAAGA
TCACTCTTTAGTTCTGCTAGTTCCTACCAAAGAATCCAGATCTTTCCAGACACAATCTGG
AATGTGTCTTACAGTGGAACAAGCAAAGCATGTTCAGATTCATTCTACAGGAGCATGAGA
TGGTTGACTCAAAAGGACAACGATTACCCTATTCAAGACGCCCAATACACAAATAATAGA
GGAAAGAGCATTCTTTTCATGTGGGGCATAAATCACCCACCCACCGATACTACACAGACA
AATCTGTACACAAGGACTGACACAACAACAAGTGTGGCAACAGAGGAAATAAATAGGACC
TTCAAACCATTGATAGGGCCAAGGCCCCTTGTCAATGGTCAGCAGGGGAGAATTGATTAT
TATTGGTCAGTATTGAAACCAGGTCAGACATTGCGAGTAAGATCCAATGGGAATCTAATC
GCTCCATGGTATGGACACATTCTTTCAGGAGAGAGCCATGGAAGAATCCTGAAGACTGAT
TTAAAAAGTGGTAACTGTGTAGTGCAATGTCAGACAGAAAGAGGTGGCTTAAATACTACA
TTGCCATTCCACAATGTCAGTAAATATGCATTTGGAAACTGCCCAAAATATGTTGGAGTA
AAGAGTCTCAAACTGGCAGTTGGTCTGAGGAATGTGCCTGCTAGATCAAGTAGAGGACTA
TTTGGGGCCATAGCTGGATTCATAGAGGGAGGGTGGTCAGGGCTAGTCGCTGGTGGGTAT
GGGTTCCAGCACTCAAATGATCAAGGGGGTGGTATGGCTGCAGATAGAGAATCAACTCAA
AAGGCAATTGACAAAATAACATCCAAAGTGAATAATATAGTCGATAAAATGAACAAACAA
TATGAAATTATTGATCATGAATTCAGCGAGGTTGAAGCAGGACTCAATATTCCCAAAAAT
AAGATTGATGACCACATTCAAGACATATGGGCATATAACGCAGAATTGCTAGTGCTGCTT
GAAAACCAGAAAACACTCGATGAGCATGATGCGAATGTAAACAATCTATATAACAAAGTG
AAGAGGGCACTGGGTTCCAATGCAATGGAAGATGGGAAAGGATGTTTCGAGCTATACCAT
AAATGTGATGATCAGTGCATGGAGACAATTCGGAACGGGACCTATAGCAGGAGAAAGTAT
AAAGAGGAATCAAGACTAGAAAGACAGAAAATAGAAGGGGTCAAGCTGGAATCTGAAGGA
ACTTACAAAATCCTCACTATTTATTCGACTGTCGCCTCATCTCTTGTGATTGCAATGGGG
TTTGCTGCCTTCCTTTTCTGGGCCATGTCCAATGGATCTTGCAGACGCAACATTTGTATA
TAG
>gi|212570836|gb|FJ434562.1| Influenza A virus (A/chicken/Yunnan/YA114/2007(H9N2)) segment 4 hemagglutinin (HA) gene, complete cds
AGCGAAAGCAGGGGAATTTCACAACCACTCAAGATGGAAACAGTATCACTAATAACTATG
CTACTAGTGGTAACAGTAAGCAATGCAGATAAAATTTGCATCGGCTACCAATCAACAAAC
TCCACAGAAACTGTAGACACACTAACAGAAAACAATGTCCCTGTTACACATGCCAAAGAA
TTGCTCCACACAGAGCACAATGGGATGCTGTGTGCTACAAATTTGGGACATCCTCTTATT
CTAGACACCTGTACCATTGAAGGACTAATCTATGGCAATCCTTCCTGTGATCTACTGTTG
GGAGGAAGAGAATGGTCCTACATCGTCGAGAGACCATCGGCTGTAAATGGATTGTGTTAC
CCCGGGAATGTAGAAAATCTAGAAGAGCTAAGGTCACTTTTTAGTTCTGCTAGTTCTTAT
CAAAGGATCCAGATCTTTCCAGACACAATCTGGAATGTGTCTTACAGTGGGACAAGCAAA
GCATGTTCAGATTCATTCTACAGAAGCATGAGGTGGTTGACCCAAAAGAACAACGCTTAC
CCTATTCAAGACGCCCAATACACAAATAATCAAGAAAAGAACATCCTTTTCATGTGGGGC
ATAAATCATCCACCCACCGATACTGCGCAGACAAATCTGTACACAAGAACCGACACAACA
ACAAGTGTGGCAACAGAAGAAATAAATAGGACCTTCAAACCATTGATAGGACCAAGGCCT
CTTGTCAATGGTTTGCAGGGAAGAATTGATTATTATTGGTCGGTATTGAAACCAGGTCAA
ACACTGCGAATAAGGTCCAATGGGAATCTAATAGCTCCATGGTATGGACACATTCTTTCA
GGAAAGAGTCACGGAAGAATCCTTAAGACTGATCTAAAAAGGGGTAGCTGTACAGTACAA
TGTCAGACAGAAAAAGGTGGCTTAAACACAACATTGCCATTCCAAAATGTAAGTAAGTAT
GCATTTGGAAACTGCTCGAAATATATTGGAACAAAGAGCCTCAAACTTGCAGTTGGTCTG
AGGAATGTGCCTTCTAAATCAAGTAGAGGACTATTCGGAGCCATAGCTGGATTCATAGAA
GGAGGTTGGTCAGGACTAGTTGCTGGTTGGTATGGATTCCAGCATTCAAATGACCAAGGG
GTTGGTATGGCAGCAGATAGAGACTCAACCCAGAAGGCAATTGATAAAATAACATCCAAA
GTGAATAACATAGTCGATAAAATGAACAAACAGTATGAAATTATTGATCATGAATTCAGC
GAGGTTGAAACTAGACTTAACATGATCAATAATAAGATTGATGATCAGATTCAAGACATA
TGGGCATATAACGCAGAATTGCTTGTGCTACTTGAAAATCAGAAAACACTCGATGAGCAT
GATGCAAATGTAAACAATCTATATAATAAAGTAAAGAGAGCATTGGGTTCCAATGCAGTG
GAAGATGGGAAAGGATGTTTCGAGCTATACCACAAATGTGATGACCAGTGCATGGAGACA
ATTCGGAACGGGACCTACAACAGGAGGAAGTATCAAGAGGAATCAAAATTAGAGAGACAG
AAAATAGAGGGGGTCAAGCTGGAATCTGAAGGAACTTACAAAATCCTCACCATTTATTCG
ACTGTCGCCTCATCTCTTGTGATTGCAATGGGGTTTGCTGCCTTCTTGTTCTGGGCCATG
TCCAATGGATCTTGCAGATGCAACATTTGTATATAATTGGCAAAAACACCCTGTTTCTAC
T
>gi|212570825|gb|FJ434561.1| Influenza A virus (A/chicken/Yunnan/YC12/2007(H9N2)) segment 4 hemagglutinin (HA) gene, complete cds
AGCGAAAGCAGGGGAATTTCACAACCACTCAAGATGGAAACAATATCACTAATAACTATG
CTACTAGTAGTAACAGTAAGCAATGCAGATAAAATCTGCATCGGCTACCAATCAACAAAC
TCCACAGAAACTGTAGACACACTAACAGAAAACAATGTCCCTGTGACACATGCCAAAGAA
TTGCTCCACACAGAGCACAATGGGATGCTGTGTGCAACAAACTTGGGACATCCTCTTATT
CTAGACACCTGTACCATTGAAGGACTAATCTATGGCAATCCTTCTTGTGATCTGCTGTTG
GGAGGAAGAGAATGGTCCTACATCGTCGAGAGACCATCGGCTGTTAATGGATTGTGTTAC
CCCGGGAATGTAGAAAATCTAGAAGAGCTAAGGTCACTTTTTAGTTCTGCTAGTTCTTAT
CAAAGGATTCAGATTTTTCCAGACACAATCTGGAATGTGTCTTACAGTGGGACAAGCAAA
GCATGTTCAGATTCATTCTACAGAAGCATGAGATGGTTGACCCAAAAGAATAACGCTTAC
CCTATTCAAGACGCCCAATACACAAATAATCGAGAAAAGAACATTCTTTTCATGTGGGGT
ATAAATCACCCACCCACCGATACTGCGCAAACAAATCTGTACACAAGAACCGACACAACA
ACAAGTGTGGCAACAGAAGAAATAAATAGGACCTTCAAACCGTTGATAGGACCAAGGCCT
CTTGTCAATGGTTTGCAGGGAAGAATTGATTATTATTGGTCGGTATTGAAACCAGGTCAA
ACACTGCGAATAAGATCCAATGGGAACCTAATAGCTCCATGGTATGGACACATTCTTTCA
GGAGAGAGTCACGGAAGAATCCTGAAGACTGATTTAAAAAGGGGTAGCTGTACAGTGCAA
TGTCAGACAGAAAAAGGTGGCTTAAACACAACATTGCCATTCCAAAATGTAAGTAAGTAT
GCATTTGGAAACTGCTCGAAATATGTTGGAATAAAGAGTCTCAAACTTGCAGTTGGCCTG
AGGAATGTGCCTTCTAGATCTAGTAGAGGACTATTCGGGGCCATAGCTGGATTCATAGAA
GGAGGTTGGTCAGGGCTAGTTGCTGGTTGGTATGGATTCCAGCATTCAAATGACCAAGGG
GTTGGTATGGCAGCAGATAGAGACTCAACCCAAAAGGCAATTGATAAAATAAAATCCAAA
GTGAATAACGTAGTCGATAAAATGAACAAACAGTATGAAATTATTGATCATGAATTCAGC
GAGGTTGAAACTAGACTTAACATGATCAATAATAAGATTGATGATCGAATTCAAGACATA
TGGGCATATAACGCAGAATTGCTAGTGCTGCTTGAAAACCAGAAAACACTCGATGAGCAT
GATGCAAATGTAAACAATCTATATAATAAAGTGAAGAGGGCATTGGGTTCCAATGCAGTG
GAAGATGGGAAAGGATGTTTCGAGCTATACCACAAATGTGATGACCAGTGCATGGAGACA
ATTCGGAATGGGACCTACAACAGGAGGAAGTATCAAGAGGAATCAAAATTAGAAAGACAG
AAAATAGAGGGGGTCAAGCTGGAGTATGAAGGAACTTACAAAATCCTCACCATTTATTCG
ACTGTCGCCTCATCTCTTGTGATTGCAATGGGGTTTGCTGCCTTCTTGTTCTGGGCCATG
TCCAATGGGTCTTGCAGATGCAACATTTGTATATAATTGGCAAAAAACACCCTGTTTCTA
CT
>gi|158552023|gb|EU216091.1| Influenza A virus (A/chicken/Yunnan/Yuxi2/2007(H9N2)) hemagglutinin gene, complete cds
ATGGAAACAATATCACTACTAACTATGCTACTAGTAGTAACAGTAAGCAATGCAGATAAA
ATCTGCATCGGCTACCAATCAACAAACTCCACAGAAACTGTAGACACACTAACAGAAAAC
AATGTCCCTGTGACACATGCCAAAGAATTGCTCCACACAGAGCACAATGGGATACTGTGT
GCAACAAACTTGGGACATCCTCTTATTCTAGACACCTGTACCATTGAAGGACTAATCTAT
GGCAATCCTTCTTGTGATCTGCTGTTGGGAGGAAGAGAATGGTCCTACATCGTCGAGAGA
CCATCGGCTGTTAATGGATTGTGTTACCCCGGGAATGTAGAAAATCTAGAAGAGCTAAGG
TCACTTTTTAGTTCTGCTAGTTCTTATCAAAGGATTCAGATTTTTCCAGACACAATCTGG
AATGTGTCTTACAGTGGGACAAGCAAAGCATGTTCAGATTCATTCTACAGAAGCATGAGA
TGGTTGACCCAAAAGAACAACGCTTACCCTATTCAAGACGCCCAATACACAAATAATCGA
GAAAAGAACATTCTTTTCATGTGGGGTATAAATCACCCACCCACCGATACTGCGCAAACA
AATCTGTACACAAGAACCGACACAACAACAAGTGTGGCAACAGAAGAAATAAATAGGACC
TTCAAACCGTTGATAGGACCAAGGCCTCTTGTCAATGGTTTGCAGGGAAGAATTGATTAT
TATTGGTCGGTATTGAAACCAGGTCAAACACTGCGAATAAGATCCAATGGGAACCTAATA
GCTCCATGGTATGGACACATTCTTTCAGGAGAGAGCCACGGAAGAATCCTGAAGACTGAT
TTAAAAAGGGGTAGCTGTACAGTGCAATGTCAGACAGAAAAAGGTGGCTTAAACACAACA
TTGCCATTCCAAAATGTAAGTAAGTATGCATTTGGAAACTGCTCGAAATATGTTGGAATA
AAGAGTCTCAAACTTGCAGTTGGCCTGAGGAATGTGCCTTCTAGATCTAGTAGAGGACTA
TTCGGGGCCATAGCTGGATTCATAGAAGGAGGTTGGTCAGGGCTAGTTGCTGGTTGGTAT
GGATTCCAGCATTCAAATGACCAAGGGGTTGGTATGGCAGCAGATAGAGACTCAACCCAA
AAGGCAATTGATAAAATAACATCCAAAGTGAATAACATAGTCGATAAAATGAACAAACAG
TATGAAATTATTGATCATGAATTCAGCGAGGTTGAAACTAGACTTAACATGATCAATAAT
AAGATTGATGATCAAATTCAGGACATATGGGCATATAACGCAGAATTGCTAGTGCTGCTT
GAAAACCAGAAAACACTCGATGAGCATGATGCAAATGTAAACAATCTATATAATAAAGTG
AAGAGGGCATTGGGTTCCAATGCAGTGGAAGATGGGAAAGGATGTTTCGAGCTATACCAC
AAATGTGATGACCAGTGCATGGAGACAATTCGGAATGGGACCTACAACAGGAGGAAGTAT
CAAGAGGAATCAAAATTAGAAAGACAGAAAATAGAGGGGGTCAAGCTGGAGTCTGAAGGA
ACTTACAAAATCCTCACCATTTATTCGACTGTCGCCTCATCTCTTGTGATTGCAATGGGG
TTTGCTGCCTTCTTGTTCTGGGCCATGTCCAATGGGTCTTGCAGACGCAACATTTGTATA
TAG
>gi|158552021|gb|EU216090.1| Influenza A virus (A/chicken/Yunnan/Wenshan/2007(H9N2)) hemagglutinin gene, complete cds
ATGGAAACAATATCACTAATAACTATGCTACTAGTAGTAACAGTAAGCAATGCAGATAAA
ATCTGCATAGGCTACCAATCAACAAACTCCACAGAAACTGTAGACACACTAACAGAAAAC
AATGTCCCTGTGACACATGCCAAAGAATTGCTCCATACAGAGCATAATGGGATGCTGTGT
GCAACAAACTTGGGACACCCTCTTATTCTAGACACTTGTACCATTGAAGGACTAATCTAT
GGCAACCCTTCTTGTGATCTACTGTTGGGAGGAAGAGAGTGGTCCTACATCGTCGAGAGA
CCATCGGCTGTCAATGGATTGTGTTACCCCGGGAATGTAGAAAATCTAGAAGAGCTAAGG
TCACTTTTCAGTTCTGCTAGTTCTTATCAAAGGATCCAGATTTTTCCAGACACAATCTGG
AATGTGTCTTACAGTGGGACAAGCAAAGCATGTTCAGATTCATTCTACAGAAGCATGAGA
TGGTTGACCCAAAAGAACAACGCTTACCCTATTCAAGACGCCCAATACACAAATAATCTA
GAAAAGAACATTCTTTTCATGTGGGGCATAAATCACCCACCCACCGATACTGCGCAGACA
AATCTGTACACAAGAACCGACACAACAACAAGTGTGGCAACAGAAGAAATAAATAGGATC
TTCAAACCATTGATAGGACCAAGGCCTCTTGTCAATGGTTTGCAGGGAAGAATTGATTAT
TATTGGTCGGTATTGAAACCAGGTCAAACATTGCGAATAAGATCCAATGGGAATCTAATA
GCTCCATGGTATGGACACATTCTTTCAGGAGAGAGCCACGGAAGAATCCTGAAGACTGAT
TTAAAAAGGGGTAGCTGTACAGTGCAATGTCAGACAGAAAAAGGTGGCTTAAACACAACA
TTGCCATTCCAAAATGTAAGTAAGTATGCATTTGGAAACTGCTCAAAATATGTTGGAATA
AAGAGTCTCAAACTTGCAGTTGGTCTGAGGAATGTGCCTTCTAGATCTAGTAGAGGACTA
TTCGGGGCCATTGCTGGATTCATAGAGGGAGGTTGGTCAGGACTAGTTGCTGGTTGGTAT
GGATTCCAGCATTCAAATGACCAAGGGGTTGGTATGGCAGCAGATAGAGACTCAACCCAA
AAGGCAATTGATAAAATAACATCCAAAGTGAATAACATAGTCGATAAAATGAACAAACAG
TATGAAATTATTGATCATGAATTCAGCGAGGTTGAAACTAGACTTAACATGATCAATAAT
AAGATTGATGATCAAATTCAAGACATATGGGCATATAACGCAGAATTGCTAGTGCTGCTT
GAAAACCAGAAAACACTCGATGAGCATGATGCAAATGTAAACAATCTATATAATAAAGTG
AAGAGGGCATTGGGTTCCAATGCAGTGGAAGATGGGAAAGGATGTTTCGAGCTATACCAC
AAATGTGATGACCAGTGCATGGAGACAATTCGGAACGGGACCTACAACAGGAGGAAGTAT
CAAGAGGAATCAAAATTAGAAAGACAGAAAATAGAGGGAGTCAAGCTGGAATCTGAAGGA
ACTTACAAAATCCTTACCATTTATTCGACTGTTGCCTCATCTCTTGTGATTGCAATGGGG
TTTGCTGCCTTCTTGTTCTGGGCCATGTCCAATGGGTCTTGCAGGCGCAACATTTGTATA
TAG
>gi|158552019|gb|EU216089.1| Influenza A virus (A/chicken/Yunnan/Simao3/2007(H9N2)) hemagglutinin gene, complete cds
ATGGAAACAATATCACTAATAACTATGCTACTAGTAGTAACAGTAAGCAATGCAGATAAA
ATCTGCATCGGCTACCAATCAACAAACTCCACAGAAACTGTAGACACACTAACAGAAAAC
AATGTCCCTGTGACACATGCCAAAGAATTGCTCCACACAGAGCACAATGGGATGCTGTGT
GCAACAAACTTGGGACATCCTCTTATTCTAGACACCTGTACCATTGAAGGACTAATCTAT
GGCAATCCTTCTTGTGATCTGCTGTTGGGAGGAAGAGAATGGTCCTACATCGTCGAGAGA
CCATCGGCTGTTAATGGATTGTGTTACCCCGGGAATGTAGAAAATCTAGAAGAGCTAAGG
TCACTTTTTAGTTCTGCTAGTTCTTATCAAAGGATTCAGATTTTTCCAGACACAATCTGG
AATGTGTCTTACAGTGGGACAAGCAAAGCATGTTCAGATTCATTCTACAGAAGCATGAGA
TGGTTGACCCAAAAGAACAACGCTTACCCTATTCAAGACGCCCAATACACAAATAATCGA
GAAAAGAACATTCTTTTCATGTGGGGTATAAATCACCCACCCACCGATACTGCGCAAACA
AATCTGTACACAAGAACCGACACAACAACAAGTGTGGCAACAGAAGAAATAAATAGGACC
TTCAAACCGTTGATAGGACCAAGGCCTCTTGTCAATGGTTTGCAGGGAAGAATTGATTAT
TATTGGTCGGTATTGAAACCAGGTCAAACACTGCGAATAAGATCCAATGGGAACCTAATA
GCTCCATGGTATGGACACATTCTTTCAGGAGAGAGTCACGGAAGAATCCTGAAGACTGAT
TTAAAAAGGGGTAGCTGTACAGTGCAATGTCAGACAGAAAAAGGTGGCTTAAACACAACA
TTGCCATTCCAAAATGTAAGTAAGTATGCATTTGGAAACTGCTCGAAATATGTTGGAATA
AAGAGTCTCAAACTTGCAGTTGGCCTGAGGAATGTGCCTTCTAGATCTAGTAGAGGACTA
TTCGGGGCCATAGCTGGATTCATAGAAGGAGGTTGGTCAGGGCTAGTTGCTGGTTGGTAT
GGATTCCAGCATTCAAATGACCAAGGGGTTGGTATGGCAGCAGATAGAGACTCAACCCAA
AAGGCAATTGATAAAATAACATCCAAAGTGAATAACATAGTCGATAAAATGAACAAACAG
TATGAAATTATTGATCATGAATTCAGCGAGGTTGAGACTAGACTTAACATGATCAATAAT
AAGATTGATGATCAAATTCAGGACATATGGGCATATAACGCAGAATTGCTAGTGCTGCTT
GAAAACCAGAAAACACTCGATGAGCATGATGCAAATGTAAACAATCTATATAATAAAGTG
AAGAGGGCATTGGGTTCCAATGCAGTGGAAGATGGGAAAGGATGTTTCGATCTATACCAC
AAATGTGATGACCAGTGCATGGAGACAATTCGGAATGGGACCTACAACAGGAGGAAGTAT
CAAGAGGAATCAAAATTAGAAAGACAGAAAATAGAGGGGGTCAAGCTGGAGTCTGAAGGA
ACTTACAAAATCCTCACCATTTATTCGACTGTCGCCTCATCTCTTGTGATTGCAATGGGG
TTTGCTGCCTTCTTGTTCTGGGCCATGTCCAATGGGTCTTGCAGACGCAACATTTGTATA
TAG
>gi|158552017|gb|EU216088.1| Influenza A virus (A/chicken/Yunnan/Simao1/2006(H9N2)) hemagglutinin gene, complete cds
ATGGAAACAATATCACTACTAGTAATAACAGTAAGCAATGCGGATAAAATCTGCATTGGC
TACCAATCAACAAACTCCACAGAAACTGTAGACACGCTAACCGAAAACAATGTTCCTGTG
ACACATGCCAAAGAATTGCTTCATACAGAACACAATGGGATGCTATGTGCAACAAATCTG
GGACGTCCTCTTATTCTAGACACCTGTACCATTGAAGGACTAATCTATGGCAACCCTTCT
TGTGATCTACTGCTGGGAGGAAGAGAATGGTCCTATATTGTCGAAAGACCATCGGCTGTT
AATGGACTGTGTTACCCCGGAAATGTAGAAAACCTAGAAGAACTAAGGTCACTTTTTAGT
TCTGCTAGTTCTTACCAAAGAATCCAGATCTTTCCAGACACAATCTGGAATGTGTCTTAC
AGTGGAACAAGCAAAGCATGTTCAGATTCATTCTACAGAAGCATGAGGTGGTTGACTCAA
AAGAACAACGCTTACCCTGTTCAAGACGCCCAATACACAAATAATAGAGGAAGGAACATT
CTTTTCATGTGGGGCATAAATCACCCACCCACCGATACTGCGCAGACAAATCTGTACACA
AGGACTGACACAACAACAAGTGTGGCGACAGAAGATATAAATAGGACCTTCAAACCATTG
ATAGGGCCAAGGCCTCTTGTCAATGGTCTGCAAGGAAGGATTGATTATTATTGGGCGGTG
TTGAAACCAGGTCAGACATTGCGAGTGAGATCCAACGGGAATCTAATTGCTCCATGGTAT
GGACACATTCTTTCAGGGGAGAGTCACGGAAGAATCCTGAAAACGGATTTAAACAGTGGT
AACTGTGTAGTGCAATGTCAAACAGAAAGAGGTGGCTTGAATACTACATTGCCATTCCAC
AACGTAAGCAAGTACGCATTTGGAAATTGCCCAAAATATGTTGGAGTAAAGAGTCTCAAA
TTGGCAGTCGGTCTGAGGAATGTACCTGCTAGATCAAGTAGAGGACTATTTGGAGCCATA
GCTGGTTTCATAGAGGGAGGTTGGTCAGGATTAGTTGCTGGTTGGTATGGGTTCCAGCAT
TCAAATGATCAAGGAACTGGTATGGCCGCAGATAGAGACTCAACTCAAAAGGCAATTGAC
AAGATAACTTCCAAAGTAAATAACATAGTCGATAAAATGAACAAACAGTATGAAATTATT
GATCACGAATTCAGTGAGATTGAAACTAGACTCAATATGATCAATAATAAGATTGATGAC
CAAATTCAAGACATATGGGCATATAACGCTGAATTGCTAGTACTTCTTGAAAATCAGAAA
ACGCTCGATGAGCATGATGCAAATGTAAACAATCTATATAACAAAGTGAAGAGGGCACTG
GGTTCCAATGCAGTGGAAGATGGGAAAGGATGCTTCGAGCTGTACCATAAATGCGATGAC
CAGTGCATGGAGACAATCCGAAACGGGACCTATAACAGAAGAAAGTATAAAGAGGAATCA
AGACTAGAGAGACAGAAAATAGAGGGGGTCAAACTGGAATCTGAAGGAACCTACAAAATC
CTCACCATTTATTCGACTGTCGCCTCATCTCTTGTTATTGCAATGGGGTTCGCTGCCTTT
TTGTTCTGGGCCATGTCTAATGGATCTTGCAGGCGCAACATTTGTATATAG
>gi|158552015|gb|EU216087.1| Influenza A virus (A/chicken/Yunnan/Kunming/2007(H9N2)) hemagglutinin gene, complete cds
ATGGAAACAATATCACTACTAAATATGCAACTAGTAGTAACAGTAAGCAATGCAGATGAA
ATCTGCATCGGCTACCAATCAACAAACTCCACAGAAACTGTAGACACACTAACAGAAAAC
AATGTCCCTGTGACACATGCCAAAGAATTGCTCCACACAGAGCACAATGGGATGCTGTGT
GCAACAAACTTGGGACATCCTCTTATTCTAGACACCTGTACCATTGAAGGACTAATCTAT
GGCAATCCTTCTTGTGATCTACTGTTGGGAGGAAGAGAATGGTCCTACATCGTCGAGAGA
CCATCGGCTGTTAATGGATTGTGTTATCCCGGGAATGTAGAAAATCTAGAAGAGCTAAGG
TCACTTTTTAGTTCTGCTAGTTCTTATCAAAGGATTCAGATTTTCCCAGACACAATCTGG
AATGTGTCTTACAGTGGGACAAGCAAAGCATGTTCAGATTCATTCTACAGAAGCATGAGA
TGGTTGACCCAAAAGAACAACGCTTACCCTATTCAAGACGCCCAATACACAAATAATCGA
GAAAAGAACATTCTTTTCATGTGGGGTATAAATCACCCACCCACCGATACTGCGCAAACA
AATCTGTACACAAGAACCGACACAACAACAAGTGTGGCAACAGAAGAAATAACTAGGACC
TTCAAACCGTTGATAGGACCAAGGCCTCTTGTCAATGGTTTGCAGGGAAGGATTGATTAT
TATTGGTCGGTATTGAAACCAGGTCAAACACTGCGAATAAGATCCAATGGGAACCTAATA
GCTCCATGGTATGGACACATTCTTTCAGGAGAGAGCCACGGAAGAATCGTGAAGACTGAT
TTAAAAAGGGGTAGCTGTACAGTGCAATGTCAGACAGAAAAAGGTGGCTTAAACACAACA
TTGCCGTTCCAAAATGTAAGTAAGTATGCATTTGGAAACTGCTCGAAATATGTTGGGATA
AAGAGTCTCAAACTTGCAGTTGGCCTGAGGAATGTGCCTTCTAGATCTAGTAGAGGACTA
TTCGGGGCCATAGCTGGATTCATAGAAGGAGGTTGGTCAGGGCTAGTTGCTGGTTGGTAT
GGATTCCAGCATTCAAATGACCAAGGGGTTGGTATGGCAGCAGATGGAGACTCAACCCAG
AAGGCAATTGATAAAATAACATCCAAAGTGAATAACATAGTCGATAAAATGAACAAACAG
TATGAAATTATTGATCATGAATTCAGCGAGGTTGAAACTAGACTTAACATGATCAATAAT
AAGATTGATGATCAAATTCAGGACATATGGGCATATAACGCAGAATTGCTAGTGCTGCTT
GAAAACCAGAAAACACTCGATGAGCATGATGCAAATGTAAACAATCTATATAATAAAGTG
AAGAGGGCATTGGGTTCCAATGCAGTGGAAGATGGGAAAGGATGTTTCGAGCTATACCAC
AAATGTGATGACCAGTGCATGGAGACAATTCGGAATGGGACCTACAACAGGAGGAAGTAT
CAAGAGGAATCAAAATTAGAAAGACAGAAAATAGAGGGGGTCAAGCTGGAGTCTGAAGGA
ACTTACAAAATCCTCACCATTTATTCGACTGTCGCCTCATCTCTTGTGATTGCAATGGGG
TTTGCTGCCTTCTTGTTCTGGGCCATGTCCAATGGGTCTTGCAGGTGCAACATTTGTATA
TAG
>gi|158552013|gb|EU216086.1| Influenza A virus (A/chicken/Yunnan/Honghe/2007(H9N2)) hemagglutinin gene, complete cds
ATGGAAACAATATCACTACTAGTAATAACAGTAAGCAATGCGGATAAAATCTGCATTGGC
TACCAATCAACAAACTCCACAGAAACTGTAGACACGCTAACCGAAAACAATGTTCCTGTG
ACACATGCCAAAGAATTGCTTCATACAGAACACAATGGGATGCTATGTGCAACAAATCTG
GGACGTCCTCTTATTCTAGACACCTGTACCATTGAAGGACTAATCTATGGCAACCCTTCT
TGTGATCTACTGCTGGGAGGAAGAGAATGGTCCTATATTGTCGAAAGACCATCGGCTGTT
AATGGACTGTGTTACCCCGGAAATGTAGAAAACCTAGAAGAACTAAGGTCACTTTTTAGT
TCTGCTAGTTCTTACCAAAGAATCCAGATCTTTCCAGACACAATCTGGAATGTGTCTTAC
AGTGGAACAAGCAAAGCATGTTCAGATTCATTCTACAGAAGCATGAGGTGGTTGACTCAA
AAGAACAACGCTTACCCTGTTCAAGACGCCCAATACACAAATAATAGAGGAAGGAACATT
CTTTTCATGTGGGGCATAAATCACCCACCCACCGATACTGCGCAGACAAATCTGTACACA
AGGACTGACACAACAACAAGTGTGGCGACAGAAGATATAAATAGGACCTTCAAACCATTG
ATAGGGCCAAGGCCTCTTGTCAATGGTCTGCAAGGAAGGATTGATTATTATTGGGCGGTG
TTGAAACCAGGTCAGACATTGCGAGTGAGATCCAACGGGAATCTAATTGCTCCATGGTAT
GGACACATTCTTTCAGGGGAGAGTCACGGAAGAATCCTGAAAACGGATTTAAACAGTGGT
AACTGTGTAGTGCAATGTCAAACAGAAAGAGGTGGCTTGAATACTACATTGCCATTCCAC
AACGTAAGCAAGTACGCATTTGGAAATTGCCCAAAATATGTTGGAGTAAAGAGTCTCAAA
TTGGCAGTCGGTCTGAGGAATGTACCTGCTAGATCAAGTAGAGGACTATTTGGAGCCATA
GCTGGTTTCATAGAGGGAGGTTGGTCAGGATTAGTTGCTGGTTGGTATGGGTTCCAGCAT
TCAAATGATCAAGGAACTGGTATGGCCGCAGATAGAGACTCAACTCAAAAGGCAATTGAC
AAGATAACTTCCAAAGTAAATAACATAGTCGATAAAATGAACAAACAGTATGAAATTATT
GATCACGAATTCAGTGAGATTGAAACTAGACTCAATATGATCAATAATAAGATTGATGAC
CAAATTCAAGACATATGGGCATATAACGCTGAATTGCTAGTACTTCTTGAAAATCAGAAA
ACGCTCGATGAGCATGATGCAAATGTAAACAATCTATATAACAAAGTGAAGAGGGCACTG
GGTTCCAATGCAGTGGAAGATGGGAAAGGATGCTTCGAGCTGTACCATAAATGCGATGAC
CAGTGCATGGAGACAATCCGAAACGGGACCTATAACAGAAGAAAGTATAAAGAGGAATCA
AGACTAGAGAGACAGAAAATAGAGGGGGTCAAACTGGAATCTGAAGGAACCTACAAAATC
CTCACCATTTATTCGACTGTCGCCTCATCTCTTGTTATTGCAATGGGGTTCGCTGCCTTT
TTGTTCTGGGCCATGTCTAATGGATCTTGCAGACGCAACATTTGTATATAG
>gi|158552011|gb|EU216085.1| Influenza A virus (A/chicken/Yunnan/Diqing/2006(H9N2)) hemagglutinin gene, complete cds
ATGGAAACAATATCACTACTAACTATACTACTAGTAATAACAGTAAGCAATGCGGATAAA
ATCTGCATTGGCTACCAATCAACAAACTCCACAGAAACTGTAGACACGCTAACCGAAAAC
AATGTTCCTGTGACACATGCCAAAGAATTGCTACACACAGAACACAATGGGATGCTATGT
GCAACAAATCTGGGACGTCCTCTTATTCTAGACACCTGTACCATTGAAGGACTAATTTAT
GGCAACCCTTCTTGTGATTTACTGCTGGGAGGAAGAGAATGGTCCTATATTGTCGAAAGA
TCATCGGCTGTTAATGGATTATGTTACCCCGGAAATGTAGAAAACCTAGAAGAACTAAGG
TCACTTTTTAGCTCTGCTAGTTCTTACCAAAGAATCCAGATCTTTCCAGACACAATCTGG
AATGTGTCTTACAGTGGAACAAGCAAAGCATGTTCAGATTCATTCTACAGAAGCATGAGG
TGGTTGACTCAAAAGAACAACGCTTACCCTGTTCAAGACGCCCAATACACAAATAATAGA
GGAAGGAACATTCTCTTCATGTGGGGCATAAATCACCCATCCACTGATACTGCGCAGACA
AATCTGTACACAAGGACTGACACAACAACAAGTGTGGCGACAGAAGATATAAATAGGACC
TTCAAACCATTGATAGGGCCAAGGCCTCTTGTCAATGGTCTGCAAGGAAGGATTGACTAT
TATTGGGCGGTGTTGAAACCAGGTCAGACATTGCGAGTAAGATCCAACGGGAATCTAATC
GCTCCATGGTATGGACACATTCTTTCAGGGGAGAGTCACGGAAGAATACTGAAAACGGAT
TTAAACAGTGGCAACTGTGTAGTGCAATGTCAAACAGAAAGAGGTGGTTTGAATACTACA
TTGCCATTCCACAATGTAAGTAAGTACGCATTTGGAAATTGCCCAAAATATGTTGGAGTA
AAGAGTCTCAAATTGGCAGTCGGTCTGAGGAATGTGCCTGCTAGATCAAGTAGAGGACTA
TTTGGAGCCATAGCTGGTTTCATAGAGGGAGGTTGGTCAGGATTAGTTGCTGGTTGGTAT
GGATTCCAGCATCCAAATGATCAAGGAACTGGTATGGCTGCAGATAGAGACTCAACTCAA
AAGGCAATTGACAAAATAACGTCCAAAGTAAATAATATAGTCGATAAAATGAACAAACAA
TATGAAATTATTGATCTTGAATTCAGCGAGATTGAAACTAGACCCAATATGATCAATAAT
AAGGTTGATGACCAAATTCAAGACATATGGGCATATAACGCTGAATTGCTAGTACTGCTT
GAAAATCAGAAAACGCTCGATGAGCATGATGCAAATGTAAACAATCTATATAACAAGGTG
AAGAGGGCACTGGGTTCCAATGCAGTGGAAGATGGGAAAGGATGCTTCGAGCTATACCAT
AAATGCGATGACCAGTGCATGGAGACAATTCGAAACGGGACCTATAACAGAAGAAAGTAT
AAAGAGGAATCAAGACTAGAGAGACAGAAAATAGAGGGGGTCAAACTGGAATCTGAAGGA
ACCTACAAAATCCTCACCATTTATTCTACTGTCGCCTCATCTCTTGTTATTGTAATGGGG
TTCGCTGCCTTCTTGTTCTGGGCCATGTCCAATGGACCTTGCAGACGCAACATTTGTATA
TAG
>gi|158552009|gb|EU216084.1| Influenza A virus (A/chicken/Yunnan/Dehong1/2007(H9N2)) hemagglutinin gene, complete cds
ATGGAAACAATATCACTACTAGTAAAAACAGTAAGCAATGCGGATAAAATCTGCATTGGC
TACCAATCAACAAACTCCACAGAAACTGTAGACACGCTAACCGAAAACAATGTTCCTGTG
ACACATGCCAAAGAATTGCTTCATACAGAACACAATGGGATGCTATGTGCAACAAATCTG
GGACGTCCTCTTATTCTAGACACCTGTACCATTGAAGGACTAATCTATGGCAACCCTTCT
TGTGATCTACTGCTGGGAGGAAGAGAATGGTCCTATATTGTCGAAAGACCATCGGCTGTT
AATGGACTGTGTTACCCCGGAAATGTAGAAAACCTAGAAGAACTAAGGTCACTTTTTAGT
TCTGCTAGTTCTTACCAAAGAATCCAGATCTTTCCAGACACAATCTGGAATGTGTCTTAC
AGTGGAACAAGCAAAGCATGTTCAGATTCATTCTACAGAAGCATGAGGTGGTTGACTCAA
AAGAACAACGCTTACCCTGTTCAAGACGCCCAATACACAAATAATAGAGGAAGGAACATT
CTTTTCATGTGGGGCATAAATCACCCACCCACCGATACTGCGCAGACAAATCTGTACACA
AGGACTGACACAACAACAAGTGTGGCGACAGAAGATATAAATAGGACCTTCAAACCATTG
ATAGGGCCAAGGCCTCTTGTCAATGGTCTGCAAGGAAGGATTGATTATTATTGGGCGGTG
TTGAAACCAGGTCAGACATTGCGAGTGAGATCCAACGGGAATCTAATTGCTCCATGGTAT
GGACACATTCTTTCAGGGGAGAGTCACGGAAGAATCCTGAAAACGGATTTAAACAGTGGT
AACTGTGTAGTGCAATGTCAAACAGAAAGAGGTGGCTTGAATACTACATTGCCATTCCAC
AACGTAAGCAAGTACGCATTTGGAAATTGCCCAAAATATGTTGGAGTAAAGAGTCTCAAA
TTGGCAGTCGGTCTGAGGAATGTACCTGCTAGATCAAGTAGAGGACTATTTGGAGCCATA
GCTGGTTTCATAGAGGGAGGTTGGTCAGGATTAGTTGCTGGTTGGTATGGGTTCCAGCAT
TCAAATGATCAAGGAACTGGTATGGCCGCAGATAGAGACTCAACTCAAAAGGCAATTGAC
AAGATAACTTCCAAAGTAAATAACATAGTCGATAAAATGAACAAACAGTATGAAATTATT
GATCACGAATTCAGTGAGATTGAAACTAGACTCAATATGATCAATAATAAGATTGATGAC
CAAATTCAAGACATATGGGCATATAACGCTGAATTGCTAGTACTTCTTGAAAATCAGAAA
ACGCTCGATGAGCATGATGCAAATGTAAACAATCTATATAACAAAGTGAAGAGGGCACTG
GGTTCCAATGCAGTGGAAGATGGGAAAGGATGCTTCGAGCTGTACCATAAATGCGATGAC
CAGTGCATGGAGACAATCCGAAACGGGACCTATAACAGAAGAAAGTATAAAGAGGAATCA
AGACTAGAGAGACAGAAAATAGAGGGGGTCAAACTGGAATCTGAAGGAACCTACAAAATC
CTCACCATTTATTCGACTGTCGCCTCATCTCTTGTTATTGCAATGGGGTTCGCTGCCTTT
TTGTTCTGGGCCATGTCTAATGGATCTTGCAGGCGCAACATTTGTATATAG
>gi|158552007|gb|EU216083.1| Influenza A virus (A/chicken/Yunnan/Chuxiong3/2007(H9N2)) hemagglutinin gene, complete cds
ATGGAAACAATATCACTAATAGTAATAACAGTAAGCAATGCGGATAAAATCTGCATTGGC
TACCAATCAACAAACTCCACAGAAACTGTAGACACGCTAACCGAAAACAATGTTCCTGTG
ACGCATGCCAAAGAATTGCTTCATACAGAACACAATGGGATGCTATGTGCAACAAATCTG
GGACGTCCTCTTATTCTAGACACCTGTACCATTGAAGGACTAATCTATGGCAACCCTTCT
TGTGATCTACTGCTGGGAGGAAGAGAATGGTCCTATATTGTCGAAAGACCATCGGCTGTT
AATGGACTGTGTTACCCCGGAAATGTAAAAAACCTAGAAAAACTAAGGTCACTTTTTAGC
TCTGCTAGTTCTTACCAAAGAATCCAGATCTTTCCAGACACAATCTGGAATGTGTCTTAC
AGTGGAACAAGCAAAGCATGTTCAGATTCATTCTACAGAAGCATGAGGTGGTTGACTCAA
AAGAACAACGCTTACCCTGTTCAAGACGCCCAATACACAAATAATAGAGGAAGGAACATT
CTCTTCATGTGGGGCATAAATCACCCATCCACTGATACTGCGCAGACAAATCTGTACACA
AGGACTGACACAACAACAAGTGTGGCGACAGAAGATATAAATAGGACCTTCAAACCATTG
ATAGGGCCAAGGCCTCTTGTCAATGGTCTGCAAGGAAGGATTGACTATTATTGGGCGGTG
TTGAAACCAGGTCAGACATTGCGAGTAAGATCCAACGGGAATCTAATCGCTCCATGGTAT
GGACACATTCTTTCAGGGGAGAGTCACGGAAGAATACTGAAAACGGATTTAAACAGTGGC
AACTGTGTAGTGCAATGTCAAACAGAAAGAGGTGGTTTGAATACTACATTGCCATTCCAC
AATGTAAGTAAGTACGCATTTGGAAATTGCCCAAAATATGTTGGAGTAAAGAGTCTCAAA
TTGGCAGTCGGTCTGAGGAATGTGCCTGCTAGATCAAGTAGAGGACTATTTGGAGCCATA
GCTGGTTTCATAGAGGGAGGTTGGTCAGGATTAGTTGCTGGTTGGTATGGATTCCAGCAT
TCAAATGATCAAGGAACTGGTATGGCCGCAGATAGATACTCCACTCAAAGGGCAATTAAC
AAGATAACTTCCAAAGTAAATAACATAGTCGATAAAATGAACACACAGTATGAAATTAGG
GATCACGAATTCAGTGAGAGTGAAACTAGACTCAATATGATCAATAATAAGATTGATGAC
CAAATTCAAGACATATGGGCATATAACGCTGAATTGCTAGTACTTCTTGAAAATCAGAAA
ACGCTCGATGAGCATGATGCAAATGTAAACAATCTATATAACAAAGTGAAGAGGGCACTG
GGTTCCAATGCAGTGGAAGATGGGAAAGGATGCTTCGAGCTGTACCATAAATGCGATGAC
CAGTGCATGGAGACAATCCGAAACGGGACCTATAACAGAAGAAAGTATAAAGAGGAATCA
AGACTAGAGAGACAGAAAATAGAGGGGGTCAAACTGGAATCTGAAGGAACCTACAAAATC
CTCACCATTTATTCGACTGTCGCCTCATCTCTTGTTATTGCAATGGGGTTCGCTGCCTTT
TTGTTCTGGGCCATGTCTAATGGATCTTGCAGGCGCAACATTTGTATATAG
>gi|158552005|gb|EU216082.1| Influenza A virus (A/chicken/Yunnan/Chuxiong2/2007(H9N2)) hemagglutinin gene, complete cds
ATGGAAACAATATCACTACTAGTAATAACAGTAAGCAATGCGGATAAAATCTGCATTGGC
TACCAATCAACAAACTCCACAGAAACTGTAGACACGCTAACCGAAAACAATGTTCCTGTG
ACACATGCCAAAGAATTGCTTCATACAGAACACAATGGGATGCTATGTGCAACAAATCTG
GGACGTCCTCTTATTCTAGACACCTGTACCATTGAAGGACTAATCTATGGCAACCCTTCT
TGTGATCTACTGCTGGGAGGAAGAGAATGGTCCTATATTGTCGAAAGACCATCGGCTGTT
AATGGACTGTGTTACCCCGGAAATGTAGAAAACCTAGAAGAACTAAGGTCACTTTTTAGT
TCTGCTAGTTCTTACCAAAGAATCCAGATCTTTCCAGACACAATCTGGAATGTGTCTTAC
AGTGGAACAAGCAAAGCATGTTCAGATTCATTCTACAGAAGCATGAGGTGGTTGACTCAA
AAGAACAACGCTTACCCTGTTCAAGACGCCCAATACACAAATAATAGAGGAAGGAACATT
CTTTTCATGTGGGGCATAAATCACCCACCCACCGATACTGCGCAGACAAATCTGTACACA
AGGACTGACACAACAACAAGTGTGGCGACAGAAGATATAAATAGGACCTTCAAACCATTG
ATAGGGCCAAGGCCTCTTGTCAATGGTCTGCAAGGAAGGATTGATTATTATTGGGCGGTG
TTGAAACCAGGTCAGACATTGCGAGTGAGATCCAACGGGAATCTAATTGCTCCATGGTAT
GGACACATTCTTTCAGGGGAGAGTCACGGAAGAATCCTGAAAACGGATTTAAACAGTGGT
AACTGTGTAGTGCAATGTCAAACAGAAAGAGGTGGCTTGAATACTACATTGCCATTCCAC
AACGTAAGCAAGTACGCATTTGGAAATTGCTCAAAATATGTTGGAGTAAAGAGTCTCAAA
TTGGCAGTCGGTCTGAGGAATGTACCTGCTAGATCAAGTAGAGGACTATTTGGAGCCATA
GCTGGTTTCATAGAGGGAGGTTGGTCAGGATTAGTTGCTGGTTGGTATGGGTTCCAGCAT
TCAAATGATCAAGGAACTGGTATGGCCGCAGATAGAGACTCAACTCAAAAGGCAATTGAC
AAGATAACTTCCAAAGTAAATAACATAGTCGATAAAATGAACAAACAGTATGAAATTATT
GATCACGAATTCAGTGAGATTGAAACTAGACTCAATATGATCAATAATAAGATTGATGAC
CAAATTCAAGACATATGGGCATATAACGCTGAATTGCTAGTACTTCTTGAAAATCAGAAA
ACGCTCGATGAGCATGATGCAAATGTAAACAATCTATATAACAAAGTGAAGAGGGCACTG
GGTTCCAATGCAGTGGAAGATGGGAAAGGATGCTTCGAGCTGTACCATAAATGCGATGAC
CAGTGCATGGAGACAATCCGAAACGGGACCTATAACAGAAGAAAGTATAAAGAGGAATCA
AGACTAGAGAGACAGAAAATAGAGGGGGTCAAACTGGAATCTGAAGGAACCTACAAAATC
CTCACCATTTATTCGACTGTCGCCTCATCTCTTGTTATTGCAATGGGGTTCGCTGCCTTT
TTGTTCTGGGCCATGTCTAATGGATCTTGCAGGCGCAACATTTGTATATAG
>gi|158552003|gb|EU216081.1| Influenza A virus (A/chicken/Yunnan/Chuxiong1/2007(H9N2)) hemagglutinin gene, complete cds
ATGGAAACAATATCACTACTAGTAATAACAGTAAGCAATGCGGATAAAATCTGCATTGGC
TACCAATCAACAAACTCCACAGAAACTGTAGACACGCTAACCGAAAACAATGTTCCTGTG
ACACATGCCAAAGAATTGCTTCATACAGAACACAATGGGATGCTATGTGCAACAAATCTG
GGACGTCCTCTTATTCTAGACACCTGTACCATTGAAGGACTAATCTATGGCAACCCTTCT
TGTGATCTACTGCTGGGAGGAAGAGAATGGTCCTATATTGTCGAAAGACCATCGGCTGTT
AATGGACTGTGTTACCCCGGAAATGTAGAAAACCTAGAAGAACTAAGGTCACTTTTTAGT
TCTGCTAGTTCTTACCAAAGAATCCAGATCTTTCCAGACACAATCTGGAATGTGTCTTAC
AGTGGAACAAGCAAAGCATGTTCAGATTCATTCTACAGAAGCATGAGGTGGTTGACTCAA
AAGAACAACGCTTACCCTGTTCAAGACGCCCAATACACAAATAATAGAGGAAGGAACATT
CTTTTCATGTGGGGCATAAATCACCCACCCACCGATACTGCGCAGACAAATCTGTACACA
AGGACTGACACAACAACAAGCGTGGCGACAGAAGATATAAATAGGACCTTCAAACCATTG
ATAGGGCCAAGGCCTCTTGTCAATGGTCTGCAAGGAAGGATTGATTATTATTGGGCGGTG
TTGAAACCAGGTCAGACATTGCGAGTGAGATCCAACGGGAATCTAATTGCTCCATGGTAT
GGACACATTCTTTCAGGGGAGAGTCACGGAAGAATCCTGAAAACGGATTTAAACAGTGGT
AACTGTGTAGTGCAATGTCAAACAGAAAGAGGTGGCTTGAATACTACATTGCCATTCCAC
AACGTAAGCAAGTACGCATTTGGAAATTGCCCAAAATATGTTGGAGTAAAGAGTCTCAAA
TTGGCAGTCGGTCTGGGGAATGTACCTGCTAGATCAAGTAGAGGACTATTTGGAGCCATA
GCTGGTTTCATAGAGGGAGGTTGGTCAGGATTAGTTGCTGGTTGGTATGGGTTCCAGCAT
TCAAATGATCAAGGAACTGGTATGGCCGCAGATAGAGACTCAACTCAAAAGGCAATTGAC
AAGATAACTTCCAAAGTAAATAACATAGTCGATAAAATGAACAAACAGTATGAAATTATT
GATCACGAATTCAGTGAGATTGAAACTAGACTCAATATGATCAATAATAAGATTGATGAC
CAAATTCAAGACATATGGGCATATAACGCTGAATTGCTAGTACTTCTTGAAAATCAGAAA
ACGCTCGATGAGCATGATGCAAATGTAAACAATCTATATAACAAAGTGAAGAGGGCACTG
GGTTCCAATGCAGTGGAAGATGGGAAAGGATGCTTCGAGCTGTACCATAAATGCGATGAC
CAGTGCATGGAGACAATCCGAAACGGGACCTATAACAGAAGAAAGTATAAAGAGGAATCA
AGACTAGAGAGACAGAAAATAGAGGGGGTCAAACTGGAATCTGAAGGAACCTACAAAATC
CTCACCATTTATTCGACTGTCGCCTCATCTCTTGTTATTGCAATGGGGTTCGCTGCCTTT
TTGTTCTGGGCCATGTCTAATGGATCTTGCAGACGCAACATTTGTATATAG
>gi|158552001|gb|EU216080.1| Influenza A virus (A/chicken/Yunnan/BaoShan3/2007(H9N2)) hemagglutinin gene, complete cds
ATGGAAACAATATCACTACTAGTAATAACAGTAAGCAATGCGGATAAAATCTGCATTGGC
TACCAATCAACAAACTCCACAGAAACTGTAAACACGCTAACCGAAAACAATGTTCCTGTG
ACACATGCCAAAGAATTGCTTCATACAGAACACAATGGGATGCTATGTGCAACAAATCTG
GGACGTCCTCTTATTCTAAACACCTGTACCATTGAAGGACTAATCTATGGCAACCCTTCT
TGTGATCTACTGCTGGGAGGAAGAGAATGGTCCTATATTGTCGAAAGACCATCGGCTGTT
AATGGACTGTGTTACCCCGGAAATGTAAAAAACCTAAAAGAACTAAGGTCACTTTTTAGT
TCTGCTAGTTCTTACCAAAGAATCCAGATCTTTCCAGACACAATCTGGAATGTGTCTTAC
AGTGGAACAAGCAAAGCATGTTCAGATTCATTCTACAGAAGCATGAGGTGGTTGACTCAA
AAGAACAACGCTTACCCTGTTCAAGACGCCCAATACACAAATAATAAAGGAAAGAACATT
CTTTTCATGTGGGGCCTAAATCACCCACCTACCGATACTGCGCAGACAAATCTGTACACA
AGGACTGACACAACAACAAGTGTGGCGACAGAAGATATAAATAGGACCTTCAAACCATTG
ATAGGGCCAAGGCCTCTTGTCAATGGTCTGCAAGGAAGGATTGATTATTATTGGGCGGTG
TTGAAACCAGGTCAGACATTGCGAGTGAGATCCAACGGGAATCTAATTGCTCCATGGTAT
GGACACATTCTTTCAGGGGAGAGTCACGGAAGAATCCTGAAAACGGATTTAAACAGTGGT
AACTGTGTAGTGCAATGTCAAACAGAAAGAGGTGGCTTGAATACTACATTGCCATTCCAC
AACGTAAGCAAGTACGCATTTGGAAATTGCCCAAAATATGTTGGAGTAAAGAGTCTCAAA
TTGGCAGTCGGTCTGAGGAATGTACCTGCTAGATCAAGTAGAGGACTATTTGGAGCCATA
GCTGGTTTCATAGAGGGAGGTTGGTCAGGATTAGTCGCTGGTTGGTATGGGTTCCAGCAT
TCAAATGATCAAGGGAACGGTATGGCCGCGGATAGAGACTCAACTCAAAAGGCAAGGGAC
AAGATTACCTTCAAGGTAAATAACATAGTCGATAAAATGGACAAACAGTATGAAATTATT
GATCACGAATTCAGTGAGATTGAAACTAGACTCAATATGATCAATAATAAGATTGATGAC
CAAATTCCAAACATATGGGCATATAACGCTGAATTGCTAGTACTTCTTGAAAATCAGAAA
ACGCTCGATGAGCATGATGCAAATGTAAACAATCTATATAACAAAGTGAAGAGGGCACCG
GGTTCCAATGCAGTGGAAGATGGGAAAGGATGCTTCGAGCTGTACCATAAATGCGATGAC
CAGTGCATGGAGACAATCCGAAACGGGACCTATAACAGAAGAAAGTATAAAGAGGAATCC
AAACTAGAGAGACAGAAAATAGAGGGGGTCAAACTGGAATCTGAAGGAACCTACAAAATC
CTCACCATTTATTCGACTGTCGCCTCATCTCTTGTTATTGCAATGGGGTTCGCTGCCTTT
TTGTTCTGGGCCATGTCCAATGGATCTTGCAGATGCAACATTTGTATATAG
>gi|158551999|gb|EU216079.1| Influenza A virus (A/chicken/Yunnan/Baoshan2/2007(H9N2)) hemagglutinin gene, complete cds
ATGGAAACAATATCACTAATAGTAATAACAGTAAGCAATGCGGATAAAATCTGCATTGGC
TACCTATCAACAAACTCCACAGAAACTGTAGACACGCTAACCGAAAACAATGTTCCTGTG
ACACATGCCAAAGAATTGCTTCATACAGAACACAATGGGATGCTATGTGCAACAAATCTG
GGACGTCCTCTTATTCTAGACACCTGTACCATTGAAGGACTAATCTATGGCAACCCTTCT
TGTGATCTACTGCTGGGAGGAAGAGAATGGTCCTATATTGTCGAAAGACCATCGGCTGTT
AATGGACTGTGTTACCCCGGAAATGTAGAAAACCTAGAAGAACTAAGGTCACTTTTTAGT
TCTGCTAGTTCTTACCAAAGAATCCAGATCTTTCCAGACACAATCTGGAATGTGTCTTAC
AGTGGAACAAGCAAAGCATGTTCAGATTCATTCTACAGAAGCGTGAGGTGGTTGACTCAA
AAGAACAACGCTTACCCTGTTCAAGACGCCCAATACACAAATAATAAAAGTAAGCACATT
CTGTTCATGTGGGGCATAAATCACCCATCCACTGATACTGCGCAGACAAATCTGTACACA
AGGACTGACACAACAACAAGTGTGGCGACAGAAGATATAAATAGGACCTTCAAACCATTG
ATAGGGCCAAGGCCTCTTGTCAATGGTCTGCAAGGAAGGATTGATTATTATTGGGCGGTG
TTGAAACCAGGTCAGACATTGCGAGTGAGATCCAACGGGAATCTAATTGCTCCATGGTAT
GGACACATTCTTTCAGGGGAGAGTCGCGGAAGAATCCTGAAAACGGATTTAAACAGTGGT
AACTGTGTAGTGCAATGTCAAACAGAAAGAGGTGGCTTGAATACTACATTGCCATTCCAC
AACGTAAGCAAGTACGCATTTGGAAATTGCCCAAAATATGTTGGAGTAAAGAGTCTCAAA
TTGGCAGTCGGTCTGAGGAATGTACCTGCTAGATCAAGTAGAGGACTATTTGGAGCCATA
GCTGGTTTCATAGAGGGAGGTTGGTCAGGATTAGTTGCTGGTTGGTATGGGTTCCAGCAT
TCAAATGATCAAGGGACTGGTATGGCCGCAGATAGAGACTCAACTCAAAAGGCAATTGAC
AAGATAACTTCCAAAGTAAATAACATAGTCGATAAAATGAACCAACAGTATGAAATTATT
GATCACGAATTCAGTGAGATTGAAACTAGACTCAATATGATCCATAATAAGATTGATGAC
CAAATTCAAGACATATGGGCATATAACGCTGAATTGCTAGTACTTCTTGAAAATCAGAAA
ACGCTCGATGAGCATGATGCAAATGTAAACAATCTATATAACAAAGTGAAGAGGGCACTG
GGTTCCAATGCAGTGGAAGATGGGAAAGGATGCTTCGAGCTGTACCATAAATGCGATGAC
CAGTGCATGGAGACAATCCGAAACGGGACCTATAACAGAAGAGAGTATAAAGAGGAATTA
AGACTAGAGAGACAGAAAATAGAGGGGGTCAAACTGGAATCTGAAGGAACCTACAAAATC
CTCACCATTTATTCGACTGTCGCCTCATCTCTTGTTATTGCAATGGGGTTCGCTGCCTTT
TTGTTCTGGGCCATGTCTAATGGATCTTGCAGACGCAACATTTGTATATAG
>gi|294712741|gb|HM008895.1| Influenza A virus (A/chicken/Yunnan/Honghe/2007(H9N2)) segment 4 hemagglutinin (HA) gene, complete cds
ATGGAAACAATATCACTACTAGTAATAACAGTAAGCAATGCGGATAAAATCTGCATTGGC
TACCAATCAACAAACTCCACAGAAACTGTAGACACGCTAACCGAAAACAATGTTCCTGTG
ACACATGCCAAAGAATTGCTTCATACAGAACACAATGGGATGCTATGTGCAACAAATCTG
GGACGTCCTCTTATTCTAGACACCTGTACCATTGAAGGACTAATCTATGGCAACCCTTCT
TGTGATCTACTGCTGGGAGGAAGAGAATGGTCCTATATTGTCGAAAGACCATCGGCTGTT
AATGGACTGTGTTACCCCGGAAATGTAGAAAACCTAGAAGAACTAAGGTCACTTTTTAGT
TCTGCTAGTTCTTACCAAAGAATCCAGATCTTTCCAGACACAATCTGGAATGTGTCTTAC
AGTGGAACAAGCAAAGCATGTTCAGATTCATTCTACAGAAGCATGAGGTGGTTGACTCAA
AAGAACAACGCTTACCCTGTTCAAGACGCCCAATACACAAATAATAGAGGAAGGAACATT
CTTTTCATGTGGGGCATAAATCACCCACCCACCGATACTGCGCAGACAAATCTGTACACA
AGGACTGACACAACAACAAGTGTGGCGACAGAAGATATAAATAGGACCTTCAAACCATTG
ATAGGGCCAAGGCCTCTTGTCAATGGTCTGCAAGGAAGGATTGATTATTATTGGGCGGTG
TTGAAACCAGGTCAGACATTGCGAGTGAGATCCAACGGGAATCTAATTGCTCCATGGTAT
GGACACATTCTTTCAGGGGAGAGTCACGGAAGAATCCTGAAAACGGATTTAAACAGTGGT
AACTGTGTAGTGCAATGTCAAACAGAAAGAGGTGGCTTGAATACTACATTGCCATTCCAC
AACGTAAGCAAGTACGCATTTGGAAATTGCCCAAAATATGTTGGAGTAAAGAGTCTCAAA
TTGGCAGTCGGTCTGAGGAATGTACCTGCTAGATCAAGTAGAGGACTATTTGGAGCCATA
GCTGGTTTCATAGAGGGAGGTTGGTCAGGATTAGTTGCTGGTTGGTATGGGTTCCAGCAT
TCAAATGATCAAGGAACTGGTATGGCCGCAGATAGAGACTCAACTCAAAAGGCAATTGAC
AAGATAACTTCCAAAGTAAATAACATAGTCGATAAAATGAACAAACAGTATGAAATTATT
GATCACGAATTCAGTGAGATTGAAACTAGACTCAATATGATCAATAATAAGATTGATGAC
CAAATTCAAGACATATGGGCATATAACGCTGAATTGCTAGTACTTCTTGAAAATCAGAAA
ACGCTCGATGAGCATGATGCAAATGTAAACAATCTATATAACAAAGTGAAGAGGGCACTG
GGTTCCAATGCAGTGGAAGATGGGAAAGGATGCTTCGAGCTGTACCATAAATGCGATGAC
CAGTGCATGGAGACAATCCGAAACGGGACCTATAACAGAAGAAAGTATAAAGAGGAATCA
AGACTAGAGAGACAGAAAATAGAGGGGGTCAAACTGGAATCTGAAGGAACCTACAAAATC
CTCACCATTTATTCGACTGTCGCCTCATCTCTTGTTATTGCAATGGGGTTCGCTGCCTTT
TTGTTCTGGGCCATGTCTAATGGATCTTGCAGACGCAACATTTGTATATAG
>gi|294712735|gb|HM008888.1| Influenza A virus (A/chicken/Yunnan/honghe10/2007(H9N2)) segment 4 hemagglutinin (HA) gene, complete cds
ATGGAAACAATATCACTAATAACTATGCTACTAGTAGTAACAGTAAGCAATGCAGATAAA
ATCTGCATCGGCTACCAATCAACAAACTCCACAGAAACTGTAGACACACTAACAGAAAAC
AATGTCCCTGTGACACATGCCAAAGAATTGCTCCACACAGAGCACAATGGGATGCTGTGT
GCAACAAACTTGGGACATCCTCTTATTCTAGACACCTGTACCATTGAAGGACTAATCTAT
GGCAATCCTTCTTGTGATCTGCTGTTGGGAGGAAGAGAATGGTCCTACATCGTCGAAAGA
CCATCGGCTGTTAATGGATTGTGTTACCCCGGGAATGTAGAAAATCTAGAAGAGCTAAGG
TCACTTTTTAGTTCTGCTAGTTCTTATCAAAGGATTCAGATTTTTCCAGACACAATCTGG
AATGTGTCTTACAGTGGGACAAGCAAAGCATGTTCAGATTCATTCTACAGAAGCATGAGA
TGGTTGACCCAAAAGAACAACGCTTACCCTATTCAAGACGCCCAATACACAAATAATCGA
GAAAAGAACATTCTTTTCATGTGGGGTATAAATCACCCACCCACCGATACTACGCAAACA
AATCTGTACACAAGAACCGACACAACAACAAGTGTGGCAACAGAAGAAATAAATAGGACC
TTCAAGCCATTGATAGGACCCAGGCCTCTTGTCTATGGTTTGCAGGGAAGAATTGATTAT
TATTGGGCGGTGTTGAAACCAGGTCAGACATTGCGAGTGAGATCCAACGGGAATCTAATT
GCTCCATGGTATGGACACATTCTTTCAGGGGAGAGTCACGGAAGAATCCTGAAAACGGAT
TTAAACAGTGGTAACTGTGTAGTGCAATGTCAAACAGAAAGAGGTGGCTTGAATACTACA
TTGCCATTCCAAGATGTAAGTAAGTATGCATTTGGAAACTGCTCGAAATATGTTGGAATA
AAGAGTCTCAAACTTGCAGTTGGCCTGAGGAATGTGCCTTCTAGATCTAGTAGAGGACTA
TTCGGGGCCATAGCTGGATTCATAGAAGGGGGTTGGTCAGGGCTAGTTGCTGGTTGGTAT
GGATTCCAGCATTCAAATGACCAAGGGGTTGGTATGGCAGCAGATAGAGACTCAACCCAA
AAGGCAATTGATAAAATAACATCCAAAGTGAATAACATAGTCGATAAAATGAACAAACAG
TATGAAATTATTGATCATGAATTCAGCGAGGTTGAAACTAGACTTAACATGATCAATAAT
AAGATTGATGATCAAATTCAGGACATATGGGCATATAACGCAGAATTGCTAGTGCTGCTT
GAAAACCAGAAAACACTCGATGAGCATGATGCAAATGTAAACAATCTATATAATAAAGTG
AAGAGGGCATTGGGTTCCAATGCAGTGGAAGATGGGAAAGGATGTTTCGAGCTATACCAC
AAATGTGATGACCAGTGCATGGAGACAATTCGGAATGGGACCTACAACAGGAGGAAGTAT
CAAGAGGAATCAAAATTAGAAAGACAGAAAATAGAGGGGGTCAAGCTGGAGTCTGAAGGA
ACTTACAAAATCCTCACCATTTATTCGACTGTCGCCTCATCTCTTGTGATTGCAATGGGG
TTTGCTGCCTTCTTGTTCTGGGCAATGTCCAATGGGTCTTGCAGACGCAACATTTGTATA
TAG
>gi|294712731|gb|HM008885.1| Influenza A virus (A/chicken/Yunnan/YC12/2007(H9N2)) segment 4 hemagglutinin (HA) gene, complete cds
AGCGAAAGCAGGGGAATTTCACAACCACTCAAGATGGAAACAATATCACTAATAACTATG
CTACTAGTAGTAACAGTAAGCAATGCAGATAAAATCTGCATCGGCTACCAATCAACAAAC
TCCACAGAAACTGTAGACACACTAACAGAAAACAATGTCCCTGTGACACATGCCAAAGAA
TTGCTCCACACAGAGCACAATGGGATGCTGTGTGCAACAAACTTGGGACATCCTCTTATT
CTAGACACCTGTACCATTGAAGGACTAATCTATGGCAATCCTTCTTGTGATCTGCTGTTG
GGAGGAAGAGAATGGTCCTACATCGTCGAGAGACCATCGGCTGTTAATGGATTGTGTTAC
CCCGGGAATGTAGAAAATCTAGAAGAGCTAAGGTCACTTTTTAGTTCTGCTAGTTCTTAT
CAAAGGATTCAGATTTTTCCAGACACAATCTGGAATGTGTCTTACAGTGGGACAAGCAAA
GCATGTTCAGATTCATTCTACAGAAGCATGAGATGGTTGACCCAAAAGAATAACGCTTAC
CCTATTCAAGACGCCCAATACACAAATAATCGAGAAAAGAACATTCTTTTCATGTGGGGT
ATAAATCACCCACCCACCGATACTGCGCAAACAAATCTGTACACAAGAACCGACACAACA
ACAAGTGTGGCAACAGAAGAAATAAATAGGACCTTCAAACCGTTGATAGGACCAAGGCCT
CTTGTCAATGGTTTGCAGGGAAGAATTGATTATTATTGGTCGGTATTGAAACCAGGTCAA
ACACTGCGAATAAGATCCAATGGGAACCTAATAGCTCCATGGTATGGACACATTCTTTCA
GGAGAGAGTCACGGAAGAATCCTGAAGACTGATTTAAAAAGGGGTAGCTGTACAGTGCAA
TGTCAGACAGAAAAAGGTGGCTTAAACACAACATTGCCATTCCAAAATGTAAGTAAGTAT
GCATTTGGAAACTGCTCGAAATATGTTGGAATAAAGAGTCTCAAACTTGCAGTTGGCCTG
AGGAATGTGCCTTCTAGATCTAGTAGAGGACTATTCGGGGCCATAGCTGGATTCATAGAA
GGAGGTTGGTCAGGGCTAGTTGCTGGTTGGTATGGATTCCAGCATTCAAATGACCAAGGG
GTTGGTATGGCAGCAGATAGAGACTCAACCCAAAAGGCAATTGATAAAATAAAATCCAAA
GTGAATAACGTAGTCGATAAAATGAACAAACAGTATGAAATTATTGATCATGAATTCAGC
GAGGTTGAAACTAGACTTAACATGATCAATAATAAGATTGATGATCGAATTCAAGACATA
TGGGCATATAACGCAGAATTGCTAGTGCTGCTTGAAAACCAGAAAACACTCGATGAGCAT
GATGCAAATGTAAACAATCTATATAATAAAGTGAAGAGGGCATTGGGTTCCAATGCAGTG
GAAGATGGGAAAGGATGTTTCGAGCTATACCACAAATGTGATGACCAGTGCATGGAGACA
ATTCGGAATGGGACCTACAACAGGAGGAAGTATCAAGAGGAATCAAAATTAGAAAGACAG
AAAATAGAGGGGGTCAAGCTGGAGTATGAAGGAACTTACAAAATCCTCACCATTTATTCG
ACTGTCGCCTCATCTCTTGTGATTGCAATGGGGTTTGCTGCCTTCTTGTTCTGGGCCATG
TCCAATGGGTCTTGCAGATGCAACATTTGTATATAATTGGCAAAAAACACCCTGTTTCTA
CT
>gi|188504878|gb|EU644487.1| Influenza A virus (A/chicken/Yunnan/qujing09/07(H9N2)) segment 4 hemagglutinin (HA) gene, complete cds
ATGGAAACAATATCACTAATAACTATGCTACTAGTAGTAACAGTAAGCAATGCAGATAAA
ATCTGCATCGGCTACCAATCAACAAACTCCACAGAAACTGTAGACACACTAACAGAAAAC
AATGTCCCTGTGACACATGCCAAAGAATTGCTCCACACAGAGCACAATGGGATGCTGTGT
GCAACAAACTTGGGACATCCTCTTATTCTAGACACCTGTACCATTGAAGGACTAATCTAT
GGCAATCCTTCTTGTGATCTGCTGTTGGGAGGAAGAGAATGGTCCTACATCGTCGAAAGA
CCATCGGCTGTTAATGGATTGTGTTACCCCGGGAATGTAGAAAATCTAGAAGAGCTAAGG
TCACTTTTTAGTTCTGCTAGTTCTTATCAAAGGATTCAGATTTTTCCAGACACAATCTGG
AATGTGTCTTACAGTGGGACAAGCAAAGCATGTTCAGATTCATTCTACAGAAGCATGAGA
TGGTTGACCCAAAAGAACAACGCTTACCCTATTCAAGACGCCCAATACACAAATAATCGA
GAAAAGAACATTCTTTTCATGTGGGGTATAAATCACCCACCCACCGATACTACGCAAACA
AATCTGTACACAAGAACCGACACAACAACAAGTGTGGCAACAGAAGAAATAAATAGGACC
TTCAAGCCATTGATAGGACCCAGGCCTCTTGTCTATGGTTTGCAGGGAAGAATTGATTAT
TATTGGGCGGTGTTGAAACCAGGTCAGACATTGCGAGTGAGATCCAACGGGAATCTAATT
GCTCCATGGTATGGACACATTCTTTCAGGGGAGAGTCACGGAAGAATCCTGAAAACGGAT
TTAAACAGTGGTAACTGTGTAGTGCAATGTCAAACAGAAAGAGGTGGCTTGAATACTACA
TTGCCATTCCAAGATGTAAGTAAGTATGCATTTGGAAACTGCTCGAAATATGTTGGAATA
AAGAGTCTCAAACTTGCAGTTGGCCTGAGGAATGTGCCTTCTAGATCTAGTAGAGGACTA
TTCGGGGCCATAGCTGGATTCATAGAAGGGGGTTGGTCAGGGCTAGTTGCTGGTTGGTAT
GGATTCCAGCATTCAAATGACCAAGGGGTTGGTATGGCAGCAGATAGAGACTCAACCCAA
AAGGCAATTGATAAAATAACATCCAAAGTGAATAACATAGTCGATAAAATGAACAAACAG
TATGAAATTATTGATCATGAATTCAGCGAGGTTGAAACTAGACTTAACATGATCAATAAT
AAGATTGATGATCAAATTCAGGACATATGGGCATATAACGCAGAATTGCTAGTGCTGCTT
GAAAACCAGAAAACACTCGATGAGCATGATGCAAATGTAAACAATCTATATAATAAAGTG
AAGAGGGCATTGGGTTCCAATGCAGTGGAAGATGGGAAAGGATGTTTCGAGCTATACCAC
AAATGTGATGACCAGTGCATGGAGACAATTCGGAATGGGACCTACAACAGGAGGAAGTAT
CAAGAGGAATCAAAATTAGAAAGACAGAAAATAGAGGGGGTCAAGCTGGAGTCTGAAGGA
ACTTACAAAATCCTCACCATTTATTCGACTGTCGCCTCATCTCTTGTGATTGCAATGGGG
TTTGCTGCCTTCTTGTTCTGGGCAATGTCCAATGGGTCTTGCAGACGCAACATTTGTATA
TAG
>gi|188504872|gb|EU644484.1| Influenza A virus (A/chicken/Yunnan/chuxiong07/07(H9N2)) segment 4 hemagglutinin (HA) gene, complete cds
ATGGAAACAATATCACTAATAACTATGCTACTAGTAGTAACAGTAAGCAATGCAGATAAA
ATCTGCATCGGCTACCAATCAACAAACTCCACAGAAACTGTAGACACACTAACAGAAAAC
AATGTCCCTGTGACACATGCCAAAGAATTGCTCCACACAGAGCACAATGGGATGCTGTGT
GCAACAAACTTGGGACATCCTCTTATTCTAGACACCTGTACCATTGAAGGACTAATCTAT
GGCAATCCTTCTTGTGATCTGCTGTTGGGAGGAAGAGAATGGTCCTACATCGTCGAGAGA
CCATCGGCTGTTAATGGATTGTGTTACCCCGGGAATGTAGAAAATCTAGAAGAGCTAAGG
TCACTTTTTAGTTCTGCTAGTTCTTATCAAAGGATTCAGATTTTTCCAGACACAATCTGG
AATGTGTCTTACAGTGGGACAAGCAAAGCATGTTCAGATTCATTCTACAGAAGCATGAGA
TGGTTGACCCAAAAGAACAACGCTTACCCTATTCAAGACGCCCAATACACAAATAATCGA
GAAAAGAACATTCTTTTCATGTGGGGTATAAATCACCCACCCACCGATACTGCGCAAACA
AATCTGTACACAAGAACCGACACAACAACAAGTGTGGCAACAGAAGAAATAAATAGGACC
TTCAAACCGTTGATAGGACCAAGGCCTCTTGTCAATGGTTTGCAGGGAAGATTTGATTAT
TATTGGTCGGTATTGAAACCAGGTCAAACACTGCGAGTGAGATCCAACGGGAATCTAATT
GCTCCATGGTATGGACACATTCTTTCAGGAGAAGAGCCCGGAAGAATCCTGAAGACTGAT
TTAAAAAGGGGTAGCTGTACAGTGCAATGTCAAACAGAAAAAAGGTGGCTAAACACAACA
TTGCCATTCCAAAATGTAAGTAAGTATGCATTTGGAAACTGCTCGAAATATGTTGGAATA
AAGAGTCTCAAACTTGCAGTTGGCCTGAGGAATGTGCTTTCTAGATCTAGTAGAGGACTA
TTCGGGGCCATAGCTGGATTCATAGAGGGAGGTTGGTCAGGGCTAGTTGCTGGTTGGTAT
GGATTCCAGCATTCAAATGACCAAGGGGTTGGAATGGCAGCAGATAGAGACTCAACCCAA
AAGGCAATTGATAAAATAACATCCAAAGTGAATAACATAGTCGATAAAATGAACAAACAG
TATGAAATTATTGATCATGAATTCAGCGAGGTTGAAACTAGACTTAACATGATCAATAAT
AAGATTGATGATCAAATTCAGGACATATGGGCATATAACGCAGAATTGCTAGTGCTGCTT
GAAAACCAGAAAACACTCGATGAGCATGATGCAAATGTAAACAATCTATATAATAAAGTG
AAGAGGGCATTGGGTTCCAATGCAGTGGAAGATGGGAAAGGATGTTTCGAGCTATACCAC
AAATGTGATGACCAGTGCATGGAGACAATTCGGAATGGGACCTACAACAGGAGGAAGTAT
CAAGAGGAATCAAAATTAGAAAGACAGAAAATAGAGGGGGTCAAGCTGGAGTCTGAAGGA
ACTTACAAAATCCTCACCATTTATTCGACTGTCGCCTCATCTCTTGTGATTGCAATGGGG
TTTGCTGCCTTCTTGTTCTGGGCCATGTCCAATGGGTCTTGCAGACGCAACATTTGTATA
TAG
>gi|188504868|gb|EU644482.1| Influenza A virus (A/goose/Yunnan/chuxiong07/07(H9N2)) segment 4 hemagglutinin (HA) gene, complete cds
ATGGAAACAATATCACTAATAACTATGCTACTAGTAGTAACAGTAAGCAATGCAGATAAA
ATCTGCATCGGCTACCAATCAACAAACTCCACAGAAACTGTAGACACACTAACAGAAAAC
AATGTCCCTGTGACACATGCCAAAGAATTGCTCCACACAGAGCACAATGGGATGCTGTGT
GCAACAAACTTGGGACATCCTCTTATTCTAGACACCTGTACCATTGAAGGACTAATCTAT
GGCAATCCTTCTTGTGATCTGCTGTTGGGAGGAAGAGAATGGTCCTACATCGTCGAGAGA
CCATCGGCTGTTAATGGATTGTGTTACCCCGGGAATGTAGAAAATCTAGAAGAGCTAAGG
TCACTTTTTAGTTCTGCTAGTTCTTATCAAAGGATTCAGATTTTTCCAGACACAATCTGG
AATGTGTCTTACAGTGGGACAAGCAAAGCATGTTCAGATTCATTCTACAGAAGCATGAGA
TGGTTGACCCAAAAGAACAACGCTTACCCTATTCAAGACGCCCAATACACAAATAATCGA
GAAAAGAACATTCTTTTCATGTGGGGTATAAATCACCCACCCACCGATACTGCGCAAACA
AATCTGTACACAAGAACCGACACAACAACAAGTGTGGCAACAGAAGAAATAAATAGGACC
TTCAAACCGTTGATAGGACCAAGGCCTCTTGTCAATGGTTTGCAGGGAAGATTTGATTAT
TATTGGTCGGTATTGAAACCAGGTCAAACACTGCGAGTGAGATCCAACGGGAATCTAATT
GCTCCATGGTATGGACACATTCTTTCAGGAGAAGAGCCCGGAAGAATCCTGAAGACTGAT
TTAAAAAGGGGTAGCTGTACAGTGCAATGTCAAACAGAAAAAAGGTGGCTAAACACAACA
TTGCCATTCCAAAATGTAAGTAAGTATGCATTTGGAAACTGCTCGAAATATGTTGGAATA
AAGAGTCTCAAACTTGCAGTTGGCCTGAGGAATGTGCTTTCTAGATCTAGTAGAGGACTA
TTCGGGGCCATAGCTGGATTCATAGAGGGAGGTTGGTCAGGGCTAGTTGCTGGTTGGTAT
GGATTCCAGCATTCAAATGACCAAGGGGTTGGAATGGCAGCAGATAGAGACTCAACCCAA
AAGGCAATTGATAAAATAACATCCAAAGTGAATAACATAGTCGATAAAATGAACAAACAG
TATGAAATTATTGATCATGAATTCAGCGAGGTTGAAACTAGACTTAACATGATCAATAAT
AAGATTGATGATCAAATTCAGGACATATGGGCATATAACGCAGAATTGCTAGTGCTGCTT
GAAAACCAGAAAACACTCGATGAGCATGATGCAAATGTAAACAATCTATATAATAAAGTG
AAGAGGGCATTGGGTTCCAATGCAGTGGAAGATGGGAAAGGATGTTTCGAGCTATACCAC
AAATGTGATGACCAGTGCATGGAGACAATTCGGAATGGGACCTACAACAGGAGGAAGTAT
CAAGAGGAATCAAAATTAGAAAGACAGAAAATAGAGGGGGTCAAGCTGGAGTCTGAAGGA
ACTTACAAAATCCTCACCATTTATTCGACTGTCGCCTCATCTCTTGTGATTGCAATGGGG
TTTGCTGCCTTCTTGTTCTGGGCCATGTCCAATGGGTCTTGCAGACGCAACATTTGTATA
TAG
>gi|157380140|gb|CY023904.1| Influenza A virus (A/chicken/Yunnan/3727/2004(H9N2)) segment 4 sequence
ATGGAAACATTATCACCAATAACCATACTACTGGTAGTAGCGGTAAGCAATGCAGATAAA
ATCTGCATCGGCTACCAATCAACAAACTCCACAGAAACTGTAGACACTCTAACAGAAAAC
AATGTTCCTGTGACACATGCCAAAGAATTACTCCACGCAGAGCACAATGGTATGCTGTGT
GCAACAAATCTGGGACGTCCTCTCATTCTAGACACATGTACCATTGAAGGACTGATCTAT
GGCAACCCTTCTTGTGATCCACTGTTGGGAGGAAGAGAATGGTCCTACATCGTTGAAAGA
CCGTCGGCAGTGAATGGAATGTGTTACCCCGGGAATGTAGAAAATCTAGAGGAACTAAGA
TCACTTTTTAGCTCTGCTAGTTCATACCAAAGAGTCCAGATCTTTCCGGACACAATCTGG
AATGTGTCTTACAGTGGGACAAGCAAAGCATGTTCAGATTCCTTCTACAGGAGCATGAGA
TGGTTGACTCAAAAGAACAACGCTTATCCTATTCAAGACGCTCAATACACAAATAATAGA
GGAAAGAGCATTCTTTTCATGTGGGGTATAAATCACCCACCCACTGATAATGCACAGACT
AATCTGTACACAAGGACTGACACAACAACAAGTGTGACAACAGAGGAAATAAATAGGACC
TTCAAACCATTGATAGGGCCAAGGCCCCTTGTCAATGGTCTGCAGGGGAGAATTGATTAT
TATTGGTCAGTATTGAAACCAGGTCAGACATTGCGAGTAAGATCCAATGGGAATCTAATC
GCTCCATGGTATGGACACATTCTTTCAGGAGAGAGCCATGGAAGAATCCTGAAGACTGAT
TTAAAAAGTGGTAATTGTGTAGTGCAATGCCAGACAGAAAGAGGCGGCTTAAATACTACA
TTGCCATTCCACAATGTCAGTAAATATGCGTTTGGAAACTGCCCAAAATATGTTGGAGTA
AAGAGTCTCAAACTGGCTGTTGGTCTGAGGAATGTGCCTGCTAGATCAAGCAGAGGACTA
TTTGGGGCCATAGCTGGATTCATAGAGGGAGGTTGGTCAGGGCTAATCGCTGGTTGGTAT
GGGTTCCAACATTCAAATGATCAAGGGGTTGGTATGGCTGCTGATAGAGAATCAACTCAA
AAAGCAATTGACAAAATAACATCCAAAGTGAATAATATAGTCGATAAAATGAACAAACAA
TATGAAATTATTGATCATGAATTCAGCGAGGTTGAAGCCAGACTCAATATGATCAATAAT
AAGATTGATGACCAAATTCAAGACATATGGGCATATAACGCAGAATTGCTAGTGCTGCTT
GAAAACCAGAAAACACTCGACGAGCATGATGCGAATGTAAACAATCTATACAACAAGGTG
AAGAGGGCACTGGGTTCCAATGCAATGGAAGATGGGAAAGGATGTTTCGAGCTATACCAT
AAATGTGATGATCAGTGCATGGAGACAATTCGGAACGGGACCTATAGCAGGAGAAAGTAC
AAAGAGGAATCAAGACTAGAAAGACAGAAAATAGAAGGGGTTAGGCTGGAATCTGAAGGA
ACTTACAAAATCCTCACTATT
>gi|157380121|gb|CY023896.1| Influenza A virus (A/chicken/Yunnan/3511/2004(H9N2)) segment 4 sequence
ATGGAAACATTATCACCAATAACCATACTACTGGTAGTAGCGGTAAGCAATGCAGATAAA
ATCTGCATCGGCTACCAATCAACAAACTCCACAGAAACTGTAGACACTCTAACAGAAAAC
AATGTTCCTGTGACACATGCCAAAGAATTACTCCACGCAGAGCACAATGGTATGCTGTGT
GCAACAAATCTGGGACGTCCTCTCATTCTAGACACATGTACCATTGAAGGACTGATCTAT
GGCAACCCTTCTTGTGATCCACTGTTGGGAGGAAGAGAATGGTCCTACATCGTTGAAAGA
CCGTCGGCAGTGAATGGAATGTGTTACCCCGGGAATGTAGAAAATCTAGAGGAACTAAGA
TCACTTTTTAGCTCTGCTAGTTCATACCAAAGAGTCCAGATCTTTCCGGACACAATCTGG
AATGTGTCTTACAGTGGGACAAGCAAAGCATGTTCAGATTCCTTCTACAGGAGCATGAGA
TGGTTGACTCAAAAGAACAACGCTTATCCTATTCAAGACGCTCAATACACAAATAATAGA
GGAAAGAGCATTCTTTTCATGTGGGGTATAAATCACCCACCCACTGATAATGCACAGACT
AATCTGTACACAAGGACTGACACAACAACAAGTGTGACAACAGAGGAAATAAATAGGACC
TTCAAACCATTGATAGGGCCAAGGCCCCTTGTCAATGGTCTGCAGGGGAGAATTGATTAT
TATTGGTCAGTATTGAAACCAGGTCAGACATTGCGAGTAAGATCCAATGGGAATCTAATC
GCTCCATGGTATGGACACATTCTTTCAGGAGAGAGCCATGGAAGAATCCTGAAGACTGAT
TTAAAAAGTGGTAATTGTGTAGTGCAATGCCAGACAGAAAGAGGCGGCTTAAATACTACA
TTGCCATTCCACAATGTCAGTAAATATGCGTTTGGAAACTGCCCAAAATATGTTGGAGTA
AAGAGTCTCAAACTGGCTGTTGGTCTGAGGAATGTGCCTGCTAGATCAAGCAGAGGACTA
TTTGGGGCCATAGCTGGATTCATAGAGGGAGGTTGGTCAGGGCTAATCGCTGGTTGGTAT
GGGTTCCAACATTCAAATGATCAAGGGGTTGGTATGGCTGCTGATAGAGAATCAACTCAA
AAAGCAATTGACAAAATAACATCCAAAGTGAATAATATAGTCGATAAAATGAACAAACAA
TATGAAATTATTGATCATGAATTCAGCGAGGTTGAAGCCAGACTCAATATGATCAATAAT
AAGATTGATGACCAAATTCAAGACATATGGGCATATAACGCAGAATTGCTAGTGCTGCTT
GAAAACCAGAAAACACTCGACGAGCATGATGCGAATGTAAACAATCTATACAACAAGGTG
AAGAGGGCACTGGGTTCCAATGCAATGGAAGATGGGAAAGGATGTTTCGAGCTATACCAT
AAATGTGATGATCAGTGCATGGAGACAATTCGGAACGGGACCTATAGCAGGAGAAAGTAC
AAAGAGGAATCTAGACTAGAAAGACAGAAAATAGAAGGGGTTAGGCTTGAATCTGAAGGA
ACTTACAAAATCCTCACTATT
>gi|157380083|gb|CY023880.1| Influenza A virus (A/chicken/Yunnan/5653/2003(H9N2)) segment 4 sequence
ATGAAAGCATTATCACCAATAACCATACTACTAGTAGTAGCGGTAAGCAATGCAGATAAA
ATCTGCATCGGCTACCAATCAACAAACTCCACAGAAACTGTAGACACGCTAACAGAAAAC
AATGTTCCTGTGACACATGCCAAAGAATTACTCCACGCAGAGCACAATGGTATGCTGTGT
GCAACAAATCTGGGACGTCCTCTCATTCTAGACACCTGTACCATTGAAGGACTGATCTAT
GGCAACCCTTCTTGTGATCCACTGTTGGGAGGAAGAGAATGGTCCTACATCGTTGAAAGA
CCATCGGCAGTGAATGGAATGTGTTACCCCGGGAATGTAGAAAATATAGAGGACCTAAGA
TCACTTTTTAGCTCTGCTAGTTCATACCAAAGAGTCCAGATTTTTCCAGACACAATCTGG
AATGTTTCTTACAGTGGAACAAGCAAAGCATGTTCAGATTCATTCTACAGGAGCATGAGA
TGGTTGACTCAAAAGAACAACGCTTATCCTATTCAAGACGCTCAATACACAAATAATAGG
GGAAAGAGCATTCTTTTCATGTGGGGCATAAATCACCCACCCACTGATAATGCACAGACT
AATCTGTACACAAGGACTGACACAACAACAAGTGTGGCAACAGAGGAAATAAATAGGACC
TTCAAACCATTGGTAGGGCCAAGGCCCCTTGTCAATGGTCTGCAGGGGAGAATTGATTAT
TATTGGTCAGTATTGAAACCAGGTCAGACATTGCGAGTAAGATCCAATGGAAATTTAATC
GCTCCATGGTATGGACACATTCTTTCAGGAGAGAGCCATGGAAGAATCCTGAAGACTGAT
TTAAAAAGTGGTAATTGTGTAGTGCAATGTCAGACAGAAAGAGGCGGCTTAAATACTACA
TTGCCATTCCACAATGTCAGTAAATATGCGTTTGGAAACTGCCCAAAGTATGTTGGAGTA
AAGAGTCTCAAACTGGCAGTTGGTCTGAGGAATGTGCCTGCTAGATCAAGCAGAGGACTA
TTTGGGGCCATAGCTGGATTCATAGAGGGAGGTTGGTCAGGGCTAATCGCTGGTTGGTAT
GGGTTCCAACACTCAAATGATCAAGGGGTTGGTATGGCTGCAGATAGAGAATCAACTCAA
AAAGCAATTGACAAAATAACATCCAAAGTGAATAATATAGTCGATAAAATGAACAAACAA
TATGAAATTATTGATCATGAATTCAGCGAGGTTGAAACCAGACTCAATATGATCAATAAT
AAGATTGATGACCAAATTCAAGACATATGGGCATATAACGCAGAATTGCTAGTGCTGCTT
GAAAACCAGAAAACACTCGACGAGCATGATGCGAATGTAAACAATCTATACAACAAAGTG
AAGAGGGCACTGGGTTCCAATGCAATGGAAGATGGGAAAGGATGTTTCGAGCTATACCAT
AAATGTGATGATCAGTGCATGGAGACAATTCGGAACGGGACCTATAGCAGGAGAAAGTAT
AAAGAGGAATCAAGACTAGAAAGGCAGAAAATAGAAGGGGTTAGGCTGGAATCTGAAGGA
ACTTACAAAATCCTCACTATTTATTCGACTGTCGCCTCATCTCTT
>gi|157380064|gb|CY023872.1| Influenza A virus (A/chicken/Yunnan/1147/2003(H9N2)) segment 4 sequence
ATGAAAGCATTATCACCAATAACCATACTACTAGTAGTAGCGGTAAGCAATGCAGATAAA
ATCTGCATCGGCTACCAATCAACAAACTCCACAGAAACTGTAGACACGCTAACAGAAAAC
AATGTTCCTGTGACACATGCCAAAGAATTACTCCACGCAGAGCACAATGGTATGCTGTGT
GCAACAAATCTGGGACGTCCTCTCATTCTAGACACCTGTACCATTGAAGGACTGATCTAT
GGCAACCCTTCTTGTGATCCACTGTTGGGAGGAAGAGAATGGTCCTACATCGTTGAAAGA
CCATCGGCAGTGAATGGAATGTGTTACCCCGGGAATGTAGAAAATCTAGAGGAACTAAGA
TCACTTTTTAGCTCTGCTAGTTCATACCAAAGAGTCCAGATCTTTCCAGACACAATCTGG
AATGTTTCTTACAGTGGAACAAGCAAAGCATGTTCAGATTCATTCTACAGGAGCATGAGA
TGGTTGACTCAAAAGAACAACGCTTATCCTATTCAAGACGCTCAATACACAAATAATAGG
GGAAAAAGCATTCTTTTCATGTGGGGCATAAATCACCCACCCACTGATAATGCACAGACT
AATCTGTACACAAGGACTGACACAACAACAAGTGTGGCAACAGAGGAAATAAATAGGACC
TTCAAACCATTGGTAGGGCCAAGGCCCCTTGTCAATGGTCTGCAGGGGAGAATTGATTAT
TATTGGTCAGTATTGAAACCAGGTCAGACATTGCGAGTAAGATCCAATGGGAATCTAATC
GCTCCATGGTATGGACACATTCTTTCAGGAGAGAGCCATGGAAGAATCCTGAAGACTGAT
TTAAAAAGTGGTAATTGTGTAGTGCAATGTCAGACAGAAAGAGGCGGCTTAAATACTACA
TTGCCATTCCACAATGTCAGTAAATATGCGTTTGGAAACTGCCCAAAATATGTTGGAGTA
AAGAGTCTCAAACTGGCAGTTGGTCTGAGGAATGTGCCTGCTAGATCAAGCAGAGGACTA
TTTGGGGCCATAGCTGGATTCATAGAGGGAGGTTGGTCAGGGCTAATCGCTGGTTGGTAT
GGGTTCCAACACTCAAATGATCAAGGGGTTGGTATGGCTGCAGATAGAGAATCAACTCAA
AAAGCAATTGACAAAATAACATCCAAAGTGAATAATATAGTCGATAAAATGAACAAACAA
TATGAAATTATTGATCATGAATTCAGCGAGGTTGAAGCCAGACTCAATATGATCAATAAT
AAGATTGATGACCAAATTCAAGACATATGGGCATATAACGCAGAATTGCTAGTGCTGCTT
GAAAACCAGAAAACACTCGACGAGCATGATGCGAATGTAAACAATCTATACAACAAAGTG
AAGAGGGCACTGGGTTCCAATGCAATGGAAGATGGGAAAGGATGTTTCGAGCTATACCAT
AAATGTGATGATCAGTGCATGGAGACAATTCGGAACGGGACCTATAGCAGGAGAAAGTAT
AAAGAGGAATCAAGACTAGAAAGGCAGAAAATAGAAGGGGTTAGGCTGGAATCTGAAGGA
ACTTACAAAATCCTCACTATTTATTCGACTGTCGCCTCATCTCTT
>gi|157380045|gb|CY023864.1| Influenza A virus (A/chicken/Yunnan/955/2002(H9N2)) segment 4 sequence
ATGAAAGCATTATCACCAATAACCATACTACTAGTAGTAGCGGTAAGCAATGCAGATAAA
ATCTGCGTCGGCTACCAATCAACAAACTCCACAGAAACTGTAGACACGCTAACAGAAAAC
AATGTTCCTGTGACACATGCCAAAGAATTACTCCACGCAGAGCACAATGGTATGCTGTGT
GCAACAAATCTGGGACGTCCTCTCATTCTAGACACCTGTACCATTGAAGGACTGATCTAT
GGCAACCCTTCTTGTGATCCACTGTTGGGAGGAAGAGAATGGTCCTACATCGTTGAAAGA
CCATCGGCAGTGAATGGAATGTGTTACCCCGGGAATGTAGAAAATCTAGAGGAACTAAGA
TCACTTTTTAGCTCTGCTAGTTCATACCAAAGAGTCCAGATCTTTCCAGACACAATCTGG
AATGTTTCTTACAGTGGAACAAGCAAAGCATGTTCAGATTCATTCTACAGGAGCATGAGA
TGGTTGACTCAAAAGAACAACGCTTATCCCATTCAAGACGCTCAATACACAAATAATAGG
GGAAAAAGCATTCTTTTCATGTGGGGCATAAATCACCCACCCACTGATAATGCACAGACT
AATCTGTACACAAGGACTGACACAACAACAAGTGTGGCAACAGAGGAAATAAATAGGACC
TTCAAACCATTGGTAGGGCCAAGGCCCCTTGTCAATGGTCTGCAGGGGAGAATTGATTAT
TATTGGTCAGTATTGAAACCAGGTCAGACATTGCGAGTAAGATCCAATGGGAATCTAATC
GCTCCATGGTATGGACACATTCTTTCAGGAGAGAGCCATGGAAGAATCCTGAAGACTGAT
TTAAAAAGTGGTAATTGTGTAGTGCAATGTCAGACAGAAAGAGGCGGCTTAAATACTACA
TTGCCATTCCACAATGTCAGTAAATATGCGTTTGGAAACTGCCCAAAATATGTTGGAGTA
AAGAGTCTCAAACTGGCAGTTGGTCTGAGGAATGTGCCTGCTAGATCAAGCAGAGGACTA
TTTGGGGCCATAGCTGGATTCATAGAGGGAGGTTGGTCAGGGCTAATCGCTGGTTGGTAT
GGGTTCCAACACTCAAATGATCAAGGGGTTGGTATGGCTGCAGATAGAGAATCAACTCAA
AAAGCAATTGACAAAATAACATCCAAAGTGAATAATATAGTCGATAAAATGAACAAACAA
TATGAAATTATTGATCATGAATTCAGCGAGGTTGAAGCCAGACTCAATATGATCAATAAT
AAGATTGATGACCAAATTCAAGACATATGGGCATATAACGCAGAATTGCTAGTGCTGCTT
GAAAACCAGAAAACACTCGACGAGCATGATGCGAATGTAAACAATCTATACAACAAAGTG
AAGAGGGCACTGGGTTCCAATGCAATGGAAGATGGGAAAGGATGTTTCGAGCTATACCAT
AAATGTGATGATCAGTGCATGGAGACAATTCGGAACGGGACCTATAGCAGGAGAAAGTAT
AAAGAGGAATCAAGACTAGAAAGGCAGAAAATAGAAGGGGTTAGGCTGGAATCTGAAGGA
ACTTACAAAATCCTCACTATT
>gi|157380026|gb|CY023856.1| Influenza A virus (A/chicken/Yunnan/522/2002(H9N2)) segment 4 sequence
ATGAAAGCATTATCACCAATAACCATACTACTAGTAGTAGCGGTAAGCAATGCAGATAAA
ATCTGCATCGGCTACCAATCAACAAACTCCACAGAAACTGTAGACACGCTAACAGAAAAC
AATGTTCCTGTGACACATGCCAAAGAATTACTCCACGCAGAGCACAATGGTATGCTGTGT
GCAACAAATCTGGGACGTCCTCTCATTCTAGACACCTGTACCATTGAAGGACTGATCTAT
GGCAACCCTTCTTGTGATCCACTGTTGGGAGGAAGAGAATGGTCCTACATCGTTGAAAGA
CCATCGGCAGTGAATGGAATGTGTTACCCCGGGAATGTAGAAAATCTAGAGGAACTAAGA
TCACTTTTTAGCTCTGCTAGTTCATACCAAAGAGTCCAGATCTTTCCAGACACAATCTGG
AATGTTTCTTACAGTGGAACAAGCAAAGCATGTTCAGATTCATTCTACAGGAGCATGAGA
TGGTTGACTCAAAAGAACAACGCTTATCCTATTCAAGACGCTCAATACACAAATAATAGG
GGAAAAAGCATTCTTTTCATGTGGGGCATAAATCACCCACCCACTGATAATGCACAGACT
AATCTGTACACAAGGACTGACACAACAACAAGTGTGGCAACAGAGGAAATAAATAGGACC
TTCAAACCATTGGTAGGGCCAAGGCCCCTTGTCAATGGTCTGCAGGGGAGAATTGATTAT
TATTGGTCAGTATTGAAACCAGGTCAGACATTGCGAGTAAGATCCAATGGGAATCTAATC
GCTCCATGGTATGGACACATTCTTTCAGGAGAGAGCCATGGAAGAATCCTGAAGACTGAT
TTAAAAAGTGGTAATTGTGTAGTGCAATGTCAGACAGAAAGAGGCGGCTTAAATACTACA
TTGCCATTCCACAATGTCAGTAAATATGCGTTTGGAAACTGCCCAAAATATGTTGGAGTA
AAGAGTCTCAAACTGGCAGTTGGTCTGAGGAATGTGCCTGCTAGATCAAGCAGAGGACTA
TTTGGGGCCATAGCTGGATTCATAGAGGGAGGTTGGTCAGGGCTAATCGCTGGTTGGTAT
GGGTTCCAACACTCAAATGATCAAGGGGTTGGTATGGCTGCAGATAGAGAATCAACTCAA
AAAGCAATTGACAAAATAACATCCAAAGTGAATAATATAGTCGATAAAATGAACAAACAA
TATGAAATTATTGATCATGAATTCAGCGAGGTTGAAGCCAGACTCAATATGATCAATAAT
AAGATTGATGACCAAATTCAAGACATATGGGCATATAACGCAGAATTGCTAGTGCTGCTT
GAAAACCAGAAAACACTCGACGAGCATGATGCGAATGTAAACAATCTATACAACAAAGTG
AAGAGGGCACTGGGTTCCAATGCAATGGAAGATGGGAAAGGATGTTTCGAGCTATACCAT
AAATGTGATGATCAGTGCATGGAGACAATTCGGAACGGGACCTATAGCAGGAGAAAGTAT
AAAGAGGAATCAAGACTAGAAAGGCAGAAAATAGAAGGGGTTAGGCTGGAATCTGAAGGA
ACTTACAAAATCCTCACTATT
>gi|157380007|gb|CY023848.1| Influenza A virus (A/chicken/Yunnan/401/2002(H9N2)) segment 4 sequence
ATGGAAGCATTATCACCAATAACCATACTACTAGTAGTAGCGGTAAGCAATGCAGATAAA
ATCTGCATCGGCTACCAATCAACAAACTCCACAGAAACTGTAGACACGCTAACAGAAAAC
AATGTTCCTGTGACACATGCCAAAGAATTACTCCACGCAGAGCACAATGGTATGCTGTGT
GCAACAAATCTGGGACGTCCTCTCATTCTAGACACCTGTACCATTGAAGGACTGATCTAT
GGCAACCCTTCTTGTGATCCACTGTTGGGAGGAAGAGAATGGTCCTACATCGTTGAAAGA
CCATCGGCAGTGAATGGAATGTGTTACCCCGGGAATGTAGAAAATCTAGAGGAACTAAGA
TCACTTTTTAGCTCTGCTAGTTCATACCAAAGAGTCCAGATCTTTCCAGACACAATCTGG
AATGTGTCTTACAGTGGAACAAGCAAAGCATGTTCAGATTCATTCTACAGGAGCATGAGA
TGGTTGACTCAAAAGAACAACGCTTATCCTATTCAAGACGCTCAATACACAAATAATAGG
GGAAAGAGCATTCTTTTCATGTGGGGCATAAATCACCCACCCACTGATAATGCACAGACT
AATCTGTACACGAGGACTGACACAACAACAAGTGTGGCAACAGAGGAAATAAATAGGACC
TTCAAACCATTGGTAGGGCCAAGGCCCCTTGTCAATGGTCTGCAGGGGAGAATTGATTAT
TATTGGTCAGTATTGAAACCAGGTCAGACATTGCGAGTAAGATCCAATGGGAATCTAATC
GCTCCATGGTATGGACACATTCTTTCAGGAGAGAGCCATGGAAGAATCCTGAAGACTGAT
TTAAAAAGTGGTAATTGTGTAGTGCAATGTCAGACAGAAAGAGGCGGCTTAAATACTACA
TTGCCATTCCACAATGTCAGTAAATATGCGTTTGGAAACTGCCCAAAATATGTTGGAGTA
AAGAGTCTCAAACTGGCAGTTGGTCTGAGGAATGTGCCTGCTAGATCAAGCAGAGGACTA
TTTGGGGCCATAGCTGGATTCATAGAGGGAGGTTGGTCAGGGCTAATCGCTGGTTGGTAT
GGGTTCCAACACTCAAATGATCAAGGGGTTGGTATGGCTGCAGATAGAGAATCAACTCAA
AAAGCAATTGACAAAATAACATCCAAAGTGAATAATATAGTCGATAAAATGAACAAACAA
TATGAAATTATTGATCATGAATTCAGCGAGGTTGAAGCCAGACTCAATATGATCAATAAT
AAGATTGATGACCAAATTCAAGACATATGGGCATATAACGCAGAATTGCTAGTGCTGCTT
GAAAACCAGAAAACACTCGACGAGCATGATGCGAATGTAAACAATCTATACAACAAAGTG
AAGAGGGCACTGGGTTCCAATGCAATGGAAGATGGGAAAGGATGTTTCGAGCTATACCAT
AAATGTGATGATCAGTGCATGGAGACAATTCGGAACGGGACCTATAGCAGGAGAAAGTAT
AAAGAGGAATCAAGACTAGAAAGACAGAAAATAGAAGGAGTTAGGCTGGAATCTGAAGGA
ACTTACAAAATCCTCACTATTTATTCGACTGTCGCCTCATCTCTT
