# Supplementary material for: A global phylogenetic analysis in order to determine the host species and geography dependent features present in the evolution of avian H9N2 influenza hemagglutinin
Source: PeerJ. 2014 Oct 30;2:e655. doi: 10.7717/peerj.655 (PMC4217197; doi:10.7717/peerj.655)
Supplement: Supplemental Information 5 — There are two directories one for the protein sequences and a second for the nucleotide sequences. There are also two MEGA files that include the nucleotide alignment (.mas file) and the phylogenetic trees (.mts file). [file peerj-02-655-s005.zip › Raw Protein Data/America.fasta]

>gi|498921736|gb|AGL60992.1| hemagglutinin [Influenza A virus (A/mallard/Arkansas/AI09-5649/2009(H9N2))]
MEATILITILLTVATSSADKICIGYQSTNSTETVDTLIETNVPVTHTKELLHTEHNGMLC
ATNLGHPLILDTCTIEGLVYGNPSCDLLLGGKEWSYIVERSSAVNGMCYPGNVENLEELR
SFFSSANSYQRIQIFPDTIWNVTYSGTSKACSNSFYRSMRWLTHKSNTYPVQDAQYTNNE
GKNILFMWGIHHPPTDTEQTNLYKKTDTTTSVTTEDINRTFKPVIGPRPLVNGQQGRIDY
YWSVLKPGQTLRVRSNGNLIAPWYGHILSGESHGRILKTDLNSGNCIVQCQTEKGGLNTT
LPFHNISKYAFGNCPKYVGVKSLKLAVGLRNVPAVSDRGLFGAIAGFIEGGWPGLVAGWY
GFQHSNDQGVGMAADRESTQEAVDKITSKVNNIIDKMNKQYEIIDHEFSEIEARLNMINN
KIDDQIQDIWAYNAELLVLLENQKTLDEHDANVNNLYNKVKRALGSNAVEDGNGCFELYH
KCDDQCMETIRNGTYDRQKYQEESKLERQKIEGVKLESDGTYKILTIYSTVASSLVLAMG
FAAFLFWAMSNGSCRCNICI
>gi|444337989|gb|AGE08076.1| hemagglutinin [Influenza A virus (A/northern shoveler/Arkansas/11OS386/2011(H9N2))]
MEATILITILLTVATSSADKICIGYQSTNSTETVDTLIETNVPVTHTKELLHTEHNGMLC
ATNLGHPLILDTCTIEGLVYGNPSCDPLLGGKEWSYIVERSSAVNGMCYPGNVENLEELR
SFFSSANSYQRIQIFPDTIWNVTYSGTSKACSNSFYRSMRWLTHKSNTYPVQDAQYTNNE
GKNILFMWGIHHPPTDTEQTNLYKKTDTTTSVTTEDINRTFKPVIGPRPLVNGQQGRIDY
YWSVLKPGQTLRVRSNGNLIAPWYGHILSGESHGRILKTDLNSGNCIVQCQTEKGGLNTT
LPFHNISKYAFGNCPKYVGVKSLKLAVGLRNVPAVSDRGLFGAIAGFIEGGWPGLVAGWY
GFQHSNDQGVGMAADRESTQEAVDKITSKVNNIIDKMNKQYEIIDHEFSEIEARLNMINN
KIDDQIQDIWAYNAELLVLLENQKTLDEHDANVNNLYNKVKRALGSNAVEDGNGCFELYH
KCDDQCMETIRNGTYDRQKYQEESKLERQKIEGVKLESDGTYKILTIYSTVASSLVLAMG
FAAFLFWAMSNGSCRCNICI
>gi|5732245|gb|AAD48998.1| hemagglutinin precursor [Influenza A virus (A/Quail/Arkansas/29209-1/93 (H9N2))]
METRTLIAALLIVTTSNADKICIGYQSTNSTETVDTLIETNVPVTHTKELLHTEHNGMLC
ATDLGHPLILDTCTIEGLVYGNPSCDILLGGKEWSYIVERSSAVNGMCYPGNVENLEELR
SLFSSARSYKRIQIFPDTIWNVTYSGTSRACSNSFYRSMRWLTHKSNSYHFQDAQYTNTE
GKNVLFMWGIHHPPTDTEQNNLYKKTDTTTSVTTEDINRTFKPMIGPRPLVNGQQGRIDY
YWSVLKPGQTLRVRSNGNLIAPWYGHVLSGESHGRILKTDLNSGNCVVQCQTERGGLNTT
LPFHNISKYAFGNCPKYVGAKSLKLAVGLRNVPAASNRGLFGAIAGFIEGGWPGLVAGWY
GFQHSNDQGVGMAADKESTQEAIDKITSKVNNIIDKMNKQYDIIDHEFSEIEARLNMINN
KIDDQIQDIWAYNAELLVLLENQKTLDEHDANVHNLYNKVKRALGSNAIEDGNGCFELYH
KCDDQCMETIRN
>gi|66733545|gb|AAY52519.1| hemagglutinin [Influenza A virus (A/turkey/Wisconsin/1/1966(H9N2))]
METKAIIAALLMVTAANADKICIGYQSTNSTETVDTLTESNVPVTHTKELLHTEHNGVLC
ATDLGHPLILDTCTIEGLIYGNPSCDILLGGKEWSYIVERSSAVNGMCYPGNVENLEELR
SLFSSAKSYKRIQIFPDKTWNVTYSGTSRACSNSFYRSMRWLTHKSNSYPFQNAHYTNNE
RENILFMWGIHHPPTDTEQTDLYKNADTTTSVTTEDINRTFKPVIGPRPLVNGQQGRIDY
YWSVLKPGQTLRIRSNGNLIAPWYGHVLTGESHGRILKTDLNNGNCVVQCQTEKGGLNTT
LPFHNISKYAFGNCPKYVGVKSLKLAVGLRNVPAVSSRGLFGAIAGFIEGGWPGLVAGWY
GFQHSNDQGVGMAADKGSTQKAIDKITSKVNNIIDKMNKQYEVIDHEFNELEARLNMINN
KIDDQIQDIWAYNAELLVLLENQKTLDEHDANVNNLYNKVKRALGSNAVEDGNGCFELYH
KCDDQCMETIRNGTYDRQKYQEESRLERQKIEGVKLESEGTYKILTIYSTVASSLVLAMG
FAAFLFWAMSNGSCRCNICI
>gi|433680267|gb|AGB50938.1| hemagglutinin [Influenza A virus (A/turkey/Wisconsin/1/1966(H9N2))]
METKAIIAALLMVTAANADKICIGYQSTNSTETVDTLTESNVPVTHTKELLHTEHNGMLC
ATDLGHPLILDTCTIEGLIYGNPSCDILLGGKEWSYIVERSSAVNGMCYPGNVENLEELR
SLFSSAKSYKRIQIFPDKTWNVTYSGTSRACSNSFYRSMRWLTHKSNSYPFQNAHYTNNE
RENILFMWGIHHPPTDTEQTDLYKKADTTTSVTTEDINRTFKPVIGPRPLVNGQQGRIDY
YWSVLKPGQTLRIGSNGNLIAPWYGHVLTGESHGRILKTDLNNGNCVVQCQTEKGGLNTT
LPFHNISKYAFGNCPKYVGVKSLKLAVGLRNVPAVSSRGLFGAIAGFIEGGWPGLVAGWY
GFQHSNDQGVGMAADKGSTQKAIDKITSKVNNIIDKMNKQYEVIDHEFNELEARLNMINN
KIDDQIQDIWAYNAELLVLLENQKTLDEHDANVNNLYNKVKRALGSNAVEDGNGCFELYH
KCDDQCMETIRNGTYDRQKYQEESRLERQKIEGVKLESEGTYKILTIYSTVASSLVLAMG
FAAFLFWAMSNGSCRCNICI
>gi|326698660|gb|AEA04408.1| hemagglutinin [Influenza A virus (A/turkey/Wisconsin/1/1966(H9N2))]
METKAIIAALLMVTAANADKICIGYQSTNSTETVDTLTESNVPVTHTKELLHTEHNGMLC
ATDLGHPLILDTCTIEGLIYGNPSCDILLGGKEWSYIVERSSAVNGMCYPGNVENLEELR
SLFSSAKSYKRIQIFPDKTWNVTYSGTSRACSNSFYRSMRWLTHKSNSYPFQNAHYTNNE
RENILFMWGIHHPPTDTEQTDLYKKADTTTSVTTEDINRTFKPVIGPRPLVNGQQGRIDY
YWSVLKPGQTLRIRSNGNLIAPWYGHVLTGESHGRILKTDLNNGNCVVQCQTEKGGLNTT
LPFHNISKYAFGNCPKYVGVKSLKLAVGLRNVPAVSSRGLFGAKAGFIEGGWPGLVAGWY
GFQHSNDQGVGMAADKGSTQKAIDKITSKVNNIIDKMNKQYEVIDHEFNELEARLNMINN
KIDDQIQDIWAYNAELLVLLENQKTLDEHDANVNNLYNKVKRALGSNAVEDGNGCFELYH
KCDDQCMETIRNGTYDRQKYQEESRLERQKIEGVKLESEGTYKILTIYSTVASSLVLAMG
FAAFLFWAMSNGSCRCNICI
>gi|242888302|gb|ACS93988.1| hemagglutinin [Influenza A virus (A/turkey/Wisconsin/1966(H9N2))]
AALLMVTAANADKICIGYQSTNSTETVDTLTESNVPVTHTKELLHTEHNGMLCATDLGHP
LILDTCTIEGLIYGNPSCDILLGGKEWSYIVERSSAVNGMCYPGNVENLEELRSLFSSAK
SYKRIQIFPDKTWNVTYSGTSRACSNSFYRSMRWLTHNSNSYPFQNAHYTNNERENILFM
WGIHHPPTDTEQTDLYKKADTTTSVTTEDINRTFKPVIGPRPLVNGQQGRIDYYWSVLKP
GQTLRIRSNGNLIAPWYGHVLTGESHGRILKTDLNNGNCVVQCQTEKGGLNTTLPFHNIS
KYAFGNCPKYVGVKSLKLAVGLRNVPAVSSRGLFGAIAGFIEGGCPGLVAGWYGFQHSND
QGVGMAADKGFTQKAIDKITSKVNNIIDKMNKQYEVIDHEFNELEARLNMINNKIDDQIQ
DIWAYNAELLVLLENQKTLDEHDANVNNLYNKVKRALGSNAVEDGNGCFELYHKCDDQCM
ETIRNGTYDRQKYQEESRLERQKIEGVKLESEGTYKILTIYSTVASSLVL
>gi|115278246|gb|ABI84523.1| hemagglutinin [Influenza A virus (A/turkey/Wisconsin/1/1966(H9N2))]
METKAIIAALLMVTAANADKICIGYQSTNSTETVDTLTESNVPVTHTKELLHTEHNGMLC
ATDLGHPLILDTCTIEGLIYGNPSCDILLGGKEWSYIVERSSAVNGMCYPGNVENLEELR
SLFSSAKSYKRIQIFPDKTWNVTYSGTSRACSNSFYRSMRWLTHNSNSYPFQNAHYTNNE
RENILFMWGIHHPPTDTEQTDLYKKADTTTSVTTEDINRTFKPVIGPRPLVNGQQGRIDY
YWSVLKPGQTLRIRSNGNLIAPWYGHVLTGESHGRILKTDLNNGNCVVQCQTEKGGLNTT
LPFHNISKYAFGNCPKYVGVKSLKLAVGLRNVPAVSSRGLFGAIAGFIEGGWPGLVAGWY
GFQHSNDQGVGMAADKGSTQKAIDKITSKVNNIIDKMNKQYEVIDHEFNELEARLNMINN
KIDDQIQDIWAYNAELLVLLENQKTLDEHDANVNNLYNKVKRALGSNAVEDGNGCFELYH
KCDDQCMETIRNGTYDRQKYQEESRLERQKIEGVKLESEGTYKILTIYSTVASSLVLAMG
FAAFLFWAMSNGSCRCNICI
>gi|279772|pir||HMIVTW hemagglutinin precursor - influenza A virus (strain A/ turkey/Wisconsin/66 [H9N2])
METKAIIAALLMVTAANADKICIGYQSTNSTETVDTLTESNVPVTHTKELLHTEHNGMLC
ATDLGHPLILDTCTIEGLIYGNPSCDILLGGKEWSYIVERSSAVNGMCYPGNVENLEELR
SLFSSAKSYKRIQIFPDKTWNVTYSGTSRACSNSFYRSMRWLTHKSNSYPFQNAHYTNNE
RENILFMWGIHHPPTDTEQTDLYKNADTTTSVTTEDINRTFKPVIGPRPLVNGQQGRIDY
YWSVLKPGQTLRIRSNGNLIAPWYGHVLTGESHGRILKTDLNNGNCVVQCQTEKGGLNTT
LPFHNISKYAFGNCPKYVGVKSLKLPVGLRNVPAVSSRGLFGAIAGFIEGGWPGLVAGWY
GFQHSNDQGVGMAADKGSTQKAIDKITSKVNNIIDKMNKQYEVIDHEFNELEARLNMINN
KIDDQIQDIWAYNAELLVLLENQKTLDEHDANVNNLYNKVKRALGSNAVEDGNGCFELYH
KCDDQCMETIRNGTYDRQKYQEESRLERQKIEGVKLESEGTYKILTIYSTVASSLVLAMG
FAAFLFWAMSNGSCRCNICI
>gi|221320|dbj|BAA14335.1| hemagglutinin precursor [Influenza A virus (A/turkey/Wisconsin/1/1966(H9N2))]
METKAIIAALLMVTAANADKICIGYQSTNSTETVDTLTESNVPVTHTKELLHTEHNGMLC
ATDLGHPLILDTCTIEGLIYGNPSCDILLGGKEWSYIVERSSAVNGMCYPGNVENLEELR
SLFSSAKSYKRIQIFPDKTWNVTYSGTSRACSNSFYRSMRWLTHKSNSYPFQNAHYTNNE
RENILFMWGIHHPPTDTEQTDLYKNADTTTSVTTEDINRTFKPVIGPRPLVNGQQGRIDY
YWSVLKPGQTLRIRSNGNLIAPWYGHVLTGESHGRILKTDLNNGNCVVQCQTEKGGLNTT
LPFHNISKYAFGNCPKYVGVKSLKLPVGLRNVPAVSSRGLFGAIAGFIEGGWPGLVAGWY
GFQHSNDQGVGMAADKGSTQKAIDKITSKVNNIIDKMNKQYEVIDHEFNELEARLNMINN
KIDDQIQDIWAYNAELLVLLENQKTLDEHDANVNNLYNKVKRALGSNAVEDGNGCFELYH
KCDDQCMETIRNGTYDRQKYQEESRLERQKIEGVKLESEGTYKILTIYSTVASSLVLAMG
FAAFLFWAMSNGSCRCNICI
>gi|324198|gb|AAA43208.1| hemagglutinin precursor [Influenza A virus (A/turkey/Wisconsin/1/1966(H9N2))]
METKAIIAALLMVTAANADKICIGYQSTNSTETVDTLTESNVPVTHTKELLHTEHNGMLC
ATDLGHPLILDTCTIEGLIYGNPSCDILLGGKEWSYIVE
>gi|126567427|dbj|BAF48357.1| haemagglutinin [Influenza A virus (A/turkey/Wisconsin/1/1966(H9N2))]
METKAIIAALLMVTAANADKICIGYQSTNSTETVDTLTESNVPVTHTKELLHTEHNGMLC
ATDLGHPLILDTCTIEGLIYGNPSCDILLGGKEWSYIVERSSAVNGMCYPGNVENLEELR
SLFSSAKSYKRIQIFPDKTWNVTYSGTSRACSNSFYRSMRWLTHKSNSYPFQNAHYTNNE
RENILFMWGIHHPPTDTEQTDLYKNADTTTSVTTEDINRTFKPVIGPRPLVNGQQGRIDY
YWSVLKPGQTLRIRSNGNLIAPWYGHVLTGESHGRILKTDLNNGNCVVQCQTEKGGLNTT
LPFHNISKYAFGNCPKYVGVKSLKLAVGLRNVPAVSSRGLFGAIAGFIEGGWPGLVAGWY
GFQHSNDQGVGMAADKGSTQKAIDKITSKVNNIIDKMNKQYEVIDHEFNELEARLNMINN
KIDDQIQDIWAYNAELLVLLENQKTLDEHDANVNNLYNKVKRALGSNAVEDGNGCFELYH
KCDDQCMETIRNGTYDRQKYQEESRLERQKIEGVKLESEGTYKILTIYSTVASSLVLAMG
FAAFLFWAMSNGSCRCNICI
>gi|351590632|gb|AEQ50026.1| hemagglutinin [Influenza A virus (A/green-winged_teal/209/Texas/2009(H9N2))]
DKICIGYQSTNSTETVDTLMETNVPVTHTKELLHTEHNGMLCATNLGHPLILDTCTIEGL
VYGNPSCDLLLGGKEWSYIVERSSAVNGMCYPGNVENLEELRSFFSSANSYQRIQIFPDT
IWNVTYSGTSKACSNSFYRSMRWLTHKSNTYPVQDAQYTNNEGKNILFMWGIHHPPTDTE
QTNLYKKTDTTTSVTTEDINRTFKPVIGPRPLVNGQQGRIDYYWSVLKPGQTLRVRSNGN
LIAPWYGHILSGESHGRILKTDLNSGNCIVQCQTEKGGLNTTLPFHNISKYAFGNCPKYV
GVKSLKLAVGLRNVPAVSDRGLFGAIAGFIEGGWPGLVAGWYGFQHSNDQGVGMAADRES
TQEAVDKITSKVNNIIDKMNKQYEIIDHEFSEIEARLNMINNKIDDQIQDIWAYNAELLV
LLENQKTLDEHDAIVNNLYNKVKRALGSNAVEDGNGCFELYHKCDDQCMETIRNGTYDRQ
KYQEESKLERQKIEGVKLESDGTYKILTIYSTVASSLVLAMGFAAFLFWAMSNGSCRCNI
C
>gi|12382145|gb|AAG53045.1| haemagglutinin [Influenza A virus (A/turkey/Texas/05836-1/89(H9N2))]
WGIHHPPTDTEQTNLYKKTDTTTSVTTEDINRTFKPVIGPRPLVNGQQGRIDYYWSVLKP
GQTLRVRSNGNLIAPWYGHILSGESHGRILKTDLSSGDCVVQCQTEKGGLNTTLPFHNVS
KYAFGNCPKYVGVKSLKLAVGLR
>gi|498917153|gb|AGL58290.1| hemagglutinin [Influenza A virus (A/ruddy turnstone/New Jersey/AI06-539/2006(H9N2))]
MKTIALIAILLSTTASNADKICIGYQSTNSTETVDTLIENNVPVTHTKELLHTEHNGMLC
ATTLGHPLILDTCTIEGLVYGNPACDLLLRGKEWSYIVERPSAVNGTCYPGNVENLEELR
ALFSSANSYQRIQIFPDRIWNVTYTGTSAACSNTFYRNMRWLTHKSNSYPVQDAQYTNNE
GKNILFMWGIHHPPTDTEQTNLYKKSDTTTSVTTEDINRTFKPVIGPRPLVKGQQGRIDY
YWSVLKPGQTLRVRSNGNLIAPWYGHILSGESHGRILKTDLNSGNCIVQCQTEKGGLNTT
LPFQNVSKYAFGNCPKYVGVKSLKLAIGLRNVPAASDRGLFGAIAGFIEGGWPGLVAGWY
GFQHSNDQGVGMAADRDSTQEAVDKITSKVNNIIDKMNKQYEIIDHEFNEIEARLSMINN
KIDDQIQDIWAYNAELLVLLENQKTLDDHDANVNNLYKKVKRALGSNAMEDGNGCFELYH
KCDDQCMETIRNGTYDRQKYQEESKLERQKIEGVKLESEGTYKILTIYSTVASSLVLAIG
FAAFLFWAMSNGSCRCNVCI
>gi|237874866|gb|ACR27206.1| hemagglutinin [Influenza A virus (A/ruddy turnstone/New Jersey/452/2003(H9N2))]
METIALIAILLSTTASNADKICIGYQSTNSTETVDTLIENNVPVTHTKELLHTEHNGMLC
ATTLGHPLILDTCTIEGLVYGNPACDMLLKGKEWSYIVERPSAVNGTCYPGNVENLEELR
AFFSSANSYQRIQIFPDRIWNVTYTGTSAACSNTFYRNMRWLTHKSDSYPVQDAQYTNNE
GKNILFMWGIHHPPTDTEQTNLYKKSDTTTSVTTEDINRTFKPVIGPRPLVKGQQGRIDY
YWSVLKPGQTLRVRSNGNLIAPWYGHILSGESHGRILKTDLNSGNCIVQCQTEKGGLNTT
LPFQNVSKYAFGNCPKYVGVKSLKLAIGLRNVPAASDRGLFGAIAGFIEGGWPGLVAGWY
GFQ
>gi|12382161|gb|AAG53053.1| haemagglutinin [Influenza A virus (A/chicken/New Jersey/12220-1/97(H9N2))]
NPDFPDTIWNVTYSGTSNACSNSFYRSMRWLTHKSNSYPFQDAQYTNNEGRNILFMWGIH
HPPTDTEQTNLYKKADTTTSVTTEDINRTFKPVIGPRPHVNGQQGRIDYYWSVLKPGQTL
RVRSNGNLIAPWYGHILSGKSHGRILKTDLSSGDCVVQCQTEKGGLNTTLPFHNVSKYAF
GNCPKYVGVKSLKLATGLRNVPAVSDR
>gi|498916608|gb|AGL57968.1| hemagglutinin [Influenza A virus (A/ruddy turnstone/Delaware/AI03-114/2003(H9N2))]
METIALIAILLSTTASNADKICIGYQSTNSTETVDTLIENNVPVTHTKELLHTEHNGMLC
ATTLGHPLILDTCTIEGLVYGNPACDLLLKGKEWSYIVERPSAVNGTCYPGNVENLEELR
AFFSSANSYQRIQIFPDRIWNVTYTGTSAACSNTFYRNMRWLTHKSNSYPVQDAQYTNNE
GKNILFMWGIHHPPTDTEQTNLYKKSDTTTSVTTEDINRTFKPVIGPRPLVKGQQGRIDY
YWSVLKPGQTLRVRSNGNLIAPWYGHILSGESHGRILKTDLNSGNCIVQCQTEKGGLNTT
LPFQNVSKYAFGNCPKYVGVKSLKLAIGLRNVPAASDRGLFGAIAGFIEGGWPGLVAGWY
GFQHSNDQGVGMAADRDSTQEAVDKITSKVNNIIDKMNKQYEIIDHEFNEIEARLSVINN
KIDDQIQDIWAYNAELLVLLENQKTLDEHDANVNNLYKKVKRALGSNAMEDGNGCFELYH
KCDDQCMETIRNGTYDRQKYQEESKLERQKIEGVKLESEGTYKILTIYSTVASSLVLAIG
FAAFLFWAMSNGSCRCNVCI
>gi|237874868|gb|ACR27207.1| hemagglutinin, partial [Influenza A virus (A/ruddy turnstone/Delaware/114/2003(H9N2))]
METIALIAILLSTTASNADKICIGYQSTNSTETVDTLIENNVPVTHTKELLHTEHNGMLC
ATTLGHPLILDTCTIEGLVYGNPACDLLLKGKEWSYIVERPSAVNGTCYPGNVENLEELR
AFFSSANSYQRIQIFPDRIWNVTYTGTSAACSNTFYRNMRWLTHKSNSYPVQDAQYTNNE
GKNILFMWGIHHPPTDTEQTNLYKKSDTTTSVTTEDINRTFKPVIGPRPLVNGQQGRIDY
YWSILKPGQTLRVRSNGNLIAPWYGHILSGESHGRILKTDLNSGNCIVQCQTEKGGLNTT
LPFHNISKYAFGNCPKYVGVKSLKLAVGLRNVPAASDRGLFGAIAGFIEGGWPGLVAGWY
GFQHSNDQGVGMAADRESTQEAVDKITSKVNNIIDKMNKQYEI
>gi|357397478|gb|AET77515.1| hemagglutinin [Influenza A virus (A/sanderling/Delaware Bay/449/2006(H9N2))]
MKTIALIAILLSTTASNADKICIGYQSTNSTETVDTLIENNVPVTHTKELLHTEHNGMLC
ATTLGHPLILDTCTIEGLVYGNPACDLLLRGKEWSYIVERPSAVNGTCYPGNVENLEELR
ALFSSANSYQRIQIFPDRIWNVTYTGTSAACSNTFYRNMRWLTHKSNSYPVQDAQYTNNE
GKNILFMWGIHHPPTDTEQTNLYKKSDTTTSVTTEDINRTFKPVIGPRPLVKGQQGRIDY
YWSVLKPGQTLRVRSNGNLIAPWYGHILSGESHGRILKTDLNSGNCIVQCQTEKGGLNTT
LPFQNVSKYAFGNCPKYVGVKSLKLAIGLRNVPAASDRGLFGAIAGFIEGGWPGLVAGWY
GFQHSNDQGVGMAADRDSTQEAVDKITSKVNNIIDKMNKQYEIIDHEFNEIEARLSMINN
KIDDQIQDIWAYNAELLVLLENQKTLDEHDANVNNLYKKVKRALGSNAMEDGNGCFELYH
KCDDQCMETIRNGTYDRQKYQEESKLERQKIEGVKLESEGTYKILTIYSTVASSLVLAIG
FAAFLFWAMSNGSCRCNVCI
>gi|357396854|gb|AET77154.1| hemagglutinin [Influenza A virus (A/shorebird/Delaware Bay/127/2003(H9N2))]
METIALIAILLSATASNADKICIGYQSTNSTETVDTLIENNVPVTHTKELLHTEHNGMLC
ATTLGHPLILDTCTIEGLVYGNPACDLLLKGKEWSYIVERPSAVNGTCYPGNVENLEELR
AFFSSANSYQRIQIFPDRIWNVTYTGTSAACSNTFYRNMRWLTHKSNSYPVQDAQYTNNE
GKNILFMWGIHHPPTDTEQTNLYKKSDTTTSVTTEDINRTFKPVIGPRPLVKGQQGRIDY
YWSVLKPGQTLRVRSNGNLIAPWYGHILSGESHGRILKTDLNSGNCIVQCQTEKGGLNTT
LPFQNVSKYAFGNCPKYVGVKSLKLAIGLRNVPAASDRGLFGAIAGFIEGGWPGLVAGWY
GFQHSNDQGVGMAADRDSTQEAVDKITSKVNNIIDKMNKQYEIIDHEFNEIEARLSMINN
KIDDQIQDIWAYNAELLVLLENQKTLDEHDANVNNLYKKVKRALGSNAMEDGNGCFELYH
KCDDQCMETIRNGTYDRQKYQEESKLERQKIEGVKLESEGTYKILTIYSTVASSLVLAIG
FAAFLFWAMSNGSCRCNVCI
>gi|357380962|gb|AET74669.1| hemagglutinin [Influenza A virus (A/shorebird/Delaware Bay/73/2003(H9N2))]
METIALIAILLSATASNADKICIGYQSTNSTETVDTLIENNVPVTHTKELLHTEHNGMLC
ATTLGHPLILDTCTIEGLVYGNPACDLLLKGKEWSYIVERPSAVNGTCYPGNVENLEELR
AFFSSANSYQRIQIFPDRIWNVTYTGTSAACSNTFYRNMRWLTHKSNSYPVQDAQYTNNE
GKNILFMWGIHHPPTDTEQTNLYKKSDTTTSVTTEDINRTFKPVIGPRPLVKGQQGRIDY
YWSVLKPGQTLRVRSNGNLIAPWYGHILSGESHGRILKTDLNSGNCIVQCQTEKGGLNTT
LPFQNVSKYAFGNCPKYVGVKSLKLAIGLRNVPAASDRGLFGAIAGFIEGGWPGLVAGWY
GFQHSNDQGVGMAADRDSTQEAVDKITSKVNNIIDKMNKQYEIIDHEFNEIEARLIMINN
KIDDQIQDIWAYNAELLVLLENQKTLDEHDANVNNLYKKVKRALGSNAMEDGNGCFELYH
KCDDQCMETIRNGTYDRQKYQEESKLERQKIEGVKLESEGTYKILTIYSTVASSLVLAIG
FAAFLFWAMSNGSCRCNVCI
>gi|312602938|gb|ADQ92615.1| hemagglutinin [Influenza A virus (A/sanderling/Delaware/449/2006(H9N2))]
MKTIALIAILLSTTASNADKICIGYQSTNSTETVDTLIENNVPVTHTKELLHTEHNGMLC
ATTLGHPLILDTCTIEGLVYGNPACDLLLRGKEWSYIVERPSAVNGTCYPGNVENLEELR
ALFSSANSYQRIQIFPDRIWNVTYTGTSAACSNTFYRNMRWLTHKSNSYPVQDAQYTNNE
GKNILFMWGIHHPPTDTEQTNLYKKSDTTTSVTTEDINRTFKPVIGPRPLVKGQQGRIDY
YWSVLKPGQTLRVRSNGNLIAPWYGHILSGESHGRILKTDLNSGNCIVQCQTEKGGLNTT
LPFQNVSKYAFGNCPKYVGVKSLKLAIGLRNVPAASDRGLFGAIAGFIEGGWPGLVAGWY
GFQHSNDQGVGMAADRDSTQEAVDKITSKVNNIIDKMNKQYEIIDHEFNEIEARLSMINN
KIDDQIQDIWAYNAELLVLLENQKTLDEHDANVNNLYKKVKRALGSNAMEDGNGCFELYH
KCDDQCMETIRNGTYDRQKYQEESKLERQKIEGVKLESEGTYKILTIYSTVASSLVLAIG
FAAFLFWAMSNGSCRCNVCI
>gi|255630941|gb|ACU15833.1| hemagglutinin [Influenza A virus (A/shorebird/Delaware/249/2006(H9N2))]
MKTIALIAILLSTTASNADKICIGYQSTNSTETVDTLIENNVPVTHTKELLHTEHNGMLC
ATTLGHPLILDTCTIEGLVYGNPACDLLLRGKEWSYIVERPSAVNGTCYPGNVENLEELR
ALFSSANSYQRIQIFPDRIWNVTYTGTSAACSNTFYRNMRWLTHKSNSYPVQDAQYTNNE
GKNILFMWGIHHPPTDTEQTNLYKKSDTTTSVTTEDINRTFKPVIGPRPLVKGQQGRIDY
YWSVLKPGQTLRVRSNGNLIAPWYGHILSGESHGRILKTDLNSGNCIVQCQTEKGGLNTT
LPFQNVSKYAFGNCPKYVGVKSLKLAIGLRNVPAASDRGLFGAIAGFIEGGWPGLVAGWY
GFQHSNDQGVGMAADRDSTQEAVDKITSKVNNIIDKMNKQYEIIDHEFNEIEARLSMINN
KIDDQIQDIWAYNAELLVLLENQKTLDEHDANVNNLYKKVKRALGSNAMEDGNGCFELYH
KCDDQCMETIRNGTYDRQKYQEESKLERQKIEGVKLESEGTYKILTIYSTVASSLVLAIG
FAAFLFWAMSNGSCRCNVCI
>gi|238823832|gb|ACR59587.1| hemagglutinin [Influenza A virus (A/sanderling/Delaware/482/2006(H9N2))]
MKTIALIAILLSTTASNADKICIGYQSTNSTETVDTLIENNVPVTHTKELLHTEHNGMLC
ATTLGHPLILDTCTIEGLVYGNPACDLLLRGKEWSYIVERPSAVNGTCYPGNVENLEELR
ALFSSANSYQRIQIFPDRIWNVTYTGTSAACSNTFYRNMRWLTHKSNSYPVQDAQYTNNE
GKNILFMWGIHHPPTDTEQTNLYKKSDTTTSVTTEDINRTFKPVIGPRPLVKGQQGRIDY
YWSVLKPGQTLRVRSNGNLIAPWYGHILSGESHGRILKTDLNSGNCIVQCQTEKGGLNTT
LPFQNVSKYAFGNCPKYVGVKSLKLAIGLRNVPAASDRGLFGAIAGFIEGGWPGLVAGWY
GFQHSNDQGVGMAADRDSTQEAVDKITSKVNNIIDKMNKQYEIIDHEFNEIEARLSMISN
KIDDQIQDIWAYNAELLVLLENQKTLDEHDANVNNLYKKVKRALGSNAMEDGNGCFELYH
KCDDQCMETIRNGTYDRQKYQEESKLERQKIEGVKLESEGTYKILTIYSTVASSLVLAIG
FAAFLFWAMSNGSCRCNVCI
>gi|238823813|gb|ACR59576.1| hemagglutinin [Influenza A virus (A/laughing gull/Delaware/12/2006(H9N2))]
MKTIALIAILLSTTASNADKICIGYQSTNSTETVDTLIENNVPVTHTKELLHTEHNGMLC
ATTLGHPLILDTCTIEGLVYGNPACDLLLRGEEWSYIVERPSAVNGTCYPGNVENLEELR
ALFSSANSYQRIQIFPDRIWNVTYTGTSAACSNTFYRNMRWLTHKSNSYPVQDAQYTNNE
GKNILFMWGIHHPPTDTEQTDLYKKSDTTTSVTTEDINRTFKPVIGPRPLVKGQQGRIDY
YWSVLKPGQTLRVRSNGNLIAPWYGHILSGESHGRILKTDLNSGNCIVQCQTEKGGLNTT
LPFQNVSKYAFGNCPKYVGVKSLKLAIGLRNVPAASDRGLFGAIAGFIEGGWPGLVAGWY
GFQHSNDQGVGMAADRDSTQEAVDKITSKVNNIIDKMNKQYEIIDHEFNEIEARLSMINN
KIEDQIQDIWAYNAELLVLLENQKTLDEHDANVNNLYKKVKRALGSNAMEDGNGCFELYH
KCDDQCMETIRNGTYDRQKYQEESKLERQKIEGVKLESEGTYKILTIYSTVASSLVLAIG
FAAFLFWAMSNGSCRCNVCI
>gi|357396669|gb|AET77047.1| hemagglutinin [Influenza A virus (A/shorebird/Delaware Bay/113/2001(mixed))]
MIAIIVIVILVTAGKSDKICIGYHANNSTTQVDTILEKNVTVTHSVELLENQKEERFCRI
LNKAPLDLRGCTMEGWILGNPQCDLLLGDQSWSYIVERPTARNGICYPGVLNEAEELKAL
IESGERVERFEMFPKSTWRGVDTSSGVTAACPYNSGSSFYRNLLWIIKTTSTQYPVISGT
YNNTGNKPILYFWGVHHPPDTTEQNKLYGSGDRYVRMGTESMNFAKSPEIAARPAVNGQR
GRIDYYWSVLRPGETLNVESNGNLIAPWYAYKFDSTTSKGAVFKSDLPIESCDATCQTVA
GVLRTNRTFQNVSPLWIGECPKYVKSESLRLATGLRNVPKVDTRGLFGAIAGFIEGGWTG
MVDGWYGYHHENSQGSGYAADRESTQKAVDGITNKVNSIIDKMNTQFEAVDHEFSNLERR
IDNLNKRMEDGFLDVWTYNAELLVLLENERTLDMHDANVKNLYEKVKSQLRDNANDLGNG
CFEFWHKCDDECMESVKNGTYDYPKYQDESKLNRQEIESVKLENLGVYQILAIYSTVSSS
LVLVGLIIAMGLWMCSNGSMQCRICI
>gi|357396667|gb|AET77046.1| hemagglutinin [Influenza A virus (A/shorebird/Delaware Bay/113/2001(mixed))]
MEKFIILSTVLAVSLAYDKICIGYQTNNSTETVNTLIEQNVPVTQVEELVHGGIDPILCG
TELGPPLVLDDCSLEGLILGNPKCDLYLNGREWSYIVERPKEMEGICYPGSIENQEELRS
LFSSIKKYERVKMFDFTKWNVTYTGTSKACNDISNQGSFYRSMRWLTLKSGQFPVQTDEY
KNTRDSDIVFTWAIHHPPTSDEQVKLYKNTDTLSSVTTDEINRSFKPNIGPRPLVREQQG
RMDYYWAVLKPGQTVKIQTNGNLIAPEYGHLITGKSHGRILKNNLPIGQCVTECQLNEGV
MNTTKPFQNTSKHYIGKCPKYIPSGSLKLAIGLRNVPQAQDRGLFGAIAGFIEGGWPGLV
AGWYGFQHQNAEGTGIAADRDSTQKAIDNMQNKLNNVIDKMNKQFEVVNHEFSEVESRIN
MINSKIDDQITYIWAYNAELLVLLENQKTLDEHDANVRNLHDRIRRVLRENAIDTGDGCF
EILHKCDNNCMDTIRNGTYNHKEYEEESKIERQKINGVKLEENSTYKILSIYSSVASSLV
LLLMIIGGFIFGCQNGNVRCTFCI
>gi|5732241|gb|AAD48996.1| hemagglutinin precursor [Influenza A virus (A/Shorebird/Delaware/9/96 (H9N2))]
METRTLIAALLIVTTSNADKICIGYQSTNSTETVDTLTETNVPVTHTKELLHTEHNGMLC
ATDLGHPLILDACTIEGLVYGNPSCDILLGGKEWSYIVERSSAVNGMCYPGNVENLEELR
SLFSSARSYERFQIFPDTIWNVTYSGTSKACSNSFYRSMRWLTHKGNSYPFQDAQYTNTK
GKNVLFMWGIHHPPTDTEQNDLYKKADTTTSVTTEDINRTFKPMIGPRPLVNGQQGRIDY
YWSVLKPGQTLRVRSNGNLIAPWYGHVLSGESHGRILKTDLNSGNCVVQCQTERGGLNTT
LPFHNISKYAFGNCPKYIGAKSLKLAVGLRNVPAASNRGLFGAIAGFIEGGWPGLVAGWY
GFQHSNDQGVGMAADKESTQEAIDKITSKVNNIIDKMNKQYE
>gi|343977465|gb|AEM76473.1| hemagglutinin [Influenza A virus (A/northern shoveler/Missouri/298/2009(H9N2))]
METTTLIAILLMATASNADKICIGYQSTNSTETVDTLIENNVPVTHTKELLHTEHNGMLC
ATDLGYPLILDTCTIEGLVYGNPSCDLLLGGKEWSYIVERSSAVNGMCYPGNVENLEELR
SFFSSANSYQRVQIFPDTIWNVTYSGTSKACSSSFYRSMRWLTHKSNSYPFQDAQYTNNE
GKNILFMWGIHHPPTDTEQTNLYKKADTTTSVTTEDINRTFKPVIGPRPLINGQQGRIDY
YWSVLKPGQTLRVRSNGNLIAPWYGHILSGESHGRILKTDLNSGDCVVQCQTEKGGLNTT
LPFHNVSKYAFGNCPKYVGVKSLKLAVGLRNVPAASDRGLFGAIAGFIEGGWPGLVAGWY
GFQHSNDQGTGMAADRESTQEAVDKITSKVNNIIDKMNKQYEIIDHEFSEIEARLNRINN
KIDDQIQDIWAYNAELLVLLENQKTLDEHDANVNNLYNKVKRALGSNAVEDGNGCFELYH
KCDDQCMETIRNGTYDKQKYQEESKLERQKIEGVKLESEGTYKILTIYSTVASSLVLAMG
FAAFLFWAMSNGSCRCNICI
>gi|444330726|gb|AGE03189.1| hemagglutinin [Influenza A virus (A/mallard/Missouri/10OS4670/2010(H9N2))]
MEATILMTILLTVATSSADKICIGYQSTNSTETVDTLIETNVPVTHTKELLHTEHNGMLC
ATNLGHPLILDTCTIEGLVYGNPSCDLLLGGKEWSYIVERSSAVNGMCYPGNVENLEELR
SFFSSANSYQRIQIFPDTIWNVTYSGTSKACSNSFYRSMRWLTHKSNNYPVQDAQYTNNE
GKNILFMWGIHHPPTDTEQTNLYKKTDTTTSVTTEDINRTFKPVIGPRPLVNGQQGRIDY
YWSVLKPGQTLRVRSNGNLIAPWYGHILSGESHGRILKTDLNSGNCIVQCQTEKGGLNTT
LPFHNISKYAFGNCPKYVGVKSLKLAVGLRNVPAVSDRGLFGAIAGFIEGGWPGLVAGWY
GFQHSNDQGVGMAADRESTQEAVDKITSKVNNIIDKMNKQYEIIDHEFSEIEARLNMINN
KIDDQIQDIWAYNAELLVLLENQKTLDEHDANVNNLYNKVKRALGSNAVEDGNGCFELYH
KCDDQCMETIRNGTYDRQKYQEESKLERQKIEGVKLESDGTYKILTIYSTVASSLVLAMG
FAAFLFWAMSNGSCRCNICI
>gi|440303376|gb|AGB98326.1| hemagglutinin [Influenza A virus (A/mallard/Interior Alaska/10BM02980R0/2010(H9N2))]
MEATILITILLTVATSSADKICIGYQSTNSTETVDTLIETNVPVTHTKELLHTEHNGMLC
ATNLGHPLILDTCTIEGLVYGNPSCDLLLGGKEWSYIVERSSAVNGMCYPGNVENLEELR
SFFSSANSYQRIQIFPDTIWNVTYSGTSKACSNSFYRSMRWLTHKSNTYPVQDAQYTNNE
GKNILFMWGIHHPPTDTEQTSLYKKTDTTTSVTTEDINRTFKPVIGPRPLVNGQQGRIDY
YWSVLKPGQTLRVRSNGNLIAPWYGHILSGESHGRILKTDLNSGNCIVQCQTEKGGLNTT
LPFHNISKYAFGNCPKYVGVKSLKLAVGLRNVPAVSDRGLFGAIAGFIEGGWPGLVAGWY
GFQHSNDQGVGMAADRESTQEAVDKITSKVNNIIDKMNNQYEIIDHEFSEIEARLNMINN
KIDDQIQDIWAYNAELLVLLENQKTLDEHDANVNNLYNKVKRALGSNAVEDGNGCFELYH
KCDDQCMETIRNGTYDRQKYQEESKLERQKIEGVKLESDGTYKILTIYSTVASSLVLAMG
FAAFLFWAMSNGSCRCNICI
>gi|403502229|gb|AFR46640.1| hemagglutinin [Influenza A virus (A/northern shoveler/Interior Alaska/10BM16764R0/2010(H9N2))]
MEATILITILLTVATSSADKICIGYQSTNSTETVDTLTETNVPVTHTKELLHTEHNGMLC
ATNLGHPLILDTCTIEGLVYGNPSCDLLLGGKEWSYIVERSSAVNGMCYPGNVENLEELR
SFFSSANSYQRIQIFPDTIWNVTYSGTSKACSNSFYRSMRWLTHKSNTYPVQDAQYTNNE
GKNILFMWGIHHPPTDTEQTSLYKKTDTTTSVTTEDINRTFKPVIGPRPLVNGQQGRIDY
YWSVLKPGQTLRVRSNGNLIAPWYGHILSGESHGRILKTDLNSGNCIVQCQTEKGGLNTT
LPFHNISKYAFGNCPKYVGVKSLKLAVGLRNVPAVSDRGLFGAIAGFIEGGWPGLVAGWY
GFQHSNDQGVGMAADRESTQEAVDKITSKVNNIIDKMNKQYEIIDHEFSEIEARLNMINN
KIDDQIQDIWAYNAELLVLLENQKTLDEHDANVNNLYNKVKRALGSNAVEDGNGCFELYH
KCDDQCMETIRNGTYDRQKYQEESKLERQKIEGVKLESDGTYKILTIYSTVASSLVLAMG
FAAFLFWAMSNGSCRCNICI
>gi|403502210|gb|AFR46629.1| hemagglutinin [Influenza A virus (A/northern pintail/Interior Alaska/10BM14807R2/2010(H9N2))]
MEATILITILLTVATSSADKICIGYQSTNSTETVDTLIETNVPVTHTKELLHTEHNGMLC
ATNLGHPLILDTCTIEGLVYGNPSCDLLLGGKEWSYIVERSSAVNGMCYPGNVENLKELR
SFFSSANSYQRIQIFPDTIWNVTYSGTSKACSNSFYRSMRWLTHKSNTYPVQDAQYTNNE
GKNILFMWGIHHPPTDTEQTSLYKKTDTTTSVTTEDINRTFKPVIGPRPLVNGQQGRIDY
YWSVLKPGQTLRVRSNGNLIAPWYGHILSGESHGRILKTDLNSGNCIVQCQTEKGGLNTT
LPFHNISKYAFGNCPKYVGVKSLKLAVGLRNVPAVSDRGLFGAIAGFIEGGWPGLVAGWY
GFQHSNDQGVGMAADRESTQEAVDKITSKVNNIIDKMNKQYEIIDHEFSEIEARLNMINN
KIDDQIQDIWAYNAELLVLLENQKTLDEHDANVNNLYNKVKRALGSNAVEDGNGCFELYH
KCDDQCMETIRNGTYDRQKYQEESKLERQKIEGVKLESDGTYKILTIYSTVASSLVLAMG
FAAFLFWAMSNGSCRCNICI
>gi|315620323|gb|ADU53077.1| hemagglutinin [Influenza A virus (A/northern shoveler/Interior Alaska/8BM3470/2008(H9N2))]
MEITTLIAILLMITASNADKICIGYQSTNSTETVDTLIETNVPVTHTKELLHTEHNGMLC
ATDLGHPLILDTCTIEGLVYGNPSCDLLLGGKEWSYIVERSSAVNGMCYPGSVENLEELR
SFFSSANSYQRVQIFPDTIWNVTYSGTSKACSSSFYRSMRWLTHKSNSYPFQDAQYTNNE
GKNILFMWGIHHPPTDTEQTNLYKNADTTTSVTTEDINRTFKPVIGPRPLVNGQQGRIDY
YWSVLKPGQTLRVRSNGNLIAPWYGHILSGESHGRILKTDLNSGDCVVQCQTEKGGLNTT
LPFHNVSKYAFGNCPKYVGVKSLKLAVGLRNVPAASDRGLFGAIAGFIEGGWPGLVAGWY
GFQHSNDQGTGMAADRESTQEAVDKITSKVNNIIEKMNKQYEIIDHEFSEIEARLNVINN
KIDDQIQDIWAYNAELLVLLENQKTLDEHDANVNNLYNKVKRALGSNAVEDGNGCFELYH
KCDDQCMETIRNGTYDKQKYQEESKLERQKIEGVKLESEGAYKILTIYSTVASSLVLAMG
FAAFLFWAMSNGSCRCNICI
>gi|294712980|gb|ADF29830.1| hemagglutinin [Influenza A virus (A/thick-billed murre/Alaska/44145-186/2006(H9N2))]
GTILITILLMVTTSNADKICIGYQSTNSTETVDTLMETNVPVTHTKELLHTEHNGMLCAT
NLGHPLILDTCTIEGLVYGNPSCDLLLGGKEWSYIVERSSAVNGMCYPGNVENLEELRSF
FSSANSYQRIQIFPDTIWNVTYSGTSKACSNSFYRSMRWLTHKSNAYPVQDAQYTNNEGK
NILFMWGIHHPPTDTEQTNLYKKTDTTTSVTTEDINRTFKPVIGPRPLVNGQQGRIDYYW
SVLKPGQTLRVRSNGNLIAPWYGHILSGESHGRILKTDLNSGNCIVQCQTEKGGLNTTLP
FHNISKYAFGNCPKYVGVKSLKLAVGLRNVPAASDRGLFGAIAGFIEGGWPGLVAGWYGF
QHSNDQGVGMAADRESTQEAVDKITSKVNNIIDKMNKQYEIIDHEFSEIEARLNMINNKI
DDQIQDIWAYNAELLVLLENQKTLDEHDANVNNLYNKVKRALGSNAVEDGNGCFELYHKC
DDQCMETIRNGTYDKQKYQEESKLERQKIEGVKLESDGTYKILTIYSTVASSLGL
>gi|294712978|gb|ADF29829.1| hemagglutinin [Influenza A virus (A/thick-billed murre/Alaska/44085-155/2006(H9N2))]
MEATILITILLMVTTSNADKICIGYQSTNSTETVDTLIETNVPVTHTKELLHTEHNGMLC
ATNLGHPLILDTCTIEGLVYGNPSCDLLLGGKEWSYIVERSSAVNGMCYPGNVENLEELR
SFFSSANSYQRIQIFPDTIWNVTYSGTSKACXNSFYRSMRWLTHKSNAYPVQDAQYTNNE
GKNILFMWGIHHPPTDTEQTNLYKKTDTTTSVTTEDINRTFKPVIGPRPLVNGQQGRIDY
YWSVLKPGQTLRVRSNGNLIAPWYGHILSGESHRRILKTDLNSGNCIVQCQTEKGGLNTT
LPFHNISKYAFGNCPKYVGVKSLKLAVGLRNVPAASDRGLFGAIAGFIEGGWPGLVAGWY
GFQHSNDQGVGMAADRESTQEAVDKITSKVNNIIDKMNKQYEIIDHEFSEIEARLNMINN
KIDDQIQDIWAYNAELLVLLENQKTLDEHDANVNNLYNKVKRALGSNAVEDGNGCFELYH
KCDDQCMETIRNG
>gi|403502158|gb|AFR46600.1| hemagglutinin [Influenza A virus (A/American green-winged teal/Interior Alaska/10BM16586R0/2010(mixed))]
MEATILITILLTVATSSADKICIGYQSTNSTETVDTLIETNVPVTHTKELLHTEHNGMLC
ATNLGHPLILDTCTIEGLVYGNPSCDLLLGGKEWSYIVERSSAVNGMCYPGNVENLEELR
SFFSSANSYQRIQIFPDTIWNVTYSGTSKACSNSFYRSMRWLTHKSNTYPVQDAQYTNNE
GKNILFMWGIHHPPTDTEQTSLYKKTDTTTSVTTEDINRTFKPVIGPRPLVNGQQGRIDY
YWSVLKPGQTLRVRSNGNLIAPWYGHILSGESHGRILKTDLNSGNCIVQCQTEKGGLNTT
LPFHNISKYAFGNCPKYVGVKSLKLAVGLRNVPAVSDRGLFGAIAGFIEGGWPGLVAGWY
GFQHSNDQGVGMAADRESTQEAVDKITSKVNNIIDKMNKQYEIIDHEFSEIEARLNMVNN
KIDDQIQDIWAYNAELLVLLENQKTLDEHDANVNNLYNKVKRALGSNAVEDGNGCFELYH
KCDDQCMETIRNGTYDRQKYQEESKLERQKIEGVKLESDGTYKILTIYSTVASSLVLAMG
FAAFLFWAMSNGSCRCNICI
>gi|428032707|gb|AFY97381.1| hemagglutinin, partial [Influenza A virus (A/environment/California/NWRC186452-24/2007(H9N2))]
ILLMVATSNADKICIGYQSTNSTETVDTLIETNVPVTHTKELLHTEHNGMLCATNLGHPL
ILDTCTIEGLVYGNPSCDLLLGGKEWSYIVERSSAVNGMCYPGNIENLEELRSFFSSANS
YQRIQIFPDTIWNVTYSGTSKACSNSFYRSMRWLTHKSNAYPVQDAQYTNNEGKNILFMW
GIHHPPTDTEQTNLYKKTDTTTSVTTEDINRTFKPVIGPRPLVNGQQGRIDYYWSVLKPG
QTLRVRSNGNLIAPWYGHILSGESHGRILKTDLNSGNCIVQCQTEKGGLNTTLPFHNISK
YAFGNCPKYVGVKSLKLAVGLRNVPAASDRGLFGAIAGFIEGGWPGLVAGWYGFQHSNDQ
GVGMAADRESTQEAVDKITSKVNNIIDKMNKQYEIIDHEFCEIEARLNMINNKIDDQIQD
IWAYNAELLVLLENQKTLDEHDANVNNLYNKVKRALGSNAVEDGNGCFELYHKCDDQCME
TIRNGTYDKQKYQEESKLERQKIEGVKLESDGTYKILTIYSTVASSLVLAMGFAAFLFWA
MSNGSCRCNIC
>gi|428032693|gb|AFY97380.1| hemagglutinin, partial [Influenza A virus (A/environment/California/NWRC186452-18/2007(H9N2))]
ILLMVATSNADKICIGHQSTNSTETVDTLTETNVPVTHTKELLHTEHNGMLCATNLGHPL
ILDTCTIEGLVYGNPSCDLLLGGKEWSYIVERSSAVNGMCYPGNIENLEELRSFFSSANS
YQRIQIFPDTIWNVTYSGTSKACSNSFYRSMRWLTHKSNAYPVQDAQYTNNEGKNILFMW
GIHHPPTDTEQTNLYKKTDTTTSVTTEDINRTFKPVIGPRPLVNGQQGRIDYYWSVLKPG
QTLRVRSNGNLIAPWYGHILSGESHGRILKTDLNSGNCIVQCQTEKGGLNTTLPFHNISK
YAFGNCPKYVGVKSLKLAVGLRNVPAASDRGLFGAIAGFIEGGWPGLVAGWYGFQHSNDQ
GVGMAADRESTQEAVDKITSKVNNIIDKMNKQYEIIDHEFSEIEARLNMINNKIDDQIQD
IWAYNAELLVLLENQKTLDEHDANVNNLYNKVKRALGSNAVEDGNGCFELYHKCDDQCME
TIRNGTYDKQKYQEESKLERQKIEGVKLESDGTYKILTIYSTVASSLVLAMGFAAFLFWA
MSNGSCRCNIC
>gi|428032680|gb|AFY97379.1| hemagglutinin, partial [Influenza A virus (A/environment/California/NWRC186452-06/2007(H9N2))]
ILLMVATSNADKICIGYQSTNSTETVDTLIETNVPVTHTKELLHTEHNGMLCATNLGHPL
ILDTCTIEGLVYGNPSCDLLLGGKEWSYIVERSSAVNGMCYPGNIENLEELRSFFSSANS
YQRIQIFPDTIWNVTYSGTSKACSNSFYRSMRWLTHKSNAYPVQDAQYTNNEGKNILFMW
GIHHPPTDTEQTNLYKKTDTTTSVTTEDINRTFKPVIGPRPLVNGQQGRIDYYWSVLKPG
QTLRVRSNGNLIAPWYGHILSGESHGRILKTDLNSGNCIVQCQTEKGGLNTTLPFHNISK
YAFGNCPKYVGVKSLKLAVGLRNVPAASDRGLFGAIAGFIEGGWPGLVAGWYGFQHSNDQ
GVGMAADRESTQEAVDKITSKVNNIIDKMNKQYEIIDHEFSEIEARLNMINNKIDDQIQD
IWAYNAELLVLLENQKTLDDHDANVNNLYNKVKRALGSNAVEDGNGCFELYHKCDDQCME
TIRNGTYDKQKYQEESKLERQKIEGVKLESDGTYKILTIYSTVASSLVLAMGFAAFLFWA
MSNGSCRCNIC
>gi|428032671|gb|AFY97378.1| hemagglutinin, partial [Influenza A virus (A/environment/California/NWRC186451-18/2007(H9N2))]
ILLMVATSNADKICIGYQSTNSTETVDTLMETNVPVTHTKELLHTEHNGMLCATNLGHPL
ILDTCTIEGLVYGNPSCDLLLGGKEWSYIVERSSAVNGMCYPGNIENLEELRSFFSSANS
YQRIQIFPDTIWNVTYSGTSKACSNSFYRSMRWLTHKSNAYPVQDAQYTNNEGKNILFMW
GIHHPPTDTEQTNLYKKTDTTTSVTTEDINRTFKPVIGPRPLVNGQQGRIDYYWSVLKPG
QTLRVRSNGNLIAPWYGHILSGESHGRILKTDLNSGNCIVQCQTEKGGLNTTLPFHNISK
YAFGNCPKYVGVKSLKLAVGLRNVPAASDRGLFGAIAGFIEGGWPGLVAGWYGFQHSNDQ
GVGMAADRESTQEAVDKITSKVNNIIDKMNKQYEIIDHEFSEIEARLNMINNKIDDQIQD
IWAYNAELLVLLENQKTLDDHDANVNNLYNKVKRALGSNAVEDGNGCFELYHKCDDQCME
TIRNGTYDKQKYQEESKLERQKIEGVKLESDGTYKILTIYSTVASSLVLAMGFAAFLFWA
MSNGSCRCNIC
>gi|5732249|gb|AAD49000.1| hemagglutinin precursor [Influenza A virus (A/turkey/California/189/66(H9N2))]
METKAIIAALLIVTAANADKICIGYQSTNSTETVDTLIESNVPVTHTKELLHTEHNGMLC
ATDLGHPLILDTCTIEGLIYGNPSCDILLGGKEWSYIVERSSAVNGMCYPGNVENLEELR
SLFSSAKSYKRIQIFPDTTWNVTYSGTSRACSNSFYRSMRWLTHKSNSYPFQNAHYTNNE
GKNILFMWGIHHPPTDTEQTDLYKKADTTTSVTTEDINRTFKPVIGPRPLVNDQQGRINY
YWSVLKPGQTLRIRSNGNLIAPWYGHVLTGESHGRILKTDLNNGNCVVQCQTEKGGLNTT
LPFHNISKYAFGNCPKYVGVKSLKLAVGLRNVPAVSSRGLFGAIAGFIEGGWPGLVAGWY
GFQHSNDQGVGMAADKGSTQEAIDKITSKVNNIIDKMNKQYEVIDHEFNELEARLNMINN
KIDDQIQGIWAYNAELLVLLENQKTLDEHDANVNNLYNKVKRALGSNAVEDGNGCFELYH
KCDDQCMETIRNGTYDRQKYQEESRLERQKIEGVKLESEGTYKILTIYSTVASSLVLAMG
FAAFLFWAMSNGS
>gi|428031885|gb|AFY97335.1| hemagglutinin, partial [Influenza A virus (A/environment/Oregon/NWRC183791-06/2006(H9N2))]
VDTLIETNVPVTHTKELLHTEHNGMLCATNLGHPLILDTCTIEGLVYGNPSCDLLLGGKK
WSYIVERSSAVNGMCYPGNVENLEELRSFFSSANSYQRIQIFPDTIWNVTYSGTSKACSN
SFYRSMRWLTHKSNAYPVQDAQYTNNEGKNILFMWGIHHPPTDTEQTNLYKKTDTTTSVT
TEDINRTFKPVIGPRPLVNGQQGRIDYYWSVLKPGQTLRVRSNGNLIAPWYGHILSGESH
GRILKTDLNSGNCIVQCQTEKGGLNTSLPFHNISKYAFGNCPKYVGVKSLKLAVGLRNVP
AASDRGLFGAIAGFIEGGWPGLVAGWYGFQHSNDQGVGMAADRESTQEAVDKITSKVNNI
IDKMNIQYEIIDHEFSEIEARLNMINNKIDDQIQDIWAYNAELLVLLENQKTLDEHDANV
NNLYNKVKRALGSNAVEDGNGCFELYHKCDDQCMETIRNGTYDKQKYQEESKLERQKIEG
VKLESDGTYKILTIYSTVASSLVLAMGFAAFLFWAMSNGSCRCNIC
>gi|428031723|gb|AFY97322.1| hemagglutinin, partial [Influenza A virus (A/environment/Nebraska/NWRC182951-30/2006(H9N2))]
ILLMVTTSSADKICIGYQSTNSTETVDTLMETNVPVTHTKELLHTEHNGMLCATNLGHPL
ILDTCTIEGLVYGNPSCDLLLGGKEWSYIVERSSAVNGMCYPGNVENLEELRSFFSSANS
YQRIQIFPDTIWNVTYSGTSKACSNSFYRSMRWLTHKSNAYPVQDAQYTNNEGKNILFMW
GIHHPPTDTEQTNLYKKTDTTTSVTTEDINRTFKPVIGPRPLVNGQQGRIDYYWSVLKPG
QTLRVRSNGNLIAPWYGHILSGESHGRILKTDLNSGNCIVQCQTEKGGLNTTLPFHNISK
YAFGNCPKYVGVKSLKLAVGLRNVPAASDRGLFGAIAGFIEGGWPGLVAGWYGFQHSNDQ
GVGMAADRESTQEAVDKITSKVNNIIDKMNKQYEIIDHEFSEIEARLNMINNKIDDQIQD
IWAYNAELLVLLENQKTLDEHDANVNNLYNKVKRALGSNAVEDGNGCFELYHKCDDQCME
TIRNGTYDKQKYQEESKLERQKIEGVKLESDGTYKILTIYSTVASSLVLAMGFAAFLFWA
MSNGSCRCNIC
>gi|381212764|gb|AFF60776.1| hemagglutinin [Influenza A virus (A/rosy-billed pochard/Argentina/CIP051-559/2007(H9N2))]
MEIKTLIAALLIVTTSKADKICIGYQSTNSTETVDTLIETNVPVTHTKELLHTEHNGMLC
ATDLGHPLILDTCTIEGLVYGNPSCDLLLGGKEWSYIVERSSAVNGMCYPGNVENLEELR
SLFSSARSYKRIQIFPDTIWNVTYSGTSKACSNSFYRSMRWLTHKSNSYPFQDAQYTNTE
RENILFMWGIHHPPTDTEQNNLYKKTDTTTSVTTEDINRTFKPVIGPRPLVNGQQGRIDY
YWSVLKPGQTLRVRSNGNLIAPWYGHVLSGESHGRILKTDLNSGNCVVQCQTERGGLNTT
LPFHNISKYAFGNCPKYVGVKSLKLAVGLRNVPAASNRGLFGAIAGFIEGGWPGLVAGWY
GFQHSNDQGTGMAADRESTQEAIDKITSKVNNIIDKMNKQYEIIDHEFSEIEARLNMINN
KIDDQIQDIWAYNAELLVLLENQKTLDVHDANVNNLYNKVKRALGSNAIEDGNGCFDLYH
KCDDQCMETIRNGTYDRQKYQEESRLERQKIEGVKLESEGTYKILTIYSTVASSLVLAMG
VAAFLFWAMSNGSCRCNICI
>gi|82653852|gb|ABB87939.1| hemagglutinin [Influenza A virus (A/mallard/Alberta/17/1991(H9N2))]
MEITTLVAILLMVTASNADKICIGYQSTNSTETVDTLIENNVPVTHTKELLHTEHNGMLC
ATDLGHPLILDTCTIEGLVYGNPSCDLLLGGKEWSYIVERSSAVNGMCYPGNVENLEELR
SLFSSANSYRRIQIFPDTIWNVTYSGTSKACSNSFYRSMRWLTHKSNSYPFQDAQYTNNE
GKNILFMWGIHHPPTDTEQTNLYKKADTTTSVTTEDINRTFKPVIGPRPLVNGQQGRIDY
YWSVLKPGQTLRVRSNGNLIAPWYGHILSGESHGRILKTDLSSGDCVVQCQTEKGGLNTT
LPFHNVSKYAFGNCPKYVGVKSLKLAVGLRNVPAISGRGLFGAIAGFIEGGWPGLVAGWY
GFQHTNDQGTGMAADRESTQEAIDKITSKVNNIIDKMNKQYEIINHEFSEIEARLNMINN
KIDDQIQDLWAYNAELLVLLENQKTLDEHDANVNNLYNKVKRALGSNAAEDGNGCFELYH
KCDDQCMETIRNGTYDRQKYQEESKLERQKIEGVKLESEGTYKILTIYSTVASSLVLAMG
FAAFLFWAMSNGSCRCNICI
>gi|82653816|gb|ABB87918.1| hemagglutinin [Influenza A virus (A/mallard duck/Alberta/321/1988(H9N2))]
MEITTLVAILLMATASNADKICIGYQSTNSTETVDTLIENNVPVTHTKELLHTEHNGMLC
ATDLGHPLILDTCTIEGLVYGNPSCDLLLGGKEWSYIVERSSAVNGMCYPGNVENLEGLR
SLFSSANSYRRIQIFPDTIWNVTYSGTSKACSNSFYRSMRWLTHKSNSYPFQDAQYTNNE
GKNILFMWGIHHPPTDTEQTNLYKKADTTTSVTTEDINRTFKPVIGPRPLVNGQQGRIDY
YWSVLKPGQTLRVRSNGNLIAPWYGHILSGESHGRILKTDLSSGDCVVQCQTEKGGLNTT
LPFHNVSKYAFGNCPKYVGVKSLKLAVGLRNVPAVSGRGLFGAIAGFIEGGWPGLVAGWY
GFQHSNDQGTGMAADRESTQEAIDKITSKVNNIIDKMNKQYEIINHEFSEIEARLNMINN
KIDDQIQDLWAYNAELLVLLENQKTLDEHDANVNNLYNKVKRALGSNAAEDGNGCFELYH
KCDDQCMETIRNGTYDRQKYQEESKLERQKIEGVKLESEGTYKILTIYSTVASSLVLAMG
FAAFLFWAMSNGSCRCNICI
>gi|82653835|gb|ABB87929.1| hemagglutinin [Influenza A virus (A/mallard/Alberta/11/1991(H9N2))]
MEITTLVAILLMVTASNADKICIGYQSTNSTETVDTLIENNVPVTHTKELLHTEHNGMLC
ATDLGHPLILDTCTIEGLVYGNPSCDLLLGGKEWSYIVERSSAVNGMCYPGNVENLEELR
SLFSSANSYRRIQIFPDTIWNVTYSGTSKACSNSFYRSMRWLTHKSNSYPFQDAQYTNNE
GKNILFMWGIHHPPTDTEQTNLYKKADTTTSVTTEDINRTFKPVIGPRPLVNGQQGRIDY
YWSVLKPGQTLRVRSNGNLIAPWYGHILSGESHGRILKTDLSSGDCVVQCQTEKGGLNTT
LPFHNVSKYAFGNCPMYVGVKSLKLAVGLRNVPAVSGRGLFGAIAGFIEGGWPGLVAGWY
GFQHTNDQGTGMAADRESTQEAIDKITSKVNNIIDKMNKQYEIINHEFSEIEARLNMINN
KIDDQIQDLWAYNAELLVLLENQKTLDEHDANVNNLYNKVKRALGSNAAEDGNGCFELYH
KCDDQCMETIRNGTYDRQKYQEESKLERQKIEGVKLESEGTYKILTIYSTVASSLVLAMG
FAAFLFWAMSNGSCRCNICI
>gi|49357156|gb|AAT65339.1| hemagglutinin precursor [Influenza A virus (A/mallard/Alberta/11/1991(H9N2))]
MEITTLVAILLMVTASNADKICIGYQSTNSTETVDTLIENNVPVTHTKELLHTEHNGMLC
ATDLGHPLILDTCTIEGLVYGNPSCDLLLGGKEWSYIVERSSAVNGMCYPGNVENLEELR
SLFSSANSYRRIQIFPDTIWNVTYSGTSKACSNSFYRSMRWLTHKSNSYPFQDAQYTNNE
GKNILFMWGIHHPPTDTEQTNLYKKADTTTSVTTEDINRTFKPVIGPRPLVNGQQGRIDY
YWSVLKPGQTLRVRSNGNLIAPWYGHILSGESHGRILKTDLSSGDCVVQCQTEKGGLNTT
LPFHNVSKYAFGNCPMYVGVKSLKLAVGLRNVPAVSGRGLFGAIAGFIEGGWPGLVAGWY
GFQHTNDQGTGMAADRESTQEAIDKITSKVNNIIDKMNKQYEIINHEFSEIEARLNMINN
KIDDQIQDLWAYNAELLVLLENQKTLDEHDANVNNLYNKVKRALGSNAAEDGNGCFELYH
KCDDQCMETIRNGTYDRQKYQEESKLERQKIEGVKLESEGTYKILTIYSTVASSLVLAMG
FAAFLFWAMSNGSCRCNICI
>gi|49357152|gb|AAT65337.1| hemagglutinin precursor [Influenza A virus (A/mallard duck/Alberta/321/1988(H9N2))]
MEITTLVAILLMATASNADKICIGYQSTNSTETVDTLIENNVPVTHTKELLHTEHNGMLC
ATDLGHPLILDTCTIEGLVYGNPSCDLLLGGKEWSYIVERSSAVNGMCYPGNVENLEGLR
SLFSSANSYRRIQIFPDTIWNVTYSGTSKACSNSFYRSMRWLTHKSNSYPFQDAQYTNNE
GKNILFMWGIHHPPTDTEQTNLYKKADTTTSVTTEDINRTFKPVIGPRPLVNGQQGRIDY
YWSVLKPGQTLRVRSNGNLIAPWYGHILSGESHGRILKTDLSSGDCVVQCQTEKGGLNTT
LPFHNVSKYAFGNCPKYVGVKSLKLAVGLRNVPAVSGRGLFGAIAGFIEGGWPGLVAGWY
GFQHSNDQGTGMAADRESTQEAIDKITSKVNNIIDKMNKQYEIINHEFSEIEARLNMINN
KIDDQIQDLWAYNAELLVLLENQKTLDEHDANVNNLYNKVKRALGSNAAEDGNGCFELYH
KCDDQCMETIRNGTYDRQKYQEESKLERQKIEGVKLESEGTYKILTIYSTVASSLVLAMG
FAAFLFWAMSNGSCRCNICI
>gi|49357124|gb|AAT65323.1| hemagglutinin precursor [Influenza A virus (A/mallard/Alberta/17/1991(H9N2))]
MEITTLVAILLMVTASNADKICIGYQSTNSTETVDTLIENNVPVTHTKELLHTEHNGMLC
ATDLGHPLILDTCTIEGLVYGNPSCDLLLGGKEWSYIVERSSAVNGMCYPGNVENLEELR
SLFSSANSYRRIQIFPDTIWNVTYSGTSKACSNSFYRSMRWLTHKSNSYPFQDAQYTNNE
GKNILFMWGIHHPPTDTEQTNLYKKADTTTSVTTEDINRTFKPVIGPRPLVNGQQGRIDY
YWSVLKPGQTLRVRSNGNLIAPWYGHILSGESHGRILKTDLSSGDCVVQCQTEKGGLNTT
LPFHNVSKYAFGNCPKYVGVKSLKLAVGLRNVPAISGRGLFGAIAGFIEGGWPGLVAGWY
GFQHTNDQGTGMAADRESTQEAIDKITSKVNNIIDKMNKQYEIINHEFSEIEARLNMINN
KIDDQIQDLWAYNAELLVLLENQKTLDEHDANVNNLYNKVKRALGSNAAEDGNGCFELYH
KCDDQCMETIRNGTYDRQKYQEESKLERQKIEGVKLESEGTYKILTIYSTVASSLVLAMG
FAAFLFWAMSNGSCRCNICI
