# Supplementary material for: A global phylogenetic analysis in order to determine the host species and geography dependent features present in the evolution of avian H9N2 influenza hemagglutinin
Source: PeerJ. 2014 Oct 30;2:e655. doi: 10.7717/peerj.655 (PMC4217197; doi:10.7717/peerj.655)
Supplement: Supplemental Information 5 — There are two directories one for the protein sequences and a second for the nucleotide sequences. There are also two MEGA files that include the nucleotide alignment (.mas file) and the phylogenetic trees (.mts file). [file peerj-02-655-s005.zip › Raw Protein Data/Argentina.fasta]

>gi|381212764|gb|AFF60776.1| hemagglutinin [Influenza A virus (A/rosy-billed pochard/Argentina/CIP051-559/2007(H9N2))]
MEIKTLIAALLIVTTSKADKICIGYQSTNSTETVDTLIETNVPVTHTKELLHTEHNGMLC
ATDLGHPLILDTCTIEGLVYGNPSCDLLLGGKEWSYIVERSSAVNGMCYPGNVENLEELR
SLFSSARSYKRIQIFPDTIWNVTYSGTSKACSNSFYRSMRWLTHKSNSYPFQDAQYTNTE
RENILFMWGIHHPPTDTEQNNLYKKTDTTTSVTTEDINRTFKPVIGPRPLVNGQQGRIDY
YWSVLKPGQTLRVRSNGNLIAPWYGHVLSGESHGRILKTDLNSGNCVVQCQTERGGLNTT
LPFHNISKYAFGNCPKYVGVKSLKLAVGLRNVPAASNRGLFGAIAGFIEGGWPGLVAGWY
GFQHSNDQGTGMAADRESTQEAIDKITSKVNNIIDKMNKQYEIIDHEFSEIEARLNMINN
KIDDQIQDIWAYNAELLVLLENQKTLDVHDANVNNLYNKVKRALGSNAIEDGNGCFDLYH
KCDDQCMETIRNGTYDRQKYQEESRLERQKIEGVKLESEGTYKILTIYSTVASSLVLAMG
VAAFLFWAMSNGSCRCNICI
