# Supplementary material for: A global phylogenetic analysis in order to determine the host species and geography dependent features present in the evolution of avian H9N2 influenza hemagglutinin
Source: PeerJ. 2014 Oct 30;2:e655. doi: 10.7717/peerj.655 (PMC4217197; doi:10.7717/peerj.655)
Supplement: Supplemental Information 5 — There are two directories one for the protein sequences and a second for the nucleotide sequences. There are also two MEGA files that include the nucleotide alignment (.mas file) and the phylogenetic trees (.mts file). [file peerj-02-655-s005.zip › Raw Protein Data/canada.fasta]

>gi|82653852|gb|ABB87939.1| hemagglutinin [Influenza A virus (A/mallard/Alberta/17/1991(H9N2))]
MEITTLVAILLMVTASNADKICIGYQSTNSTETVDTLIENNVPVTHTKELLHTEHNGMLC
ATDLGHPLILDTCTIEGLVYGNPSCDLLLGGKEWSYIVERSSAVNGMCYPGNVENLEELR
SLFSSANSYRRIQIFPDTIWNVTYSGTSKACSNSFYRSMRWLTHKSNSYPFQDAQYTNNE
GKNILFMWGIHHPPTDTEQTNLYKKADTTTSVTTEDINRTFKPVIGPRPLVNGQQGRIDY
YWSVLKPGQTLRVRSNGNLIAPWYGHILSGESHGRILKTDLSSGDCVVQCQTEKGGLNTT
LPFHNVSKYAFGNCPKYVGVKSLKLAVGLRNVPAISGRGLFGAIAGFIEGGWPGLVAGWY
GFQHTNDQGTGMAADRESTQEAIDKITSKVNNIIDKMNKQYEIINHEFSEIEARLNMINN
KIDDQIQDLWAYNAELLVLLENQKTLDEHDANVNNLYNKVKRALGSNAAEDGNGCFELYH
KCDDQCMETIRNGTYDRQKYQEESKLERQKIEGVKLESEGTYKILTIYSTVASSLVLAMG
FAAFLFWAMSNGSCRCNICI
>gi|82653816|gb|ABB87918.1| hemagglutinin [Influenza A virus (A/mallard duck/Alberta/321/1988(H9N2))]
MEITTLVAILLMATASNADKICIGYQSTNSTETVDTLIENNVPVTHTKELLHTEHNGMLC
ATDLGHPLILDTCTIEGLVYGNPSCDLLLGGKEWSYIVERSSAVNGMCYPGNVENLEGLR
SLFSSANSYRRIQIFPDTIWNVTYSGTSKACSNSFYRSMRWLTHKSNSYPFQDAQYTNNE
GKNILFMWGIHHPPTDTEQTNLYKKADTTTSVTTEDINRTFKPVIGPRPLVNGQQGRIDY
YWSVLKPGQTLRVRSNGNLIAPWYGHILSGESHGRILKTDLSSGDCVVQCQTEKGGLNTT
LPFHNVSKYAFGNCPKYVGVKSLKLAVGLRNVPAVSGRGLFGAIAGFIEGGWPGLVAGWY
GFQHSNDQGTGMAADRESTQEAIDKITSKVNNIIDKMNKQYEIINHEFSEIEARLNMINN
KIDDQIQDLWAYNAELLVLLENQKTLDEHDANVNNLYNKVKRALGSNAAEDGNGCFELYH
KCDDQCMETIRNGTYDRQKYQEESKLERQKIEGVKLESEGTYKILTIYSTVASSLVLAMG
FAAFLFWAMSNGSCRCNICI
>gi|82653835|gb|ABB87929.1| hemagglutinin [Influenza A virus (A/mallard/Alberta/11/1991(H9N2))]
MEITTLVAILLMVTASNADKICIGYQSTNSTETVDTLIENNVPVTHTKELLHTEHNGMLC
ATDLGHPLILDTCTIEGLVYGNPSCDLLLGGKEWSYIVERSSAVNGMCYPGNVENLEELR
SLFSSANSYRRIQIFPDTIWNVTYSGTSKACSNSFYRSMRWLTHKSNSYPFQDAQYTNNE
GKNILFMWGIHHPPTDTEQTNLYKKADTTTSVTTEDINRTFKPVIGPRPLVNGQQGRIDY
YWSVLKPGQTLRVRSNGNLIAPWYGHILSGESHGRILKTDLSSGDCVVQCQTEKGGLNTT
LPFHNVSKYAFGNCPMYVGVKSLKLAVGLRNVPAVSGRGLFGAIAGFIEGGWPGLVAGWY
GFQHTNDQGTGMAADRESTQEAIDKITSKVNNIIDKMNKQYEIINHEFSEIEARLNMINN
KIDDQIQDLWAYNAELLVLLENQKTLDEHDANVNNLYNKVKRALGSNAAEDGNGCFELYH
KCDDQCMETIRNGTYDRQKYQEESKLERQKIEGVKLESEGTYKILTIYSTVASSLVLAMG
FAAFLFWAMSNGSCRCNICI
>gi|49357156|gb|AAT65339.1| hemagglutinin precursor [Influenza A virus (A/mallard/Alberta/11/1991(H9N2))]
MEITTLVAILLMVTASNADKICIGYQSTNSTETVDTLIENNVPVTHTKELLHTEHNGMLC
ATDLGHPLILDTCTIEGLVYGNPSCDLLLGGKEWSYIVERSSAVNGMCYPGNVENLEELR
SLFSSANSYRRIQIFPDTIWNVTYSGTSKACSNSFYRSMRWLTHKSNSYPFQDAQYTNNE
GKNILFMWGIHHPPTDTEQTNLYKKADTTTSVTTEDINRTFKPVIGPRPLVNGQQGRIDY
YWSVLKPGQTLRVRSNGNLIAPWYGHILSGESHGRILKTDLSSGDCVVQCQTEKGGLNTT
LPFHNVSKYAFGNCPMYVGVKSLKLAVGLRNVPAVSGRGLFGAIAGFIEGGWPGLVAGWY
GFQHTNDQGTGMAADRESTQEAIDKITSKVNNIIDKMNKQYEIINHEFSEIEARLNMINN
KIDDQIQDLWAYNAELLVLLENQKTLDEHDANVNNLYNKVKRALGSNAAEDGNGCFELYH
KCDDQCMETIRNGTYDRQKYQEESKLERQKIEGVKLESEGTYKILTIYSTVASSLVLAMG
FAAFLFWAMSNGSCRCNICI
>gi|49357152|gb|AAT65337.1| hemagglutinin precursor [Influenza A virus (A/mallard duck/Alberta/321/1988(H9N2))]
MEITTLVAILLMATASNADKICIGYQSTNSTETVDTLIENNVPVTHTKELLHTEHNGMLC
ATDLGHPLILDTCTIEGLVYGNPSCDLLLGGKEWSYIVERSSAVNGMCYPGNVENLEGLR
SLFSSANSYRRIQIFPDTIWNVTYSGTSKACSNSFYRSMRWLTHKSNSYPFQDAQYTNNE
GKNILFMWGIHHPPTDTEQTNLYKKADTTTSVTTEDINRTFKPVIGPRPLVNGQQGRIDY
YWSVLKPGQTLRVRSNGNLIAPWYGHILSGESHGRILKTDLSSGDCVVQCQTEKGGLNTT
LPFHNVSKYAFGNCPKYVGVKSLKLAVGLRNVPAVSGRGLFGAIAGFIEGGWPGLVAGWY
GFQHSNDQGTGMAADRESTQEAIDKITSKVNNIIDKMNKQYEIINHEFSEIEARLNMINN
KIDDQIQDLWAYNAELLVLLENQKTLDEHDANVNNLYNKVKRALGSNAAEDGNGCFELYH
KCDDQCMETIRNGTYDRQKYQEESKLERQKIEGVKLESEGTYKILTIYSTVASSLVLAMG
FAAFLFWAMSNGSCRCNICI
>gi|49357124|gb|AAT65323.1| hemagglutinin precursor [Influenza A virus (A/mallard/Alberta/17/1991(H9N2))]
MEITTLVAILLMVTASNADKICIGYQSTNSTETVDTLIENNVPVTHTKELLHTEHNGMLC
ATDLGHPLILDTCTIEGLVYGNPSCDLLLGGKEWSYIVERSSAVNGMCYPGNVENLEELR
SLFSSANSYRRIQIFPDTIWNVTYSGTSKACSNSFYRSMRWLTHKSNSYPFQDAQYTNNE
GKNILFMWGIHHPPTDTEQTNLYKKADTTTSVTTEDINRTFKPVIGPRPLVNGQQGRIDY
YWSVLKPGQTLRVRSNGNLIAPWYGHILSGESHGRILKTDLSSGDCVVQCQTEKGGLNTT
LPFHNVSKYAFGNCPKYVGVKSLKLAVGLRNVPAISGRGLFGAIAGFIEGGWPGLVAGWY
GFQHTNDQGTGMAADRESTQEAIDKITSKVNNIIDKMNKQYEIINHEFSEIEARLNMINN
KIDDQIQDLWAYNAELLVLLENQKTLDEHDANVNNLYNKVKRALGSNAAEDGNGCFELYH
KCDDQCMETIRNGTYDRQKYQEESKLERQKIEGVKLESEGTYKILTIYSTVASSLVLAMG
FAAFLFWAMSNGSCRCNICI
