# Supplementary material for: A global phylogenetic analysis in order to determine the host species and geography dependent features present in the evolution of avian H9N2 influenza hemagglutinin
Source: PeerJ. 2014 Oct 30;2:e655. doi: 10.7717/peerj.655 (PMC4217197; doi:10.7717/peerj.655)
Supplement: Supplemental Information 5 — There are two directories one for the protein sequences and a second for the nucleotide sequences. There are also two MEGA files that include the nucleotide alignment (.mas file) and the phylogenetic trees (.mts file). [file peerj-02-655-s005.zip › Raw Protein Data/chicken.fasta]

>gi|70906740|gb|AAZ14994.1| hemagglutinin [Influenza A virus (A/chicken/Tel Adashim/809/01 (H9N2))]
EHNGMLCATNLGHPLILDTCTIEGLIYGNPSCDLLLGGREWSYIVERSSAVNGTCYPGNV
ENLEELRTLFSSASSYQRIQIFPDTIWNVTYTGTSKACSGSFYRSMRWLTQKSGSYPVQD
AQYTNNREKSILFVWGIHHPPTDTAQTNLYINTDTTTSVTTEDLNRIFKPVIGPRPLVNG
LQGRINYYWSVLKPGQTLRVRSNGNLIAPWYGHVLSGGSHGRILKTDLNSGNCVVQCQTE
KGGLNSTLPFHNISKYAFGICPKYVRVKSLKLAVGLRNVPARSNRGLF
>gi|44889541|gb|AAS48392.1| hemagglutinin [Influenza A virus (A/chicken/Tel Adashim/809/01 (H9N2))]
DTAQTNLYINTDTTTSVTTEDLNRIFKPVIGPRPLVNGLQGRINYYWSVLKPGQTLRVRS
NGNLIAPWYGHVLSGGSHGRILKTDLNSGNCVVQCQTEKGGLNSTLPFHNISKYAFGICP
KYVRVKSLKLAVGLRNVPARSNRGLF
>gi|44889529|gb|AAS48386.1| hemagglutinin [Influenza A virus (A/chicken/Netohah/1373/03 (H9N2))]
DTAQTNLYINTDTTTSVATEDLNRVFKPVIGPRPLANGLQGRINYYWSVLKPGQTLRVRS
NGNLIAPWYGHILSGGSHGRILKTDLKSGNCVVQCQTEKGGLNSTLPFHNISKYAFGTCP
KYIRVKSLKLAVGLRNVPARSSRGLF
>gi|44889527|gb|AAS48385.1| hemagglutinin [Influenza A virus (A/chicken/Larah/1376/03 (H9N2))]
DTAQTNLYINTDTTTSVATEDLNRVFKPVIGPRPLANGLQGRIDYYWSVLKPGQTLRVRS
NGNLIAPWYGHILSGGSHGRILKTDLKSGNCVVQCQTEKGGLNSTLPFHNISKYAFGTCP
KYIRVKSLKLAVGLRNMPARSSRGLF
>gi|70905165|gb|AAZ14106.1| hemagglutinin [Influenza A virus (A/chicken/Netohah/1373/03 (H9N2))]
HNGMLCATNLGHPLILDTCTIEGLIYGNPSCDLLLGGREWSYIVERPSAVNGTCYPGNIE
NLEELRTLFSSASSYQRIQIFPDTIWNVTYTGTSKACSDSFYRSMRWLTQKSGSYPVQDA
QYTNSREKSILFVWGIHHPPTDTAQTNLYINTDTTTSVATEDLNRVFKPVIGPRPLANGL
QGRINYYWSVLKPGQTLRVRSNGNLIAPWYGHILSGGSHGRILKTDLKSGNCVVQCQTEK
GGLNSTLPFHNISKYAFGTCPKYIRVKSLKLAVGLRNVPARSSRGLF
>gi|284930071|gb|ADC30121.1| hemagglutinin [Influenza A virus (A/chicken/Guangdong/G7/2009(H9N2))]
MEVVSLITILLVVTVSNADKICIGYQSTNSTETVDTLTENNVPVTHAKELLHTEHNGMLC
ATSLGHPLILDTCTIEGLIYGNPSCDLLLGGREWSYIVERPSAVNGLCYPGNVENLEELR
SLFSSASSYQRIQIFPDTIWNVSYSGTSKACSDSFYRSMRWLTQKNNAYPIQDAQYTNNR
EKNILFMWGINHPPTDTTQTNLYTRTDTTTSVATEDINRTFKPLIGPRPLVNGLQGRIDY
YWSVLKPGQTLRVRSNGNLIAPWYGHILSGESHGRILKTDLKSGNCAVQCQTEKGGLNTT
LPFQNVSKYAFGNCPKYVGVRSLKLAVGLRNVPSRSSRGLFGAIAGFIEGGWSGLIAGWY
GFQHSNDQGVGMAADRDSTQKAIDKITSKVNNIVDKMNKQYEIIDHEFSEVETRLNMINN
KIDDQIQDIWAYNAELLVLLENQKALDEHDANVNNLYNKVKRALGSNAVEDGKGCFELYH
KCDDQCMGTIRNGTYNRRKYQEESKLERQKIEGIKLESEGTYKILTIYSTVASSLVIAMG
FAAFLFWAMSNGSCRCNICI
>gi|284930069|gb|ADC30120.1| hemagglutinin [Influenza A virus (A/chicken/Guangdong/A4/2003(H9N2))]
MEVVSLITMLLVVTVSNADKICIGYQSTNSTETVDTLTENNVPATHAKELLHTEHNGMLC
ATSLGHPLILDTCTIEGLIYGNPSCDLLLGGREWSYIVERPSAVNGLCYPGNVENLEELR
SLFSSASSYQRIQIFPDTIWNVSYSGTSKACSDSFYRSMRWLTQKNNAYPIQDAQYTNNQ
EKNILFMWGINHLPTDTVQTNLYTRTDTTTSVATEEINRTFKPLIGPRPLVNGLQGRIDY
YWSVLKPGQTLRIRSNGNLIAPWYGHILSGESHGRILKTDLKRGSCTVQCQTEKGGLNTT
LPFQNVSKYAFGNCSKYIGIKSLKLAVGLRNVPSGSSRGLFGAIAGFIEGGWSGLVAGWY
GFQHSNAQGVGMAADRDSTQKAIDKITSKVNNIVDKMSKQYEIIDHEFSEVETRLNMINN
KIDDQIQDIWAYNAELLVLLENQKTLDEHDANVNNLYNKVKRALGSNAVEDGKGCFELYH
KCDDQCMETIRNGTYNRRKYQEESKLERQKIEGVKLESEGTYKILTIYSTVASSLVIAMG
FAAFLFWAMSNGSCRCNICI
>gi|284930067|gb|ADC30119.1| hemagglutinin [Influenza A virus (A/chicken/Guangdong/B2/2006(H9N2))]
MEVVSLITMLLVVTVSNADKICIGYQSTNSTETVDTLTENNVPVTHAKELLHTEHNGMLC
ATSLGHPLILDTCTIEGLIYGNPSCDLLLGGREWSYIVERPSAVNGLCYPGNVENLEELR
SLFSSASSYQRIQIFPDTIWNVSYSGTSKACSDSFYRSMRWLTQKNNAYPIQDAQYTNNQ
EKNILFMWGINHPPTDTAQTNLYTRTDTTTSVATEEINRTFKPLIGPRPLVNGLQGRIDY
YWSVLKPGQTLRIRSNGNLIAPWYGHILSGESHGRILKTDLKRGSCTVQCQTEKGGLNTI
LPFQNVSKYAFGNCSKYIGIKSLKLAVGLRNVPSRSSRGLFGAIAGFIEGGWSGLVAGWY
GFQHSNAQGVGMAADRDSTQKAIDKITSKVDNIVDKMNKQYEIIDHEFSEVETRLNMINN
KIDEQIQDIWAYNAELLVLLENQKTLDEHDANVNNLYNKVKRALGSNAVEDGKGCFELYH
KCDDQCMETIRNGTYNRRKYQEESKLERQKIEGVKLESEGTYKILTIYSTVASSLVIAMG
FAAFLFWAMSNGSCRCNICI
>gi|284930065|gb|ADC30118.1| hemagglutinin [Influenza A virus (A/chicken/Guangdong/A10/2007(H9N2))]
MEVVSLITMLLVVTVSNADKICIGYQSTNSTETVDTLTENNVPVTHAKELLHTEHNGMLC
ATSLGHPLILDTCTIEGLIYGNPSCDLLLGGREWSYIVERPSAVNGLCYPGNVENLEELR
SLFSSASSYQRIQIFPDTIWNVSYSGTSKACSDSFYRSMRWLTQKNNAYLIQDAQYTNNQ
EKNILFMWGINHPPTDTVQTNLYTRTDTTTSVATEEINRTFKPLIGPRPLVNGLQGRIDY
YWSVLKPGQTLRIRSNGNLIAPWYGHILSGESHGRILKTDLKRGSCTVQCQTEKGGLNTT
LPFQNVSKYAFGNCSKYIGIKSLKLAVGLRNVPSRSSRGLFGAIAGFIEGGWSGLVAGWY
GSQHSNAQGVGMAADRDSTQKAIDKITSKVNNIVDKMNKQYEIIDHEFSEAETRLNMINN
KIDDQIQDIWAYNAELLVLLENQKTLDEHDANVNNLYNKVKRALGSNAVEDGKGCFELYH
KCDDQCMETIRNGTYNRRKYQEESKLERQKIEGVKLESEGTYKILTIYSTVASSLVIAMG
FAAFLFWAMSNGSCRCNICI
>gi|284930063|gb|ADC30117.1| hemagglutinin [Influenza A virus (A/chicken/Guangdong/A5/2003(H9N2))]
MEVVSLITMLLVVTVSNADKICIGYQSTNSTETVDTLTENNVPVTHAKELLHTEHNGMLC
ATSLGHPLILDTCTIEGLIYGNPSCDLLLGGREWSYIVERPSAVNGLCYPGNVENLEELR
SLFSSASSYQRIQIFPDTIWNVSYSGTSKACSDSFYRSMRWLTQKNNAYPIQDAQYTNNQ
EKNILFMWGINHPPTDTAQTNLYTRTDTTTSVATEEINRTFKPLIGPRPLVNGLQGRIDY
YWSVLKPGQTLRIRSNGNLIAPWYGHILSGESHGRILKTDLKRGSCTVQCQTEKGGLNTT
LPFQNVSKYAFGNCSKYIGIKSLKLAVGLRNVPSRSSRGLFGAIAGFIEGGWSGLVAGWY
GFQHSNAQGVGMAADRDSTQKAIDKITSKVDNIVDKMNKQYEIIDHEFSEVETRLNMINN
KIDDQIQDIWAYNAELLVLLENQKTLDEHDANVNNLYNKVKRALGSNAVEDGKGCFELYH
KCDDQCMETIRNGTYNRRKYQEESKLERQKIEGVKLESEGTYKILTIYSTVASSLVIAMG
FAAFLFWAMSNGSCRCNICI
>gi|284930061|gb|ADC30116.1| hemagglutinin [Influenza A virus (A/chicken/Guangdong/A3/2003(H9N2))]
MEVVSLITILLVVTVSNADKICIGYQSTNSTETVDTLTENNVPVTHAKELLHTEHNGMLC
ATSLGHPLILDTCTIEGLIYGNPSCDLLLGGREWSYIVERPSAVNGLCYPGNVENLEELR
SLFSSASSYQRIQIFPDTIWNVSYSGTSKACSDSFYRSMRWLTQKNNAYPIQDAQYTNNR
EKNILFMWGINHPPTDTTQTNLYTRTDTTTSVATEDINRTFKPLIGPRPLVNGLQGRIDY
YWSVLKPGQTLRVRSNGNLIAPWYGHILSGESHGRILKTDLKSGNCAVQCQTEKGGLNTT
LPFQNVSKYAFGNCPKYVGVKSLKLAVGLRNVPSRSSRGLFGAIAGFIEGGWSGLIAGWY
GFQHSNDQGVGMAADRDSTQKAIDKITSKVNNIVDKMNKQYEIIDHEFSEVETRLNMINN
KIDDQIQDIWAYNAELLVLLENQKTLDEHDANVNNLYNKVKRALGSNAVEDGKGCFELYH
KCDDQCMGTIRNGTYNRRKYQEESKLERQKIEGIKLESEGTYKILTIYSTVASSLVIAMG
FAAFLFWAMSNGSCRCNICI
>gi|284930059|gb|ADC30115.1| hemagglutinin [Influenza A virus (A/chicken/Guangdong/HE12/2008(H9N2))]
MEVVSLITMLLVATVINADKICIGYQSTNSTETVDTLTENNVPVTHAKELLHTEHNGMLC
ATNLGHPLILDTCTIEGLIYGNPSCDLLLGGREWSYIVERPSAVNGLCYPGNVENLEELR
SLFSSASSYQRIQIFPDTIWNVSYSGTSKACSDSFYRSMRWLTQKNNAYPIQDAQYTNNQ
EKNILFMWGINHPPTDTVQTNLYTRTDTTTSVATEDINRTFKPLIGPRPLVNGLQGRIDY
YWSVLKPGQTLRIRSNGNLIAPWYGHILSGESHGRILKTDLKKGSCTVQCQTEKGGLNTT
LPFQNVSKYAFGNCSKYVGVKSLKLAVGLRNVPSRSSRGLFGAIAGFIEGGWSGLVAGWY
GFQHSNDQGVGMAADRDSTQKAIDKITSKVNNIVDKMNKQYEIIDHGFSEVETRLNMINN
KIDDQIQDIWAYNAELLVLLENQKTLDEHDANVNNLYNKVKRSLGSNAVEDGKGCFELYH
KCDDQCMETIRNGTYNRRRYQEESKLERQKIEGVKLESEGTYKILTIYSTVASSLVIAMG
FAAFLFWAMSNGSCRCNICI
>gi|284930057|gb|ADC30114.1| hemagglutinin [Influenza A virus (A/chicken/Guangdong/HE20/2008(H9N2))]
MEVVSLITMLLVATVINADKICIGYQSTNSTETVDTLTENNVPVTHAKELLHTEHNGMLC
ATNLGHPLILDTCTIEGLIYGNPSCDLLLGGREWSYIVERPSAVNGLCYPGNVENLEELR
SLFSSASSYQRIQIFPDTIWNVSYSGTSKACSDSFYRSMRWLTQKNNAYPIQDAQYTNNR
EKNILFMWGINHPPTDTAQTNLYTRTDTTTSVATEEINRTFKPLIGPRPLVNGLQGRIDY
YWSVLKPGQTLRIRSNGNLIAPWYGHILSGESHGRILKTDLKRGSCTVQCQTEKGGLNTT
LPFQNVSKYAFGNCSKYVGVKSLKLAVGLRNVPSRSSRGLFGAIAGFIEGGWSGLVAGWY
GFQHSNDQGVGMAADRDSTQKAIDKITSKVNNIVDKMNKQYEIIDHEFSEVGTRLNMINN
KIDDQIQDIWAYNAELLVLLENQKTLDEHDANVNNLYNKVKRALGSNAVEDGKGCFELYH
KCDDQCMETIRNGTYNRRRYQEESKLERQKIEGVKLESEGTYKILTIYSTVASSLVIAMG
FAAFLFWAMSNGSCRCNICI
>gi|284930055|gb|ADC30113.1| hemagglutinin [Influenza A virus (A/chicken/Guangdong/B6/2005(H9N2))]
MEVVSLITILLVITVRNADKICIGYQSTNSTETVDTLTENNVPVTHAKELLHTEHNGMLC
ATNLGRPLILDTCTIEGLIYGNPSCDLLLGGREWSYIVERPSAVNGLCYPGNVENLEELR
SLFSSASSYQRIQIFPDTIWNVSYSGTSKACSDSFYRSMRWLTQKNNAYPVQDAQYTNNR
GRNILFMWGINHPPTDTAQTNLYTRTDTTTSVATEDINRTFKPLIGPRPLVNGLQGRIDY
YWAVLKPGQTLRVRSNGNLIAPWYGHILSGESHGRILKTDLNSGNCVVQCQTERGGLNTT
LPFHNVSKYAFGNCPKYVGVKSLKLAVGLRNVPARSSRGLFGAIAGFIEGGWSGLVAGWY
GFQHSNDQGTGMAADRDSTQKAIDKITSKVNNIVDKMNKQYEIIDHEFSEIETRLNMINN
KIDDQIQDIWAYNAELLVLLENQKTLDEHDANVNNLYNKVKRALGSNAVEDGKGCFELYH
KCDDQCMETIRNGTYNRRKYKEESRLERQKIEGVKLESEGTYKILTIYSTVASSLVIAMG
FAAFLFWAMSNGSCRCNICI
>gi|284930053|gb|ADC30112.1| hemagglutinin [Influenza A virus (A/chicken/Guangdong/A6/2003(H9N2))]
MEVVSLITMLLVVTVSNADKICIGYQSTNSTETVDTLTENNVPVTHAKELLQTEHNGMLC
ATNLGHPLILDTCTIEGLIYGNPSCDLLLGGREWSYIVERPSAVNGLCYPGNVENLEELR
SLFSSASSYQRIQIFPDTIWNVSYSGTSKACSDSFYRSMRWLTQKNNAYPVQDAQYTNNR
EKNILFMWGINHPPTETVQTNLYTRTDTTTSVATEEINRTFKPLIGPRPLVNGLQGRIDY
YWSVLKPGQTLRIRSNGNLIAPWYGHILSGESHGRILKTDLKRGSCTVQCQTEKGGLNTT
LPFQNISKYAFGNCSKYVGIKSLKLAVGLRNVPSRSSRGLFGAIAGFIEGGWSGLVAGWY
GFQHSNDQGVGMAADRDSTQKAIDKITSKVNNIVDKMNKQYEIIDHEFSEVENRLNMISN
KIDDQIQDIWAYNAELLVLLENQKTLDEHDANVNNLYNKVKRALGSNAVEDGKGCFELYH
KCDDQCMETIRNGTYNRRKYQEESKLERQRIEGVKLESEGTYKILTIYSTVASSLVIAMG
FAAFLFWAMSNGSCRCNICI
>gi|284930049|gb|ADC30110.1| hemagglutinin [Influenza A virus (A/chicken/Guangdong/B7/2003(H9N2))]
MEVVSLITMLLVATVINADKICIGYQSTNSTETVDTLTENNVPVTHAKELLHTEHNGMLC
ATNLGHPLILDTCTIEGLIYGNPSCDLLLGGREWSYIVERPSAVNRLCYPGNVENLEELR
SLFSSASSYQRIQIFPDTIWNVSYSGTSEACSDSFYRSMRWLTQKNNAYPIQDAQYTNNQ
EKNILFMWGINHPPTDTVQTNLYTRTDTTTSVATEEINRTFKPLIGPRPLVNGLQGRIDY
YWSVLKPGQTLRIRSNGNLIAPWYGHILSGESHGRILKTDLKRGSCTVQCQTEKGGLNTT
LPFQNVSKYAFGNRSKYVGVKSLKLAVGLRNVPSRSSRGLFGAIAGFIGGGWSGLVAGWY
GFQHSNDQGVGMAADRDSTQKAIDKITSKVNNIVDKMNKQYEVIDHEFSEVETRLNMINN
KIDDQIQDIWAYNAELLVLLENQKTLDEHDANVNNLYNKVKRALGSNAVEDGKGCFELYH
KCDDQCMETIRNGTYNRRRHQEESKLERQKIEGVKLESEGTYKILTIYSTVASSLVIAMG
FAAFLFWAMSNGSCRCNICI
>gi|284930047|gb|ADC30109.1| hemagglutinin [Influenza A virus (A/chicken/Guangdong/B5/2002(H9N2))]
MEVVSLITILLVVTVSNADKICIGYQSTNSTETVDTLTENNVPVTHAKELLHKEHNGMLC
ATNLGHPLILDTCTIEGLIYGNPSCDLLLGGREWSYIVERPSAVNGLCYPGNVENLEELR
SLFSSASSYQRIQIFPDTIWNVSYSGTSKACSDSFYRSMRWLTQKNNAYPIQDAQYTNNR
EKSILFMWGINHPPTDTAQTNLYTRTDTTTSVATEDINRTFKPLIGPRPLVNGLQGRINY
YWSVLKPGQTLRVRSNGNLIAPWYGHILSGESHGRILKTDLKSGNCAVQCQTEKGGLNTT
LPFQNVSKYAFGNCPKYVGVKSLKLAVGLRNVPSRSSRGLFGAIAGFIEGGWSGLVAGWY
GFQHSNDQGVGMAADRDSTQKAIDKITSKVNNIVDKMNKQYEIIDHEFSEVETRLNMINN
KIDDQIQDIWAYNAELLVLLENQKTLDEHDANVNNLYNKVKRALGSNAVEDGKGCFELYH
KCDDQCVETIRNGTYNRRKYQEESKLERQKIEGVKLESEGTYKILTIYSTVASSLVIAMG
FAAFLFWAMSNGSCRCNICI
>gi|284930045|gb|ADC30108.1| hemagglutinin [Influenza A virus (A/chicken/Guangdong/B9/2002(H9N2))]
MEVVSLITILLVVTVSNADKICIGYQSTNSTETVDTLTENNVPVTHAKELLHTEHNGMLC
ATNLGHPLILDTCTIEGLIYGNPSCDLLLGGREWSYIVERPSAVNGLCYPGNVENLEELR
SLFSSASSYQRIQIFPDTIWNVSYSGTSKACSDSFYRSMRWLTQKNNAYPVQDAQYTNNR
GKNILFMWGINHPPTDTVQTNLYTRTDTTTSVATEDINRTFKPLIGPRPLVNGLQGRIDY
YWAVLKPGQTLRVRSNGNLIAPWYGHILSGESHGRILKTDLNSGNCVVQCQTERGGLNTT
LPFHNVSKYAFGNCPKYVGVKSLKLAVGLRNVPARSSRGLFGAIAGFIEGGWSGLVAGWY
GFQHSNDQGTGMAADRDSTQKAIDKITSKVNNIVDKMNKQYEIIDHEFSEVETRLNMINN
KIDDQIQDIWAYNAELLVLLENQKTLDEHDANVNNLYNKVKRALGSNAVEDGKGCFELYH
KCDDQCMETIRNGTYNRRKYKEESRLERQKIEGVKLESEGTYKILTIYSTVASSLVIAMG
FAAFLFWAMSNGSCRCNICI
>gi|284930043|gb|ADC30107.1| hemagglutinin [Influenza A virus (A/chicken/Guangdong/B4/2006(H9N2))]
MEVVSLITMLLVATVINADKICIGYQSTNSTETVDTLTENNVPVTHAKELLHTEHNGMLC
ATNLGHPLILDTCTIEGLIYGNPSCDLLLGGREWSYIVERPSAVNGLCYPGNVENLEELR
SLFSSASSYQRIQIFPDTIWNVSYSGTSKACSDSFYRSMRWLTQKNNAYPIQDAQYTNNQ
EKNILFMWGINHPPTDTTQTNLYTRTDTTTSVATEEINRTFKPLIGPRPLVNGLQGRIDY
YWSVLKPGQTLRIRSNGNLIAPWYGHILSGESHGRILKTDLKRGSCTVQCQTEKGGLNTT
LPFQNVSKYAFGNCSKYVGVKSLKLAVGLRNVPSRSSRGLFGAIAGFIEGGWSGLVAGWY
GFQHSNDQGVGMAADRDSTQKAIDKITSKVNNIVDKMNKQYEIIDHEFSEVETRLNMINN
KIDDQIQDIWAYNAELLVLLENQKTLDEHDANVNNLYNKVKRALGSNAVEDGKGCFELYH
KCDDQCMETIRNGTYNRRRYQEESKLERQKIEGVKLESEGTYKILTIYSTVASSLVIAMG
FAAFLFWAMSNGSCRCNICI
>gi|284930041|gb|ADC30106.1| hemagglutinin [Influenza A virus (A/chicken/Guangdong/A7/2002(H9N2))]
MEVVSLMTMLLVVTVSNADKICIGYQSTNSTETVDTLTENNVPVTHAKELLHTEHNGMLC
ATNLGHPLILDTCTIEGLIYGNPSCDLLLGGREWSYIVERPSAVNGLCYPGNVENLEELR
SLFSSASSYQRIQIFPDTIWNVSYSGTSKACSDSFYRSMRWLTQKNNAYPVQDAQYTNNR
EKNILFMWGINHPPTETTQTNLYTRTDTTTSVATEEINRTFKPLIGPRPLVNGLQGRIDY
YWSVLKPGQTLRIRSNGNLIAPWYGHILSGESHGRILKTDLKRGSCTVQCQTEKGGLNTT
LPFQNVSKYAFGNCSKYVGIKSLKLAVGPRNVPSRSSRGLFGAIAGFIEGGWSGLVAGWY
GFQHSNDQGVGMAADRDSTQKAIDKITSKVNNIVDKMNKQYEIIDHEFSEVENRLNMINN
KIDDQIQDIWAYNAELLVLLENQKTLDEHDANVNNLYNKVKRALGSNAVEDGKGCFELYH
KCDDQCMETIRNGTYNRRKYQEESKLERQRIEGVKLESEGTYKILTIYSTVASSLVIAMG
FAAFLFWAMSNGSCRCNICI
>gi|284930039|gb|ADC30105.1| hemagglutinin [Influenza A virus (A/chicken/Guangdong/HE22/2008(H9N2))]
MEVVSLITMLLVATVINADKICIGYQSTNSTETVDTLTENNVPVTHAKELLHTEHNGMLC
ATNLGHPLILDTCTIEGLIYGNPSCDLLLGGREWSYIVERPSAVNGLCYPGNVENLEELR
SLFSSASSYQRIQIFPDTIWNVSYSGTSKACSDSFYRSMRWLTQKNNAYPIQDAQYTNNQ
EKNILFMWGINHPPTDTVQTNLYTRTDTTTSVATEEINRTFKPLIGPRPLVNGLQGRIDY
YWSVLKPGQTLRIRSNGNLIAPWYGHILSGESHGRILKTDLKRGSCTVQCQTEKGGLNTT
LPFQNVSKYAFGNCSKYVGVKSLKLAVGLRNVPSRSSRGLFGAIAGFIEGGWSGLVAGWY
GFQHSNDQGVGMAADRDSTQKAIDKITSKVNNIIDKMNKQYEIIDHEFSEVETRLNTINN
KIDDQIQDIWAYNAELLVLLENQKTLDEHDANVNNLYNKVKRALGSNAVEDGKGCFELYH
KCDDQCMETIRNGTYNRRRYQEESKLERQKIEGVKLESEGTYKILTIYSTVASSLVIAMG
FAAFLFWAMSNGSCRCNICI
>gi|284930037|gb|ADC30104.1| hemagglutinin [Influenza A virus (A/chicken/Guangdong/HE21/2008(H9N2))]
MEVVSLITMLLVVTVSNADKICIGYQSTNSTETVDTLTENNVPVTHAKELLHTEHNGMLC
ATNLGHPLILDTCTIEGLIYGNPSCDLLLGGREWSYIVERPSAVNGLCYPGNVENLEELR
SLFSSASSYQRIQIFPDTIWNVSYSGTSKACSDSFYRSMRWLTQKNNAYPVQDAQYTNNR
EKNILFMWGINHPPTETVQTNLYTRTDTTTSVATEEINRTFKPLIGPRPLVNGLQGRIDY
YWSVLKPGQTLRIRSNGNLIAPWYGHILSGESHGRILKTDLKRGSCTVQCQTEKGGLNTT
LPFQNVSKYAFGNCSKYVGIKSLKLAVGLRNVPSRSSRGLFGAIAGFIEGGWSGLVAGWY
GFQHSNDQGVGMAADRDSTQKAIDKITSKVNNIVDKMNKQYEIIDHEFSEVENRLNMINN
KIDDQIQDIWAYNAELLVLLENQKTLDEHDANVNNLYNKVKRALGSNAVEDGKGCFELYH
KCDDQCMETIRNGTYNRRKYQEESKLERQRIEGVKLESEGTYKILTIYSTVASSLVIAMG
FAAFLFWAMSNGSCRCNICI
>gi|284930035|gb|ADC30103.1| hemagglutinin [Influenza A virus (A/chicken/Guangdong/HE10/2009(H9N2))]
MEVVSLITMLLVATVINADKICIGYQSTNSTETVDTLTENNVPVTHAKELLHTEHNGMLC
ATNLGHPLILDTCTIEGLIYGNPSCDLLLGGREWSYIVERPSAVNGLCYPGNVENLEELR
SLFSSAGSYQRIQIFPDTIWNVSYSGTSKACSDSFYRNMRWLTQKNNAYPIQDAQYTNNQ
EKNILFMWGINHPPTDTVQTNLYTRTDTTTSVATEEINRTFKPLIGPRPLVNGLQGRIDY
YWSVLKPGQTLRIRSNGNLIAPWYGHILSGESHGRILKTDLKRGSCTVQCQTEKGGLNTT
LPFQNVSKYAFGNCSKYVGVKSLKLAVGLRNVPSRSSRGLFGAIAGFIEGGWSGLVAGWY
GFQHSNDQGVGMAADRDSTQKAIDKLTSKVNNIVDKMNKQYEIIDHEFSEVETRLNMINN
KIDDQIQDIWAYNAELLVLLENQKTLDEHDANVNNLYNKVKRALGSNAVEDGKGCFELYH
KCDDQCMETIRNGTYNRRRYQEESKLERQKIEGVKLESEGTYKILTIYSTVASSLVIAMG
FAAFLFWAMSNGSCRCNICI
>gi|284930033|gb|ADC30102.1| hemagglutinin [Influenza A virus (A/chicken/Guangdong/E25/2008(H9N2))]
MEVVSLITMLLVATVINADKICIGYQSTNSTETVDTLTENNVPVTHAKELLHTEHNGMLC
ATNLGHPLILDTCTIEGLIYGNPSCDLLLGGREWSYIVERPSAVNGLCYPGNVENLEELR
SLFSSASSYQRIQIFPDTIWNVSYSGTSKACSDSFYRSMRWLTQKNNAYPIQDAQYTNNR
EKNILFMWGINHPPTDTVQTNLYTRTDTTTSVATEEINRTFKPLIGPRPLVNGLQGRIDY
YWSVLKPGQTLRIRSNGNLIAPWYGHILSGESHGRILKTDLKRGSCTVQCQTEKGGLNTT
LPFQNVSKYAFGNCSKYVGVKSLKLAVGLRNVPSRSSRGLFGAIAGFIEGGWSGLVAGWY
GFQHSNDQGVGMAADRDSTQKAIDKITSKVNNIVDKMNKQYEIIDHEFSEVETRLNMINN
KIDDQIQDIWAYNAELLVLLENQKTLDEHDANVNNLYNKVKRALGSNAVEDGKGCFELYH
KCDDQCMETIRNGTYNRRRYQEESKLERQKIEGVKLESEGTYKILTIYSTVASSLVIAMG
FAAFLFWAMSNGSCRCNICI
>gi|284930031|gb|ADC30101.1| hemagglutinin [Influenza A virus (A/chicken/Guangdong/E24/2008(H9N2))]
MEVVSLITMLLVVTVSNADKICIGYQSTNSTETVDTLTENNVPVTHAKELLQTEHNGMLC
ATNLGHPLILDTCTIEGLIYGNPSCDLLLGGREWSYIVERPSAVNGLCYPGNVENLEELR
SLFSSASSYQRIQIFPDTIWNVSYSGTSKACSDSFYRSMRWLTQKNNAYPVQDAQYTNNR
EKNILFMWGINHPPTETVQTNLYTRTDTTTSVATEEINRTFKPLIGPRPLVNGLQRRIDY
YWSVLKPGQTLRIRSNGNLIAPWYGHILSGESHGRILKTDLKRGSCTVQCQTEKGGLNTT
LPFQNISKYAFGNCSKYVGIKSLKLAVGLRNVPSRSSRGLFGAIAGFIEGGWSGLVAGWY
GFQHSNDQGVGMAADRDSTQKAIDKITSKVNNIVDKMNKQYEIIDHEFSEVENRLNMINN
KIDDQIQDIWAYNAELLVLLENQKTLDEHDANVNNLYNKVKRALGSNAVEDGKGCFELYH
KCDDQCMETIRNGTYNRRKYQEESKLERQRIEGVKLESEGTYKILTIYSTVASSLVIAMG
FAAFLFWAMSNGSCRCNICI
>gi|284930029|gb|ADC30100.1| hemagglutinin [Influenza A virus (A/chicken/Guangdong/E23/2008(H9N2))]
MEVVSLITMLLVVTVSNADKICIGYQSTNSTETVDTLTENNVPVTHAKELLQTEHNGMLC
ATNLGHPLILDTCTIEGLIYGNPSCDLLLGGREWSYIVERPSAVNGLCYPGNVENLEELR
SLFSSASSYQRIQIFPDTIWNVSYSGTSKACSDSFYRSMRWLTQKNNAYPVQDAQYTNNR
EKNILFMWGINHPPTETVQTNLYTRTDTTTSVATEEINRTFKPLIGPRPLVNGLQGRIDY
YWSVLKPGQTLRIRSNGNLIAPWYGHILSGESHGRILKTDLKRGSCTVQCQTEKGGLNTT
LPFQNVSKYAFGNCSKYVGIKSLKLAVGLRNVPSRSSRGLFGAIAGFIEGGWSGLVAGWY
GFQHSNDQGVGMAADRDSTQKAIDKITSKVNNIVDKMNKQYEIIDHEFSEVENRLNMINN
KIDDQIQDIWAYNAELLVLLENQKTLDEHDANVNNLYNKVKRALGSNAVEDGKGCFELYH
KCDDQCMETIRNGTYNRRKYQEESKLERQRIEGVKLESEGTYKILTIYSTVASSLVIAMG
FAAFLFWAMSNGSCRCNICI
>gi|284930027|gb|ADC30099.1| hemagglutinin [Influenza A virus (A/chicken/Guangdong/E8/2009(H9N2))]
MEVVSLMTMLLVVTVSNADKICIGYQSTNSTETVDTLTENNVPVTHAKELLHTEHNGMLC
ATNLGHPLILDTCTIEGLIYGNPSCDLLLGGREWSYIVERPSAVNGLCYPGNVENLEELR
SLFSSASSYQRIQIFPDTIWNVSYSGTSKACSDSFYRSMRWLTQKNNAYPVQDAQYTNNR
EKNILFMWGINHPPTETTQTNLYTRTDTTTSVATEEINRTFKPLIGPRPLVNGLQGRIDY
YWSVLKPGQTLRIRSNGNLIAPWYGHILSGESHGRILKTDLKRGSCTVQCQTEKGGLNTT
LPFQNVSKYAFGNCSKYVGIKSLKLAVGPRNVPSRSSRGLFGAIAGFIEGGWSGLVAGWY
GFQHSNDQGVGMAADRDSTQKAIDKITSKVNNIVDKMNKQYEIIDHEFSEVENRLNMINN
KIDDQIQDIWAYNAELLVLLENQKTLDEHDANVNNLYNKVKRALGSNAVEDGKGCFELYH
KCDDQCMETIRNGTYNRRKYQEESKLERQRIEGVKLESEGTYKILTIYSTVASSLVIAMG
FAAFLFWAMSNGSCRCNICI
>gi|18182712|gb|AAL65249.1| hemagglutinin [Influenza A virus (A/chicken/Shanghai/3/2000(H9N2))]
METISLITILLAVTISNADKICIGYQSTNSTETVDTLTENNVPVTHAKELLHTEHNGMLC
ATNLGHPLILDTCTIEGLIYGNPSCDLLLGGRDWSYIVERPSAVNGMCYPGNVENLEELR
SLFSSASSYQRIQIFPDTIWNVSYSGTSKACSDSFYRSMRWLTQKNNAYPTQDAQYTNNR
GKSILFMWGINHPPTDTTQTNLYTRTDTTTSVATEDINRTFKPLIGPRPLVNGQQGRIDY
YWSVLKPGQTLRIRSNGNLIAPWYGHILSGESHGRILKTDLKSGNCVVQCQTERGGLNTT
LPFHNVGKYAFGNCPKYVGVKSLKLAVGLRNVPARSSRGLFGAIAGFIEGGWSGLVAGWY
GFQHSNDQGVGMAADRDSTQRAIDKITSKVNNIVDKMNKQYEIIDHEFSEVEARLNMINN
KIDDQIQDIWAYNAELLVLLENQKTLDEHDANVNNLYNKVKRALGSNAMEDGKGCFELYH
KCDDQCMETIRNGTYNRRKYKEESRLERQKIEGVKLESEGTYKILTIYSTVASSLVIAMG
FAAFLFWAMSNGSCRCNICI
>gi|18182710|gb|AAL65248.1| hemagglutinin [Influenza A virus (A/chicken/Shanghai/2/1999(H9N2))]
METISLIAILLVVTVSNADKICIGYQSTNSTETVDTLTENNVPVTHAKELLHTEHNGMLC
ATNLGHPLILNTCTIEGLIYGNPSCDQLLGGGKWSYIVERPSAVNGMCYPGNVENLEELR
SLFSSASSYQRIQIFPDTIWNVSYSGTSKACSDSFYRSMRWLTQKNNAYPIQDAQYTNNR
GKSILFMWGINHPPTDTAQTNLYTRTDTTTSVTTEDINRTFKPMIGPRPLVNGQQGRIDY
YWSVLKPGQTLRIRSNGNLIAPWYGHILSGESHGRILKTDLNSGNCVVQCQTERGGLNTT
LPFHNVSKYAFGNCPKYVGVKSLKLAVGLRNVPARSSRGLFGAIAGFIEGGWSGLVAGWY
GFQHSNDQGVGMAADRESTQRAIDKITSKVNNIVDKMNKQYEIIDHEFSEAETRLNMINN
KIDDQIQDIWAYNAELLVLLGNQKTLDEHDANVNNLYNKVKRALGSNAMEDGKGCFELYH
KCDDQCMETIRNGTYNRRKYKEEAKLERQKIEGVKLESEGTYKILTIYSTVASSLVIAMG
FAAFLFWAMSNGSCRCNICI
>gi|18182706|gb|AAL65246.1| hemagglutinin [Influenza A virus (A/chicken/Shandong/1/1998(H9N2))]
METISLITILLVVTVSNADKICIGYQSTNSTETVDTLTENNVPVTHAKELLHTEHNGMLC
ATNLGHPLILDTCTIEGLIYGNPSCDLLLGGREWSYIVERPSAVNGLCYPGNVENLEELR
SLFSSASSYQRIQIFPDTIWNVSYSGTSKACSDSFYRSMRWLTQKDNTYPIQNAQYTNNR
GKNILFMWGINHPPTDTTQTNLYTRTDTTTSVATEDINRTFKPLIGPRPLVNGQQGRIDY
YWSVLKPGQTLRVRSNGNLIAPWYGHILSGESHGRILKTDLNSGNCVVQCQTERGGLNTT
LPFHNVSKYAFGNCPKYVGVKSLKLAVGLRNVPARSSRGLFGAIAGFIEGGWSGLVAGWY
GFQHSNDQGVGMAADRDSTQKAIDKITSKVNNIVDKMNKQYEIIDHEFSEVETRLNMINN
KIDDQIQDIWAYNAELLVLLENQKTLDEHDANVNNLYNKVKRALGSNAVEDGKGCFELYH
KCDDQCMETIRNGTYNRRKYKEESRLERQKIEGVKLESEGTYKILTIYSTVASSLVIAMG
FAAFLFWAMSNGSCRCNICI
>gi|18182702|gb|AAL65244.1| hemagglutinin [Influenza A virus (A/chicken/Liaoning/1/2000(H9N2))]
METISLITILLVVTVSNADKICIGYQSTNSTETVDTLTENNVPVTHAKELLHTEHNGMLC
ATNLGHPLILDTCTIEGLIYGNPSCDLLSGGREWSYIVERPSAVNGLCYPGNVENLEELR
SLFSSASSYQRIQIFPDTIWNVSYSGTSKACSDSFYRSMRWLTQKSNAYPIQDAQYTNNR
GKNILFMWGINHPPTDTVQTNLYTRTDTTTSVATEDINRTFKPLIGPRPLVNGLHGRIDY
YWSILKPGQTLRVRSNGNLIAPWYGHILSGESHGGILKTDLNSGNCVVQCQTERGGLNTT
LPFQNVSKYAFGNCPKYVGVKSLKLAVGLRNVPARSSRGLFGAIAGFIEGGWSGLVAGWY
GFQHSNDQGVGMAADRDSTQRAIDKITSKVNNIVDKMNKQYEIIDHEFSEVETRLNMINN
KIDDQIQDLWAYNAELLVLLENQKTLDEHDANVNNLYNKVKRALGSNAVEDGKGCFELYH
KCDDQCMETIRNGTYNRRKYKEESRLERQKIEGVKLESEGTYKILTIYSTVASSLVIAMG
FAAFLFWAMSNGSCRCNICI
>gi|18182688|gb|AAL65237.1| hemagglutinin [Influenza A virus (A/chicken/Anhui/1/1998(H9N2))]
METISLITILLVVTASNADKICIGYQSTNSTETVDTLTESNVPVTHAKELLHTEHNGMLC
ATNLGHPLILNTCTIEGLIYGNPSCDLLLGGREWSYIVERPSAVNGMCYPGNVENLEELR
SLFSSASSYQRIQIFPDTIWNVSYSGTSRACSDSFYRSMRWLTKKDNAYPIQDAQYTNNR
GKSILFMWGINHPPTDTVQTELYTRTDTTTSVTTEDINRTFKPMIGPRPLVNGQQGRIDY
YWSVLKPGQTLRVRSNGNLIAPWYGHILSGESHGRILKTDLTNGNCVVQCQTERGGLNTT
LPFHNVSKYAFGNCPKYVGVKSLKLAVGLRNVPARSSRGLFGAIAGFIEGGWSGLVAGWY
GFQHSNDQGVGMAADRESTQRAIDKITSKVNNIVDKMNKQYEIIDHEFSEIETRLNMINN
KIDDQIQDIWAYNAELLVLLENQKTLDEHDANVNNLYNKVKRALGSNAMEDGKGCFELYH
KCDDQCMETIRNGTYNRRKYKEEAKLERQKIEGVKLESEGTYKILTIYSTVASSLVIAMG
FAAFLFWAMSNGSCRCNICI
>gi|18182684|gb|AAL65235.1| hemagglutinin [Influenza A virus (A/chicken/Jiangsu/1/1999(H9N2))]
METISLITILLVVTASNADKICIGYQSTNSTETVDTLTESNVPVTHAKELLHTEHNGMLC
ATNLGHPLILNTCTIEGLIYGNPSCDLLLGGREWSYIVERPSAVNGMCYPGNVENLEELR
SLFSSASSYQRIQIFPDTIWNVSYSGTSRACSDSFYRSMRWLTKKDNAYPIQDAQYTNNR
GKSILFMWGINHPPTDTVQTELYTRTDTTTSVTTEDINRTFKPMIGPRPLVNGLQGRIDY
YWSVLKPGQTLRVRSNGNLIAPWYGHILSGESHGRILKTDLTNGNCVVQCQTERGGLNTT
LPFHNISKYAFGNCPKYVGVKSLKLAVGLRNVPTRSSRGLFGAIAGFIEGGWSGLVAGWY
GFQHSNDQGVGMAADRDSTQRAIDKITSKVNNIVDKMNKQYEIIDHEFSEIETRLNMINN
KIDDQIQDIWAYNAELLVLLENQKTLDEHDANVNNLYNKVKRALGSNAMEDGKGCFELYH
KCDDQCMETIRNGTYNRRKYKEEAKLERQKIEGVKLESEGTYKILTIYSTVASSLVIAMG
FAAFLFWAMSNGSCRCNICI
>gi|172050812|gb|ACB70207.1| hemagglutinin [Influenza A virus (A/chicken/Hebei/L1/2006(H9N2))]
MEVVSLITILLVVTVSNADKICIGYQSTNSTETVDTLTENNVPVTHAKELLHTEHNGMLC
ATNLGHPLILDTCTIEGLIYGNPSCDLLLGGREWSYIVERPSAVNGLCYPGNVENLEELR
SLFSSASSYQRIQIFPDTIWNVSYSGTSKACSDSFYRNMRWLTQKDNTYPIQDAQYTNNR
GKNILFMWGINHPPTDTTQTNLYTRTDTTTSVATEDINRTFKPLIGPRPLVNGQQGRIDY
YWSVLKPGQTLRVRSNGNLIAPWYGHILSGESHGRILKTDLNSGNCVVQCQTERGGLNTT
LPFHNVSKYAFGNCPKYVGVKSLKLAVGLRNVPARSSRGLFGAIAGFIEGGWSGLVAGWY
GFQHSNDQGVGMAADRDSTQKAIDKITSKVNNIVDKMNKQYEIIDHEFSEVETRLNMISN
KIDDQIQDIWAYNAELLVLLENQKTLDEHDANVNNLYNKVKRALGSNAVEDGKGCFELYH
KCDDQCMETIRNGTYNRRKYKEESRLERQKIEGVKLESEGTYKILTIYSTVASSLVIAMG
FAAFLFWAMSNGSCRCNICI
>gi|172050810|gb|ACB70206.1| hemagglutinin [Influenza A virus (A/chicken/Beijing/L1/2005(H9N2))]
MEVVSLITILLVVTVSNADKICIGHQSTNSTETVDTLTENNVPVTHAKELLHTEHNGMLC
ATNLGHPLILDTCTIEGLIYGNPSCDPLLGGREWSYIVERPSAVNGLCYPGNVENLEELR
SLFSSASSYQRIQIFPDTIWNVSYSGTSKACSDSFYRSMRWLTQKNNSYPIQDAQYTNNR
GKNILFMWGINHPPTDTTQTNLYTRTDTTTSVATEDINRTFKPLIGPRPLVNGQQGRIDY
YWSVLKPGQTLRVRSNGNLIAPWYGHILSGESHGRILKTDLNSGNCVVQCQTERGGLNTI
LPFHNVSKYAFGNCPKYVGVKSLKLAVGLRNVPARSSRGLFGAIAGFIEGGWSGLVAGWY
GFQHSNDQGVGMAADRDSTQKAIDKITSKVNNIVDKMNKQYEIIDHEFSEVETRLNMINN
KIDDQIQDIWAYNAELLVLIENQKTLDEHDANVNNLYNKVKRALGSNAVEDGKGCFELYH
KCDDQCMETIRNGTYNRRKYKEESRLERQKIEGVKLESEGTYKILTIYSTVASPLVIAMG
FAAFLFWAMSNGSCRCNICI
>gi|172050806|gb|ACB70204.1| hemagglutinin [Influenza A virus (A/chicken/Hebei/B1/2001(H9N2))]
MEVVSLITILLVVTVSNADKICIGHQSTNSTETVDTLTENNVPVTHAKELLHTEHNGMLC
ATNLGHPLILDTCTIEGLIYGNPSCNLLLGGREWSYIVERPSAVNGLCYPGNVENLEELR
SLFSSASSYQRIQIFPDTIWNVSYNGTSKACSDSFYRSMRWLTQKNNAYPIQDAQYTNNR
GKNILFMWGINHPPTDTVQTNLYTRTDTTTSVATEDINRTFKPLIGPRPLVNGQQGRIDY
YWSVLKPGQTLRVRSNGNLIAPWYGHILSGESHGRILKTDLNSGNCVVQCQTERGGLNTT
LPFHNVSKYAFGNCPKYVGVKSLKLAVGLRNVPARSSRGLFGAIAGFIEGGWSGLVAGWY
GFQHSNDQGVGMAADRDSTQKAIDKITSKVNNIVDKMNKQYEIIDHEFSEVETRLNMIND
KIDDQIQDIWAYNAELLVLLENQKTLDEHDANVNNLYNKVKRTLGSNAVEDGKGCFELYH
KCDDQCMETIRNGTYNRRKYKEESRLERQKIEGVKLESEGTYKILTIYSTVASSLVIAMG
FAAFLFWAMSNGSCRCNICI
>gi|116294887|gb|ABJ98406.1| hemagglutinin [Influenza A virus (A/chicken/Iran/L248/2003(H9N2))]
MKTISLITILLVVTTSNADKICIGHQSTNSTETVDTLTETNVPVTHAKELLHTEHNGMLC
ATNLGHPLILDTCTIEGLIYGNPSCDLLLGGREWSYIVERPSAVNGTCYPGNVENLEELR
TLFSSSSSYQRIQIFPDTIWNVTYTGTSKSCSDSFYRNMRWLTQKNGLYPVQDAQYTNNR
GKDILFLWGIHHPPTDTAQTNLYTRTDTTTSVTTENLDRTFKPLIGPRPLVNGLIGRINY
YWSVLKPGQTLRVRSNGNLIAPWYGHVLSGESHGRILKTDLNSGNCVVQCQTEKGGLNST
LPFHNISKYAFGTCPKYIGVKSLKLAIGLRNVPARSSRGLFGAIAGFIEGGWPGLVAGWY
GFQHSNDQGVGMAADRDSTQKAIDKITSKVNNIVDKMNKQYEIIDHEFSEVETRLNMINN
KIDDQIQDVWAYNAELLVLLENQKTLDEHDANVNNLYNKVKRALGSNAMEDGKGCFELYH
KCDDQCMETIRNGTYNRRKYKEEVRLERQKIEGVKLESEGTYKILTIYSTVASSLVLAMG
FAAFLFWAMSNGSCRCNICI
>gi|70906778|gb|AAZ15013.1| hemagglutinin [Influenza A virus (A/chicken/Neve Ilan/1504/03(H9N2))]
MLCATNLGHPLILDTCTIEGLIYGNPSCDLLLGGREWSYIVERPSAVNGTCYPGNIENLE
ELRTLFSSASSYQRIQIFPDTIWNVTYTGTSKACSDSFYRSMRWLTQKSGSYPVQDAQYT
NNGEKSILFVWGIHHPPTDTAQTNLYINTDTTTSVATEDLNRVFKPVIGPRPLANGQQGR
INYYWSVLKPGQTLRVRSNGNLIAPWYGHILSGGSHGRILKTDLKSGNCVVQCQTEKGGL
NSTLPFHNISKYAFGTCPKYIRVKSLKLAVGLRNVPARSSRGLF
>gi|70906776|gb|AAZ15012.1| hemagglutinin [Influenza A virus (A/chicken/Maanit/1477/03(H9N2))]
EHNGMLCATNLGHPLILDTCTIEGLIYGNPSCDLLLGGREWSYIVERPSAVNGTCYPGNI
ENLEELRTLFSSASSYQRIQIFPDTIWNVTYTGTSKACSDSFYRSMRWLTQKSGSYPVQD
AQYTNNGEKSILFVWGIHHPPTDTAQTNLYINTDTTTSVATEDLNRVFKPVIGPRPLANG
LQGRINYYWSVLKPGQTLRVRSNGNLIAPWYGHILSGGSHGRILKTDLKSGNCVVQCQTE
KGGLNSTLPFHNISKYAFGTCPKYIRVKSLKLAVGLRNVPARSSRGLF
>gi|70906774|gb|AAZ15011.1| hemagglutinin [Influenza A virus (A/chicken/Pardes-Hana-Carcur/1475/2003(H9N2))]
LCATNLGRPLILDTCTIEGLIYGNPSCDLLLGGREWSYIVERPSAVNGTCYPGNIENLEE
LRTLFSSASSYQRIQIFPDTIWNVTYTGTSKACSDSFYRSMRWLTQKSGSYPVQDAQYTN
NGEKSILFVWGIHHPPTDTAQTNLYINTDTTTSVATEDLNRVFKPVIGPRPLANGLQGRI
NYYWSVLKPGQTLRVRSNGNLIAPWYGHILSGGSHGRILKTDLKSGNCVVQCQTEKGGLN
STLPFHNISKYAFGTCPKYIRVKSLKLAVGLRNVPARSSRGLF
>gi|70906772|gb|AAZ15010.1| hemagglutinin [Influenza A virus (A/chicken/Tel Adashim/1469/2003(H9N2))]
HNGMLCATNLGHPLILDTCTIEGLIYGNPSCDLLLGGREWSYIVERPSAVNGTCYPGNIE
NLEELRTLFSSASSYQRIQIFPDTIWNVTYTGTSKACSDSFYRSMRWLTQKSGSYPVQDA
QYTNNGEKSILFVWGIHHPPTDTAQTNLYINTDTTTSVATEDLNRVFKPVIGPRPLANGL
QGRINYYWSVLKPGQTLRVRSNGNLIAPWYGHILSGGSHGRILKTDLKSGNCVVQCQTEK
GGLNSTLPFHNISKYAFGTCPKYIRVKSLKLAVGLRNVPARSSRGLF
>gi|70906770|gb|AAZ15009.1| hemagglutinin [Influenza A virus (A/chicken/Gan Shomron/1465/03(H9N2))]
NGMLCATNLGHPLILDTCTIEGLIYGNPSCDLLLGGREWSYIVERPSAVNGTCYPGNIEN
LEELRTLFSSASSYQRIQIFPDTIWNVTYTGTSKACSDSFYRSMRWLTQKSGSYPVQDAQ
YTNNREKSILFVWGIQHPPTDTAQTNLYINTDTTTSVATEDLNRVFKPVIGPRPLANGLQ
GRINYYWSVLKPGQTLRVRSNGNLIAPWYGHILSGGSHGRILKTDLKSGNCVVQCQTERG
GLNSTLPFHNISKYAFGTCPKYIRVKSLKLAVGLRNVPARSSRGLF
>gi|70906768|gb|AAZ15008.1| hemagglutinin [Influenza A virus (A/chicken/Saar/1456/03(H9N2))]
EHNGKLCATNLGHPLILDTCPIEGLIYGNPSCDLLLGGREWSYIVERPSAVNGTCYPGNI
ENLEELRTLFSSASSYQRIQIFPDTIWNVTYTGTSKACSDSFYRSMRWLTQKSGSYPVQD
AQYTNNREKSILFVWGIHHPPTDTAQTNLYINTDTTTSVATEDLNRVFKPVIGPRPLANG
LQGRINYYWSVLKPGQTLRVRSNGNLIAPWYGHILSGGSHGRILKTDLKSGNCVVQCQTE
KGGLNSTLPFHNISKYAFGTCPKYIRVKSLKLAVGLRNVPARSSRGLF
>gi|70906766|gb|AAZ15007.1| hemagglutinin [Influenza A virus (A/chicken/Gan Shomron/1292/03(H9N2))]
DTAQTNLYINTDTTTSVATEDLNRVFKPVIGPRPLANGLQGRINYYWSVLKPGQTLRVRS
NGNLIAPWYGHILSGGSHGRILKTDLKSGNCVVQCQTEKGGLNSTLPFHNISKYAFGTCP
KYIRVKSLKLAVGLRNVPARSSRGLF
>gi|70906764|gb|AAZ15006.1| hemagglutinin [Influenza A virus (A/chicken/Maanit/1291/03(H9N2))]
DTAQTNLYINTDTTTSVATEDLNRVFKPVIGPRPLANGLQGRINYYWSVLKPGQTLRVRS
NGNLIAPWYGHILSGGSHGRILKTDLKSGNCVVQCQTEKGGLNSTLPFHNISKYAFGTCP
KYIRVKSLKLAVGLRNVPARSSRGLF
>gi|70906762|gb|AAZ15005.1| hemagglutinin [Influenza A virus (A/chicken/Beit Alfa/1282/2003(H9N2))]
DTAQTNLYINTDTTTSVATEDLNRVFKPVIGPRPLANGQQGRINYYWSVLKPGQTLRVRS
NGNLIAPWYGHILSGGSHGRILKTDLKSGNCVVQCQTEKGGLNSTLPFHNISKYAFGTCP
KYIRVKSLKLAVGLRNVPARSSRGLF
>gi|70906758|gb|AAZ15003.1| hemagglutinin [Influenza A virus (A/chicken/Tel Adashim/1506/03(H9N2))]
MLCATNLGHPLILDTCTIEGLIYGNPSCDLLLGGREWSYIVERPSAVNGTCYPGNIENLE
ELRTLFSSASSYQRIQIFPDTIWNVTYTGTSKACSDSFYRSMRWLTQKSGSYPVQDAQYT
NNGEKSILFVWGIHHPPTDTAQTNLYINTDTTTSVATEDLNRVFKPVIGPRPLANGLQGR
INYYWSVLKPGQTLRVRSNGNLIAPWYGHILSGGSHGRILKTDLKSGNCVVQCQTEKGGL
NSTLPFHNISKYAFGTCPKYIRVKSLKLAVGLRNVPARSSRGLF
>gi|70906754|gb|AAZ15001.1| hemagglutinin [Influenza A virus (A/chicken/Maale HaHamisha/90658/2000(H9N2))]
DTAQTNLYINTDTTTSVTTEDLNRIFKPVIGPRPLVNGLQGRINYYWSVLKPGQTLRVRS
NGNLIAPWYGHVLSGGSHGRILKTDLNSGNCVVQCQTEKGGLNSTLPFHNISKYAFGICP
KYVRVKSLKLAVGLRNVPARSSRGLF
>gi|70906746|gb|AAZ14997.1| hemagglutinin [Influenza A virus (A/chicken/Tel Adashim/812/2001(H9N2))]
TEHNGMLCATNLGHPLILDTCTIEGLIYGNPSCDLLLGGREWSYIVERSSAVNGTCYPGN
VENLEELRTLFSSASSYQRIQIFPDTIWNVTYTGTSKACSGSFYRSMRWLTQKSGSYPVQ
DAQYTNNREKSILFVWGIHHPPTDTAQTNLYINTDTTTSVTTEDLNRIFKPVIGPRPLVN
GLQGRINYYWSVLKPGQTLRVRSNGNLIAPWYGHVLSGGSHGRILKTDLNSGNCVVQCQT
EKGGLNSTLPFHNISKYAFGICPKYVRVKSLKLAVGLRNVPARSKRGLF
>gi|70906744|gb|AAZ14996.1| hemagglutinin [Influenza A virus (A/chicken/Tel Adashim/811/2001(H9N2))]
TEHNGMLCATNLGHPLILDTCTIEGLIYGNPSCDLLLGGREWSYIVERSSAVNGTCYPGN
VENLEELRTLFSSASSYQRIQIFPDTIWNVTYTGTSKACSGSFYRSMRWLTQKSGSYPVQ
DAQYTNNREKSILFVWGIHHPPTDTAQTNLYINTDTTTSVTTEDLNRIFKPVIGPRPLVN
GLQGRINYYWSVLKPGQTLRVRSNGNLIAPWYGHVLSGGSHGRILKTDLNSGNCVVQCQT
EKGGLNSTLPFHNISKYAFGICPKYVRVKSLKLAVGLRNVPARSNRGLF
>gi|70906738|gb|AAZ14993.1| hemagglutinin [Influenza A virus (A/chicken/Kfar Monash/636/2002(H9N2))]
DTAQTNLYINTDTTTSVTTEDLNRIFKPVIGPRPLVNGLQGRINYYWSVLKPGQTLRVRS
NGNLIAPWYGHVLSGGSHGRILKTDLNSGNCVVQCQTEKGGLNSTLPFHNISKYAFGICP
KYVRVKNLKLAVGLRNVPARSKRGLF
>gi|70906724|gb|AAZ14986.1| hemagglutinin [Influenza A virus (A/chicken/Maanit/1275/03(H9N2))]
DTAQTNLYINTDTTTSVATEDLNRVFKPVIGPRPLANGLQGRINYYWSVLKPGQTLRVRS
NGNLIAPWYGHILSGGSHGRILKTDLKSGNCVVQCQTEKGGLNSTLPFHNISKYAFGTCP
KYIRVKSLKLAVGLRNVPARSSRGLF
>gi|385722837|gb|AFI73500.1| hemagglutinin [Influenza A virus (A/chicken/Pakistan/MM81/2010(H9N2))]
MEAISLMTILLVVTTSNADKICIGHQSTNSTDTVDTLTETNIPVTQAKELLHTEHNGMLC
ATNLGRPLILDTCTIEGLIYGNPSCDLLLGGREWSYIVERPSAVNGTCYPGNVENLEELR
TLFSSASSYQRIQIFPDAIWNVTHDGTSKSCSNSFYRNMRWLTQKNGLYPIQDAQYTNNR
GKDILFIWGIHHPPTDTAQTNLYTRTDTTTSVTTENLDRTFKPLIGPRPLVNGLIGRINY
YWSVLKPGQTLRVRSNGNLIAPWYGHVLSGESHGRILKTDLKSGNCVVQCQTERGGLNST
LPFHNISKYAFGTCPKYIGVKSLKLAIGLRNVPAKSSRGLFGAIAGFIEGGWPGLVAGWY
GFQHSNDQGVGMAADRGSTQKAVDKITSKVNNIIDKMNRQYEIIDHEFSEVETRLNMIND
KIDDQIQDVWAYNAELLVLLENQKTLDEHDANVNNLYNKVKRALGSNAMEDGKGCFELYH
KCDDQCMETIRNGTYNRRKYTEESRLERQKIEGVKLESEGTYKILTIYSTVASSLVLAMG
FAAFLFWAMSNGSCRCNICI
>gi|418213201|gb|AFX65300.1| hemagglutinin [Influenza A virus (A/chicken/Egypt/A2-D/2011(H9N2))]
MEIIPLMTILLLVTTSNADKICIGHQSTNSTETVDTLTETNVPVTHAKELLHTEHNGMLC
ATNLGNPLILDTCTIEGLIYGNPSCDMLLGGREWSYIVEIPSAVNGTCYPGNVENLEELR
ILFSSSSSYQRIQMFPDTIWNVTYSGTSKSCSDSFYRNMRWLTQKNGNYPVQDAQYTNTR
GKDILFVWGIHHPPTDTAQTNLYTRTDTTTSVTTENLDRTFKPLIGPRPLVNGQIGRINY
YWSVLKPGQTLRVRSNGNLIAPWFGHVLSGESHGRILKTDLNSGNCVVQCQTEKGGLNST
LPFHNISKYAFGDCPKYIGVKSLKLAIGLRNVPARSSRGLFGAIAGFIEGGWPGLVAGWY
GFQHSNDQGVGMAADRDSTQKAVDKITAKVNNIVDKMNKQYEIIDHEFSEVETRLNMINN
KIDDQIQNVWAYNAELLVLLENQKTLDEHDANVNNLYNKVKRALGSNAMEDGKGCFELYH
KCDDQCMETIRNGTYNRRKYKEESRLERQKIEGVKLESEGTYKILTIYSTVASSLVLAMG
FAAFLFWAMSNGSCRCNICI
>gi|284930093|gb|ADC30132.1| hemagglutinin [Influenza A virus (A/chicken/Zhejiang/E5/2009(H9N2))]
MEVVSLITILLVVTVSNADKICIGYQSTNSTETVDTLTENNVPVTHAKELLHTEHNGMLC
ATSLGHPLILDTCTIEGLIYGNPSCDLLLGGREWSYIVERPSAVNGLCYPGNVENLEELR
SLFSSARSYQRIQIFPDTIWNVSYSGTSKACSDSFYRSMRWLTQKNNAYPIQDAQYTNNQ
EKNILFMWGINHPPTDTVQTNLYTRTDTTTSVATEEINRTFKPLIGPRPLVNGLQGRIDY
YWSVLKPGQTLRIRSNGNLIAPWYGHILSGESHGRILKTDLKRGSCTVQCQTEKGGLNTT
LPFQNVSKYAFGNCSKYIGIKSLKLAVGLRNVPSRSSRGLFGAIAGFIEGGWSGLVAGWY
GFQHSNDQGVGMAADRDSTQKAIDKITSKVNNIVDKMNKQYEIIDHEFSEVETRLNMINN
KIDDQIQDIWAYNAELLVLLENQKTLDEHDANVHNLYNKVKRALGSNAVEDGKGCFELYH
KCDDQCMETIRNGTYNRRKYQEESKLERQKIEGVKLESEGTYKILTIYSTVASSLVIAMG
FAAFLFWAMSNGSCRCNICI
>gi|284930091|gb|ADC30131.1| hemagglutinin [Influenza A virus (A/chicken/Zhejiang/HE6/2009(H9N2))]
MEVVSLITILLVVTVSNADKICIGYQSTNSTETVDTLTENNVPVTHAKELLHTEHNGMLC
ATSLGHPLILDTCTIEGLIYGNPSCDLLLGGREWSYIVERPSAVNGLCYPGNVENLEELR
SLFSSARSYQRIQIFPDTIWNVSYSGTSKACSDSFYRSMRWLTQKNNAYPIQDAQYTNNQ
EKNILFMWGINHPPTDTAQTNLYTRTDTTTSVATEEINRTFKPLIGPRPLVNGLQGRIDY
YWSVLKPGQTLRIRSNGNLIAPWYGHILSGESHGRILKTDLKRGSCTVQCQTEKGGLNTT
LPFQNVSKYAFGNCSKYIGIKSLKLAVGLRNVPSRSSRGLFGAIAGFIEGGWSGLVAGWY
GFQHSNDQGVGMAADRDSTQKAIDKITSKVNNIVDKMNKQYEIIDHEFSEVETRLNMINN
KIDDQIQDIWAYNAELLVLLENQKTLDEHDANVHNLYNKVKRALGSNAVEDGKGCFELYH
KCDDQCMETIRNGTYNRRKYQEESKLERQKIEGVKLESEGTYKILTIYSTVASSLVIAMG
FAAFLFWAMSNGSCRCNICI
>gi|284930089|gb|ADC30130.1| hemagglutinin [Influenza A virus (A/chicken/Zhejiang/HE2/2009(H9N2))]
MEVVSLITILLVVTVSNAGKICIGYQSTNSTETVDTLTENNVPVTHAKELLHTEHNGMLC
ATSLGHPLILDTCTIEGLIYGNPSCDLLLGGREWSYIVERPTAVNGLCYPGNVENLEELR
SLFSSARSYQRIQIFPDTIWNVSYSGTSKACSDSFYRSMRWLTQKNNAYPIQDAQYTNDQ
EKNILFMWGINHPPTDTVQTNLYTRTDTTTSVATEEINRTFKPLIGPRPLVNGLQGRIDY
YWSVLKPGQTLRIRSNGNLIAPWYGHILSGESHGRILKTDLKRGSCTVQCQTEKGGLNTT
LPFQNVSKYAFGNCSKYIGIKSLKLAVGLRNVPSRSSRGLFGAIAGFIEGGWSGLVAGWY
GFQHSNDQGVGMAADRDSTQKAIDKITSKVNNIVDKMNKQYEIIDHEFSEVETRLNMINN
KIDDQIQDIWAYNAELLVLLENQKTLDEHDANVNNLYNKVKRALGSNAVEDGKGCFELYH
KCDDQCMETIRNGTYNRRKYQEESKLERQRIEGVKLESEGTYKILTIYSTVASSLVIAMG
FAAFLFWAMSNGSCRCNICI
>gi|284930087|gb|ADC30129.1| hemagglutinin [Influenza A virus (A/chicken/Zhejiang/HF4/2009(H9N2))]
MEVVSLITILLVVTVSNADKICIGYQSTNSTETVDTLTENNVPVTHAKELLHTEHNGMLC
ATSLGHPLILDTCTIEGLIYGNPSCDLLLGGREWSYIVERPSAVNGLCYPGNVENLEELR
SLFSSARSYQRIQIFPDTIWNVSYSGTSKACSDSFYRSMRWLTQKNNAYPIQDAQYTNNQ
EKNILFMWGINHPPTDTAQTNLYTRTDTTTSVATEEINRTFKPLIGPRPLVNGLQGRIDY
YWSVLKPGQTLRIRSNGNLIAPWYGHILSGESHGRILKTDLKRGSCTVQCQTEKGGLNTT
LPFQNVSKYAFGNCSKYIGIKSLKLAVGLRNVPSRSSRGLFGAIAGFIEGGWSGLVAGWY
GFQHSNDQGVGMAADRDSTQKAIDKITSKVNNIVDKMNKQYEIIDHEFSEVETRLNMINN
KIDDQIQDIWAYNAELLVLLENQKTLDEHDANVNNLYNKVKRALGSNAVEDGKGCFELYH
KCDDQCMETIRNGTYNRRKYQEESKLERQKIEGVKLESEGTYKILTIYSTVASSLVIAMG
FAAFLFWAMSNGSCRCNICI
>gi|284930085|gb|ADC30128.1| hemagglutinin [Influenza A virus (A/chicken/Zhejiang/HE1/2009(H9N2))]
MEVVSLITMLLVATVINADEICIGYQSTNSTETVDTLTENNVPVTHAKELLHTEHNGMLC
ATNLGHPLILDTCTIEGLIYGNPSCDLLLGGREWSYIVERPSAVNGLCYPGNVENLEELR
SLFSSASSYQRIQIFPDTIWNVSYSGTSKACSDSFYRSMRWLTQKNNAYPIQDAQYTNNQ
EKNILFMWGINHPPTDTAQTNLYTRTDTTTSVATGDINRTFKPLVGPRPLVNGLQGRIDY
YWSVLKPGQTLRIRSNGNLIAPWYGHILSGESHGRILKTDLKRGSCTVQCQTEKGGLNTT
LPLQNVSKYAFGNRSKYVGVKSLKLAVGLRNVPSRSSRGLFGAIAGFIEGGWSGLVAGWY
GFQHSNDQGVGMAADRDSTQKAIDKITSKVNNIVDKMNKQYEIIDHEFSEVGTRLNMINN
KIDDQIQDIWAYNAELLVLLENQKTLDEHDTNVNNLYNKVKRALGSNAVEDGKGCFELYH
KCDDQCMETIRNGTYNRRRYQEESKLERQKIEGVKLESEGTYKILTIYSTVASSLVIAMG
FAAFLFWAMSNGSCRCNICI
>gi|284930083|gb|ADC30127.1| hemagglutinin [Influenza A virus (A/chicken/Zhejiang/HF5/2009(H9N2))]
MEVVSLITILLVVTVSNADKICIGYQSTNSTETVDTLTENNVPVTHAKELLHTEHNGMLC
ATSLGHPLILDTCTIEGLIYGNPSCDLLLGGREWSYIVERPSAVNGLCYPGNVENLEELR
SLFSSARSYQRIQIFPDTIWNVSYSGTSKACSDSFYRSMRWLTQKNNAYPIQDAQYTNNQ
EKNILFMWGINHPPTDTAQTNLYTRTDTTTSVATEEINRTFKPLIGPRPLVNGLQGRIDY
YWSVLKPGQTLRIRSNGNLIAPWYGHILSGESHGRILKTDLKRGSCTVQCQTEKGGLNTT
LPFQNVSKYAFGNCSKYIGIKSLKLAVGLRNVPSRSSRGLFGAIAGFIEGGWSGLVAGWY
GFQHSNDQGVGMAADRDSTQKAIDKITSKVNNIVDKMNKQYEIIDHEFSEVETRLNMINN
KIDDQIQDIWAYNAELLVLLENQKTLDEHDANVNNLYNKVKRALGSNAVEDGKGCFELYH
KCDDQCMETIRSGTYNRRKYQEESKLERQKIEGVKLESEGTYKILTIYSTVASSLVIAMG
FAAFLFWAMSNGSCRCNICI
>gi|284930081|gb|ADC30126.1| hemagglutinin [Influenza A virus (A/chicken/Zhejiang/HE7/2009(H9N2))]
MEVVSLITILLGVTVSNADKICIGYQSTNSTETVDTLTENNVPVTHAKELLHTEHNGMLC
ATSLGHPLILDTCTIEGLIYGNPSCDLLLGGREWSYIVERPSAVNGLCYPGNVENLEELR
SLFSSARSYQRIQIFPDTIWNVSYSGTSKACSDSFYRSMRWLTQKNNAYPIQDAQYTNDQ
EKNILFMWGINHPPTDTAQTNLYTRTDTTTSVATEEINRTFKPLIGPRPLVNGLQGRIDY
YWSVLKPGQTLRIRSNGNLIAPWYGHILSGESHGRILKTDLKRGSCTVQCQTEKGGLNTT
LPFQNVSKYAFGNCSKYIGIKSLKLAVGLRNVPSRSSRGLFGAIAGFIEGGWSGLVAGWY
GFQHSNDQGVGMAADRDSTQKAIDKITSKVNNIVDKMNKQYEIIDHEFSEVETRLNMINN
KIDDQIQDIWAYNAELLVLLENQKPLDEHDANVNNLYNKVKRALGSNAVEDGKGCFELYH
KCDDQCMETIRNGTYDRRKYQEESKLERQKIEGVKLESEGTYKILTIYSTVASSLVIAMG
FAAFLFWAMSNGSCRCNICI
>gi|284930079|gb|ADC30125.1| hemagglutinin [Influenza A virus (A/chicken/Zhejiang/HE3/2009(H9N2))]
MEVVSLITILLVVTVSNADKICIGYQSTNSTETVDTLTENNVPVTHAKELLHTEHNGMLC
ATSLGHPLILDTCTIEGLIYGNPSCDLLLGGREWSYIVERPSAVNGLCYPGNVENLEELR
SLFSSARSYQRIQIFPDTIWNVSYNGTSKACSDSFYRSMRWLTQKNNAYPIQDAQYTNNQ
EKNILFMWGINHPPTDTVQTNLYTRTDTTTSVATEEINRTFKPLIGPRPLVNGLQGRIDY
YWSVLKPGQTLRIRSNGNLIAPWYGHILSGESHGRILKTDLKRGSCTVQCQTEKGGLNTT
LPFQNVSKYAFGNCSKYIGIKSLKLAVGLRNVPSRSSRGLFGAIAGFIEGGWSGLVAGWY
GFQHSNDQGVGMAADRDSTQRAIDKITSKVNNIVDKMNKQYEIIDHEFSEVETRLNMINN
KIDDQIQDIWAYNAELLVLLENQKTLDEHDANVNNLYNKVKRALGSNAVEDGKGCFELYH
KCDDQCMETIRNGTYNRRKYQEESKLERQKIEGVKLESEGTYKILTIYSTVASSLVIAMG
FAAFLFWAMSNGSRRCNICI
>gi|284930077|gb|ADC30124.1| hemagglutinin [Influenza A virus (A/chicken/Zhejiang/HF2/2009(H9N2))]
MEVVSLITILLVVTVSNADKICIGYQSTNSTETVDTLTENNVPVTHAKELLHTEHNGMLC
ATSLGHPLILDTCTIEGLIYGNPSCDLLLGGREWSYIVERPSAVNGLCYPGNVENLEELR
SLFSSARSYQRIQIFPDTIWNVSYSGTSKACSDSFYRSMRWLTQKNNAYPIQDAQYTNNQ
EKNILFMWGINQPPTDTVQTNLYTRTDTTTSVATEEINRTFKPLIGPRPLVNGLQGRIDY
YWSVLKPGQTLRIRSNGNLIAPWYGHILSGESHGRILKTDLKRGSCTVQCQTEKGGLNTT
LPFQNVSKYAFGNCSKYIGIKSLKLAVGLRNVPSRSSRGLFGAIAGFIEGGWSGLVAGWY
GFQHSNDQGVGMAADRDSTQKAIDKITSKVNNIVDKMNKQYEIIDHEFSEVETRLNMINN
KIDDQIQDIWAYNAELLVLLENQKTLDEHDANVNNLYNKVKKALGSNAVEDGKGCFELYH
KCDDQCMETIRNGTYNRRKYQEESKLERQKIEGVKLESEGTYKILTIYSTVASSLVIAMG
FAAFLFWAMSNGSCRCNICI
>gi|284930075|gb|ADC30123.1| hemagglutinin [Influenza A virus (A/chicken/Zhejiang/HF3/2009(H9N2))]
MEVVSLITILLVVTVSNADKICIGYQSTNSTETVDTLTENNVPVTHAKELLHTEHNGMLC
ATSLGHPLILDTCTIEGLIYGNPSCDLLLGGREWSYIVERPSAVNGLCYPGNVENLEELR
SLFSSARSYQRIQIFPDTIWNVSYSGTSKACSDSFYRSMRWLTQKNNAYPIQDAQYTNNQ
EKNILFMWGINHPPTDTVQTNLYTRTDTTTSVATEEINRTFKPLIGPRPLVNGLQGRIDY
YWSVLKPGQTLRIRSNGNLIAPWYGHILSGESHGRILKTDLKRGSCTVQCQTEKGGLNTT
LPFQNVSKYAFGNCSKYIGIKSLKLAVGLRNVPSRSSRGLFGAIAGFIEGGWSGLVAGWY
GFQHSNDQGVGMAADRDSTQKAIDKITSKVNNIVDKMNKQYEIIDHEFSEVETRLNMINN
KIDDQIQDIWAYNAELLVLLENQKTLDEHDANVNNLYNKVKRALGSNAVEDGKGCFELYH
KCDDQCMETIRNGTYNRRKYQEESKLERQKIEGVKLESEGTYKILTIHSTVASSLVIAMG
FAAFLFWAMSNGSCRCNICI
>gi|284930073|gb|ADC30122.1| hemagglutinin [Influenza A virus (A/chicken/Zhejiang/E4/2009(H9N2))]
MEVVSLITILLVVTVSNADKICIGYQSTNSTETVDTLTENNVPVTHAKELLHTEHNGMLC
ATSLGHPLILDTCTIEGLIYGNPSCDLLLGGREWSYIVERPSAVNGLCYPGNVENLEELR
SLFSSARSYQRIQIFPDTIWNVSYSGTSKACSDSFYRSMRWLTQKNNAYPIQDAQYTNNQ
EKNILFMWGINHPPTDTAQTNLYTRTDTTTSVATEEINRTFKPLIGPRPLVNGLQGRIDY
YWSVLKPGQTLRIRSNGNLIAPWYGHILSGESHGRILKTDLKRGSCTVQCQTEKGGLNTT
LPFQNVSKYAFGNCSKYIGIKSLKLAVGLRNVPSRSSRGLFGAIAGFIEGGWSGLVAGWY
GFQHSNDQGVGMAADRDSTQKAIDKITSKVNNIVDKMNKQYEIIDHEFSEVETRLNMINN
KIDDQIQDIWAYNAELLVLLENQKTLDEHDANVHNLYNKVKRALGSNAVEDGKGCFELYH
KCDDQCMETIRNGTYNRRKYQEESKLERQKIEGVKLESEGTYKILTIYSTVASSLVIAMG
FAAFLFWAMSNGSCRCNICI
>gi|157460209|gb|ABV56832.1| hemagglutinin, partial [Influenza A virus (A/chicken/Iran/SR110/2007(H9N2))]
VNGTCYPGNVENLEELKTLFSSSNSYQRIQLFPDTIWNVTYTGTSKSCSDSFYRNMRWLT
QKNGLYPVQDAQYTNNRGKDILFVWGIHHPPTDTAQTNLYTRTDTTTSVTTENLDRTFKP
LIGPRPLVNGLIGRINYYWSVLKPGQTLRIRSNGNLIAPWYGHVLSGESHGRILKTDLNN
GNCVVQCQTEKGGLNSTLPFHNISKYAFGTCPKYIGVKSLKLAIGLRNVPTRSSRGLFGA
IAGFIKGGWPRLVAGL
>gi|81174804|gb|ABB58949.1| hemagglutinin, partial [Influenza A virus (A/chicken/HongKong/WF126/2003(H9N2))]
VSLITILLVVTLSNADKICIGYQSTNSTETVDTLTENNVPVTHAKELLHTEHNGMLCATN
LGHPLILDICTIEGLIYGNPSCDLLLGGREWSYIVERPSAVNGLCYPGNVENLEELRSLF
SSASSYQRIQIFPDTIWNVSYSGTSKACSDSFYRSMRWLTQKNNAYPVQDAQYTNNRGKN
ILFMWGINHPPTDTAQTNLYTRTDTTTSVATEDINRTFKPLIGPRPLVNGLQGRIDYYWA
VLKPGQTLRVRSNGNLIAPWYGHILSGESHGRILKTDLNSGNCVVQCQTERGGLNTTLPF
HNVSKYAFGNCPKYVGIRSLKLAVGLRNVPARSSRGLFGAIAGFIEGGWSGLVAGWYGFQ
HSNDQGTGMAADRDSTQKAIDKITSKVNNIVDKMNKQYEIIDHEFSEVETRLNMINNKID
DQIQDIWAYNAELLVLLENQKTLDEHDANVNNLYNKVKRALGSNAVEDGKGCFELYHKCD
DQCMETIRNGTYNRRKYKEESRLESQKIEGVKLESEGTYKILTIYSTVASSL
>gi|81174802|gb|ABB58948.1| hemagglutinin, partial [Influenza A virus (A/chicken/HongKong/NT142/03(H9N2))]
TSLITILLVATVSNADKICIGYQSTNSTETVDTLTENNVPVTHAKELLHTEHNGMLCATN
LGHPLILDTCTIEGLIYGNPSCDLLLGGREWSYIVERPSAVNGLCYPGNVENLEELRSLF
SSARSYQRIQIFPDTIWNVSYSGTSKACSDSFYRSMRWLTQKNNAYPVQDAQYTNTRGKN
ILFMWGINHPPTDTVQTNLYTRTDTTTSVATEDINRTFKPLIGPRPLVNGLQGRIDYYWA
VLKPGQTLRVRSNGNLIAPWYGHILSGESHGRILKTDLNSGNCVVQCQTERGGLNTTLPF
HNVSKYAFGNCPKYVGVKSLKLAIGLRNLPARSSRGLFGAIAGFIEGGWSGLVAGWYGFQ
HSNDQGTGMAADRDSTQKAIDKITSKVNNIVDKMNKQYEIIDHEFSEVETRLNMINNKID
DQIQDIWAYNAELLVLLENQKTLDEHDANVNNLYNKVKRALGSNAVEDGKGCFELYHKCD
DQCMETIRNGTYNRRKYKEESRLESGPRPGVKLESEGTYKILTIYSTVASSL
>gi|51859767|gb|AAU11158.1| hemagglutinin [Influenza A virus (A/chicken/HongKong/WF126/2003(H9N2))]
MEVVSLITILLVVTLSNADKICIGYQSTNSTETVDTLTENNVPVTHAKELLHTEHNGMLC
ATNLGHPLILDICTIEGLIYGNPSCDLLLGGREWSYIVERPSAVNGLCYPGNVENLEELR
SLFSSASSYQRIQIFPDTIWNVSYSGTSKACSDSFYRSMRWLTQKNNAYPVQDAQYTNNR
GKNILFMWGINHPPTDTAQTNLYTRTDTTTSVATEDINRTFKPLIGPRPLVNGLQGRIDY
YWAVLKPGQTLRVRSNGNLIAPWYGHILSGESHGRILKTDLNSGNCVVQCQTERGGLNTT
LPFHNVSKYAFGNCPKYVGIRSLKLAVGLRNVPARSSRGLFGAIAGFIEGGWSGLVAGWY
GFQHSNDQGTGMAADRDSTQKAIDKITSKVNNIVDKMNKQYEIIDHEFSEVETRLNMINN
KIDDQIQDIWAYNAELLVLLENQKTLDEHDANVNNLYNKVKRALGSNAVEDGKGCFELYH
KCDDQCMETIRNGTYNRRKYKEESRLERQKIEGVKLESEGTYKILTIYSTVASSLVIAMG
FAAFLFWAMSNGSCRCNICI
>gi|34223877|gb|AAQ63108.1| hemagglutinin, partial [Influenza A virus (A/chicken/Iran/327/2000(H9N2))]
PPTETAQTNLYIRTDTTTSVTTEDLNRIFKPMVGPRPLVNGLQGRINYYWSVLKPGQTLR
VRSNGNLIAPWYGHVLSGGSHGRILKTDLNSGNCVVQCQTEKGGLNSTLPFHNVSKYAFG
NCPKYVRVKSLKLAVGLRNVPARSSRGLF
>gi|354802134|gb|AER39799.1| hemagglutinin [Influenza A virus (A/chicken/Korea/KNUGJ09/2009(H9N2))]
MEVIALIAILVVTGTSNADKICIGYQSTNSTETVDTLVETNVPVTHAKELLHTEHNGMLC
ATNQGHPLILDTCTVEGLVYGNPACDSLLGGKEWSYIVERSSAVHGMCYPGRVENLEELR
SFFSSARSYKRLLLFPDRTWNVTFTGTSKACSGSFYRSMRWLTHKSNSYPIQDAQYTNDW
GKNILFVWGIHHPPTDTEQMNLYKKADTTTSITTEDINRTFKPVIGPRPIVNGQQGRIDY
YWSVLKPGQTLRIRSNGNLIAPWYGHILSGESHGRILKTDLNSGNCVVQCQTEKGGLNTT
LPFHNVSKYAFGNCPKYVGVKSLKLAVGLRNVPATSGRGLFGAIAGFIEGGWPGLVAGWY
GFQHSNDQGVGMAADRESTQTAVNKITSKVNNIIDKMNKQYEIIDHEFNEIEARLNMINN
KIDDQIQDIWAYNAELLVLLENQKTLDEHDANVNNLYNKVKRALGSNAIEDGKGCFELYH
KCDDQCMETIRNGTYDMVKYKEESKLERQKIEGVKLESEGTYKILTIYSTVASSLVLAIG
FAAFMFWAMSNGSCRCNICI
>gi|354802116|gb|AER39789.1| hemagglutinin [Influenza A virus (A/chicken/Korea/KNUSWR09/2009(H9N2))]
MEVIALIAILVVTGTSNADKICIGYQSTNSTETVDTLVETNVPVTHAKELLHTEHNGMLC
ATNQGHPLILDTCTVEGLVYGNPACDSLLGGKEWSYIVERSSAVHGMCYPGRVENLEELR
SFFSSARSYKKLLLFPDRTWNVTFTGTSKACSGSFYRSMRWLTHKSNSYPIQDAQYTNDW
GKNILFVWGIHHPPTDTEQMNLYKKADTTTSITTEDINRTFKPVIGPRPIVNGQQGRIDY
YWSVLKPGQTLRIRSNGNLIAPWYGHILSGESHGRILKTDLNSGNCVVQCQTEKGGLNTT
LPFHNVSKYAFGNCPKYVGVKSLKLAVGLRNVPATSGRGLFGAIAGFIEGGWPGLVAGWY
GFQHSNDQGVGMAADRESTQTAVNKITSKVNNIIDKMNKQYEIIDHEFNEIEARLNMINN
KIDDQIQDIWAYNAELLVLLENQKTLDEHDANVNNLYNKVKRALGSNAIEDGKGCFELYH
KCDDQCMETIRNGTYDMVKYKEESKLERQKIEGVKLESEGTYKILTIYSTVASSLVLAIG
FAAFMFWAMSNGSCRCNICI
>gi|354802098|gb|AER39779.1| hemagglutinin [Influenza A virus (A/chicken/Korea/KNUWSJ09/2009(H9N2))]
MEVIALIAILVVTGTSNADKICIGYQSTNSTETVDTLVETNVPVTHAKELLHTEHNGMLC
ATNQGHPLILDTCTVEGLVYGNPACDSLLGGKEWSYIVERSSAVHGMCYPGRVENLEELR
SFFSSARSYKKLLLFPDRTWNVTFTGTSKACSGSFYRSMRWLTHKSNSYPIQDAQYTNDW
GKNILFVWGIHHPPTDTEQMNLYKKADTTTSITTEDINRTFKPVIGPRPIVNGQQGRIDY
YWSVLKPGQTLRIRSNGNLIAPWYGHILSGESHGRILKTDLNSGNCVVQCQTEKGGLNTT
LPFHNVSKYAFGNCPKYVGVKSLKLAVGLRNVPATSGRGLFGAIAGFIEGGWPGLVAGWY
GFQHSNDQGVGMAADRESTQTAINKITSKVNNIIDKMNKQYEIIDHEFNEIEARLNMINN
KIDDQIQDIWAYNAELLVLLENQKTLDEHDANVNNLYNKVKRALGSNAIEDGKGCFELYH
KCDDQCMETIRNGTYDMVKYKEESKLERQKIEGVKLESEGTYKILTIYSTVASSLVLAIG
FAAFMFWAMSNGSCRCNICI
>gi|332640045|gb|AEE73584.1| hemagglutinin [Influenza A virus (A/chicken/China/AH-10-01/2010(H9N2))]
METISLITILLVVTVSNADKICIGYQSTNSTETVDTLTENNVPVTHAKELLHTEHNGMLC
ATGLGHPLILDTCTIEGLIYGNPSCDLLLGGREWSYIVERPSAVNGLCYPGNVENLEELR
SLFSSASSYQRIQIFPDTIWNVTYSGTSKACSDSFYRSMRWLTQKNNAYPIQDAQYTNNQ
EKNILFMWGINHPPTDTTQTNLYTRTDTTTSVATEEINRTFKPLIGPSPLVNGLQGRIDY
YWSVLKPGQTLRIRSNGNLIAPWYGHILSGESHGRILKTDLKRGSCTVQCQTEKGGLNTT
LPFQNVSKYAFGNCSKYIGIKSLKLAVGLRNVPSRSSRGLFGAIAGFIEGGWSGLVAGWY
GFQHSNDQGVGMAADRDSTQKAIDKITSKVNNIVDKMNKQYEIIDHEFSEVEARLNMINN
KIDDQIQDIWAYNAELLVLLENQKTLDEHDANVNNLYNKVKRALGSNAMEDGKGCFELYH
KCDNQCMETIRNGTYNRRKYQEESKLERQKIEGVKLESEGTYKILTIYSTVASSLVIAMG
FAAFLFWAMSNGSCRCNICI
>gi|195957850|gb|ACG59777.1| hemagglutinin [Influenza A virus (A/chicken/Shandong/B3/2007(H9N2))]
MEAVSLITILLVVTVSNADKICIGYQSTNSTETVDTLTENNVPVTHAKELLHTEHNGMLC
ATNLGHPLILDTCNIEGLIYGNPSCDLLLGGREWSYIVERPSAVNGLCYPGNVETLEELR
SLFSSASSYQRIQIFPDAIWNVSYSGTSKACSDSFYRSMRWLTQKSNAYPIQDAQYTNNR
GKNILFMWGINHPPTDTTQTDLYTRTDTTTSVATEDINRTFKPLIGPRPLVNGQQGRIDY
YWSILKPGQTLRIRSNGNLIAPWYGHVLSGESHGRILKTDLNSGNCVVQCQTERGGLNTT
LPFQNVSKYAFGNCPKYVSVKSLKLAVGLRNVPARSSRGLFGAIAGFIEGGWSGLVAGWY
G
>gi|195934164|gb|ACG58427.1| hemagglutinin [Influenza A virus (A/chicken/Shandong/B2/2007(H9N2))]
MEAVSLITILLVVTVSNADKICIGYQSTNSTETVDTLTENNVPVTHAKELLHTEHNGMLC
ATNLGHPLILDTCNIEGLIYGNPSCDLLLGGREWSYIVERPSAVNGLCYPGNVENLEELR
SLFSSASSYQRIQIFPDAIWNVSYSGTSKACSDSFYRSMRWLTQKSNAYPIQDAQYTNNR
GKNILFMWGINHPPTDTAQTNLYTRTDTTTSVATEDINRTFKPLIGPRPLVNGQQGRIDY
YWSILKPGQTLRIRSNGNLIAPWYGHVLSGESHGRILKTDLNSGNCVVQCQTERGGLNTT
LPFQNVSKYAFGNCPKYVSVKSLKLAVGLRNVPARSSRGLFGAIAGFIEGGWSG
>gi|157382456|gb|ABV48706.1| hemagglutinin [Influenza A virus (A/chicken/Shantou/5319/2001(H9N2))]
METLSLTTILLVVTVSNADKICIGYQSTNSTETVDTLTENNVPVTHAKELLHTEHNGMLC
ATNLGHPLILDTCTIEGLIYGNPSCDLLLGGREWSYIVERPSAVNGLCYPGNVENIEELR
SLFSSASSYQRIQIFPDTIWNVSYSGTSKACSDSFYRSMRWLTQKNNAYPIQDAQYTNNR
EKNILFMWGINHPPTDTAQTNLYTRTDTTTSVATEDINRTFKPLIGPRPLVNGLQGRIDY
YWSVLKPGQTLRVRSNGNLIAPWYGHILSGESHGRILKTDLKSGNCAVQCQTEKGGLNTT
LPFQNVSKYAFGNCPKYVGVKSLKLAVGLRNVPARSSRGLFGAIAGFIEGGWSGLVAGWY
GFQHSNDQGVGMAADRDSTQKAIDKITSKVNNIVDKMNKQYEIIDHEFSEVETRLNMINN
KIDDQIQDIWAYNAELLVLLENQKTLDEHDANVNNLYNKVKRALGSNAVEDGKGCFELYH
KCDDQCMETIRNGTYNRRKYKEESKLERQKIEGVKLESEGTYKILTIYSTVASSL
>gi|157382437|gb|ABV48695.1| hemagglutinin [Influenza A virus (A/chicken/Shantou/5028/2001(H9N2))]
METLPLITILLVVTVSNADKICIGYQSTNSTETVDTLTENNVPVTHAKELLHTEHNGMLC
ATNLGHPLILDTCTIEGLIYGNPSCDLLLGGREWSYIVERPSAVNGLCYPGNVENLEELR
SLFSSASSYQRIQIFPDTIWNVSYSGTSKACSDSFYRSMRWLTQKNNAYPIQDAQYTNNR
GKNILFMWGINHPPTDTAQTNLYTRTDTTTSVATEDISRIFKPLIGPRPLVNGLQGRIDY
YWSVLKPGQTLRVRSNGNLIAPWYGHILSGESHGRILKTDLKSGNCAVQCQTEKGGLNTT
LPFQNVSKYAFGNCPKYVGVKSLKLAVGLRNVPARSSRGLFGAIAGFIEGGWSGLVAGWY
GFQHSNDQGVGMAADRDSTQKAIDKITSKVNNIVDKMNKQYEIIDHEFSEVENRLNMINN
KIDDQIQDIWAYNAELLVLLENQKTLDEHDANVNNLYNKVKRALGSNAVEDGKGCFELYH
KCDDQCMETIRNGTYNRRKYKEESKLERQKIEGVKLESEGTYKILTIYSTVASSL
>gi|157382418|gb|ABV48684.1| hemagglutinin [Influenza A virus (A/chicken/Shantou/4208/2001(H9N2))]
METLSLITILLVVTVSNADKICIGYQSTNSTETVDTLTENNVPVTHAKELLHTEHNGMLC
ATNLGHPLILDTCTIEGLIYGNPSCDLLLGGREWSYIVERPSAVNGLCYPGNVENLEELR
SLFSSASSYQRIQIFPDTIWNVSYSGTSKACSDSFYRSMRWLTQKNNAYPIQDAQYTNNR
GKNILFMWGINHPPTDTAQTNLYTRTDTTTSVATEDINRTFKPLIGPRPLVNGLQGRIDY
YWSVLKPGQTLRVRSNGNLIAPWYGHILSGESHGRILKTDLKSGNCAVQCQTEKGGLNTT
LPFQNVSKYAFGNCPKYVGVKSLKLAVGLRNVPARSSRGLFGAIAGFIEGGWSGLVAGWY
GFQHSNDQGVGMAADRDSTQKAIDKITSKVNNIVDKMNKQYEIIDHEFSEVENRLNMINN
KIDDQIQDIWAYNAELLVLLENQKTLDEHDANVNNLYNKVKRALGSNAVEDGKGCFELYH
KCDDQCMETIRNGTYNRRKYKEESKLERQKIEGVKLESEGTYKILTIYSTVASSL
>gi|157382399|gb|ABV48673.1| hemagglutinin [Influenza A virus (A/chicken/Shantou/3778/2001(H9N2))]
METLSLITILLVVTVSNADKICIGYQSTNSTETVDTLTENNVPVTHAKELLHTEHNGMLC
ATNLGHPLILDTCTIEGLIYGNPSCDLLLGGREWSYIVERPSAVNGLCYPGNVENLEELR
SLFSSASSYQRIQIFPDTIWNVSYSGTSKACSDSFYRSMRWLTQKNNAYPIQDAQYTNNR
GKNILFMWGINHPPTDTAQTNLYTRTDTTTSVATEDINRTFKPLIGPRPLVNGLQGRIDY
YWSVLKPGQTLRVRSNGNLIAPWYGHILSGESHGRILKTDLKSGNCAVQCQTEKGGLNTT
LPFQNVSKYAFGNCPKYVGVKSLKLAVGLRNVPARSSRGLFGAIAGFIEGGWSGLVAGWY
GFQHSNDQGVGMAADRDSTQKAIDKITSKVNNIVDKMNKQYEIIDHEFSEVENRLNMINN
KIDDQIQDIWAYNAELLVLLENQKTLDEHDANVNNLYNKVKRALGSNAVEDGKGCFELYH
KCDDQCMETIRNGTYNRRKYKEESKLERQKIEGVKLESEGTYKILTIYSTVASSL
>gi|157382380|gb|ABV48662.1| hemagglutinin [Influenza A virus (A/chicken/Shantou/3173/2001(H9N2))]
METVSLITILLVVTVSNADKICIGYQSTNSTETVDTLTENNVPVTHAKELLHTEHNGMLC
ATNLGHPLILDTCTIEGLIYGNPSCDLLLGGREWSYIVERPSAVNGLCYPGNVENLEELR
SLFSSASSYQRIQIFPDTIWNVSYSGTSKACSDSFYRSMRWLTQKNNAYPIQDAQYTNNR
GKNILFMWGINHPPTDTAQTNLYTRTDTTTSVATEDINRTFKPLIGPRPLVNGLQGRIDY
YWSVLKPGQTLRVRSNGNLIAPWYGHILSGESHGRILKTDLKSGNCAVQCQTEKGGLNTT
LPFQNVSKYAFGNCPKYVGVKSLKLAVGLRNVPARSSRGLFGAIAGFIEGGWSGLVAGWY
GFQHSNDQGVGMAADRDSTQKAIDKITSKVNNIVDKMNKQYEIVDHEFSEVETRLNMINN
KIDDQIQDIWAYNAELLVLLENQKTLDEHDANVNNLYNKVKRALGSNAVEDGKGCFELYH
KCDDQCMETIRNGTYNRRKYKEESKLERQKIEGVKLESEGTYKILTIYSTVASSL
>gi|157382361|gb|ABV48651.1| hemagglutinin [Influenza A virus (A/chicken/Shantou/2712/2001(H9N2))]
METLSLITILLVVTVSNADKICIGYQSTNSTETVDTLTENNVPVTHAKELLHTEHNGMLC
ATNLGHPLILDTCTIEGLIYGNPSCDLLLGGREWSYIVERPSAVNGLCYPGNVENLEELR
SLFSSASSYQRIQIFPDTIWNVSYSGTSKACSDSFYRSMRWLTQKNNAYPIQDAQYTNNR
GKNILFMWGINHPPTDTAQTNLYTRTDTTTSVATEDINRTFKPLIGPRPLVNGLQGRIDY
YWSVLKPGQTLRVRSNGNLIAPWYGHILSGESHGRILKTDLKSGNCAVQCQTEKGGLNTT
LPFQNVSKYAFGNCPKYVGVKSLKLAVGLRNVPARSSRGLFGAIAGFIEGGWSGLVAGWY
GFQHSNDQGVGMAADRDSTQKAIDKITSKVNNIVDKMNKQYEIIDHEFSEVENRLNMINN
KIDDQIQDIWAYNAELLVLLENQKTLDEHDANVNNLYNKVKRALGSNAVEDGKGCFELYH
KCDDQCMETIRNGTYNRRKYKEESKLERQKIEGVKLESEGTYKILTIYSTVASSL
>gi|157382342|gb|ABV48640.1| hemagglutinin [Influenza A virus (A/silky chicken/Shantou/2619/2001(H9N2))]
METVSLITILLVVTVSNADKICIGYQSTNSTETVDTLTENNVPVTHAKELLHTEHNGMLC
ATNLGHPLILDTCTIEGLIYGNPSCDLLLGGREWSYIVERPSAVNGLCYPGNVENLEELR
SLFSSASSYQRIQIFPDTIWNVSYSGTSKACSDSFYRSMRWLTQKNNAYPIQDAQYTNNR
GKNILFMWGINHPPTDTAQTNLYTRTDTTTSVATEDINRTFKPLIGPRPLVNGLQGRIDY
YWSVLKPGQTLRVRSNGNLIAPWYGHILSGESHGRILKTDLKSGNCAVQCQTEKGGLNTT
LPFQNVSKYAFGNCPKYVGVKSLKLAVGLRNVPARSSRGLFGAIAGFIEGGWSGLVAGWY
GFQHSNDQGVGMAADRDSTQKAIDKITSKVNNIVDKMNKQYEIIDHEFSEVETRLNMINN
KIDDQIQDIWAYNAELLVLLENQKTLDEHDANVNNLYNKVKRALGSNAVEDGKGCFELYH
KCDDQCMETIRNGTYNRRKYKEESKLERQKIEGVKLESEGTYKILTIYSTVASSL
>gi|157382323|gb|ABV48629.1| hemagglutinin [Influenza A virus (A/chicken/Shantou/1890/2001(H9N2))]
DKICIGYQSTNSTETVDTLTETNVPVTHAKELLHTEHNGMLCATNLGHPLILDTCTIEGL
IYGNPSCDLLLGGREWSYIVERPSAVNGLCYPGNVENLEELRSLFSSASSYQRIQIFPDT
IWNVSYSGTSKACSDSFYRSMRWLTQKNNAYPIQDAQYTNNRGKNILFMWGINNPPTDTA
QTNLYTRTDTTTSVATEDINRTFKPSIGPRPLVNGLQGRIDYYWSVLKPGQTLRVRSNGN
LIAPWYGHILSGESHGRILKTDLNTGNCVVQCQTERGGLNATLPFHNVSKYAFGNCPKYI
GVKSLKLAVGLRNVPARSSRGLFGAIAGFIEGGWSGLVAGWYGFQHSNDQGVGMAADRDS
TQKAIDKITSKVNNIVDKMNKQYEIIDHEFNEVETRLNMINNKIDDQIQDIWAYNAELLV
LLENQKTLDEHDANVNNLYNKVKRALGSNAVEDGKGCFELYHKCDDQCMETIRNGTYNRR
KYKEESRIERQKIEGVKLESEGTY
>gi|157382304|gb|ABV48618.1| hemagglutinin [Influenza A virus (A/chicken/Shantou/1610/2001(H9N2))]
DKICIGYQSTNSTETVDTLTENNVPVTHAKELLHTEHNGMLCATNLGHPLILDTCTIEGL
IYGNPSCDLLLGGREWSYIVERQSAVNGLCYPGNVENLEELRSLFSSASSYQRIQIFPDT
IWNVSYSGTSKACSDSFYRSMRWLTQKNNAYPIQDAQYTNNRGKNILFMWGINHPPTDTA
QTNLYTRTDTTTSVATEDINRTFKPLIGPRPLVNGLQGRIDYYWSVLKPGQTLRVRSNGN
LIAPWYGHILSGESHGRILKTDLKSGNCAVQCQTEKGGLNTTLPFQNVSKYAFGNCPKYI
GVKSLKLAVGLRNVPARSSRGLFGAIAGFIEGGWSGLVAGWYGFQHSNDQGVGMAADRDS
TQKAIDKITSKVNNIVDKMNKQYEIIDHEFSEVETRLNMINNKIDDQIQDIWAYNAELLV
LLENQKTLDEHDANVNNLYNKVKRALGSNAVEDGKGCFELYHKCDDQCMETIRNGTY
>gi|157382285|gb|ABV48607.1| hemagglutinin [Influenza A virus (A/chicken/Shantou/1608/2001(H9N2))]
DKICIGYQSTNSTETVDTLTENNVPVTHAKELLHTEHNGMLCATNLGHPLILDTCTIEGL
IYGNPSCDLLLGGREWSYIVERQSAVNGLCYPGNVENLEELRSIFSSASSYQRIQIFPDT
IWNVSYSGTSKACSDSFYRSMRWLTQKNNAYPIQDAQYTNNRGKNILFMWGINHPPTDTA
QTNLYTRTDTTTSVATEDINRTFKPLIGPRPLVNGLQGRIDYYWSVLKPGQTLRVRSNGN
LIAPWYGHILSGESHGRILKTDLKSGNCAVQCQTEKGGLNTTLPFQNVSKYAFGNCPKYV
GVKSLKLAVGLRNVPARSSRGLFGAIAGFIEGGWSGLVAGWYGFQHSNDQGVGMAADRDS
TQKAIDKITSKVNNIVDKMNKQYEIIDHEFSEVETRLNMINNKIDDQIQDIWAYNAELLV
LLENQKTLDEHDANVNNLYNKVKRALGSNAVEDGKGCFELYHKCDDQCMETIRNGTYNKR
KYKEESKLERQKIEGVKLESEGTYKILTIYSTVASSL
>gi|157382247|gb|ABV48585.1| hemagglutinin [Influenza A virus (A/chicken/Shantou/1205/2001(H9N2))]
DKICIGYQSTNSTETVDTLTENNVPVTHAKELLHTEHNGMLCATNLGHPLILDTCTIEGL
IYGNPSCDLLLGGREWSYIVERPSAVNGLCYPGNVENLEELRSLFSSASSYQRIQIFPDT
IWNVSYSGTSKACSDSFYRSMRWLTQKNNAYPVQDAQYTNNRGKNILFMWGINHPPTDTA
QTNLYTRIDTTTSVATEDINRTFKPLIGPRPLVNGLQGRIDYYWSVLKPGQTLRVRSNGN
LIAPWYGHILSGESHGRILKTDLNSGNCVVQCQTERGGLNTTLPFHNVSKYAFGNCPKYV
GVKSLKLAVGLRNVPARSSRGLFGAIAGFIEGGWSGLVAGWYGFQHSNDQGVGMAADRDS
TQKAIDKITSKVNNIVDKMNKQYEIIDHEFSEVETRLNMINNKIDDQIQDIWAYNAELLV
LLENQKTLDEHDANVNNLYNKVKRALGSNAVEDGKGCFELYHKCDDQCMETIRNGTYNRR
KYKEESRLERQKIEGVKLESEGTYKILTIYSTVASSL
>gi|157382228|gb|ABV48574.1| hemagglutinin [Influenza A virus (A/chicken/Shantou/1126/2001(H9N2))]
TETVDTLTENNVPVTHAKELLHTEHNGMLCATNLGHPLILDTCNIEGLIYGNPSCDLLLG
GREWSYIVERPSAVNGLCYPGNVENLEELRSLFSSASSYQRIQIFPDTIWNVSYSGTSKA
CSDSFYRSMRWLTQKNNAYPVQDAQYTNNRGKNILFMWGINHPPTDTAQTNLYTRTDTTT
SVATEDINRTFKPLIGPRPLVNGLQGRIDYYWSVLKPGQTLRVRSNGNLIAPWYGHILSG
ESHGRILKTDLNRGNCVVQCQTERGGLNTTLPFHNVSKYAFGNCPKYVGVKSLKLAVGLR
NVPARSSRGLFGAIAGFIEGGWSGLVAGWYGFQHSNDQGVGMAADRDSTQKAIDKITSKV
NNIVDKMNKQYEIIDHEFSEIETRLSMINNKIDDQIQDIWAYNAELLVLLENQKTLDEHD
ANVNNLYNKVKRALGSNAVEDGKGCFELYHKCDDQCMETIRNGTYNRRKYKEESRLERQK
IEGVKLESEGTYKILTIYSTVASSL
>gi|157382209|gb|ABV48563.1| hemagglutinin [Influenza A virus (A/chicken/Shantou/2098/2000(H9N2))]
DKICIGYQSTNSTETVDTLTENNVPVTHAKELLHTEHNGMLCATNLGHPLILDTCTIEGL
IYGNPSCDLLLGGREWSYIVERPSAVNGLCYPGNVENLEELRSLFSSASSYQRIQIFPDT
IWNVSYSGTSKACSDSFYRSMRWLTQKNNAYPIQDAQYTNNRGKNILFMWGINNPPTDTA
QTNLYTRTDTTTSVATEDINRTFKPSIGPRPLVNGLQGRIDYYWSVLKPGQTLRVRSNGN
LIAPWYGHILSGESHGRILKTDLNTGNCVVQCQTERGGLNTTLPFHNVSKYAFGNCPKYI
GVKSLKLAVGLRNVPARSSRGLFGAIAGFIEGGWSGLVAGWYGFQHSNDQGVGMAADRDS
TQKAFDKITSKVNNIVDKMNKQYEIIDHEFNEVETRLNMINNKVDDQIQDIWAYNAELLV
LLENQKTLDEHDANVNNLYNKVKRALGSNAVEDGKGCFELYHKCDDQCMETIRNGTYSRR
KYKEESRLERQKIEGVKLESEGPY
>gi|157382190|gb|ABV48552.1| hemagglutinin [Influenza A virus (A/silky chicken/Shantou/1818/2000(H9N2))]
MKVVSLITILLVVTVSNADKICIGYQSTNSTETVDTLTENNVPVTHAKELLHTEHNGMLC
ATNLGHPLILDTCTIEGLIYGNPSCDLLLGGREWSYIVERPSAVNGLCYPGNIENLEELR
SLFSSASSYQRIQIFPDTIWNVSYSGTSKACSDSFYRSMRWLTQKNNAYPIQDAQYTNNR
GKNILFMWGINNPPTDTAQTNLYTRTDTTTSVATEDINRTFKPSIGPRPLVNGLQGRIDY
YWSVLKPGQTLRVRSNGNLIAPWYGHILSGESHGRILKTDLNTGNCVVQCQTERGGLNTT
LPFHNVSKYAFGNCPKYIGVKSLKLAVGLRNVPARSSRGLFGAIAGFIEGGWSGLVAGWY
GFQHSNDQGVGMAADRDSTQKAIDKITSKVNNIVDKMNKQYEIIDHEFNEVETRLNMINN
KIDDQIQDIWAYNAELLVLLENQKTLDEHDANVNNLYNKVKRALGSNAVEDGKGCFELYH
KCDDQCMETIRNGTYNRRKYKEESRIERQKIEGVKLESEGTYKILTIYSTVASSL
>gi|157382171|gb|ABV48541.1| hemagglutinin [Influenza A virus (A/chicken/Shantou/1690/2000(H9N2))]
MEVVSLITILLVVTIGNADKICIGYQSTNSTETVDTLTENNVPVTHAKELLHTEHNGMLC
ATKLGHPLILDTCTIEGLIYGNPSCDPLLGGREWSYIVERPSAVNGMCYPGNVENLEELR
SLFSSASSYQRIQIFPDTIWNVSYSGTSKACSDSFYRSMRWLTQKNNAYPIQDAQYTNNR
GKSILFMWGINHPPTDTAQTNLYTRTDTTTSVATEDINRTFKPVIGPRPLVNGLQGRIDY
YWSVLKPGQTLRVRSNGNLIAPWYGHILSGESHGRILKTDLNSGNCVVQCQTERGGLNTT
LPFHNISKYAFGNCPKYVGVKSLKLAVGLRNVPARSSRGLFGAIAGFIEGGWSGLVAGWY
GFQHSNDQGVGMAADRDSTQKAIDKITSKVNNIVDKMNKQYEIIDHEFSEVETRLNMINN
KIDDQIQDIWAYNAELLVLLENQKTLDEHDANVNNLYNKVKRALGSNAMEDGKGCFELYH
KCDDQCMETIRNGTYNRRKYKEESRLERQKIEGVKLESEGTYKILTIYSTVASSL
>gi|157382152|gb|ABV48530.1| hemagglutinin [Influenza A virus (A/chicken/Shantou/1579/2000(H9N2))]
DKICIGYQSTNSTETVDTLTENNVPVTHAKELLHTKHNGMLCATNLGHPLILDTCTIEGL
IYGNPSCDLLLGGREWSYIVERPSAVNGLCYPGNVENLEELRSLFSSASSYQRIQIFPDT
IWNVSYSGTSKACSDSFYRSMRWLTQKNNAYPIQDAQYTNNRGKNILFMWGINHPPTDTA
QTNLYTRTDTTTSVATEDINRTFKPLIGPRPLVNGLQGRINYYWSVLKPGQTLRVRSNGN
LIAPWYGHILSGESHGRILKTDLKSGNCTVQCQTERGGLNTTLPFQNVSKYAFGNCPKYV
GVNSLKLAVGLRNVPARSSRGLFGAIAGFIEGGWSGLVAGWYGFQHSNDQGVGMAADRDS
TQKAIDKITAKVNNIVDKMNKQYEIIDHEFSEVETRLNMINNKIDDQIQDIWAYNAELLV
LLENQKTLDEHDANVNNLYNKVKRALGSNAVEDGKGCFELYHKCDDQCMETIRNGTYNRR
KYKEESRLERQKIEGVKLESEGTYKILTI
>gi|157382133|gb|ABV48519.1| hemagglutinin [Influenza A virus (A/chicken/Shantou/1322/2000(H9N2))]
MEVVSLITILLVVTIGNADKICIGYQSTNSTETVDTLTENNVPVTHAKELLHTEHNGMLC
ATKLGHPLILDTCTIEGLIYGNPSCDPLLGGREWSYIVERPSAVNGMCYPGNVENLEELR
SLFSSASSYQRIQIFPDTIWNVSYSGTSKACSDSFYRSMRWLTQKNNAYPIQDAQYTNNR
GKSILFMWGINHPPTDTAQTNLYTRTDTTTSVATEDINRTFKPVIGPRPLVNGLQGRIDY
YWSVLKPGQTLRVRSNGNLIAPWYGHILSGESHGRILKTDLNSGNCVVQCQTERGGLNTT
LPFHNISKYAFGNCPKYVGVKSLKLAVGLRNVPARSSRGLFGAIAGFIEGGWSGLVAGWY
GFQHSNDQGVGMAADRDSTQKAIDKITSKVNNIVDKMNKQYEIIDHEFSEVEARLNMINN
KIDDQIQDIWAYNAELLVLLENQKTLDEHDANVNNLYNKVKRALGSNAMEDGKGCFELYH
KCDDQCMETIRNGTYNRRKYKEESRLERQKIEGVKLESEGTYKILTIYSTVASSL
>gi|157382114|gb|ABV48508.1| hemagglutinin [Influenza A virus (A/chicken/Shantou/859/2000(H9N2))]
DKICIGYQSTNSTETVDTLTENNVPVTHAKELLHTEHNGMLCATKLGHPLILDTCTIEGL
IYGNPSCDPLLGGREWSYIVERPSAVNGMCYPGNVENLEELRSLFSSASSYQRIQIFPDT
IWNVSYSGTSKACSDSFYRSMRWLTQKNNAYPIQDVQYTNNRGKSILFMWGINHPPTDTT
QTNLYTRTDTTTSVATEDINRTFKPVIGPRPLVNGLQGRIDYYWSVLKPGQTLRVRSNGN
LIAPWYGHILSGESHGRILKTDLNSGNCVVQCQTERGGLNTTLPFHNVSKYAFGNCPKYV
GVKSLKLAVGLRNVPDRSSRGLFGAIAGFIEGGWSGLVAGWYGFQHSNDQGVGMAADRDS
TQKAIDKITSKVNNIVDKMNKQYEIIDHEFSEVEARLNMINNKIDDQIQDIWAYNAELLV
LLENQKTLDEHDANVNNLYNKVKRALGSNAMEDGKGCFELYHKCDDQCMETIRNG
>gi|157382095|gb|ABV48497.1| hemagglutinin [Influenza A virus (A/chicken/Shantou/212/2000(H9N2))]
MKVVSLITILLVVTVSNADKICIGYQSTNSTETVDTLTENNVPVTHAKELLHTEHNGMLC
ATNLGHPLILDTCTIEGLIYGNPSCDLLLGGREWSYIVERPSAVNGLCYPGNVENLEELR
SLFSSASSYQRIQIFPDTIWNVSYSGTSKACSDSFYRSMRWLTQKNNAYPIQDAQYTNNR
GKNILFMWGINNPPTDTAQTNLYTRTDTTTSVATEDINRTFKPSIGPRPLVNGLQGRIDY
YWSVLKPGQTLRVRSNGNLIAPWYGHILSGESHGRILKTDLNTGNCVVQCQTERGGLNTT
LPFHNVSKYAFGNCPKYIGVKSLKLAVGLRNVPARSSRGLFGAIAGFIEGGWSGLVAGWY
GFQHSNDQGVGMAADRDSTQKAIDKITSKVNNIVDKMNKQYEIIDHEFNEVETRLNMINN
KVDDQIQDIWAYNAELLVLLENQKTLDEHDANVNNLYNKVKRALGSNAVEDGKGCFELYH
KCDDQCMETIRNGTYSRRKYKEESRLERQKIEGVKLESEGTYKILTIYSTVASSL
>gi|157382076|gb|ABV48486.1| hemagglutinin [Influenza A virus (A/chicken/Shantou/94/2000(H9N2))]
MEVVSLITILLVVTIGNADKICIGYQSTNSTETVDTLTENNVPVTHAKELLHTEHNGMLC
ATKLGHPLILDTCTIEGLIYGNPSCDPLLGGREWSYIVERPSAVNGMCYPGNVENLEELR
SLFSSASSYQRIQIFPDTIWNVSYSGTSKACSDSFYRSMRWLTQKNNAYPIQDAQYTNNR
GKSILFMWGINHPPTDTAQTNLYTRTDTTTSVATEDINRTFKPVIGPRPLVNGLQGRIDY
YWSVLKPGQTLRVRSNGNLIAPWYGHILSGESHGRILKTDLNSGNCVVQCQTERGGLNTT
LPFHNVSKYAFGNCPKYVGVKSLKLAVGLRNVPARSSRGLFGAIAGFIEGGWSGLVAGWY
GFQHSNDQGVGMAADRDSTQKAIDKITSKVNNIVDKMNKQYEIIDHEFSEVEARLNMINN
KIDDQIQDIWAYNAELLVLLENQKTLDEHDANVNNLYNKVKRALGSNAMEDGKGCFELYH
KCDDQCMETIRNGTYNRRKYKEESRLERQKIEGVKLESEGTYKILTIYSTVASSL
>gi|157380141|gb|ABV47575.1| hemagglutinin [Influenza A virus (A/chicken/Yunnan/3727/2004(H9N2))]
METLSPITILLVVAVSNADKICIGYQSTNSTETVDTLTENNVPVTHAKELLHAEHNGMLC
ATNLGRPLILDTCTIEGLIYGNPSCDPLLGGREWSYIVERPSAVNGMCYPGNVENLEELR
SLFSSASSYQRVQIFPDTIWNVSYSGTSKACSDSFYRSMRWLTQKNNAYPIQDAQYTNNR
GKSILFMWGINHPPTDNAQTNLYTRTDTTTSVTTEEINRTFKPLIGPRPLVNGLQGRIDY
YWSVLKPGQTLRVRSNGNLIAPWYGHILSGESHGRILKTDLKSGNCVVQCQTERGGLNTT
LPFHNVSKYAFGNCPKYVGVKSLKLAVGLRNVPARSSRGLFGAIAGFIEGGWSGLIAGWY
GFQHSNDQGVGMAADRESTQKAIDKITSKVNNIVDKMNKQYEIIDHEFSEVEARLNMINN
KIDDQIQDIWAYNAELLVLLENQKTLDEHDANVNNLYNKVKRALGSNAMEDGKGCFELYH
KCDDQCMETIRNGTYSRRKYKEESRLERQKIEGVRLESEGTYKILTI
>gi|157380122|gb|ABV47564.1| hemagglutinin [Influenza A virus (A/chicken/Yunnan/3511/2004(H9N2))]
METLSPITILLVVAVSNADKICIGYQSTNSTETVDTLTENNVPVTHAKELLHAEHNGMLC
ATNLGRPLILDTCTIEGLIYGNPSCDPLLGGREWSYIVERPSAVNGMCYPGNVENLEELR
SLFSSASSYQRVQIFPDTIWNVSYSGTSKACSDSFYRSMRWLTQKNNAYPIQDAQYTNNR
GKSILFMWGINHPPTDNAQTNLYTRTDTTTSVTTEEINRTFKPLIGPRPLVNGLQGRIDY
YWSVLKPGQTLRVRSNGNLIAPWYGHILSGESHGRILKTDLKSGNCVVQCQTERGGLNTT
LPFHNVSKYAFGNCPKYVGVKSLKLAVGLRNVPARSSRGLFGAIAGFIEGGWSGLIAGWY
GFQHSNDQGVGMAADRESTQKAIDKITSKVNNIVDKMNKQYEIIDHEFSEVEARLNMINN
KIDDQIQDIWAYNAELLVLLENQKTLDEHDANVNNLYNKVKRALGSNAMEDGKGCFELYH
KCDDQCMETIRNGTYSRRKYKEESRLERQKIEGVRLESEGTYKILTI
>gi|157380084|gb|ABV47542.1| hemagglutinin [Influenza A virus (A/chicken/Yunnan/5653/2003(H9N2))]
MKALSPITILLVVAVSNADKICIGYQSTNSTETVDTLTENNVPVTHAKELLHAEHNGMLC
ATNLGRPLILDTCTIEGLIYGNPSCDPLLGGREWSYIVERPSAVNGMCYPGNVENIEDLR
SLFSSASSYQRVQIFPDTIWNVSYSGTSKACSDSFYRSMRWLTQKNNAYPIQDAQYTNNR
GKSILFMWGINHPPTDNAQTNLYTRTDTTTSVATEEINRTFKPLVGPRPLVNGLQGRIDY
YWSVLKPGQTLRVRSNGNLIAPWYGHILSGESHGRILKTDLKSGNCVVQCQTERGGLNTT
LPFHNVSKYAFGNCPKYVGVKSLKLAVGLRNVPARSSRGLFGAIAGFIEGGWSGLIAGWY
GFQHSNDQGVGMAADRESTQKAIDKITSKVNNIVDKMNKQYEIIDHEFSEVETRLNMINN
KIDDQIQDIWAYNAELLVLLENQKTLDEHDANVNNLYNKVKRALGSNAMEDGKGCFELYH
KCDDQCMETIRNGTYSRRKYKEESRLERQKIEGVRLESEGTYKILTIYSTVASSL
>gi|157380065|gb|ABV47531.1| hemagglutinin [Influenza A virus (A/chicken/Yunnan/1147/2003(H9N2))]
MKALSPITILLVVAVSNADKICIGYQSTNSTETVDTLTENNVPVTHAKELLHAEHNGMLC
ATNLGRPLILDTCTIEGLIYGNPSCDPLLGGREWSYIVERPSAVNGMCYPGNVENLEELR
SLFSSASSYQRVQIFPDTIWNVSYSGTSKACSDSFYRSMRWLTQKNNAYPIQDAQYTNNR
GKSILFMWGINHPPTDNAQTNLYTRTDTTTSVATEEINRTFKPLVGPRPLVNGLQGRIDY
YWSVLKPGQTLRVRSNGNLIAPWYGHILSGESHGRILKTDLKSGNCVVQCQTERGGLNTT
LPFHNVSKYAFGNCPKYVGVKSLKLAVGLRNVPARSSRGLFGAIAGFIEGGWSGLIAGWY
GFQHSNDQGVGMAADRESTQKAIDKITSKVNNIVDKMNKQYEIIDHEFSEVEARLNMINN
KIDDQIQDIWAYNAELLVLLENQKTLDEHDANVNNLYNKVKRALGSNAMEDGKGCFELYH
KCDDQCMETIRNGTYSRRKYKEESRLERQKIEGVRLESEGTYKILTIYSTVASSL
>gi|157380046|gb|ABV47520.1| hemagglutinin [Influenza A virus (A/chicken/Yunnan/955/2002(H9N2))]
MKALSPITILLVVAVSNADKICVGYQSTNSTETVDTLTENNVPVTHAKELLHAEHNGMLC
ATNLGRPLILDTCTIEGLIYGNPSCDPLLGGREWSYIVERPSAVNGMCYPGNVENLEELR
SLFSSASSYQRVQIFPDTIWNVSYSGTSKACSDSFYRSMRWLTQKNNAYPIQDAQYTNNR
GKSILFMWGINHPPTDNAQTNLYTRTDTTTSVATEEINRTFKPLVGPRPLVNGLQGRIDY
YWSVLKPGQTLRVRSNGNLIAPWYGHILSGESHGRILKTDLKSGNCVVQCQTERGGLNTT
LPFHNVSKYAFGNCPKYVGVKSLKLAVGLRNVPARSSRGLFGAIAGFIEGGWSGLIAGWY
GFQHSNDQGVGMAADRESTQKAIDKITSKVNNIVDKMNKQYEIIDHEFSEVEARLNMINN
KIDDQIQDIWAYNAELLVLLENQKTLDEHDANVNNLYNKVKRALGSNAMEDGKGCFELYH
KCDDQCMETIRNGTYSRRKYKEESRLERQKIEGVRLESEGTYKILTI
>gi|157380027|gb|ABV47509.1| hemagglutinin [Influenza A virus (A/chicken/Yunnan/522/2002(H9N2))]
MKALSPITILLVVAVSNADKICIGYQSTNSTETVDTLTENNVPVTHAKELLHAEHNGMLC
ATNLGRPLILDTCTIEGLIYGNPSCDPLLGGREWSYIVERPSAVNGMCYPGNVENLEELR
SLFSSASSYQRVQIFPDTIWNVSYSGTSKACSDSFYRSMRWLTQKNNAYPIQDAQYTNNR
GKSILFMWGINHPPTDNAQTNLYTRTDTTTSVATEEINRTFKPLVGPRPLVNGLQGRIDY
YWSVLKPGQTLRVRSNGNLIAPWYGHILSGESHGRILKTDLKSGNCVVQCQTERGGLNTT
LPFHNVSKYAFGNCPKYVGVKSLKLAVGLRNVPARSSRGLFGAIAGFIEGGWSGLIAGWY
GFQHSNDQGVGMAADRESTQKAIDKITSKVNNIVDKMNKQYEIIDHEFSEVEARLNMINN
KIDDQIQDIWAYNAELLVLLENQKTLDEHDANVNNLYNKVKRALGSNAMEDGKGCFELYH
KCDDQCMETIRNGTYSRRKYKEESRLERQKIEGVRLESEGTYKILTI
>gi|157380008|gb|ABV47498.1| hemagglutinin [Influenza A virus (A/chicken/Yunnan/401/2002(H9N2))]
MEALSPITILLVVAVSNADKICIGYQSTNSTETVDTLTENNVPVTHAKELLHAEHNGMLC
ATNLGRPLILDTCTIEGLIYGNPSCDPLLGGREWSYIVERPSAVNGMCYPGNVENLEELR
SLFSSASSYQRVQIFPDTIWNVSYSGTSKACSDSFYRSMRWLTQKNNAYPIQDAQYTNNR
GKSILFMWGINHPPTDNAQTNLYTRTDTTTSVATEEINRTFKPLVGPRPLVNGLQGRIDY
YWSVLKPGQTLRVRSNGNLIAPWYGHILSGESHGRILKTDLKSGNCVVQCQTERGGLNTT
LPFHNVSKYAFGNCPKYVGVKSLKLAVGLRNVPARSSRGLFGAIAGFIEGGWSGLIAGWY
GFQHSNDQGVGMAADRESTQKAIDKITSKVNNIVDKMNKQYEIIDHEFSEVEARLNMINN
KIDDQIQDIWAYNAELLVLLENQKTLDEHDANVNNLYNKVKRALGSNAMEDGKGCFELYH
KCDDQCMETIRNGTYSRRKYKEESRLERQKIEGVRLESEGTYKILTIYSTVASSL
>gi|157379989|gb|ABV47487.1| hemagglutinin [Influenza A virus (A/chicken/Hunan/6108/2005(H9N2))]
METVSLITMLLVVTVSNADKICIGYQSTNSTETVDTLTENNVPVTHAKELLHTEHNGMLC
ATNLGHPLILDTCTIEGLIYGNPSCDLLLGGREWSYIVERPSAVNGLCYPGNVENLEELR
SLFSSASSYQRIQIFPDTIWNVSYSGTSKACSDSFYRSMRWLTQKNNAYPIQDAQYTNNR
EKNILFMWGINHPPTETAQTNLYTRTDTTTSVATEEINRTFKPLIGPRPLVNGLQGRIDY
YWSVLKPGQTLRIRSNGNLIAPWYGHILSGESHGRILKTDLKRGSCTVQCQTEKGGLNTT
LPFQNVSKYAFGNCSKYVGIKSLKLAVGLRNVPSRSSRGLFGAIAGFIEGGWSGLVAGWY
GFQHSNDQGVGMAADRDSTQKAIDKITSKVNNIVDKMNKQYEIIDHEFSEVETRLNMINN
KIDDQIQDIWAYNAELLVLLENQKTLDEHDANVNNLYNKVKRALGSNAVEDGKGCFELYH
KCDDQCMETIRNGTYNRRKYQEESKLERQRIEGVKLESEGTYKILTI
>gi|157379970|gb|ABV47476.1| hemagglutinin [Influenza A virus (A/chicken/Hunan/5700/2005(H9N2))]
METVSLITMLLVVTVSNADKICIGYQSTNSTETVDTLTENNVPVTHAKELLHTEHNGMLC
ATDLGHPLILDTCTIEGLIYGNPSCDLLLGGREWSYIVERPSAVNGLCYPGNVENLEELR
SLFSSASSYQRIQIFPDTIWNVSYSGTSKACSDSFYRSMRWLTQKNNAYPIQDAQYTNNR
KKNILFMWGINHPPTDTAQTNLYTRTDTTTSVATEEINRTFKPLIGPRPLVNGLQGRIDY
YWSVLKPGQTLRIRSNGNLIAPWYGHILSGESHGRILKTDLKRGSCTVQCQTEKGGLNTT
LPFQNVSKYAFGNCSKYVGIKSLKLAVGLRNVPSRSSRGLFGAIAGFIEGGWSGLVAGWY
GFQHSNDQGVGMAADRDSTQRAIDKITSKVNNIVDKMNKQYEIIDHEFSEVETRLNMINN
KIDDQIQDIWAYNAELLVLLENQKTLDEHDANVNNLYNKVKRALGSNAVEDGKGCFELYH
KCDDHCMETIRNGTYNRRKYQEESKLERQKIEGVKLESEGTYKILTI
>gi|157379951|gb|ABV47465.1| hemagglutinin [Influenza A virus (A/chicken/Hunan/5260/2005(H9N2))]
METVSLITMLLVVTVSNADKICIGYQSTNSTETVDTLTENNVPVTHAKELLHTEHNGMLC
ATNLGHPLILDTCTIEGLIYGNPSCDLLLGGREWSYIVERPSAVNGLCYPGNVENLEELR
SLFSSASSYQRIQIFPDTIWNVSYSGTSKACSDSFYRSMRWLTQKNNAYPIQDAQYTNNR
EKNILFMWGINHPPTETAQTNLYTRTDTTTSVATEEINRTFKPLIGPRPLVNGLQGRIDY
YWSVLKPGQTLRIRSNGNLIAPWYGHILSGESHGRILKTDLKRGSCTVQCQTEKGGLNTT
LPFQNVSKYAFGNCSKYVGIKSLKLAVGLRNVPSRSSRGLFGAIAGFIEGGWSGLVAGWY
GFQHSNDQGVGMAADRDSTQKAIDKITSKVNNIVDKMNKQYEIIDHEFSEVETRLNMINN
KIDDQIQDIWAYNAELLVLLENQKTLDEHDANVNNLYNKVKRALGSNAVEDGKGCFELYH
KCDDQCMETIRNGTYNRRKYQEESKLERQRIEGVKLESEGTYKILTIYSTVASSL
>gi|157379932|gb|ABV47454.1| hemagglutinin [Influenza A virus (A/chicken/Hunan/4444/2005(H9N2))]
METVSLITMLLVVTVSNADKICIGYQSTNSTETVDTLTENNVPVTHAKELLHTEHNGMLC
ATNLGHPLILDTCTIEGLIYGNPSCDLLLGGREWSYIVERPSAVNGLCYPGNVENLEELR
SLFSSASSYQRIQIFPDTIWNVSYSGTSKACSDSFYRSMRWLTQKNNAYPIQDAQYTNNR
EKNILFMWGINHPPTETAQTNLYTRTDTTTSVATEEINRTFKPLIGPRPLVNGLQGRIDY
YWSVLKPGQTLRIRSNGNLIAPWYGHILSGESHGRILKTDLKRGSCTVQCQTEKGGLNTT
LPFQNVSKYAFGNCSKYVGIKSLKLAVGLRNVPSRSSRGLFGAIAGFIEGGWSGLVAGWY
GFQHSNDQGVGMAADRDSTQKAIDKITSKVNNIVDKMNKQYEIIDHEFSEVETRLNMINN
KIDDQIQDIWAYNAELLVLLENQKTLDEHDANVNNLYNKVKRALGSNAVEDGKGCFELYH
KCDDQCMETIRNGTYNRRKYQEESKLERQKIEGVKLESEGTYKILTI
>gi|157379913|gb|ABV47443.1| hemagglutinin [Influenza A virus (A/chicken/Hunan/4246/2005(H9N2))]
METIPLMTILLMVTAINADKICIGYQSTNSTETVDTLTETNVPVTQAKELLHTEHNGMLC
ATNLGHPLILDTCTIEGLIYGNPSCDLLLGGREWSYIVERPSAVNGMCYPGNVENLEELR
LLFSSASSYQRVQIFPDTIWNVTYSGTSSACSNSFYRSMRWLTQKDNTYPVQDAQYTNNR
GKSILFMWGINHPPTGTVQTNLYTRTDTTTSVTTEDINRAFKPVIGPRPLVNGLQGRIDY
YWSVLKPGQTLRVKSNGNLIAPWYGHILSGESHGRILKSDLNSGNCVVQCQTERGGLNTT
LPFHNVSKYAFGNCPKYVGVKSLKLAVGMRNVPARSSRGLFGAIAGFIEGGWPGLVAGWY
GFQHSNDQGVGMAADRDSTQKAIDKITSKVNNIVDKMNKQYEIIDHEFSEIETRLNMINN
KIDDQIQDIWAYNAELLVLLENQKTLDEHDANVNNLYNKVKRALGSNAIEDGKGCFELYH
KCDDQCMETIRNGTYNRGKYKEESRLERQKIEGVKLESEGTYKILTI
>gi|157379875|gb|ABV47421.1| hemagglutinin [Influenza A virus (A/chicken/Hunan/3369/2005(H9N2))]
METVSLITMLLVVTVSNADKICIGYQSTNSTETVDTLTENNVPVTHAKELLHTEHNGMLC
ATNLGHPLILDTCTIEGLIYGNPSCDLLLGGREWSYIVERPSAVNGLCYPGNVENLEELR
SLFSSASSYQRIQIFPDTIWNVSYSGTSKACSDSFYRSMRWLTQKNNAYPIQDAQYTNNR
EKNILFMWGINHPPTETAQTNLYTRTDTTTSVATEEINRTFKPLIGPRPLVNGLQGRIDY
YWSVLKPGQTLRIRSNGNLIAPWYGHILSGESHGRILKTDLKRGSCTVQCQTEKGGLNTT
LPFQNVSKYAFGNCSKYVGIKSLKLAVGLRNVPSRSSRGLFGAIAGFIEGGWSGLVAGWY
GFQHSNDQGVGMAADRDSTQKAIDKITSKVNNIVDKMNKQYEIIDHEFSEVETRLNMINN
KIDDQIQDIWAYNAELLVLLENQKTLDEHDANVNNLYNKVKRALGSNAVEDGKGCFELYH
KCDDQCMETIRNGTYNRRKYQEESKLERQKIEGVKLESEGTYKILTI
>gi|157379856|gb|ABV47410.1| hemagglutinin [Influenza A virus (A/chicken/Hunan/2903/2005(H9N2))]
METVSLITMLLVVTVSNADKICIGYQSTNSTETVDTLTENNVPVTHAKELLHTEHNGMLC
ATNLGHPLILDTCTIEGLIYGNPSCDLLLGGREWSYIVERPSAVNGLCYPGNVENLEELR
SLFSSASSYQRIQIFPDTIWNVSYSGTSKACSDSFYRSMRWLTQKNNAYPIQDAQYTNNR
EKNILFMWGINHPPTETAQTNLYTRTDTTTSVATEEINRTFKPLIGPRPLVNGLQGRIDY
YWSVLKPGQTLRIRSNGNLIAPWYGHILSGESHGRILKTDLKRGSCTVQCQTEKGGLNTT
LPFQNVSKYAFGNCSKYVGIKSLKLAVGLRNVPSRSSRGLFGAIAGFIEGGWSGLVAGWY
GFQHSNDQGVGMAADRDSTQKAIDKITSKVNNIVDKMNKQYEIIDHEFSEVETRLNMINN
KIDDQIQDIWAYNAELLVLLENQKTLDEHDANVNNLYNKVKRALGSNAVEDGKGCFELYH
KCDDQCMETIRNGTYNRRKYQEESKLERQKIEGVKLESEGTYKILTIYSTVASSL
>gi|157379837|gb|ABV47399.1| hemagglutinin [Influenza A virus (A/chicken/Hunan/2536/2005(H9N2))]
METVSLITMLLVVTVSNADKICIGYQSTNSTETVDTLTENNVPVTHAKELLHTEHNGMLC
ATNLGHPLILDTCTIEGLIYGNPSCDLLLGGREWSYIVERPSAVNGLCYPGNVENLEELR
SLFSSASSYQRIQIFPDTIWNVSYSGTSKACSDSFYRSMRWLTQKNNAYPIQDAQYTNNR
EKNILFMWGINHPPTETAQTNLYTRTDTTTSVATEEINRTFKPLIGPRPLVNGLQGRIDY
YWSVLKPGQTLRIRSNGNLIAPWYGHILSGESHGRILKTDLKRGSCTVQCQTEKGGLNTT
LPFQNVSKYAFGNCSKYVGIKSLKLAVGLRNVPSRSSRGLFGAIAGFIEGGWSGLVAGWY
GFQHSNDQGVGMAADRDSTQKAIDKITSKVNNIVDKMNKQYEIIDHEFSEVETRLNMINN
KIDDQIQDIWAYNAELLVLLENQKTL
>gi|157379818|gb|ABV47388.1| hemagglutinin [Influenza A virus (A/chicken/Hunan/774/2002(H9N2))]
MKALSLITILLVITVSNADKICIGYQSTNSTETVDTLTENNVPVTHAKELLHTEHNGMLC
ATNLGRPLILDTCTIEGLIYGNPSCDLLLGGREWSYIVERPSAVNGMCYPGNVENLEELR
SLFSSASSYQRIQIFPDTIWNVSYSGTSKACSDSFYRSMRWLTQKNNAYPIQDAQYTNNR
GKSILFMWGINHPPTDTAQTNLYTRTDTTTSVATEDINRTFKPLIGPRPLVNGLQGRIDY
YWSVLKPGQTLRVRSNGNLIAPWYGHILSGESHGRILKTDLKSGNCVVQCQTERGGLNTT
LPFHNVSKYAFGKCPKYVGVKSLKLAVGLRNVPARLSRGLFGAIAGFIEGGWSGLVAGWY
GFQHSNDQGVGMAADRESTQKAIDKITSKVNNIVDKMNKQYEIIDHEFSEVEARLNMINN
KIDDQIQDIWAYNAELLVLLENQKTLDEHDANVNNLYNKVKRALGSNAMEDGKGCFELYH
KCDDQCMETIRNGTYNKRKYKEESRLERQKIEGVKLESEGTYKILTI
>gi|157379799|gb|ABV47377.1| hemagglutinin [Influenza A virus (A/chicken/Guangxi/4745/2005(H9N2))]
METVSLITMLLVVTVSNADKICIGYQSTNSTETVDTLTENNVPVTHAKELLHTEHNGMLC
ATNLGHPLILDTCTIEGLIYGNPSCDLLLGGREWSYIVERPSAVNGLCYPGNVENLEELR
SLFSSASSYQRIQIFPDTIWNVSYSGTSKACSDSFYRSMRWLTQKNNAYPIQDAQYTNNR
EKNILFMWGINHPPTDTAQTNLYTRTDTTTSVATEEINRTFKPLIGPRPLVNGLQGRIDY
YWSVLKPGQTLRIRSNGNLIAPWYGHILSGESHGRILKTDLKRGSCTVQCQTEKGGLNTT
LPFQNVSKYAFGNCSKYVGIKSLKLAVGLRNVPSRSSRGLFGAIAGFIEGGWSGLVAGWY
GFQHSNDQGVGMAADRDSTQKAIDKITSKVNNIVDKMNKQYEIIDHEFSEVETRLNMINN
KIDDQIQDIWAYNAELLVLLENQKTLDEHDANVNNLYNKVKRALGSNAVEDGKGCFELYH
KCDDQCME
>gi|157379780|gb|ABV47366.1| hemagglutinin [Influenza A virus (A/chicken/Guangxi/2389/2005(H9N2))]
MEVVSLITILLVATVSNADKICMGYQSTNSTETVDTLTENNVPVTHARELLHTEHNGMLC
ATSLGHPLILDTCTIEGLIYGNPSCDLLLGERKWSYIVERPSAVNGMCYPGTVENLEELR
TLFSSASSYQRIQIFPDTIWNVSYSGTSKACSDSFYRSMRWLTQKNNAYPIQDAQYTNNR
GKSILFMWGINHPPTDTTQTNLYTRTDTTTSVATEDINRTFKPVIGPRPLVNGLQGRIDY
YWSVLKPGQTLRIRSNGNLIAPWYGHILSGESHGRILKTDLNSGNCVVQCQTEKGGLNTT
LPFHNVSKYAFGNCPKYVGVKSLKLAVGLRNVPAKSSRGLFGAIAGFIEGGWSGLVAGWY
GFQHSNDQGVGMAADRDSTQKAIDKITSKVNNIVDKMNKQYEIIDHEFSEVEARLNMINN
KIDDQIQDIWAYNAELLVLLENQKTLDEHDANVNNLYNKVKRELGSNAMEDGKGCFELYH
KCDDQCMETIRNGTYNRRKYKEESRLERQKIEGVKLESEGTYKILTI
>gi|157379761|gb|ABV47355.1| hemagglutinin [Influenza A virus (A/chicken/Guangxi/1428/2005(H9N2))]
METVSLITMLLVVTVSNADKICIGYQSTNSTETVDTLTENNVPVTHAKELLHTEHNGMLC
ATNLGHPLILDTCTIEGLIYGNPSCDLLLGGREWSYIVERPSAVNGLCYPGNVENLEELR
SLFSSASSYQRIQIFPDTIWNVSYSGTSKACSDSFYRSMRWLTQKNNAYPIQDAQYTNNR
EKNILFMWGINHPPTDTAQTNLYTRTDTTTSVATEEINRTFKPLIGPRPLVNGLQGRIDY
YWSVLKPGQTLRIRSNGNLIAPWYGHILSGESHGRILKTDLKRGSCTVQCQTEKGGLNTT
LPFQNVSKYAFGNCSKYVGVKSLKLAVGLRNVPSRSSRGLFGAIAGFIEGGWSGLVAGWY
GFQHSNDQGVGMAADRDSTQKAIDKITSKVNNIVDKMNKQYEIIDHEFSEVETRLNMINN
KIDDQIQDIWAYNAELLVLLENQKTLDEHDANVNNLYNKVKRALGSNAVEDGKGCFELYH
KCDDQCMETIRNGTYNRRKYQEESKLERQKIEGVKLESEGTYKI
>gi|157379742|gb|ABV47344.1| hemagglutinin [Influenza A virus (A/chicken/Guangxi/1032/2005(H9N2))]
METVSLITMLLVVTVSNADKICIGYQSTNSTETVDTLTENNVPVTHAKELLHTEHNGMLC
ATNLGHPLILDTCTIEGLIYGNPSCDLLLGGREWSYIVERPSAVNGLCYPGNVENLEELR
SLFSSASSYQRIQIFPDTIWNVSYSGTSKACSDSFYRSMRWLTQKNNAYPIQDAQYTNNR
EKNILFMWGINHPPTDTAQTNLYTRTDTTTSVATEEINRTFKPLIGPRPLVNGLQGRIDY
YWSVLKPGQTLRIRSNGNLIAPWYGHILSGESHGRILKTDLKRGSCTVQCQTEKGGLNTT
LPFQNVSKYAFGNCSKYVGIKSLKLAVGLRNVPSRSSRGLFGAIAGFIEGGWSGLVAGWY
GFQHSNDQGVGMAADRDSTQKAIDKITSKVNNIVDKMNKQYEIIDHEFSEVETRLNMINN
KIDDQIQDIWAYNAELLVLLENQKTLDEHDANVNNLYNKVKRALGSNAVEDGKGCFELYH
KCDDQCMETIRNGTYNRRKYQEESKLERQKIEGVKLESEGTYKILTIYSTVASSL
>gi|157379723|gb|ABV47333.1| hemagglutinin [Influenza A virus (A/chicken/Guangxi/521/2005(H9N2))]
MKALSLITILLVVTVSNADKICIGYQSTNSTETVDTLTENNVPVTHAKELLHTEHNGMLC
ATNLGRPLILDTCTIEGLIYGNPSCDLLLGGREWSYIVERPSAVNGMCYPGNVENLEELR
SLFSSAGSYQRIQIFPDTIWNVSYSGTSKACSDSFYRSMRWLTQKNNAYPTQDAQYTNNR
GRSILFMWGINHPPTDTAQTNLYTRTDTTTSVATEDINRTFKPLIGPRPLVNGLQGRIDY
YWSILKPGQTLRVRSNGNLIAPWYGHILSGESHGRILKTDLKKGNCVVQCQTERGGLNTT
LPFHNVSKYAFGNCPKYVGVKSLKLAVGLRNVPARASRGLFGAIAGFIEGGWSGLVAGWY
GFQHSNDQGVGMAADRESTQKAIDKITSKVNNIVDKMNKQYEIIDHEFSEVEARLNMINN
KIDDQIQDIWAYNAELLVLLENQKTLDEHDANVNNLYNKVKRALGSNAMEDGKGCFELYH
KCDDQCMETIRNGTYNRRKYKEESRLERQKIEGVKLESEGTYKILTIYSTVASSL
>gi|157379704|gb|ABV47322.1| hemagglutinin [Influenza A virus (A/chicken/Guangxi/187/2005(H9N2))]
MKALSLITILLVVTVSNADKICIGYQSTNSTETVDTLTENNVPVTHAKELLHTEHNGMLC
ATNLGRPLILDTCTIEGLIYGNPSCDLLLGGREWSYIVERPSAVNGMCYPGNVENLEELR
SLFSSASSYQRIQIFPDTIWNVSYSGTSKACSDSFYRSMRWLTQKNNAYPIQDAQYTNNR
GRSILFMWGINHPPTDTAQTNLYTRTDTTTSVATEDINRTFKPLIGPRPLVNGLQGRIDY
YWSILKPGQTLRVRSNGNLIAPWYGHILSGESHGRILKTDLKKGNCVVQCQTERGGLNTT
LPFHNVSKYAFGNCPKYVGVKSLKLAVGLRNVPARASKGLFGAIAGFIEGGWSGLVAGWY
GFQHSNDQGVGMAADRESTQKAIDKITSKVNNIVDKMNKQYEIIDHEFSEVEARLNMINN
KIDDQIQDIWAYNAELLVLLENQKTLDEHDANVNNLYNKVKRALGSNAMEDGKGCFELYH
KCDDQCMETIRNGTYNRRKYKEESRLERQKIEGVKLESEGTYKILTIYSTVASSL
>gi|157379666|gb|ABV47300.1| hemagglutinin [Influenza A virus (A/chicken/Guangxi/2441/2004(H9N2))]
MKALSLITILLVVTVSNADKICIGYQSTNSTETVDTLTENNVPVTHAKELLHTEHNGMLC
ATNLGRPLILDTCTIEGLIYGNPSCDLLLGGREWSYIVERPSAVNGMCYPGNVENLEELR
SLFSSASSYQRIQIFPDTIWNVSYSGTSKACSDSFYRSMRWLTQKNNAYPIQDAQYTNNR
GRSILFMWGINHPPTDTAQTNLYTRTDTTTSVATEDINRTFKPLIGPRPLVNGLQGRIDY
YWSILKPGQTLRVRSNGNLIAPWYGHILSGESHGRILKTDLKKGNCVVQCQTERGGLNTT
LPFHNVSKYAFGNCPKYVGVKSLKLAVGLRNVPARASRGLFGAIAGFIEGGWSGLVAGWY
GFQHSNDQGVGMAADRESTQKAIDKITSKVNNIVDKMNKQYEIIDHEFSEVEARLNMINN
KIDDQIQDIWAYNAELLVLLENQKTLDEHDANVNNLYNKVKRALGSNAMEDGKGCFELYH
KCDDQCMETIRNGTYNRRKYKEESRLERQKIEGVKLESEGTYKILTIYSTVASSL
>gi|157379647|gb|ABV47289.1| hemagglutinin [Influenza A virus (A/chicken/Guangxi/1857/2004(H9N2))]
MKALSLITILLVVTVSNADKICIGYQSTNSTETVDTLTENNVPVTHAKELLHTEHNGMLC
ATNLGRPLILDTCTIEGLIYGNPSCDLLLGGREWSYIVERPSAVNGMCYPGNVENLEELR
SLFSSASSYQRIQIFPDTIWNVSYSGTSKACSDSFYRSMRWLTQKNNAYPIQDAQYTNNR
GRSILFMWGINHPPTDTAQTNLYTRTDTTTSVATEDINRTFKPLIGPRPLVNGLQGRIDY
YWSILKPGQTLRVRSNGNLIAPWYGHILSGESHGRILKTDLKKGNCVVQCQTERGGLNTT
LPFHNVSKYAFGNCPKYVGVKSLKLAVGLRNVPARASRGLFGAIAGFIEGGWSGLVAGWY
GFQHSNDQGVGMAADRESTQKAIDKITSKVNNIIDKMNKQYEIIDHEFSEVEARLNMINN
KIDDQIQDIWAYNAELLVLLENQKTLDEHDANVNNLYNKVKRALGSNAMEDGKGCFELYH
KCDDQCMETIRNGTYNRRKYKEESRLERQKIEGVKLESEGTYKILTIYSTVASSL
>gi|157379628|gb|ABV47278.1| hemagglutinin [Influenza A virus (A/chicken/Fujian/12252/2005(H9N2))]
LVVTVSNADKICIGYQSTNSTETVDTLTENNVPVTHAKELLHTEHNGMLCATNLGHPLIL
DTCTIEGLIYGNPSCDLLLGGREWSYIVERPSAVNGLCYPGNVENLEELRSLFSSASSYQ
RIQIFPDTIWNVSYSGTSKACSDSFYRSMRWLTQKNNAYPIQDAQYTNNREKNILFMWGI
NHPPTDTAQTNLYTRTDTTTSVATEEINRTFKPLIGPRPLVNGLQGRIDYYWSVLKPGQT
LRIRSNGNLIAPWYGHILSGESHGRILKTDLKRGSCTVQCQTEKGGLNTTLPFQNVSKYA
FGNCSKYVGVKSLKLAVGLRNVPSRSSRGLFGAIAGFIEGGWSGLIAGWYGFQHSNDQGV
GMAADRDSTQKAIDKITSKVNNIVDKMNKQYEIIDHEFSEVETRLNMINNKIDDQIQDIW
AYNAELLVLLENQKTLDEHDANVNNLYNKVKRALGSNAVEDGKGCFELYHKCDDQCMETI
RNGTYNRRKYQEESKLERQKIEGVKLESEGTYKILTIYSTVASSL
>gi|157379609|gb|ABV47267.1| hemagglutinin [Influenza A virus (A/chicken/Fujian/11488/2005(H9N2))]
METVSLITMLLVVTVSNADKICIGYQSTNSTETVDTLTENNVPVTHAKELLHTEHNGMLC
ATNLGHPLILDTCTIEGLIYGNPSCDLLLGGREWSYIVERPSAVNGLCYPGNVENLEELR
SLFSSASSYQRIQIFPDTIWNVSYSGTSKACSDSFYRSMRWLTQKNNAYPIQDAQYTNNR
EKNILFMWGINHPPTDTAQTNLYTRTDTTTSVATEEINRTFKPLIGPRPLVNGLQGRIDY
YWSVLKPGQTLRIRSNGNLIAPWYGHILSGESHGRILKTDLKRGSCTVQCQTEKGGLNTT
LPFQNVSKYAFGNCSKYVGVKSLKLAVGLRNVPSRSSRGLFGAIAGFIEGGWSGLIAGWY
GFQHSNDQGVGMAADRDSTQKAIDKITSKVNNIVDKMNKQYEIIDHEFSEVETRLNMINN
KIDDQIQDIWAYNAELLVLLENQKTLDEHDANVNNLYNKVKRALGSNAVEDGKGCFELYH
KCDDQCMETIRNGTYNRRKYQEESKLERQKIEGVKLESEGTYKILTIYSTVASSL
>gi|157379590|gb|ABV47256.1| hemagglutinin [Influenza A virus (A/chicken/Fujian/11302/2005(H9N2))]
METVSLITMLLVVTISNADKICIGYQSTNSTETVDTLTENNVPVTHAKELLHTEHNGMLC
ATNLGHPLILDTCTIEGLIYGNPSCDLLLGGREWSYIVERPSAVNGLCYPGNVENLEELR
SLFSSASSYQRIQIFPDTIWNVSYSGTSKACSDSFYRSMRWLTQKNNAYPIQDAQYTNNR
EKNILFMWGINHPPTDTAQTNLYTRTDTTTSVATEEINRTFKPLIGPRPLVNGLQGRIDY
YWSVLKPGQTLRIRSNGNLIAPWYGHILSGESHGRILKTDLKRGSCTVQCQTEKGGLNTT
LPFQNVSKYAFGNCSKYIGVKSLKLAVGLRNVPSRSSRGLFGAIAGFIEGGWSGLVAGWY
GFQHSNDQGVGMAADRDSTQKAIDKITSKVNNIVDKMNKQYEIIDHEFSEVETRLNMINN
KIDDQIQDIWAYNAELLVLLENQKTLDEHDANVNNLYNKVKRALGSNAVEDGKGCFELYH
KCDDQCMETIRNGTYNRRKYQEESKLERQKIEGVKLESEGTYKILTIYSTVASSL
>gi|157379571|gb|ABV47245.1| hemagglutinin [Influenza A virus (A/chicken/Fujian/10954/2005(H9N2))]
METVSLITMLLVVTISNADKICIGYQSTNSTETVDTLTENNVPVTHAKELLHTEHNGMLC
ATNLGHPLILDTCTIEGLIYGNPSCDLLLGGREWSYIVERPSAVNGLCYPGNVENLEELR
SLFSSASSYQRIQIFPDTIWNVSYSGTSKACSDSFYRSMRWLTQKNNAYPIQDAQYTNNR
EKNILFMWGINHPPTDTAQTNLYTRTDTTTSVATEEINRTFKPLIGPRPLVNGLQGRIDY
YWSVLKPGQTLRIRSNGNLIAPWYGHILSGESHGRILKTDLKRGSCTVQCQTEKGGLNTT
LPFQNVSKYAFGNCSKYIGVKSLKLAVGLRNVPSRSSRGLFGAIAGFIEGGWSGLVAGWY
GFQHSNDQGVGMAADRDSTQKAIDKITSKVNNIVDKMNKQYEIIDHEFSEVETRLNMINN
KIDDQIQDIWAYNAELLVLLENQKTLDEHDANVNNLYNKVKRALGSNAVEDGKGCFELYH
KCDDQCMETIRNGTYNRRKYQEESKLERQKIEGVKLESEGTYKILTIYSTVASSL
>gi|157379552|gb|ABV47234.1| hemagglutinin [Influenza A virus (A/chicken/Fujian/10308/2005(H9N2))]
METVSLITMLLVVTVSNADKICIGYQSTNSTETVDTLTENNVPVTHAKELLHTEHNGMLC
ATNLGHPLILDTCTIEGLIYGNPSCDLLLGGREWSYIVERPSAVNGLCYPGNVENLEELR
SLFSSASSYQRIQIFPDTIWNVSYSGTSKACSDSFYRSMRWLTQKNNAYPIQDAQYTNNR
EKNILFMWGINHPPTDTAQTNLYTRTDTTTSVATEEINRTFKPSIGPRPLVNGLQGRIDY
YWSVLKPGQTLRIRSNGNLIAPWYGHILSGESHGRILKTDLKRGSCTVQCQTEKGGLNTT
LPFQNVSKYAFGNCSKYVGVKSLKLAVGLRNVPSRSSRGLFGAIAGFIEGGWSGLVAGWY
GFQHSNDQGVGMAADRDSTQKAIDKITSKVNNIVDKMNKQYEIIDHEFSEVEARLNMINN
KIDDQIQDIWAYNAELLVLLENQKTLDEHDANVNNLYNKVKRALGSNAVEDGKGCFELYH
KCDDQCMETIRNGTYNRRKYPEESKLER
>gi|157379533|gb|ABV47223.1| hemagglutinin [Influenza A virus (A/chicken/Fujian/9752/2005(H9N2))]
METVSLITMLLVVTVSNADKICIGYQSTNSTETVDTLTENNVPVTHAKELLHTEHNGMLC
ATNLGHPLILDTCTIEGLIYGNPSCDLLLGGREWSYIVERPSAVNGLCYPGNVENLEELR
SLFSSASSYQRIQIFPDTIWNVSYSGTSKACSDSFYRSMRWLTQKNNAYPIQDAQYTNNR
EKNILFMWGINHPPTDTAQTNLYTRTDTTTSVATEEINRTFKPSIGPRPLVNGLQGRIDY
YWSVLKPGQTLRIRSNGNLIAPWYGHILSGESHGRILKTDLKRGSCTVQCQTEKGGLNTT
LPFQNVSKYAFGNCSKYVGVKSLKLAVGLRNVPSRSSRGLFGAIAGFIEGGWSGLVAGWY
GFQHSNDQGVGMAADRDSTQKAIDKITSKVNNIVDKMNKQYEIIDHEFSEVEARLNMINN
KIDDQIQDIWAYNAELLVLLENQKTLDEHDANVNNLYNKVKRALGSNAVEDGKGCFELYH
KCDDQCMETIRNGTYNRRKYQEESKLERQKIEGVKLESEGTYK
>gi|157379514|gb|ABV47212.1| hemagglutinin [Influenza A virus (A/chicken/Fujian/9290/2005(H9N2))]
METVSLITMLLVVTVSNADKICIGYQSTNSTETVDTLTENNVPVTHAKELLHTEHNGMLC
ATNLGHPLILDTCTIEGLIYGNPSCDLLLGGREWSYIVERPSAVNGLCYPGNVENLEELR
SLFSSASSYQRIQIFPDTIWNVSYSGTSKACSDSFYRSMRWLTQKNNAYPIQDAQYTNNR
EKNILFMWGINHPPTDTAQTNLYTRTDTTTSVATEEINRTFKPLIGPRPLVNGLQGRIDY
YWSVLKPGQTLRIRSNGNLIAPWYGHILSGESHGRILKTDLKRGSCTVQCQTEKGGLNTT
LPFQNVSKYAFGNCSKYVGVKSLKLAVGLRNVPSRSSRGLFGAIAGFIEGGWSGLVAGWY
GFQHSNDQGVGMAADRDSTQKAIDKITSKVNNIVDKMNKQYEIIDHEFSEVETRLNMINN
KIDDQIQDIWAYNAELLVLLENQKTLDEHDANVNNLYNKVKRALGSNAVEDGKGCFELYH
KCDDQCMETIRNGTYNRRKYQEESKLERQKIEGVKLESEGTYKILTIYSTVASSL
>gi|157379495|gb|ABV47201.1| hemagglutinin [Influenza A virus (A/chicken/Fujian/9104/2005(H9N2))]
METVSLITMLLVVTVSNADKICIGYQSTNSTETVDTLTENNVPVTHAKELLHTEHNGMLC
ATNLGHPLILDTCTIEGLIYGNPSCDLLLGGREWSYIVERPSAVNGLCYPGNVENLEELR
SLFSSASSYQRIQIFPDTIWNVSYSGTSKACSDSFYRSMRWLTQKNNAYPIQDAQYTNNR
EKNILFMWGINHPPTDTAQTNLYTRTDTTTSVATEEINRTFKPLIGPRPLVNGLQGRIDY
YWSVLKPGQTLRIRSNGNLIAPWYGHILSGESHGRILKTDLKRGSCTVQCQTEKGGLNTT
LPFQNVSKYAFGNCSKYVGVKSLKLAVGLRNVPSRSSRGLFGAIAGFIEGGWSGLVAGWY
GFQHSNDQGVGMAADRDSTQKAIDKITSKVNNIVDKMNKQYEIIDHEFSEVETRLNMINN
KIDDQIQDIWAYNAELLVLLENQKTLDEHDANVNNLYNKVKRALGSNAVEDGKGCFELYH
KCDDQCMETIRNGTYNRRKYQEESKLERQKIEGVKLESEGTYKILTIYSTVASSL
>gi|157379457|gb|ABV47179.1| hemagglutinin [Influenza A virus (A/chicken/Fujian/8341/2005(H9N2))]
METVSLITMLLVVTVSNADKICIGYQSTNSTETVDTLTENNVPVTHAKELLHTEHNGMLC
ATNLGHPLILDTCTIEGLIYGNPSCDLLLGGREWSYIVERPSAVNGLCYPGNVENLEELR
SLFSSASSYQRIQIFPDTIWNVSYSGTSKACSDSFYRSMRWLTQKNNAYPIQDAQYTNNR
EKNILFMWGINHPPTDTAQTNLYTRTDTTTSVATEEINRTFKPLIGPRPLVNGLQGRIDY
YWSVLKPGQTLRIRSNGNLIAPWYGHILSGESHGRILKTDLKRGSCTVQCQTEKGGLNTT
LPFQNVSKYAFGNCSKYVGVKSLKLAVGLRNVPSRSSRGLFGAIAGFIEGGWSGLVAGWY
GFQHSNDQGVGMAADRDSTQKAIDKITSKVNNIVDKMNKQYEIIDHEFSEVETRLNMINN
KIDDQIQDIWAYNAELLVLLENQKTLDEHDANVNNLYNKVKRALGSNAVEDGKGCFELYH
KCDDQCMETIRNGTYNRRKYQEESKLERQKIEGVKLESEGTYKILTIYSTVASSL
>gi|157379438|gb|ABV47168.1| hemagglutinin [Influenza A virus (A/chicken/Fujian/7884/2005(H9N2))]
MEVVSLITILLVVTVSNADKICIGYQSTNSTETVDTLTENNVPVTHAKELLHTEHNGMLC
ATNLGRPLILDTCTIEGLIYGNPSCDLLLGGREWSYIVERPSAVNGLCYPGNVENLEELR
SLFSSASSYQRIQIFPDTIWNVSYSGTSKACSDSFYRSMRWLTQKNNAYPVQDAQYTNNR
GRNILFMWGINHPPTDTAQTNLYTRTDTTTSVATEDINRTFKPLIGPRPLVNGLQGRIDY
YWAVLKPGQTLRVRSNGNLIAPWYGHILSGESHGRILKTDLNSGNCVVQCQTERGGLNTT
LPFHNVSKYAFGNCPKYVGVKSLKLAVGLRNVPARSSRGLFGAIAGFIEGGWSGLVAGWY
GFQHSNDQGTGMAADRDSTQKAIDKITSKVNNIVDKMNKQYEIIDHEFSEVETRLNMINN
KIDDQIQDIWAYNAELLVLLENQKTLDEHDANVNNLYNKVKRALGSNAVEDGKGCFELYH
KCDDQCMETIRNGTYNRRKYKEESRLERQKIEGVKLESEGTYKILTIYSTVASSL
>gi|157379419|gb|ABV47157.1| hemagglutinin [Influenza A virus (A/chicken/Fujian/7386/2005(H9N2))]
MEVVSLITILLVVTVSNADKICIGYQSTNSTETVDTLTENNVPVTHAKELLHTEHNGMLC
ATNLGRPLILDTCTIEGLIYGNPSCDLLLGGREWSYIVERPSAVNGLCYPGNVENLEELR
SLFSSASSYQRIQIFPDTIWNVSYSGTSKACSDSFYRSMRWLTQKNNAYPVQDAQYTNNR
GRNILFMWGINHPPTDTAQTNLYTRTDTTTSVATEDINRTFKPLIGPRPLVNGLQGRIDY
YWAVLKPGQTLRVRSNGNLIAPWYGHILSGESHGRILKTDLNSGNCVVQCQTERGGLNTT
LPFHNVSKYAFGNCPKYVGVKSLKLAVGLRNVPARSSRGLFGAIAGFIEGGWSGLVAGWY
GFQHSNDQGTGMAADRDSTQKAIDKITSKVNNIVDKMNKQYEIIDHEFSEVETRLNMINN
KIDDQIQDIWAYNAELLVLLENQKTLDEHDANVNNLYNKVKRALGSNAVEDGKGCFELYH
KCDDQCMETIRNGTYNRRKYEEESRLERQKIEGVKLESEGTYKILTI
>gi|157379400|gb|ABV47146.1| hemagglutinin [Influenza A virus (A/chicken/Fujian/6960/2005(H9N2))]
VSLITILLVVTVSNADKICIGYQSTNSTETVDTLTENNVPVTHAKELLHTEHNGMLCATN
LGRPLILDTCTIEGLIYGNPSCDLLLGGREWSYIVERPSAVNGLCYPGNVENLEELRSLF
SSASSYQRIQIFPDTIWNVSYSGTSKACSDSFYRSMRWLTQKNNAYPVQDAQYTNNRGRN
ILFMWGINHPPTDTAQTNLYTRTDTTTSVATEDINRTFKPLIGPRPLVNGLQGRIDYYWA
VLKPGQTLRVRSNGNLIAPWYGHILSGESHGRILKTDLNSGNCVVQCQTERGGLNTTLPF
HNVSKYAFGNCPKYVGVKSLKLAVGLRNVPARSSRGLFGAIAGFIEGGWSGLVAGWYGFQ
HSNDQGTGMAADRDSTQKAIDKITSKVNNIVDKMNKQYEIIDHEFSEVETRLNMINNKID
DQIQDIWAYNAELLVLLENQKTLDEHDANVNNLYNKVKRALGSNAVEDGKGCFELYHKCD
DQCMETIRNGTYNRRKYKEESRLERQKIEGVKLESEGTYKILTIYSTVASSL
>gi|157379381|gb|ABV47135.1| hemagglutinin [Influenza A virus (A/chicken/Fujian/6188/2005(H9N2))]
VSLITILLVVTVSNADKICIGYQSTNSTETVDTLTENNVPVTHAKELLHTEHNGMLCATN
LGRPLILDTCTIEGLIYGNPSCDLLLGGREWSYIVERPSAVNGLCYPGNVENLEELRSLF
SSASSYQRIQIFPDTIWNVSYSGTSKACSDSFYRSMRWLTQKNNAYPVQDAQYTNNRGRN
ILFMWGINHPPTDTAQTNLYTRTDTTTSVATEDINRTFKPLIGPRPLVNGLQGRIDYYWA
VLKPGQTLRVRSNGNLIAPWYGHILSGESHGRILKTDLNSGNCVVQCQTERGGLNTTLPF
HNVSKYAFGNCPKYVGVKSLKLAVGLRNVPARSSRGLFGAIAGFIEGGWSGLVAGWYGFQ
HSNDQGTGMAADRDSTQKAIDKITSKVNNIVDKMNKQYEIIDHEFSEVETRLNMINNKID
DQIQDIWAYNAELLVLLENQKTLDEHDANVNNLYNKVKRALGSNAVEDGKGCFELYHKCD
DQCMETIRNGTYSRRKYKEESRLERQKIEGVKLESEGTYKILTIYSTVASSL
>gi|157379362|gb|ABV47124.1| hemagglutinin [Influenza A virus (A/chicken/Fujian/5683/2005(H9N2))]
MEVVSLITILLVVTVSNADKICIGYQSTNSTETVDTLTENNVPVTHAKELLHTEHNGMLC
ATNLGRPLILDTCTIEGLIYGNPSCDLLLGGREWSYIVERPSAVNGLCYPGNVENLEELR
SLFSSASSYQRIQIFPDTIWNVSYSGTSKACSDSFYRSMRWLTQKNNAYPVQDAQYTNNR
GRNILFMWGINHPPTDTAQTNLYTRTDTTTSVATEDINRTFKPLIGPRPLVNGLQGRIDY
YWAVLKPGQTLRVRSNGNLIAPWYGHILSGESHGRILKTDLNSGNCVVQCQTERGGLNTT
LPFHNVSKYAFGNCPKYVGVKSLKLAVGLRNVPARSSRGLFGAIAGFIEGGWSGLVAGWY
GFQHSNDQGTGMAADRDSTQKAIDKITSKVNNIVDKMNKQYEIIDHEFSVVETRLNMINN
KIDDQIQDIWAYNAELLVLLENQKTLDEHDANVNNLYNKVKRALGSNAVEDGKGCFELYH
KCDDQCMETIRNGTYNRRKYKEESRLERQKIEGVKLESEGTYKILTIYSTVASSL
>gi|157379343|gb|ABV47113.1| hemagglutinin [Influenza A virus (A/chicken/Fujian/5214/2005(H9N2))]
MEVVSLITILLVVTVSNADKICIGYQSTNSTETVDTLTENNVPVTHAKELLHTEHNGMLC
ATNLGRPLILDTCTIEGLIYGNPSCDLLLGGREWSYIVERPSAVNGLCYPGNVENLEELR
SLFSSASSYQRIQIFPDTIWNVSYSGTSKACSDSFYRSMRWLTQKNNAYPVQDAQYTNNR
GRNILFMWGINHPPTDTAQTNLYTRTDTTTSVATEDINRTFKPLIGPRPLVNGLQGRIDY
YWAVLKPGQTLRVRSNGNLIAPWYGHILSGESHGRILKTDLNSGNCVVQCQTERGGLNTT
LPFHNVSKYAFGNCPKYVGVKSLKLAVGLRNVPARSSRGLFGAIAGFIEGGWSGLVAGWY
GFQHSNDQGTGMAADRDSTQKAIDKITSKVNNIVDKMNKQYEIIDHEFSEVETRLNMIND
KIDDQIQDIWAYNAELLVLLENQKTLDEHDANVNNLYNKVKRALGSNAVEDGKGCFELYH
KCDDQCMETIRNGTYNRRKY
>gi|157379324|gb|ABV47102.1| hemagglutinin [Influenza A virus (A/chicken/Fujian/4820/2005(H9N2))]
MEVVSLITILLVVTVSNADKICIGYQSTNSTETVDTLTENNVPVTHAKELLHTEHNGMLC
ATNLGRPLILDTCTIEGLIYGNPSCDLLLGGREWSYIVERPSAVNGLCYPGNVENLEELR
SLFSSASSYQRIQIFPDTIWNVSYSGTSKACSDSFYRSMRWLTQKNNAYPVQDAQYTNNR
GRNILFMWGINHPPTDTAQTNLYTRTDTTTSVATEDINRTFKPLIGPRPLVNGLQGRIDY
YWAVLKPGQTLRVRSNGNLIAPWYGHILSGESHGRILKTDLNSGNCVVQCQTERGGLNTT
LPFHNVSKYAFGNCPKYVGVKSLKLAVGLRNVPARSSRGLFGAIAGFIEGGWSGLVAGWY
GFQHSNDQGTGMAADRDSTQKAIDKITSKVNNIVDKMNKQYEIIDHEFSEVETRLNMINN
KIDDQIQDIWAYNAELLVLLENQKTLDEHDANVNNLYNKVKRALGSNAVEDGKGCFELYH
KCDDQCMETIRNGTYNRRKYKEESRLERQKIEGVKLESEGTYKILTIYSTVASSL
>gi|157379305|gb|ABV47091.1| hemagglutinin [Influenza A virus (A/chicken/Fujian/4332/2005(H9N2))]
ILLVVTVSNADKICIGYQSTNSTETVDTLTENNVPVTHAKELLHTEHNGMLCATNLGRPL
ILDTCTIEGLIYGNPSCDLLLGGREWSYIVERPSAVNGLCYPGNVENLEELRSLFSSASS
YQRIQIFPDTIWNVSYSGTSKACSDSFYRSMRWLTQKNNAYPVQDAQYTNNRGRNILFMW
GINHPPTDTAQTNLYTRTDTTTSVATEDINRTFKPLIGPRPLVNGLQGRIDYYWAVLKPG
QTLRVRSNGNLIAPWYGHILSGESHGRILKTDLNSGNCVVQCQTERGGLNTTLPFHNVSK
YAFGNCPKYVGVKSLKLAVGLRNVPARSSRGLFGAIAGFIEGGWSGLVAGWYGFQHSNDQ
GTGMAADRDSTQKAIDKITSKVNNIVDKMNKQYEIIDHEFSEVETRLNMINNKIDDQIQD
IWAYNAELLVLLENQKTLDEHDANVNNLYNKVKRALGSNAVEDGKGCFELYHKCDDQCME
TIRNGTYNRRKYKEESRLERQKIEGVKLESEGTYKILTIYSTVASSL
>gi|157379286|gb|ABV47080.1| hemagglutinin [Influenza A virus (A/chicken/Fujian/3080/2005(H9N2))]
LITILLVVTVSNADKICIGYQSTNSTETVDTLIENNVPVTHAKELLHTEHNGMLCATNLG
RPLILDTCTIEGLIYGNPSCDLLLGGREWSYIVERPSAVNGLCYPGNVENLEELRSLFSS
ASSYQRIQIFPDTIWNVSYSGTSKACSDSFYRSMRWLTQKNNAYPVQDAQYTNNRGRNIL
FMWGINHPPTDTAQTNLYTRTDTTTSVATEDINRTFKPLIGPRPLVNGLQGRIDYYWAVL
KPGQTLRVRSNGNLIAPWYGHILSGESHGRILKTDLNSGNCVVQCQTERGGLNTTLPFHN
VSKYAFGNCPKYVGVKSLKLAVGLRNVPARSSRGLFGAIAGFIEGGWSGLVAGWYGFQHS
NDQGTGMAADRDSTQKTIDKITSKVNNIVDKMNKQYEIIDHEFSEVETRLNMINNKIDDQ
IQDIWAYNAELLVLLENQKTLDEHDANVNNLYNKVKRALGSNAVEDGKGCFELYHKCDDQ
CMETIRNGTYNRRKYKEESRLERQKIEGVKLESEGTYKILTI
>gi|157379248|gb|ABV47058.1| hemagglutinin [Influenza A virus (A/chicken/Shantou/22504/2005(H9N2))]
MEVVSLITILLVITVSNADKICIGYQSTNSTETVDTLTENNVPVTHAKELLHTEHNGMLC
ATNLGRPLILDTCTIEGLIYGNPSCDPLLGGREWSYIVERPSAVNGLCYPGNVENLEELR
SLFSSASSYQRIQIFPDTIWNVSYSGTSKACSDSFYRSMRWLTQKNNAYPVQDAQYTNNR
GRNILFMWGINHPPTDTVQTNLYTRTDTTTSVATEDINRTFKPLIGPRPLVNGLQGRIDY
YWAVLKPGQTLRVRSNGNLIAPWYGHILSGESHGRILKTDLNSGNCVVQCQTERGGLNTT
LPFHNVSKYAFGNCPKYVGVKSLKLAVGLRNVPARSSRGLFGAIAGFIEGGWSGLVAGWY
GFQHSNDQGTGMAADRDSTQKAIDKITSKVNNIVDKMNKQYEIIDHEFSEIETRLNMINN
KIDDQIQDIWAYNAELLVLLENQKTLDEHDANVNNLYNKVKRALGSNAVEDGKGCFELYH
KCDNQCMETIRNGTYNRRKYKEESRLERQKIEGVKLESEGTYKILTIYSTV
>gi|157379229|gb|ABV47047.1| hemagglutinin [Influenza A virus (A/chicken/Shantou/22054/2005(H9N2))]
METVSLITMLLVVTISNADKICIGYQSTNSTETVDTLTENNVPVTHAKELLHTEHNGMLC
ATNLGHPLILDTCTIEGLIYGNPSCDLLLGGREWSYIVERPSAVNGLCYPGNVENLEELR
SLFSSASSYQRIQIFPDTIWNVSYSGTSKACSDSFYRSMRWLTQKNNAYPIQDAQYTNNR
EKNILFMWGINHPPTDTAQTNLYTRTDTTTSVATEEINRTFKPLIGPRPLVNGLQGRIDY
YWSVLKPGQTLRIRSNGNLIAPWYGHILSGESHGRILKTDLKRGSCTVQCQTEKGGLNTT
LPFQNVSKYAFGNCSKYIGVKSLKLAVGLRNVPSRSSRGLFGAIAGFIEGGWSGLVAGWY
GFQHSNDQGVGMAADRDSTQKAIDKITSKVNNIVDKMNKQYEIIDHEFSEVETRLNMINN
KIDDQIQDIWAYNAELLVLLENQKTLDEHDANVNNLYNKVKRALGSNAVEDGKGCFELYH
KCDDQCMETIRNGTYNRRKYQEESKLERQKIEGVKLESEGTYKILTIYSTVASSL
>gi|157379210|gb|ABV47036.1| hemagglutinin [Influenza A virus (A/chicken/Shantou/20817/2005(H9N2))]
METVSLITMLLVVTVSNADKICIGYQSTNSTETVDTLTENNVPVTHAKELLHTEHNGMLC
ATNLGHPLILDTCTIEGLIYGNPSCDLLLGGREWSYIVERPSAVNGLCYPGNVENLEELR
SLFSSASSYQRIQIFPDTIWNVSYSGTSKACSDSFYRSMRWLTQKNNAYPIQDAQYTNNR
EKNILFMWGINHPPTDTAQTNLYTRTDTTTSVATEEINRTFKPLIGPRPLVNGLQGRIDY
YWSVLKPGQTLRIRSNGNLIAPWYGHILSGESHGRILKTDLKRGSCTVQCQTEKGGLNTT
LPFQNVSKYAFGNCSKYVGVKSLKLAVGLRNVPSRSSRGLFGAIAGFIEGGWSGLVAGWY
GFQHSNDQGVGMAADRDSTQKAIDKITSKVNNIVDKMNKQYEIIDHEFSEVETRLNMINN
KIDDQIQDIWAYNAELLVLLENQKTLDEHDANVNNLYNKVKRALGSNAVEDGKGCFELYH
KCDDQCMETIRNGTYNRRKYQEESKLERQKIEGVKLESEGTYKILTIYSTVASSL
>gi|157379191|gb|ABV47025.1| hemagglutinin [Influenza A virus (A/chicken/Shantou/19465/2005(H9N2))]
MEVVSLITILLVVTVSNADKICIGYQSTNSTETVDTLTENNVPVTHAKELLHTEHNGMLC
ATNLGRPLILDTCTIEGLIYGNPSCDLLLGGREWSYIVERPSAVNGLCYPGNVENLEELR
SLFSSASSYQRIQIFPDTIWNVSYSGTSKACSDSFYRSMRWLTQKNNAYPVQDAQYTNNR
GRNILFMWGINHPPTDTAQTNLYTRTDTTTSVATEDINRTFKPLIGPRPLVNGLQGRIDY
YWAVLKPGQTLRVRSNGNLIAPWYGHILSGESHGRILKTDLNSGNCVVQCQTERGGLNTT
LPFHNVSKYAFGNCPKYVGVKSLKLAVGLRNVPARSSRGLFGAIAGFIEGGWSGLVAGWY
GFQHSNDQGTGMAADRDSTQKAIDKITSKVNNIVDKMNKQYEIIDHEFSEVETRLNMINN
KIDDQIQDIWAYNAELLVLLENQKTLDEHDANVNNLYNKVKRALGSNAVEDGKGCFELYH
KCDDQCMETIRNGTYNRRKYKEESRLERQKIEGVKLESEGTYKILTIYSTV
>gi|157379173|gb|ABV47015.1| hemagglutinin [Influenza A virus (A/chicken/Shantou/17139/2005(H9N2))]
METVSLITMLLVVTVSNADKICIGYQSTNSTETVDTLTENNVPVTHAKELLHTEHNGMLC
ATNLGHPLILDTCTIEGLIYGNPSCDLLLGGREWSYIVERPSAVNGLCYPGNVENLEELR
SLFSSASSYQRIQIFPDTIWNVSYSGTSKACSDSFYRSMRWLTQKNNAYPIQDVQYTNNR
EKNILFMWGINHPPTDTAQTNLYTRTDTTTSVATEEINRTFKPLIGPRPLVNGLQGRIDY
YWSVLKPGQTLRIRSNGNLIAPWYGHILSGESHGRILKTDLKRGSCTVQCQTEKGGLNTT
LPFQNVSKYAFGNCSKYVGVKSLKLAVGLRNVPSRSSRGLFGAIAGFIEGGWSGLVAGWY
GFQHSNDQGVGMAADRDSTQKAIDKITSKVNNIVDKMNKQYEIIDHEFSEVETRLNMINN
KIDDQIQDIWAYNAELLVLLENQKTLDEHDANVNNLYNKVKRALGSNAVEDGKGCFELYH
KCDDQCMETIRNGTYNRRKYQEESKLERQKIEGVKLESEGTYKILTIYSTVASSL
>gi|157379154|gb|ABV47004.1| hemagglutinin [Influenza A virus (A/chicken/Shantou/14907/2005(H9N2))]
METVSLITMLLVVTVSNADKICIGYQSTNSTETVDTLTENNVPVTHAKELLHTEHNGMLC
ATNLGHPLILDTCTIEGLIYGNPSCDLLLGGREWSYIVERPSAVNGLCYPGNVENLEELR
SLFSSASSYQRIQIFPDTIWNVSYSGTSKACSDSFYRSMRWLTQKNNAYPIQDAQYTNNR
EKNILFMWGINHPPTDTAQTNLYTRTDTTTSVATEEINRTFKPLIGPRPLVNGLQGRIDY
YWSVLKPGQTLRIRSNGNLIAPWYGHILSGESHGRILKTDLKRGSCTVQCQTEKGGLNTT
LPFQNVSKYAFGNCSKYVGVKSLKLAVGLRNVPSRSSRGLFGAIAGFIEGGWSGLVAGWY
GFQHSNDQGVGMAADRDSTQKAIDKITSKVNNIVDKMNKQYEIIDHEFSEVETRLNMINN
KIDDQIQDIWAYNAELLVLLENQKTLDEHDANVNNLYNKVKRALGSNAVEDGKGCFELYH
KCDDQCMETIRNGTYNRRKYQEESKLERQKIEGVKLESEGTYKILTIYSTVASSL
>gi|157379135|gb|ABV46993.1| hemagglutinin [Influenza A virus (A/chicken/Shantou/9909/2005(H9N2))]
METVSLITMLLVVTVSNADKICIGYQSTNSTETVDTLTENNVPVTHAKELLHTEHNGMLC
ATNLGHPLILDTCTIEGLIYGNPSCDLLLGGREWSYIVERPSAVNGLCYPGNVENLEELR
SLFSSASSYQRIQIFPDTIWNVSYSGTSKACSDSFYRSMRWLTQKNNAYPIQDAQYTNNR
EKNILFMWGINHPPTDTAQTNLYTRTDTTTSVATEEINRTFKPLIGPRPLVNGLQGRIDY
YWSVLKPGQTLRIRSNGNLIAPWYGHILSGESHGRILKTDLNSGNCVVQCQTERGGLNTT
LPFHNVSKYAFGNCSKYVGVKSLKLAVGLRNVPARSSRGLFGAIAGFIEGGWSGLVAGWY
GFQHSNDQGTGMAADRDSTQKAIDKITSKVNNIVDKMNKQYEIIDHEFSEVETRLNMINN
KIDDQIQDIWAYNAELLVLLENQKTLDEHDANVNNLYNKVKRALGSNAVEDGKGCFELYH
KCDDQCMETIRNGTYNRRKYQEESRLERQKIEGVKLESEGTYKILTIYSTVASSL
>gi|157379116|gb|ABV46982.1| hemagglutinin [Influenza A virus (A/chicken/Shantou/6781/2005(H9N2))]
MEVISLITILLVVTVSNADKICIGYQSTNSTETVDTLTENNVPVTHAKELLHTEHNGMLC
ATNLGRPLILDTCTIEGLIYGNPSCDLLLGGREWSYIVERPSAVNGLCYPGNVENLEELR
SLFSSASSYQRIQIFPDTIWNVSYSGTSKACSDSFYRSMRWLTQKNNAYPVQDAQYTNNR
GRNILFMWGINHPPTDTAQTNLYTRTDTTTSVATEDINRTFKPLIGPRPLVNGLQGRIDY
YWAVLKPGQTLRVRSNGNLIAPWYGHILSGESHGRILKTDLNSGNCVVQCQTERGGLNTT
LPFHNVSKYAFGNCPKYVGVKSLKLAVGLRNVPARSSRGLFGAIAGFIEGGWSGLVAGWY
GFQHSNDQGTGMAADRDSTQKAIDKITSKVNNIVDKMNKQYEIIDHEFSEVETRLNMINN
KIDDQIQDIWAYNAELLVLLENQKTLDEHDANVNNLYNKVKRALGSNAVEDGKGCFELYH
KCDDQCMETIRNGTYNRRKYKEESRLERQKIEGVKLESEGTYKILTIYSTVASSL
>gi|157379097|gb|ABV46971.1| hemagglutinin [Influenza A virus (A/chicken/Shantou/5269/2005(H9N2))]
MEVVSLITILLVVTVSNADKICIGYQSTNSTETVDTLTENNVPVTHAKELLHTEHNGMLC
ATNLGRPLILDTCTIEGLIYGNPSCDLLLGGREWSYIVERPSAVNGLCYPGNVENLEELR
SLFSSASSYQRIQIFPDTIWNVSYSGTSKACSDSFYRSMRWLTQKNNAYPVQDAQYTNNR
GRNILFMWGINHPPTDTAQTNLYTRTDTTTSVATEDINRTFKPLIGPRPLVNGLQGRIDY
YWAVLKPGQTLRVRSNGNLIAPWYGHILSGESHGRILKTDLNSGNCVVQCQTERGGLNTT
LPFHNVSKYAFGNCPKYVGVKSLKLAVGLRNVPARSSRGLFGAIAGFIEGGWSGLVAGWY
GFQHSNDQGTGMAADRDSTQKAIDKITSKVNNIVDKMNKQYEIIDHEFSEVETRLNMINN
KIDDQIQDIWAYNAELLVLLENQKTLDEHDANVNNLYNKVKRALGSNAVEDGKGCFELYH
KCDDQCMETIRNGTYNRRKYKEESRLERQKIEGVKLESEGTYKILTIYSTVASSL
>gi|157379078|gb|ABV46960.1| hemagglutinin [Influenza A virus (A/silky chicken/Shantou/3581/2005(H9N2))]
METLSIITILLVITVSYADKICIGYQSTNSTETVDTLTENNVPVTHAKELLHTEHNGMLC
ATDLGHPLILDTCTIEGLIYGNPSCDLLLGGREWSYIVERPSAVNGLCYPGNVENLEELR
SLFSSASSYQRIQIFPDTIWNVSYSGTSKACSDSFYRSMRWLTQKNNAYPVQDAQYTNNR
GKNILFMWGINHPPTDTAQTNLYTRTDTTTSVATEDINRTFKPLIGPRPLVNGLQGRIDY
YWSVLKPGQTLRVRSNGNLIAPWYGHILSGESHGRILKTDLKSGHCAVQCQTEKGGLNTT
LPFQNVSRYAFGNCPKYVGIKSLKLAVGLRNVPARSSRGLFGAIAGFIEGGWSGLVAGWY
GFQHSNDQGVGMAADRDSTQKAVDKITSKVNNIVDKMNKQYEIIDHEFSEVETRLNMINN
KIDDQIQDIWAYNAELLVLLENQKTLDEHDANVNNLYNKVKRALGSNAVEDGKGCFELYH
KCDDQCMETIRNGTYNRRKYKEESNLERQKIEGVKLESEGTYKILTIYSTVASSL
>gi|157379041|gb|ABV46939.1| hemagglutinin [Influenza A virus (A/silky chicken/Shantou/2131/2005(H9N2))]
MEVVSLITILLVVTVSNADKICIGYQSTNSTETVDTLTENNVPVTHAKELLHTEHNGMLC
ATNLGRPLILDTCTIEGLIYGNPSCDLLLGGREWSYIVERPSAVNGLCYPGNVENLEELR
SLFSSARSYQRIQIFPDTIWNVSYSGTSKACSDSFYRSMRWLTQKNNAYPVQDAQYTNNR
GRNILFMWGINHPPTDTAQTNLYTRTDTTTSVATEDINRTFKPLIGPRPLVNGLQGRIDY
YWAVLKPGQTLRIRSNGNLIAPWYGHILSGESHGRILKTDLNSGNCVVQCQTERGGLNTT
LPFHNVSKYAFGNCPKYVGVKSLKLAVGLRNVPARSSRGLFGAIAGFIEGGWSGLVAGWY
GFQHSNDQGTGMAADRDSTQKAIDKITSKVNNIVDKMNKQYEIIDHEFSEVETRLNMINN
KIDDQIQDIWAYNAELLVLLENQKTLDEHDANVNNLYNKVKRALGSNAVEDGKGCFELYH
KCDDQCMETIRNGTYNRRKYKEESRLERQKIEGVKLESEGTYKILTIYSTVV
>gi|157379023|gb|ABV46929.1| hemagglutinin [Influenza A virus (A/silky chicken/Shantou/1169/2005(H9N2))]
MEVVSLITILLVVTVSNADKICIGYQSTNSTETVDTLTENNVPVTHAKELLHTEHNGMLC
ATNLGRPLILDTCTIEGLIYGNPSCDLLLGGREWSYIVERPSAVNGLCYPGIVENLEELR
SLFSSASSYQRIQIFPDTIWNVSYSGTSKACSDSFYRSMRWLTQKNNAYPVQDAQYTNNR
GRNILFMWGINHPPTDTAQTNLYTRTDTTTSVATEDINRTFKPLIGPRPLVNGLQGRIDY
YWAVLKPGQTLRVRSNGNLIAPWYGHILSGESHGRILKTDLNSGNCVVQCQTERGGLNTT
LPFHNVSKYAFGNCPKYVGVKSLKLAVGLRNVPARSSRGLFGAIAGFIEGGWSGLVAGWY
GFQHSNDQGTGMAADRDSTQKAIDKITSKVNNIVDKMNKQYEIIDHEFSEVETRLNMINN
KIDDQIQDIWAYNAELLVLLENQKTLDEHDANVNNLYNKVKRALGSNAMEDGKGCFELYH
KCDDQCMETIRNGTYNRRKYKEESRLERQKIEGVKLESEGTYKILTIYSTVASSL
>gi|157379004|gb|ABV46918.1| hemagglutinin [Influenza A virus (A/silky chicken/Shantou/459/2005(H9N2))]
MEVVSLITILLIVTVSNADKICIGYQSTNSTETVDTLTENNVPVTHAKELLHTEHNGMLC
ATNLGRPLILDTCTIEGLIYGNPSCDLLLGGREWSYIVERPSAVNGLCYPGNVENLEELR
SLFSSASSYQRIQIFPDTIWNVSYSGTSKACSDSFYRSMRWLTQKNNAYPVQDAQYTNNR
GRNILFMWGINHPPTDTAQTNLYTRTDTTTSVATEDINRTFKPLIGPRPLVNGLQGRIDY
YWAILKPGQTLRVRSNGNLIAPWYGHILSGESHGRIMKTDLNSGNCVVQCQTERGGLNTT
LPFHNVSKYAFGNCPKYVGVKSLKLAVGLRNVPARSSRGLFGAIAGFIEGGWSGLVAGWY
GFQHSNDQGTGMAADRDSTQKAIDKITSKVNNIVDKMNKQYEIIDHEFSEVETRLNMINN
KIDDQIQDIWAYNAELLVLLENQKTLDEHDANVNNLYNKVKRALGSNAVEDGKGCFELYH
KCDDQCMETIRNGTYNRRKYKEESRLERQKIEGVKLESEGTYKILTIYSTVASSL
>gi|157378985|gb|ABV46907.1| hemagglutinin [Influenza A virus (A/chicken/Shantou/55/2005(H9N2))]
METLSIITILLVITVSNADKICIGYQSTNSTETVDTLTENNVPVTHAKELLHTEHNGMLC
ATDLGHPLILDTCTIEGLIYGNPSCDLLLGGREWSYIVERPSAVNGLCYPGNVENLEELR
SLFSSASSYQRIQIFPDTIWNVSYSGTSKACSDSFYRSMRWLTQKNNAYPVQDAQYTNNR
GKSILFMWGINHPPTDTAQTNLYTRTDTTTSVATEDINRTFKPLIGPRPLVNGLQGRIDY
YWSVLKPGQTLRVRSNGNLIAPWYGHILSGESHGRILKTDLKSGHCAVQCQTEKGGLNTT
LPFQNVSRYAFGNCPKYVGVKSLKLAVGLRNVPARSSRGLFGAIAGFIEGGWSGLVAGWY
GFQHSNDQGVGMAADRDSTQKAVDKITSKVNNIVDKMNKQYEIIDHEFSEVETRLNMINN
KIDDQIQDIWAYNAELLVLLENQKTLDEHDANVNNLYNKVKRALGSNAVEDGKGCFELYH
KCDNQCMETIRNGTYNRRKYKEESNLERQKIEGVKLESEGTYKILTIYSTVASSL
>gi|157378967|gb|ABV46897.1| hemagglutinin [Influenza A virus (A/chicken/Shantou/7920/2004(H9N2))]
METLSIITILLVITVSNADKICIGYQSTNSTETVDTLTENNVPVTHAKELLHTEHNGMLC
ATDLGHPLILDTCTIEGLIYGNPSCDLLLGGREWSYIVERPSAVNGLCYPGNVENLEELR
SLFSSASSYQRIQIFPDTIWNVSYSGTSKACSDSFYRSMRWLTQKNNAYPVQDAQYTNNR
GKSILFMWGINHPPTDTAQTNLYTRTDTTTSVATEDINRTFKPLIGPRPLVNGLQGRIDY
YWSVLKPGQTLRVRSNGNLIAPWYGHILSGESHGRILKTDLKSGHCAVQCQTEKGGLNTT
LPFQNVSRYAFGNCPKYVGIKSLKLAVGLRNVPARSSRGLFGAIAGFIEGGWSGLVAGWY
GFQHSNDQGVGMAADRDSTQKAVDKITSKVNNIVDKMNKQYEIIDHEFSEVETRLNMINN
KIDDQIQDIWAYNAELLVLLENQKTLDEHDANVNNLYNKVKRALGSNAVEDGKGCFELYH
KCDNQCMETIRNGTYNRRKYKEESNLERQKIEGVKLESEGTYKILTIYSTVASSL
>gi|157378949|gb|ABV46887.1| hemagglutinin [Influenza A virus (A/silky chicken/Shantou/7790/2004(H9N2))]
MEVVSLITILLVVTVSSADKICIGYQSTNSTETVDTLTENNVPVTHAKELLHTEHNGMLC
ATNLGRPLILDSCTIEGLIYGNPSCDLLLGGREWSYIVERPSAVNGLCYPGIVENLEELR
SLFSSASSYQRIQIFPDTIWNVSYSGTSKACSGSFYRSMRWLTQKNNAYPVQDAQYTNNR
GRNILFMWGINHPPTDTAQTNLYTRTDTTTSVATEDINRTFKPLIGPRPLVNGLQGRIDY
YWAVLKPGQTLRVRSNGNLIAPWYGHILSGESHGRILKTDLNSGNCVVQCQTERGGLNTT
LPFHNVSKYAFGNCPKYVGVKSLKLAVGLRNVPARSSRGLFGAIAGFIEGGWSGLVAGWY
GFQHSNDQGTGMAADRDSTQKAIDKITSKVNNIVDKMNKQYEIIDHEFSEVETRLNMINN
KIDDQIQDIWAYNAELLVLLENQKTLDEHDANVNNLYNKVKRALGSNAVEDGKGCFELYH
KCDDQCMETIRNGTYNRRKYKEESRLERQKIEGVKLESEGTYKILTIYSTVASSL
>gi|157378930|gb|ABV46876.1| hemagglutinin [Influenza A virus (A/chicken/Shantou/6911/2004(H9N2))]
DKICIGYQSTNSTETVDTLTENNVPVTHAKELLHTEHNGMLCATNLGRPLILDTCTIEGL
IYGNPSCDLLLGGREWSYIVERPSAVNGLCYPGNVENLEELRSLFSSASSYQRIQIFPDT
IWNVSYSGTSKACSDSFYRSMRWLTQKNNAYPVQDAQYTNNRGRNILFMWGINHPPTDTA
QTNLYTRTDTTTSVATEDINRTFKPLIGPRPLVNGLQGRIDYYWAVLKPGQTLRVRSNGN
LIAPWYGHILSGESHGRILKTDLNSGNCVVQCQTERGGLNTTLPFHNVSKYAFGNCPKYV
GVKSLKLAVGLRNVPARSSRGLFGAIAGFIEGGWSGLVAGWYGFQHSNDQGTGMAADRDS
TQKAIDKITSKVNNIVDKMNKQYEIIDHEFSEIETRLNMINNKIDDQIQDIWAYNAELLV
LLENQKTLDEHDANVNNLYNKVKRALGSNAVEDGKGCFELYHKCDDQCMETIRNGTYNRR
KYKEESRLERQKIEGVKLESEGTYKILTIYSTVASSL
>gi|157378911|gb|ABV46865.1| hemagglutinin [Influenza A virus (A/chicken/Shantou/6786/2004(H9N2))]
DKICIGYQSTNSTETVDTLTETNVPVTQAKELLHTEHNGMLCATNLGHPLILDTCTIEGL
IYGNPSCDLLLGGREWSYIVERPSAVNGMCYPGNVENLEELRLLFSSASSYQRVQIFPDT
IWNVTYSGTSSACSNSFYRSMRWLTQKGNTYPVQDAQYTNNRGKSILFMWGINHPPTDTV
QTNLYTRTDTTTSVTTEDINRAFKPVIGPRPLVNGLQGRIDYYWSVLKPGQTLRVKSNGN
LIAPWYGHILSGESHGRILKSDLNSGNCVVQCQTERGGLNTTLPFHNVSKYAFGNCPKYV
GVKSLKLAVGMRNVPARSSRGLFGAIAGFIEGGWPGLVAGWYGFQHSNDQGVGMAADRDS
TQKAIDKITSKVNNIVDKMNKQYEIIDHEFSEIETRLNMINNKIDDQIQDIWAYNAELLV
LLENQKTLDEHDANVNNLYNKVKRALGSNAIEDGKGCFELYHKCDDQCMETIRNGTYNRG
KYKEESRLERQKIEGVKLESEGTYKILTIYSTVASSL
>gi|157378892|gb|ABV46854.1| hemagglutinin [Influenza A virus (A/chicken/Shantou/6319/2004(H9N2))]
DKICIGYQSTNSTETVDTLTENNVPVTHAKELLHTEHNGMLCATNLGRPLILDTCTIEGL
IYGNPSCDLLLGGREWSYIVERPSAVNGLCYPGIVENLEELRSLFSSASSYQRIQIFPDT
IWNVSYSGTSKACSDSFYRSMRWLTQKNNAYPVQDAQYTNNRGRNILFMWGINHPPTDTA
QTNLYTRTDTTTSVATEDINRTFKPLIGPRPLVNGLQGRIDYYWAVLKPGQTLRVRSNGN
LIAPWYGHILSGESHGRILKTDLNSGNCVVQCQTERGGLNTTLPFHNVSKYAFGNCPKYV
GVKSLKLAVGLRNVPARSSRGLFGAIAGFIEGGWSGLVAGWYGFQHSNDQGTGMAADRDS
TQKAIDKITSKVNNIVDKMNKQYEIIDHEFSEVETRLNMINNKIDDQIQDIWAYNAELLV
LLENQKTLDEHDANVNNLYNKVKRALGSNAVEDGKGCFELYHKCDDQCMETIRNGTYNRR
KYKEESRLERQKIEGVKLESEGTYKILTIYSTVASSL
>gi|157378873|gb|ABV46843.1| hemagglutinin [Influenza A virus (A/silky chicken/Shantou/6020/2004(H9N2))]
MEVVSLITILLVVTVSNADKICIGYQSTNSTETVDTLTENNVPVTHAKELLHTEHNGMLC
ATNLGRPLILDTCTIEGLIYGNPSCDLLLGGREWSYIVERPSAVNGLCYPGNVENLEELR
SLFSSASSYQRIQIFPDTIWNVSYSGTSKACSDSFYRSMRWLTQKNNAYPVQDAQYTNNR
GRNILFMWGINHPPTDTAQTNLYTRTDTTTSVATEDINRTFKPLIGPRPLVNGLQGRIDY
YWAVLKPGQTLRVRSNGNLIAPWYGHILSGESHGRILKTDLNSGNCVVQCQTERGGLNTT
LPFHNVSKYAFGNCPKYVGVKSLKLAVGLRNVPARSSRGLFGAIAGFIEGGWSGLVAGWY
GFQHSNDQGTGMAADRDSTQKAIDKITSKVNNIVDKMNKQYEIIDHEFSEVETRLNMINN
KIDDQIQDIWAYNAELLVLLENQKTLDEHDANVNNLYNKVKRALGSNAVEDGKGCFELYH
KCDDQCMETIRNGTYNRRKYKEESRLERQKIEGVKLESEGTYKILTIYSTV
>gi|157378835|gb|ABV46821.1| hemagglutinin [Influenza A virus (A/chicken/Shantou/5630/2004(H9N2))]
DKICIGYQSTNSTETVDTLTENNVPVTHAKELLHTEHNGMLCATNLGRPLILDTCTIEGL
IYGNPSCDLLLGGREWSYIVERPSAVNGLCYPGNVENLEELRSLFSSASSYQRIQIFPDT
IWNVSYSGTSKACSDSFYRSMRWLTQKNNAYPVQDAQYTNNRGRNILFMWGINHPPTDTA
QTNLYTRTDTTTSVATEDINRTFKPLIGPRPLVNGLQGRIDYYWAVLKPGQTLRVRSNGN
LIAPWYGHILSGESHGRILKTDLNSGNCVVQCQTERGGLNTTLPFHNVSKYAFGNCPKYV
GVKSLKLAVGLRNVPARSSRGLFGAIAGFIEGGWSGLVAGWYGFQHSNDQGTGMAADRDS
TQKAIDKITSKVNNIVDKMNKQYEIIDHEFSEVETRLNMINNKIDDQIQDIWAYNAELLV
LLENQKTLDEHDANVNNLYNKVKRALGSNAVEDGKGCFELYHKCDDQCMETIRNGTYNRR
KYKEESRLERQKIEGVKLESEGTYKILTIYSTVASSL
>gi|157378816|gb|ABV46810.1| hemagglutinin [Influenza A virus (A/chicken/Shantou/4726/2004(H9N2))]
DKICIGYQSTNSTETVDTLTENNVPVTHAKELLHTEHNGMLCATNLGRPLILDTCTIEGL
IYGNPSCDLLLGGREWSYIVERPSAVNGLCYPGNVENLEELRSLFSSASSYQRIQIFPDT
IWNVSYSGTSKACSDSFYRSMRWLTQKNNAYPVQDAQYTNNRGRNILFMWGINHPPTDTA
QTNLYTRTDTTTSVATEDINRTFKPLIGPRPLVNGLQGRIDYYWAVLKPGQTLRVRSNGN
LIAPWYGHILSGESHGRILKTDLNSGNCVVQCQTERGGLNTTLPFHNVSKYAFGNCPKYV
GVKSLKLAVGLRNVPARSSRGLFGAIAGFIEGGWSGLVAGWYGFQHSNDQGTGMAADRDS
TQKAIDKITSKVNNIVDKMNKQYEIIDHEFSEVETRLNMINNKIDDQIQDIWAYNAELLV
LLENQKTLDEHDANVNNLYNKVKRALGSNAVEDGKGCFELYHKCDDQCMETIRNGTYNRR
KYKEESRLERQKIEGVKLESEGTYKILTIYSTVASSL
>gi|157378797|gb|ABV46799.1| hemagglutinin [Influenza A virus (A/chicken/Shantou/2994/2004(H9N2))]
DKICIGYQSTNSTETVDTLTENNVPVTHAKELLHTEHNGMLCATDLGHPLILDTCTIEGL
IYGNPSCDLPLGGREWSYIVERPSAVNGLCYPGNVENLEELRSLFSSASSYQRIQIFPDT
IWNVSYSGTSKACSDSFYRSMRWLTQKNNAYPVQDAQYTNNRGKNILFMWGINHPPTDTV
QTNLYTRTDTTTSVATEDINRTFKPLIGPRPLVNGLQGRIDYYWSVLKPGQTLRVRSNGN
LIAPWYGHILSGESHGRILKTDLKSGHCAVQCQTEKGGLNTTLPFQNVSRYAFGNCPKYV
GIKSLKLAVGLRNVPARSSRGLFGAIAGFIEGGWSGLVAGWYGFQHSNDQGVGMAADRDS
TQKAIDKITSKVNNIVDKMNKQYEIIDHEFSEVETRLNMINNKIDDQIQDIWAYNAELLV
LLENQKTLDEHDANVNNLYNKVKRALGSNAVEDGKGCFELYHKCDDQCMETIRNGTYNRR
KYKEESNLERQKIEGVKLESEGTYKILTIYSTVASSL
>gi|157378779|gb|ABV46789.1| hemagglutinin [Influenza A virus (A/chicken/Shantou/2692/2004(H9N2))]
METLSLTTILLVVTVSNADKICIGYQSTNSTETVDTLTENNVPVTHAKELLHTEHNGMLC
ATDLGHPLILDTCTIEGLIYGNPSCDLLLGGREWSYIVERPSAVNGLCYPGNVENLEELK
SLFSSASSYQRIQIFPDTIWNVSYSGTSKACSDSFYRSMRWLTQKNNAYPIQDAQYTNNR
GKNILFMWGINHPPTDTAQTNLYTRTDTTTSVATEDINRTFKPLIGPRPLVNGLQGRINY
YWSVLKPGQTLRVRSNGNLIAPWYGHILSGESHGRILKTDLKSGNCAVQCQTEKGGLNTT
LPFQNVSKYAFGNCPKYVGVKSLKLAVGLRNVPARSSRGLFGAIAGFIEGGWSGLVAGWY
GFQHSNDQGVGMAADRDSTQKAIDKITSKVNNIVDKMNKQYEIIDHEFSEVETRLNMINN
KIDDQIQDIWAYNAELLVLLENQKTLDEHDANVNNLYNKVKRALGSNAVEDGKGCFELYH
KCDDQCMETIRNGTYNRGKYKEESNLERQKIEGVKLESEGTYKILTIYSTVASSL
>gi|157378761|gb|ABV46779.1| hemagglutinin [Influenza A virus (A/chicken/Shantou/2402/2004(H9N2))]
DKICIGYQSTNSTETVDTLTENNVPVTHAKELLHTEHNGMLCATDLGHPLILDTCTIEGL
IYGNPSCDLLLGGREWSYIVERPSAVNGLCYPGNVENLEELRSLFSSASSYQRIQIFPDT
IWNVSYSGTSKACSDSFYRSMRWLTQKNNAYPVQDAQYTNNRGKNILFMWGINHPPTDTA
QTNLYTRTDTTTSVATEDINRTFKPLIGPRPLVNGLQGRIDYYWSVLKPGQTLRVRSNGN
LIAPWYGHILSGESHGRILKTDLKSGHCAVQCQTEKGGLNTTLPFQNVSRYAFGNCPKYV
GIKSLKLAVGLRNVPARSSRGLFGAIAGFIEGGWSGLVAGWYGFQHSNDQGVGMAADRDS
TQKAIDKITSKVNNIVDKMNKQYEIIDHEFSEVETRLNMINNKIDDQIQDIWAYNAELLV
LLENQKTLDEHDANVNNLYNKVKRALGSNAVEDGKGCFELYHKCDDQCMETIRNGTYNRR
KYKEESNLERQKIEGVKLESEGTYKILTIYSTVASSL
>gi|157378742|gb|ABV46768.1| hemagglutinin [Influenza A virus (A/chicken/Shantou/1926/2004(H9N2))]
DKICIGYQSTNSTETVDTLTENNVPVTHAKELLHTEHNGMLCATDLGHPLILDTCTIEGL
IYGNPSCDLLLGGREWSYIVERPSAVNGLCYPGNVENLEELKSLFSSASSYQRIQIFPDT
IWNVSYSGTSKACSDSFYRSMRWLTQKNNAYPIQDAQYTNNRGKNILFMWGINHPPTDTA
QTNLYTRTDTTTSVATEDINRTFKPLIGPRPLVNGLQGRINYYWSVLKPGQTLRVRSNGN
LIAPWYGHILSGESHGRILKTDLKSGNCAVQCQTEKGGLNTTLPFQNVSKYAFGNCPKYV
GVKSLKLAVGLRNVPARSSRGLFGAIAGFIEGGWSGLVAGWYGFQHSNDQGVGMAADRDS
TQKAIDKITSKVNNIVDKMNKQYEIIDHEFSEVETRLNMINNKIDDQIQDIWAYNAELLV
LLENQKTLDEHDANVNNLYNKVKRALGSNAVEDGKGCFELYHKCDDQCMETIRNGTYNRG
KYKEESNLERQKIEGVKLESEGTYKILTIYSTVASSL
>gi|157378724|gb|ABV46672.1| hemagglutinin [Influenza A virus (A/silky chicken/Shantou/1826/2004(H9N2))]
METLSLTTILLVVTVSNADKICIGYQSTNSTETVDTLTENNVPVTHAKELLHTEHNGMLC
ATDLGHPLILDTCTIEGLIYGNPSCDLLLGGREWSYIVERPSAVNGLCYPGNVENLEELR
SLFSSASSYQRIQIFPDTIWNVSYSGTSKACSDSFYRSMRWLTQKNNAYPIQDAQYTNNR
GKNILFMWGINHPPTDTAQTNLYTRTDTTTSVATEDINRTFKPLIGPRPLVNGLQGRINY
YWSVLKPGQTLRVRSNGNLIAPWYGHILSGESHGRILKTDLKSGNCAVQCQTEKGGLNTT
LPFQNVSKYAFGNCPKYVGVKSLKLAVGLRNVPARSSRGLFGAIAGFIEGGWPGLVAGWY
GFQHSNDQGVGMAADRDSTQKAIDKITSKVNNIVDKMNKQYEIIDHEFSEVETRLNMINN
KIDDQIQDIWAYNAELLVLLENQKTLDEHDANVNNLYNKVKRALGSNAVEDGKGCFELYH
KCDDQCMETIRNGTYNRGKYKEESNLERQKIEGVKLESEGTYKILTIYSTVASSL
>gi|157378706|gb|ABV46662.1| hemagglutinin [Influenza A virus (A/chicken/Shantou/1138/2004(H9N2))]
DKICIGYQSTNSTETVDTLTENNVPVTHAKELLHTEHNGMLCATDLGHPLILDTCTIEGL
IYGNPSCDLLLGGREWSYIVERPSAVNGLCYPGNVENLEELRSLFSSASSYQRIQIFPDT
IWNVSYSGTSKACSDSFYRSMRWLTQKNNAYPVQDAQYTNNRGKNILFMWGINHPPTDTA
QTNLYTRTDTTTSVATEDINRTFKPLIGPRPLVNGLQGRIDYYWSVLKPGQTLRVRSNGN
LIAPWYGHILSGESHGRILKTDLKSGHCAVQCQTEKGGLNTTLPFQNVSKYAFGNCPKYV
GVKSLKLAVGLRNVPARSSRGLFGAIAGFIEGGWSGLVAGWYGFQHSNDQGVGMAADRDS
TQKAIDKITSKVNNIVDKMNKQYEIIDHEFSEVETRLNMINNKIDDQIQDIWAYNAELLV
LLENQKTLDEHDANVNNLYNKVKRALGSNAVEDGKGCFELYHKCDDQCMETIRNGTYNRR
KYKEESNLERQKIEGVKLESEGTYKILTIYSTVASSL
>gi|157378687|gb|ABV46651.1| hemagglutinin [Influenza A virus (A/silky chicken/Shantou/999/2004(H9N2))]
METIPLMTILLMVTAINADKICIGYQSTNSTETVDTLTETNVPVTQAKELLHTEHNGMLC
ATNLGHPLILDTCTIEGLIYGNPSCDLLLGGREWSYIVERPSAVNGMCYPGNVENLEELR
LLFSSASSYQRVQIFPDTIWNVTYSGTSSACSNSFYRSMRWLTQKDNTYPVQDAQYTNNR
GKSILFMWGINHPPTDTVQTNLYTRTDTTTSVTTEDINRAFKPVIGPRPLVNGLQGRIDY
YWSVLKPGQTLRVRSNGNLIAPWYGHILSGESHGRILKSDLNSGNCVVQCQTERGGLNTT
LPFHNVSKYAFGNCPKYVGVKSLKLAVGMRNVPARSSRGLFGAIAGFIEGGWPGLVAGWY
GFQHSNDQGVGMAADRDSTQKAIDKITSKVNNIVDKMNKQYEIIDHEFSEIETRLNMINN
KIDDQIQDIWAYNAELLVLLENQKTLDEHDANVNNLYNKVKRALGSNAMEDGKGCFELYH
KCDDQCMETIRNGTYNRGKYKEESRLERQKIEGVKLESEGTYKILTIYSTVASSL
>gi|157378668|gb|ABV46640.1| hemagglutinin [Influenza A virus (A/silky chicken/Shantou/473/2004(H9N2))]
METIPLMTILLMVTAINADKICIGYQSTNSTETVDTLTETNVPVTQAKELLHTEHNGMLC
ATNLGHPLILDTCTIEGLIYGNPSCDLLLGGREWSYIVERPSAVNGMCYPGNVENLEELR
LLFSSASSYQRVQIFPDTIWNVTYSGTSSACSNSFYRSMRWLTQKDNTYPVQDAQYTNNR
GKSILFMWGINHPPTDTVQTNLYTRTDTTTSVTTEDINRAFKPVIGPRPLVNGLQGRIDY
YWSVLKPGQTLRVRSNGNLIAPWYGHILSGESHGRILKSDLNSGNCVVQCQTERGGLNTT
LPFHNVSKYAFGNCPKYVGVKSLKLAVGMRNVPARSSRGLFGAIAGFIEGGWPGLVAGWY
GFQHSNDQGVGMAADRDSTQKAIDKITSKVNNIVDKMNKQYEIIDHEFSEIETRLNMINN
KIDDQIQDIWAYNAELLVLLENQKTLDEHDANVNNLYNKVKRALGSNAMEDGKGCFELYH
KCDDQCMETIRNGTYNRGKYKEESRLERQKIEGVKLESEGTYKILTIYSTVASSL
>gi|157378630|gb|ABV46618.1| hemagglutinin [Influenza A virus (A/chicken/Shantou/99/2004(H9N2))]
DKICIGYQSTNSTETVDTLTENNVPVTHAKELLHAEHNGMLCATNLGHPLILDTCTIEGL
IYGNPSCDLLLGGREWSYIVERPSAVNGLCYPGNVENLEELRSLFSSASSYQRIQIFPDT
IWNVSYSGTSKACSDSFYRSMRWLTQKNNAYPVQDAQYTNNRGKNILFMWGINHPPTDTA
QTNLYTRTDTTTSVATEDINRTFKPLIGPRPLVNGLQGRIDYYWSVLKPGQTLRVRSNGN
LIAPWYGHILSGESHGRILKTDLKSGNCAVQCQTEKGGLNTTLPFQNVSKYAFGNCPKYV
GVKSLKLAVGLRNVPARSSRGLFGAIAGFIEGGWSGLVAGWYGFQHSNDQGVGMAADRDS
TQKAIDKITSKVNNIVDKMNKQYEIIDHEFSEIENRLNMINNKIDDQIQDIWAYNAELLV
LLENQKTLDEHDANVNNLYNRVKRALGSNAVEDGKGCFELYHKCDDQCMETIRNGTYNRR
KYKEESKLERQKIEGVKLESEGTYKILTIYSTVASSL
>gi|157378611|gb|ABV46607.1| hemagglutinin [Influenza A virus (A/chicken/Shantou/4617/2003(H9N2))]
METLSLITILLVVTVSNADKICIGYQSTNSTETVDTLTENNVPVTHAKELLHTEHNGMLC
ATNLGHPLILDTCTIEGLIYGNPSCDLLLGGREWSYIVERPSAVNGLCYPGNVENLEELR
SLFSSASSYQRIQIFPDTIWNVSYSGTSKACSDSFYRSMRWLTQKNNAYPVQDAQYTNNR
GKNILFMWGINHPPTDTAQTNLYTRTDTTTSVATEDINRTFKPLIGPRPLVNGLQGRIDY
YWSVLKPGQTLRVRSNGNLIAPWYGHILSGESHGRILKTDLKSGNCAVQCQTEKGGLNTT
LPFQNVSKYAFGNCPKYVGVKSLKLAVGLRNVPARSSRGLFGAIAGFIEGGWSGLVAGWY
GFQHSNDQGVGMAADRDSTQKAIDKITSKVNNIVDKMNKQYEIIDHEFSEVENRLNMINN
KIDDQIQDIWAYNAELLVLLENQKTLDEHDANVNNLYNRVKRALGSNAVEDGKGCFELYH
KCDDQCMETIRNGTYNRRKYKEESKLERQKIEGVKLESEGTYKILTIYSTVASSL
>gi|157378592|gb|ABV46596.1| hemagglutinin [Influenza A virus (A/silky chicken/Shantou/4600/2003(H9N2))]
METLSLITILLVVTVSNADKICIGYQSTNSTETVDTLTENNVPVTHAKELLHTEHNGMLC
ATNLGHPLILDTCTIEGLIYGNPSCDLLLGGREWSYIVERPSAVNGLCYPGNVENLEELR
SLFSSASSYQRIQIFPDTIWNVSYSGTSKACSDSFYRSMRWLTQKNNAYPVQDAQYTNNR
GKNILFMWGINHPPTDTAQTNLYTRTDTTTSVATEDINRTFKPLIGPRPLVNGLQGRIDY
YWSVLKPGQTLRVRSNGNLIAPWYGHILSGESHGRILKTDLKSGNCAVQCQTEKGGLNTT
LPFQNVSKYAFGNCPKYVGVKSLKLAVGLRNVPARSSRGLFGAIAGFIEGGWSGLVAGWY
GFQHSNDQGVGMAADRDSTQKAIDKITSKVNNIVDKMNKQYEIIDHEFSEVENRLNMINN
KIDDQIQDIWAYNAELLVLLENQKTLDEHDANVNNLYNRVKRALGSNAVEDGKGCFELYH
KCDDQCMETIRNGTYNRRKYKEESKLERQKIEGVKLESEGTYKILTIYSTVASSL
>gi|157378573|gb|ABV46529.1| hemagglutinin [Influenza A virus (A/chicken/Shantou/4435/2003(H9N2))]
DKICIGYQSTNSTETVDTLTENNVPVTHAKELLHTEHNGMLCATNLGHPLILDTCTIEGL
IYGNPSCDLLLGGREWSYIVERPSAVNGLCYPGNVENLEELRSLFSSASSYQRIQIFPDT
IWNVSYSGTSKACSDSFYRSMRWLTQKNNAYPVQDAQYTNNRGKNILFMWGINHPPTDTA
QTNLYTRTDTTTSVATEDINRTFKPLIGPRPLVNGLQGRIDYYWSVLKPGQTLRVRSNGN
LIAPWYGHILSGESHGRILKTDLKSGNCAVQCQTEKGGLNTTLPFQNVSKYAFGNCPKYV
GVKSLKLAVGLRNVPARSSRGLFGAIAGFIEGGWSGLVAGWYGFQHSNDQGVGMAADRDS
TQKAIDKITSKVNNIVDKMNKQYEIIDHEFSEVENRLNMINNKIDDQIQDIWAYNAELLV
LLENQKTLDEHDANVNNLYNRVKRALGSNAVEDGKGCFELYHKCDDQCMETIRNGTYNRR
KYKEESKLERQKIEGVKLESEGTYKILTIYSTVASSL
>gi|157378554|gb|ABV46518.1| hemagglutinin [Influenza A virus (A/chicken/Shantou/4101/2003(H9N2))]
DKICIGYQSTNSTETVDTLTENNVPVTHAKELLHTEHNGMLCATDLGHPLILDTCTIEGL
IYGNPSCDLLLGGREWSYIVERPSAVNGLCYPGNVENLEELRSLFSSASSYQRIQIFPDT
IWNVSYSGTSKACSDSFYRSMRWLTQKNNAYPIQDAQYTNNQGKNILFMWGINHPPTDTA
QTNLYTRTDTTTSVATEDINRTFKPLIGPRPLVNGLQGRIDYYWSVLKPGQTLRVRSNGN
LIAPWYGHILSGESHGRILKTDLKSGNCAVQCQTEKGGLNTTLPFQNVSKYAFGNCPKYV
GVKSLKLAVGLRNVPARSSRGLFGAIAGFIEGGWSGLVAGWYGFQHSNDQGVGMAADRDS
TQKAIDKITSKVNNIVDKMNKQYEIIDHEFSEVETRLNMINNKIDDQIQDIWAYNAELLV
LLENQKTLDEHDANVNNLYNKVKRALGSNAVEDGKGCFELYHKCDDQCMETIRNGTYNRR
KYKEESNLERQKIEGVKLESEGTYKILTIYSTVASSL
>gi|157378535|gb|ABV46507.1| hemagglutinin [Influenza A virus (A/chicken/Shantou/3341/2003(H9N2))]
DKICIGYQSTNSTETVDTLTENNVPVTHAKELLHTEHNGMLCATNLGHPLILDTCTIEGL
IYGNPSCDLLLGGREWSYIVERPSAVNGLCYPGNVENLEELRSLFSSASSYQRIQIFPDT
IWNVSYSGTSKACSDSFYKSMRWLTQKNNAYPVQDAQYTNNRGKNILFMWGINHPPTDTA
QTNLYTRTDTTTSVATEDINRTFKPLIGPRPLVNGLQGRIDYYWSVLKPGQTLRVRSNGN
LIAPWYGHILSGKSHGRILKTDLKSGNCAVQCQTEKGGLNTTLPFQNVSKYAFGNCPKYV
GVKSLKLAVGLRNVPARSSRGLFGAIAGFIEGGWSGLVAGWYGFQHSNDQGVGMAADRDS
TQKAIDKITSKVNNIVDKMNKQYEIIDHEFSEVENRLNMINNKIDDQIQDIWAYNAELLV
LLENQKTLDEHDANVNNLYNRVKRALGSNAVEDGKGCFELYHKCDDQCMETIRNGTYNRR
KYKEESKLERQKIEGVKLESEGTYKILTIYSTVASSL
>gi|157378516|gb|ABV46493.1| hemagglutinin [Influenza A virus (A/chicken/Shantou/3040/2003(H9N2))]
METLSLITILLVVTVSNADKICIGYQSTNSTETVDTLTENNVPVTHAKELLHTEHNGMLC
ATNLGHPLILDTCTIEGLIYGNPSCDLLLGGREWSYIVERPSAVNGLCYPGNVENLEELR
SLFSSASSYQRIQIFPDTIWNVSYSGTSKACSDSFYRSMRWLTQKNNAYPVQDAQYTNNR
GKNILFMWGINHPPTDTAQTNLYTRTDTTTSVATEDINRTFKPLIGPRPLVNGLQGRIDY
YWSVLKPGQTLRVRSNGNLIAPWYGHILSGESHGRILKTDLKSGNCAVQCQTEKGGLNTT
LPFQNVSKYAFGNCPKYVGVKSLKLAIGLRNVPARSIRGLFGAIAGFIEGGWSGLVAGWY
GFQHSNDQGVGMAADRDSTQKAIDKITSKVNNIVDKMNKQYEIIDHEFSEVENRLNMINN
KIDDQIQDIWAYNAELLVLLENQKTLDEHDANVNNLYNRVKRALGSNAVEDGKGCFELYH
KCDDQCMETIRNGTYNRRKYKEESKLERQKIEGVKLESEGTYKILTIYSTVASSL
>gi|157378497|gb|ABV46481.1| hemagglutinin [Influenza A virus (A/chicken/Shantou/2686/2003(H9N2))]
DKICIGYQSTNSTETVDTLTENNVPVTHAKELLHTEHNGMLCATNLGHPLILDTCTIEGL
IYGNPSCDLLLGGREWSYIVERPSAVNGLCYPGNVENLEELRSLFSSARSYQRIQIFPDT
IWNVSYSGTSKACSDSFYRSMRWLTQKNNAYPVQDAQYTNNRGKHILFMWGINHPPTDTA
QTNLYTRTDTTTSVATEDINRTFKPLIGPRPLVNGLQGRIDYYWSVLKPGQTLRVRSNGN
LIAPWYGHILSGESHGRILKTDLKSGNCAVQCQTEKGGLNTTLPFQNVSKYAFGNCPKYV
GVKSLKLAVGLRNVPARSSRGLFGAIAGFIEGGWSGLVAGWYGFQHSNDQGVGMAADRDS
TQKAIDKITSKVNNIVDKMNKQYEIIDHEFSEVETRLNMINNKIDDQIQDIWAYNAELLV
LLENQKTLDEHDANVNNLYNKVKRALGSNAIEDGKGCFELYHKCDDQCMETIRNGTYNRK
KYKEESKLERQKIEGVKLESEGTYKILTIYSTVASSL
>gi|157378478|gb|ABV46470.1| hemagglutinin [Influenza A virus (A/chicken/Shantou/1689/2003(H9N2))]
METLSLITILLVVTVSNADKICIGYQSTNSTETVDTLTENNVPVTHAKELLHTEHNGMLC
ATNLGHPLILDTCTIEGLIYGNPSCDLLLGGREWSYIVERPSAVNGLCYPGNVENLEELR
SLFSSASSYQRIQIFPDTIWNVSYSGTSKACSDSFYRSMRWLTQKSNAYPVQDAQYTNNR
GKNILFMWGINHPPTDTAQTNLYTRTDTTTSVATEDINRTFKPLIGPRPLVNGLQGRINY
YWSVLKPGQTLRVRSNGNLIAPWYGHILSGESHGRILKTDLKSGNCAVQCQTEKGGLNTT
LPFQNVSKYAFGNCPKYVGVKSLKLAVGLRNVPARSSRGLFGAIAGFIEGGWSGLVAGWY
GFQHSNDQGVGMAADRDSTQKAIDKITSKVNNIVDKMNKQYEIIDHEFSEVENRLNMINN
KIDDQIQDIWAYNAELLVLLENQKTLDEHDANVNNLYNRVKRALGSNAVEDGKGCFELYH
KCDNQCMETIRNGTYNRRKYKEESKLEKQKIEGIKLESEGTYKILTIYSTVASSL
>gi|157378459|gb|ABV46459.1| hemagglutinin [Influenza A virus (A/chicken/Shantou/1404/2003(H9N2))]
DKICIGYQSTNSTETVDTLTENNVPVTHAKELLHTEHNGMLCATNLGHPLILDTCTIEGL
IYGNPSCDLLLGGREWSYIVERPSAINGLCYPGNVENLEELRSLFSSARSYQRIQIFPDT
IWNVSYSGTSKACSDSFYRSMRWLTQKNNAYPVQDAQYTNNRGKNILFMWGINHPPTDTA
QTNLYTRTDTTTSVATEDINRTFKPLIGPRPLVNGLQGRIDYYWAVLKPGQTLRVRSNGN
LIAPWYGHILSGESHGRILKTDLNSGNCVVQCQTEKGGLNTTLPFHNVSKYAFGNCPKYV
GVKSLKLAIGLRNLPTRSSRGLFGAIAGFIEGGWSGLVAGWYGFQHSNDQGTGMAADRDS
TQKAIDKITSKVNNIVDKMNKQYEIIDHEFSEVETRLNMINNKIDDQIQDIWAYNAELLV
LLENQKTLDEHDANVNNLYNKMKRALGSNAVEDGKGCFELYHKCDDQCMETIRNGTYNRR
KYKEESRLERQKIEGVKLESEGTYKILTIYSTVASSL
>gi|157378421|gb|ABV46437.1| hemagglutinin [Influenza A virus (A/chicken/Shantou/944/2003(H9N2))]
DKICIGYQSTNSTETVDTLTENNVPVTHAKELLHTEHNGMLCATNLGHPLILDTCTIEGL
IYGNPSCDLLLGGREWSYIVERPSAVNGLCYPGNVEYLEELRSLFSSASSYQRIQIFPDT
IWNVSYSGTSKACSDSFYRSMRWLTQKNNAYPVQDAQYTNNRGKNILFMWGINHPPTDTA
QTNLYTRTDTTTSVATEDINRTFKPLIGPRPLVNGLQGRIDYYWSVLKPGQTLRVRSNGN
LIAPWYGHILSGESHGRILKTDLKSGNCAVQCQTEKGGLNTTLPFQNVSKYAFGNCPKYV
GVKSLKLAVGLRNVPARSSRGLFGAIAGFIEGGWSGLVAGWYGFQHSNDQGVGMAADRDS
TQKAIDKITSKVNNIVDKMNKQYEIIDHEFSEVENRLNMINNKIDDQIQDIWAYNAELLV
LLENQKTLDEHDANVNNLYNRVKRALGSNAVEDGKGCFELYHKCDDQCMETIRNGTYNRR
KYKEESKLERQKIEGVKLESEGTYKILTIYSTVASSL
>gi|157378402|gb|ABV46426.1| hemagglutinin [Influenza A virus (A/chicken/Shantou/69/2003(H9N2))]
DKICIGYQSTNSTETVDTLTENNVPVTHAKELLHTEHNGMLCATNLGHPLILDTCTIEGL
IYGNPSCDLLLEGRKWSYIVERPSAVNGLCYPGNVENLEELRTLFSSASSYQRIQIFPDT
IWNVSYSGTSKACSDSFYRSMRWLTQKNNAYPIQDAQYTNNRGKNILFMWGINHPPTDTA
QTNLYTRTDTTTSVATEDINRTFKPLIGPRPLVYGLQGRIDYYWSVLKPGQTLRVRSNGN
LIAPWYGHILSGESHGRILKTDLKSGNCAVQCQTERGGLNTTLPFQNVSKYAFGNCPKYV
GVKSLKLAVGLRNVPARSSRGLFGAIAGFIEGGWSGLVAGWYGFQHSNDQGVGMAADRDS
TQKAIDKITSKVNNIVDKMNKQYEIIDHEFSEVETRLNMINNKIDDQIQDIWAYNAELLV
LLENQKTLDEHDANVNNLYNKVKRALGSNAVEDGKGCFELYHKCDDQCMETIRNGTYNRR
KYKEESKLERQKIEGVKLESEGTYKILTIYSTVASSL
>gi|157378383|gb|ABV46415.1| hemagglutinin [Influenza A virus (A/chicken/Shantou/4608/2002(H9N2))]
METLSLITILLVVTVSNADKICIGYQSTNSTETVDTLTENNVPVTHAKELLHTEHNGMLC
ATNLGHPLILDTCTIEGLIYGNPSCDLLLGGREWSYIVERPSAVNGLCYPGNVENLEELR
SLFSSASSYQRIQIFPDTIWNVSYSGTSKACSDSFYRSMRWLTQKNNAYPVQDAQYTNNR
EKNILFMWGINHPPTDTAQTNLYTRTDTTTSVATEDINRTFKPLIGPRPLVNGLQGRIDY
YWSVLKPGQTLRVRSNGNLIAPWYGHILSGESHGRILKTDLKSGNCAVQCQTEKGGLNTT
LPFQNVSKYAFGNCPKYVGVKSLKLAVGLRNVPARSSRGLFGAIAGFIEGGWSGLVAGWY
GFQHSNDQGVGMAADRDSTQKAIDKITSKVNNIVDKMNKQYEIIDHEFSEVENRLNMINN
KIDDQIQDIWAYNAELLVLLENQKTLDEHDANVNNLYNRVKRALGSNAVEDGKGCFELYH
KCDDQCMETIRNGTYNRRKYKEESKLERQKIEGVKLESEGTYKILTIYSTVASSL
>gi|157378364|gb|ABV46404.1| hemagglutinin [Influenza A virus (A/chicken/Shantou/4342/2002(H9N2))]
SLITILLVVTVSNADKICIGYQSTNSTETVDTLTENNVPVTHAKELLHTEHNGMLCATNL
GHPLILDTCTIEGLIYGNPSCDLLLGGRTWSYIVERPSAVNGLCYPGNVENLEELRTLFS
SASSYQRIQIFPDTIWNVSYSGTSKACSDSFYRSMRWLTQKNNAYPIQDAQYTNNRGKNI
LFMWGINHPPTDTVQTNLYTRTDTTTSVATEDINRTFKPLIGPRPLVNGLQGRIDYYWSV
LKPGQTLRVRSNGNLIAPWYGHILSGESHGRILKTDLKSGNCAVQCQTERGGLNTTLPFQ
NVSKYAFGNCPKYVGVKSLKLAVGLRNVPARSSRGLFGAIAGFIEGGWSGLVAGWYGFQH
SNDQGVGMAADRDSTQKAIDKITSKVNNIVDKMNKQYEIIDHEFSEVETRLNMINNKIDD
QIQDIWAYNAELLVLLENQKTLDEHDANVNNLYNKVKRALGSNAVEDGKGCFELYHKCDD
QCMETIRNGTYNRRKYKEESKLERQKIEGVKLESEGTYKILTIYSTVASSL
>gi|157378345|gb|ABV46393.1| hemagglutinin [Influenza A virus (A/chicken/Shantou/4144/2002(H9N2))]
METLSLITILLVVTVSNADKICIGYQSTNSTETVDTLTENNVPVTHAKELLHTEHNGMLC
ATNLGHPLILDTCTIEGLIYGNPSCDLLLGGREWSYIVERPSAVNGLCYPGNVENLEELR
SLFSSASSYQRIQIFPDTIWNVSYSGTSKACSDSFYRSMRWLTQKNNAYPVQDAQYTNNR
GKNILFMWGINHPPTDTAQTNLYTRTDTTTSVATEDINRTFKPLIGPRPLVNGLQGRIDY
YWSVLKPGQTLRVRSNGNLIAPWYGHILSGESHGRILKTDLKSDNCAVQCQTEKGGLNTT
LPFQNVSKYAFGNCPKYVGVKSLKLAVGLRNVPARSSRGLFGAIAGFIEGGWSGLVAGWY
GFQHSNDQGVGMAADRDSTQKAIDKITSKVNNIVDKMNKQYEIIDHEFSEVENRLNMINN
KIDDQIQDIWAYNAELLVLLENQKTLDEHDANVNNLYNRVKRALGSNAVEDGKGCFELYH
KCDDQCMETIRNGTYNRRKYKEESKLERQKIEGVKLESEGTYKILTI
>gi|157378326|gb|ABV46382.1| hemagglutinin [Influenza A virus (A/chicken/Shantou/2204/2002(H9N2))]
DKICIGYQSTNSTETVDTLTENNVPVTHAKELLHTEHNGMLCATNLGHPSYLDTCTSEGL
IYGNLSCDLLLGGRKWSYIVERPSAVNGLCYPGNVENLEELRTLFSSASSYQRIQIFPDT
IWNVSYSGTSKACSDSFYRSMRWLTQKNNAYPIQDAQYTNNRGKNILFMWGINHPPTDTA
QTNLYTRTDTTTSVATEDINRTFKPLIGPRPLVNGLQGRIDYNWSVLKPGQTLRVRSNGN
LIAPWYGHILSGESHGRILKTDLKSGNCAVQCQTERGGLNTTLPFQNVSKYAFGNCPKYV
GVKSLKLAVGLRNVPARSSRGLFGAIAGFIEGGWSGLVAGWYGFQHSNDQGVGMAADRDS
TQKAIDKITSKVNNIVDKMNKQYEIIDHEFSEVETRLNMINNKIDDQIQDIWAYNAELLV
LLENQKTLDEHDANVNNLYNKVKRALGSNAVEDGKGCFELYHKCDDQCMETIRNGTYNRR
KYKEESKLERQKIEG
>gi|157378307|gb|ABV46371.1| hemagglutinin [Influenza A virus (A/chicken/Shantou/526/2002(H9N2))]
DKICIGYQSTNSTETVDTLTENNVPVTHAKELLHTEHNGMLCATNLGHPLILDTCTIEGL
IYGNPSCDLLLGGREWSYIVERPSAVNGLCYPGNVENLEELRSLFSSASSYQRIQIFPDT
IWNVSYSGTSKACSDSFYRSMRWLTQKNNAYPIQDAQYTNNRGKNILFMWGINHPPTDTA
QTNLYTRTDTTTSVATEDINRTFKPLIGPRPLVNGLQGRIDYYWSVLKPGQTLRVRSNGN
LIAPWYGHILSGESHGRILKTDLKSGNCAVQCQTEKGGLNTTLPFQNVSKYAFGNCPKYV
GVKSLKLAVGLRNVPARSSRGLFGAIAGFIEGGWSGLVAGWYGFQHSNDQGVGMAADRDS
TQKAIDKITSKVNNIVDKMNKQYEIIDHEFSEVENRLNMINNKIDDQIQDIWAYNAELLV
LLENQKTLDEHDANVNNLYNKVKRALGSNAVEDGKGCFELYHKCDDQCMETIRNGTYNRR
KYKEESKLERQKIEGVKLESEGTYKILTIYSTVASSL
>gi|157378288|gb|ABV46360.1| hemagglutinin [Influenza A virus (A/chicken/Shantou/439/2002(H9N2))]
DKICIGYQSTNSTETVDTLTENNVPVTHAKELLHTEHNGMLCATNLGHPLILDTCTIEGL
IYGNPSCDLLLGGREWSYIVERPSAVNGLCYPGNVENLEELRSLFSSASSYQRIQIFPDT
IWNVSYSGTSKACSDSFYRSMRWLTQKNNAYPIQDAQYTNNRGKNILFMWGINHPPTDTV
QTNLYTRTDTTTSVATEDINRTFKPLIGPRPLVNGLQGRIDYYWSVLKPGQTLRVRSNGN
LIAPWYGHILSEESHGRILKTDLKSGNCEVQCQTEKGGLNTTLPFQNVSKYAFGNCPKYV
GVKSLKLAVGLRNVPARSSRGLFGAIAGFIEGGWSGLVAGWYGFQHSNDQGVGMAADRDS
TQKAIDKITSKVNNIVDKMNKQYEIIDHEFSEVENRLNMINNKIDDQIQDIWAYNAELLV
LLENQKTLDEHDANVNNLYNKVKRALGSNAVEDGKGCFELYHKCDDQCMETIRNGTYNRR
KYKEESKLERQKIEGVKLESEGTY
>gi|157378269|gb|ABV46349.1| hemagglutinin [Influenza A virus (A/chicken/Shantou/4/2002(H9N2))]
DKICIGYQSTNSTETVDTLTENNVPVTHAKELLHTEHNGMLCATNLGHPLILDTCTIEGL
IYGNPSCDLLLGGREWSYIVERPSAVNGLCYPGNVENLEELRSLFSSASSYQRIQIFPDT
IWNVSYSGTSKACSDSFYRSMRWLTQKNNAYPIQDAQYTNNRGKNILFMWGINHPPTDTA
QTNLYTRTDTTTSVATEDINRTFKPLIGPRPLVNGLQGRIDYYWSVLKPGQTLRVRSNGN
LIAPWYGHILSGESHGRILKTDLKSGNCAVQCQTEKGGLNTTLPFQNVSKYAFGNCPKYV
GVKSLKLAVGLRNVPARSSRGLFGAIAGFIEGGWSGLVAGWYGFQHSNDQGVGMAADRDS
TQKAIDKITSKVNNIVDKMNKQYEIIDHEFSEVENRLNMINNKIDDQIQDIWAYNAELLV
LLENQKTLDEHDANVNNLYNKVKRALGSNAVEDGKGCFELYHKCDDQCMETIRNGTYNRR
KYKEESKLERQKIEGVKLESEGTYK
>gi|157378250|gb|ABV46338.1| hemagglutinin [Influenza A virus (A/chicken/Shantou/5714/2001(H9N2))]
METLSLTTILLVVTVSNADKICIGYQSTNSTETVDTLTENNVPVTHAKELLHTEHNGMLC
ATNLGHPLILDTCTIEGLIYGNPSCDLLLGGREWSYIVERPSAVNGLCYPGNVENIEELR
SLFSSASSYQRIQIFPDTIWNVSYSGTSKACSDSFYRSMRWLTQKNNAYPIQDAQYTNNR
GKNILFMWGINHPPTDTAQTNLYTRTDTTTSVATEDINRTFKPLIGPRPLVNGLQGRIDY
YWSVLKPGQTLRVRSNGNLIAPWYGHILSGESHGRILKTDLKSGNCAVQCQTEKGGLNTT
LPFQNVSKYAFGNCPKYVGVKSLKLAVGLRNVPARSSRGLFGAIAGFIEGGWSGLVAGWY
GFQHSNDQGVGMAADRDSTQKAIDKITSKVNNIVDKMNKQYEIIDHEFSEVETRLNMINN
KIDDQIQDIWAYNAELLVLLENQKTLDEHDANVNNLYNKVKRALGSNAVEDGKGCFELYH
KCDDQCMETIRNGTYNRRKYKEESKLERQKIEGVKLESEGTYKILTIYSTVASSL
>gi|41059075|gb|AAR98872.1| hemagglutinin [Influenza A virus (A/chicken/Mudanjiang/0823/2000(H9N2))]
MEAVSLITILLVVTASNADKICISYQSTNSTETVDTLTENNVPVTHAKELLHTEHNGMLC
ATNLGHPLILDTCTIEGLIYGNPSCDLLLGGGEWSYIVERPSAVNGMCYPGNVENLEELR
SLFSSASSYQRIQIFPDTIWNVSYSGTSNACSDSFYRSMRWLTQKNNDYPIQDAQYTNNR
GKSILFMWGINHPPTDTTQTNLYTRTDTTTSVTTEDINRTFKPVIGPRPLVNGQQGRIDY
YWSVLKPGQTLRVRSNGNLIAPWYGHILSGESHGRILKTDLYSGNCVVQCQTERGGLNTT
LPFHNVSKYAFGNCPKYVGVKSLKLAVGLRNVPARSSRGLFGAIAGFIEGGWSGLVAGWY
EFQHSNDQGVGMAADRDSTQKAIDKITSKVNNIVDKMNKQYEIIDHEFSEVETRLNMIND
KIDDRIQDIWAYNAELLVLLENQKTLDEHDANVNNLYNKVKRALGSNAMEDGKGCFELYH
KCDDQCMETIRNGTYNRRKYKEESRLERQKIEGVKLESEGTYKILTIYSTVASSLVIAMG
FAAFLFWAMSNGSCRCNICI
>gi|218848529|gb|ACL11939.1| hemagglutinin [Influenza A virus (A/chicken/Henan/L3/2008(H9N2))]
MVAVSLITMLLMVTVSNADKICIGYQSTNSTETVDTLTENNVPVTHAKELLHTEHNGMLC
ATNLGHPLILDTCTIEGLIYGNPSCDLLLGGREWSYIVERPSAVNGLCYPGNVENLEELR
SLFSSASSYQRIQIFPDTIWNVSYSGTSKACSDSFYRSMRWLTQKNNAYPIQDAQYTNNQ
EKNILFMWGINHPPTDTVQTNLYTRTDTTTSVATEEINRTFKPLIGPRPLVNGFQGRIEY
YWSVLKPGQTLRIMSNGNLIAPWYGHILSGESHGRILKTDLKRGSCTVQCQTEKGGLNTT
LPFQNVSKYAFGNCSKYIGIESLKLAVGLRNVPSKSSRGLFGAIAGFIEGGWSG
>gi|195957867|gb|ACG59785.1| hemagglutinin [Influenza A virus (A/chicken/Jiangsu/L2/2005(H9N2))]
MEVVSLITILLAVTVSNADKICIGYQSTNSTETVDTLTENNVPVTHAKELLHTEHNGMLC
ATNLGHPLILDTCTIEGLIYGNPSCDLLLGGREWSYIVERPSAVNGMCYPGNVENLEELR
SLFSSASSYQRIQIFPDTIWNVSYSGTSKACSDSFYRSMRWLTQKNNAYPIQDAQYTNNR
GKSILFMWGINHPPTDTAQTNLYTRTDTTTSVATEDINRTFKPLIGPRPLVNGQQGRIDY
YWSVLKPGQTLRIRSNGNLIAPWYGHILSGESHGRILKTDLKSGNCVVQCQTERGGLNTT
LPFHNVSKYAFGNCPKYVGVKSLKLAVGLRNVPARSSRGLFGAIAGFIEGGWS
>gi|195957865|gb|ACG59784.1| hemagglutinin [Influenza A virus (A/chicken/Tianjin/B1/2004(H9N2))]
MEVVSLITILLVVTVSNADKICIGYQSTNSTETVDTLTENNVPVTHAKELLHTEHNGMLC
ATNLGHPLILDTCTIEGLIYGNPSCDLLLGGREWSYIVERPSAVNGLCYPGNVENLEELR
SLFSSASSYQRIQIFPDTIWNVSYSGTSKACSDSFYRSMRWLTQKNNAYPIQDAQYTNNR
GKNILFMWGINHPPTDTTQTDLYTRTDTTTSVATEDINRTFKPLIGPRPLVNGQQGRIDY
YWSVLKPGQTLRVRSNGNLIAPWYGHILSGESHGRILKTDLNSGNCVVQCQTERGGLNTT
LPFHNVSKYAFGNCPKYVGVKSLKLAVGLRNVPARSSRGLFGAIAGFIEGGWSG
>gi|195957863|gb|ACG59783.1| hemagglutinin [Influenza A virus (A/chicken/Jiangsu/L1/2004(H9N2))]
MEAVSLITILLVVTVSNADKICIGYQSTNSTETVDTLTENNVPVTHAKELLHTEHNGMLC
ATNLGHPLILDTCTIEGLIYGNPSCDLLLGGREWSYIVERPSAVNGMCYPGKVENLEELR
SLFSSASSYQRIQIFPDTIWNVSYSGTSKACSDSFYRSMRWLTQKNNAYPIQDAQYTNNR
EKSILFMWGINHPPTDTAQTNLYTRTDTTTSVATEDINRTFKPLIGPRPLVNGQQGRIDY
YWSVLKPGQTLRIRSNGNLIAPWYGHILSGESHGRILKTDLKSGNCVVQCQTERGGLNTT
LPFHNVSKYAFGNCPKYVGVKSLKLAVGLRNVPARSSRGLFGAIAGFIEGGWSG
>gi|195957861|gb|ACG59782.1| hemagglutinin [Influenza A virus (A/chicken/Henan/L2/2008(H9N2))]
MEVVSLITILLVTTVSNADKICIGYQSTNSTETVDTLTENNVPVTHAKELLHTGHNGMLC
ATNLGHPLILDTCTIEGLIYGNPSCDLLLGGREWSYIVERPSAVNGLCYPGNVENLEELR
SLFSSASSYQRIQIFPDTIWNVSYSGTSKACSDSFYRSMRWLTQKNNTYPIQDAQYTNNR
GKNILFMWGISHPPTDTVQTNLYTRTDTTTSVATEDINRTFKPLIGPRPFVNGQQGRIDY
YWSILKPGQTLRVRSNGNLIAPWYGHILSGESHGRILKTDLNNGNCVVQCQTEKGGLNTT
LPFQNVSKYAFGNCPKYVGVKSLKLAVGLRNVPARSSRGLFGAIAGFIEGGWSG
>gi|195957859|gb|ACG59781.1| hemagglutinin [Influenza A virus (A/chicken/Henan/L1/2008(H9N2))]
MEVVSLITILLVTTVSNADKICIGYQSTNSTETVDTLTENNVPVTHAKELLHTGHNGMLC
ATNLGHPLILDTCTIEGLIYGNPSCDLLLGGREWSYIVERPSAVNGLCYPGNVENLEELR
SLFSSASSYQRIQIFPDTIWNVSYSGTSKACSDSFYRSMRWLTQKNNTYPIQDAQYTNNR
GKNILFMWGISHPPTDTVQTNLYTRTDTTTSVATEDINRTFKPLIGPRPLVNGQQGRIDY
YWSILKPGQTLRVRSNGNLIAPWYGHILSGESHGRILKTDLNNGNCVVQCQTEKGGLNTT
LPFQNVSKYAFGNCPKYVGVKSLKLAVGLRNVPARSSRGLFGAIAGFIEGGWS
>gi|195957857|gb|ACG59780.1| hemagglutinin [Influenza A virus (A/chicken/Zibo/B1/2008(H9N2))]
METVSLITMLLVVTVSNADKICIGYQSTNSTETVDTLTENNVPVTHAKELLHTEHNGMLC
ATSLGHPLILDTCTIEGLIYGNSSCDLLLGGREWSYIVERPSAVNGLCYPGNVENLEELR
SLFSSASSYQRIQIFPDTIWNVSYSGTSKACSDSFYRSMRWLTQKNNAYPIQDAQYTNNQ
EKNILFMWGINHPPTDTTQTNLYTRTDTTTSVATEEINRTFKPLIGPRPLVNGSQGRIDY
YWSILKPGQTLRVRSNGNLIAPWYGRILSGESHGRILKTDLKRGSCTVQCQTEKGGLNTT
LPFQNVSKYAFGNCSKYIGIKSLKLAVGLRNVPSRSSRGLFGAIAGFIEGGWSG
>gi|195957855|gb|ACG59779.1| hemagglutinin [Influenza A virus (A/chicken/Zibo/L2/2008(H9N2))]
MEVVSLITILLVVTVSNADKICIGYQSTNSTETVDTLTENNVPVTHAKELLHTEHNGMLC
ATNLGHPLVLDTCNIEGLIYGNPSCDLLLGGREWSYIVERPSAVNGLCYPGNVENLEELR
SLFSSASSYQRIQIFPDTIWNVSYSGTSKACSDSFYRSMRWLTQKNNAYPIQDAQYTNNR
GKNILFMWGINHPPTDTAQTNLYTRTDTTTSVATEDINRTFKPLIGPRPLVNGLQGRIDY
YWSILKPGQTLRVRSNGNLIAPWYGHVLSGESHGRILKTDLNSGNCVVQCQTERGGLNTT
LPFQNVSKYAFGNCPKYVGVKSLKLAVGLRNVPARSSRGLFGAIAGFIEGGWSG
>gi|195957852|gb|ACG59778.1| hemagglutinin [Influenza A virus (A/chicken/Shandong/B4/2007(H9N2))]
MEVVSLITILLVVTVSNADKICIGYQSTNSTETVDTLTENNVPVTHAKELLHTEHNGMLC
ATNLGHPLILDTCNIEGLIYGNPSCDLLLGGREWSYIVERPSAVNGLCYPGNVENLEELR
SLFSSASSYQRVQIFPDTIWNVSYSGTSKACSDSFYRSMRWLTQKSNAYPIQDAQYTNNR
GKNILFMWGINHPPTDTTQTNLYTRTDTTTSVATEDINRTFKPLIGPRPLVNGQQGRIDY
YWSILKPGQTLRVRSNGNLIAPWYGHILSGESHGRILKTDLNSGNCVVQCQTERGGLNTT
LPFQNVSKYAFGNCPKYVGVKSLKLAVGLRNVPARSSRGLFGAIAGFIEGGWSG
>gi|66733543|gb|AAY52518.1| hemagglutinin [Influenza A virus (A/chicken/Shenzhen/9/97(H9N2))]
MKAVPLITILLVVTASNADKICIGYQSTNSTETVDTLTENNVPVTHAKELLHTEHNGMLC
ATNLGRPLILDTCTIEGLIYGNPSCDLLLGGREWSYIVERPSAVNGMCYPGNVENLEELR
SLFSSASSYQRIQIFPDAIWNVSYSGTSKACSDSFYRSMRWLTQKNNAYPIQDAQYTNNR
GKSILFMWGINHPPTDTVQTNLYTRTDTTTSVATEDINRTFKPVIGPRPLVNGQQGRIDY
YWSVLKPGQTLRVRSNGNLIAPWYGHILSGESHGRILKTDLNSGSCVVQCQTERGGLNTT
LPFHNVSKYAFGNCPKYVGVKSLKLAVGLRNVPARSSRGLFGAIAGFIEGGWSGLVAGWY
GFQHSNDQGVGIAADRDSTQRAIDKITSKVNNIVDKMNKQYEIIDHEFSEVENRLNMINN
KIDDQIQDIWAYNAELLVLLENQKTLDEHDANVNNLYNKVKRALGSNAMEDGKGCFELYH
KCDDQCMETIRNGTYNRRKYKEESRLERQKIEGVKLESEGTYKILTIYSTVASSLVIAMG
FAAFLFWAMSNGSCRCNICI
>gi|66733541|gb|AAY52517.1| hemagglutinin [Influenza A virus (A/chicken/Shijiazhuang/2/98(H9N2))]
METISLITILLVVTASNADKICIGYQSTNSTETVDTLTESNVPVTHAKELLHTEHNGMLC
ATNLGHPLILKTCTIEGLIYGNPSCDLLLEGREWSYIVERPSAVNGMCYPGNVENLEELR
SLFSSASSYQRIQIFPDTIWNVSYSGTSRACSDSFYRSMRWLTKKDNAYPIQDAQYTNNR
GKSILFMWGINHPPTDTVQTELYTRTDTTTSVTTEDINRTFKPMIGPRPLVNGQQGRIDY
YWSVLKPGQTLRVRSNGNLIAPWYGHILSGESHGRILKTDLTNGNCVVQCQTERGGLNTT
LPFHNISKYAFGNCPKYVGVKSLKLAVGLRNVPARSSRGLFGAIAGFIEGGWSGLVAGWY
GFQHSNDQGVGIAADRDSTQRAIDKITSKVSNIVDKMNKQYEIIDHEFSEVETRLNMINN
KIDDQIQDIWAYNAELLVLLENQKTLDEHDANVNNLYNKVKRALGSNAMEDGKGCFELYH
KCDDQCMETIRNGTYNMRKYKEESKLERQKIEGVKLESEGTYKILTIYSTVASSLVIAMG
FAAFLFWAMSNGSCRCNICI
>gi|66733539|gb|AAY52516.1| hemagglutinin [Influenza A virus (A/chicken/Shanghai/10/01(H9N2))]
MEVVSLITILLAVTVSNADKICIGYQSTNSTETVDTLTENNVPVTHAKELLHTEHNGMLC
ATNLGHPLILDTCTIEGLIYGNPSCDLLLGGREWSYIVERPSAVNGMCYPGNVENLEELR
SLFSSASSYQRIQIFPDTIWNVSYSGTSKACSDSFYRSMRWLTQKNNAYPIQDAQYTNNR
GKSILFMWGINHPPTDTAQTNLYTRTDTTTSVATEDINRTFKPLIGPRPLVNGQQGRIDY
YWSVLKPGQTLRIRSNGNLIAPWYGHILSGESHGRILKTDLKSGNCVVQCQTERGGLNTT
LPFHNVSKYAFGNCPKYIGVKSLKLAVGLRNVPARSSRGLFGAIAGFIEGGWSGLVAGWY
GFQHSNDQGVGMAADRDSTQKAIDKITSKVNNIVDKMNKQYEIIDHEFSEVEARLNMINN
KIDDQIQDIWAYNAELLVLLENQKTLDEHDANVNNLYNKVKRALGSNAMEDGKGCFELYH
KCDDQCMETIRNGTYNRRKYKEESRLERQKIEGVKLESEGTYKILTIYSTVASSLVIAMG
FAAFLFWAMSNGSCRCNICI
>gi|66733537|gb|AAY52515.1| hemagglutinin [Influenza A virus (A/chicken/Shandong/7/96(H9N2))]
METTSLITILLLVTTSNADKICIGYQSTNSTETVDTLAENNVPVTHAKELLHTEHNGMLC
ATNLGHPLILDTCTIEGLIYGNPSCDLLLGGGEWSYIVERPSAVDGMCYPGNVENLEELR
SLFSSASSYQRIQIFPDTIWNVSYSGTSKACSDSFYRSMRWLTQKDNAYPIQDAQYTNNR
GKSILFMWGINHPPTDTAQTNLYTRTDTTTSVTTEYIDRTFKPVIGPRPLVNGQQGRIDY
YWSVLKPGQTLRVRSDGNLIAPWYGHILSGESHGRILKTDLNSGNCVVQCQTERGGLNTT
LPFQNVSKYAFGNCPKYVGVKSLKLAVGLRNVPARSSRGLFGAIAGFIEGGWSGLVAGWY
GFQYSNDQGVGIAADRDSTQEAIDKITSKVNNMVDKMNKQYEIIDHEFSEVETRLNMINN
KIDDQIQDIWAYNAELLVLLENQKTLDEHDANVNNLYNKVKRALGSNAMEDGKGCFELYH
KCDDQCMETIRNGTYNRRKYKEESRLERQKIEGVKLESEGTYKILTIYSTVASSLVVAMG
FAAFLFWAMSNGSCRCNICI
>gi|66733535|gb|AAY52514.1| hemagglutinin [Influenza A virus (A/chicken/Shandong/6/96(H9N2))]
METTSLITILLLVTTSNADKICIGYQSTNSTETVDTLAENNVPVTHAKELLHTEHNGMLC
ATNLGHPLILDTCTIEGLIYGNPSCDLLLGGGEWSYIVERPSAVNGMCYPGNVENLEELR
SLFSSASSYQRIQIFPDTIWNVSYSGTSKACSDSFYRSMRWLTQKDNAYPIQDAQYTNNR
GKSILFMWGINHPPTDTAQTNLYTRTDTTTSVTTEDIDRTFKPVIGPRPLVNGQQGRIDY
YWSVLKPGQTLRVRSDGNLIAPWYGHILSGESHGRILKTDLNSGNCVVQCQTERGGLNTT
LPFQNVSKYAFGNCPKYVGVKSLKLAVGLRNVPARSSRGLFGAIAGFIEGGWSGLVAGWY
GFQHSNDQGVGIAADRDSTQKAIDKITSKVNNMVDKMNKQYEIIDHEFSEVETRLNMINN
KIDDQIQDIWAYNAELLVLFENQKTLDEHDANVNNLYNKVKRALGSNAMEDGKGCFELYH
KCDDQCMETIRNGTYNRRKYKEESRLERQKIEGVKLESEGTYKILTIYSTVASSLVVAMG
FAAFLFWAMSNGSCRCNICI
>gi|66733533|gb|AAY52513.1| hemagglutinin [Influenza A virus (A/chicken/Ningxia/4/99(H9N2))]
MEVVSLMTILLVVTVSNADKICIGYQSTNSTETVDTLTENNVPVTHAKELLHTEHNGMLC
ATNLGHPLILDTCTIEGLIYGNPSCNLLLGGREWSYIVERPSAVNGLCYPGNVENLEELR
SLFSSASSYQRIQIFPDTIWNVSYSGTSKACSDSFYRSMRWLTQKDNAYPIQDAQYTNNR
GKNILFMWGINHPPTDTVQTNLYTRTDTTTSVATEDINRTFKPLIGPRPLVNGLQGRIDY
YWSVLRPGQTLRVRSNGNLIAPWYGHILSGESHGRILKTDLNSGNCVVQCQTERGGLNTT
LPFHNVSKYAFGNCPKYVGVKSLKLAVGLRNVPARSSRGLFGAIAGFIEGGWSGLVAGWY
GFQHSNDQGVGMAADRDSTQKAIDKITSKVNNIVDKMNKQYEIIDHEFSEVETRLNMINN
KIDDQIQDIWAYNAELLVLLENQKTLDEHDANVNNLYNKVKRALGSNAVEDGKGCFELYH
KCDDQCMETIRNGTYNRRKYKEESRLERQKIEGVKLESEGTYKILTIYSTVASSLVIAMG
FAAFLFWAMSNGSCRCNICI
>gi|66733527|gb|AAY52510.1| hemagglutinin [Influenza A virus (A/chicken/Jiangsu/1/00(H9N2))]
METVLLITILLVVTVSNADKICIGYQSTNSTETVDTLTENNVPVTHAKELLHTEHNGMLC
ATNLGHPLILDTCTIEGLIYGNPSCDLLLGGREWSYIVERPSAVNGLCYPGNVENLEELR
SLFSSASSYQRIQIFPDTIWNVSYSGTSKACSDSFYRNMRWLTQKNNAYPIQDAQYTNNR
GKNILFMWGINHPPTDTTQTNLYTRTDTTTSVATEDINRTFKPLIGPRPLVNGLQGRIDY
YWSVLKPGQTLRVRSNGNLIAPLYGHILSGESHGRILKTDLKSGNCAVQCQTERGGLNTT
LPFQNVSKYAFGNCPKYVGVKSLKLAVGLRNVPARSSRGLFGAIAGFIEGGWSGLVAGWY
GFQHSNDQGVGMAADRDSTQKAIDKITSKVNNIVDKMNKQYEIIDHEFSEVETRINMINN
KIDDQIQDIWAYNAELLVLLENQKTLDEHDANVNNLYNKVKRALGSNAVEDGKGCFELYH
KCDDQCMEIIRNGTYNRRKYKEESRLERQKIEGVKLESEGTYKILTIYSTVASSLVIAMG
FAAFLFWAMSNGSCRCNTCI
>gi|66733525|gb|AAY52509.1| hemagglutinin [Influenza A virus (A/chicken/Jilin/53/01(H9N2))]
MEVISLITILLVVTVSNADKICIGYQSTNSTETVDTLTENNVPVTHAKELLHTEHNGMLC
ATNLGHPLILDTCTIEGLIYGNPSCDLLLGGREWSYIVERPSAVNGLCYPGNVENLEELR
SLFSSASSYQRIQIFPDTIWNVSYSGTSKACSDSFYRSMRWLTQKNNAYPVQDAQYTNNR
GKNILFMWGINHPPTDTVQTNLYTRTDTTTSVATEDINRTFKPLIGPRPLVNGLQGRIDY
YWAVLKPGQTLRVRSNGNLIAPWYGHILSGESHGRILKTDLNSGNCVVQCQTERGGLNTT
LPFHNVSKYAFGNCPKYVGVKSLKLAVGLRNVPARSSRGLFGAIAGFIEGGWSGLVAGWY
GFQHSNDQGTGMAADRDSTQKAIDKITSKVNNIVDKMNKQYEIIDHEFSEVETRLNMINN
KIDDQIQDIWAYNAELLVLLENQKTLDEHDANVNNLYNKVKRALGSNAVEDGKGCFELYH
KCDDQCMETIRNGTYNRRKYKEESRLERQKIEGVKLESEGTYKILTIYSTVASSLVIAMG
FAAFLFWAMSNGSCRCNICI
>gi|66733523|gb|AAY52508.1| hemagglutinin [Influenza A virus (A/chicken/Henan/5/98(H9N2))]
MEVVSLITILLVGTVSNADKICIGYQSTNSTETVDTLTENNVPVTHAKELLHTEHNGMLC
ATNLGHPLILDTCTIEGLIYGNPSCDILLGGREWSYIVERPSAVNGLCYLGNVENLEELR
SLFSSASSYQRIQIFPDTIWNVSYSGTSKACSDSFYRSMRWLTQKNNAYPIQDAQYTNNR
GKNILFMWGINHPPTDTVQTNLYTRTDTTTSVATEDINRTFKPLIGPRPLVNGLQGRIDY
YWSVLKPGQTLRVRSNGNLIAPWYGHILSGESHGRILKTDLNSGNCVVQCQTERGGLNTT
LPFHNVSKYAFGNCPKYIGVKSLKLAVGLRNVPARSSRGLFGAIAGFIEGGWSGLVAGWY
GFQHSNDQGAGMAADRDSTQKAIDKITSKVNNIVDKMNKQYEIIDHEFSEVETRLNMINN
KIDDQIQDIWACNAELLVLLENQKTLDEHDANVNNLYNKVKRALGSNAVEDGKGCFELYH
KCDDQCMETIRNGTYSRRKYKEESRLERQKIEGVKLESEGTYKILTIYSTVASSLVIAMG
FAAFLFWAMSNGSCRCNICI
>gi|66733521|gb|AAY52507.1| hemagglutinin [Influenza A virus (A/chicken/Henan/43/02(H9N2))]
MEVVSLITILLVATVSNADKICIGYQSTNSTETVDTLTENNVPVTHAKELLHTEHNGMLC
ATNLGHPLILDTCTIEGLIYGNPSCDLLLGGREWSYIVERPSAVNGLCYPGNVENLEELR
SLFSSARSYQRIQIFPDTIWNVSYSGTSRACSDSFYRSMRWLTQKNNAYPVQDAQYTNNR
GKNILFMWGINHPPTDTAQTNLYTRTDTTTSVATEDINRTFKPLIGPRPLVNGLQGRIDY
YWAVLKPGQTLRVKSNGNLIAPWYGHILSGESHGRILKTDLNSGNCVVQCQTERGGLNTT
LPFHNVSKYAFGNCPKYVGVKSLKLAVGLRNVPARSSRGLFGAIAGFIEGGWSGLVAGWY
GFQHSNDQGTGMAADRDSTQKAIDKITSKVNNIVDKMNKQYEIIDHEFSEVETRLNMINN
KIDDQIQDIWAYNAELLVLLENQKTLDEHDANVNNLYNKVKRALGSNAVEDGKGCFELYH
KCDDQCMETIRNGTYNRRKYKEESRLERQKIEGVKLESEGTYKILTIYSTVASSLVIAMG
FAAFLFWAMSNGSCRCNICI
>gi|66733519|gb|AAY52506.1| hemagglutinin [Influenza A virus (A/chicken/Henan/26/00(H9N2))]
MEVVSLITILLVVTVSNADKICIGYQSTNSTETVDTLTENNVPVTHAKELLHTEHNGMLC
ATNLGHPLILDTCTIEGLIYGNPSCDLLLGGREWSYIVERPSAVNGLCYPGNVENLEELR
SLFSSASSYQRIQIFPDTIWNVSYSGTSKACSDSFYRSMRWLTQKSNAYPIQDAQYTNNR
GKNILFMWGINHPPTDTVQTNLYTRTDTTTSVATEDINRTFKPLIGPRPLVNGQQGRIDY
YWSILKPGQTLRVRSNGNLIAPWYGHILSGESHGRILKTDLNSGNCVVQCQTERGGLNTT
LPFQNVSKYAFGNCPKYVGVKSLKLAVGLRNVPARSSRGLFGAIAGFIEGGWSGLVAGWY
GFQHSNDQGVGMAADRDSTQKAIDKITSKVNNIVDKMNKQYEIIDHEFSEVETRLNMINN
KIDDQIQDIWAYNAELLVLLENQKTLDEHDANVNNLYNKVKRALGSNAVEDGKGCFELYH
KCDDQCMETIRNGTYNRRKYKEESRLERQKIEGVKLESEGTYKILTIYSTVASSLVIAMG
FAAFLFWAMSNGSCRCNICI
>gi|66733517|gb|AAY52505.1| hemagglutinin [Influenza A virus (A/chicken/Heilongjiang/48/01(H9N2))]
MEVVSLITILLVATVSNADKICIGYQSTNSTETVDTLTENNVPVTHAKELLHTEHNGMLC
ATNLGHPLILDTCTIEGLIYGNPSCDLLLGGREWSYIVERPSAVNGLCYPGNVENLEELR
SLFSSARSYQRIQIFPDTIWNVSYSGTSKACSDSFYRSMRWLTQKNNAYPVQDAQYTNNR
GKNILFMWGINHPPTDTAQTNLYTRTDTTTSVATEDINRTFKPLIGPRPLVNGLQGRIDY
YWAVLKPGQTLRVKSNGNLIAPWYGHILSGESHGRILKTDLNSGNCVVQCQTERGGLNTT
LPFHNVSKYAFGNCPKYVGVKSLKLAVGLRNVPARSSRGLFGAIAGFIEGGWSGLVAGWY
GFQHSNDQGTGMAADRDSTQKAIDKITSKVNNIVDKMNKQYEIIDHEFSEVETRLNMINN
KIDDQIQDIWAYNAELLVLLENQKTLDEHDANVNNLYNKVKRALGSNAVEDGKGCFELYH
KCDDQCMETIRNGTYNRRKYKEESRLERQKIEGVKLESEGTYKILTIYSTVASSLVIAMG
FAAFLFWAMSNGSCRCNICI
>gi|66733515|gb|AAY52504.1| hemagglutinin [Influenza A virus (A/chicken/Heilongjiang/35/00(H9N2))]
METKAIIAALLMVTAANADKICIGYQSTNSTETVDTLTESNVPVTHTKELLHTEHNGILC
ATDLGHPLILDTCTIEGLIYGNPSCDILLGGKEWSYIVERSSAVNGMCYPGNVENLEELR
SLFSSAKSYKRIQIFPDKTWNVTYSGTSRACSNSFYRSMRWLTHNSNSYPFQNAHYTNNE
RENILFMWGIHHPPTDTEQTDLYKKADTTTSVTTEDISRTFKPVIGPRPLVNGQQGRIDY
YWSVLKPGQTLRIRSNGNLIAPWYGHVLTGESHGRILKTDLNNGNCVVQCQTEKGGLNTT
LPFHNISKYAFGNCPKYVGVKSLKLAVGLRNVPAVSSRGLFGAIAGFIEGGWPGLVAGWY
GFQHSNDQGVGMAADKGSTQKAIDKITSKVNNIIDKMNKQYEVIDHEFNELEGRLNMINN
KIDDQIQDIWAYNAELLVLLENQKTLDEHDANVNNLYNKVKRALGSNAVEDGNGCFELYH
KCDDQCMETIRNGTYDRQKYQEESRLERQKIEGVKLESEGTYKILTIYSTVASSLVLAMG
FAAFLFWAMSNGSCRCNICI
>gi|66733513|gb|AAY52503.1| hemagglutinin [Influenza A virus (A/chicken/Hebei/31/00(H9N2))]
MEVVSLITILLVVTVSNADKICIGYQSTNFTETVDTLTENNVPVTHAKELLHTEHNGMLC
ATNLGHPLILDTCTIEGLIYGNPSCNLLLGGREWSYIVERPSAVNGLCYPGNVENLEELR
SLFSSASSYQRVQIFPDTIWNVSYNGTSKACSDSFYRSMRWLTQKNNAYPIQGAQYTNNR
GKNILFMWGINHPPTDTVQTNLYTRADTTTSVATEDINRTFKPLIGPRPLVNGLQGRIDY
YWSVLKPGQTLRVRSNGNLIAPWYGYILSGESHGRILKTDLNSGNCVVQCQTERGGLNTT
LPFHNVSKYAFGNCPKYVGVKSLKLAVGLRNVPARSSRGLFGAIAGFIEGGWSGLVAGWY
GFQHSNDQGVGMAADRDSTQKAIDKITSKVNNIVDKMNKQYEIIDHEFSEVETRLNMINN
KIDDQIQDIWAYNAELLVLLENQKTLDEHDANVNNLYNKVKRALGSNAVEDGKGCFELYH
KCDDQCMETIRNGTYNRRKYKEESRLERQKIEGVKLESEGTYKILTIYSTVASSLVIAMG
FAAFLFWAMSNGSCRCNICI
>gi|66733511|gb|AAY52502.1| hemagglutinin [Influenza A virus (A/chicken/Guangxi/9/99(H9N2))]
MEVLSLITILLVVTVSNADKICIGYQSTNSTETVDTLTENNVPVTHAKELLHTEHNGMLC
ATNLGRPLILDTCTIEGLIYGNPSCDLLLGGREWSYIVERPSAVNGMCYPGNVENLEELR
SLFSSASSYQRIQIFPDTIWNVSYNGTSKACSDSFYRSMRWLTQKDNAYPIQDAQYTNNR
GKSILFMWGINHPPTDTTQKNLYTRTDTTTSVATEDINRTFKPLIGPRPLVNGQQGRIDY
YWSVLKPGQTLRVRSNGNLIAPWYGHILSGESHGRILKTDLKSGNCVVQCQTERGGLNTT
LPFHNVSKYAFGNCPKYVGVKSLKLAVGLRNVPARSSRGLFGAIAGFIEGGWSGLVAGWY
GFQHSNDQGVGMAADRESTQKAIDKITSKVNNIVDKMNKQYEIIDHEFSEVEARLNMINN
KIEDQIQDIWAYNAELLVLLENQKTLDEHDANANNLYNKVKRALGSNAMEDGKGCFELYH
KCDDQCMETIRNGTYSRRKYREESRLGRQKIEGVKLESEGTYKILTIYSTVASSLVIAMG
FAAFLFWAMSNGSCRCNICI
>gi|66733509|gb|AAY52501.1| hemagglutinin [Influenza A virus (A/chicken/Guangxi/10/99(H9N2))]
MEVLSLITILLVVTVSNADKICIGYQSTNSTETVDTLTENNVPVTHAKELLHTEHNGMLC
ATNLGRPLILDTCTIEGLIYGNPSCDLLLGGREWSYIVERPSAVNGMCYPGNVENLEELR
SLFSSASSYQRIQIFPDTIWNVSYNGTSKACSDSFYRSMRWLTQKDNAYPIQDAQYTNNR
GKSILFMWGINHPPTDTTQKNLYTRTDTTTSVATEDINRTFKPLIGPRPLVNGLQGRIDY
YWSVLKPGQTLRVRSNGNLIAPWYGHILSGESHGRILKTDLKSGNCVVQCQTERGGLNTT
LPFHNVSKYAFGNCPKYVGVKSLKLAVGLRNVPARSSRGLFGAIAGFIEGGWSGLVAGWY
GFQHSNDQGVGMAADRESTQKAIDKITSKVNNIVDKMNKQYEIIDHEFSEVEARLNMINN
KIDDQIQDIWAYNAELLVLLENQKTLDEHDANVNNLYNKVKRALGSNAMEDGKGCFELYH
KCDDQCMETIRNGTYSRRKYREESRLERQKIEGVKLESEGTYKILTIYSTVASSLVIAMG
FAAFLFWAMSNGSCRCNICI
>gi|66733507|gb|AAY52500.1| hemagglutinin [Influenza A virus (A/chicken/Guangdong/6/97(H9N2))]
MKAVPLITILLVVTASNADKICIGYQSTNSTETVDTLTENNVPVTHAKELLHTEHNGMLC
ATNLGRPLILDTCTIEGLIYGNPSCDLLLGGREWSYIVERPSAVNGMCYPGNVENLEELR
SLFSSASSYQRIQIFPDAIWNVSYSGTSKACSDSFYRSMRWLTQKNNAYPIQDAQYTNNR
GKSILFMWGINHPPTDTVQTNLYTRTDTTTSVATEDINRTFKPVIGPRPLVNGQQGRIDY
YWSVLKPGQTLRVRSNGNLIAPWYGHILSGESHGRILKTDLNSGSCVVQCQTERGGLNTT
LPFHNVSKYAFGNCPKYIGVKSLKLAVGLRNVPARSSRGLFGAIAGFIEGGWSGLVAGWY
GFQHSNDQGVGIAADRDSTQRAIDKITSKVNNIVDKMNKQYEIIDHEFSEVENRLNMINN
KIDDQIQDIWAYNAELLVLLENQKTLDEHDANVNNLYNKVKRALGSNAMEDGKGCFELYH
KCDDQCMETIRNGTYNRRKYKEESRLERQKIEGVKLESEGTYKILTIYSTVASSLVIAMG
FAAFLFWAMSNGSCRCNICI
>gi|66733505|gb|AAY52499.1| hemagglutinin [Influenza A virus (A/chicken/Guangdong/56/01(H9N2))]
MEALSLITILLVVTVSNADKICIGYQSTNSTETVDTLTENNVPVTHAKELLHTEHNGMLC
ATNLGRPLILDTCTIEGLIYGNPSCDLLLGGREWSYIVERPSAVNGMCYPGNVENLEELR
SLFSSASSYQRIQIFPDTIWNVSYSGTSKACSDSFYRSMRWLTQKNNAYPIQDAQYTNNR
GKSILFMWGINHPPTDTAQTNLYTRTDTTTSVATEEINRTFKPLIGPRPLVNGLQGRIDY
YWSVLKPGQTLRVRSNGNLIAPWYGHILSGESHGRILKTDLKSGNCVVQCQTERGGLNTT
LPFHNVSKYAFGNCPKYVGVKSLKLAVGLRNVPARLSRGLFGAIAGFIEGGWSGLVAGWY
GFQHSNDQGVGMAADRESTQKAIDKITSKVNNIVDKMNKQYEIIDHEFSEVESRLNMINN
KIDDQIQDIWAYNAELLVLLENQKTLDEHDANVNNLYNKVKRALGSNAMEDGKGCFELYH
KCDDQCMETIRNGTYSRRKYKEESRLERQKIEGVKLESEGTYKILTIYSTVASSLVIAMG
FAAFLFWAMSNGSCRCNICI
>gi|66733503|gb|AAY52498.1| hemagglutinin [Influenza A virus (A/chicken/Guangdong/5/97(H9N2))]
MEAVSLITILLVVTASNADKICIGYQSTNSTETVGTLTENNVPVTHAKELLHTEHNGMLC
ATNLGHPLILDTCTIEGLIYGNPSCDLLLGGGEWSYIVERPSAVNGMCYPGNVENLEELR
SLFSSASSYQRIQIFPDTIWNVSYSGTSKACSDSFYRSMRWLTQKNNAYPIQDAQYTNNR
GKSILFMWGINHPPTDTVQTNLYTRTDTTTSVTTEDINRTFKPVIGPRPLVNGQQGRIDY
YWSVLKPGQTLRVRSNGNLIAPWYGHILSGESHGRILKTDLNSGNCVVQCQTERGGLNTT
LPFHNVSKYAFGNCPKYVGVKSLKLAVGLRNVPARSSRGLFGAIAGFIEGGWSGLVAGWY
GFQHSNDQGVGMAADRDSTQKAIDKITSKVNNIVDKMNKQYEIIDHEFSEVETRLNMINN
KIDDQIQDIWAYNAELLVLLENQKTLDEHDANVNNLYNKVKRALGSNAMEDGKGCFELYH
KCDDQCMETIRNGTYNRRKYKEESRLERQKIEGVKLESEGTYKILTIYSTVASSLVIAMG
FAAFLFWAMSNGSCRCNICI
>gi|66733501|gb|AAY52497.1| hemagglutinin [Influenza A virus (A/chicken/Guangdong/47/01(H9N2))]
METVSLITILLVATVSNADKICIGYQSTNSTETVDTLTENNVPVTHAKELLHTEHNGMLC
ATNLGHPLILDTCTIEGLIYGNPSCDLLLGGREWSYIVERPSAVNGLCYPGNVENLEELR
SLFSSASSYQRIQIFPDTIWNVSYSGTSKACSDSFYRSMRWLTQKNNAYPIQDAQYTNNR
GKNILFMWGINHPPTDTAQTNLYTRTDTTTSVATEDINRTFKPLIGPRPLVNGQQGRIDY
YWSVLKPGQTLRVRSNGNLIAPWYGHILSGESHRRVLKTDLKSGNCAVQCQTERGGLNTT
LPFQNVSKYAFGNCPKYVGVKSLKLAVGLRNVPARSSRGLFGAIAGFIEGGWSGLVAGWY
GFQHSNDQGVGMAADRDSTQKAIDKITSKVNNIVDKMNKQYEVIDHEFSEVETRLNMINN
KIDDQIQDIWAYNAELLVLLENQKTLDEHDANVNNLYNKVKRALGSNAVEDGKGCFELYH
KCDDQCMETIRNGTYNRRKYKEESKLERQKIEGVKLESEGTYKILTIYSTVASSLVIAMG
FAAFLFWAMSNGSCRCNICI
>gi|66733499|gb|AAY52496.1| hemagglutinin [Influenza A virus (A/chicken/Guangdong/4/00(H9N2))]
MEVVSLITILLVVTVSNADKICIGYQSTNSTETVDTLTENNVPVTHAKELLHTEHNGMLC
ATNLGHPLILDTCTIEGLIYGNPSCDLLLGGREWSYIVERPSAVNGLCYPGNVENLEELR
SLFSTASSYQRIQIFPDTIWNVSYSGTSKACSDSFYRSMRWLTQKNNAYPVQDAQYTNNR
GKNILFMWGINHPPTDTTQTNLYTRTDTTTSVATEDINRTFKPLIGPRPLVNGLQGRIDY
YWSVLKPGQTLRVRSNGNLIAPWYGHILSGESHGRILKTDLNSGNCVVQCQTERGGLNTT
LPFHNVGKYAFGNCPKYVGVKSLKLAVGLRNVPARSSRGLFGAIAGFIEGGWSGLVAGWY
GFQHSNDQGVGMAADRDSTQKAIDKITSKVNNIVDKMNKQYEIIDHEFSEVETRLNMINN
KIDDQIQDIWAYNAELLVLLENQKTLDEHDANVNNLYNKVKRALGSNAVEDGKGCFELYH
KCDDQCMETIRNGTYNRRKYKEESRLERQKIEGVKLESEGTYKILTIYSTVASSLVIAMG
FAAFLFWAMSNGSCRCNICI
>gi|66733495|gb|AAY52494.1| hemagglutinin [Influenza A virus (A/chicken/Guangdong/10/00(H9N2))]
METVLLITILLVVTVSNADKICIGYQSTNSTETVDTLTENNVPVTHAKELLHTEHNGMLC
ATNLGHPLILDTCTIEGLIYGNPSCDLLLGGREWSYIVERPSAVNGLCYPGNVENLEELR
SLFSSASSYQRIQIFPDTIWNVSYSGTSKACSDSFYRNMRWLTQKNNAYPIQDAQYTNNR
GKNILFMWGINHPPTDTTQTNLYTRTDTTTSVATEDINRTFKPLIGPRPLVNGLQGRIDY
YWSVLKPGQTLRVRSNGNLIAPLYGHILSGESHGRILKTDLKSGNCAVQCQTERGGLNTT
LPFQNVSKYAFGNCPKYVGVKSLKLAVGLRNVPARSSRGLFGAIAGFIEGGWSGLVAGWY
GFQHSNDQGVGMAADRDSTQKAIDKITSKVNNIVDKMNKQYEIIDHEFSEVETRINMINN
KIDDQIQDIWAYNAELLVLLENQKTLDEHDANVNNLYNKVKRALGSNAVEDGKGCFELYH
KCDDQCMETIRNGTYNRRKYKEESRLERQKIEGVKLESEGTYKILTIYSTVASSLVIAMG
FAAFLFWAMSNGSCRCNICI
>gi|66733491|gb|AAY52492.1| hemagglutinin [Influenza A virus (A/chicken/Beijing/8/98(H9N2))]
MEVVSLITILLVGTVSNADKICIGYQSTNSTETVDTLTENNVPVTHAKELLHTEHNGMLC
ATNLGHPLILDTCTIEGLIYGNPSCDILLGGREWSYIVERPSAVNGLCYPGNVENLEELR
SLFSSASSYQRIQIFPDTIWNVSYSGTSKACSDSFYRSMRWLTQKNNAYPIQDAQYTNNR
GKNILFMWGINHPPTDTVQTNLYTRTDTTTSVATEDINRTFKPLIGPRPLVNGLQGRIDY
YWSVLKPGQTLRVRSNGNLIAPWYGHILSGESHGRILKTDLNSGNCVVQCQTERGGLNTT
LPFHNVSKYAFGNCPKYIGVKSLKLAVGLRNVPARSSRGLFGAIAGFIEGGWSGLVAGWY
GFQHSNDQGVGMAADRDPTQKAIDKITSKVNNIVDKMNKQYEIIDHEFSEVETRLNMINN
KIDDQIQDIWAYNAELLVLLENQKTLDEHDANVNNLYNKVKRALGSNAVEDGKGCFELYH
ECDVQCMETIRNGTYSRRKYKEESRLERQKIEGVKLESEGTYKILTIYSTVASSLVIAMG
FAAFLFWAMSNGPCRCNICI
>gi|91178505|gb|ABE27718.1| hemagglutinin [Influenza A virus (A/chicken/SNU1035C/2001(H9N2))]
TEHNGMLCATNLGHPLILDTCTIEGLVYGNPSCDLLLGGKEWSYIVERSSAVNGMCYPGR
VENLEELRSFFSSARSYKRLLLFPDRTWNVTFTGTSKACSGSFYRSMRWLTHKNNSYPIQ
DAQYTNDWGKNILFMWGIHHPPTDTEQMNLYKKADTTTSITTEDINRTFKPVIGPRPLVN
GQQGRIDYYWSVLKPGQTLRIRSNGNLIAPWYGHILSGESHGRILKTDLNSGNCIIQCQT
EKGGLNTTLPFQNVSKYAFGN
>gi|91178503|gb|ABE27717.1| hemagglutinin [Influenza A virus (A/chicken/SNU0146/2000(H9N2))]
TEHNGMLCATNLGHPLILDTCTIEGLVYGNPSCDLLLGGKEWSYIVERSSAVNGMCYPGR
VENLEELRSFFSSARSYKRLLLFPDRTWNVTYTGTSKACSNSFYRSMRWLTHKSNSYPIQ
DAQYTNDWGKNILFMWGIHHPPTDTEQINLYKKADTTTSITTEDINRTFKPVIGPRPPVN
GQQGRIDYYWSVLKPGQTLRIRSNGNLIAPWYGHILSGESHGRILKTDLNSGNCVVQCQT
EKGGLNTTLPFHNVSKYAFGN
>gi|91178501|gb|ABE27716.1| hemagglutinin [Influenza A virus (A/chicken/SNU0091/2000(H9N2))]
TEHNGMLCATNLGHPLILDTCTIEGLVYGNPSCDLLLGGKEWSYIVERSSAVNGMCYPGR
VENLEELRSFFSSARSYKRLLLFPDRTWNVTYTGTSKACSNSFYRSMRWLTHKSNSYPIQ
DAQYTNDWGKNILFMWGIHHPPTDTEQINLYKKADTTTSITTEDINRTFKPVIGPRPPVN
GQQGRIDYYWSVLKPGQTLRIRSNGNLIAPWYGHILSGESHGRILKTDLNSGNCVVQCQT
EKGGLNTTLPFHNVSKYAFGN
>gi|91178499|gb|ABE27715.1| hemagglutinin [Influenza A virus (A/chicken/SNU0073/2000(H9N2))]
TEHNGMLCATNLGHPLILDTCTIEGLVYGNPSCDLLLGGKEWSYIVERSSAVNGMCYPGR
VENLEELRSFFSSARSYKRLLLFPDRTWNVTYTGTSKACSNSFYRSMRWLTHKSNSYPIQ
DAQYTNDWGKNILFMWGIHHPPTDTEQINLYKKADTTTSITTEDINRTFKPVIGPRPPVN
GQQGRIDYYWSVLKPGQTLRIRSNGNLIAPWYGHILSGESHGRILKTDLNSGNCVVQCQT
EKGGLNTTLPFHNVSKYAFGN
>gi|91178497|gb|ABE27714.1| hemagglutinin [Influenza A virus (A/chicken/SNU0057/2000(H9N2))]
TEHNGMLCATNLGHPLILDTCTIEGLVYGNPSCDLLLGGKEWSYIVERSSAINGMCYPGR
VENLEELRSFFSSARSYKRLLLFPDRTWNVTYTGTSKACSNSFYRSMRWLTHKSNSYPIQ
DAQYTNDWGKNILFMWGIHHPPTDTEQINLYKKADTTTSITTEDINRTFKPVIGPRPPVN
GQQGRIDYYWSVLKPGQTLRIRSNGNLIAPWYGHILSGESHGRILKTDLNSGNCVVQCQT
EKGGLNTTLPFHNVSKYAFGN
>gi|91178495|gb|ABE27713.1| hemagglutinin [Influenza A virus (A/chicken/SNU0037/2000(H9N2))]
TEHNGMLCATNLGHPLILDTCTIEGLVYGNPSCDLLLGGKEWSYIVERSSAVNGMCYPGK
VENLEELRSFFSSARSYKRLLLFPDRTWNVTYTGTSKACSNSFYRSMRWLTHKSDSYPIQ
DAQYTNDWGKNILFMWGIHHPPTDTEQINLYKKADTTTSITTEDINRTFKPVIGPRPPVN
GQQGRIDYYWSVLKPGQTLRIRSNGNLIAPWYGHILSGESHGRILKTDLSSGNCVVQCQT
EKGGLNTTLPFHNVSKYAFGN
>gi|91178493|gb|ABE27712.1| hemagglutinin [Influenza A virus (A/chicken/SNU0028/2000(H9N2))]
TEHNGMLCATNLGNPLILDTCTIEGLVYGNPSCDLLLGGKEWSYIVERSSAVNGMCYPGR
VENLEELRSFFSSARSYKRLLLFPDRTWNVTYTGTSKACSNSFYRSMRWLTHKNNSYPIQ
DAQYTNDWGKNILFMWGIHHPPTNTEQINLYKKADTTTSITTEDINRTFKPVIGPRPPVN
GQQGRIDYYWSVLKPGQTLRIRSNGNLIAPWYGHILSGESHGRILKTDLNSGNCVVQCQT
EKGGLNTTLPFHNVSKYAFGN
>gi|51317991|gb|AAU00108.1| hemagglutinin [Influenza A virus (A/chicken/Hebei/1/01(H9N2))]
VTHAKELLHTEHNGMLCATNLGHPLILDTCTIEGLIYGNPSCNLLLGGREWSYIVERPSA
VNGLCYPGNVENLEELRSLFSSASSYQRIQIFPDTIWNVSYSGTSKACSDSFYRSMRWLT
QKDNAYPIQDAQYTNNRGKNILFMWGINHPPTDTVQTNLYTRTDTTTSVATEDINRTFKP
LIGPRPLVNGLQGRIDYYWSVLKPGQTLRVRSNGNLIAPWYGHILSGESHGRILKTDLNS
GNCVVQCQTERGGLNTTLPFHNVSKYAFGNCPKYVGVKSLKLAVGLRNVPARSSRGLFGA
IAGFIEGGWSGLVAGWYGFQHSNDQGVGMAADRDSTQKAIDKITSKVNNIVDKMNKQYEI
IDHEFSEVETRLNMINDKIDDQIQDIWAYNAELLVLLENQKTLDEHDANVNNLYNKVKRT
LGSNAVEDGKGCFELYHKCDDQCMETIRNGTYNRRKYKEESRLERQKIEGVKLESEGTYK
ILTIYSTVASSL
>gi|30385729|gb|AAP23303.1| hemagglutinin [Influenza A virus (A/chicken/Shanghai/1/2002(H9N2))]
MEVVSLITILLVVTVSNADKICIGYQSTNSTETVDTLTENNVPVTHAKELLHTEHNGMLC
ATNLGHPLILDTCNIEGLIYGNPSCDLLLGGREWSYIVERPSAVNGLCYPGNVENLEELR
SLFSSASSYQRIQIFPDTIWNVSYSGTSKACSDSFYRSMRWLTQKSNAYPIQDAQYTNNR
GKNILFMWGINHPPTDTAQTNLYTRTDTTTSVATEDINRTFKPLIGPRPLVNGLQGRIDY
YWSILKPGQTLRVRSNGNLIAPWYGHVLSGESHGRILKTDLNSGNCVVQCQTERGGLNTT
LPFQNVSKYAFGNCPKYVGVKSLKLAVGLRNVPARSSRGLFGAIAGFIEGGWSGLVAGWY
GFQHSNDQGVGMAADRDSTQKAIDKITSKVNNIVDKMNKQYEIIDHEFSEVETRLNMINN
KIDDQIQDIWAYNAELLVLLENQKTLDEHDANVNNLYNKVKRALGSNAVEDGKGCFELYH
KCDDQCMETIRNGTYNRRKYKEESRLERQKIEGVKLESEGTYKILTIYSTVASSLVIAMG
FAAFLFWAMSNGSCRCNICI
>gi|22759097|gb|AAN05684.1| hemagglutinin [Influenza A virus (A/chicken/Liaoning/99(H9N2))]
VTHAKELLHTEHNGMLCATNLGHPLILDTCTIEGLIYGNPSCNLLLGGREWSYIVERPSA
VNGLCYPGNVENLEELRSLFSSASSYQRIQIFPDTIWNVSYSGTSKACSDSFYRSMRWLT
QKDNAYPIQDAQYTNNRGKNILFMWGINHPPTDTVQTNLYTRTDTTTSVATEDINRTFKP
LIGPRPLVNGLQGRIDYYWSVLKPGQTLRVRSNGNLIAPWYGHILSGESHGRILKTDLNS
GNCVVQCQTERGGLNTTLPFHNVSKYAFGNCPKYVGVKSLKLAVGLRNVPARSSRGLFGA
IAGFIEGGWSGLVAGWYGFQHSNDQGVGMAADRDSTQKAIDKITSKVNNIVDKMNKQYEI
IDHEFSEVETRLNMINNKIDDQIQDIWAYNAELLVLLENQKTLDEHDANVNNLYNKVKRA
LGSNAVEDGKGCFELYLKCDDQCMETIRNGTYNRRKYKEESRLERQKIEGVKLESEGTYK
ILTIYSTVASSL
>gi|228015896|gb|ACP50741.1| hemagglutinin [Influenza A virus (A/chicken/Pakistan/UDL-04/2007(H9N2))]
METISLMTILLVVTTSNADKICIGHQSTNSTETVDTLTETNVPVTHAKELLHTEHNGLLC
ATNLGRPLILDTCTIEGLIYGNPSCDLLLGGREWSYIVERPSAVNGTCYPGNIENLEELR
TLFSSSRSYQRIQIFPDTIWNVTYTGTSKSCSDSFYRNMRWLTQKNGLYPIQDAQYTNNR
GKDILFVWGIHHPPTDTAQTNLYTRTDTTTSVTTENLDRTFKPLIGPRPLVNGLIGRINY
YWSVLKPGQTLRVRSNGNLIAPWFGHVLSGESHGRILKTDLNSGNCVVQCQTEKGGLNST
LPFHNISKYAFGTCPKYIGVKSLKLAIGLRNVPARSSRGLFGAIAGFIEGGWPGLVAGWY
GFQHSNDQGVGMAADRDSTQKAVDKITSKVNNIVDKMNKQYEIIDHEFSEVETRLNMINN
KIDDQIQDVWAYNAELLVLLENQKTLDEHDANVNNLYNKVKRALGSNAMEDGKGCFELYH
KCDDQCMETIRNGTYNRRKYKEESRLERQKIEGVKLESEGTYKILTIYSTVASSLVLAMG
FAAFLFWAMSNGSCRCNICI
>gi|228015877|gb|ACP50730.1| hemagglutinin [Influenza A virus (A/chicken/Pakistan/UDL-03/2008(H9N2))]
MEAISLMTILLVVTTSNADKICIGHQSTNSTDTVDTLTETNIPVTQAKELLHTEHNGMLC
ATNLGRPLILDTCTIEGLIYGNPSCDLLLGGREWSYIVERPSAVNGTCYPGNVENLEELR
TLFSSASSYQRIQIFPDAIWNVTHDGTSKSCSNSFYRNMRWLTQKNGLYPIQDAQYTNNR
GKDILFIWGIHHPPTDTAQTNLYTRTDTTTSVTTENLDRTFKPLIGPRPLVNGLIGRINY
YWSVLKPGQTLRVRSNGNLIAPWYGHVLSGESHGRILKTDLKSGNCVVQCQTERGGLNST
LPFHNISKYAFGTCPKYIGVKSLKLAIGLRNVPAKSSRGLFGAIAGFIEGGWPGLVAGWY
GFQHSNDQGVGMAADRGSTQKAVDKITSKVNNIIDKMNRQYEIIDHEFSEVETRLNMIND
KIDDQIQDVWAYNAELLVLLENQKTLDEHDANVNNLYNKVKRALGSNAVEDGKGCFELYH
KCDDQCMETIRNGTYNRRKYTEESRLERQKIEGVKLESEGTYKILTIYSTVASSLVLAMG
FAAFLFWAMSNGSCRCNICI
>gi|228015858|gb|ACP50719.1| hemagglutinin [Influenza A virus (A/chicken/Pakistan/UDL-02/2008(H9N2))]
MEAISLMTILLVVTTSNADKICIGHQSTNSTDTVDTLTETNIPVTQAKELLHTEHNGMLC
ATNLGRPLILDTCTIEGLIYGNPSCDLLLGGREWSYIVERPSAVNGTCYPGNVENLEELR
TLFSSASSYQRIQIFPDAIWNVTHDGTSKSCSNSFYRNMRWLTQKNGLYPIQDAQYTNNR
GKDILFIWGIHHPPTDTAQTNLYTRTDTTTSVTTENLDRTFKPLIGPRPLVNGLIGRINY
YWSVLKPGQTLRVRSNGNLIAPWYGHVLSGESHGRILKTDLKSGNCVVQCQTERGGLNST
LPFHNISKYAFGTCPKYIGVKSLKLAIGLRNVPAKSSRGLFGAIAGFIEGGWPGLVAGWY
GFQHSNDQGVGMAADRGSTQKAVDKITSKVNNIIDKMNRQYEIIDHEFSEVETRLNMIND
KIDDQIQDVWAYNAELLVLLENQKTLDEHDANVNNLYNKVKRALGSNAMEDGKGCFELYH
KCDDQCMETIRNGTYNRRKYTEESRLERQKIEGVKLESEGTYKILTIYSTVASSLVLAMG
FAAFLFWAMSNGSCRCNICI
>gi|228015839|gb|ACP50708.1| hemagglutinin [Influenza A virus (A/chicken/Pakistan/UDL-01/2008(H9N2))]
MEKIPLMTILLVVTTSNADKICIGHQSTNSTETVDTLTETNVPVTHAKELLHTEHNGMLC
ATNLGRPLILDTCTIEGLIYGNPSCDLLLGGREWSYIVERPSAVNGTCYPGNVENLEELR
TLFSSSSSYQRIQIFPDTIWNVTYTGTSKSCSDSFYRNMRWLTQKNGLYPIQDAQYTNNR
GKDILFVWGIHHPPTDTAQTNLYTRTDTTTSVTTENLDRTFKPLIGPRPLVNGLIGRINY
YWSVLKPGQTLRVRSNGNLIAPWFGHVLSGESHGRILKTDLNSGNCVVQCQTEKGGLNST
LPFHNISKYAFGTCPKYIGVKSLKLAIGLRNVPAKSSRGLFGAIAGFIEGGWPGLVAGWY
GFQHSNDQGVGMAADRDSTQKAVDKITSKVNTIVDKMNKQYEIIDHEFSEVETRLNMINN
KIDDQIQDVWAYNAELLVLLENQKTLDEHDANVNNLYNKVKRALGSNAIEDGKGCFELYH
KCDDQCMETIRNGTYNRRKYKEESRLERQKIEGVKLESEGTYKILTIYSTVASSLVLAMG
FAAFLFWAMSNGSCRCNICI
>gi|228015820|gb|ACP50697.1| hemagglutinin [Influenza A virus (A/chicken/Pakistan/UDL-03/2007(H9N2))]
MEKIPLMTILLVVTTSNADKICIGHQSTNSTETVDTLTETNVPVTHAKELLHTEHNGMLC
ATNLGRPLILDTCTIEGLIYGNPSCDLLLGGREWSYIVERPSAVNGTCYPGNVENLEELR
TLFSSSSSYQRIQIFPDTIWNVTYTGTSKSCSDSFYRNMRWLTQKNGLYPIQDAQYTNNR
GKDILFVWGIHHPPTDTAQTNLYTRTDTTTSVTTENLDRTFKPLIGPRPLVNGLIGRINY
YWSVLKPGQTLRVRSNGNLIAPWFGHVLSGESHGRILKTDLNSGNCVVQCQTEKGGLNST
LPFHNISKYAFGTCPKYIGVKSLKLAIGLRNVPAKSSRGLFGAIAGFIEGGWPGLVAGWY
GFQHSNDQGVGMAADRDSTQKAVDKITSKVNTIVDKMNKQYEIIDHEFSEVETRLNMINN
KIDDQIQDVWAYNAELLVLLENQKTLDEHDANVNNLYNKVKRALGSNAIEDGKGCFELYH
KCDDQCMETIRNGTYNRRKYKEESRLERQKIEGVKLESEGTYKILTIYSTVASSLVLAMG
FAAFLFWAMSNGSCRCNICI
>gi|228015801|gb|ACP50686.1| hemagglutinin [Influenza A virus (A/chicken/Pakistan/UDL-03/2005(H9N2))]
METISLMTILLVVTTSNADKICIGHQSTNSTETVDTLTETNVPVTHAKELLHTEHNGMLC
ATNLGRPLILGTCTIEGLIYGNPSCDLLLGGREWSYIVERPSAVNGTCYPGNVENLEELR
TLFSSSSSYQRIQIFPDTIWNVTYTGTSKSCSDSFYRNMRWLTQKNGLYPTQDAQYTNNR
GKDILFVWGIHHPPTDTAQTNLYTRTDTTTSVTTENLDRTFKPLIGPRPLVNGLIGRINY
YWSVLKPGQTLRVRSNGNLIAPWFGHVLSGESHGRILKTDLNSGNCVVQCQTEKGGLNST
LPFHNISKYAFRTCPKYIGVKSLKLAIGLRNVPARSSRGLFGAIAGFIEGGWPGLVAGWY
GFQHSNDQGVGMAADRDSTQKAVDKITSKVNNIVDKMNKQYEIIDHEFSEVETRLNMINN
KIDDQIQDVWAYNAELLVLLENQKTLDEHDANVNNLYNKVKRALGTNAMEDGKGCFELYH
KCDDQCMETIRNGTYNRRKYKEESRLERQKIEGVKLESEGTYKILTIYSTVASSLVLAIG
FAAFLFWAMSNGSCRCNICI
>gi|228015782|gb|ACP50675.1| hemagglutinin [Influenza A virus (A/chicken/Pakistan/UDL-02/2006(H9N2))]
METISLMTILLVVTTSNADKICIGHQSTNSTETVDTLTETNVPVTHAKELLHTEHNGLLC
ATNLGRPLILDTCTIEGLIYGNPSCDLLLGGREWSYIVERPSAVNGTCYPGNVENLEELR
TLFSSSRSYQRIQIFPDTIWNVTYTGTSKSCSDSFYRNMRWLTQKNGLYPIQDAQYTNNR
GKDILFVWGIHHPPTDTAQTNLYTRTDTTTSVTTENLDRTFKPLIGPRPLVNGLIGRINY
YWSVLKPGQTLRVRSNGNLIAPWFGHVLSGESHGRILKTDLNSGDCVVQCQTEKGGLNST
LPFHNISKYAFGTCPKYIGVKSLKLAIGLRNVPARSSRGLFGAIAGFIEGGWPGLVAGWY
GFQHSNDQGVGMAADRDSTQKAVDKITSKVNNIVDKMNKQYEIIDHEFSEVETRLNMINN
KIDDQIQDVWAYNAELLVLLENQKTLDEHDANVNNLYNKVKRALGSNAMEDGKGCFELYH
KCDDQCMETIRNGTYNRRKYKEESRLERQKIEGVKLESEGTYKILTIYSTVASSLVLAMG
FAAFLFWAMSNGSCRCNICI
>gi|228015763|gb|ACP50664.1| hemagglutinin [Influenza A virus (A/chicken/Pakistan/UDL-01/2006(H9N2))]
METISLMTILLVVTTSNADKICIGHQSTNSTETVDTLTETNVPVTHAKELLHTEHNGMLC
ATNLGRPLILDTCTIEGLIYGNPSCDLLLGGREWSYIVERPSAVNGTCYPGNVENLEELR
TLFSSSSSYQRIQIFPDAIWNVTYTGTSKSCSDSFYRNMRWLTQKNGLYPIQDAQYTNNR
GKDILFVWGIHHPPTDTAQTNLYTRTDTTTSVTTENLDRTFKPLIGPRPLVNGLIGRINY
YWSVLKPGQTLRVRSNGNLIAPWFGHVLSGESHGRILKTDLNSGNCVVQCQTEKGGLNST
LPFHNISKYAFGTCPKYIGVKSLKLAIGLRNVPDRSSRGLFGAIAGFIEGGWPGLVAGWY
GFQHSNDQGVGMAADRDSTQKAVDKITSKVNNIVDKMNKQYEIIDHEFSEVETRLNMINN
KIDDQIQDVWAYNAELLVLLENQKTLDEHDANVNNLYNKVKRALGSNAVEDGKGCFELYH
KCDDQCMETIRNGTYNRRKYKEESRLERQKIEGVKLESEGTYKILTIYSTVASSLVLAMG
FAAFLFWAMSNGSCRCNICI
>gi|228015744|gb|ACP50653.1| hemagglutinin [Influenza A virus (A/chicken/Pakistan/UDL-02/2005(H9N2))]
METISLMTILLVVTTSNADKICIGHQSTNSTETVDTLTETNVPVTHAKELLHTEHNGMLC
ATNLGRPLILGTCTIEGLIYGNPSCDLLLGGREWSYIVERPSAVNGTCYPGNVENLEELR
TLFSSSSSYQRIQIFPDTIWNVTYTGTSKSCSDSFYRNMRWLTQKNGLYPTQDAQYTNNR
GKDILFVWGIHHPPTDTAQTNLYTRTDTTTSVTTENLDRTFKPLIGPRPLVNGLIGRINY
YWSVLKPGQTLRVRSNGNLIAPWFGHVLSGESHGRILKTDLNSGNCVVQCQTEKGGLNST
LPFHNISKYAFGTCPKYIGVKSLKLAIGLRNVPARSSRGLFGAIAGFIEGGWPGLVAGWY
GFQHSNDQGVGMAADRDSTQKAVDKITSKVNNIVDKMNKQYEIIDHEFSEVETRLNMINN
KIDDQIQDVWAYNAELLVLLENQKTLDEHDANVNNLYNKVKRALGTNAMEDGKGCFELYH
KCDDQCMETIRNGTYNRRKYKEESRLERQKIEGVKLESEGTYKILTIYSTVASSLVLAIG
FAAFLFWAMSNGSCRCNICI
>gi|228015725|gb|ACP50642.1| hemagglutinin [Influenza A virus (A/chicken/Pakistan/UDL-01/2005(H9N2))]
METISLMTILLVVTTSNADKICIGHQSTNSTETVDTLTETNVPVTQAKELLHTEHNGMLC
ATNLGRPLILDTCTIEGLIYGNPSCDLLLGGREWSYIVERPSAVNGTCYPGNVENLEELR
TLFSSSSSYQRIQIFPDTIWNVTYTGTSKSCSNSFYRNMRWLTQKNGLYPVQDAQYTNNR
GKDILFVWGIHHPPTDTAQTNLYTRTDTTTSVTTENLDRTFKPLIGPRPLVNGLIGRINY
YWSVLKPGQTLRVRSNGNLIAPWFGHVLSGESHGRILKTDLNSGNCVVQCQTEKGGLNST
LPFHNISKYAFGTCPKYIGVKSLKLAIGLRNVPARSSRGLFGAIAGFIEGGWPGLVAGWY
GFQHSNDQGVGMAADRDSTQKAVDKITSKVNNIVDKMNKQYEIIDHEFSEVETRLNMINN
KIDDQIQDVWAYNAELLVLLENQKTLDEHDANVNNLYNKVKRALGSNAMEDGKGCFELYH
KCDDQCMETIRNGTYNRRKYKEESRLERQKIEGVKLESEGTYKILTIYSTVASSLVLAMG
FAAFLFWAMSNESCRCNICI
>gi|228015706|gb|ACP50631.1| hemagglutinin [Influenza A virus (A/chicken/Pakistan/UDL-04/2006(H9N2))]
METISLMTILLVVTTSNADKICIGHQSTNSTETVDTLTETNVPVTHAKELLHTEHNGMLC
ATNLGRPLILDTCTIEGLIYGNPSCDLLLGGREWSYIVERPSAVNGTCYPGNVENLEELR
TLFSSSSSYQRIQIFPDAIWNVTYTGTSKSCSDSFYRNMRWLTQKNGLYPIQDAQYTNNR
GKDILFVWGIHHPPTDTAQTNLYTRTDTTTSVTTENLDRTFKPLIGPRPLVNGLIGRINY
YWSVLKPGQTLRVRSNGNLIAPWFGHVLSGESHGRILKTDLNSGNCVVQCQTEKGGLNST
LPFHNISKYAFGTCPKYIGVKSLKLAIGLRNVPARSSRGLFGAIAGFIEGGWPGLVAGWY
GFQHSNDQGVGMAADRDSTQKAVDKITSKVNNIVDKMNKQYEIIDHEFSEVETRLNMINN
KIDDQIQDVWAYNAELLVLLENQKTLDEHDANVNNLYNKVKRALGSNAVEDGKGCFELYH
KCDDQCMETIRNGTYNRRKYKEESRLERQKIEGVKLESEGTYKILTIYSTVASSLVLAMG
FAAFLFWTMSNGSCRCNICI
>gi|228015687|gb|ACP50620.1| hemagglutinin [Influenza A virus (A/chicken/Pakistan/UDL-01/2007(H9N2))]
METISLMTILLVVTTSIADKICIGHQSTNSTETVDTLTETNVPVTHAKELLHTEHNGMLC
ATDLGRPLILDTCTIEGLIYGNPSCDLLLGGREWSYIVERPSAVNGTCYPGNVENLEELR
TLFSSSSSYQRIQIFPDTIWNVTYTGTSKSCSDSFYRNMRWLTQKSGLYPIQDAQYTNNR
GKDILFVWGIHHPPTDTAQTNLYTRTDTTTSVTTENLDRTFKPLIGPRPLVNGLIGRINY
YWSVLKPGQTLRVRSNGNLIAPWFGHILSGESHGRILKTDLKSGNCVVQCQTEKGGLNST
LPFHNISKYAFGTCPKYIGVKSLKLAIGLRNVPARSSRGLFGAIAGFIEGGWPGLVAGWY
GFQHSNDQGVGMAADRDSTQKAVDKITSKVNNIVDKMNKQYEIIDHEFSEVETRLNMINN
KIDDQIQDVWAYNAELLVLLENQKTLDEHDANVNNLYNKVKRALGSNAMEDGKGCFELYH
KCDDQCMETIRNGTYNRKKYKEESRLERQKIEGVKLESEGTYKILTIYSTVASSLVLAIG
FAAFLFWAMSNGSCRCNICI
>gi|187474946|gb|ACD12183.1| hemagglutinin [Influenza A virus (A/duck/Hong Kong/702/1979-chicken adapted(H9N2))]
METKALIAILLMVTTSNADKICIGYQSTNSTETVDTLTENNVPVTHAKELLHTEHNGMLC
ATNLGHPLILDTCTIEGLVYGNPSCDLLLGGKEWSYIVERSSAVNGMCYPGNVENLEELR
SFFSSANSYRRIQIFPDTIWNVTYTGTSGACSNSFYRSMRWLTHKSNSYPVQDAQYTNNE
GKNIIFMWGIHHPPTDTEQTSLYKKADTTTSVTTEDINRTFKPMIGPRPLVHGQQGRIDY
YWSILKPGQTLRVRSNGNLIAPWYGHILSGKSHGRILKTDLNSGNCVVECQTEKGGLNTT
LPFHNVSKYAFGNCPKYVGVKSLKLAVGLRNVPAVSTRGLFGAIAGFIEGGWPGLVAGWY
GFQHSNDQGVGMAADRESTQKAVDKITSKVNNIIDKMNKQYEIIDHEFSEIEARLNMINN
KIDDQIQDIWAYNAELLVLLENQKTLDEHDANVNNLYNKVKRALGSNAMENGNGCFELYH
KCDDQCMETIRNGTYDRQKYQEESKLERQKIEGVKLESEGTYKILTIYSTVASSLVLAMG
FAAFLFWAMSNGSCRCNICI
>gi|83940813|gb|ABC48798.1| hemagglutinin [Influenza A virus (A/chicken/Korea/S21/2004(H9N2))]
MEVIALIAILVVTGTSNADKICIGYQSTNSTETVDTLVETNVPVTHAKELLHTEHNGMLC
ATNQGRPLILDTCTVEGLVYGNPSCDLLLGGKEWSYIVKRSSAINGMCYPGRVENLEELR
SFFSSARSYKRLLLFPDRTWNVTYTGTSKACSGSFYRSMRWLTHKSNSYPIQDAQYTNDW
GKNILFMWGIHHPPTDTEQMNLYKKADTTTSITTEDINRTFKPVIGPRPLVNGQQGRIDY
YWSVLKPGQTLRIRSNGNLIAPWYGHIPSGESHGRILKTDLNSGNCVVQCQTEKGGLNTT
LPFHNVSKYAFGNCPKYVGVKSLKLAVGLRNVPAASGRGLFGAIAGFIEGGWPGLVAGWY
GFQHSNDQ
>gi|158552026|gb|ABW73975.1| hemagglutinin [Influenza A virus (A/chicken/Yunnan/Zhaotong07/2007(H9N2))]
METISLLTMLLVVTVSNADKICIGYQSTNSTETVDTLTENNVPVTHAKELLHTEHNGMLY
ATNLGHPLILDTCTIEGLIYGNPSCDLLLGGREWSYIVERPSAVNGLCYPGNVENLEELR
SLFSSASSYQRIQIFPDTIWNVSYSGTSKACSDSFYRSMRWLTQKNNAYPIQDAQYTNNR
EKNILFMWGINHPPTDTAQTNLYTRTDTTTSVATEEINRTFKPLIGPRPLVNGLQGRIDY
YWSVLKPGQTLRIRSNGNLIAPWYGHILSRESHGRILKTDLKRGSCTVQCQTEKGGLNTT
LPFQNVSKYAFGNCSKYVGIKSLKLAVGLRNVPSRSSRGLFGAIAGFIEGGWSGLVAGWY
GFQHSNDQGVGMAAGRDSTQKAIDKITSKVNNIVDKMNKQYEIIDHEFSEVETRLNMINN
RIDDQIQDIWAYNAELLVLLENQKTLDEHDANVNNLYNKVKRALGSNAVEDGKGCFELYH
KCDDQCMETIRNGTYNRRKYQEESKLERQKIEGVKLESEGTYKILTIYSTVASSLVIAMG
FAAFLFWAMSNGSCRCNICI
>gi|50235453|gb|AAT70836.1| hemagglutinin [Influenza A virus(A/chicken/China(H9N2))]
LLVVTVSNADKICIGYQSTNSTETVDALTENNVPVTHAKELLHTEHNGMLCATDLGHPLI
LDTCTIEGLIYGNPSCDPLLGGREWSYIVERSSAVNGLCYPGNVENLEELRSFFSSASSY
QRIQIFPDTIWNVSYSGTSKACSDSFYRSMRWLTQKNNAYPTQDAQYTNNRGKNILFMWG
INHPPTDTAQTNLYTRTDTTTSVATEDINRTFKPLIGPRPLVNGQQGRIDYYWSVLKPGQ
TLRVRSNGNLIAPWYGHILSGESHGRILKTDLKSGNCVVQCQTERGGLNTTLPFHNVSKY
AFGNCPKYVGVKSLKLAVGLRNVPARSSRGLFGAIAGFIEGGWPGLVAGWYGFQHSNDQG
VGMAADRDSTQKAIDKITSKVNNIVDKMNKQYEIIDHEFSEVETRLNMINNKIDDQIQDI
WAYNAELLVLLENQKTLDEHDANVNNLYNKVKRALGSNAVEDGKGCFELYHKCDDQCMET
IRNGTYNRRKYKEESRLERQKIEGVKLESEGTYKILTIYSTVASSLVIAMGFAAF
>gi|34223893|gb|AAQ63116.1| hemagglutinin [Influenza A virus (A/chicken/Iran/738/99(H9N2))]
PPTETAQTNLYIRTDTTTSVTTEDLNRIFKPMVGPRPLVNGLQGRINYYWSVLKPGQTLR
VRSNGNLIAPWYGHVLSGGSHGRILKTDLNSGNCVVQCQTEKGGLNSTLPFHNISKYAFG
NCPKYVRVKSLKLAVGLRNVPARSSRGLF
>gi|34223883|gb|AAQ63111.1| hemagglutinin [Influenza A virus (A/chicken/Iran/430/98(H9N2))]
PPTETAQTNLYIRTDTTTSVTTEDLNRIFKPMIGPRPLVNGLQGRINYYWSVLKPGQTLR
VRSNGNLIAPWYGHVLSGGSHGRILKTDLNSGNCVVQCQTEKGGLNSTLPFHNISKYAFG
NCPKYVRVKSLKLAVGLRNVPARSSRGLF
>gi|34223873|gb|AAQ63106.1| hemagglutinin [Influenza A virus (A/chicken/Iran/261/01(H9N2))]
PPTETAQTNLYIRADTTTSVTTEDLNRIFKPMIGPRPLVNGQQGRINYYWSVLKPGQTLR
VRSNGNLIAPWYGHVLSGGSHGRILKTDLKSGNCVVQCQTEKGGLNSTLPFHNISKYAFG
NCPKYVRVKSLKLAVGLRNVPARSSRGLF
>gi|194718560|gb|ACF93484.1| hemagglutinin [Influenza A virus (A/chicken/Gujarat/3724/2004(H9N2))]
METISLIIILLVVTTSNADKICIVHQSTNSTETVNTLTETNVPVTHAKELLHTEHNEMLC
ATNLGHPLILDTCTIEGLIYGNPSCDLLLGGREWSYIVERPSAVNGTCYPGNLENLQELR
TIFSSSSSYQRIQIFPETIWNVTYTATSNSSSDSFYRNMSWLTQKSGLYPLQDAQYTNNR
GKDILFLWGIHHPPTDTAQTNLYTRTDTTTRVKTENLDRTFKPVIGPRPLVNGLIGRINY
YWSVLKPGQTLRVRSNGNLIAPWYGHVLSGESHGRILKTNLNSGNCVVQCQTEKGGFNST
LPFHNISKYAFGNCPKYIGVNSLKLAIGLRNVPARSSRGLFGAIAGFIEGGWPGLVAGWY
GFQHSNDQGVGMAADRDSTQKAIDKITSKVNNIVDKMNKQYEIIDHEFSEVETRLNMINN
KIDDQIQDVWAYNAELLVLLENQKTLDEHVANVNNLYNKVKRALGSNAMEDGKGCFEPYH
KFDDQCMETIRNGTYKRRRYKEELRLERQKIEGIKLESEGTYKILTIYSTVASSLVLAMG
FAAFLFWAMSNGSCRCNICI
>gi|194718558|gb|ACF93483.1| hemagglutinin [Influenza A virus (A/chicken/Uttar Pradesh/2543/2004(H9N2))]
METISLIIILLVVTTSNADKICIGHQSTNSTETVNTLTETNVPVTHAKELLHTEHNGMLC
ATNLGHPLILDTCTIEGLIYGNPSCDLLLGGREWSYIVERPSAVNGTCYPGNLENLEELR
TIFSSSSSYQRIQIFPDTIWNVTYTGTSKSSSDSFYRNMRWLTQKSGLYPLQDAQYTNNR
GKDILFLWGIHHPPTDTAQTNLYTRTDTTTSVTTENLDRTFKPVIGPRPLVNGLIGRINY
YWSVLKPGQTLRVRSNGNLIAPWYGHVLSGESHGRILKTNLNSGNCVVQCQTEKGGLNST
LPFHNISKYAFGNCPKYIGVNSLKLAIGLRNVPARSSRGLFGAIAGFIEGGWPGLVAGWY
GFQHSNDQGVGMAADRDSTQKAIDKITSKVNNIVDKMNKQYEIIDHEFSEVETRLNMINN
KIDDQIQDVWAYNAELLVLLENQKTLDEHDANVNNLYNKVKRALGSNAMEDGKGCFELYH
KCDDQCMETIRNGTYNRRRYKEELRLERQKIEGIKLESEGTYKILTIYSTVASSLVLAMG
FAAFLFWAMSNGSCRCNICI
>gi|194718556|gb|ACF93482.1| hemagglutinin [Influenza A virus (A/chicken/Punjab/2063/2003(H9N2))]
METISLIIILLVVTTSNADKICIGHQSTNSTETVNTLTETNVPVTHAKELLHTEHNGMLC
AKNLGHPLILDTCTIEGLIYGNPSCDLLLGGREWSYIVERPSAVNGTCYPGNLENLEELR
TTFSSSSSYQRIQIFPDTIWNVTYTGTSKSSSDSFYRNMRWLTQKSGLYPLQDAQYTNNR
GKDILFLWGIHHPPTDTAQTNLYTRTDTTTSVTTENLDRTFKPVIGPRPLVNGLIGRINY
YWSVLKPGQTLRVRSNGNLIAPWYGHVLSGESHGRILKTNLNSGNCVVQCQTEKGGLNST
LPFHNISKYAFGNCPKYIGVNSLKLAIGLRNVPARSSRGLFGAIAGFIEGGWPGLVAGWY
GFQHSNDQGVGMAADRDSTQKAIDKITSKVNNIVDKMNKQYEIIDHEFSEVETRLNMINN
KIDDQIQDVWAYNAELLVLLENQKTLDEHDANVNNLYNNVKRALGSNAMEDGKGCFELYH
KCDDQCMETIRNGTYNRRRYKEELRLERQKIEGIKLESEGTYKILTIYSTVASSLVLAMG
FAAFLFWAMSNGSCRCNICI
>gi|387230707|gb|AFJ70010.1| hemagglutinin, partial [Influenza A virus (A/chicken/Tunisia/848/2011(H9N2))]
HTEHNGMLCATNLGHPLILDTCTIEGLIYGNPSCDLLLGGREWSYIVERPSAVNGTCYPG
NVENLEELRTLFSSSSSYQRIQIFPDTIWNVTYTGTSKSCSDSFYRNMRWLTQKNGLYPV
QDAQYTNNRGKDILFVWGIHHPPTDTAQTNLYTRTDTTTSVTTENLDRTFKPLIGPRPLV
NGLIGRINYYWSVLKPGQTLRIRSNGNLIAPWFGHVLSGESHGRILKTDLNSGNCVVQCQ
TEKGGLNSTLPFHNISKYAFGTCPKYIGVKSLKLAIGLRNVPARSSRGLFGAIAGFIEGG
WPGLVAGWYGFQHSNDQGVGMAADRDSTQKAVDKITSKVNNIVDKMNKQYEIIDHEFS
>gi|387230705|gb|AFJ70009.1| hemagglutinin, partial [Influenza A virus (A/chicken/Tunisia/345/2011(H9N2))]
HTEHNGMLCATNLGHPLILDTCTIEGLIYGNPSCDLLLGGREWSYIVERPSAVNGTCYPG
NVENLEELRTLFSSSSSYQRIQIFPDTIWNVTYTGTSKSCSDSFYRNMRWLTQKNGLYPV
QDAQYTNNRGKDILFVWGIHHPPTDTAQTNLYTRTDTTTSVTTENLDRTFKPLIGPRPLV
NGLIGRINYYWSVLKPGQTLRVRSNGNLIAPWYGHVLSGESHGRILKTDLNSGNCVVQCQ
TEKGGLNSTLPFHNISKYAFGTCPKYIGVKSLKLAIGLRNVPARSSRGLFGAIAGFIEGG
WPGLVAGWYGFQHSNDQGVGMAADRDSTQKAVDKITSKVNNIVDKMNKQYEIIDHEFS
>gi|387230701|gb|AFJ70007.1| hemagglutinin, partial [Influenza A virus (A/chicken/Tunisia/2019/2010(H9N2))]
HTEHNGMLCATNLGHPLILDTCTIEGLIYGNPSCDLLLGGREWSYIVERPSAVNGTCYPG
NVENLEELRTLFSSSSSYQRIQIFPDTIWNVTYTGTSKSCSDSFYRNMRWLTQKNGLYPV
QDAQYTNNRGKNILFVWGIHHPPTDTAQTNLYTRTDTTTSVTTENLDRTFKPLIGPRPLV
NGLIGRINYYWSVLKPGQTLRIRSNGNLIAPWFGHVLSGESHGRILKTDLNSGNCVVQCQ
TEKGGLNSTLPFHNISKYAFGTCPKYIGVKSLKLAIGLRNVPARSSRGLFGAIAGFIEGG
WPGLVAGWYGFQHSNDQGVGMAADRDSTQKAVDKITSKVNNIVDKMNKQYEIIDHEFS
>gi|385722348|gb|AFI73240.1| hemagglutinin, partial [Influenza A virus (A/chicken/Egypt/1240V/2012(H9N2))]
MTILLLVTTNNADKICIGHQSTNSTETVDTLTETNVPVTHAKELLHTEHNGMLCATNLGN
PLILDTCTIEGLIYGNPSCDMLLGGREWSYIVERPSAVNGTCYPGNVENLEELRILFSSS
SSYQRIQMFPDTIWNVTYSGTSKSCSDSFYRNMRWLTQKNGNYPVQDAQYTNTRGKDILF
VWGIHHPPTDTAQTNLYTRTDTTTSVTTENLDRTFKPLIGPRPLVNGLIGRINYYWSVLK
PGQTLRVRSNGNLIAPWFGHVLSGESHGRILKTDLNSGNCVVQCQTEKGGLNSTLPFHNI
SKYAFGDCPKYIGVKSLKLAIGLRNVPARSSRGLFGAIAGFIEGGWPGLVAGWYGFQHSN
DQGVGMAADRDSTQKAVDKITSKVNSIVDKMNKQYEIIDHEFSEVETRLNMINNKIDDQI
QNVWAYNAELLVLLENQKTLDEHDANVNNLYNKVKRALGSNAMEDGKGCFELYHKCDDQC
METIRNGTYNRRKYKEESRLGRQKIEGVKLESEGTYKILTIYSTVASSLVLAMGFAAFLF
WAMSNGSCRCNICI
>gi|385722346|gb|AFI73239.1| hemagglutinin, partial [Influenza A virus (A/chicken/Egypt/1232B/2012(H9N2))]
MEIIPLTTILLLVTTSNADKICIGHQSTNSTETVDTLTETNVPVTHAKELLHTEHNGMLC
ATNLGNPLILDTCTIEGLIYGNPSCDMLLGGREWSYIVERPSAVNGTCYPGNVENLEELR
ILFSSSSSYQRIQMFPDTIWNVTYSGTSKSCSDSFYRNMRWLTQKNGNYPVQDAQYTNTR
GKDILFVWGIHHPPTDTAQTNLYTRTDTTTSVTTENLDRTFKPLIGPRPLVNGLIGRINY
YWSVLKPGQTLRVRSNGNLIAPWFGHVLSGESHGRILKTDLNSGNCVVQCQTEKGGLNST
LPFHNISKYAFGDCPKYIGVKSLKLAIGLRNVPARSSRGLFGAIAGFIEGGWPGLVSGWY
GFQHSNDQGVGMAADRDSTQKAVDKITSKVNNIVDKMNKQYEIIDHEFSEVETRLNMINN
KIDDQIQDVWAYNAELLILLENQKTLDEHDANVNNLYNKVKRALGSNAMEDGKGCFELYH
KCDDQCMETIRNGTYNRRKYKEESRLERQKIEGVKLESEGTYKILTIYSTVASSLVLAMG
FAAFLFWAMS
>gi|385722344|gb|AFI73238.1| hemagglutinin, partial [Influenza A virus (A/chicken/Egypt/1231B/2012(H9N2))]
MEIIPLMTVLLLVTSSNADKICIGHQSTNSTETVDTLTETNVPVTHAKELLHTEHNGMLC
ATNLGNPLILDTCTIEGLIYGNPSCDMLLGGREWSYIVERPTAVNGTCYPGNVENLEELR
ILFSSSSSYQRIQMFPDTIWNVTYSGTSKSCSDSFYRNMRWLTQKNGNYPVQDAQYTNTR
GKDILFVWGIHHPPTDTAQTNLYTRTDTTTSVTTEELDRTFKPLIGPRPLVNGQIGRINY
YWSVLKPGQTLRVRSNGNLIAPWFGHVLSGESHGRILKTDLNSGNCVVQCQTEKGGLNST
LPFHNISKYAFGDCPKYIGVKSLKLAIGLRNVPARSSRGLFGAIAGFIEGGWPGLVAGWY
GFQHSNDQGVGMAADRDSTQKAVDKITAKVNNIVDKMNKQYEIIDHEFSEVETRLNMINN
KIDDQIQNVWAYNAELLVLLENQKTLDEHDANVNNLYNKVKRALGSNAMEDGKGCFELYH
KCDDQCMETIRNGTYNRRKYKEESRLERQKIEGVKLESEGTYKILTIYSTVASSLVLAMG
FAAFLFWAMS
>gi|385722342|gb|AFI73237.1| hemagglutinin, partial [Influenza A virus (A/chicken/Egypt/1226B/2012(H9N2))]
MEIIPLTTILLLVTTSNADKICIGHQSTNSTETVDTLTETNVPVTHAKELLHTEHNGMLC
ATNLGNPLILDTCTIEGLIYGNPSCDMLLGGREWSYIVERPSAVNGTCYPGNVENLEELR
ILFSSSSSYQRIQMFPDTIWNVTYSGTSKSCSDSFYRNMRWLTQKNGNYPVQDAQYTNTR
GKDILFVWGIHHPPTDTAQTNLYTRTDTTTSVTTENLDRTFKPLIGPRPLVNGLIGRINY
YWSVLKPGQTLRVRSNGNLIAPWFGHVLSGESHGRILKTDLNSGNCVVQCQTEKGGLNST
LPFHNISKYAFGDCPKYIGVKSLKLAIGLRNVPARSSRGLFGAIAGFIEGGWPGLVSGWY
GFQHSNDQGVGMAADRDSTQKAVDKITSKVNNIVDKMNKQYEIIDHEFSEVETRLNMINN
KIDDQIQDVWAYNAELLILLENQKTLDEHDANVNNLYNKVKRALGSNAMEDGKGCFELYH
KCDDQCMETIRNGTYNRRKYKEESRLERQKIEGVKLESEGTYKILTIYSTVASSLVLAMG
FAAFLFWAMS
>gi|385722340|gb|AFI73236.1| hemagglutinin, partial [Influenza A virus (A/chicken/Egypt/124B/2012(H9N2))]
LTTILLLVTTSNADKICIGHQSTNSTETVDTLTETNVPVTHAKELLHTEHNGMLCATNLG
NPLILDTCTIEGLIYGNPSCDMLLGGREWSYIVERPSAVNGTCYPGNVENLEELRILFSS
SSSYQRIQMFPDTIWNVTYSGTSKSCSDSFYRNMRWLTQKNGNYPVQDAQYTNTRGKDIL
FVWGIHHPPTDTAQTNLYTRTDTTTSVTTENLDRTFKPLIGPRPLVNGLIGRINYYWSVL
KPGQTLRVRSNGNLIAPWFGHVLSGESHGRILKTDLNSGNCVVQCQTEKGGLNSTLPFHN
ISKYAFGDCPKYIGVKSLKLAIGLRNVPARSSRGLFGAIAGFIEGGWPGLVSGWYGFQHS
NDQGVGMAADRDSTQKAVDKITSKVNNIVDKMNKQYEIIDHEFSEVETRLNMINNKIDDQ
IQDVWAYNAELLVLLENQKTLDEHDANVNNLYNKVKRALGSNAMEDGKGCFELYHKCDDQ
CMETIRNGTYNRRKYKEESRLERQKIEGVKLESEGTYKILTIYSTVASSLVLAMGFAAFL
FWAMS
>gi|385722338|gb|AFI73235.1| hemagglutinin [Influenza A virus (A/chicken/Egypt/115636V/2011(H9N2))]
MEITPLMTILLLVTTSNADKICIGHQSTNSTETVDTLAETNVPVTHAKELLHTEHNGMLC
ATNLGNPLILDTCTIEGLIYGNPSCDMLLGGREWSYIVERPSAVNGTCYPGNVENLEELR
ILFSSSSSYQRIQMFPDTIWNVTYSGTSKSCSDSFYRNMRWLTQKNGNYPVQDAQYTNTR
GKDILFVWGIHHPPTDTAQTNLYTRTDTTTSVTTENLDRTFKPLIGPRPLVNGLIGRINY
YWSVLKPGQTLRVRSNGNLIAPWFGHVLSGESHGRILKTDLNSGNCVVQCQTEKGGLNST
LPFHNISKYAFGDCPKYVGVKSLKLAIGLRNVPARSSRGLFGAIAGFIEGGWPGLVSGWY
GFQHSNDQGVGMAADRVSTQKAVDKITSKVNNIVDKMNKQYEIIDHEFSEVETRLNMINN
KIDDQIQDVWAYNAELLVLLENQKTLDEHDANVNNLYNKVKRTLGSNAMEDGKGCFELYH
KCDDQCMETIRNGTYNRRKYKEESRLERQKIEGVKLESEGTYKILTIYSTVASSLVLAMG
FAAFLFWAMSNGSCRCNICI
>gi|385722336|gb|AFI73234.1| hemagglutinin [Influenza A virus (A/chicken/Egypt/115617V/2011(H9N2))]
MEIIPLMTILLLVTTNNADKICIGHQSTNSTETVDTLTETNVPVTHAKELLHTEHNGMLC
ATNLGNPLILDTCTIEGLIYGNPSCDMFLGGREWSYIVERPSAVNGTCYPGNVENLEELR
TLFSSSSSYQRIQMFPDTIWNVTYNGTSKSCSDSFYRNMRWLTQKNGNYPVQDAQYTNTR
GKDILFVWGIHHPPTDTTQTNLYTRTDTTTSVTTENLDRTFKPLIGPRPLVNGLIGRINY
YWSVLKPGQTLRVRSNGNLIAPWFGHILSGESHGRILKTDLNSGNCVVKCQTEKGGLNST
LPFHNISKYAFGDCPKYIGVKSLKLAIGLRNVPARSSRGLFGAIAGFIEGGWPGLVAGWY
GFQHSNDQGVGMAADRDSTQKAVDKITSKVNSIVDKMNKQYEIIDHEFSEVETRLNMINN
KIDDQIQNVWAYNAELLVLLENQKTLDEHDANVNNLYNKVKRALGSNAMEDGKGCFELYH
KCDDQCMETIRNGTYNRRKYKEESRLGRQKIEGVKLESEGTYKILTIYSTVASSLVLAMG
FAAFLFWAMSNGSCRCNICI
>gi|385722334|gb|AFI73233.1| hemagglutinin, partial [Influenza A virus (A/chicken/Egypt/115542V/2011(H9N2))]
LHTEHNGMLCATNLGNPLILDTCTIEGLIYGNPSCDMLLGGREWSYIVERPSAVNGTCYP
GNVENLEELRILFSSSSSYQRIQMFPDTIWNVTYSGTSKSCSDSFYRNMRWLTQKNGNYP
VQDAQYTNTRGKDILFVWGIHHPPTDTAQTNLYTRTDTTTSVTTENLDRTFKPLIGPRPL
VNGLIGRINYYWSVLKPGQTLRVRSNGNLIAPWFGHVLSGESHGRILKTDLNSGNCVVQC
QTEKGGLNSTLPFHNISKYAFGDCPKYIGVKSLKLAIGLRNVPARSSRGLFGAIAGFIEG
GWPGLVAGWYGFQHSNDQGVGMAADRDSTQKAVDKITSKVNNIVDKMNKQYEIIDHEFSE
VETRLNMINNKIDDQIQNVWAYNAELLVLLENQKTLDEHDANVNNLYNKVKRALGSNAME
DGKGCFELYHKCDDQCMETIRNGTYNRRKYKEESRLGRQKIEGVKLESEGTYKILTIYST
VASSLVLAMGFAAFLFWAMSNGSCRCNICI
>gi|385722332|gb|AFI73232.1| hemagglutinin [Influenza A virus (A/chicken/Egypt/114915V/2011(H9N2))]
MEIIPLMTVLLLVTTSNADKICIGHQSTNSTETVDTLTETNVPVTHAKELLHTEHNGMLC
ATNLGNPLILDTCTIEGLIYGNPSCDMLLGGREWSYIVERPSAVNGTCYPGNVENLEELR
ILFSSSSSYQRIQMFPDTIWNVTYSGASKSCSDSFYRNMRWLTQKNGNYPVQDAQYTNTR
GKDILFVWGIHHPPTDTVQTNLYTRTDTTTSVTTENLDRTFKPLIGPRPLVNGLIGRINY
YWSVLKPGQTLRVRSNGNLIAPWFGHVLSGESHGRILKTDLNSGNCVVQCQTEKGGLNST
LPFHNISKYAFGDCPKYIGVKSLKLAIGLRNVPARSSRGLFGAIAGFIEGGWPGLVAGWY
GFQHSNDQGVGMAADRDSTQKAVDKITAKVNNIVDKMNKQYEIIDHEFSEVETRLNMINN
KIDDQIQNVWAYNAELLVLLENQKTLDEHDANVKHLYNKVKRALGSNAMEDGKGCFELYH
KCDDQCMETIRNGTYSRRKYKEESRLERQKIEGVKLESEGTYKILTIYSTVASSLVLAMG
FAAFLFWAMSNGSCRCNICI
>gi|385722330|gb|AFI73231.1| hemagglutinin [Influenza A virus (A/chicken/Egypt/12186F-9/2012(H9N2))]
MEIIPLTTILLLVTTSNADKICIGHQSTNSTETVDTLTETNVPVTHAKELLHTEHNGMLC
ATNLGNPLILDTCTIEGLIYGNPSCDMLLGGREWSYIVERPSAVNGTCYPGNVENLEELR
ILFSSSSSYQRIQMFPDTIWNVTYSGTSKSCSDSFYRNMRWLTQKNGNYPVQDAQYTNTR
GKDILFVWGIHHPPTDTTQTNLYTRTDTTTSVTTENLDRTFKPLIGPRPLVNGLIGRINY
YWSVLKPGQTLRVRSNGNLIAPWFGHVLSGESHGRILKTDLNSGNCVVKCQTEKGGLNST
LPFHNISKYAFGDCPKYIGVKSLKLAIGLRNVPARSSRGLFGAIAGFIEGGWPGLVSGWY
GFQHSNDQGVGMAADRDSTQKAVDKITSKVNNIVDKMNKQYEIIDHEFSEVETRLNMINN
KIDDQIKNVWAYNAELLVLLENQKTLDEHDANVNNLYNKVKRALGSNAVEDGKGCFELYH
KCDDQCMETIRNGTYNRRKYKEESRLERQKIEGVKLESEGTYKILTIYSTVASSLVLAMG
FAAFLFWAMSNGSCRCNICI
>gi|381289570|gb|AFA51661.2| hemagglutinin [Influenza A virus (A/chicken/Egypt/114940v/2011(H9N2))]
MEIIPLTTILLLVTTSNADKICIGHQSTNSTETVDTLTETNVPVTHAKELLHTEHNGMLC
ATNLGNPLILDTCTIEGLIYGNPSCDMLLGGREWSYIVERPSAVNGTCYPGNVENLEELR
TLFSSSSSYQRIQMFPDTIWNVTYSGTSKSCSDSFYRNMRWLTQKNGNYPVQDAQYTNTR
GKDILFVWGIHHPPTDTAQTNLYTRTDTTTSVTTENLDRTFKPLIGPRPLVNGQIGRINY
YWSVLKPGQTLRVRSNGNLIAPWFGHVLSGESHGRILKTDLNSGNCVVQCQTEKGGLNST
LPFHNISKYAFGDCPKYIGVKSLKLAIGLRNVPARSSRGLFGAIAGFIEGGWPGLVSGWY
GFQHSNDQGVGMAADRDSTQKAVDKITSKVNNIVGKMNKQYEIIDHEFSEVETRLNMINN
KIDDQIQDVWAYNAELLVLLENQKTLDEHDANVNNLYNKVKRALGSNAMEDGKGCFELYH
KCDDQCMETIRNGTYNRRKYKEESRLERLKIEGVKLESEGTYKILTIYSTVASSLVLAMG
FAAFLFWAMSNGSCRCNICI
>gi|381289568|gb|AFA51660.2| hemagglutinin, partial [Influenza A virus (A/chicken/Egypt/114922v/2011(H9N2))]
TTMLLLVTTSNADKICIGHQSTNSTETVDTLTETNVPVTHAKELLHTEHNGMLCATNLGN
PLILDTCTIEGLIYGNPSCDMLLGGREWSYIVERPSAVNGTCYPGNVENLEELRILFSSS
SSYQRIQMFPDTIWNVTYSGTSKSCSDSFYRNMRWLTQKNGNYPVQDAQYTNTRGKDILF
VWGIHHPPTDTAQTNLYTRTDTTTSVTTENLDRTFKPLIGPRPLVNGQIGRINYYWSVLK
PGQTLRVRSNGNLIAPWFGHVLSGESHGRILKTDLNSGNCVVQCQTEKGGLNSTLPFHNI
SKYAFGDCPKYIGVKSLKLAIGLRNVPARSSRGLFGAIAGFIEGGWPGLVSGWYGFQHSN
DQGVGMAADRDSTQKAVDKITSKVNNIVDKMNKQYEIIDHEFSEVETRLNMINNKIDDQI
QDVWAYNAELLVLLENQKTLDEHDANVNNLYNKVKRALGSNAMEDGKGCFELYHKCDDQC
METIRNGTYNRRKYKEESRLERQKIEGVKLESEGTYKILTIYSTVASSLVLAMGFAAFLF
WAMSNGSCRCNICI
>gi|347952022|gb|AEP33147.1| hemagglutinin [Influenza A virus (A/chicken/Shandong/N/2010(H9N2))]
METVSLITMLLVATVSNADKICIGYQSTNSTETVDTLTENNVPVTHAKELLHTEHNGMLC
ATSLGHPLILDTCTIEGLIYGNPSCDLLLGGREWSYIVERPSAVNGLCYPGNVENLEELR
SLFSSASSYQRIQIFPDTIWNVSYSGTSKACSDSFYRSMRWLTQKNNAYPIQDAQYTNNQ
EKNILFMWGINHPPTDTVQTNLYTRTDTTTSVATEEINRTFKPLIGPRPLVNGLQGRIDY
YWSVLKPGQTLRIRSNGNLIAPWYGHILSGESHGRILKTDLKRGSCTVQCQTEKGGLNTT
LPFQNVSKYAFGNCSKYIGIKSLKLAVGLRNVPSRSSRGLFGAIAGFIEGGWSGLVAGWY
GFQHSNDQGVGMAADRDSTQKAIDKITSKVNNIVDKMNKQYEIIDHEFSEVETRLNMINN
KIDDQIQDIWAYNAELLVLLENQKTLDEHDANVNNLYNKVKRALGSNAVEDGKGCFELYH
KCDDQCMETIRNGTYNRRKYQEESKLERQKIEGVKLESEGTYKILTIYSTVASSLVIAMG
FAAFLFWAMSNGSCRCNICI
>gi|347952020|gb|AEP33146.1| hemagglutinin [Influenza A virus (A/chicken/Shandong/M/2010(H9N2))]
METVSLITMLLVVTISNADKICIGYQSTNSTETVDTLTENNVPVTHAKELLHTEHNGMLC
ATNLGHPLILDTCTIEELIYGNPSCDLLLGGREWSYIVERPSAVNGLCYPGNVENLEELR
SLFSSASSYQRIQIFPDTIWNVSYSGTSKACSDSFYRSMRWLTQKSNAYPIQDAQYTNNR
EKSILFMWGINHPPTETAQTNLYTRTDTTTSVATEEINRTFKPLIGPRPLVNGLQGRIDY
YWSVLKPGQTLRIRSNGNLIAPWYGHILSGESHGRILKTDLKRGSCTVQCQTEKGGLNTT
LPFQNVSKYAFGNCSKYVGVKSLKLAVGLRNVPSKSSRGLFGAIAGFIEGGWSGLVAGWY
GFQHSNDQGVGMAADRDSTRKAIDKITSKVNNIVDKMNKQYEIIDHEFSEVENRLNMINN
KIDDQIQDIWAYNAELLVLLENQKTLDEHDANVNNLYNKVKRALGSNAVEDGKGCFELYH
RCDDQCMETIRNGTYNRRKYQDESKLERQRIEGVKLESEGTYKILTIYSTVASSLVIAMG
FAAFLFWAMSNGSCRCNICI
>gi|347952018|gb|AEP33145.1| hemagglutinin [Influenza A virus (A/chicken/Shandong/L/2010(H9N2))]
METASLITMLLIATVSNADKICIGYQSTNSTETVDTLTENNVPVTHAKELLHTEHNGMLC
ATSLGHPLILDTCTIEGLIYGNPSCDPLLGGREWSYIVERQSAVNGLCYPGNVENLEELR
SLFSSASSYQRIQIFPDTIWNVSYSGTSKACSDSFYRSMRWLTQKNNAYPIQDAQYTNNQ
EKNILFMWGINHPPTDTTQTNLYTRTDTTTSVATEEINRTFKPLIGPRPLVNGLQGRIDY
YWSVLKPGQTLRIRSNGNLIAPWYGHILSGESHGRILKTDLKRGSCTVQCQTEKGGLNTT
LPFQNVSKYAFGNCSKYIGIKSLKLAVGLRNVPSRSSRGLFGAIAGFIEGGWSGLVAGWY
GFQHSNDQGVGMAADRDSTQKAIDKITPKVNNIVDKMNKQYEIIDHEFSEVETRLNMINN
KIDDQIQDIWAYNAELLVLLENQKTLDEHDANVNNLYNKVKRALGSNAVEDGKGCFELYH
KCDDQCMETIRNGTYNRRKYQEESKLERQKIEGVKLESEGTYKILTIYSTVASSLVIAMG
FAAFLFWAMSNGSCRCNICI
>gi|347952016|gb|AEP33144.1| hemagglutinin [Influenza A virus (A/chicken/Shandong/K/2010(H9N2))]
METASLITMLLIATVSNADKICIGYQSTNSTETVDTLTENNVPVTHAKELLHTEHNGMLC
ATSLGHPLILDTCTIEGLIYGNPSCDPLLGGREWSYIVERPSAVNGLCYPGNVENLEELR
SLFSSASSYQRIQIFPDTIWNVSYSGTSKACSDSFYRSMRWLTQKNNAYPIQDAQYTNNQ
EKNILFMWGINHPPTDTTQTNLYTRTDTTTSVATEEINRTFKPLIGPRPLVNGLQGRIDY
YWSVLKPGQTLRIRSNGNLIAPWYGHILSGESHGRILKTDLKRGSCTVQCQTEKGGLNTT
LPFQNVSKYAFGNCSKYIGIKSLKLAVGLRNVPSGSSRGLFGAIAGFIEGGWSGLVAGWY
GFQHSNDQGVGMAADRDSTQKAIDKITSKVNNIVDKMNKQYEIIDHEFSEVETRLNMINN
KIDDQIQDIWAYNAELLVLLENQKTLDEHDANVNNLYNKVKRALGSNAVEDGKGCFELYH
KCDDQCMETIRNGTYNRRKYQEESKLERQKIEGVKLESEGTYKILTIYSTVASSLVIAMG
FAAFLFWAMSNGSCRCNICI
>gi|347952014|gb|AEP33143.1| hemagglutinin [Influenza A virus (A/chicken/Shandong/E/2010(H9N2))]
METVSLITILLVVTASNADKICIGYQSTNSTETVDTLTENNVPVTHAKELLHTEHNGMLC
ATRLGQPLILDTCTIEGLIYGNPSCDLLLGGREWSYIVERPSAVNGLCYPGNVENLEELR
SLFSSARSYQRIQIFPDTIWNVSYSGTSKACSDSFYRSMRWLTQKNNAYPIQDAQYTNDQ
EKNILFMWGINHPPTDTTQTNLYTRTDTTTSVATEEINRTFKPLIGPRPLVNGLQGRIDY
YWSVLKPGQTLRIRSNGNLIAPWYGHILSGESHGRILKTDLKRGSCTVQCQTEKGGLNTT
LPFQNVSKYAFGNCSKYIGIKSLKLAVGLRNVPSRSSRGLFGAIAGFIEGGWSGLVAGWY
GFQHSNDQGVGMAADRDSTQKAIDKITSKVNNIVDKMNKQYEIIDHEFSEVETRLNMINN
KIDDQIQDIWAYNAELLVLLENQKTLDEHDANVNNLYNKVKRALGSNAVEDGKGCFELYH
KCDDQCMETIRNGTYNRRKYQEESKLERQKIEGVKLESEGTYKILTIYSTVASSLVIAMG
FAAFLFWAMSNGSCRCNICI
>gi|347952012|gb|AEP33142.1| hemagglutinin [Influenza A virus (A/chicken/Shandong/B/2009(H9N2))]
METVSLITILLVVTVSNADKICIGYQSTNSTETVDTLTENNVPVTHAKELLHTEHNGMLC
ATRLGQPLILDTCTIEGLIYGNPSCDLLLGGREWSYIVERPSAVNGLCYPGNVENLEELR
SLFSSARSYQRIQIFPDTIWNVSYSGTSKACSDSFYRSMRWLTQKNNAYPIQDAQYTNNQ
EKNILFMWGINHPPTDTAQTNLYTRTDTTTSVATEEINRTFKPLIGPRPLVNGLQGRIDY
YWSVLKPGQTLRIRSNGNLIAPWYGHILSGESHGRILKTDLKRGSCTVQCQTEKGGLNTT
LPFQNVSKYAFGNCSKYIGIKSLKLAVGLRNMPSRSSRGLFGAIAGFIEGGWSGLVAGWY
GFQHSNDQGVGMAADRDSTQKAIDKITSKVNNIVDKMNKQYEIIDHEFSEVETRLNMINN
KIDDQIQDIWAYNAELLVLLENQKTLDEHDANVNNLYNKVKRALGSNAVEDGKGCFELYH
KCDDQCMETIRNGTYNRRKYQEESKLERQKIEGVKLESEGTYKILTIYSTVASSLVIAMG
FAAFLFWAMSNGSCRCNICI
>gi|308737179|gb|ADO34935.1| hemagglutinin [Influenza A virus (A/chicken/Shandong/C/2009(H9N2))]
METISLITILLVVTVSNADKICIGYQSTNSTETVDTLTENNVPVTHAKELLHTEHNGMLC
ATSLGHPLILDTCTIEGLIYGNPSCDLLLGGREWSYIVERPSAVNGLCYPGNVENLEELR
SLFSSARSYQRIQIFPDTIWNVSYSGTSKACSDSFYRSMRWLTQKNNAYPIQDAQYTNNQ
EKNILFMWGINHPPTDTAQTNLYTRTDTTTSVATEEINRTFKPLIGPRPLVNGLQGRIDY
YWSVLKPGQTLRIRSNGNLIAPWYGHILSGESHGRILKTDLKRGSCTVQCQTEKGGLNTT
LPFQNISKYAFGNCSKYIGIKSLKLAVGLRNVPSRSSRGLFGAIAGFIEGGWSGLVAGWY
GFQHSNDQGIGMAADRDSTQKAIDKITSKVNNIVDKMNKQYEIIDHEFSEVETRLNMINN
KIDDQIQDIWAYNAELLVLLENQKTLDEHDANVNNLYNKVKRALGSNAVEDGKGCFELYH
KCDDQCMETIRNGTYNRRKYQEESKLERQKIEGVKLESEGTYKILTIYSTVASSLVIAMG
FAAFLFWAMSNGSCRCNICI
>gi|307087714|gb|ADN26832.1| hemagglutinin [Influenza A virus (A/chicken/Shandong/A1/2009(H9N2))]
METVSLITILLVVTASNADKICIGYQSTNSTETVDTLTENNVPVTHAKELLHTEHNGMLC
ATRLGQPLILDTCTIEGLIYGNPSCDLLLGGREWSYIVERPSAVNGLCYPGNVENLEELR
SLFSSARSYQRIQIFPDTIWNVSYSGTSKACSDSFYRSMRWLTQKNNAYPIQDAQYTNDQ
EKNILFMWGINHPPTDTVQTNLYTRTDATTSVATEEINRTFKPLIGPRPLVNGLQGRIDY
YWSVLKPGQTLRIRSNGNLIAPWYGHILSGESHGRILKTDLKRGSCTVQCQTEKGGLNTT
LPFQNVSKYAFGNCSKYIGIKSLKLAVGLRNVPSRSSRGLFGAIAGFIEGGWSGLVAGWY
GFQHSNDQGVGMAADRDSTQKAIDKITSKVNNIVDKMNKQYEIIDHEFSEVETRLNMINN
KIDDQIQDIWAYNAELLVLLENQKTLDEHDANVNNLYNKVKRALGSNAVEDGKGCFELYH
KCDDQCMETIRNGTYNRRKYQEESKLERQKIEGVKLESEGTYKILTIYSTVASSLVIAMG
FAAFLFWAMSNGSCRCNICI
>gi|344222057|gb|AEN02518.1| hemagglutinin [Influenza A virus (A/chicken/Fujian/FZ11/2011(H9N2))]
METISLITMLLVVTMSNADKICIGYQSTNSTETVDTLTENNVPVTHAKELLHTEHNGMLC
ATTLGQPLILDTCTIEGLIYGNPSCDLLLGGREWSYIVERPSAVNGLCYPGNVENLEELR
SLFSSASSYQRIQIFPDTIWNVSYSGTSKACSDSFYRSMRWLTQKNNAYPVQDAQYTNNQ
GKNILFMWGINHPPTDTTQTNLYTRTDTTTSVATEEINRTFKPLIGPRPLVNGLQGRIDY
YWSVLKPGQTLRIRSNGNLIAPWYGHILSGESHGRILKTDLKRGSCTVQCQTEKGGLNTT
LPFQNVSKYAFGNCSKYIGVKSLKLAVGLRNVPSRSSRGLFGAIAGFIEGGWSGLVAGWY
GFQHSNDQGVGMAADRDSTQKAIDKITSKVNNIVDKMNKQYEIIDHEFSEVETRLNMINN
KIDDQIQDIWAYNAELLVLLENQKTLDEHDANVNNLYNKVKRALGSNAMEDGKGCFELYH
KCDNQCMETIRNGTYNRRRYQEESKLERQKIEGVKLESEGTYKILTIYSTVASSLVIAMG
FAAFLFWAMSNGSCRCNICI
>gi|344222055|gb|AEN02517.1| hemagglutinin [Influenza A virus (A/chicken/Fujian/FZ04/2011(H9N2))]
METISLITMLLVITMSNADKICIGYQSTNSTETVDTLTENSVPVTHAKELLHTEHNGMLC
ATTLGQPLILDTCTIEGLIYGNPSCDLLLGGREWSYIVERPSAVNGLCYPGNVENLEELR
SLFSSASSYQRIQIFPDTIWNVSYSGTSKACSDSFYRSMRWLTQKNNAYPVQDAQYTNNQ
GKNILFMWGINHPPTDTAQTNLYTRTDTTTSVATEEINRTFKPLIGPRPLVNGLQGRIDY
YWSVLKPGQTLRIRSNGNLIAPWYGHILSGESHGRILKTDLKRGSCTVQCQTEKGGLNTT
LPFQNVSKYAFGNCSKYIGVKSLKLAVGLRNVPSRSSRGLFGAIAGFIEGGWSGLVAGWY
GFQHSNDQGVGMAADRDSTQKAIDKITSKVNNIVDKMNKQYEIIDHEFSEVETRLNMINN
KIDDQIQDIWAYNAELLVLLENQKTLDEHDANVNNLYNKVKRALGSNAMEDGKGCFELYH
KCDNQCMETIRNGTYNRRRYQEESKLERQKIEGVKLESEGTYKILTIYSTVASSLVIAMG
FAAFLFWAMSNGSCRCNICI
>gi|410444973|gb|AFV68532.1| hemagglutinin [Influenza A virus (A/chicken/Egypt/D4692A/2012(H9N2))]
MEIIPLMTILLLVTTNNADKICIGHQSTNSTETVDTLTETNVPVTHAKELLHTEHNGMLC
ATNLGNPLILDTCTIEGLIYGNPSCDMLLGGREWSYIVERPSAVNGTCYPGNVENLEELR
ILFSSSSSYQRIQMFPDTIWNVTYSGTSKSCSDSFYRNMRWLTQKNGNYPVQDAQYTNTR
GKDILFVWGIHHPPTDTAQTNLYTRTDTTTSVTTENLDRTFKPLIGPRPLVNGLIGRINY
YWSVLKPGQTLRVRSNGNLIAPWFGHVLSGESHGRILKTDLNSGNCVVQCQTEKGGLNST
LPFHNISKYAFGDCPKYIGVKSLKLAIGLRNVHARSSRGLFGAIAGFIKGGWPGLVAGWY
GFQHSNDQGVGMAADRDSTQKAVDKITSKGNNIVHKMNKQYEIIDHEFSEGETKLNMINN
KMDDQTQNVWAYNAELLVLLENQKTLDEHDANVNNLYNKVKRALGSNAMEEGKGCFELYH
KWDDQCMETIRNGTYNRRKYKEESRLGRQKIEGVKLESEGTYKILAIYSTVASSLVLAMG
FAAFLFWAMSNGSCRCNICI
>gi|398323927|gb|AFO82823.1| hemagglutinin [Influenza A virus (A/chicken/Iran/AGH-B4/2012(H9N2))]
METISLMAILLVVTTSNADKICIGHQSTNSTETVDTLTETNVPVTHAKELLHTEHNGMLC
ATNLGRPLILNTCTIEGLIYGNPSCDLLLGGREWSYIVERSSAVNGTCYPGNVENLEELR
TLFSSSSSYQRIQIFPDTIWNVTYTGTSKSCSDSFYRNMRWLTQKNGLYPIQDAQYTNNQ
GKDILFVWGIHHPPTDTAQTNLYTRTDTTTSVTTENLDRTFKPLIGPRPLVNGLIGRINY
YWSILKPSQTLRVRSNGNLIAPWFGHVLSGESHGRILKTDLNSGNCVVQCQTEKGGLNST
LPFHNISKFAFGNCPKYIGVKSLKLAIGLRNVPAKSSRGLFGAIAGFIEGGWPGLVAGWY
GFQHSNDQGVGMAADRDSTQKAVDKITSKVNTIVDKMNKQYEIIDHEFSEVETRLNMINN
KIDDQIQDVWAYNAELLVLLENQKTLDEHDANVNNLYNKVKRALGSNAVEDGKGCFELYH
KCDNQCMETIRNGTYNRRKYKEESRLERQKIEGVKLESEGTYKILTIYSTVASSGVLAMG
FAAFLFWAMSNGSCRCNICI
>gi|398323925|gb|AFO82822.1| hemagglutinin [Influenza A virus (A/chicken/Iran/AGH-B3/2012(H9N2))]
METISLMAILLVVTTSNADKICIGHQSTNSTETVDTLTETNVPVTHAKELLPTEHNGMLC
ATNLGRPLILNTCTIEGLIYGNPSCDLLLGGREWSYIVERSSAVNGTCYPGNVENLEELR
TLFSSSSSYQRIQIFPDTIWNVTYTGTSKSCSDSFYRNMRWLSQKNGLYPIQDAQYTNNQ
GKDILFVWGIHHPPSDIAQTNLYTRIDRTTSVTTENLDRTFKPLIGPRPLVNGLIGRIKY
YWSILKPGQTLRVRSNGNLIAPWYGHILSGESHGRILKTDLNSGNCVVQCQTEKGGLNST
LPFHNISKFAFGNCPKYIGVKSLKLAIGLRNVPAKSSRGLFGAIAGFIEGGWPGLVAGWY
GFQHSNDQGVGMAADRDSTQKAVDKITSKVNTIVDKMNKQYEIIDHEFSEVETRLNMINN
KIDDQIQDVWAYNAELLVLLENQKTLDEHDANVNNLYNKVKRALGSNAVEDGKGCFELYH
KCDNQCMETIRNGTYNRRKYKEESRLERQKIEGVKLESEGTYKILTIYSTVASSGVLAMG
FAAFLFWAMSNGSCRCNICI
>gi|398323923|gb|AFO82821.1| hemagglutinin [Influenza A virus (A/chicken/Iran/AGH-B2/2012(H9N2))]
METISLMAILLVVTTSNADKICIGHQSTNSTETVDTLTETNVPVTHAKELLPTEHNGMLC
ATNLGRPLILNTCTIEGLIYGNPSCDLLLGGREWSYIVERSSAVNGTCYPGNVENLEELR
TLFSSSSSYQRIQIFPDTIWNVTYTGTSKSCSDSFYRNMRWLTQKNGLYPIQDAQYTNNQ
GKDILFVWGIHHPPTDTAQTNLYTRTDTTTSVTTENLDRTFKPLIGPRPLVNGLIGRINY
YWSILKPSQTLRVRSNGNLIAPWFGHVLSGESHGRILKTDLNSGNCVVQCQTEKGGLNST
LPFHNISKFAFGNCPKYIGVKSLKLAIGLRNVPAKSSRGLFGAIAGFIEGGWPGLVAGWY
GFQHSNDQGVGMAADRGSTQKSFDKITSKVNSIIDKMNRQYEIIDHEFSEVETRLNMINN
KIDDQIQDVWAYNAELLVLLENQKTLDEHDANVNNLYNKVKRALGFNAMEDGKGCFELYH
KCDDQCMETIRNGTYNRRKYMEESRLERQKIEGVKLKSEGTYKILTIYSTVASSLVLAMG
FAAFLFWAMSNGSCRCNICI
>gi|398323921|gb|AFO82820.1| hemagglutinin [Influenza A virus (A/chicken/Iran/AGH-B1/2012(H9N2))]
METISLMAILLVVTTSNADKICIGHQSTNSTETVDTLTETNVPVTHAKELLPTEHNGMLC
ATNLGRPLILNTCTIEGLIYGNPSCDLLLGGREWSYIVERSSAVNGTCYLGNVENLEKVR
ILFSSSSSYQRIQIFPDTIWNVTYTGTSKSCSDSFYRNMRWLTQKNGLYPIQDAQYTNNQ
GKDILFVWGIHHPPTDTAQTNLYTRTDTTTSVTTENLDRTFKPLIGPRPLVNGLIGRINY
YWSILKPGQTLRVRSNGNLIAPWFGHVLSGESHGRILKTDLNSGNCVVQCQTEKGGLNST
LPFHNISKFAFGNCPKWVGVKSLKLAIGLRNVPAKSSRGLFGAIAGFIEGGWPGLVAGWY
GFQHSNDQGVGMAADRDSTQKAVDKITSKVNTIVDKMNKQYEIIDHEFSEVETRLNMINN
KIDDQIQDVWAYNAELLVLLENQKTLDEHDANVNNLYNKVKRALGSNAVEDGKGCFELYH
KCDNQCMETIRNGTYNRRKYKEESRLERQKIEGVKLESEGTYKILTIYSTVASSGVLAMG
FAAFLFWAMSNGSCRCNICI
>gi|375313979|gb|AFA51692.1| hemagglutinin, partial [Influenza A virus (A/chicken/Iran/725/1998(H9N2))]
METTSLLTILLVVTTSNADKICIGHQSTNSTETVDTLTETNIPVTHAKELLHTEHNGMLC
ATNLGNPLILDTCTIEGLIYGNPSCDLLLGGREWSYIVERPSAVNGTCYPGNVENLEELR
TLFSSSSSYQRIQIFPDTIWNVTYTGTSKSCSDSFYRNMRWLTQKNGLYPVQDAQYTNNR
GKDILFLWGIHHPPTDTTQTNLYTRTDTTTSVTTENLDRTFKPLIGPRPLVNGLIGRINY
YWSVLKPGQTLRVRSNGNLIAPWYGHVLSGESHGRILKTGLKSGNCVVQCQTEKGGLNST
LPFHNISKYAFGICPKYIGVKSLKLAIGLRNVPARSSRGLFGAIAGFIEGGWPGLVAGWY
GFQHSNDQGVGMAADRDSTQKAIDKITSKVNNIVDKMNKQYEIIDHEFSEVETRLNMINN
KIDDQIQDVWAYNAELLVLLENQKTLDEHDANVNNLYNKVKRALGSNAMEDGKGCFELYH
KCDDQCMETIRNGTYNRRKYKEEAKLERQKLEGVKLESEGTYKILTIYSTVASSLVLAMG
FAAFLFWAMSNGSCRCSIE
>gi|375313977|gb|AFA51691.1| hemagglutinin, partial [Influenza A virus (A/chicken/Iran/192/2009(H9N2))]
METIPLMTILLVVTTSNADKICIGHQSTNSTETVDTLTETNVPVTHAKELLHTEHNGMLC
ATNLGRPLILNTCTIEGLIYGNPSCDLLLGGREWSYIVERSSAVNGTCYPGNVENLEELR
TLFSSSSSYQRIQIFPDTIWNVTYTGTSKSCSDSFYRNMRWLTQKNGLYPIQDAQYTNNR
GKDILFVWGIHHPPTDTAQTNLYTRTDTTTSVTTENLDRTFKPLIGPRPLVNGLIGRINY
YWSILKPGQTLRVRSNGNLIAPWFGHVLSGESHGRILKTDLNSGNCVVQCQTEKGGLNST
LPFHNVSKYAFGTCPKYIGVKSLKLAIGLRNVPAKSSRGLFGAIAGFIEGGWPGLVAGWY
GFQHSNDQGVGMAADRDSTQKAVDKITSKVNTIVDKMNKQYEIIDHEFSEVETRLNMINN
KIDDQIQDVWAYNAELLVLLENQKTLDEHDANVNNLYNKVKRALGSNAMEDGKGCFELYH
KCDDQCMETIRNGTYNRRKYKEESRLERQKIEGVKLESEGTYKILTIYSTVASSLVLAMG
FAAFLFWAMSNGSCRCNID
>gi|375313975|gb|AFA51690.1| hemagglutinin, partial [Influenza A virus (A/chicken/Iran/121/2009(H9N2))]
METTSLITILLVVTTSNADKICIGHQSTNSTETVDTLTETNIPVTHAKELLHTEHNGMLC
ATNLGNPLILDTCTIEGLIYGNPSCDLLLGGREWSYIVERPSAVNGTCYPGNVENLEELR
TLFSSSSSYQRIQIFPDTIWNVTYTGTSKSCSDSFYRNMRWLTQKNGLYPVQDAQYTNNR
GKDILFLWGIHHPPTDTTQTNLYTRTDTTTSVTTENLDRTFKPLIGPRPLVNGLIGRINY
YWSVLKPGQTLRVRSNGNLIAPWYGHVLSGESHGRILKTGLKSGNCVVQCQTEKGGLNST
LPFHNISKYAFGICPKYIGVKSLKLAIGLRNVPARSSRGLFGAIAGFIEGGWPGLVAGWY
GFQHSNDQGVGMAADRDSTQKAIDKITSKVNNIVDKMNKQYEIIDHEFSEVETRLNMINN
KIDDQIQDVWAYNAELLVLLENQKTLDEHDANVNNLYNKVKRALGSNAMEDGKGCFELYH
KCDDQCMETIRNGTYNRRKYKEEAKLERQKLEGVKLESEGTYKILTIYSTVASSLVLAMG
FAAFLFWAMSNGSCRCSI
>gi|375313973|gb|AFA51689.1| hemagglutinin, partial [Influenza A virus (A/chicken/Iran/119/2009(H9N2))]
METIPLMAILLVVTTSNADKICIGHQSTNSTETVDTLTETNVPVTHAKELLHTEHNGMLC
ATNLGRPLILDTCTIEGLIYGNPSCDLLLGGREWSYIVERSSAVNGTCYPGNVENLEELR
TLFSSSSSYQRIQIFPDTIWNVTYTGTSKSCSDSFYRNMRWLTQKNGLYPIQDAQYTNNR
GKDILFVWGIHHPPTDTTQTNLYTRTDTTTSVTTENLDRTFKPLIGPRPLVNGLIGRINY
YWSILKPGQTLRVRSNGNLIAPWFGHILSGESHGRILKTDLNSGNCVVQCQTEKGGLNST
LPFHNISKYAFGTCPKYIGVKSLKLAIGLRNVPAKSSRGLFGAIAGFIEGGWPGLVAGWY
GFQHSNDQGVGMAADRDSTQKAVDKITSKVNTIVDKMNKQYEIIDHEFSEVETRLNMINN
KIDDQIQDVWAYNAELLVLLENQKTLDEHDANVNNLYNKVKRALGSNAMEDGKGCFELYH
KCDDQCMETIRNGTYNRRKYKEESRLERQKIEGVKLESEGTYKILTIYSTVASSLVLAMG
FAAFLFWAMSNGSCRCNM
>gi|375313971|gb|AFA51688.1| hemagglutinin, partial [Influenza A virus (A/chicken/Iran/114/2009(H9N2))]
METIPLMAILLVVTTSNADKICIGHQSTNSTETVDTLTETNVPVTHAKELLHTEHNGMLC
ATNLGRPLILDTCTIEGLIYGNPSCDLLLGGREWSYIVERSSAVNGTCYPGNVENLEELR
TLFSSSSSYQRIQIFPDTIWNVTYTGTSKSCSDSFYRNMRWLTQKNGLYPIQDAQYTNNR
GKDILFVWGIHHPPTDTAQTNLYTRTDTTTSVTTENLDRTFKPLIGPRPLVNGLIGRINY
YWSILKPGQTLRVRSNGNLIAPWFGHVLSGESHGRILKTDLNSGNCVVQCQTEKGGLNST
LPFHNISKYAFGTCPKYIGVKSLKLAIGLRNVPAKSSRGLFGAIAGFIEGGWPGLVAGWY
GFQHSNDQGVGMAADRDSTQKAVDKITSKVNTIVDKMNKQYEIIDHEFSEVETRLNMINN
KIDDQIQDVWAYNAELLVLLENQKTLDEHDANVNNLYNKVKRALGSNAMEDGKGCFELYH
KCDDQCMETIRNGTYNRRKYKEESRLERQKIEGVKLESEGTYKILTIYSTVASSLVLAMG
FAAFLFWAMSNGSCRCNIE
>gi|375313969|gb|AFA51687.1| hemagglutinin, partial [Influenza A virus (A/chicken/Iran/113/2009(H9N2))]
METIPLMAILLVVTSNADKICIGHQSTNSTETVDTLTETNVPVTHAKELLHTEHNGMLCA
TNLGRPLILDTCTIEGLIYGNPSCDLLLGGREWSYIVERSSAVNGTCYPGNVENLEELRT
LFSSSSSYQRIQIFPDTIWNVTYTGTSKSCSDSFYRNMRWLTQKNGLYPIQDAQYTNNRG
KDILFVWGIHHPPTDTAQTNLYTRTDTTTSVTTENLDRTFKPLIGPRPLVNGLIGRINYY
WSILKPGQTLRVRSNGNLIAPWFGHVLSGESHGRILKTDLNSGNCVVQCQTEKGGLNSTL
PFHNISKYAFGTCPKYIGVKSLKLAIGLRNVPAKSSRGLFGAIAGFIEGGWPGLVAGWYG
FQHSNDQGVGMAADRDSTQKAVDKITSKVNTIVDKMNKQYEIIDHEFSEVETRLNMINNK
IDDQIQDVWAYNAELLVLLENQKTLDEHDANVNNLYNKVKRALGSNAMEDGKGCFELYHK
CDDQCMETIRNGTYNRRKYKEESRLERQKIEGVKLESEGTYKILTIYSTVASSLVLAMGF
AAFLFWAMSNGSCRCNIV
>gi|375313967|gb|AFA51686.1| hemagglutinin, partial [Influenza A virus (A/chicken/Iran/106/2009(H9N2))]
METIPLMAILLVDTSNADKICIGHQSTNSTETVDTLTETNVPVTHAKELLHTEHNGMLCA
TNLGRPLILDTCTIEGLIYGNPSCDLLLGGREWSYIVERSSAVNGTCYPGNVENLEELRT
LFSSSSSYQRIQIFPDTIWNVTYTGTSKSCSDSFYRNMRWLTQKNGLYPIQDAQYTNNRG
KDILFVWGIHHPPTDTAQTNLYTRTDTTTSVTTENLDRTFKPLIGPRPLVNGLIGRINYY
WSILKPGQTLRVRSNGNLIAPWFGHVLSGESHGRILKTDLNSGNCVVQCQTEKGGLNSTL
PFHNISKYAFGTCPKYIGVKSLKLAIGLRNVPAKSSRGLFGAIAGFIEGGWPGLVAGWYG
FQHSNDQGVGMAADRDSTQKAVDKITSKMNTIVDKMNKQYEIIDHEFSEVETRLNMINNK
IDDQIQDVWAYNAELLVLLENQKTLDEHDANVNNLYNKVKRALGSNAMEDGKGCFELYHK
CDDQCMETIRNGTYNRRKYKEESRLERQKIEGVKLESEGTYKILTIYSTVASSLVLAMGF
AAFLFWAMSNGSCSAT
>gi|375313965|gb|AFA51685.1| hemagglutinin, partial [Influenza A virus (A/chicken/Iran/95/2009(H9N2))]
METIPLMAILLVVTTSNADKICIGHQSTNSTETVDTLTETNVPVTHAKELLHTEHNGMLC
ATNLGRPLILDTCTIEGLIYGNPSCDLLLGGREWSYIVERSSAVNGTCYPGNVENLEELR
TLFSSSSSYQRIQIFPDTIWNVTYTGTSKSCSDSFYRNMRWLTQKNGLYPIQDAQYTNNR
GKDILFVWGIHHPPTDTTQTNLYTRTDTTTSVTTENLDRTFKPLIGPRPLVNGLIGRINY
YWSILKPGQTLRVRSNGNLIAPWFGHVLSGESHGRILKTDLNSGNCVVQCQTEKGGLNST
LPFHNISKYAFGTCPKYIGVKSLKLAIGLRNVPAKSSRGLFGAIAGFIEGGWPGLVAGWY
GFQHSNDQGVGMAADRDSTQKAVDKITSKVNTIVDKMNKQYEIIDHEFSEVETRLNMINN
KIDDQIQDVWAYNAELLVLLENQKTLDEHDANVNNLYNKVKRALGSNAMEDGKGCFELYH
KCDDQCMETIRNGTYNRRKYKEESRLERQKIEGVKLESEGTYKILTIYSTVASSLVLAMG
FAAFLFWAMSNGSCRCNIG
>gi|327420593|gb|AEA76370.1| hemagglutinin [Influenza A virus (A/chicken/Fujian/G9/2009(H9N2))]
MEVVSLITMLLVVTMSNADKICIGYQSTNSTETVDTLTENNVPVTHAKELLHTEHNGMLC
ATTLGQPLILDTCTIEGLIYGNPSCDLLLGGREWSYIVERPSAVNGLCYPGNVENLEELR
SLFSSASSYQRIQIFPDTIWNVSYSGTSKACSDSFYRSMRWLTQKNNAYPVQDAQYTNDR
EKNILFMWGINHPPTDTAQTNLYTRTDTTTSVATEEINRTFKPLIGPRPLVNGLQGRIDY
YWSVLKPGQTLRIRSNGNLIAPWYGHILSGESHGRILKTDLKRGSCTVQCQTEKGGLNTT
LPFQNVSKYAFGNCSKYIGVKSLKLAVGLRNVPSRSSRGLFGAIAGFIEGGWSGLVAGWY
GFQHSNDQGVGMAADRDSTQKAIDKITSKVNNIVDKMNKQYEIIDHEFSEVETRLNMINN
KIDDQIQDIWAYNAELLVLLENQKTLDEHDANVNNLYNKVKRALGSNAVEDGKGCFELYH
KCDNQCMETIRNGTYNRRKYQEESKLERQKIEGVKLESEGTYKILTIYSTVASSLVIAMG
FAAFLFWAMSNGSCRCNICI
>gi|357528398|gb|AET80441.1| hemagglutinin [Influenza A virus (A/chicken/Guangxi/QCR10/2011(H9N2))]
MEVVSLITILLAITGSNADKICIGYQSTNSTETVDTLTENNVPVTHAKELLHTEHNGMLC
ATNLGRPLILDTCTIEGLIYGNPSCDLPLEGREWSYIVERPSAVNGVCYPGNVENLEELR
SLFSSASSYQRIQIFPDSIWNVSYNGTSKACSDSFYRSMRWLTQKNNNYPVQDAQYTNNR
GKNILFMWGINHPPTDTVQTNLYTRTDTTTSVATEDINRTFKPLIGPRPLVNGLQGRIDY
YWAVLKPGQTLRVRSNGNLIAPWYGHILLGESHGRILKTDLKSGNCVVQCQTERGGLNTT
LPFHNVSKYAFGNCPKYIGVKSLKLAVGLRNVPARSSRGLFGAIAGFIEGGWSGLVAGWY
GFQHSNDQGTGMAADRDSTQKAIDKITSKVNNIVDKMNKQYEIIDHEFSEIETRLNMIND
KIDDQIQDIWAYNAELLVLLENQKTLDEHDANVNNLYNKVKRALGSNAVEDGKGCFDLYH
KCDNQCMETIRNGTYNRRKYQEESRLERQKIEGVKLESEGTYKILTIYSTVASSLVIAMG
FAAFLFWAMSNGSCRCNICI
>gi|357528396|gb|AET80440.1| hemagglutinin [Influenza A virus (A/chicken/Guizhou/HCF09/2011(H9N2))]
MEVVSLITILLVITGSNADKICIGYQSTNSTETVDTLTENNVPVTHAKELLHTEHNGMLC
ATNLGRPLILDTCTIEGLIYGNPSCDLPLEGREWSYIVERPSAVNGVCYPGNVENLEELR
SLFSSASSYQRIQIFPDSIWNVSYSGTSKACSDSFYRSMRWLTQKNNNYPVQDAQYTNNR
GKNILFMWGINHPPTDNAQTNLYTRTDTTTSVATEDINRTFKPLIGPRPLVNGLQGRIDY
YWAVLKPGQTLRVRSNGNLIAPWYGHILLGESHGRILKTELKSGNCVVQCQTERGGLNTT
LPFHNVSKYAFGNCPKYIGVKSLKLAVGLRNVPARSSRGLFGAIAGFIEGGWSGLVAGWY
GFQHSNDQGTGMAADRDSTQKAIDKITSKVNNIVDKMNKQYEIIDHEFSEIETRLNMIND
KIDDQIQDIWAYNAELLVLLENQKTLDEHDANVNNLYNKVKRALGSNAVEDGKGCFDLYH
KCDNQCMETIRNGTYNRRKYQEESRLERQKIEGVKLESEGTYKILTIYSTVASSLVIAMG
FDAFLFWAMSNGSYRCNIRI
>gi|357528394|gb|AET80439.1| hemagglutinin [Influenza A virus (A/chicken/Guizhou/LCY09/2011(H9N2))]
MEVVSLITILLVITGSNADKICIGYQSTNSTETVDTLTENNVPVTHAKELLHTEHNGMLC
ATNLGRPLILDTCTIEGLIYGNPSCDLPLEGREWSYIVERPSAVNGVCYPGNVENLEELR
SLFSSASSYQRIQIFPDSIWNVSYSGTSKACSDSFYRSMRWLTQKNNNYPVQDAQYTNNR
GKNILFMWGINHPPTDNAQTNLYTRTDTTTSVATEDINRTFKPLIGPRPLVNGQQGRIDY
YWAVLKPGQTLRVRSNGNLIAPWYGHILLGESHGRILKTELKSGNCVVQCQTERGGLNTT
LPFHNVSKYAFGNCPKYIGVKSLKLAVGLRNVPARSSRGLFGAIAGFIEGGWSGLVAGWY
GFQHSNDQGTGMAADRDSTQKAIDKITSKVNNIVDKMNKQYEIIDHEFSEIETRLNMIND
KIDDQIQDIWAYDAELLVLLENQKTLDEHDANVNNLYNKVKRALGSNAVEDGKGCFDLYH
KCDNQCMETIRNGTYNRRKYQEESRLERQKIEGVKLESEGTYKILTIYSTVASSLVIAMG
FAAFLFWAMSNGSCRCNICI
>gi|357528392|gb|AET80438.1| hemagglutinin [Influenza A virus (A/chicken/Guangdong/FJC07/2011(H9N2))]
MEVVSLITIILVITGSNADKICIGYQSTNSTETVDTLTENNVPVTHAKELLHTEHNGMLC
ATNLGRPLILDTCTIEGLIYGNPSCDLPPEGREWSYIVERPSAVNGVCYPGNVENLEELR
SLFSSASSYQRVQIFPDSIWNVSYSGTSKACSDSFYRSMRWLTQKNNNYPVQDAQYTNNR
GKNILFMRGINHPPTDTAQTNLYTRTDTTTSVATEDINRTFKPLIGPRPLVNGLQGRIDY
YWAVLKPGQTLRVRSNGNLIAPWYGHILLGESHGRILKTDLKSGNCVVQCQTERGGLNTT
LPFHNVSKYAFGNCPKYIGVKSLKLAVGLRNVPARSSRGLFGAIAGFIEGGWSGLVAGWY
GFQHSNDQGTGMAADRDSTQKAIDKITSKVNNIVDKMNKQYEIIDHEFSEIETRLNMIND
KVDDQIQDIWAYNAELLVLLENQKTLDEHDANVNNLYNKVKRALGSNAVEDGKGCFDLYH
KCDNQCMETIRNGTYNRRKYQEESRLERQKIEGVKLESEGTYKILTIYSTVASSLVIAMG
FAAFLFWAMSNGSGRCNICI
>gi|357528390|gb|AET80437.1| hemagglutinin [Influenza A virus (A/chicken/Anhui/ZYX05/2011(H9N2))]
MEVVSLITILLVVTVSNADKICIGYQSTNSTETVDTLTENNVPVTHAKELLHTEHNGMLC
ATGLGHPLILDTCTIEGLIYGNPSCDPLLGGREWSYIVERPSAVNGLCYPGNVENLEELR
SLFSSASSYQRIQIFPDTIWNVTYSGTSKACSDSFYRSMRWLTQKNNAYPIQDAQYTNNQ
EKNILFMWGINHPPTDTAQTNLYTRTDTTTSVATEEINRTFKPLIGPRPLVNGLQGRIDY
YWSVLKPGQTLRIRSNGNLIAPWYGHILSGESHGRILKTDLKRGSCTVQCQTEKGGLNTT
LPFQNVSKYAFGNCSKYIGIKSLKLAVGLRNVPSRSSRGLFGAIAGFIEGGWSGLVAGWY
GFQHSNDQGVGMAADRDSTQKAIDKITSKVNNIVDKMNKQYEIIDHEFSEVEARLNMINN
KIDDQIQDIWAYNAELLVLLENQKTLDEHDANVNNLYNKVKRALGSNATEDGKGRFELYH
KCDNQCMETIRNGTYNRRKYQEESKLERQKIEGVKLESEGTYRILTIYSTVASSLVIAMG
FAAFLFWAMSNGSCRCNICI
>gi|357528388|gb|AET80436.1| hemagglutinin [Influenza A virus (A/chicken/Fujian/HJF04/2011(H9N2))]
MEVVSLITMLLVATMSNADKICIGYQSTNSTETVDTLTENNVPVTHAKELLHTEHNGMLC
ATTLGQPLILDTCTVEGLIYGNPSCDLLLEGREWSYIVERPSAVNGLCYPGNVENLEELR
SLFSSASSYHRIQIFPDTIWNVSYSGTSKACSNSFYRSMRWLTQKNNAYPVQDAQYTNNR
EKNILFMWGINHPPTDTAQTNLYTRTDTTTSVATEEISRTFKPLIGPRPLVNGLQGRIDY
YWSILKPGQTLRIRSNGNLIAPWYGHILSGESHGRILKTDLKKGSCTVQCQTEKGGLNTT
LPFQNISKYAFGNCSKYIGVKSLKLAIGLRNVPSRSSRGLFGAIAGFIEGGWSGLVAGWY
GFQHSNDQGVGMAADRDSTQKAIDKITSKVNNIVDKMNKQYEIIDHEFSEVETRLNMINN
KIDDQIQDIWAYNAELLVLLENQKTLDEHDANVNNLYNKIKRALGSNAVEDGKGCFELYH
KCDNQCMETIRNGTYNRRKYQEESKLERQKIEGIKLESEGTYKILTIYSTVASSLVIAMG
FAAFLFWAMSNGSCRCNICI
>gi|357528386|gb|AET80435.1| hemagglutinin [Influenza A virus (A/chicken/Guangxi/LRW04/2011(H9N2))]
MEVVSLITILLVVTASSADKICIGYQSTNSTETVDTLTENNVPVTHAKELLHTEHNGMLC
ATSLGHPLILDTCTIEGLIYGNPSCDLLLGGREWSYIVERPSAVNGLCYPGNVENLEELR
SLFSSARSYQRIQIFPDTIWNVSYSGTSKACSDSFYRSMRWLTQKNNAYPIQDAQYTNNQ
EKNILFMWGINHPPTDTAQTNLYTRTDTTTSVATEEINRTFKPLIGPRPLVNGLQGRIDY
YWSVLKPGQTLRIRSNGNLIAPWYGHILSGESHGRILKTDLKRGSCTVQCQTEKGGLNTT
LPFQNVSKYAFGNCSKYIGIKSLKLAVGLRNVPSRSSRGLFGAIAGFIEGGWSGLVAGWY
GFQHSNDQGVGMAADRDSTQKAIDKITSKVNNIVDKMNKQYEIIDHEFSEVETRLNMINN
KIDDQIQDIWAYNAELLVLLENQKTLDEHDANVNNLYNKVKRALGSNAVEDGKGCFELYH
KCDDQCMETIRNGTYNKRKYQEESKLERQKIEGVKLESEGTYKILTIYSTVASSLVIAMG
FAAFLFWAMSNGSCRCNICI
>gi|357528384|gb|AET80434.1| hemagglutinin [Influenza A virus (A/chicken/Guizhou/XK04/2011(H9N2))]
MEVVSLITILLVVTVSSADKICIGYQSTNSTETVDTLTENNVPVTHAKELLHTEHNGMLC
ATSLGHPLILDTCTIEGLIYGNPSCDLLLGGREWSYIVERPSAVNGLCYPGNVEHLEELR
SLFSSARSYQRIQIFPDTIWNVSYSGTSKACSDSFYRSMRWLTQKNNAYPIQDAQYTNNQ
EKNILFMWGINHPPTDTVQTNLYTRTDTTTSVATEEINRTFKPLIGPRPLVNGLQGRIDY
YWSVLKPGQTLRIRSNGNLIAPWYGHILSGESHGRILKTDLKRGSCTVQCQTEKGGLSTT
LPFQNVSKYAFGNCSKYIGIKSLKLAAGLRNVPSRSNRGLFGAIAGFIEGGWSGLVAGWY
GFQHSNDQGVGMAADRDSTQKAIDKITSKVNNIVDKMNKQYEIIDHEFSEVETRLNMINN
KIDDQIQDIWAYNAELLVLLENQKTLDEHDANVNNLYNKVKRALGSNAVEDGKGCFELYH
KCDDQCMETIRNGTYNRRKYQEESKLERQKIEGVKLESEGTYKILTIYSTVASSLVIAMG
FAAFLFWAMSNGSCRCNICI
>gi|357528382|gb|AET80433.1| hemagglutinin [Influenza A virus (A/chicken/Hubei/LLM03/2011(H9N2))]
MEVVSLITTLLAITTSNADKICIGYQSTNSTETVDTLTENNVPVTHAKELLHTEHNGMLC
ATNLGHPLILDTCSIEGLIYGNPSCDLLLGGREWSYIVERPSAVNGLCYPGNVENLEELR
SLFSSASSYQRIQIFPDTIWNVSYSGTSKACSDSFYRSMRWLTQKNNAYPIQDAQYTNNQ
EKNILFMWGINHPPTETAQTNLYTRTDTTTSVATEEMNRTFKPLIGPRPLVNGLQGRIDY
YWSVLKPGQTLRIRSNGNLIAPWYGHILSGESHGRILKTDLKRGSCTVQCQTEKGGLNTT
LPFQNVSKYAFGNCPKYIGIKSLKLAVGLRNVPSRSSRGLFGAIAGFIEGGWSGLVAGWY
GFQHSNDQGVGMAADRDSTQKAIDKITSKVNNIVDKMNKQYEIIDHEFSEVENRLNMINN
KIDDQIQDIWAYNAELLVLLENQKTLDEHDANVNNLYNKVKRALGSNAVEDGKGCFELYH
KCDDQCMETIRNGTYNRRKYQEESKLERQKIEGVKLESEGTYKILTIYSTVASSLVIAMG
FAAFLFWAMSNGSCRCNICI
>gi|357528380|gb|AET80432.1| hemagglutinin [Influenza A virus (A/chicken/Jiangsu/FQD03/2011(H9N2))]
MEVVSLITILLVVTVSNADKICIGYQSTNSTETVDTLTENNVPVTHAKELLHTEHNGMLC
ATGLGHPLILDTCTIEGLIYGNPSCDLLLGGREWSYIVERPSAVNGLCYPGNVENLEELR
SLFSSASSYQRIQIFPDTIWNVTYSGTSKACSDSFYRSMRWLTQKNNAYPIQDAQYTNNQ
EKNILFMWGINHPPTDTAQTNLYTRTDTTTSVATEEINRTFKPLIGPRPLVNGLQGRIDY
YWSVLKPGQTLRIRSNGNLIAPWYGHILSGESHGRILKTDLKRGSCTVQCQTEKGGLNTT
LPFQNVSKYAFGNCSKYIGIKSLKLAVGLRNVPSRSSRGLFGAIAGFIEGGWSGLVAGWY
GFQHSNDQGVGMAADRDSTQKAIDKITSKVNNIVDKMNKQYEIIDHEFSEVEARLNMINN
KIDDQIQDIWAYNAELLVLLENQKTLDEHDANVNNLYNKVKRALGSNAMEDGKGCFELYH
KCDNQCMETIRNGTYNRRKYQEESKLERQKIEGVKLESEGTYKILTIYSTVASSLVIAMG
FAAFLFWAMSNGSCRCNICI
>gi|357528378|gb|AET80431.1| hemagglutinin [Influenza A virus (A/chicken/Guangdong/DJN03/2011(H9N2))]
MEVVSLITMLLVVTVSNADKICIGYQSTNSTETVDTLTENNVPVTHAKELLHTEHNGMLC
ATNLGHPLILDTCTIEGLIYGNPSCDLLLGGREWSYIVERPSAVNGLCYPGNVENLEELR
SLFSSASSYQRIQIFPDTIWNVSYSGTSKACSDSFYRSMRWLTQKNNAYPVQDAQYTNNR
EKNILFMWGINHPPTETAQTNLYTRTDTTTSVATEEINRTFKPLIGPRPLVNGLQGRINY
YWSVLKPGQTLRIRSNGNLIAPWYGHILSGESHGRILKTDLKRGSCTVQCQTEKGGLNTT
LPFQNVSKYAFGNCSKYVGIKSLKLAVGLRNVPSRSSRGLFGAIAGFIEGGWSGLVAGWY
GFQHSNDQGVGIAADRDSTQKAIDKITSKVNNIVDKMNKQYEIIDHEFSEVENRLNMINN
KIDDQIQDIWAYNAELLVLLENQKTLDEHDANVNNLYNKVKRALGTNAVEDGKGCFELYH
KCDDQCMETIRNGTYNRRKYQEESKLERQRIEGVKLESEGTYKILTIYSTVASSLVIAMG
FAAFLFWAMSNGSCRCNICI
>gi|357528376|gb|AET80430.1| hemagglutinin [Influenza A virus (A/chicken/Guangdong/LJJ03/2011(H9N2))]
MEVVSLITILLLITGSNADKICIGYQSTNSTETVDTLTENNVPVTHAKELLHTEHNGMLC
ATNLGRPLILDTCTIEGLIYGNPSCDLPLEGKEWSYIVERPSAVNGVCYPGNVEHLEELR
SLFSSASSYQRIQIFPDSIWNVSYSGTSKACSDSFYRSMRWLTQKNNNYPVQDAQYTNNR
GKNILFMWGINHPPTDTAQTNLYTRTDTTTSVATEDINRTFKPLIGPRPLVNGLQGRIDY
YWAVLKPGQTLRVRSNGNLIAPWYGHILLGESHGRILKTDLKGGNCVVQCQTERGGLNTT
LPFHNVSKYAFGNCPKYIGIKSLKLAVGLRNVPARSSRGLFGAIAGFIEGGWSGLVAGWY
GFQHSNDQGTGMAADRDSTQKAIDKITSKVNNIVDKMNKQYEIIDHEFSEIETRLNMIND
KIDDQIQDIWAYNAELLVLLENQKTLDEHDANVNNLYNKVKRALGSNAVEDGKGCFDLYH
KCDNQCMETIRNGTYNRRKYQEESRLERQKIEGVKLESEGTYKILTIYSTVASSLVIAMG
FAAFLFWAMSNGSCRCNICI
>gi|392843143|gb|AFM84190.1| hemagglutinin [Influenza A virus (A/chicken/Guangdong/SLX10/2011(H9N2))]
MEAATIITILLVITGSNADKICIGYQSTNSTETVDTLTENNVPVTHAKELLHTEHNGMLC
ATDLGRPLILDTCTIEGLIYGNPSCDLPLEGREWSYIVERPSAVNGVCYPGNVENLEELR
SLFSSASSYQRIQIFPDSIWNVSYSGTSKACSDSFYRSMRWLTQKNNNYPVQDAQYTNNR
GKNILFMWGINHPPTDTAQTNLYTRTDTTTSVATEDINRTFKPLIGPRPLVNGLQGRIDY
YWAVLKPGQTLRVRSNGNLIAPWYGHILLGESHGRILKTDLKSGNCVVQCQTERGGLNTT
LPFHNVSKYAFGNCPKYIGVKSLKLAVGLRNVPARSSRGLFGAIAGFIEGGWSGLVAGWY
GFQHSNDQGTGMAADRDSTQKAIDKITSKVNNIVDKMNKQYDIIDHEFSEIETRLNMIND
KIDDQIQDIWAYNAELLVLLENQKTLDEHDANVNNLYNKVKRALGSNAVEDGKGCFDLYH
KCDNQCMETIRNGTYNRRKYQEESRLERQKIEGVKLESEGTYKILTIYSTVASSLVIAMG
FAAFLFWAMSNGSCRCNICI
>gi|392843141|gb|AFM84189.1| hemagglutinin [Influenza A virus (A/chicken/Guangdong/XXW11/2011(H9N2))]
MEVVSLITILLLITGSNADKICIGYQSTNSTETVDTLTENNVPVTHAKELLHTEHNGMLC
ATNLGRPLILDTCTIEGLIYGNPSCDLPLEGREWSYIVERPSAVNGVCYPGNVENLEELR
SLFSSASSYQRIQIFPDSIWNVSYSGTSKACSDSFYRSMRWLTQKNNNYPVQDAQYTNNR
GKNILFMWGINHPPTDTVQTNLYTRTDTTTSVATEDINRTFKPLIGPRPLVNGQQGRIDY
YWAVLKPGQTLRVRSNGNLIAPWYGYILLGEGHGRILKTDLKSGNCVVQCQTERGGLNTT
LPFHNVSKYAFGNCPKYIGVKSLKLAVGLRNVPARSSRGLFGAIAGFIEGGWSGLVAGWY
GFQHSNDQGTGMAADRDSTQKAIDKITSKVNNIVDKMNKQYEIIDHEFSEIETRLNMIND
KIDDQIQDIWAYNAELLVLLENQKTLDEHDANVNNLYNKVKRALGSNAVEDGKGCFDLYH
KCDNQCMETIRNGTYNRRKYQEESRLERQKIEGVKLESEGTYKILTIYSTVASSLVIAMG
FAAFLFWAMSNGSCRCNICI
>gi|392843139|gb|AFM84188.1| hemagglutinin [Influenza A virus (A/chicken/Guangdong/LJC/2011(H9N2))]
MEVVSLITILLVITGSNADKICIGYQSTNSTETVDTLTENNVPVTHAKELLHTEHNGMLC
ATNLGRPLILDTCTIEGLIYGNPSCDLPLEGREWSYIVERPSAVNGVCYPGNVENLEELR
SLFSSASSYQRIQIFPDSIWNVSYSGTSKACSDSFYRSMRWLTQKNNNYPVQDAQYTNNR
GKNILFMWGINHPPTDTAQTNLYTRTDTTTSVATEDINRTFKPLIGPRPLVNGLQGRIDY
YWAVLKPGQTLRVRSNGNLIAPWYGHILLGESHGRILKTDLKSGNCVVQCQTERGGLNTT
LPFHNVSKYAFGNCPKYIGVKSLKLAVGLRNVPARSSRGLFGAIAGFIEGGWSGLVAGWY
GFQHSNDQGTGMAADRDSTQKAIDKITSKVNNIVDKMNKQYEIIDHEFSEIETRLNMIND
KIDDQIQDIWAYNAELLVLLENQKTLDEHDANVNNLYNKVKRALGSNAVEDGKGCFDLYH
KCDDQCMETIRNGTYNRRKYQEESRLERQKIEGVKLESEGTYKILTIYSTVASSLVIAMG
FAAFLFWAMSNGSCRCNICI
>gi|392843137|gb|AFM84187.1| hemagglutinin [Influenza A virus (A/chicken/Guangdong/WZD11/2011(H9N2))]
METVSLITILLVATVSNADKICIGYQSTNSTETVDTLTENNVPVTHAKELLHTEHNGMLC
ATSLGHPLILDTCTIEGLIYGNPSCDLLLGGREWSYIVERPSAVNGLCYPGNVENLEELR
SLFSSARSYQRIQIFPDTIWNVSYSGTSKACSDSFYRSMRWLTQKNNAYPIQDAQYTNNQ
EKNILFMWGINHPPTDTVQTNLYTRTDTTTSVATEEINRIFKPLIGPRPLVNGLMGRIDY
YWSVLKPGQTLRIRSNGNLIAPWYGHILSGESHGRILKTDLKRGSCTVQCQTEKGGLNTT
LPFQNVSKYAFGNCSKYIGIKSLKLAVGLRNVPSRSSRGLFGAIAGFIEGGWSGLVAGWY
GFQHSNDQGVGMAADRDSTQRAIDKITSKVNNIVDKMNKQYEIIDHEFSEVETRLNMINN
KIDDQIQDIWAYNAELLVLLENQKTLDEHDANVNNLYNKVKRALGSNAVEDGKGCFELYH
KCDDQCMETIRNGTYNRRKYQEESKLERQKIEGVKLESEGTYKILTIYSTVASSLVIAMG
FAAFLFWAMSNGSCRCNICI
>gi|392843135|gb|AFM84186.1| hemagglutinin [Influenza A virus (A/chicken/Guangxi/LWF12/2011(H9N2))]
MEVVSLITILLVVTVSNADKICIGYQSTNSTETVDTLTENNVPVTHAKELLHTEHNGMLC
ATSLGHPLILDTCTIEGLIYGNPSCDLLLGGREWSYIVERPTAVNGLCYPGNVENLEELR
SLFSSARSYQRIQIFPDTIWNVSYSGTSKACSDSFYRSMRWLTQKNNAYPIQDAQYTNDQ
EKNILFMWGINHPPTDTVQTNLYTRTDTTTSVATEEINRTFKPLIGPRPLVNGLQGRIDY
YWSVLKPGQTLRIRSNGNLIAPWYGHILSGESHGRILKTDLKRGSCTVQCQTEKGGLNTT
LPFQNVSKYAFGNCSKYIGIKSLKLAVGLRNVPSRSSRGLFGAIAGFIEGGWSGLVAGWY
GFQHSNDQGVGMAADRDSTQKAIDKITSKVNNIVDKMNKQYEIIDHEFSEVETRLNMINN
KIDDQIQDIWAYNAELLVLLENQKTLDEHDANVNNLYNKVKRALGSNAVEDGKGCFELYH
KCDDQCMETIRNGTYNRRKYQEESKLERQRIEGVKLESEGTYKILTIYSTVASSLVIAMG
FAAFLFWAMSNGSCRCNICI
>gi|392843133|gb|AFM84185.1| hemagglutinin [Influenza A virus (A/chicken/Guangxi/ZFS05/2011(H9N2))]
MEVVSLITILLAITGSNADKICIGYQSTNSTETVDTLTENNVPVTHAKELLHTEHNGMLC
ATNLGRPLILDTCTIEGLIYGNPSCDIPLEGREWSYIVERPSAVNGVCYPGNVENLEELR
SLFSSASSYQRIQIFPDSIWNVSYSGTSKACSDSFYRSMRWLTQKNNNYPVQDAQYTNNR
GKNILFMWGINHPPTDTVQTNLYTRTDTTTSVATEDINRTFKPLIGPRPLVNGLQGRIDY
YWAVLKPGQTLRVRSNGNLIAPWYGHILLGESHGRILKTDLKSGNCVVQCQTERGGLNTT
LPFHNVSKYAFGNCPKYIGVKSLKLAVGLRNVPARSSRGLFGAIAGFIEGGWSGLVAGWY
GFQHSNDQGTGMAADRDSTQKAIDKITSKVNNIVDKMNKQYEIIDHEFSEIETRLNMIND
KIDDQIQDIWAYNAELLVLLENQKTLDEHDANVNNLYNKVKRALGSNAVEDGKGCFDLYH
KCDNQCMETIRNGTYNRRKYQEESRLERQKIEGVKLESEGTYKILTIYSTVASSLVIAMG
FAAFLFWAMSNGSCRCNICI
>gi|392843131|gb|AFM84184.1| hemagglutinin [Influenza A virus (A/chicken/Guangxi/LYY/2011(H9N2))]
MEVVSLITILLAITGSNADKICIGYQSTNSTETVDTLTENNVPVTHAKELLHTEHNGMLC
ATNLGRPLILDTCTIEGLIYGNPSCDLPLEGREWSYIVERPSAVNGVCYPGNVENLEELR
SLFSSASSYQRIQIFPDSIWNVSYSGTSKACSDSFYRSMRWLTQKNNNYPVQDAQYTNNR
GKNILFMWGINHPPTDTAQTNLYTRTDTTTSVATEDINRTFKPLIGPRPLVNGLQGRIDY
YWAVLKPGQTLRVRSNGNLIAPWYGHILLGESHGRILKTDLKSGNCVVQCQTERGGLNTT
LPFHNVSKYAFGNCPKYIGVKSLKLAVGLRNVPARSSRGLFGAIAGFIEGGWSGLVAGWY
GFQHSNDQGTGMAADRDSTQKAIDKITSKVNNIVDKMNKQYEIIDHEFSEIETRLNMIND
KIDDQIQDIWAYNAELLVLLENQKTLDEHDANVNNLYNKVKRALGSNAVEDGKGCFDLYH
KCDNQCMETIRNGTYNRRKYQEESRLERQKIEGVKLESEGTYKILTIYSTVASSLVIAMG
FAAFLFWAMSNGSCRCNICI
>gi|392843129|gb|AFM84183.1| hemagglutinin [Influenza A virus (A/chicken/Guangxi/YZT10/2011(H9N2))]
METVSLITMLLVITMSNADKICIGYQSTNSTETVDTLTENSVPVTHAKELLHTEHNGMLC
ATTLGQPLILDTCTIEGLIYGNPSCDLLLGGREWSYIVERPSAVNGLCYPGNVENLEELR
SLFSSASSYQRIQIFPDTIWNVSYSGTSKACSDSFYRSMRWLTQKNNAYPVQDAQYTNNQ
GKNILFMWGINHPPTDTAQTNLYTRTDTTTSVATEEINRTFKPLIGPRPLVNGLQGRIDY
YWSVLKPGQTLRIRSNGNLIAPWYGHILSGESHGRILKTDLKRGSCTVQCQTEKGGLNTT
LPFQNVSKYAFGNCSKYIGVKSLKLAVGLRNVPSRSSRGLFGAIAGFIEGGWSGLVAGWY
GFQHSNDQGVGMAADRDSTQKAIDKITSKVNNIVDKMNKQYEIIDHEFSEIETRLNMINN
KIDDQIQDIWAYNAELLVLLENQKTLDEHDANVNNLYNKVKRALGSNAIEDGKGCFELYH
KCDNQCMETIRNGTYNRRRYQEESKLERQKIEGVKLESEGTYKILTIYSTVASSLVIAMG
FAAFLFWAMSNGSCRCNICI
>gi|392843127|gb|AFM84182.1| hemagglutinin [Influenza A virus (A/chicken/Guangxi/QDX04/2011(H9N2))]
MEVVSLITMLLVITMSNADKICIGYQSTNSTETVDTLTENSVPVTHAKELLHTEHNGMLC
ATTLGQPLILDTCTIEGLIYGNPSCDLLLGGREWSYIVERPSAVNGLCYPGNVENLEELR
SLFSSASSYQRIQIFPDTIWNVSYSGTSKACSDSFYRSMRWLTQKNNAYPVQDAQYTNNQ
GKNILFMWGINHPPTDTVQTNLYTRTDTTTSVATEEINRTFKPLIGPRPLVNGLQGRIDY
YWSVLKPGQTLRIRSNGNLIAPWYGHILSGESHGRILKTDLKRGSCTVQCQTEKGGLNTT
LPFQNVSKYAFGNCSKYIGVKSLKLAVGLRNVPSRSSRGLFGAIAGFIEGGWSGLVAGWY
GFQHSNDQGVGMAADRDSTQKAIDKITSKVNNIVDKMNKQYEIIDHEFSEIETRLNMINN
KIDDQIQDIWAYNAELLVLLENQKTLDEHDANVNNLYNKVKRALGSNAMEDGKGCFELYH
KCDNQCMETIRNGTYNRRRYQEESKLERQKIEGVKLESEGTYKILTIYSTVASSLVIAMG
FAAFLFWAMSNGSCRCNICI
>gi|392843125|gb|AFM84181.1| hemagglutinin [Influenza A virus (A/chicken/Guangxi/TJY04/2011(H9N2))]
MEVVSLITMLLVITMSNADKICIGYQSTNSTETVDTLTENSVPVTHAKELLHTEHNGMLC
ATTLGQPLILDTCTIEGLIYGNPSCDLLLGGREWSYIVERPSAVNGLCYPGNVEDLEELR
SLFSSASSYQRIQIFPDTIWNVSYSGTSKACSDSFYRSMRWLTQKNNAYPVQDAQYTNNQ
GKNILFMWGINHPPTDTAQTNLYTRTDTTTSVATEEINRTFKPLIGPRPLVNGLQGRIDY
YWSVLKPGQTLRIRSNGNLIAPWYGHILSGESHGRILKTDLKRGSCTVQCQTEKGGLNTT
LPFQNVSKYAFGNCSKYIGVKSLKLAVGLRNVPSRSSRGLFGAIAGFIEGGWSGLVAGWY
GFQHSNDQGVGMAADRDSTQKAIDKITSKVNNIVDKMNKQYEIIDHEFSEIETRLNMINN
KIDDQIQDIWAYNAELLVLLENQKTLDEHDANVNNLYNKVKRALGSNAMEDGKGCFELYH
KCDNQCMETIRNGTYNRRRYQEESKLERQKIEGVKLESEGTYKILTIYSTVASSLVIAMG
FAAFLFWAMSNGSCRCNICI
>gi|392843123|gb|AFM84180.1| hemagglutinin [Influenza A virus (A/chicken/Guangdong/YXL12/2011(H9N2))]
MEAATIITILLAITGSNADKICIGYQSTNSTETVDTLTENNVPVTHAKELLHTEHNGMLC
ATNLGRPLILDTCTIEGLIYGNPSCDLPLEGREWSYIVERPSAVNGVCYPGNVENLEELR
SLFSSASSYQRIQIFPDSIWNVSYSGTSKACSDSFYRSMRWLTQKNNNYPVQDAQYTNNR
GKNILFMWGINHPPTDTAQTNLYTRTDTTTSVATEDINRTFKPLIGPRPLVNGLQGRIDY
YWAVLKPGQTLRVRSNGNLIAPWYGHILLGESHGRILKTDLKSGNCVVQCQTERGGLNTT
LPFHNVSKYAFGNCPKYIGVKSLKLAVGLRNVPARSSRGLFGAIAGFIEGGWSGLVAGWY
GFQHSNDQGTGMAADRDSTQKAIDKITSKVNNIVDKMNKQYEIIDHEFSEIETRLNMIND
KIDDQIQDIWAYNAELLVLLENQKTLDEHDANVNNLYNRVKRALGSNAVEDGKGCFDLYH
KCDNQCMETIRNGTYNRKKYQEESRLERQQIEGVKLESEGTYKILTIYSTVASSLVIAMG
FAAFLFWAMSNGSCRCNICI
>gi|392843121|gb|AFM84179.1| hemagglutinin [Influenza A virus (A/chicken/Guangdong/HMZ10/2011(H9N2))]
MEAATIITILLAITGSNADKICIGYQSTNSTETVDTLTENNVPVTHAKELLHTEHNGMLC
ATNLGRPLILDTCTIEGLIYGNPSCDLPLEGREWSYIVERPSAVNGVCYPGNVENLEELR
SLFSSASSYQRIQIFPDSIWNVSYSGTSKACSDSFYRSMRWLTQKNNNYPVQDAQYTNNR
GKNILFMWGINHPPTDTAQTNLYTRTDTITSVATEDINRTFKPLIGPRPLVNGLQGRIDY
YWAVLKPGQTLRVRSNGNLIAPWYGHILLGESHGRILKTDLKSGNCVVQCQTERGGLNTT
LPFHNVSKYAFGNCPKYIGVKSLKLAVGLRDVPARSSRGLFGAIAGFIEGGWSGLVAGWY
GFQHSNDQGTGMAADRDSTQKAIDKITSKVNNIVDKMNKQYEIIDHEFSEIETRLNMIND
KIDDQIQDIWAYNAELLVLLENQKTLDEHDANVNNLYNKVKRALGSNAVEDGKGCFDLYH
KCDNQCMETIRNGTYNRRKYQEESRLERQKIEGVKLESEGTYKILTIYSTVASSLVIAMG
FAAFLFWAMSNGSCRCNICI
>gi|392843119|gb|AFM84178.1| hemagglutinin [Influenza A virus (A/chicken/Guangdong/SYN10/2011(H9N2))]
MEAATIITILLVITGSNADKICIGYQSTNSTETVDTLTENNVPVTHAKELLHTEHNGMLC
ATNLGRPLILDTCTIEGLIYGNPSCDLPLEGREWSYIVERPSAVNGVCYPGNVENLEELR
SLFSSASSYQRIQIFPDSIWNVSYSGTSKACSDSFYKSMRWLTQKNNNYPVQDAQYTNNR
GKNILFMWGINHPPTDTAQTNLYTRTDTTTSVATEDINRTFKPLIGPRPLVNGQRGRIDY
YWAVLKPGQTLRVRSNGNLIAPWYGHILLGESHGRILKTDLKSGNCVVQCQTERGGLNTT
LPFHNVSKYAFGNCPKYIGVKSLKLAVGLRNVPARSSRGLFGAIAGFIEGGWSGLVAGWY
GFQHSNDQGTGMAADRDSTQKAIDKITSKVNNIVDKMNKQYEIIDHEFSEIETRLNMIND
KIDDQIQDIWAYNAELLVLLENQKTLDEHDANVNNLYNKVKRALGSNAVEDGKGCFDLYH
KCDNQCMETIRNGTYNRKKYQEESRLERQKIEGVKLESEGTYKILTIYSTVASSLVIAMG
FAAFLFWAMSNGSCRCNICI
>gi|224578773|gb|ACN58060.1| hemagglutinin [Influenza A virus (A/chicken/Iran/SS2/2008(H9N2))]
METVSLITILLVVTASNADKICIGHQSTNSTETVDTLTETNVPVTHAKELLHTEHNGMLC
ATNLGHPLILDTCTIEGLIYGNPSCDLLLGGREWSYIVERPSAVNGTCYPGNVENLEELR
TLFSSSSSYQRIQIFPDTIWNVTYTGTSKSCSDSFYRNMRWLTQKNGSYPVQDAQYTNNR
GKNILFVWGIHHPPTDTAQTNLYTRTDTTTSVTTENLDRTFKPLIGPRPLVNGLIGRINY
YWSVLKPGQTLRVRSNGNLIAPWYGHVLSGESHGRILKTDLNSGNCVVQCQTEKGGLNST
LPFHNISKYAFGTCPKYIGVKSLKLAIGLRNVPARSSRGLFGAIAGFIEGGWPGLVAGWY
GFQHSNDQGVGMAADRDSTQKAIDKITSKVNNIVDKMNKQYEIIDHEFSEVETRLNMINN
KIDDQIQDVWAYNAELLVLLENQKTLDEHDANVNNLYNKVKRALGSNAIEDGKGCFELYH
KCDDQCMETIRNGTYNRRKYKEESRLERQKIEGVKLESEGTYKILTIYSTVASSLVLAMG
FAAFLFWAMSNGSCRCNICI
>gi|224578771|gb|ACN58059.1| hemagglutinin [Influenza A virus (A/chicken/Iran/SS1/1998(H9N2))]
METVSLITILLVVTASNADKICIGHQSTNSTETVDTLTETNVPVTHAKELLHTEHNGMLC
ATNLGHPFILDTCTIEGLIYGNPSCDLLLGGREWSYIVERSSAVNGTCYPGNVENLEELR
TLFSSASSYQRIQIFPDTIWNVTYTGTSKACSDSFYRSMRWLTQKSGSYPVQDAQYTNNR
GKSILFVWGIHHPPTDTEQTNLYIRNDTTTSVTTEDLNRTFKPMIGPRPLVNGLQGRINY
YWSVLKPGQTLRVRSNGNLIAPWYGHVLSGGSHGRILKTDLNSGNCVVQCQTEKGGLNST
LPFHNISKYAFGNCPKYVRVKSLKLAVGLRNVPARSSRGLFGAIAGFIEGGWPGLVAGWY
GFQHSNDQGVGMAADRDSTQKAIDKITSKVNNIVDKMNKQYEIIDHEFSEVETRLNMINN
KIDDQIQDVWAYNAELLVLLENQKTLDEHDANVNNLYNKVKRALGSNAMEDGKGCFELYH
KCDDQCMETIRNGTYNRRKYKEESKLERQKIEGVKLESEGTYKILTIYSTVASSLVLAMG
FAAFLFWAMSNGSCRCNICI
>gi|284930025|gb|ADC30098.1| hemagglutinin [Influenza A virus (A/chicken/Guangxi/G8/2009(H9N2))]
MEVVSLITMLLVVTVSNADKICIGYQSTNSTETVDTLTENNVPVTHAKELLHTEHNGMLC
ATSLGHPLILDTCTIEGLIYGNPSCDLLLGGREWSYIVERPSAVNGLCYPGNVENLEELR
SLFSSASSYQRIQIFPDTIWNVSYSGTSKACSDSFYRSMRWLTQKNNAYPIQDAQYTNNQ
EKNILFMWGINHPPTDTVQTNLYTRTDTTTSVATEEINRTFKPLIGPRPLVNGLQGRIDY
YWSVLKPGQTLRIRSNGNLIAPWYGHILSGESHGRILKTDLKRGSCTVQCQTEKGGLNTT
LPFQNVSKYAFGNCSKYIGIKSLKLAVGLRNVPSRSSRGLFGAIAGFIEGGWSGLVAGWY
GFQHSNAQGVGMAADRDSTQKAIDKITSKVNNIVDKMNKQYEIIDHEFSEVETRLNMINN
KIDDQIQDIWAYNAELLVLLENQKTLDEHDANVNNLYNKVKRALGSNAVEDGKGCFELYH
KCDDQCMETIRNGTYNRRKYQEESKLERQKIEGVKLESEGTYKILTIYSTVASSLVIAMG
FAAFLFWAMSNGSCRCNICI
>gi|284930023|gb|ADC30097.1| hemagglutinin [Influenza A virus (A/chicken/Sichuan/G6/2009(H9N2))]
MEVVSLITILLVVTVSNAGKICIGYQSTNSTETVDTLTENNVPVTHAKELLHTEHNGMLC
ATSLGHPLILDTCTIEGLIYGNPSCDLLLGGREWSYIVERPTAVNGLCYPGNVENLEELR
SLFSSARSYQRIQIFPDTIWNVSYSGTSKACSDSFYRSMRWLTQKNNAYPIQDAQYTNDQ
EKNILFMWGINHPPTDTVQTNLYTRTDTTTSVATEEINRTFKPLIGPRPLVNGLQGRIDY
YWSVLKPGQTLRIRSNGNLIAPWYGHILSGESHGRILKTDLKRGSCTVQCQTEKGGLNTT
LPFQNVSKYAFGNCSKYIGIKSLKLAVGLRNVPSRSSRGLFGAIAGFIEGGWSGLVAGWY
GFQHSNDQGVGMAADRDSTQKAIDKITSKVNNIVDKMNKQYEIIDHEFSEVETRLNMINN
KIDDQIQDIWAYNAELLVLLENQKTLDEHDANVNNLYNKVKRAWGSNAVEDGKGCFELYH
KCDDQCMETIRNGTYNRRKYQEESKLERQRIEGVKLESEGTYKILTIYSTVASSLVIAMG
FAAFLFWAMSNGSCRCNICI
>gi|284930021|gb|ADC30096.1| hemagglutinin [Influenza A virus (A/chicken/Sichuan/G5/2009(H9N2))]
MEVVSLITILLVVTVSNADKICIGYQSTNSTETVDTLTENNVPVTHAKELLHTEHNGMLC
ATSLGHPLILDTCTIEGLIYGNPSCDLLLGGREWSYIVERPSAVNGLCYPGNVENLEELR
SLFSSASSYQRIQIFPDTIWNVSYSGTSKACSDSFYRSMRWLTQKNNAYPIQDAQYTNNR
EKNILFMWGINHPPTDTTQTNLYTRTDTTTSVATEDINRTFKPLIGPRPLVNGLQGRIDY
YWSVLKPGQTLRVRSNGNLIAPWYGHILSGESHGRILKTDLKSGNCAVQCQTEKGGLNTT
LPFQNVSKYAFGNCPKYVGVKSLKLAVGLRNVPSRSSRGLFGAIAGFIEGGWSGLIAGWY
GFQHSNDQGVGMAADRDSTQKAIDKITSKVNNIVDKMNKQYEIIDHEFSEVETRLNMINN
KIDDQIQDIWAYNAELLVLLENQKTLDEHDANVNNLYNKVKRALGSNAVEDGKGCFELYH
KCDDQCMGTIRNGTYNRRKYQEESKLERQKIEGIKLESEGTYKILTIYSTVASSLVIAMG
FAAFLFWAMSNGSCRCNICI
>gi|284930019|gb|ADC30095.1| hemagglutinin [Influenza A virus (A/chicken/Sichuan/G4/2009(H9N2))]
MEVVSLITMLLVVTVSNADKICIGYQSTNSTETVDTLTENNVPVTHAKELLHTEHNGMLC
ATSLGHPLILDTCTIEGLIYGNPSCDLLLGGREWSYIVERPSAVNGLCYPGNVENLEELR
SLFSSASSYQRIQIFPDTIWNVSYSGTSKACSDSFYRSMRWLTQKNNAYPIQDAQYTNNQ
EKNILFMWGINHPPTDTAQTNLYTRTDTTTSVATEEINRTFKPLIGPRPLVNGLQGRIDY
YWSVLKPGQTLRIRSNGNLIAPWYGHILSGESHGRILKTDLKRGSCTVQCQTEKGGLNTT
LPFQNVSKYAFGNCSKYIGIKSLKLAVGLRNVPSRSSRGLFGAIAGFIEGGWSGLVAGWY
GFQHSNAQGVGMAADRDSTQKAIDKITSKVNNIVDKMNKQYEIIDHEFSEVETRLNMINN
KIDDQIQDIWAYNAELLVLLENQKTLDEHDANVNNLYNKVKRALGSNAVEDGKGCFELYH
KCDDQCMETIRNGTYNRRKYQEESKLERQKIEGVKLESEGTYKILTIYSTVASSLVIAMG
FAAFLFWAMSNGSCRCNICI
>gi|284930017|gb|ADC30094.1| hemagglutinin [Influenza A virus (A/chicken/Sichuan/G3/2009(H9N2))]
MEVVSLITILLVVTVSNADKICIGYQSTNSTETVDTLTENNVPVTHAKELLHTEHNGMLC
ATSLGHPLILDTCTIEGLIYGNPSCDLLLGGREWSYIVERPSAVNGLCYPGNVENLEELR
SLFSFASSYQRIQIFPDTIWNVSYSGTSKACSDSFYRSMRWLTQKNNAYPIQDAQYTNNR
EKNILFMWGINHPPTDTTQTNLYTRTDTTTSVATEDINRTFKPLIGPRPLVNGLQGRTDY
YWSVLKPGQTLRVRSNGNLIAPWYGHILSGESHGRILKTDLKSGNCAVQCQTEKGGLNTT
LPFQNVSKYAFGNCPKYVGVKSLKLAVGLRNVPSRSSRGLFGAIAGFIEGGWSGLIAGWY
GFQHSNDQGVGMAADRDSTQKAIDKITSKVNNIVDKMNKQYEIMDHEFSEVETRLNMINN
KIDDQIQDIWAYNAELLVLLENQKTLDEHDANVNNLYNKVKRALGSNAVEDGKGCFELYH
KCDDQCMGTIRNGTYNRRKYQEESKLERQKIEGIKLESEGTYKILTIYSTVASSLVIAMG
FAAFLFWAMSNGSCRCNICI
>gi|284930015|gb|ADC30093.1| hemagglutinin [Influenza A virus (A/chicken/Sichuan/G2/2009(H9N2))]
MEVVSLITMLLVVTVSNADKICIGYQSTNSTETVDTLTENNVPVTHAKELLHTEHNGMLC
ATSLGHPLILDTCTIEGLIYGNPSCDLLLGGREWSYIVERPSAVNGLCYPGNVENLEELR
SLFSSASSYQRIQIFPDTIWNVSYSGTSKACSDSFYRSMRWLTQKNNAYPIQDAQYTNNQ
EKNILFMWGINHPPTDTVQTNLYTRTDTTTSVATEEINRTFRPLIGPRPLVNGLQGRIDY
YWSVLKPGQTLRIRSNGNLIAPWYGHILSGESHGRILKTDLKRGSCTVQCQTEKGGLNTT
LPFQNVSKYAFGNCSKYIGIKSLKLAVGLRNVPSRSSRGLFGAIAGFIEGGWSGLVAGWY
GFQHSNAQGVGMAADRDSTQKAIDKITSKVNNIVDKMNKQYEIIDHEFSEVETRLNMINN
KIDDQIQDIWAYNAELLVLLENQKTLDEHDANVNNLYNKVKRALGSNAVEDGKGCFELYH
KCDDQCMETIRNGTYNRRKYQEESKLERQKIEGVKLESEGTYKILTIYSTVASSLVIAMG
FAAFLFWAMSNGSCRCNICI
>gi|284930013|gb|ADC30092.1| hemagglutinin [Influenza A virus (A/chicken/Sichuan/B1/2007(H9N2))]
MEVVSLITMLLVVTVSNADKICIGYQSTNSTETVDTLTENNVPATHAKELLHTEHNGMLC
ATSLGHPLILDTCTIEGLIYGNPSCDLLLGGREWSYIVERPSAVNGLCYPGNVENLEELR
SLFSSASSYQRIQIFPDTIWNVSYSGTSKACSDSFYRSMRWLTQKNNAYPIQDAQYTNNQ
EKNILFMWGINHLPTDTVQTNLYTRTDTTTSVATEEINRTFKPLIGPRPLVNGLQGRIDY
YWSVLKPGQTLRIRSNGNLIAPWYGHILSGESHGRILKTDLKRGSCTVQCQTEKGGLNTT
LPFQNVSKYAFGNCSKYIGIKSLKLAVGLRNVPSRSSRGLFGAIAGFIEGGWSGLVAGWY
GFQHSNAQGVGMAADRDSTQKAIDKITSKVNNIVDKMNKQYEIIDHEFSEVETRLNMINN
KIDDQIQDIWAYNAELLVLLENQKTLDEHDANVNNLYNKVKRALGSNAVEDGKGCFELYH
KCDDQCMETIRNGTYNRRKYQEESKLERQKIEGVKLESEGTYKILTTYSTVASSLVIAMG
FAAFLFWAMSNGSCRCNICI
>gi|284930007|gb|ADC30089.1| hemagglutinin [Influenza A virus (A/chicken/Hubei/HE27/2008(H9N2))]
MEVVSLITMLLVVTVSNADKICIGYQSTNSTETVDTLTENNVPATHAKELLHTEHNGMLC
ATSLGHPLILDTCTIEGLIYGNPSCDLLLGGREWSYIVERPSAVNGLCYPGNVENLEELR
SLFSSASSYQRIQIFPDTIWNVSYSGTSKACSDSFYRSMRWLTQKNNAYPIQDAQYTNNQ
EKNILFMWGINHLPTDTVQTNLYTRTDTTTSVATEEINRTFKPLIGPRPLVNGLQGRIDY
YWSVLKPGQTLRIRSNGNLIAPWYGHILSGESHGRILKTDLKRGSCTVQCQTEKGGLNTT
LPFQNVSKYAFGNCSKYIGIKSLKLAVGLRNVPSRSSRGLFGAIAGFIEGGWSGLVAGWY
GFQHSNAQGVGMAADRDSTQKAIDKITSKVNNIVDKMNKQYEIIDHEFSEVETRLNMINN
KIDDQIQDIWAYNAELLVLLENQKTLDEHDANVNNLYNKVKRALGSNAVEDGKGCFELYH
KCDDQCMETIRNGTYNRRKYQEESKLERQKIEGVKLESEGTYKILTIYSTVASSLVIAMG
FAAFLFWAMSNGSCRCNICI
>gi|284930005|gb|ADC30088.1| hemagglutinin [Influenza A virus (A/chicken/Jiangsu/E26/2007(H9N2))]
MEVVSLITMLLVVTVSNADKICIGYQSTNSTETVDTLTENNVPVTHAKELLHTEHNGMLC
ATSLGHPLILDTCTIEGLIYGNPSCDLLLGGREWSYIVERPSAVNGLCYPGNVENLEELR
SLFSSASSYQRIQIFPDTIWNVSYSGTSKACSDSFYRSMRWLTQKNNAYPIQDAQYTNNQ
EKNILFMWGINHPPTDTVQTNLYTRTDTTTSVATEEINRTFKPLIGPRPLVNGLQGRIDY
YWSVLKPGQTLRIRSNGNLIAPWYGHILSGESHGRILKTDLKRGSCTVQCQTEKGGLNTT
LPFQNVSKYAFGNCSKYIGIKSLKLAVGLRNVPSRSSRGLFGAIAGFIEGGWSGLVAGWY
GFQHSNAQGVGMAADRDSTQKAIDKITSKVNNIVDKMNKQYEIIDHEFSEVETRLNMINN
KIDDQIQDIWAYNAELLVLLGNQKTLDEHDANVNNLYNKVKRALGSNAVEDGKGCFELYH
KCDDQCMETIRNGTYNRRKYQEESKLERQKIEGVKLESEGTYKILTIYSTVASSLVIAMG
FAAFLFWAMSNGSCRCNICI
>gi|284930003|gb|ADC30087.1| hemagglutinin [Influenza A virus (A/chicken/Hubei/E13/2008(H9N2))]
MEVVSLITMLLVATVSNADKICIGYQSTNSTETVDTLTENNVPVTHAKELLHSEHNGMLC
ATNLGQPLILDTCTIEGLIYGNPSCDLLLGGREWSYIVERPSAVNGLCYPGTVENLEELR
SLFSSASSYQRIQIFPDTIWNVSYSGTSKACSDSFYRSMRWLTQKNNAYPIQDAQYTNNQ
EKNILFMWGINHPPTDTVQTNLYTRTDTTTSVATEEINRTFKPLIGPRPLVNGLQGRIDY
YWSVLKPGQTLRIRSNGNLIAPWYGHILSGESHGRILKTNLKRGSCTVQCQTEKGGLNTT
LPFQNVSKYAFGNCSKYVGVKSLKLAVGLRNVPSRSSRGLFGAIAGFIEGGWSGLVAGWY
GFQHSNDQGVGMAADRDSTQKAIDKITSKVNNIVDKMNKQYEIIDHEFSEVETRLNMINN
KIDDQIQDLWAYNAELLVLLENQKTLDEHDANVNNLYNKVKRALGSNAVEDGKGCFELYH
KCDDQCMETIRNGTYNRKRYQEESKLERQKIEGVKLESEGTYKILTIYSTVASSLVIAMG
FAAFLFWAMSNGSCRCNICI
>gi|284930001|gb|ADC30086.1| hemagglutinin [Influenza A virus (A/chicken/Hubei/E9/2008(H9N2))]
MEVVSLITILLVVTVSNADKICIGYQSTNSTETVDTLTENNVPVTHAKELLHTEHNGMLC
ATSLGHPLILDTCTIEGLIYGNPSCDLLLGGREWSYIVERPSAVNGLCYPGNVENLEELR
SLFSSARSYQRIQIFPDTIWNVSYSGTSKACSDSFYRSMRWLTQKNNAYPIQDAQYTNNQ
EKNILFMWGINHPPTDTAQTNLYTRTDTTTSVATEEINRTFKPLIGPRPLVNGLQGRIDY
YWSVLKPGQTLRIRSNGNLIAPWYGHILSGESHGRILKTDLKRGSCTVQCQTEKGGLNTT
LPFQNVSKYAFGNCSKYIGIKSLKLAVGLRNVPSRSSRGLFGAIAGFIEGGWSGLVAGWY
GFQHSNDQGVGMAADRDSTQKAIDKITSKVNNIVDKMNKQYEIIDHEFSEVETRLNMINN
KIDDQIQDIWAYNAELLVLLENQKTLDEHDANVHNLYNKVKRALGSNAVEDGKGCFELYH
KCDDQCMETIRNGTYNRRKYQEESKLERQKIEGVKLESEGTYKILTIYSTVASSLVIAMG
FAAFLFWAMSNGSCRCNICI
>gi|387965791|gb|AFK13879.1| hemagglutinin [Influenza A virus (A/chicken/Iran/N102/2011(H9N2))]
METIPLMAILLVVTTSNADKICIGHQSTNSTETVDTLTETNVPVTHAKELLHTEHNEMLC
ATNLGRPLILDTCTIEGLIYGNPSCDLLLGGREWSYIVERSSAVNGTCYPGNVENLEELR
TLFSSSSSYQRIQIFPDTIWNVTYTGTSKSCSDSFYRNMRWLTQKNGLYPIQDAQYTNNR
GKDILFVWGIHHPPTDTAQTNLYTRTDTTTGVTTENLDRTFKPLIGPRPLVNGLIGRINY
YWSILKPGQTLRVRSNGNLIAPWYGHVLSGESHGRILKTDLNSGNCVVQCQPEKGGLNST
LPFHNISKFAFGICPKYIGVKSLKLAIGLRNVPAKSSRGLFGAIAGFIEGGWPGLVAGWY
GFQHSNDQGVGMAADRDSTQKAVDKITSKVNTIVDKMNKQYEIIDHEFSEVETRLNMINN
KIDDQIQDVWAYNAELLVLLENQKTLDEHDANVNNLYNKVKRALGSNAMEDGKGCFELYH
KCDDQCMETIRNGTYNRRKYKEESRLKRQKIEGVKLESEGTYKILTIYSTVASSLVLAIG
FAAFLFWAMSNGSCRCNICI
>gi|387965789|gb|AFK13878.1| hemagglutinin [Influenza A virus (A/chicken/Iran/N101/2011(H9N2))]
METIPLMAILLVVTTSNADKICIGHQSTNSTETVDTLTETNVPVTHAKELLHTEHNEMLC
ATNLGRPLILDTCTIEGLIYGNPSCDLLLGGREWSYIVERSSAVNGTCYPGNVENLEELR
TLFSSSSSYQRIQIFPDTIWNVTYTGTSKSCSDSFYRNMRWLTQKNGLYPIQDAQYTNNR
GKDILFVWGIHHPPTDTTQTNLYTRTDTTTSVTTENLDRTFKPLIGPRPLVNGLIGRINY
YWSILKPGQTLRVRSNGNLIAPWYGHVLSGESHGRILKTGLNSGNCVVQCQTEKGGLNST
LPFHNISKFAFGICPKYIGVKSLKLAIGLRNVPAKSSRGLFGAIAGFIEGGWPGLVAGWY
GFQHSNDQGVGMAADRDSTQKAVDKITSKVNTIVDKMNKQYEIIDHEFSEVETRLNMINN
KIDDQIQDVWAYNAELLVLLENQKTLDEHDANVNNLYNKVKRALGSNAMEDGKGCFELYH
KCDDQCMETIRNGTYNRRKYKEESRLERQKIEGVKLESEGTYKILTIYSTVASSLVLAIG
FAAFLFWAMSNGSCRCNICI
>gi|357528402|gb|AET80443.1| hemagglutinin [Influenza A virus (A/chicken/Guangdong/HMZ11/2011(H9N2))]
MEAATIITILLAITGSNADKICIGYQSTNSTETVDTLTENNVPVTHAKELLHTEHNGMLC
ATNLGRPLILDTCTIEGLIYGNPSCDLPLEGREWSYIVERPSAVNGVCYPGNVENLEELR
SLFSSASSYQRIQIFPDSIWNVSYSGTSKACSDSFYRSMRWLTQKNNNYPVQDAQYTNNR
GKNILFMWGINHPPTDTAQTNLYTRTDTITSVATEDINRTFKPLIGPRPLVNGLQGRIDY
YWAVLKPGQTLRVRSNGNLIAPWYGHILLGESHGRILKTDLKSGNCVVQCQTERGGLNTT
LPFHNVSKYAFGNCPKYIGVKSLKLAVGLRDVPARSSRGLFGAIAGFIEGGWSGLVAGWY
GFQHSNDQGTGMAADRDSTQKAIDKITSKVNNIVDKMNKQYEIIDHEFSEIETRLNMIND
KIDDQIQDIWAYNAELLVLLENQKTLDEHDANVNNLYNKVKRALGSNAVEDGKGCFDLYH
KCDNQCMETIRNGTYNRRKYQEESRLERQKIEGVKLESEGTYKILTIYSTVASSLVIAMG
FAAFLFWAMSNGSCRCNICI
>gi|357528400|gb|AET80442.1| hemagglutinin [Influenza A virus (A/chicken/Guangdong/SQL11/2011(H9N2))]
MEAATIITILLAITGSNADKICIGYQSTNSTETVDTLTENNVHVTHAKELLHTEHNGMLC
ATNLGRPLILDTCTIEGLIYGNPSCDLPLEGREWSYIVERPSAVNGVCYPGNVENLEELR
SLFSSASSYQRIQIFPDSIWNVSYSGTSKACSDSFYRSMRWLTQKNNNYPVQDAQYTNNR
GKNILFMWGINHPPTDTTQTNLYTRTDTTTSVATEDINRTFKPLIGPRPLVDGLQGRIDC
YWAVLKPGQTLRVRSNGNLIAPWYGHILLGESHGRILKTDLKSGNCVVQCQTERGGLNTT
LPFHNVSKYAFGNCPKYIGVKSLKLAVGLRNVPARSSRGLFGAIAGFIEGGWSGLVAGWY
GFQHSNDQGTGMAADRDSTQKAIDKITSKVNNIVDKMNKQYEIIDHEFSEIETRLNMIND
KTDDQIQDIWAYNAELLVLLENQKTLDEHDANVNNLYNKVKRALGSNAVEDGKGCFNLYH
KCDNQCMETIRNGTYNRRKYQEESRLERQKIEGVKLESEGTYKILTIYSTVASSLVIAMG
FAAFLFWAMSNGSCRCNICI
>gi|202071404|gb|ACH95485.1| hemagglutinin [Influenza A virus (A/chicken/Jilin/dh1024/2007(H9N2))]
MEAVSLITILLVVTVSNADKICIGYQSTNSTETVDTLTENNVPVTHAKELLHTEHNGMLC
ATNLGHPLILDTCNIEGLIYGNPSCDLLLGGREWSYIVERPSAVNGLCYPGNVENLEELR
SLFSSASSYQRIQIFPDAIWNVSYNGTSKACSDSFYRSMRWLTQKSNAYPIQDAQYTNNR
GKNILFMWGINHPPTDTVQTNLYTRTDTTTSVATEDINRTFKPLIGPRPLVNGLQGRIDY
YWSILKPGQTLRIRSNGNLIAPWYGHVLSGESHGRILKTDLNSGNCVVQCQTERGGLNTT
LPFQNVSKYAFGNCPKYVSVKSLKLAVGLRNVPARSSRGLFGAIAGFIEGGWSGLVAGWY
GFQHSNDQGVGMAADRDSTQKAIDKITSKVNNIVDKMNKQYEIIDHEFSEVETRLNMINN
KIDDQIQDIWAYNAELLVLLENQKTLDEHDANVNNLYNKVKRALGSNAVEDGKGCFELYH
KCDDQCMETIRNGTYNRRKYKEESKLERQKIEGVKLESEGTYKILTIYSTVASSLVIAMG
FAAFLFWAMSNGSCRCNICI
>gi|202071402|gb|ACH95484.1| hemagglutinin [Influenza A virus (A/chicken/Sichuan/xc10/2001(H9N2))]
MEAVSLITILLVVTVSNADKICIGYQSTNSTETVDTLTENNVPVTHAKELLHTEHNGMLC
ATNLGHPLILDTCNIEGLIYGNPSCDLLLGGREWSYIVERPSAVNGLCYPGNVENLEELR
SLFSSASSYQRIQIFPDAIWNVSYNGTSKACSDSFYRSMRWLTQKSNAYPIQDAQYTNNR
GKNILFMWGINHPPTDTVQTNLYTRTDTTTSVATEDINRTFKPLIGPRPLVNGLQGRIDY
YWSILKPGQTLRIRSNGNLIAPWYGHVLSGESHGRILKTDLNSGNCVVQCQTGRGGLNTT
LPFQNVSKYAFGNCPKYVSVKSLKLAVGLRNVPARSSRGLFGAIAGFIEGGWSGLVAGWY
GFQHSNDQGVGMAADKGSTQKAIDKITSKVNNIIDKMNKQYEVIDHEFNELEARLNMINN
KIDDQIQDIWAYNAELLVLLENQKTLDEHDANVNNLYNKVKRALGSNAVEDGNGCFELYH
KCDDQCMETIRNGTYDRQKYQEESRLERQKIEGVKLESEGTYKILTIYSTVASSLVLAMG
FAAFLFWAMSNGSCRCNICI
>gi|202071400|gb|ACH95483.1| hemagglutinin [Influenza A virus (A/chicken/Sichuan/bs1210/2007(H9N2))]
MEAASLITILLVVTVSNADKICIGYQSTNSTETVDTLTENNVPVTHAQELLHTEHNGMLC
ATNLGRPLILDTCTIEGLIYGNPSCDLLLGGREWSYIVERPSAVNGLCYPGNVENLEELR
SLFSSASSYQRIQIFPDTIWNVSYSGTSKACSDSFYRSMRWLTQKNNAYPVQDTQYTNNR
GRNILFMWGINHPPTDTAQTNLYTRTDTTTSVATEEINRTFKPLIGPRPLVNGQQGRIDY
YWAVLKPGQTLRVRSNGNLIAPWYGHILSGESHGRILKTDLNSGNCVVQCQTERGGLNTT
LPFHNVSKYAFGNCPKFVGLKSLKLAVGLRNVPARSSRGLFGAIAGFIEGGWSGLVAGWY
GFQHSNDQGTGMAADRDSTQKAVDKITSKVNNIVDKMNKQYEIIDHEFSEVETRLNMINN
KIDDQIQDIWAYNAELLVLLENQKTLDEHDANVNNLYNKVKRALGSNAVEDGKGCFELYH
KCDDQCMETIRNGTYNRRKYKEESRLERQKIEGVKLESEGTYKILTIYSTVASSLVIAMG
FAAFLFWAMSNGSCRCNICI
>gi|202071398|gb|ACH95482.1| hemagglutinin [Influenza A virus (A/chicken/Shenzhen/u/1999(H9N2))]
MEAVPLITILLVVTASNADKICIGYQSTNSTETVDTLTENNVPVTHAKELLHTEHNGMLC
ATNLGRPLILDTCTIEGLIYGNPSCDLLLGGREWSYIVERPSAVNGMCYPGNVENLEELR
SLFSSASSYQRIQIFPDAIWNVSYSGTSKACSDSFYRSMRWLTQKNNAYPIQDAQYTNNR
GKSILFMWGINHPPTDTVQTNLYTRTDTTTSVATEDINRTFKPVIGPRPLVNGQQGRIDY
YWSVLKPGQTLRVRSNGNLIAPWYGHILSGESHGRILKTDLNSGSCVVQCQTERGGLNTT
LPFHNVSKYAFGNCPKYVGVKSLKLAVGLRNVPARSSRGLFGAIAGFIEGGWSGLVAGWY
GFQHSNDQGVGIAADRDSTQRAIDKITSKVNNIVDKMNKQYEIIDHEFSEVENRLNMINN
KIDDQIQDIWAYNAELLVLLENQKTLDEHDANVNNLYNKVKRALGSNAMEDGKGCFELYH
KCDDQCMETIRNGTYNRRKYKEESRLERQKIEGVKLESEGTYKILTIYSTVASSLVIAMG
FAAFLFWAMSNGSCRCNICI
>gi|202071396|gb|ACH95481.1| hemagglutinin [Influenza A virus (A/chicken/Shandong/yt1105/2007(H9N2))]
MEAASLITILLVVTVSNADKICIGYQSTNSTETVDTLTENNVPVTHAQELLHTEHNGMLC
ATNLGRPLILDTCTIEGLIYGNPSCDLLLGGREWSYIVERPSAVNGLCYPGNVENLEELR
SLFSSASSYQRIQIFPDTIWNVSYSGTSKACSDSFYRSMRWLTQKNNAYPVQDAQYTNNR
GRNILFMWGINHPPTDTAQTNLYTRTDTTTSVATEEINRTFKPLIGPRPLVNGLQGRIDY
YWAVLKPGQTLRVRSNGNLIAPWYGHILSGESHGRILKTDLNSGNCVVQCQTERGGLNTT
LPFHNVSKYAFGNCPKYVGLKSLKLAVGLRNVPARSSRGLFGAIAGFIEGGWSGLVAGWY
GFQHSNDQGTGMAADRDSTQKAVDKITSKVNNIVDKVNKQYEIIDHEFSEVETRLNMINN
KIDDQIQDIWAYNAELLVLLENQKTLDEHDANVNNLYNKVKRALGSNAVEDGKGCFELYH
KCDDQCMETIRNGTYNRRKYKEESRLERQKIEGVKLESEGTYKILTIYSTVASSLVIAMG
FAAFLFWAMSNGSCRCNICI
>gi|202071394|gb|ACH95480.1| hemagglutinin [Influenza A virus (A/chicken/Shandong/mp1224/2007(H9N2))]
MEAVSLITMLLVVTVSNADKICIGYQSTNSTETVDTLTENNVPVTHAKELLHTEHNGMLC
ATNLGHPLILDTCTIEGLIYGNPSCDLLLGGREWSYIVERPSAVNGLCYPGNIENLEELR
SLFSSASSYQRIQIFPDTIWNVSYSGTSKACSDSFYRSMRWLTQKNNAYPIQDAQYTNNQ
EKNILFMWGINHPPTDTAQTNLYTRTDTTTSVATEEINRTFKPLIGPRPLVNGLQGRIDY
YWSVLKPGQTLRIRSNGNLIAPWYGHILSGESHGRILKTDLKRGSCTVQCQTEKGGLNTT
LPFQNVSKYAFGNCSKYVGIKSLKLAVGLRNVPSKSSRGLFGAIAGFIEGGWSGLVAGWY
GFQHSNDQGVGMAADRDSTQKAIDKITSKVNNIVDKMNKQYEIIDHEFSEVETRLNMINN
KIDDQIQDIWAYNAELLVLLENQKTLDEHDANVNNLYNKVKRALGSNAVEDGKGCFELYH
KCDDQCMETIRNGTYNRRKYQEESKLERQKIEGVKLESEGTYKILTIYSTVASSLVIAMG
FAAFLFWAMSNGSCRCNICI
>gi|202071392|gb|ACH95479.1| hemagglutinin [Influenza A virus (A/chicken/Shandong/lx1129/2007(H9N2))]
MEAASLITILLVVTVSNADKICIGYQSTNSTETVDTLTENNVPVTHAQELLHTEHNGMLC
ATNLGRPLILDTCTIEGLIYGNPSCDLLLGGREWSYIVERPSAVNGLCYPGNVENLEELR
SLFSSASSYQRIQIFPDTIWNVSYSGTSKACSDSFYRSMRWLTQKNNAYPVQDAQYTNNR
GRNILFMWGINHPPTDTAQTNLYTRTDTTTSVATEEINRTFKPLIGPRPLVNGQQGRIDY
YWAVLKPGQTLRVRSNGNLIAPWYGHILSGESHGRILKTDLNSGNCVVQCQTERGGLNTT
LPFHNVSKYAFGNCPKYVGLKSLKLAVGLRNVPARSSRGLFGAIAGFIEGGWSGLVAGWY
GFQHSNDQGTGMAADRDSTQKAVDKITSKVNNIVDKMNKQYEIIDHEFSEVETRLNMINN
KIDDQIQDIWAYNAELLVLLENQKTLDEHDANVNNLYNKVKRALGSNAVEDGKGCFELYH
KCDDQCMETIRNGTYNRRKYKEESRLERQKIEGVKLESEGTYKILTIYSTVASSLVIAMG
FAAFLFWAMSNGSCRCNICI
>gi|202071390|gb|ACH95478.1| hemagglutinin [Influenza A virus (A/chicken/Shandong/lx1029/2007(H9N2))]
MEAVSLITILLVVTVSNADKICIGYQSTNSTETVDTLTENNVPVTHAKELLHTEHNGMLC
ATNLGHPLILDTCNIEGLIYGNPSCDLLLGGREWSYIVERPSAVNGLCYPGNVENLEELR
SLFSSASSYQRIQIFPDAIWNVSYNGTSKACSDSFYRSMRWLTQKSNAYPIQDAQYTNNR
GKNILFMWGINHPPTDTVQTNLYTRTDTTTSVATEDINRTFKPLIGPGPLVNGLQGRIDY
YWSILKPGQTLRIRSNGNLIAPWYGHVLSGESHGRILKTDLNSGNCVVQCQTERGGLNTT
LPFQNVSKYAFGNCPKYVSVKSLKLAVGLRNVPARSSRGLFGAIAGFIEGGWSGLVAGWY
GFQHSNDQGVGMAADRDSTQKAIDKITSKVNNIVDKMNKQYEIIDHEFSEVETRLNMINN
KIDDQIQDIWAYNAELLVLLENQKTLDEHDANVNNLYNKVKRALGSNAVEDGKGCFELYH
KCDDQCMETIRNGTYNRRKYKEESKLERQKIEGVKLESEGTYKILTIYSTVASSLVIAMG
FAAFLFWAMSNGSCRCNICI
>gi|202071388|gb|ACH95477.1| hemagglutinin [Influenza A virus (A/chicken/Shandong/lx1027/2007(H9N2))]
MEAASLITILLVVTVSNADKICIGYQSTNSTETVDTLTENNVPVTHAQELLHTEHNGMLC
ATNLGRPLILDTCTIEGLIYGNPSCDLLLGGREWSYIVERPSAVNGLCYPGNVENLEELR
SLFSSASSYQRIQIFPDTIWNVSYSGTSKACSDSFYRSMRWLTQKNNAYPVQDAQYTNNR
GRNILFMWGINHPPTDTVQTNLYTRTDTTTSVATEEINRTFKPLIGPRPLVNGLQGRIDY
YWAVLKPGQTLRVRSNGNLIAPWYGHILSGESHGRILKTDLNSGNCVVQCQTERGGLNTT
LPFHNVSKYAFGNCPKYVGLKSLKLAVGLRNVPARSSRGLFGAIAGFIEGGWSGLVAGWY
GFQHSNDQGTGMAADRDSTQKAVDKITSKVNNIVDKVNKQYEIIDHEFSEVETRLNMINN
KIDDQIQDIWAYNAELLVLLENQKTLDEHDANVNNLYNKVKRALGSNAVEDGKGCFELYH
KCDDQCMETIRNGTYNRRKYKEESRLERQKIEGVKLESEGTYKILTIYSTVASSLVIAMG
FAAFLFWAMSNGSCRCNICI
>gi|202071386|gb|ACH95476.1| hemagglutinin [Influenza A virus (A/chicken/Shandong/lx1023/2007(H9N2))]
MEAASLITILLVVTVSNADKICIGYQSTNSTETVDTLTENNVPVTHAQELLHTEHNGMLC
ATNLGRPLILDTCTIEGLIYGNPSCDLLLGGREWFYIVERPSAVNGLCYPGNVENLEELR
PLFSSASSYQRIQIFPDTIWNVSYSGTSKACSESFYRSMRWLTQKNNAYPVQDAQYTNNR
GRNILFMWGINHPPTDTAQTNLYTRTDTTTSVATEEINRTFKPLIGPRPLVNGLQGRIDY
YWAVLKPGQTLRIRSNGNLIAPWYGHILSGESHGRILKTDLNSSNCVVQCQTEGGGLNTT
LPFHNVSKYAFGNCPKYVGLKSLKLAVGLRNVPARSSRGLFGAIAGFIEGGWSGLVAGWY
GFQHSNDQGTGMAADRDSTQKAVDKITSKVNNIVDKMNKQYEIIDHEFSEVETRLNMINN
KIDDQIQDIWAYNAELLVLLENQKTLDEHDANVNNLYNKVKRALGSNAVEDGKGCFELYH
KCDDQCMETIRNGTYNRRKYKEESRLERQKIEGVKLESEGTYKILTIYSTVASSLVIAMG
FAAFLFWAMSNGSCRCNICI
>gi|202071384|gb|ACH95475.1| hemagglutinin [Influenza A virus (A/chicken/Shandong/lx414/2007(H9N2))]
MEAVSLVTILLVVTVSNADKICIGYQSTNSTETVDTLTENNVPVTHAKELLHTEHNGMLC
ATNLGHPLILDTCNIEGLIYGNPSCDLLLGGREWSYIVERPSAVNGLCYPGNIENLEELR
SLFSSASSYQRIQIFPDAIWNVSYSGTSKACSDSFYRSMRWLTQKSNAYPIQDAQYTNNR
GKNILFMWGINHPPTDTVQTNLYTRTDTTTSVATEDINRTFKPLIGPRPLVNGLQGRIDY
YWSILKPGQTLRIRSNGNLIAPWYGHVLSGESHGRILKTDLNSGNCVVQCQTERGGLNTT
LPFQNVSKYAFGNCPKYVSVKSLKLAVGLRNVPARSSRGLFGAIAGFIEGGWSGLVAGWY
GFQHSNDQGVGMAADRDSTQKAIDKITSKVNNIVDKMNKQYEIIDHEFSEVETRLNMINN
KIDDQIQDIWAYNAELLVLLENQKTLDEHDANVNNLYNKVKRALGSNAVEDGKGCFELYH
KCDDQCMETIRNGTYNRRKYKEESKLERQKIEGVKLESEGTYKILTIYSTVASSLVIAMG
FAAFLFWAMSNGSCRCNICI
>gi|202071382|gb|ACH95474.1| hemagglutinin [Influenza A virus (A/chicken/Shandong/lx331/2007(H9N2))]
MEAVSLITILLVVTVGNADKICIGYQSTNSTETVDTLTENNVPVTHAKELLHTEHNGMLC
ATNLGHPLILDTCNIEGLIYGNPSCDLLLGGREWSYIVERPSAVNGLCHPGNVENLEELR
SLFSSASSYQRIQIFPDAIWNVSYSGTSKACSDSFYRSMRWLTQKSNAYPIQDAQYTNNR
GKNILFMWGINHPPTDTAQTNLYTRTDTTTSVATEDINRTFKPLIGPRPLVNGQQGRIDY
YWSILKPGQTLRIRSNGNLIAPWYGHVLSGESHGRILKTDLNSGNCVVQCQTERGGLNTT
LPFQNVSKYAFGNCPKYVSVKSLKLAVGLRNVPARSSRGLFGAIAGFIEGGWSGLVAGWY
GFQHSNDQGVGMAADRDSTQKAIDKIASKVNNIVDKMNKQYEIIDHEFSEVETRLNMINN
KIDDQIQDIWAYNAELLVLLESQKTLDEHDANVNNLYNKVKRALGSNAVEDGKGCFELYH
KCDDQCMETIRNGTYNRRKYQEESKLERQKIEGVKLESEGTYKILTIYSTVASSLVIAMG
FAAFLFWAMSNGSCRCNICI
>gi|202071380|gb|ACH95473.1| hemagglutinin [Influenza A virus (A/chicken/Shandong/lx327/2007(H9N2))]
MEAVSLITILLVVTVSNADKICIGYQSTNSTETVDTLTENNVPVTHAKELLHTEHNGMLC
ATNLGHPLILDTCNIEGLIYGNPSCDLLLGGREWSYIVERPSAVNGLCYPGNVENLEELR
LLFSSASSYQRIQIFPDAIWNVSYNGTSKACSDSFYRSMRWLTQKSNAYPIQDAQYTNNR
GKNILFMWGINHPPTDTVQTNLYTRTDTTTSVATEDINRTFKPLIGPRPLVNGLQGRIDY
YWSILKPGQTLRIRSNGNLIAPWYGHVLSGESHGRILKTDLNSGNCVVQCQTERGGLNTT
LPFQNVSNYAFGNCPKYVSVKSLKLAVGLRNVPARSSRGLFGAIAGFIEGGWSGLVAGWY
GFQHSNDQGVGMAADRDSTQKAIDKITSKVNNIVDKMNKQYEIIDHEFSEVETRLNMINN
KIDDQIQDIWAYNAELLVLLENQKTLDEHDANVNNLYNKVKRALGSNAVEDGKGCFELYH
KCDDQCMETIRNGTYNRRKYKEESKLERQKIEGVKLESEGTYKILTIYSTVASSLVIAMG
FAAFLFWAMSNGSCRCNICI
>gi|202071378|gb|ACH95472.1| hemagglutinin [Influenza A virus (A/chicken/Shandong/lx316/2008(H9N2))]
MEAVSLITMLLVATVSNADKICIGYQSTNSTETVDTLTENNVPVTHAKELLHTEHNGMLC
ATSLGHPLILDTCTIEGLIYGNPSCDLLLGGREWSYIVERPSAVNGLCYPGNVENLEELR
SLFSSASSYQRIQIFPDTIWNVSYSGTSKACSDSFYRSMRWLTQKNNAYPIQDAQYTNNQ
EKNILFMWGINHPPTDTVQTNLYTRTDTTTSVATEEINRTFKPLIGPRPLVNGLQGRIDY
YWSVLKPGQTLRIRSNGNLIAPWYGHILSGESHGRILKTDLKRGSCTVQCQTEKGGLNTT
LPFQNVSKYAFGNCSKYIGIKSLKLAVGLRNVPSRSSRGLFGAISGFIEGGWSGLVAGWY
GFQHSNDQGVGMAADRDSTQTAIDKITSKVNNIVDKMNKQYEIIDHEFSEVETRLNMINN
KIDDQIQDIWAYNAELLVLLENQKTLDEHDANVNNLYNKVKRALGSNAVEDGKGCFELYH
KCDDQCMETIRNGTYNRRKYQEESKLERQKIEGVKLESEGTYKILTIYSTVASSLVIAMG
FAAFLFWAMSNGSCRCNICI
>gi|202071376|gb|ACH95471.1| hemagglutinin [Influenza A virus (A/chicken/Shandong/lc1124/2007(H9N2))]
MEAVSLITMLLVVTVSNADKICIGYQSTNSTETVDTLTENNVPVTHAKELLHTEHNGMLC
ATSLGHPLILDTCTIEGLIYGNPSCDLLLGGREWSYIVERPSAVNGLCYPGNVENLEELR
SLFSSASSYQRIQIFPDTIWNVSYSGTSKACSDSFYRSMRWLTQKNNAYPIQDAQYTNNR
EKNILFMWGINHPPTDTTQTNLYTRTDTTTSVATEEINRTFKPLIGPRPLVNGLQGRIDY
YWSVLKPGQTLRIRSNGNLIAPWYGHILSGESHGRILKTDLKRGSCTVQCQTEKGGLNTT
LPFQNVSKYAFGNCSKYVGIKSLKLAVGLRNVPSRSSRGLFGAIAGFIEGGWSGLVAGWY
GFQHSNDQGVGMAADRDSTQKAIDKITSKVNNIVDKMNKQYEIIDHEFSEVETRLNMINN
KIDDQIQDIWAYNAELLVLLENQKTLDEHDANVNNLYNKVKRALGSNAVEDGKGCFELYH
KCDDQCMETIRNGTYNRRKYQEESKLERQKIEGVKLESEGTYKILTIYSTVASSLVIAMG
FAAFLFWAMSNGSCRCNICI
>gi|202071374|gb|ACH95470.1| hemagglutinin [Influenza A virus (A/chicken/Shandong/cy1127/2007(H9N2))]
MEAASLITILLVVTVSNADKICIGYQSTNSTETVDTLTENNVPVTHAQELLHTEHNGMLC
ATNLGRPLILDTCTIEGLIYGNPSCDLLLGGREWSYIVERPSAVNGLCYPGNVENLEELR
SLFSSASSYQRIQIFPDTIWNVSYSGTSKACSDSFYRSMRWLTQKNNAYPVQDAQYTNNR
GRNILFMWGINHPPTDTAQTNLYTRTDTTTSVATEEINRTFKPLIGPRPLVNGLQGRIDY
YWAVLKPGQTLRVRSNGNLIAPWYGHILSGESHGRILKTDLNSGNCVVQCQTERGGLNTT
LPFHNVSKYAFGNCPKYVGLKSLKLAVGLRNVPARSSRGLFGAIAGFIEGGWSGLVAGWY
GFQHSNDQGTGMAADRDSTQKAVDKITSKVNNIVDKMNKQYEIIDHEFSEVETRLNMINN
KIDDQIQDIWAYNAELLVLLENQKTLDEHDANVNNLYNKVKRALGSNAVEDGKGCFELYH
KCDDQCMETIRNGTYNRRKYKEESRLERQKIEGVKLESEGTYKILTIYSTVASSLVIAMG
FAAFLFWAMSNGSCRCNICI
>gi|202071372|gb|ACH95469.1| hemagglutinin [Influenza A virus (A/chicken/Shandong/zc820/2006(H9N2))]
MEAASLITILLVVTVSNADKICIGYQSTNSTETVDTLTENNVPVTHAQELLHTEHNGMLC
ATNLGRPLILDTCTIEGLIYGNPSCDLLLGGREWSYIVERPSAVNGLCYPGNVENLEELR
SLFSSASSYQRIQIFPDTIWNVSYSGTSKACSDSFYRSMRWLTQKNNAYPVQDAQYTNNR
GRNILFMWGINHPPTDTAQTNLYTRTDTTTSVATEDINRTFKPLIGPRPLVNGQQGRIDY
YWAVLKPGQTLRVRSNGNLIAPWYGHILSGESHGRILKTDLNSGNCVVQCQTERGGLNTT
LPFHNVSKYAFGNCPKYVGVKSLKLAVGLRNVPARSSRGLFGAIAGFIEGGWPGLVVGWY
GFQHSNGQGTGMAADRDSTQKAVDKITSKVNNIVDKMNKQYEIIDHEFSEVETRLNMINN
KIDDQIQDIWAYNAELLVLLENQKTLDEHDANVNNLYNKVKRALGSNAVEDGKGCFELYH
KCDDQCMETIRNGTYNRRKYKEESRLERQKIEGVKLESEGTYKILTIYSTVASSLVIAMG
FAAFLFWAMSNGSCRCNICI
>gi|202071370|gb|ACH95468.1| hemagglutinin [Influenza A virus (A/chicken/Shandong/jn408/2007(H9N2))]
MEAVSLITILLVVTVSNADKICIGYQSTNSTETVDTLTENNVPVTHAKELLHTEHNGMLC
ATNLGHPLILDTCNIEGLIYGNPSCDLLLGGREWSYIVERPSAVNGLCYPGNVENLEELR
SLFSSASSYQRIQIFPDAIWNVSYSGTSKACSDSFYRSMRWLTQKSNAYPIQDAQYTNNR
GKNILFMWGINHPPTDTVQTNLYTRTDTTTSVATEDINRTSKPLIGPRPLVNGLQGRIDY
YWSILKPGQTLRIRSNGNLIAPWYGHVLSGESHGRILKTDLNSGNCVVQCQTERGGLNTT
LPFQNVSKYAFGNCPKYVSVKSLKLAVGLRNVPARSSRGLFGAIAGFIEGGWSGLVAGWY
GFQHSNDQGVGMAADRDSTQKAIDKITSKVNNIVDKMNKQYKNIDHEFSEVETRLNMINN
KIDDQIQDIWAYNAELLVLLENQKTLDEHDANVNNLYNKVKRALGSNAVEDGKGCFELYH
KCDDQCMETIRNGTYNRRKYKEESKLERQKIEGVKLESEGTYKILTIYSTVASSLVIAMG
FAAFLFWAMSNGSCRCNICI
>gi|202071368|gb|ACH95467.1| hemagglutinin [Influenza A virus (A/chicken/Liaoning/hld1024/2007(H9N2))]
MEAVSLITILLVVTVSNADKICIGYQSTNSTETVDTLTENNVPVTHAKELLHTEHNGMLC
ATNLGHPLILDTCNIEGLIYGNPSCDLLLGGREWSYIVERPSAVNGLCYPGNVENLEELR
SLFSSASSYQRIQIFPDAIWNVSYNGTSKACSDSFYRSMRWLTQKSNAYPIQDAQYTNNR
GKNILFMWGINHPPTDTVQTNLYTRTDTTTSVATEDINRTFKPLIGPRPLVNGLQGRIDY
YWSILKPGQTLRIRSNGNLIAPWYGHVLSGESHGRILKTDLNSGNCVVQCQTERGGLNTT
LPFQNVSKYAFGNCPKYVSVKSLKLAVGLRNVPARSSRGLFGAIAGFIEGGWSGLVAGWY
GFQHSNDQGVGMAADRDSTQKAIDKITSKVNNIVDKMNKQYEIIDHEFSEVETRLNMINN
KIDDQIQDIWAYNAELLVLLENQKTLDEHDANVNNLYNKVKRALGSNAVEDGKGCFELYH
KCDDQCMETIRNGTYNRRKYKEESKLERQKIEGVKLESEGTYKILTIYSTVASSLVIAMG
FAAFLFWAMSNGSCRCNICI
>gi|202071366|gb|ACH95466.1| hemagglutinin [Influenza A virus (A/chicken/Jiangsu/nj15/2001(H9N2))]
MEATSLITILLLVTTSNADKICIGYQSTNPTETVDTLAENNVPVTHAKELLHTEHNGMLC
ATNLGHPLILDTCTIEGLIYGNPSCDLLLGGGEWSYIVERPSAVNGMCYPGNVENLEELR
SLFSSASSYQRIQIFPDTIWNVSYSGTSKACSDSFYRSMRWLTQKDNAYPIQDAQYTNNR
GKSILFMWGVNHPPTDTTQTNLYTRTDTTTSVTTEDIDRTFKPVIGPRPLVNGQQGRIDY
YWSVLKPGQTLRVRSDGNLIAPWYGHILSGESHGRILKTDLNSGNCVVQCQTERGGLNTT
LPFQNVSKYAFGNCPKYVGVKSLKLAVGLRNVPARSSRGLFGAIAGFIEGGWSGLVAGWY
GFQHSNDQGVGMAADKGSTQKAIDKITPKVNNIIDKMNKQYEVIDHEFNELEGRLNMINN
KIDDQIQDIWAYNAELLVLLENQKTLDEHDANVNNLYNKVKRALGSNAVEDGNGCFELYH
KCDDQRMETIRNGTYDRQKYQEESRLERQKIEGVKLESEGTYKILTIYSTVASSLVLAMG
FAAFLFWAMSNGSCRCNICI
>gi|202071364|gb|ACH95465.1| hemagglutinin [Influenza A virus (A/chicken/Jiangsu/nj13/2001(H9N2))]
MEATSLITILLLVTTSNADKICIGYQSTNSTETVDTLAENNVPVTHAKELLHTEHNGMLC
ATNLGHPLILDTCTIEGLIYGNPSCDLLLRGGEWSYIVERPSAVNGMCYPGNVENLEELR
SLFSSASSYQRIQIFPDTIWNVSYSGTSKACSDSFYRSMRWLTQKDNAYPIQDAQYTNNR
GKSILFMWGINHPPTDTTQTNLYTRTDTTTSVTTEDIDRTFKPVIGPRPLVNGQQGRIDY
YWSVLKPGQTLRVRSDGNLIAPWYGHILSGESHGRILKTDLNSGNCVVQCQTERGGLNTT
LPFQNVSKYAFGNCPKYVGVKSLKLAVGLRNVPARSSRGLFGAIAGFIEGGWSGLVAGWY
GFQHSNDQGVGIAADRDSTQKAIDKITSKVNNMVDKMNKQYEIIDHEFSEIETRLNMINN
KIDDQIQDIWAYNAELLVLLENQKTLDEHDANVNNLYNKVKRALGSNAMEDGKGCFELYH
KCDDQCMETIRNGTYNRRKYKEESRLERQKIEGVKLESEGTYKILTIYSTVASSLVVAMG
FAAFLFWAMSNGSCRCNICI
>gi|202071362|gb|ACH95464.1| hemagglutinin [Influenza A virus (A/chicken/Heilongjiang/2/2002(H9N2))]
MEATSLITILLLVTTSNADKICIGYQSTNSTETVDTLAENNVPVTHAKELLHTEHNGMLC
ATNLGHPLILDTCTIEGLIYGNPSCDLLLGGGEWSYIVERPSAVNGMCYPGNVENLEELR
SLFSSASSYQRIQIFPDTIWNVSYSGTSKACSDSFYRSMRWLTQKDNAYPIQDAQYTNNR
GKSILFMWGINHPPTDTTQTNLYTRTDTTTSVTTEDIDRTFKPVIGPRPLVNGQQGRIDY
YWSVLKPGQTLRVRSDGNLIAPWYGHILSGECHGRILKTDLNSGNCVVQCQTERGGLNTT
LPFQNVSKYAFGNCPKYVGVKSLKLAVGLRNVPARSSRGLFGAMAGFIEGGWSGLVAGWY
GFQHSNDQGVGMAADKGSTQKAIDKITSKVNNMIDKMNKQYEVIDHEFNELEARLNMINN
KIDDQIQDIWAYNAELLVLLENQKTLDEHDANVNNLYNKVKRALGSNAVEDGNGCFELYH
KCDDQCMETIRNGTYDRQKYQEESRLERQKIEGVKLESEGTYKILTIYSTVASSLVLAMG
FAAFLFWATSNGSCRCNICI
>gi|202071360|gb|ACH95463.1| hemagglutinin [Influenza A virus (A/chicken/Hebei/sjz2/2001(H9N2))]
MEATSLITILLLVTTSNADKICIGYQSTNSTETVDTLAENNVPVTHAKELLHTEHNGMLC
ATNLGHPLILDTCTIEGLIYGNPSCDLLLGGGEWFYIVEKPSAVNGMCYPGNVENLEELR
SLFSSASSYQRIQIFPDTIWNVSYSGTSKACSDSFYRSMRWLTQKDNAYPIQDAQYTNNR
GKSILFMWGINHPPTDTTQTNLYTRTDTTTSVTTEDIDRTFKPVIGPRPLVNGQQGRIDY
YWSVLKPGQTLRVRSDGNLIAPWYGHILSGESHGRILKTDLNSGNCVVQCQTERGGLNTT
LPFQNVSKYAFGNCPKYVGVKSLKLAVGLRNVPARSSRGLFGAIAGFIEGGWSGLVAGWY
GFQHSNDQGVGIAADRDSTQRAIDKITSKVNNIVDKMNKQYEIIDHEFSEVETRLNMINN
KIDDQIQDIWAYNAELLVLLENQKTLDEHDANVNNLYNKVKRALGSNAMEDGKGCFELYH
KCDDQCMETIRNGTYNMRKYKEESKLERQKIEGVKLESEGTYKILTIYSTVASSLVIAMG
FAAFLFWAMSNGSCRCNICI
>gi|202071358|gb|ACH95462.1| hemagglutinin [Influenza A virus (A/chicken/Hebei/2/2002(H9N2))]
MEAVSLITILLVVTASNADKICIGYQSTNSTETVDTLTENNVPVTHAKELLHTEHNGMLC
ATNLGHPLTLDTCTIEGLIYGNPSCNLLLGGREWSYIVERPSAVNGLCYPGNVENLEELR
SLFSSASSYQRIQIFPDTIWNVSYNGTSKACSDSFYRSMRWLTQKNNAYPIQDAQYTNNR
GKNILFMWGINHPPTDTVQTNLYTRADTTTSVATEDINRTFKPLIGPRPLVNGLQGRIDY
YWSVLKPGQTLRVRSNGNLIAPWYGYILSGESHGRILKTDLNSGSCVVQCQTERGGLNTT
LPFHNVSKYAFGNCPKYVGVKSLKLAVGLGNVPARSSRGLFGAIAGFIEGGWSGLVAGWY
EFQHSNDQGVGMAADRDSTQKAIDKITSKVNNIVDKMNKQYEIIDHEFSEVETRLNMINN
KIDDQIQDIWAYNAELLVLLENQKTLDEHDANVNNLYNKVKRALGSNAVEDGKGCFELYH
KCDDQCMETIRNGTYNRRKYKEESRLERQKIEGVKLESEGTYKILTIYSTVASSLVIAMG
FAAFLFWAMSNGSCRCNICI
>gi|202071356|gb|ACH95461.1| hemagglutinin [Influenza A virus (A/chicken/Guangdong/22/2001(H9N2))]
MEAVLLITILLVVTVSNADKICIGYQSTNSTETVDTLTENNVPVTHAKELLHTEHNGMLC
ATNLGHPLILDTCTIEGLIYGNPSCDLLLGGREWSYIVERPSAVNGLCYPGNVENLEELR
SLFSSASSYQRIQIFPDTIWNVSYSGTSKACSDSFYRNMRWLTQKNNAYPIQDAQYTNNR
GKNILFMWGINHPPTDTTQTNLYTRTDTTTSVATEDINRTFKPLIGPRPLVNGQQGRIDY
YWSVLKPGQTLRVRSNGNLIAPLYGHILSGESHGRILKTDLKSGNCAVQCQTERGGLNTT
LPFQNVSKYAFGNCPKYVGVKSLKLAVGLRNVPARSSRGLFGAIAGFIEGGWSGLVAGWY
GFQHSNDQGVGMAADRDSTQKAIDKITSKVNNIVDKMNKQYEIIDHEFSEVETRINMINN
KIDDQIQDIWAYNAELLVLLENQKTLDEHDANVNNLYNKVKRALGSNAVEDGKGCFELYH
KCDDQCMETIRNGTYNRRKYKEESRLERQKIEGVKLESEGTYKNLTIYSTVASSLVIAMG
FAAFLFWAMSNGSCRCNICI
>gi|202071354|gb|ACH95460.1| hemagglutinin [Influenza A virus (A/chicken/Guangdong/16/1999(H9N2))]
MEATSLITILLLVTTSNADKICIGYQSTNSTETVDTLAENNVPVTDAKELLHTEHNGMLC
ATNLGHPLILDTCTIEGLIYGNPSCDLLLGGGEWSYIVERPSAVNGMCYPGNVENLEELR
SLFSSASSYQRIQIFPDTIWNVSYSGTSKACSDSFYRSMRWLTQKDNAYPIQDAQYTNNR
GKSILFMWGINHPPTDTAQTNLYTRTDTTTSVTTEDIDRTFKPVIGPRPLVNGQQGRIDY
YWSVLKPGQTLRVRSDGNLIAPWYGHILSGESHGRILKTDLNSGNCVVQCQTERGGLNTT
LPFQNVSKYAFGNCPKYVGVKSLKLAVGLRNVPARSSRGLFGAIAGFIEGGWSGLVAGWY
GFQHSNDQGVGIAADRDSTQKAIDKITSKVNNMVDKMNKQYEIIDHEFSEVETRLNMINN
KIDDQIQDIWAYNAELLVLLENQKTLDEHDANVNNLYNKVKRALGSNAMEDGKGCFELYH
KCDDQCMETIRNGTYNRRKYKEESRLERQKIEGVKLESEGTYKILTIYSTVASSLVVAMG
FAAFLFRAMSNGSCRCNICI
>gi|202071352|gb|ACH95459.1| hemagglutinin [Influenza A virus (A/chicken/Guangdong/10/2001(H9N2))]
MEALSLITILLVVTVSNADKICIGYQSTNSTETVDTLTENNVPVTHAKELLHTEHNGMLC
ATNLGRPLILDTCTIEGLIYGNPSCDLLLGGREWSYIVERPSAVNGMCYPGNVENLEELR
SLFSSASSYQRIQIFPDTIWNVSYNGTSKACSDSFYRSMRWLTQKDNAYPIQDAQYTNNR
GKSILFMWGINHPPTDTTQKNLYTRTDTTTSVATEDINRTFKPLIGPRPLVNGQQGRIDY
YWSVLKPGQTLRVRSNGNLIAPWYGHILSGESHGRILKTDLKSGNCVVQCQTERGGLNTT
LPFHNVSKYAFGNCPKYVGVKSLKLAVGLRNVPARSSRGLFGAIAGFIEGGWSGLVAGWY
GFQHSNDQGVGMAADRESTQKAIDKITSKVNNIVDKMNKQYEIIDHEFSEVEARLSMINN
KIDDQIQDIWAYNAELLVLLENQKTLDEHDANVNNLYNKVKRALGSNAMEDGKGCFELYH
KCDDQCMETIRNGTYSRRKYREESRLERQKIEGVKLESEGTYKILTIYSTVASSLVIATG
FAAFLFWAMSNGSCRCNICI
>gi|202071350|gb|ACH95458.1| hemagglutinin [Influenza A virus (A/chicken/Guangdong/2/2000(H9N2))]
MEAVSLITILLVVTASNADKICIGYQSTNSTETVDTLTENNVPVTHAKELLHTEHNGMLC
ATNLGHPLILDTCTIEGLIYGNPSCDLLLGGGEWSYIVERPSAVNGMCYPGNVENLEELR
SLFSSASSYQRIQILPDTIWNVSYSGTSKACSDSFYRSMRWLTQKNNAYPIQDAQYTNNR
GKSILFMWGINHPPTDTVQTNLYTRTDTTTSVTTEDINRTFKPVIGPRPLVNGQQGRIDY
YWSVLKPGQTLRVRSNGNLIAPWYGHILSGESHGRILKTDLNSGNCVVQCQTERGGLNTT
LPFHNVSKYAFGNCPKYVGVKSLKLAVGLRNVPARSSRGLFGAIAGFIEGGWSGLVAGWY
GFQHSNDQGVGMAADKGSTQKAIDKITSKVNNIIDKMNKQYEVIDHEFNELEARLNMINN
KIDDQIQDIWAYNAELLVLLENQKTLDEHDANVNNLYNKVKRALGSNAVEDGNGCFELYH
KCDDQCMETIRNGTYDRQKYQEESRLERQKIEGVKLESEGTYKILTIYSTVASSLVLAMG
FAAFLFWAMSNGSCRCNICI
>gi|202071348|gb|ACH95457.1| hemagglutinin [Influenza A virus (A/chicken/Guangdong/1/2002(H9N2))]
MEAVSLITILLVVTVSNADKICIGYQSTNSTETVDTLTENNVPVTHAKELLHTEHNGMLC
ATSLGHPLILDTCTIEGLIYGNPSCDLLLGGREWSYIVERPSAVNGLCYPGNVENLEELR
SLFSSASSYQRIQIFPDTIWNVSYSGTSKACSDSFYRSMRWLTQKNNAYPIQDAQYTNNR
GKNILFMWGINHPPTDTVQTNLYTRTDTATSVATEDINRTFKPLIGPRPLVNGQQGRIDY
YWSVLKPGQTLRVRSNGNLIAPWYGHILSGESHGRILKTDLKSGNCAVQCQTEKGGLNTT
LPFQNVSKYAFGNCPKYVGVKSLKLAVGLRNVPARSSRGLFGAIAGFIEGGWSGLVAGWY
GFQHSNDQGVGMAADRDSTQKAIDKITSKVNNIVDKMNKQYEIIDHEFSEVETRLNMINN
KIDDQIQDIWAYNAELLMLLENQKTLDEHDANVNNLYNKVKRALGSNAVEDGKGCFELYH
KCDDQCMETIRNGTYNRRKYKEESKLERQKIEGVKLESEGTYKILTIYSTVASSLVIAMG
FAAFLFWAMSNGSCRCNICI
>gi|202071346|gb|ACH95456.1| hemagglutinin [Influenza A virus (A/chicken/Fujian/2/2002(H9N2))]
MEAISLITILLVVTASTADKICIGYQSTNSTETVDTLTESNVPVTHAKELLHTEHNGMLC
ATNLGHPLILNTCTIEGLIYGNPSCDPLLGGRGWSYIVERPSAVNGMCYPGNVENLEELR
SLFSSASSYQRIQIFPDTIWNVSYSGTSRACSDSFYRSMRWLTEKDNAYPVQDAQYTNNR
GKSILFMWGINHPPTDAVQTELYTRTDTTTSVATEDINRTFKPMIGPRPLVSGLQGRIDY
YWSVLKPGQTLRVRSNGNLIAPWYGHILSGESHGRILKTDLTNGSCVVQCQTERGGLNTT
LPFHNISKYAFGNCPKYVGVKSLKLAVGLRNVPARSGRGLFGAIAGFIEGGWSGLVAGWY
GFQHSNDQGVGIAADRDSTQKAIDKITSKVNNMVDKMNKQYEIIDHEFSEIETRLNMINN
KIDDQIQDIWAYNAELLVLLENQKTLDEHDANVNNLYNKVKRALGSNAMEDGKGCFELYH
KCDDQCMETIRNGTYNRRKYKEESRLERQKIEGVKLESEGTYKILTIYPTVASSPVVAMG
FAAFLFWAMSNGSCRCNICI
>gi|202071344|gb|ACH95455.1| hemagglutinin [Influenza A virus (A/chicken/Shandong/lx827/2007(H9N2))]
MEAASLITILLVVTVSNADKICIGYQSTNSTETVDTLTENNVPVTHAQELLHTEHNGMLC
ATNLGRPLILDTCTIEGLIYGNPSCDLLLGGREWSYIVERPSAVNGLCYPGNVENLEELR
SLFSSASSYQRIQIFPDTIWNVSYSGTSKACSDSFYRSMRWLTQKNNAYPVQDAQYTNNR
GRNILFMWGINHPPTDTAQTNLYTRTDTTTSVATEEINRTFKPLIGPRPLVNGLQGRIDY
YWAVLKPGQTLRVRSNGNLIAPWYGHILSGESHGRILKTDLNSGNCVVQCQTERGGLNTT
LPFHNVSKYAFGNCPKYVGLKSLKLAVGLRNVPARSSRGLFGAIAGFIEGGWSGLVAGWY
GFQHSNDQGTGMAADRDSTQKAVDKITSKVNNIVDKMNKQYEIIDHEFSEVETRLNMINN
KIDDQIQDIWAYNAELLVLLENQKTLDEHDANVNNLYNKVKRALGSNAVEDGKGCFELYH
KCDDQCMETIRNGTYNRRKYKEESRLERQKIEGVKLESEGTYKILTIYSTVASSLVIAMG
FAAFLFWAMSNGSCRCNICI
>gi|202071342|gb|ACH95454.1| hemagglutinin [Influenza A virus (A/chicken/Shandong/lx929/2007(H9N2))]
MEAASLITILLVVTVSNADKICIGYQSTNSTETVDTLTENNVPVTHAQELLHTEHNGMLC
ATNLGRPLILDTCTIEGLIYGNPSCDLLLGGREWSYIVERPSAVNGLCYPGNVENLEELR
SLFSSASSYQRIQIFPDTIWNVSYSGTSKARSDSFYRSMRWLTQKNNAYPVQDAQYTNNR
GRNILFMWGINHPPTDTVQTNLYTRTDTTTSVATEEINRTFKPLIGPRPLVNGLQGRIDY
YWAVLKPGQTLRVRSNGNLIAPWYGHILSGESHGRILKTDLNSGNCVVQCQTERGGLNTT
LPFQNVSKYTFGNCPKYVGVKSLKLAVGLRNVPARSSRGLFGAIAGFIEGGWSGLVAGWY
GFQHSNDQGVGIAADRDSTQKAIDKITSKVNNMVDKMNKQYEIIDHEFSEINNKIDDQIQ
DIWAYNAELLVLLENQKTLDEHDANVNNLYNKVKRALGSNAMEDGKGCFELYHKCDDQCM
ETIRNGTYNRRKYKEESRLERQKIEGVKLESEGTYKILTIYSTVASSLVVAMGFAAFLFW
AMSNGSCRCNICI
>gi|202071340|gb|ACH95453.1| hemagglutinin [Influenza A virus (A/chicken/Shandong/lx316/2007(H9N2))]
MEAVSLITILLVVTVSNADKICIGYQSTNSTETVDTLTENNVPVTHAKELLHTEHNGMLC
ATNLGHPLILDTCNIEGLIYGNPSCDLLLGGREWSYIVERPSAVNGLCYPGNVENLEELR
SLFSSASSYQRIQIFPDAIWNVSYNGTSKACSDSFYRSMRWLTQKSNAYPIQDAQYTNNR
GKNILFMWGINHPPTDTVQTNLYTRTDTTTSVATEDINRTFKPLIGPRPLVNGLQGRIDY
YWSILKPGQTLRIRSNGNLIAPWYGHVLSGESHGRILKTDLNSGNCVVQCQTERGGLNTT
LPFQNVSKYAFGNCPKYVSVKSLKLAVGLRNVPARSSRGLFGAIAGFIEGGWSGLVAGWY
GFQHSNDQGVGMAADRDSTQKAIDKITSKVNNIVDKMNKQYEIIDHEFSEVETRLNMINN
KIDDQIQDIWAYNAELLVLLENQKTLDEHDANVNNLYNKVKRALGSNAVEDGKGCLELYH
KCDDQCMETIRNGTYNRRKYKEESKLERQKIEGVKLESEGTYKILTIYSTVASSLVIAMG
FAAFLFWAMSNGSCRCNICI
>gi|202071338|gb|ACH95452.1| hemagglutinin [Influenza A virus (A/chicken/Shandong/ly421/2007(H9N2))]
MEAVSLITILLVVTVSNADKICIGYQSTNSTETVDTLTENNVPVTHAKELLHTEHNGMLC
ATNLGHPLILDTCNIEGLIYGNPSCDLLLGGREWSYIVERPSAVNGLCYPGNVENLEELR
SLFSSASSYQRVQIFPDTIWNVSYSGTSKACSDSFYRSMRRLTQKSNAYPIQDAQYTNNR
GKNILFMWGINHPPTDTTQTNLYTRTDTTTSVATEDINRTFKPLIGPRPLVNGLQGRIDY
YWSILKPGQTLRVRSNGNLIAPWYGHILSGESHGRILKTDLNSGNCVVQCQTERGGLNTT
LPFQNVSTYAFGNCPKYVGVKSLKLAVGLRNVPARSSRGLFGAIAGFIEGGWSGLVAGWY
GFQHSNDQGVGMAADRDSTQKAFDKITSKVNNIVDKMNKQYEIIDQEFSEVETRLNMINN
KIDDQIQDIWAYNAELLVLLENQKTLDEHDANVNNLYNKVKRALDSNAMEDGKGCFELYH
KCDDQCMETIRNGTYNRRKYKEESRLERQKIEGVKLESEGTYKILTIYSTVASSLVIAMG
FAAFLFWAMSNGSCRCNICI
>gi|202071336|gb|ACH95451.1| hemagglutinin [Influenza A virus (A/chicken/Shandong/2/2003(H9N2))]
MEATSLITILLLVTTSNADKICIGYQSTNSTETVDTLAENNVPVTHAKELLHTEHNGMLC
ATNLGHPLILDTCTIEGLIYGNPSCDLLLGGGEWSYIVERPSAVNGMCYPGNVENLEELR
SLFSSASSYQRIQIFPDTIWNVSYSGTSKACSDSFYRSMRWLTQKDNAYPIQDAQYTNNR
GKSILFMWGINHPPTDTAQTNLYTRTDTTTSVTTEYIDRTFKPVIGPRPLVNGQQGRIDY
YWSVLKPGQTLRVRSDGNLIAPWYGHILSGESHGRILKTDLNSGNCVVQCQTERGGLNTT
LPFQNVSKYAFGNCPKYVGVKSLKLAVGLRNVPARSSRGLFGAIAGFIEGGWSGLVAGWY
GFQHSNDQGVGIAADRDSTQKAIDKITSKVNNMVDKMNKQYEIIDHEFSEVETRLNMINN
KIDDQIQDIWAYNAELLVLLENQKTLDEHDANVNNLYNKVKRALGSNAMEDGKGCFELYH
RCDDQCMETIRNGTYNRRKYKEEPRLGRQKIEGVKLESEGTYKILTIYSTVASSLVVAMG
FAAFLFWAMSNGSCRCNICI
>gi|202071334|gb|ACH95450.1| hemagglutinin [Influenza A virus (A/chicken/Henan/622/2006(H9N2))]
MEAVSLITMLLVVTVSNADKICIGYQSTNSTETVDTLTENNVPVTHAKELLHTEHNGMLC
ATNLGHPLILDTCTIEGLIYGNPSCDLLLGGREWSYIVERPSAVNGLCYPGNVENLEELR
SLFSSASSYQRIQIFPDTIWNVSYSGTSKACSDSFYRSMRWLTQKNNAYPIQDAQYANNQ
EKNILFMWGINHPPTDTAQTNLYTRTDTTTSVATEEINRTFKPLIGPRPLVNGLQGRIDY
YWSVLKPGQTLRIRSNGNLIAPWYGHILSGESHGRILKTDLKRGSCTVQCQTEKGGLNTT
LPFQNVSKYAFGNCSKYIGIKSLKLAVGLRNVPSKSSRGLFGAIAGFIEGGWSGLVAGWY
GFQHSNDQGVGMAADRDSTQKAIDKITSKVNNIVDKMNKQYEIIDHEFSEVETRLNMINN
KIDDQIQDIWAYNAELLVLLENQKTLDEHDANVNNLYNKVKRALGSNAVEDGKGCFELYH
KCDDQCMETIRNGTYNRRKYQEESKLERQKIEGVKLESEGTYKILTIYSTVASSLVIAMG
FAAFLFWAMSNGSCRCNIRI
>gi|202071332|gb|ACH95449.1| hemagglutinin [Influenza A virus (A/chicken/Henan/5/2001(H9N2))]
MEAVSLITILLVGTVSNADKICIGYQSTNSTETVDTLTENNVPVTHAKELLHTEHNGMLC
ATNLGHPLILDTCTIEGLIYGNPSCDILLGGREWSYIVERPSAVNGLCYPGNVENLEELR
SLFSSASSYQRIQIFPDTIWNVSYSGTSKACSDSFYRSMRWLTQKNNAYPIQDAQYTNNR
GENILFMWGINHPPTDTVQTNLYTRTDTTTSVATEDINRTFKPLIGPRPLVNGLQGRIDY
YWSVLKPGQTLRVRSNGNLIAPWYGHILSGESHGRILKTDLNSGNCVVQCQTERGGLNTT
LPFHNVSKYAFGNCPKYIGVKSLKLAVGLRNVPARSSRGLFGAIAGFIEGGWSGLVAGWY
GFQHSNDQGVGMAADRDSTQKAIDKITSKVNNIVDKMNKQYEIIDHEFSEVETRLNMINN
KIDDQIQDIWAYNAELLVLLENQKTLDEHDANVNNLYNKVKRALGSNAVEDGKGCFELYH
KCDDQCMETIRNGTYSRRKYKEESRLERQKIEGVKLESEGTYKILTIYSTVASSLVIAMG
FAAFLFWAMSNGSCRCNICI
>gi|202071330|gb|ACH95448.1| hemagglutinin [Influenza A virus (A/chicken/Henan/1/2001(H9N2))]
MEAVSLITILLVVTVSNADKICIGYQSTNSTETVDTLTENNVPVTHAKELLHTEHNGMLC
ATNLGHPLILDTCTIEGLIYGNPSCDLLLGGREWSYIVERPSAVNGLCYPGNVENLEELR
SLFSSASSYQRIQIFPDTIWNVSYSGTSKACSDSFYRSMRWLTPKSNAYPIQDAQYTNNR
GKNILFMWGINHPPTDTMQTNLYTRTDTTTSVATEDINRTFKPLIGPRPLVNGQQGRIDY
YWSILKPGQTLRVRSNGNLIAPWYGHILSGESHGRILKTDLNSGNCVVQCQTERGGLNTT
LPFQNVSKYAFGNCPKYVGVKSLKLAVGLRNVPARSSRGLFGAIAGFIEGGWSGLVAGWY
GFQHSNDQGVGMAADRDSTQKAIDKITSKVNNIVDKMNKQYEIIDHEFSEVETRLNMINN
KIDDQIQDIWAYNAELLVLLENQKTLDEHDANVNNLYNKVKRALGSNAVEDGKGCFELYH
KCDDQCMETIRNGTYNRRKYKEESRLERQKIEGVKLESEGTYKILTIYSTVASSLVIAMG
FAAFLFWAMSNGSCRCNICI
>gi|202071328|gb|ACH95447.1| hemagglutinin [Influenza A virus (A/chicken/Heilongjiang/u/1998(H9N2))]
MEAKAIIAALLMVTAANADKICIGYQSTNSTETVDTLTESNVPVTHTKELLHTEHNGILC
ATDLGHPLILDTCTIEGLIYGNPSCDILLGGKEWSYIVERSSAVNGMCYPGNVENLEELR
SLFSSAKPYKRIQIFPDKTWNVTYSGTSRACSNSFYRSMRWLTHNSNSYPFQNAHYTNNE
RENILFMWGIHHPPTDTEQTDLYKKADTTTSVTTEDINRTFKPVIGPRPLVNGQQGRIDY
YWSVLKPGQTLRIRSNGNLIAPWYGHVLTGESHGRILKTDLNNGNCVVQCQTEKGGLNTT
LPFHNISKYAFGNCPKYVGVKSLKLAVGLRNVPAVSSRGLFGAIAGFIEGGWSGLVAGWY
GFQHSNDQGVGMAADKGSTQKAIDKITSKVNNIIDKMNKQYEVIDHEFNELEGRLNMINN
KIDDQIQDIWAYNAELLVLLENQKTLDEHDANVNNLYNKVKRALGSNAVEDGNGCFELYH
KCDDQCMEAIRNGTYDRQKYQEESRLERQKIEGVKLESEGTYKILTIYSTVASSLVLAMG
FAAFLFWAMSNGSCRCNICI
>gi|202071326|gb|ACH95446.1| hemagglutinin [Influenza A virus (A/chicken/Guangdong/11/1999(H9N2))]
MEAVSLITILLVVTVSNADKICIGYQSTNSPETVDTLTENNVPVTHAKELLHTEHNGMLC
ATNLGHPLILDTCTIEGLVYGNPSCNLLLGGREWSYIVERPSAVNGLCYPGNVENLEELR
SLFSSASSYQRIQIFPDTIWNVSYNGTSKACSDSFYRSMRWLTQKNNAYPIQDAQYTNNR
GKNILFMWGINHPPTDTVQTNLYTRADTTTSVATEDINRTFKPLIGPRPLVNGLQGRIDY
YRSVLKPGQTLRVRSNGNLIAPWYGYILSGESHGRILKTDLNSGNCVVQCQTERGGLNTT
LPFHNVSKYAFGNCPKYVGVKSLKLAVGLRNVPARSSRGLFGAIAGFIEGGWSGLVAGWY
GFQHSNDQGVGMAADKGSTQKAIDKITSKVNNIIDKMNKQYEVIDHEFNELEARLNMINN
KIDDQIQDIWAYNAELLVLLENQKTLDEHDANVNNLYNKVKRALGSNAVEDGNGCFELYH
KCDDQCMETIRNGTYDRQKYQEESRLERQKIEGVKLESEGTYKILTIYSTVASSLVLAMG
FAAFLFWAMSNGSCRCNICI
>gi|202071324|gb|ACH95445.1| hemagglutinin [Influenza A virus (A/chicken/Beijing/3/2001(H9N2))]
MEATSLITILLLVTTSNADKICIGYQSTNSTETVDTLAENNVPVTHAKELLHTEHNGMLC
ATNLGHPLILDTCTIEGLIYGNPSCDLLLGGGEWSYIVERPSAVNGRCYPGNVENLEELR
SLFSSASSYQRIQIFPDTIWNVSYSGTSKACSDSFYRSMRWLTQKDNAYPIQDAQYTNNR
GKSILFMWGINHPPTDTTQTNLYTRTDTTTSVTTEDIDRTFKPVIGPRPLVNGQQGRIDY
YWSVLKPGQTLRVRSDGNLIAPWYGHILSGESHGRILKTDLNSGNCVVQCQTERGGLNTT
LPFQNVSKYAFGNCPKYVGVKSLILAVGLRNVPARSSRGLFGAIAGFIEGGWSGLVAGWY
GFQHSNDQGVEMAADKGSTQKAIDKITSKVNNIIDKMNKQYEVIDHEFNELEARLNMINN
KIDDQIQDIWAYNAELLVLLETQKTLDEHDANVNNLYNKVKRALGSNAVEDGNGCFELYH
KCDDQCMETIRNGTYDRQKYQEESRLERQKIEGVKLESEGTYKILTIYSTVASSLVLAMG
FAAFLFWAMSNGSCRCNICI
>gi|188504875|gb|ACD56591.1| hemagglutinin [Influenza A virus (A/chicken/Yunnan/honghe10/2007(H9N2))]
METISLITMLLVVTVSNADKICIGYQSTNSTETVDTLTENNVPVTHAKELLHTEHNGMLC
ATNLGHPLILDTCTIEGLIYGNPSCDLLLGGREWSYIVERPSAVNGLCYPGNVENLEELR
SLFSSASSYQRIQIFPDTIWNVSYSGTSKACSDSFYRSMRWLTQKNNAYPIQDAQYTNNR
EKNILFMWGINHPPTDTTQTNLYTRTDTTTSVATEEINRTFKPLIGPRPLVYGLQGRIDY
YWAVLKPGQTLRVRSNGNLIAPWYGHILSGESHGRILKTDLNSGNCVVQCQTERGGLNTT
LPFQDVSKYAFGNCSKYVGIKSLKLAVGLRNVPSRSSRGLFGAIAGFIEGGWSGLVAGWY
GFQHSNDQGVGMAADRDSTQKAIDKITSKVNNIVDKMNKQYEIIDHEFSEVETRLNMINN
KIDDQIQDIWAYNAELLVLLENQKTLDEHDANVNNLYNKVKRALGSNAVEDGKGCFELYH
KCDDQCMETIRNGTYNRRKYQEESKLERQKIEGVKLESEGTYKILTIYSTVASSLVIAMG
FAAFLFWAMSNGSCRRNICI
>gi|18182696|gb|AAL65241.1| hemagglutinin [Influenza A virus (A/chicken/Hebei/1/00(H9N2))]
METISLIAILLVVTVSNADKICIGYQSTNSTETVDTLTESNVPVTHAKELLHTEHNGMLC
ATNLGHPLILNTCTIEGLIYGNPSCDLLLGGREWSYIVERPSAVNGMCYPGNVENLEELR
SLFSSASSYQRIQIFPDTIWNVSYSGTSRACSDSFYRSMRWLTKKDNAYPIQDAQYTNNR
GKSILFMWGINHPPTDTVQTELYTRTDTTTSVTTEDINRTFKPMIGPRPLVNGQQGRIDY
YWSVLKPGQTLRVRSNGNLIAPWYGHILSGESHGRILKTDLTNGNCVVQCQTERGGLNTT
LPFHNISKYAFGNCPKYVGVKSLKLAVGLRNVPARSSRGLFGAIAGFIEGGWSGLVAGWY
GFQHSNDQGVGMAADRDSTQRAIDKITSKVNNIVDKMNKQYEIIDHEFSEVETRLNMINN
KIDDQIQDIWAYNAELLVLLENQKTLDEHDANVNNLYNKVKRALGSNAMEDGKGCFELYH
KCDDQCMETIRNGTYNRRKYKEEAKLERQKIEGVKLESEGTYKILTIYSTVASSLVIAMG
FAAFLFWAMSNGSCRCNICI
>gi|345098282|gb|AEN68630.1| hemagglutinin [Influenza A virus (A/chicken/Pakistan/NCVI-09/2010(H9N2))]
METRSLITILLVCNTSNANRICIGYQSTNSTETVDTLVETNVPVTHATELLHTEHNGMLC
ATNLRNPIILDTCTIEGLIYGNPTCDLQLGGKEWSYIVERSSAVNRSNFPGRVENLEELR
SLFNSARSYQRIQIFPDTIWNVTCLGTSKSCSDWGAFCMRWLTQKNGSMPVQDAQYTNNR
GKSILFVWGIHHPPTDTEQTAFYTRTDTTTGVTTEDLNRTFKPLIGPRLLVNGQQGRINY
YRSVLKPGQTLRVRSPRNPAAPWYGHVLSGESHGRILKTDLNSGKCVVQCQTEKTGLNST
LPFHNVSKYAFGTCPKYVGVKSLKLAIGLRNVPARSSRGLFGAISGFIEGGWPGLVAGWY
GFQHSNFLGVGMAADRDSSQKAIDKITSKVNNIVGKMNKQYEIIGIELSGVETRLNMINN
KIDDQIQDIWAYNAELLVLLETKKKLDEHDANVNNLYNKVKGTLGIHAFEDGKGCFELYH
KCDDQCRETIRNGTYNRREYKEESRRERFEIEGVKLESEGTYKILTIYSTEAWPLVLAMG
FAAFLFWAM
>gi|333943949|dbj|BAK26798.1| hemagglutinin [Influenza A virus (A/chicken/Jiangsu/48/2001(H9N2))]
MKVVSLITILLAVTVSNADKICIGYQSTNSTETVDTLTENNVPVTHAKELLHTEHNGMLC
ATNLGHPLILDTCTIEGLIYGNPSCDLLLGGREWSYIVERPSAVNGMCXPGNVENLEELR
SLFSSASSYQRIQIFPDTIWNVSYNGTSKACSDSFYRSMRWLTQKNNAYPIQDAQFTNNR
EKSILFMWGINHPPTDTVQTNLYTRTDTTTSVATEDINRTFKPLIGPRPLVNGQQGRIDY
YWSVLKPGQTLRIRSNGNLIAPWYGHILSGESHGRILKTDLKSGNCVVQCQTERGGLNTT
LPFHNVSKYAFGNCPKYVGVKSLKLAVGLRNVPARSSRGLFGAIAGFIEGGWSGLVAGWY
GFQHSNDQGVGMAADRDSTQKAIDKITSKVNNIVDKMNKQYEIIDHEFSQVEARLNMINN
KIDDQIQDIWAYNAELLVLLENQKTLDEHDANVNNLYNKVKRALGSNAMEDGKGCFELYH
KCDDQCMETIRNGTYNRRKYKEESKLERQKIEGVKLESEGTYKILTIYSTVASSLVIAMG
FAAFLFWAMSNGSCRCNICI
>gi|261863866|gb|ACY01414.1| hemagglutinin [Influenza A virus (A/chicken/Iran/RZ53/2008(H9N2))]
MKTISLVTILLVVTTSNADKICIGHQSTNSTETVDTLTETNVPVTHAKELLHTEHNGMLC
ATNLGHPLILNTCTIEGLIYGNPSCDLLLEKREWSYIVERSSAVNGTCYPGNVENLEELR
TLFSSSSSYQRIQIFPDTIWNVTYTGTSKSCSDSFYRNMRWLTQKNGLYPVQDAQYTNNR
GKDILFVWGIHHPPTDTAQTNLYTRTDTTTSVTTESLDRTFKPLIGPRPLVNGLIGRINY
YWSVLKPGQTLRVRSNGNLIAPWYGHILSGESHGRILKTDLNNGNCVVQCQTEKGGLNST
LPFHNISKYAFGTCPKYIGVKSLKLAIGLRNVPARSSRGLFGAIAGFIEGGWPGLVAGWY
GFQHSNDQGVGIAADRDSTQKAIDKITSKVNNIVDKMNKQYEIIDHEFSEVETRLNMINN
KIDDQIQDIWAYNAELLVLLENQKTLDEHDANVNNLYNKVKRALGSNAMEDGKGCFELYH
KCDDLCMETIRNGTYNRRKYKEEARLERQKIEGVKLESEETYKILTIYSTVASSLVLAMG
SAAFLFWAMSNGSCRCNICI
>gi|261863864|gb|ACY01413.1| hemagglutinin [Influenza A virus (A/chicken/Iran/RZ42/2008(H9N2))]
MKTISLVTILLVVTTSNADKICIGHQSTNSTETVDTLTEANVPVTHAKELLHTEHNGMLC
ATNLGHPLILDTCTIEGLIYGNPSCDLLLGGREWSYIVERPSAVNGTCYPGNVENLEELR
TLFSSSSSYQRIQIFPDTIWNVTYTGTSKSCSDSFYRNMRWLTQKNGLYPVQDAQYTNNR
GKDILFVWGIHHPPTDTAXTNLYXRTDTXTSVTTENLDRTFKPLIGPRPLVNGLIGRINY
YWSVLKPGQTLRVRSNGNLIAPWYGHVLSGESHGRIXRSDLNNGDCVVQCQTEKGGLNST
LPFXNISKYAFGTCPKYIGVKSLKLAIGLRNVPARSSRGLFGAIAGFIEGGWPGLVAGWY
GFQHSNDQGVGMAADRDSTQKAIDKITSKVNNIVDKMNKQYEIIDHEFSEVETRLNMINN
KIDDQIQDVWAYNAELLVLLENQKTLDEHDANVNNLYNKVKRALGSNAMEDGKGCFELYH
KCDDQCMETIRNGTYNRRKYREEARLERQKIEGVKLESEGTYKILTIYSTVASSLVLAMG
FAAFLFWAMSNGSCRCNICI
>gi|261863862|gb|ACY01412.1| hemagglutinin [Influenza A virus (A/chicken/Iran/RZ37/2008(H9N2))]
MKTISLVTILLVVTTSNADKICIGHQSTNSTETVDTLTEANVPVTHAKELLHTEHNGMLC
ATNLGHPLILDTCTIEGLIYGNPSCDLLLGGREWSYIVERPSAVNGTCYPGNVENLEELR
TLFSSSSSYQRIQIFPDTIWNVTYTGTSKSCSDSFYRNMRWLTQKNGLYPVQDAQYTNNR
GKDILFVWGIHHPPTDTAQTNLYTRTDTTTSVTTENLDRTFKPLIGPRPLVNGLIGRINY
YWSVLKPGQTLRVRSNGNLIAPWYGHVLSGESHGRILRTDLNNGDCVVQCQTEKGGLNST
LPFHNISKYAFGTCPKYIGVKSLKLAIGLRNVPARSSRGLFGAIAGFIEGGWPGLVAGWY
GFQHSNDQGVGMAADRDSTQKAIDKITSKVNNIVDKMNKQYEIIDHEFSEVETRLNMINN
KIDDQIQDVWAYNAELLVLLENQKTLDEHDANVNNLYNKVKRALGSNAMEDGKGCFELYH
KCDDQCMETIRNGTYNRRKYREEARLERQKIEGVKLESEGTYKILTIYSTVASSLVLAMG
FAAFLFWAMSNGSCRCNICI
>gi|261863860|gb|ACY01411.1| hemagglutinin [Influenza A virus (A/chicken/Iran/RZ36/2008(H9N2))]
MKTISLVTILLVVTTSNADKICIGHQSTNSTETVDTLTEANVPVTHAKELLHTEHNGMLC
ATNLGHPLILDTCTIEGLIYGNPSCDLLLGGREWSYIVERPSAVNGTCYPGNVENLEELR
TLFSSSSSYQRIQIFPDTIWNVTYTGTSKSCSDSFYRNMRWLTQKNGLYPVQDAQYTNNR
GKDILFVWGIHHPPTDTAQTNLYTRTDTTTSVTTENLDRTFKPLIGPRPLVNGLIGRINY
YWSVLKPGQTLRVRSNGNLIAPWYGHVLSGESHGRILRTDLNNGDCVVQCQTEKGGLNST
LPFHNISKYAFGTCPKYIGVKSLKLAIGLRNVPARSSRGLFGAIAGFIEGGWPGLVAGWY
GFQHSNDQGVGMAADRDSTQKAIDKITSKVNNIVDKMNKQYEIIDHEFSEVETRLNMINN
KIDDQIQDVWAYNAELLVLLENQKTLDEHDANVNNLYNKVKRALGSNAMEDGKGCFELYH
KCDDQCMETIRNGTYNRRKYREEARLERQKIEGVKLESEGTYKILTIYSTVASSLVLAMG
FAAFLFWAMSNGSCRXNICI
>gi|261863858|gb|ACY01410.1| hemagglutinin [Influenza A virus (A/chicken/Iran/RZ28/2008(H9N2))]
MKTISLVTILLVVTTSNADKICIGHQSTNSTETVDTLTEANVPVTHAKELLHTEHNGMLC
ATNLGHPLILDTCTIEGLIYGNPSCDLLLGGREWSYIVERPSAVNGTCYPGNVENLEELR
TLFSSSSSYQRIQIFPDTIWNVTYTGTSKSCSDSFYRNMRWLTQKNGLYPVQDAQYTNNR
GKDILFVWGIHHPPTDTAQTNLYTRTDTTTSVTTENLDRTFKPLIGPRPLVNGLIGRINY
YWSVLKPGQTLRVRSNGNLIAPWYGHVLSGESHGRILRTDLNNGDCVVQCQTEKGGLNST
LPFHNISKYAFGTCPKYIGVKSLKLAIGLRNVPARSSRGLFGAIAGFIEGGWPGLVAGWY
GFQHSNDQGVGMAADRDSTQKAIDKITSKVNNIVDKMNKQYEIIDHEFSEVETRLNMINN
KIDDQIQDVWAYNAELLVLLENQKTLDEHDANVNNLYNKVKRALGSNAMEDGKGCFELYH
KCDDQCMETIRNGTYNRRKYREEARLERQKIEGVKLESEGTYKILTIYSTVASSLVLAMG
FAAFLFWAMSNGSCRCNICI
>gi|172050808|gb|ACB70205.1| hemagglutinin [Influenza A virus (A/chicken/Shandong/B1/1998(H9N2))]
MEVVSLITILLVVTVSNADKICIGHQSTNSTETVDTLTENNVPVTHAKELLHTEHNGMLC
ATNLGHPLILDTCTIEGLIYGNPSCDPLLGGREWSYIVERPSAVNGLCYPGNVENLEELR
SLFSSASSYQRIQIFPDTIWNVSYSGTSKACSDSFYRSMRWLTQKNNSYPIQDAQYTNNR
GKNILFMWGINHPPTDTTQTNLYTRTDTTTSVATEDINRTFKPLIGPRPLVNGQQGRIDY
YWSVLKPGQTLRVRSNGNLIAPWYGHILSGESHGRILKTDLNSGNCVVQCQTERGGLNTI
LPFHNVSKYAFGNCPKYVGVKSLKLAVGLRNVPARSSRGLFGAIAGFIEGGWSGLVAGWY
GFQHSNDQGVGMAADRDSTQKAIDKITSKVNNIVDKMNKQYEIIDHEFSEVETRLNMINN
KIDDQIQDIWAYNAELLVLIENQKTLDEHDANVNNLYNKVKRALGSNAVEDGKGCFELYH
KCDDQCMETIRNGTYNRRKYKEESRLERQKIEGVKLESEGTYKILTIYSTVASSLVIAMG
FAAFLFWAMSNGSCRCNICI
>gi|311350331|gb|ADP92365.1| hemagglutinin [Influenza A virus (A/chicken/Puer/411/2009(H9N2))]
ETISLLTMLLVVTVSNADKICIGYQSTNSTETVDTLTENNVPVTHAKELLHTEHNGMLCA
TNLGHPLILDTCTIEGLIYGNPSCDLLLGGREWSYIVERPSAVNGLCYPGNVENLEELRS
LFSSASSYQRIQIFPDTIWNVSYSGTSKACSDSFYRSMRWLTQKNNAYPIQDAQYTNNRE
KNILFMWGINHPPTDTTQTNLYTRTDTTTSVATEEINRTFKPLIGPRPLVNGLQGRIDYY
WSVLKPGQTLRIRSNGNLIAPWYGHILSGGSHGRILKTDLKRGSCTVQCQTEKGGLNTTL
PFQNVSKYAFGNCSKYVGIKSLKLAVGLRNVPSRSTRGLFGAIAGFIEGGWSGLVAGWYG
FQHSNDQGVGMAADRDSTQKAIDKITSKVNNIVDKMNKQYEIIDHEFSEVETRLNMINNK
IDDQIQDIWAYNAELLVLLENQKTLDEHDANVNNLYNKVKRALGSNAVEDGKGCFELYHK
CDDQCMETIRNGTYNKRKYQEESKLERQKIEGVKLEPEGTYKILTIYSTVASSLVIAMGF
AAFLFWAMSNGSCRRNICI
>gi|311350329|gb|ADP92364.1| hemagglutinin [Influenza A virus (A/chicken/Yunnanbn/411/2009(H9N2))]
ETISLLTMLLVATVINADKICIGYQSTNSTETVDTLTENNVPVTHAKELLHTEHNGMLCA
TNLGHPLVLDTCTIEGLIYGNPSCDLLLGGREWSYIVERPSAVNGLCYPGNVENLEELRS
LFSSASSYQRIQIFPDTIWNVSYSGTSKACSDSFYRSMRWLTQKNNAYPIQDAQYTNNQE
KNILFMWGINHPPTDTAQTNLYTRTDTTTSVATEEINRTFKPLIGPRPLVNGLQGRIDYY
WPVLKPGQTLRIRSNGNLIAPWYGHILSGESHGRILKTDLKRGSCTVQCQTDKGGLNTTL
PFQNVSKYAFGNCSKYVGVKSLKLAVGLRNVPSRSSRGLFGAIAGFIEGGWSGLVAGWYG
FQHSNDQGVGMAADRDSTQKAIDKITSKVNNIVDKMNKQYEIIDHEFSEVETRLNMINNK
IDDQIQDIWAYNAELLVLLENQKTLDEHDANVNNLYNKVKRALGSNAVEDGKGWFELYHK
CDDQCMETIRNGTYNRRRYQEESILERQKIEGVKLESEGTYKILTIYSTVASSLVIAIGF
AAFLFWAMSNGSCRRNICI
>gi|311350325|gb|ADP92362.1| hemagglutinin [Influenza A virus (A/chicken/Wenshan/412/2009(H9N2))]
ETISLITILLVVTVSNADKICVGYQSTNSTETVDTLTENNVPVTHAKELLHTEHNGMLCA
TNLGHPLILDTCTIEGLIYGNPSCDLLLGGREWSYIVERPSAVNGLCYPGNVENLEELRS
LFSSANSYQRIQIFPDTIWNVSYSGTSKACSDSFYRSMRWLTQKNNAYPIQDAQYTNNQE
KNILFMWGINHPPTDTAQTNLYTRTDTTTSAATEEINRTFKPLIGPRPLVNGLQGRVDYY
WSVLKPGQTLRIRSNGNLIAPWYGHILSGESHGRILKTDLKRGSCTVQCQTEKGGLNTTL
PFQNVSKYAFGNCSKYVGVKSLKLAVGLRNVPSRSSRGLFGAIAGFIEGGWSGLVAGWYG
FQHSNDQGVGMAADRDSTQKAIDKITSKVNNIVDKMNKQYEIIDHEFSEVETRLNMINNK
IDDQIQDIWAYNAELLVLLENQKTLDEHDANVNNLYNKVKRALGSNAVEDGKGCFELYHK
CDDQCMETIRNGTYNRRKYQEESKLERQKIEGVKLESEGTYKILTIYSTVASSLVIAMGF
AAFLFWAMSNGSCRRNICI
>gi|311350323|gb|ADP92361.1| hemagglutinin [Influenza A virus (A/chicken/Yunnanws/102/2008(H9N2))]
ETISLLTMLLVVTVSNADKICIGYQSTNSTETVDTLTENNVPVTHAKELLHTEHNGMLCA
TNLGHPLILDTCTIEGLIYGNPSCDLLLGGREWSYIVERPSAVNGLCYPGNVENLEELRS
LFSSASSYQRIQIFPDTIWNVSYSGTSKACSDSFYRSMRWLTQKNNAYPIQDAQYTNNRE
KNILFMWGINHPPTDTAQTNLYTRTDTTTSVATEEINRTFKPLIGPRPLVNGLQGRIDYY
WPVLKPGQTLRIRSNGNLIAPWYGHILSGESHGRILKTDLKRGSCTVQCQTEKGGLNTTL
PFQNVSKYAFGNCSKYVGIKGLKLAVGLRNVPSRSSRGLFGAIAGFIEGGWSGLVAGWYG
FQHSNDQGVGMAADRDSTQKAIDKITSKVNNIVDKMNKQYEIIDHEFSEVETRLNMINNK
IDDQIQDIWAYNAELLVLLENQKTLDEHDANVNNLYNKVKRALGSNAVEDGKGCFELYHK
CDDQCMETIRNGTYNRRKYQEESKLERQKIEGVKLESEGTYKILTIYSTVASSLVIAMGF
AAFLFWAMSNGSCRRNICI
>gi|311350321|gb|ADP92360.1| hemagglutinin [Influenza A virus (A/chicken/Lincang/711/2008(H9N2))]
ETISLLTMLLVVTVSNADKICIGYQSTNSTETVDTLTENNVPVTHAKELLHTEHNGMLCA
TNLGHPLILDTCTIEGLIYGNPSCDLLLGGREWSYIVERPSAVNGLCYPGNVENLEELRS
LFSSASSYQRIQIFPDTIWNVSYSGTSKACSDSFYRSMRWLTQKNNAYPIQDAQYTNNRE
KNILFMWGINHPPTDTAQTNLYTRTDTTTSVATEEINRTFKPLIGPRPLVNGLQGRIDYY
WSVLKPGQTLRIRSNGNLIAPWYGHILSGESHGRILKTDLKRGSCTVQCQTEKGGLNTTL
PFQNVSKYAFGNCSKYVGIKSLKLAVGLRNVPSRSSRGLFGAIAGFIEGGWSGLVAGWYG
FQHSNDQGVGMAADRDSTQKAIDKITSKVNNIVDKMNKQYEIIDHEFSEVETRLNMINNK
IDDQIQDIWAYNAELLVLLENQKTLDEHDANVNNLYNKVRRALGSNAVEDGKGCFELYHK
CDDQCMETIRNGTYNRRKYQEESKLERQKIEGVKLESEGTYKILTIYSTVASSLVIAMGF
AAFLFWAMSNGSCRRNICI
>gi|311350319|gb|ADP92359.1| hemagglutinin [Influenza A virus (A/chicken/Dehong/411/2009(H9N2))]
ETISLITMLLVITVSNADKICIGYQSTNSTETVDTLTENNVPVTHAKELLHTEHNGMLCA
TNLGHPLILDTCTIEGLIYGNPSCDLLLGGREWSYIVERPSAVNGLCYPGNVENIEELRS
LFSSASSYQRIQIFPDTIWNVSYSGTSKACSDSFYRSMRWLTQKNNAYPIQDAQYTNNRE
KNILFMWGINHPPTDTVQTNLYTRTDTTTSVTTEEVNRTFKPSIGPRPLVNGLQGRIDYY
WSVLKPGQTLRIRSNGNLIAPWYGHILSGESHGRILKTDLKRGSCTVQCQTEKGGLNTTL
PFQNVSKYAFGNCSKYVGIKSLKLAVGLRNVPSRSSRGLFGAIAGFIEGGWSGLVAGWYG
FQHSNDQGVGMAADRDSTQKAIDKITSKVNNIVDKMNKQYEIIDHEFSEVETRLNMINNK
IDDQIQDIWAYNAELLVLLENQKTLDEHDANVNNLYNKVKRALGSNAVEDGKGCFELYHK
CDDQCVETTRNGTYNREKYQEESKLERQKIEGVKLESEGTYKILTIYSTVASSLVIAMGF
AAFLFWAMSNGSCRCNICI
>gi|311350317|gb|ADP92358.1| hemagglutinin [Influenza A virus (A/chicken/Yunnandh/101/2008(H9N2))]
ETISLLTMLLVVTVSNADKICIGYQSTNSTETVDTLTENNVPVTHAKELLHTEHNGMLCA
TNLGHPLILDTRTIEGLIYGNPSCDLLLGGREWSYIVERPSAVNGLCYPGNVENLEELRS
LFSSASSYRRIQIFPDTIWNVSYSGTSKACSDSFYRSMRWLTQKNNAYPIQDAQYTNNQE
KNILFMWGINHPPTDTAQTNLYTRTDTTTSVATEEITRTFKPLIGPRPLVNGLQGRIDYY
WSVLKPGQTLRIRSNGNLIAPWYGHILSGESHGRILKTDLKRGSCTVQCQTEKGGLNTTL
PFQNVSKYAFGNCSKYVGIKSLKLAVGLRNVPSRSSRGLFGAIAGFIEGGWSGLVAGWYG
FQHSNDQGVGMAADRDSTQKAIDKITSKVNNIVDKMNKQYEIIDHEFSEVETRLNMINNK
IDDQIQDIWAYNAELLVLLENQKTLDEHDANVNNLYNKVKRALGSNAVEDGKGCFELYHK
CDDQCMETIRNGTYNRRKYQEESKLERQKIEGVKLESEGTYKILTIYSTVASSLVIAMGF
AAFLFWAMSNGSCRCNICI
>gi|311350315|gb|ADP92357.1| hemagglutinin [Influenza A virus (A/chicken/Baoshan/111/2009(H9N2))]
ETISLITMLLVVTVSSADKICIGYQSTNSTEIVDTLTENNVPVTHAKELLHTEHNGMLCA
TNLGHPLILDTCTIEGLIYGNPSCDLLLGGREWSYIVERPSAINGLCYPGNVENLEELRS
LFSSASSYQRIQIFPDTIRNVSYSGTSKACSDSFYRSMRWLTQKNNAYPIQDAQYTNNQE
KNILFMWGINHPPTDTAQTNLYTRTDTTTSVATEEINRTFKPLIGPRPLVNGLQGRIDYY
WSVLKPGQTLRIRSNGNLIAPWYGHILSGESHGRIFKTDLKRGSCTVQCQTEKGGLNTTL
PFQNVSKYAFGNCSKYIGIKSLKLAVGLRNVPSKSSRGLFGAIAGFIEGGWSGLVAGWYG
FQHSNDQGVGMAADRDSTQKAIDKITSKVSSIVDKMNKQYEIIDHEFSEVETRLNMINNK
IDDQIQDIWAYDAELLVLLENQKTLDEHDANVNNLYNKVKRALGSNAVEDGKGCFELYHK
CDDQCMETTRNGTYNRRKYQEESKLERQKIEGVKLESEGTYKILTIYSTVASSLVIAMGF
AAFLFWAMSNGSCRCNICI
>gi|311350313|gb|ADP92356.1| hemagglutinin [Influenza A virus (A/chicken/Baoshan/711/2008(H9N2))]
ETISLLTMLLVVTVSNADKICIGYQSTNSTETVDTLTENNVPVTHAKELLHTEHNGMLCA
TNLGHPLILDTCTIEGLIYGNPSCDLLLGGREWSYIVERPSAVNGLCYPGNVENLEELRS
LFSSASSYQRIQIFPDTIWNVSYSGTSKACSDSFYRSMRWLTQKNNAYPIQDAQYTNNRE
KNILFMWGINHPPTDTAQTNLYTRTDTTTSVATEEINRTFKPLIGPRPHVNGLQGRIDYY
WSVLKPGQTLRIRSNGNLIAPWYGHILSGESHGRILKTDLKRGSCTVQCQTEKGGLNTTL
PFHNVSKYAFGNCSKYVGIKSLKLAVGLRNVPSRSSRGLFGAIAGFIEGGWSGLVAGWYG
FQHSNDQGVGMAADRESTQKAIDKITSKVNNIVDKMNKQYEIIDHEFSEVETRLNMINNK
IDDQIQDIWAYNAELLVLLENQKTLDEHDANVNNLYNKVKRALGSNAVEDGKGCFELYHK
CDDQCMETIRNGTYNRRKYQEESKLERQKIEGVKQESEGTYKILTIYSTVASSLVIAMGF
AAFLFWAMSNGSCRCNICI
>gi|126360806|gb|ABO09921.1| hemagglutinin [Influenza A virus (A/chicken/Iran/B326/2005(H9N2))]
MKTISLITILLVVTTSNADKICIGHQSTNSTETVDTLTETNVPVTHAKELLHTEHNGMLC
ATNLGHPLILDTCTIEGLIYGNPSCDLLLGGREWSYIVERPSAVNGTCYPGNVENLEELR
TLFSSSSSYQRIQIFPDTIWNVTYTGTSKSCSDSFYRNMRWLTQKNGLYPVQDAQYTNNR
GKDILFLWGIHHPPTDTAQTNLYTRTDTTTSVTTENLDRTFKPLIGPRPLVNGLIGRINY
YWSVLKPGQTLRVRSNGNLIAPWYGHVLSGESHGRILKTDLNSGNCVVQCQTEKGGLNST
LPFHNISKYAFGTCPKYIGVKSLKLAIGLRNVPARSSRGLFGAIAGFIEGGWPGLVAGWY
GFQHSNDQGVGMAADRDSTQKAIDKITSKVNNIVDKMNKQYEIIDHEFSEVETRLNMINN
KIDDQIQDVWAYNAELLVLLENQKTLDEHDANVNNLYNKVKRALGSNAMEDGKGCFELYH
KCDDQCMETIRNGTYNRRKYKEEVRLERQKIEGVKLESEGTYKILTIYSTVASSLVLAMG
FAAFLFWAMSNGSCRCNICI
>gi|126360804|gb|ABO09920.1| hemagglutinin [Influenza A virus (A/chicken/Iran/B11A/2005(H9N2))]
METISLITILLVVTTSNADKICIGHQSTNSTETVDTLTETNVPVTHAKELLHTEHNGMLC
ATNLGHPLILDTCTIEGLIYGNPSCDLLLGGREWSYIVERPSAVNGTCYPGNVENLEELR
TLFSSSSSYQRIQIFPDTIWNVTYTGTSKSCSDSFYRNMRWLTQKNGLYPVQDAQYTNNR
GKDILFLWGIHHPPTDTAQTNLYTRTDTTTSVTTENLDRTFKPLIGPRPLVNGLIGRINY
YWSVLKPGQTLRVRSNGNLIAPWYGHVLSGESHGRILKTDLNSGNCVVQCQTEKGGLNST
LPFHNISKYAFGTCPKYIGVKSLKLAIGLRNVPARSSRGLFGAIAGFIEGGWPGLVAGWY
GFQHSNDQGVGMAADRDSTQKAIDKITSKVNNIVDKMNKQYEIIDHEFSEVETRLNMINN
KIDDQIQDVWAYNAELLVLLENQKTLDEHDANVNNLYNKVKRALGSNAMEDGKGCFELYH
KCDDQCMETIRNGTYNRRKYKEEVRLERQKIEGVKLESEGTYKILTIYSTVASSLVLAMG
FAAFLFWAMSNGSCRCNICI
>gi|126360802|gb|ABO09919.1| hemagglutinin [Influenza A virus (A/chicken/Iran/B102/2005(H9N2))]
METISLITILLVVTTSNADKICIGHQSTNSTETVDTLTETNVPVTHAKELLHTEHNGMLC
ATNLGHPLILDTCTIEGLIYGNPSCDLLLGGREWSYIVERPSAVNGTCYPGNVENLEELR
TLFSSSSSYQRIQIFPDTIWNVTYTGTSKSCSDSFYRNMRWLTQKSGLYPVQDAQYTNNR
GKDILFVWGIHHPPTDTAQTNLYTRTDTTTSVTTENLDRTFKPLIGPRPLVNGLIGRINY
YWSVLKPGQTLRVRSNGNLIAPWYGHVLSGESHGRILKTDLNSGNCVVQCQTEKGGLNST
LPFHNISKYAFGTCPKYIGVKSLKLAIGLRNVPARSSRGLFGAIAGFIEGGWPGLVAGWY
GFQHSNDQGVGMAADRDSTQKAIDKITSKVNNIVDKMNKQYEIIDHEFSEVETRLNMINN
KIDDQIQDVWAYNAELLVLLENQKTLDEHDANVNNLYNKVKRALGSNAMEDGKGCFELYH
KCDDQCMETIRNGTYNRRKYKEEARLERQKIEGVKLESEGTYKILTIYSTVASSLILAMG
FAAFLFWAMSNGSCRCNICI
>gi|126360800|gb|ABO09918.1| hemagglutinin [Influenza A virus (A/chicken/Iran/B99/2005(H9N2))]
METISLITILLVVTTSNADKICIGHQSTNSTETVDTLTETNVPVTHAKELLHTEHNGMLC
ATNLGHPLILDTCTIEGLIYGNPSCDLLLGGREWSYIVERPSAVNGTCYPGNVENLEELR
TLFSSSSSYQRIQIFPDTIWNVTYTGTSKSCSDSFYRNMRWLTQKNGLYPVQDAQYTNNR
GKDILFLWGIHHPPTDTTQTNLYTRTDTTTSVTTENLDRTFKPLIGPRPLVNGLIGRINY
YWSVLKPGQTLRVRSNGNLIAPWYGHVLSGESHGRILKTDLNSGNCVVQCQTEKGGLNST
LPFHNISKYAFGTCPKYIGVKSLKLAIGLRNVPARSSRGLFGAIAGFIEGGWPGLVAGWY
GFQHSNDQGVGMAADRDSTQKAIDKITSKVNNIVDKMNKQYEIIDHEFSEVETRLNMINN
KIDDQIQDVWAYNAELLVLLENQKTLDEHDANVNNLYNKVKRALGSNAMEDGKGCFELYH
KCDDQCMETIRNGTYNRRKYKEEVRLERQKIEGVKLESEGTYKILTIYSTVASSLVLAMG
FAAFLFWAMSNGSCRCNICI
>gi|126360798|gb|ABO09917.1| hemagglutinin [Influenza A virus (A/chicken/Iran/B76/2004(H9N2))]
MKTISLITILLVVTTSNADKICIGHQSTNSTETVDTLTETNVPVTHAKELLHTEHNGMLC
ATNLGHPLILDTCTIEGLIYGNPSCDLLLGGREWSYIVERPSAVNGTCYPGNVENLEELR
TLFSSSSSYQRIQIFPDTIWNVTYTGTSKSCSDSFYRNMRWLTQKNGLYPVQDAQYTNNR
GKDILFLWGIHHPPTDTAQTNLYTRTDTTTSVTTENLDRTFKPLIGPRPLVNGLIGRINY
YWSVLKPGQTLRVRSNGNLIAPWYGHVLSGESHGRILKTDLNSGNCVVQCQTEKGGLNST
LPFHNISKYAFGTCPKYIGVKSLKLAIGLRNVPARSSRGLFGAIAGFIEGGWPGLVAGWY
GFQHSNDQGVGMAADRDSTQKAIDKITSKVNNIVDKMNKQYEIIDHEFSEVETRLNMINN
KIDDQIQDVWAYNAELLVLLENQKTLDEHDANVNNLYNKVKRALGSNAMEDGKGCFELYH
KCDDQCMETIRNGTYNRRKYKEEARLERQKIEGVKLESEGTYKILTIYSTVASSLVLAMG
FAAFLFWAMSNGSCRCNICI
>gi|126360796|gb|ABO09916.1| hemagglutinin [Influenza A virus (A/chicken/Iran/B322/2004(H9N2))]
METVSLMTILLVATASNADKICIGHQSTNSTETVDTLTETNVPVTDAKELLHTEHNGMLC
ATNLGHPLILDTCTIEGLIYGNPSCDLLLGGREWSYIVERPSAVNGTCYPGNVENLEELR
TLFSSASSYRRIQIFPDTIWNVTYTGTSKACSDSFYRSMRWLTQRSGSYPVQDAQYTNNM
EKNILFVWGIHHPPTETAQTNLYTRTDTTTSVTTEDLNRIFKPMVGPRPLVNGLQGRINY
YWSVLKPGQTLRVRSNGNLIAPWYGHILSGGSHGRILKTDLRSSNCVVQCQTEKGGLNST
LPFHNISKYAFGNCPKYIRVKSLKLAVGLRNVPARSSRGLFGAIAGFIEGGWPGLVAGWY
GFQHSNDQGVGIAADRDSTQKAIDRITTKVNNIVDKMNKQYEIIDHEFSEVETRLNMIND
KIDDQIQDVWAYNAELLVLLENQKTLDEHDANVNNLYNKVKRALGSNAMEDGKGCFELYH
KCDDQCMETIRNGTYNRRKYKEESRLERQKIEGVKLESEGTYKILTIYSTVASSLVLAMG
FAAFLFWAMSNGSCRCTICI
>gi|126360794|gb|ABO09915.1| hemagglutinin [Influenza A virus (A/chicken/Iran/B308B/2004(H9N2))]
MKTISLITILLVVTTSNADKICIGHQSTNSTETVDTLTETNVPVTHARELLHTEHNGMLC
ATNLGHPLILDTCTIEGLIYGNPSCDLLLGGREWSYIVERPSAVNGTCYPGNVENLEELR
TLFSSSSSYQRIQIFPDTIWNVTYTGTSKSCSDSFYRNMRWLTQKNGLYPVQDAQYTNNR
GKDILFVWGIHHPPTDTAQTNLYTRTDTTTSVTTENLDRTFKPLIGPRPLVNGLIGRINY
YWSVLKPGQTLRVRSNGNLIAPWYGHVLSGESHGRIMKTDLNSGNCVVQCQTEKGGLNST
LPFHNISKYAFGTCPKYIGVKSLKLAIGLRNVPARSSRGLFGAIAGFIEGGWPGLVAGWY
GFQHSNDQGVGMAADRDSTQKAIDKITSKVNNIVDKMNKQYEIIDHEFSEVETRLNMINN
KIDDQIQDVWAYNAELLVLLENQKTLDEHDANVNNLYNKVKRALGSNAMEDGKGCFELYH
KCDDQCMETIRNGTYNRRKYKEEVRLERQKIEGVKLESEGTYKILTIYSTVASSLVLAMG
FAAFLFWAMSNGSCRCNICI
>gi|126360792|gb|ABO09914.1| hemagglutinin [Influenza A virus (A/chicken/Iran/B308A/2004(H9N2))]
METISLMAILLVVTASNADKICIGHQSTNSTETVDTLTETNVPVTHAKELLHTEHNGMLC
ATNLGHPLILDTCSIEGLIYGNPSCDLLLGGREWSYIVERSSAVNGTCYPGNVENLEELR
TLFSSASSYQRIQIFPDTIWNVTYTGTSKACSDSFYRSMRWLTQKSGSYPVQDAQYTNNR
GKSILFVWGIHHPPSETAQTNLYIRTDTTTSVTTEDLNRIFKPMIGPRPLVNGLQGRINY
YWSVLKPGQTLRVRSNGNLIAPWYGHVLSGGSHGRILKTDLKSGNCVVQCQTEKGGLNST
LPFHNISKYAFGNCPKYVRVKSLKLAVGLRNVPARSSRGLFGAIAGFIEGGWPGLVAGWY
GFQHSNDQGVGMAADRDSTQKAIDKITTKVNNIVDKMNKQYEIIDHEFSEVETRLNMINN
KIDDQIQDVWAYNAELLVLLENQKTLDEHDANVNNLYNKVKRALGSNAREDGKGCFELYH
KCDDQCMETIRNGTYSKRKYKEESRLERQKIEGIKLESEGTYKILTIYSTVASSLVLAMG
FAAFLFWAMSNGSCRCNICI
>gi|126360790|gb|ABO09913.1| hemagglutinin [Influenza A virus (A/chicken/Iran/B314/2003(H9N2))]
METVSLMTILLVATASNADKICIGHQSTNSTETVDTLTETNVPVTHAKELLHTEHNGMLC
ATNLGHPLILDTCTIEGLIYGNPSCDLLLGGREWSYIVERSSAVNGTCYPGNVENLEELR
TLFSSASSYRRIQIFPDTIWNVTYTGTSKXCSDSFYRSMRWLTQKSGSYPVQDAQYTNNM
GKSILFVWGIHHPPTETAQTNLYTRTDTTTSVTTEDLNRIFKPMVGPRPLVNGQQGRINY
YWSVLKPGQTLRVRSNGNLIAPWYGHILSGGSHGRILKTDLKSSNCVVQCQTEKGGLNST
LPFHNISKYAFGNCPKYVRVKSLKLAVGLRNVPARSSRGLFGAIAGFIEGGWPGLVAGWY
GFQHSNDQGVGIAADRDSTQKAIDRITTKVNNIVDKMNKQYEIIDHEFSEVETRLNMINN
KIDDQIQDIWAYNAELLVLLENQKTLDEHDANVNNLYNKVKRALGSNAMEDGKGCFELYH
KCDDQCMETIRNGTYNRRKYKEESRLERQKIEGVKLESEGTYKILTIYSTVASSLVLAMG
FAAFLFWAMSNGSCRCNICI
>gi|126360788|gb|ABO09912.1| hemagglutinin [Influenza A virus (A/chicken/Iran/B263/2003(H9N2))]
METVSLMTILLVVTASNADKICIGHQSTNSTETVDTLTETNVPVTHAKELLHTEHNGMLC
ATNLGNPLILDTCTIEGLIYGNPSCDLLLGGREWSYIVERSSAVNGTCYPGNVENLEELR
TLFSSASSYQRIQIFPDTIWNVTYTGTSKACSDSFYRSMRWLTQKSGSYPVQDAQYTNNR
GKSILFVWGIHHPPTETAQTNLYTRTDTTTSVTTEDLNRIFKPMIGPRPLVNGQQGRINY
YWSVLKPGQTLRVRSNGNLIAPWYGHVLSGGSHGRILKTDLKSGNCVVQCQTEKGGLNST
LPFHNISKYAFGNCPKYVRVKSLKLAVGLRNVPARSSRGLFGAIAGFIEGGWPGLVAGWY
GFQHSNDQGVGMAADRDSTQKAIDKITTKVNNIVDKMNKQYEIIDHEFSEVETRLNMINN
KIDDQIQDVWAYNAELLVLLENQKTLDEHDANVNNLYNKVKRALGSNAMEDGKGCFELYH
KCDDQCMETIRNGTYSKRKYKEESRLERQKIEGIKLESEGTYKILTIYSTVASSLVLAMG
FAAFLFWAMSNGSCRCNICI
>gi|126360786|gb|ABO09911.1| hemagglutinin [Influenza A virus (A/chicken/Iran/L252/2003(H9N2))]
METVSLMTILLVATASNADKICIGHQSTNSTETVDTLTETNIPVTHAKELLHTEHNGMLC
ATNLGHPLILDTCTIEGLIYGNPSCDLLLEGREWSYIVERSSAVNGTCYPGNIENLEELR
TLFSSASSYQRIQIFPDTIWNVTYTGTSKACSDSFYRSMRWLTQKSGSYPVQDAQYTNNR
GKNILFVWGIHHPPTDTAQTNLYTRTDTTTSVTTEDLNRVYKPMIGPRPLVNGLQGRINY
YWSVLKPGQTLRVRSNGNLIAPWYGHVLSGGSHGRILKTDLKGGNCVVQCQTEKGGLNST
LPFHNISKYAFGNCPKYVRVKSLKLAVGLRNVPARSSRGLFGAIAGFIEGGWPGLVAGWY
GFQHSNDQGVGIAADRDSTQKAIDKITSKVNNIVDKMNKQYEIIDHEFSEVETRLNMINN
KIDDQIQDVWAYNAELLVLLENQKTLDEHDANVNNLYNKVKRALGSNAVEDGKGCFELYH
KCDDQCMETIRNGTYDRKKYKEESRLERQKIDGVKLESEGTYKILTIYSTVASSLVLATG
FAAFLFWAMSNGSCRCNICI
>gi|70905203|gb|AAZ14125.1| hemagglutinin [Influenza A virus (A/chicken/Alonim/1953/2004(H9N2))]
DTAQTNLYINTDTTTSVATEDLNRVFKPVIGPRPLANGLQGRINYYWSVLKPGQTLRVRS
NGNLIAPWYGHILSGGSHGRILKTDLKSGNCVVQCQTEKGGLNSTLPFHNISKYAFGTCP
KYIRVKSLKLAVGLRNVPARSSRG
>gi|158147220|gb|ABW22672.1| hemagglutinin [Influenza A virus (A/chicken/Yunnan/BaoShan1/2006(H9N2))]
METISLIVITVSNADKICIGYLSTNSTETVDTLTENNVPVTHAKELLHTEHNGMLCATNL
GRPLILDTCTIEGLIYGNPSCDLLLGGREWSYIVERPSAVNGLCYPGNVENLEELRSLFS
SASSYQRIQIFPDTIWNVSYSGTSKACSDSFYRSVRWLTQKNNAYPVQDAQYTNNKSKHI
LFMWGINHPSTDTAQTNLYTRTDTTTSVATEDINRTFKPLIGPRPLVNGLQGRIDYYWAV
LKPGQTLRVRSNGNLIAPWYGHILSGESRGRILKTDLNSGNCVVQCQTERGGLNTTLPFH
NVSKYAFGNCPKYVGVKSLKLAVGLRNVPARSSRGLFGAIAGFIEGGWSGLVAGWYGFQH
SNDQGTGMAADRDSTQKAIDKITSKVNNIVDKMNQQYEIIDHEFSEIETRLNMIHNKIDD
QIQDIWAYNAELLVLLENQKTLDEHDANVNNLYNKVKRALGSNAVEDGKGCFELYHKCDD
QCMETIRNGTYNRREYKEELRLERQKIEGVKLESEGTYKILTIYSTVASSLVIAMGFAAF
LFWAMSNGSCRRNICI
>gi|158147216|gb|ABW22670.1| hemagglutinin [Influenza A virus (A/chicken/Yunnan/BanNa1/2006(H9N2))]
METISLIVITVSNADKICIGYLSTNSTETVDTLTENNVPVTHAKELLHTEHNGMLCATNL
GRPLILDTCTIEGLIYGNPSCDLLLGGREWSYIVERPSAVNGLCYPGNVENLEELRSLFS
SASSYQRIQIFPDTIWNVSYSGTSKACSDSFYRSVRWLTQKNNAYPVQDAQYTNNKSKHI
LFMWGINHPSTDTAQTNLYTRTDTTTSVATEDINRTFKPLIGPRPLVNGLQGRIDYYWAV
LKPGQTLRVRSNGNLIAPWYGHILSGESRGRILKTDLNSGNCVVQCQTERGGLNTTLPFH
NVSKYAFGNCPKYVGVKSLKLAVGLRNVPARSSRGLFGAIAGFIEGGWSGLVAGWYGFQH
SNDQGTGMAADRDSTQKAIDKITSKVNNIVDKMNQQYEIIDHEFSEIETRLNMIHNKIDD
QIQDIWAYNAELLVLLENQKTLDEHDANVNNLYNKVKRALGSNAVEDGKGCFELYHKCDD
QCMETIRNGTYNRREYKEELRLERQKIEGVKLESEGTYKILTIYSTVASSLVIAMGFAAF
LFWAMSNGSCRRNICI
>gi|58429225|gb|AAW78039.1| hemagglutinin [Influenza A virus (A/chicken/Korea/S4/2003(H9N2))]
MEILALIAILVVTGTGNADKICIGYQSTNSTETVDTLVENNVPVTHTKELLHTGHNGMLC
ATNLGHPLILDTCTIEGLVYGNPSCDLLLGGKEWSYIVERSSAVNGMCYPGRVENLEELR
SFFSSARSYKRLLLFPDRTWNVTYTGTSKACSNSFYRSMRWLTHKSNSYPIQDAQYTNDW
GKNILFMWGIHHPPTDTEQMNLYKKADTTTSITTEDINRTFKPVIGPRPLVNGQQGRIDY
YWSVLKPGQTLRIRSNGNLIAPWYGHILSGESHGRILKTDLNSGNCMVQCQTEKGGLNTT
LPFQNVSKYAFGNCPKYVGVKSLKLAVGLRNVPATSGRGLFGAIAGFIEGGWPGLVAGWY
GFQHSNDQGVGIAADKESTQEAVDKITSKVNNIIDKMNRQYEIIDHEFSEIEARLNMINN
KIDDQIQDIWAYNAELLVLLENQKTLDEHDANVNKLYNRVKRALGSNAIEDGKGCFELYH
KCDDQCMETIRNGTYDRLKYKEESKLERQKIEGVKLESEETYKILTIYSTVASSLVLAIG
LAAFMFWAMSNGSCRCNICI
>gi|44889539|gb|AAS48391.1| hemagglutinin [Influenza A virus (A/chicken/Tel Adashim/786/2001(H9N2))]
DTAQTNLYINTDTTTSVTTEDLNRIFKPVIGPRPLVNGLQGRINYYWSVLKPGQTLRVRS
NGNLIAPWYGHVLSGGSHGRILKTDLNSGNCVVQCQTEKGGLNSTLPFHNISKYAFGICP
KYVRVKSLKLAVGLRNVPARSNRGLF
>gi|44889513|gb|AAS48378.1| hemagglutinin [Influenza A virus (A/chicken/Tel Adashim/812/2001(H9N2))]
DTAQTNLYINTDTTTSVTTEDLNRIFKPVIGPRPLVNGLQGRINYYWSVLKPGQTLRVRS
NGNLIAPWYGHVLSGGSHGRILKTDLNSGNCVVQCQTEKGGLNSTLPFHNISKYAFGICP
KYVRVKNLKLAVGLRNVPARSKRGLF
>gi|44889511|gb|AAS48377.1| hemagglutinin [Influenza A virus (A/chicken/Tel Adashim/811/2001(H9N2))]
DTAQTNLYINTDTTTSVTTEDLNRIFKPVIGPRPLVNGLQGRINYYWSVLKPGQTLRVRS
NGNLIAPWYGHVLSGGSHGRILKTDLNSGNCVVQCQTEKGGLNSTLPFHNISKYAFGICP
KYVRVKSLKLAVGLRNVPARSNRGLF
>gi|34398343|gb|AAQ67246.1| hemagglutinin [Influenza A virus (A/chicken/Jiangsu/JS-1/2002(H9N2))]
MEVVSLIAILLVVTVSNADKICIGYQPTNSTETVDTLTENNVPVTHAKELLHTEHNGMLC
ATNLGHPLILNTCTIEGLIYGNPSCDQLLGGGKWSYIVERPSAVNGMCYPGNVESLEELR
SLFSSASSYQRIQIFPDTIWNVSYSGTSKACSDSFYRSMRWLTQKNNAYPIQDAQYTNNR
GKSILFMWGINHPPTDTAQTNLYTRTDTTTSVTTEDINRTFKPMIGPRPLVNGQQGRIDY
YWSVLKPGQTLRIRSNGNLIAPWYGHILSGESNGRILKTDLNSGNCVVQCQTERGGLNTT
LPFHNVSKYAFGNCPKYVGVKSLKLAVGLRNVPARSSRGLFGAIAGFIEGGWSGLVAGWY
GFQHSNDQGVGMAADRESTQRAIDKITSKVNNIVDKMNKQYEIIDHEFSEVETRLNMISN
KIDDQIQDIWAYNAELLVLLENQKTLDEHDANVNNLYNKVKRALGSNAMEDGKGCFELYH
KCDDQCMETIRNGTYNRRKYKEEAKLERQKIEGVKLESEGTYKILTIYSTVASSLVIAMG
FAAFLFWAMSNGSCRCNICI
>gi|77999549|gb|ABB17027.1| hemagglutinin [Influenza A virus (A/chicken/Yunnan/Xie-1/1999(H9N2))]
METISLITILLVVTVSNADKICIGYQSTNSTETVDTLTENNVPVTHAKELLHTEHNGMLC
ATNLGRPLILDTCTIEGLIYGNPSCDLLLGGREWSYIVERPSAVNGMCYPGNVENLEELR
SLFSSASSYQRIQIFPDTIWNVSYSGTSKACSDSFYRSMRWLTQKDNDYPIQDAQYTNNR
GKSILFMWGINHPPTDTTQTNLYTRTDTTTSVATEEINRTFKPLIGPRPLVNGQQGRIDY
YWSVLKPGQTLRVRSNGNLIAPWYGHILSGESHGRILKTDLKSGNCVVQCQTERGGLNTT
LPFHNVSKYAFGNCPKYVGVKSLKLAVGLRNVPARSSRGLFGAIAGFIEGGWSGLVAGGY
GFQHSNDQGGGMAADRESTQKAIDKITSKVNNIVDKMNKQYEIIDHEFSEVEAGLNIPKN
KIDDHIQDIWAYNAELLVLLENQKTLDEHDANVNNLYNKVKRALGSNAMEDGKGCFELYH
KCDDQCMETIRNGTYSRRKYKEESRLERQKIEGVKLESEGTYKILTIYSTVASSLVIAMG
FAAFLFWAMSNGSCRRNICI
>gi|70905209|gb|AAZ14128.1| hemagglutinin [Influenza A virus (A/chicken/Beit Aran/29/2005(H9N2))]
DTAQTNLYINTDTTTSVATEDLNRVFKPVIGPRPLANGLQGRINYYWSVLKPGQTLRVRS
NGNLIAPWYGHILSGGSHGRILKTDLKSGNCVVQCQTEKGGLNSTLPFHNISKYAFGTCP
KYIRVKSLKLAVGLRNVPARSSRG
>gi|70905207|gb|AAZ14127.1| hemagglutinin [Influenza A virus (A/chicken/Kalanit/1966/06.12.04(H9N2))]
DTAQTSLYIRPDTTTSVATEDLNRVFKPVIGPRPLANGMQGRINYYWSVLKPGQTLRVRS
NGNLIAPWYGHILSGGSHGRILKTDLKSGNCVVQCQTEKGGLNSTLPFHNISKYAFGTCP
KYIRVKSLKLAVGLRNVPARSSRG
>gi|70905205|gb|AAZ14126.1| hemagglutinin [Influenza A virus (A/chicken/Alonim/1965/04(H9N2))]
DTAQNNLYINTDTTTSVATEDLNRVFKPVIGPRPLANGLQGRINYYWSVLKPGQTLRVRS
NGNLIAPWYGHILSGGSHGRILKTDLKSGNCVVQCQTEKGGLNSTLPFHNISKYAFGTCP
KYIRVKSLKLAVGLRNVPARSSRG
>gi|70905201|gb|AAZ14124.1| hemagglutinin [Influenza A virus (A/chicken/Kalanit/1946/04(H9N2))]
DTAQTNLYINTDTTTSVATEDLNRVFKPVIGPRPLANGLQGRINYYWSVLKPGQTLRVRS
NGNLIAPWYGHILSGGSHGRILKTDLKSGNCVVQCQTEKGGLNSTLPFHNISKYAFGTCP
KYIRVKSLKLAVGLRNVPARSSRG
>gi|70905197|gb|AAZ14122.1| hemagglutinin [Influenza A virus (A/chicken/Ein Habsor/1808/04(H9N2))]
DTAQTNLYINTDTTTSVATEDLNRVFKPVIGPRPLANGLQGRINYYWSVLKPGQTLRVRS
NGNLIAPWYGHILSGGSHGRILKTDLKSGNCVVQCQTEKGGLNSTLPFHNISKYAFGTCP
KYIRVKSLKLAVGLRNVPARSSRG
>gi|70905193|gb|AAZ14120.1| hemagglutinin [Influenza A virus (A/chicken/Sede Uzziyyahu/1651/2004(H9N2))]
DTAQTNLYINTDTTTSVATEDLNRVFKPVIGPRPLANGLQGRINYYWSVLKPGQTLRVRS
NGNLIAPWYGHILSGGSHGRILKTDLKSGNCVVQCQTEKGGLNSTLPFHNISKYAFGTCP
KYIRVKSLKLAVGLRNVPARSNRG
>gi|70905189|gb|AAZ14118.1| hemagglutinin [Influenza A virus (A/chicken/Telmond/1308/03(H9N2))]
TEHNGMLCATNLGHPLILDTCTIEGLIYGNPSCDLLLGGREWSYIVERPSAVNGTCYPGN
IENLEELRTLFSSASSYQRIQIFPDTIWNVTYTGTSKACSDSFYRSMRWLTQKSGSYPVQ
DAQYTNNREKSILFVWGIHHPPTDTAQTNLYINTDTTTSVATEDLNRVFKPVIGPRPLAN
GLQGRINYYWSVLKPGQTLRVRSNGNLIAPWYGHILSGGSHGRILKTDLKSGNCVVQCQT
EKGGLNSTLPFHNISKYAFGTCPKYIRVKSLKLAVGLRNVPARSSRGLF
>gi|70905185|gb|AAZ14116.1| hemagglutinin [Influenza A virus (A/chicken/Tzrofa/1568/2004(H9N2))]
EHNGMLCATNLGHPLILDTCTIEGLIYGNPSCDLLLGGREWSYIVERPSAVNGTCYPGNI
ENLEELRTLFSSASSYQRIQIFPDTIWNVTYTGTSKACSDSFYRSMRWLTQKSGSYPVQD
AQYTNNREKSILFVWGIHHPPTDTEQTNLYINTDTTTSVTTEDLNRVFKPVIGPRPLANG
QQGRINYYWSVLKPGQTLRVRSNGNLIAPWYGHILSGGSHGRILKTDLKSGNCVVQCQTE
KGGLNSTLPFHNISKYAFGTCPKYIRVKSLKLAVGLRNVPARSSRGLF
>gi|70905177|gb|AAZ14112.1| hemagglutinin [Influenza A virus (A/chicken/Bnei Darom/1557/03(H9N2))]
EHNGMLCATNLGHPLILDTCTIEGLIYGNPSCDLLLGGREWSYIVERPSAVNGTCYPGNI
ENLEELRTLFSSASSYQRIQIFPDTIWNVTYTGTSKACSDSFYRSMRWLTQKSGSYPVQD
AQYTNNREKSILFVWGIHHPPTDTAQTNLYINTDTTTSVATEDLNRVFKPVIGPRPLANG
LQGRINYYWSVLKPGQTLRVRSNGNLIAPWYGHILSGGSHGRILKTDLKSGNCVVQCQTE
KGGLNSTLPFHNISKYAFGTCPKYIRVKSLKLAVGLRNVPARSSRGLF
>gi|70905175|gb|AAZ14111.1| hemagglutinin [Influenza A virus (A/chicken/Alonim/1552/2003(H9N2))]
HNGMLCATNLGHPLILDTCTIEGLIYGNPSCDLLLGGREWSYIVERPSAVNGTCYPGNIE
NLEELRTLFSSASSYQRIQIFPDTIWNVTYTGTSKACSDSFYRSMRWLTQKSGSYPVQDA
QYTNNGEKSILFVWGIHHPPTDTAQTNLYINTDTTTSVATEDLNRVFKPVIGPRPLANGL
QGRINYYWSVLKPGQTLRVRSNGNLIAPWYGHILSGGSHGRILKTDLKSGNCVVQCQTEK
GGLNSTLPFHNISKYAFGTCPKYIRVKSLKLAVGLRNVPARSSRGLF
>gi|70905171|gb|AAZ14109.1| hemagglutinin [Influenza A virus (A/chicken/Gan Shomron/1543/04(H9N2))]
EHNGMLCATNLGHPLILDTCTIEGLIYGNPSCDLLLGGREWSYIVERPSAVNGTCYPGNI
ENLEELRTLFSSASSYQRIQIFPDTIWNVTYTGTSKACSDSFYRSMRWLTQKSGSYPVQD
AQYTNNREKSILFVWGIHHPTTDTAQTNLYINTDTTTSVATEDLNRVFKPVIGPRPLANG
LQGRINYYWSVLKPGQTLRVRSNGNLIAPWYGHILSGGSHGRILKTDLKSGNCVVQCQTE
KGGLNSTLPFHNISKYAFGTCPKYIRVKSLKLAVGLRNVPARSSRGLF
>gi|70905169|gb|AAZ14108.1| hemagglutinin [Influenza A virus (A/chicken/Amioz/1527/03(H9N2))]
LCATNLGHPLILDTCTIEGLIYGNPSCDLLLGGREWSYIVERPSAVNGTCYPGNIENLEE
LRTLFSSASSYQRIQIFPDTIWNVTYTGTSKACSDSFYRSMRWLTQKSGSYPVQDAQYTN
NREKSILFVWGIHHPPTDTAQTNLYINTDTTTSVATEDLNRVFKPVIGPRPLANGLQGRI
NYYWSVLKPGQTLRVRSNGNLIAPWYGHILSGGSHGRILKTDLKSGNCVVQCQTEKGGLN
STLPFHNISKYAFGTCPKYIRVKSLKLAVGLRNVPARSSRGLF
>gi|70905167|gb|AAZ14107.1| hemagglutinin [Influenza A virus (A/chicken/Iarah/1376/03(H9N2))]
EHNGMLCATNLGHPLILDTCTIEGLIYGNPSCDLLLGGREWSYIVERPSAVNGTCYPGNI
ENLEELRTLFSSASSYQRIQIFPDTIWNVTYTGTSKACSDSFYRSMRWLTQKSGSYPVQD
AQYTNNREKSILFVWGIHHPPTDTAQTNLYINTDTTTSVATEDLNRVFKPVIGPRPLANG
LQGRIDYYWSVLKPGQTLRVRSNGNLIAPWYGHILSGGSHGRILKTDLKSGNCVVQCQTE
KGGLNSTLPFHNISKYAFGTCPKYIRVKSLKLAVGLRNVPARSSRGLF
>gi|70905163|gb|AAZ14105.1| hemagglutinin [Influenza A virus (A/chicken/Ysodot/1362/2003(H9N2))]
TEHNGMLCATNLGHPLILDTCTIEGLIYGNPSCDLLLGGREWSYIVERPSAVNGTCYPGN
IENLEELRTLFSSASSYQRIQIFPDTIWNVTYTGTSKACSDSFYRSMRWLTQKSGSYPVQ
DAQYTNNREKSILFVWGIHHPPTDTAQTNLYINTDTTTSVATEDLNRVFKPVIGPRPLAN
GQQGRINYYWSVLKPGQTLRVRSNGNLIAPWYGHILSGGSHGRILKTDLKSGNCVVQCQT
EKGGLNSTLPFHNISKYAFGTCPKYIRVKSLKLAVGLRNVPARSSRGLF
>gi|70905161|gb|AAZ14104.1| hemagglutinin [Influenza A virus (A/chicken/Tel Adashim/1332/03(H9N2))]
EHNGMLCATNLGHPLILDTCTIEGLIYGNPSCDLLLGGREWSYIVERPSAVNGTCYPGNI
ENLEELRTLFSSASSYQRIQIFPDTIWNVTYTGTSKACSDSFYRSMRWLTQKSGSYPVQD
AQYTNNRGKSILFVWGIHHPPTDTAQTNLYINTDTTTSVATEDLNRVFKPVIGPRPLANG
LQGRINYYWSVLKPGQTLRVRSNGNLIAPWYGHILSGGSHGRILKTDLKSGNCVVQCQTE
KGGLNSTLPFHNISKYAFGTCPKYIRVKSLKLAVGLRNVPARSSRGLF
>gi|70905159|gb|AAZ14103.1| hemagglutinin [Influenza A virus (A/chicken/Tel Adashim/1321/2003(H9N2))]
TEHNGMLCATNLGHPLILDTCTIEGLIYGNPSCDLLLGGREWSYIVERPSAVNGTCYPGN
IENLEELRTLFSSASSYQRIQIFPDTIWNVTYTGTSKACSDSFYRSMRWLTQKSGSYPVQ
DAQYTNNREKSILFVWGIHHPPTDNAQTNLYINTDTTTSVATEDLNRVFKPVIGPRPLAN
GLQGRINYYWSVLKPGQTLRVRSNGNLIAPWYGHILSGGSHGRILKTDLKSGNCVVQCQT
EKGGLNSTLPFHNISKYAFGTCPKYIRVKSLKLAVGLRNVPARSSRGLF
>gi|145242898|gb|ABP48876.1| hemagglutinin [Influenza A virus (A/chicken/Klanit/1966/2004(H9N2))]
LCATNLGHPLILDTCTIEGLIYGNPSCDLLLGGREWSYIVERPSAVNGTCYPGNIENLEE
LRTLFSSASSYQRIQIFPDTIWNVTYTGTSKACSDSFYRSMRWLTQKSGSYPVQDAQYTN
NREKSILFVWGIHHPPTDTAQTNLYINTDTTTSVATEDLNRVFKPVIGPRPLANGLQGRI
NYYWSVLKPGQTLRVRSNGNLIAPWYGHILSGGSHGRILKTDLKSGNCVVQCQTEKGGLN
STLPFHNISKYAFGTCPKYIRVKSLKLAVGLRNVPARSSRGLF
>gi|145242896|gb|ABP48875.1| hemagglutinin [Influenza A virus (A/chicken/Alonim/1953/2004(H9N2))]
LCATNLGHPLILDTCTIEGLIYGNPSCDLLLEGREWSYIVERPSAVNGTCYPGNIENLEE
LRTLFSSASSYQRIQIFPDTIWNVTYTGTSKACSDSFYRSMRWLTQKSGSYPVQDAQYTN
NREKSILFVWGIHHPPTDTAQTNLYINTDTTTSVATEDLNRVFKPVIGPRPLANGLQGRI
NYYWSVLKPGQTLRVRSNGNLIAPWYGHILSGGSHGRILKTDLKSGNCVVQCQTEKGGLN
STLPFHNISKYAFGTCPKYIRVKSLKLAVGLRNVPARSSRGLF
>gi|145242894|gb|ABP48874.1| hemagglutinin [Influenza A virus (A/chicken/Uzziyyahu/1651/2004(H9N2))]
LCATNLGHPLILDTCTIEGLIYGNPSCDLLLGGREWSYIVERPSAVNGTCYPGNIENLEE
LRTLFSSASSYQRIQIFPDTIWNVTYTGTSKACSDSFYRSMRWLTQKSGSYPVQDAQYTN
NREKSILFVWGIHHPPTDTAQTNLYINTDTTTSVATEDLNRVFKPVIGPRPLANGLQGRI
NYYWSVLKPGQTLRVRSNGNLIAPWYGHILSGGSHGRILKTDLKSGNCVVQCQTEKGGLN
STLPFHNISKYAFGTCPKYIRVKSLKLAVGLRNVPARSNRG
>gi|145242890|gb|ABP48872.1| hemagglutinin [Influenza A virus (A/chicken/Tel Adashim/1469/2003(H9N2))]
LCATNLGHPLILDTCTIEGLIYGNPSCDLLLGGREWSYIVERPSAVNGTCYPGNIENLEE
LRTLFSSASSYQRIQIFPDTIWNVTYTGTSKACSDSFYRSMRWLTQKSGSYPVQDAQYTN
NGEKSILFVWGIHHPPTDTAQTNLYINTDTTTSVATEDLNRVFKPVIGPRPLANGLQGRI
NYYWSVLKPGQTLRVRSNGNLIAPWYGHILSGGSHGRILKTDLKSGNCVVQCQTEKGGLN
STLPFHNISKYAFGTCPKYIRVKSLKLAVGLRNVPARSSRGLF
>gi|145242888|gb|ABP48871.1| hemagglutinin [Influenza A virus (A/chicken/Beit Alfa/1282/2003(H9N2))]
LCATNLGHPLILDTCTIEGLIYGNPSCDLLLGGREWSYIVERPSAVNGTCYPGNIENLEE
LRTLFSSASSYQRIQIFPDTIWNVTYTGTSKACSDSFYRSMRWLTQKSGSYPVQDAQYTN
NREKSILFVWGIHHPPTDTAQTNLYINTDTTTSVATEDLNRVFKPVIGPRPLANGQQGRI
NYYWSVLKPGQTLRVRSNGNLIAPWYGHILSGGSHGRILKTDLKSGNCVVQCQTEKGGLN
STLPFHNISKYAFGTCPKYIRVKSLKLAVGLRNVPARSSRGLF
>gi|145242872|gb|ABP48863.1| hemagglutinin [Influenza A virus (A/chicken/Kfar Monash/636/2002(H9N2))]
LCATNLGHPLILDTCTIEGLIYGNPSCDLLLGGREWSYIVERSSAVNGTCYPGNVENLEE
LRTLFSSASSYQRIQIFPDTIWNVTYTGTSKACSGSFYRSMRWLTQKSGSYPVQDAQYTN
NREKSILFVWGIHHPPTDTAQTNLYINTDTTTSVTTEDLNRIFKPVIGPRPLVNGLQGRI
NYYWSVLKPGQTLRVRSNGNLIAPWYGHVLSGGSHGRILKTDLNSGNCVVQCQTEKGGLN
STLPFHNISKYAFGICPKYVRVKNLKLAVGLRNVPARSKRGLF
>gi|145242867|gb|ABP48861.1| hemagglutinin [Influenza A virus (A/chicken/Beit Aran/29/2005(H9N2))]
LCATNLGHPLILDTCTIEGLIYGNPSCDLLLGGREWSYIVERPSAVNGTCYPGNIENLEE
LRTLFSSASSYQRIQIFPDTIWNVTYTGTSKACSDSFYRSMRWLTQKSGSYPVQDAQYTN
NREKSILFVWGIHHPPTDTAQTNLYINTDTTTSVATEDLNRVFKPVIGPRPLANGLQGRI
NYYWSVLKPGQTLRVRSNGNLIAPWYGHILSGGSHGRILKTDLKSGNCVVQCQTEKGGLN
STLPFHNISKYAFGTCPKYIRVKSLKLAVGLRNVPARSSRGLF
>gi|145242865|gb|ABP48860.1| hemagglutinin [Influenza A virus (A/chicken/Maale HaHamisha/90658/2000(H9N2))]
LCATNLGHPLILDTCTIEGLIYGNPSCDLLLGGREWSYIVERSSAVNGTCYPGNVENLEE
LRTLFSSASSYQRIQIFPDTIWNVTYTGTSKACSGSFYRSMRWLTQKSGSYPVQDAQYTN
NREKSILFVWGIHHPPTDTAQTNLYINTDTTTSVTTEDLNRIFKPVIGPRPLVNGLQGRI
NYYWSVLKPGQTLRVRSNGNLIAPWYGHVLSGGSHGRILKTDLNSGNCVVQCQTEKGGLN
STLPFHNISKYAFGICPKYVRVKSLKLAVGLRNVPARSSRGLF
>gi|153800277|gb|ABS50812.1| hemagglutinin [Influenza A virus (A/chicken/Israel/1966/2004(H9N2))]
METISLITILLISTASNADKICIGYQSTNSTETVDTLTETNVPVTHAKELLHTEHNGMLC
ATNLGHPLILDTCTIEGLIYGNPSCDLLLGGREWSYIVERPSAVNGTCYPGNIENLEELR
TLFSSASSYQRIQIFPDTIWNVTYTGTSKACSDSFYRSMRWLTQKSGSYPVQDAQYTNNR
EKSILFVWGIHHPPTDTAQTNLYINTDTTTSVATEDLNRVFKPVIGPRPLANGLQGRINY
YWSVLKPGQTLRVRSNGNLIAPWYGHILSGGSHGRILKTDLKSGNCVVQCQTEKGGLNST
LPFHNISKYAFGTCPKYIRVKSLKLAVGLRNVPARSSRGLFGAIAGFIEGGWPGLVAGWY
GFQHSNDQGVGMAADRDSTQKAIDKITSKVNSIVDKMNKQYEIIDHEFSEIETRLNMINN
KIDDQIQDVWAYNAELLVLLENQKTLDEHDANVNNLYNQVKRALGSNAMEDGKGCFELYH
KCDDQCMETIRNGTYNRRKYKEESRLERQKIEGVKLESEGTYKILTIYSTVASSLVLAMG
FAAFLFWAMSNGSCRCNICI
>gi|153800275|gb|ABS50811.1| hemagglutinin [Influenza A virus (A/chicken/Israel/1808/2004(H9N2))]
METISLITILLISTASNADKICIGYQSTNSTETVDTLTETNVPVTHAKELLHTEHNGMLC
ATNLGHPLILDTCTIEGLVYGNPSCDLLLGGREWSYIVERPSAVNGTCYPGNIENLEELR
TLFSSASSYQRIQIFPDTIWNVTYTGTSKACSDSFYRSMRWLTQKSGSYPVQDAQYTNNR
EKSILFVWGIHHPPTDTAQTNLYINTDTTTSVATEDLNRVFKPVIGPRPLANGLQGRINY
YWSVLKPGQTLRVRSNGNLIAPWYGHILSGGSHGRILKTDLKSGNCVVQCQTEKGGLNST
LPFHNISKYAFGTCPKYIRVKSLKLAVGLRNVPARSSRGLFGAIAGFIEGGWPGLVAGWY
GFQHSNDQGVGMAADRDSTQKAIDKITSKVNSIVDKMNKQYEIIDHEFSEIETRLNMINN
KIDDQIQDVWAYNAELLVLLENQKTLDEHDANVNNLYNKVKRALGSNAMEDGKGCFELYH
KCDDQCMETIRNGTYNRRKYKEESRLERQKIEGVKLESEGTYKILTIYSTVASSLVLAMG
FAAFLFWAMSNGSCRCNICI
>gi|153800271|gb|ABS50809.1| hemagglutinin [Influenza A virus (A/chicken/Israel/1475/2003(H9N2))]
METISLITILLISTASNADKICIGYQSTNSTETVDTLTETNVPVTHAKELLHTEHNGMLC
ATNLGHPLILDTCTIEGLIYGNPSCDLLLGGREWSYIVERPSAVNGTCYPGNIENLEELR
TLFSSASSYQRIQIFPDTIWNVTYTGTSKACSDSFYRSMRWLTQKSGSYPVQDAQYTNNG
EKSILFVWGIHHPPTDTAQTNLYINTDTTTSVATEDLNRVFKPVIGPRPLANGLQGRINY
YWSVLKPGQTLRVRSNGNLIAPWYGHILSGGSHGRILKTDLKSGNCVVQCQTEKGGLNST
LPFHNISKYAFGTCPKYIRVKSLKLAVGLRNVPTRSSRGLFGAIAGFIEGGWPGLVAGWY
GFQHSNDQGVGMAADRDSTQKAIDKITSKVNSIVDKMNKQYEIIDHEFSEIETRLNMINN
KIDDQIQDVWAYNAELLVLLENQKTLDEHDANVNNLYNKVKRALGSNAMEDGKGCFELYH
KCDDQCMETIRNGTYNRRKYKEESRLERQKIEGVKLESEGTYKILTIYSTVASSLVLAMG
FAAFLFWAMSNGSCRCNICI
>gi|153800269|gb|ABS50808.1| hemagglutinin [Influenza A virus (A/chicken/Israel/1376/2003(H9N2))]
METISLITILLISTASNADKICIGYQSTNSTETVDTLTETNVPVTHAKELLHTEHNGMLC
ATNLGHPLILDTCTIEGLIYGNPSCDLLLGGREWSYIVERPSAVNGTCYPGNIENLEELR
TLFSSASSYQRIQIFPDTIWNVTYTGTSKACSDSFYRSMRWLTQKSGSYPVQDAQYTNNR
EKSILFVWGIHHPPTDTAQTNLYINTDTTTSVATEDLNRVFKPVIGPRPLANGLQGRIBY
YWSVLKPGQTLRVRSNGNLIAPWYGHILSGGSHGRILKTDLKSGNCVVQCQTEKGGLNST
LPFHNISKYAFGTCPKYIRVKSLKLAVGLRNVPARSSRGLFGAIAGFIEGGWPGLVAGWY
GFQHSNDQGVGMAADRDSTQKAIDKITSKVNSIVDKMNKQYEIIDHEFSEIETRLNMINN
KIDDQIQDVWAYNAELLVLLENQKTLDEHDANVNNLYNKVKRALGSNAMEDGKGCFELYH
KCDDQCMETIRNGTYNRRKYKEESRLERQKIEGVKLESEGTYKILTIYSTVASSLVLAMG
FAAFLFWAMSNGSCRCNICI
>gi|153800263|gb|ABS50805.1| hemagglutinin [Influenza A virus (A/chicken/Israel/909/2005(H9N2))]
METISLITILLISTAINADKICIGYQSTNSTEAVDTLTETNVPVTHAKELLHTEHNGMLC
ATNLGHPLILDTCTIEGLIYGNPSCDLLLGGREWSYIVERPSAVNGTCYPGNIENLEELR
TLFSSASSYQRIQIFPDTIWNVTYTGTSKACSDSFYRNMRWLTQKSGSYPVQDAQYTNNR
EKSILFMWGIHHPPTDTAQTNLYINTDTTTSVATEDLNRVFKPVIGPRPLANGLQGRINY
YWSVLKPGQTLRVRSNGNLIAPWYGHILSGESHGRILKTDLKSGNCIVQCQTEKGGLNST
LPFHNISKYAFGTCPKYIRVNSLKLAVGLRNVPARSSRGLFGAIAGFIEGGWPGLVAGWY
GFQHSNDQGVGMAADRDSTQKAIDKITSKVNSIVDKMNKQYEIIDHEFSEVETRLNMINN
KIDDQIQDVWAYNAELLVLLENQKTLDEHDANVNNLYNKVKRALGSNAMEDGKGCFELYH
KCDDKCMETIRNGTYNRRKYQEESRLERQKIEGVKLESEGTYKILTIYSTVASSLVLAMG
FAAFMFWAMSNGSCRCNICI
>gi|153800259|gb|ABS50803.1| hemagglutinin [Influenza A virus (A/chicken/Israel/853/2005(H9N2))]
METISLITILLISTAINADKICIGYQSTNSTEAVDTLTETNVPVTHAKELLHTEHNGMLC
ATNLGHPLILDTCTIEGLIYGNPSCDLLLGGREWSYIVERPSAVNGTCYPGNIENLEELR
TLFSSASSYQRIQIFPDTIWNVTYTGTSKACSDSFYRNMRWLTQKSGSYPVQDAQYTNNR
EKSILFMWGIHHPPTDTAQTNLYINTDTTTSVATEDLNRVFKPVIGPRPLANGLQGRINY
YWSVLKPGQTLRVRSNGNLIAPWYGHILSGGSHGRILKTDLKSGNCIVQCQTEKGGLNST
LPFHNISKYAFGTCPKYIRVNSLKLAVGLRNVPARSSRGLFGAIAGFIEGGWPGLVAGWY
GFQHSNDQGVGMAADRDSTQKAIDKITSKVNSIVDKMNKQYEIIDHEFSEVETRLNMINN
KIDDQIQDVWAYNAELLVLLENQKTLDEHDANVNNLYNKVKRALGSNAMEDGKGCFELYH
KCDDKCMETIRNGTYNRRKYQEESRLERQKIEGVKLESEGTYKILTIYSTVASSLVLAMG
FAAFMFWAMSNGSCRCNICI
>gi|153800255|gb|ABS50801.1| hemagglutinin [Influenza A virus (A/chicken/Israel/793/2005(H9N2))]
METISLITILLISTAINADKICIGYQSTNSTEAVDTLTETNVPVTHAKELLHTEHNGMLC
ATNLGHPLILDTCTIEGLIYGNPSCDLLLGGREWSYIVERPSAVNGTCYPGNIENLEELR
TLFSSASSYQRIQIFPDTIWNVTYTGTSKACSDSFYRNMRWLTQKSGSYPVQDAQYTNNR
EKSILFMWGIHHPPTDTAQTNLYINTDTTTSVATEDLNRVFKPVIGPRPLANGLQGRINY
YWSVLKPGQTLRVRSNGNLIAPWYGHILSGGSHGRILKTDLKSGNCIVQCQTEKGGLNST
LPFHNISKYAFGTCPKYIRVNSLKLAVGLRNVPARSSRGLFGAIAGFIEGGWPGLVAGWY
GFQHSNDQGVGMAADRDSTQKAIDKITSKVNSIVDKMNKQYEIIDHEFSEVETRLNMINN
KIDDQIQDVWAYNAELLVLLENQKTLDEHDANVNNLYNKVKRALGSNAMEDGKGCFELYH
KCDDKCMETIRNGTYNRRKYQEESRLERQKIEGVKLESEGTYKILTIYSTVASSLVLAMG
FAAFMFWAMSNGSCRCNICI
>gi|153800253|gb|ABS50800.1| hemagglutinin [Influenza A virus (A/chicken/Israel/786/2001(H9N2))]
METISLITILLVVTASNADKICIGYQSTNSTETVDTLTETNVPVTHAKELIHTEHNGMLC
ATNLGHPLILDTCTIEGLIYGNPSCDLLLGGREWSYIVERSSAVNGTCYPGNVENLEELR
TLFSSASSYQRIQIFPDTIWNVTYTGTSKACSGSFYRSMRWLTQKSGSYPVQDAQYTNNR
EKSILFVWGIHHPPTDTAQTNLYINTDTTTSVTTEDLNRIFKPVIGPRPLVNGLQGRINY
YWSVLKPGQTLRVRSNGNLIAPWYGHVLSGGSHGRILKTDLNSGNCVVQCQTEKGGLNST
LPFHNISKYAFGICPKYVRVKSLKLAVGLRNVPARSNRGLFGAIAGFIEGGWPGLVAGWY
GFQHSNDQGVGMAADRDSTQRAIDKITSKVNNIVDKMNKQYEIIDHEFSEVETRLNMINN
KIDDQIQDVWAYNAELLVLLENQKTLDEHDANVNNLYNKVKRALGSNAMEDGKGCFELYH
KCDDQCMETIRNGTYNRRKYKEESKLERQKIEGVKLESEGTYKILTIYSTAASSLVLAMG
FAAFLFWAMSNGSCRCNICI
>gi|153800245|gb|ABS50796.1| hemagglutinin [Influenza A virus (A/chicken/Israel/554/2005(H9N2))]
METISLITILLISTASNADKICIGYQSTNSTETVDTLTETNVPVTHAKELLHTEHNGMLC
ATNLGHPLILDTCTVEGLIYGNPSCDLLLGGREWSYIVERPSAVNGTCYPGNIENLEELR
TLFSSASSYQRIQIFPDTIWNVTYTGTSKACSDSFYRSMRWLTQKSGSYPLQDAQYTNNR
EKSILFVWGIHHPPTDTAQTNLYINTDTTTSVATEDLNRVFKPVIGPRPLANGQQGRINY
YWSVLKPGQTLRVRSNGNLIAPWYGHILSGGSHGRILKTDLKSGNCVVQCQTEKGGLNST
LPFHNISKYAFGTCPKYIRVKSLKLAVGLRNVPARSSRGLFGAIAGFIEGGWPGLVAGWY
GFQHSNDQGVGMAADRDSTQKAIDKITSKVNSIVDKMNKQYEIIDHEFSEIETRLNMINN
KIDDQIQDVWAYNAELLVLLENQKTLDEHDANVNNLYNKVKRALGSNAMEDGKGCFELYH
KCDDQCMETIRNGTYNRRKYKEESRLERQKIEGVKLESEGTYKILTIYSTVASSLVLAMG
FAAFLFWAMSNGSCRCNIWI
>gi|153800241|gb|ABS50794.1| hemagglutinin [Influenza A virus (A/chicken/Israel/282/2005(H9N2))]
METISLITILLISTASNADKICIGYQSTNSTETVDTLTETNVPVTHAKELLHTEHNGMLC
ATNLGQPLILDTCTIEGLIYGNPSCDQLLGGREWSYIVERPSAVNGTCYPGNVENLEELR
TLFSSASSYQRIQIFPDTIWNVTYTGTSKACSDSFYRSMRWLTQKSGSYPVQDAQYTNNR
EKSILFVWGIHHPPTDTAQTNLYINTDTTTSVATEDLNRVFKPVIGPRPLANGLQGRINY
YWSVLKPGQTLRVRSNGNLIAPWYGHILSGGSHGRILKTDLKSGNCVVQCQTEKGGLNST
LPFHNISKYAFGTCPKYIRVKSLKLAVGLRNVPARSSRGLFGAIAGFIEGGWPGLVAGWY
GFQHSNDQGVGMAADRDSTQKAIDKITSKVNSIVDKMNKQYEIIDHEFSEIETRLNMINN
KIDDQIQDVWAYNAELLVLLENQKTLDEHDANVNNLYNKVKRALGSNAMEDGKGCFELYH
KCDDQCMETIRNGTYNRRKYKEESRLKRQKIEGVKLESEGTYKILTIYSTAASSLVLAMG
FAAFLFWAMSNGSCRCNICI
>gi|153800221|gb|ABS50793.1| hemagglutinin [Influenza A virus (A/chicken/Israel/178/2006(H9N2))]
METISLITILLISTASNADKICIGYQSTNSTETVDTLTETNVPVTHAKELLHTEHNGMLC
ATNLGHPLILDTCTIEGLIYGNPSCDLLLGGREWSYIVERPSAVNGTCYPGNIENLEELR
TLFSSASSYQRIQIFPDTIWNVTYTGTSKACSDSFYRSMRWLTQKSGSYPVQDAQYTNNR
EKSILFVWGIHHPPTDTAQTNLYINTDTTTSVATEDLNRVFKPVIGPRPLANGLQGRINY
YWSXLKPGQTLRVRSNGNLIAPWYGHILSGGSHGRILKTDLRIGNCVVQCQTEKGGLNST
LPFHNISKYAFGTCPKYIRVKSLKLAVGLRNVPARSSRGLFGAIAGFIEGGWPGLVAGWY
GFQHSNDQGVGMAADRDSTQKAIDKITSKVNSIVDKMNKQYEIIDHEFSEVETRLNMINN
KIDDQIQDVWAYNAELLVLLENQKTLDEHDANVNNLYNKVKRALGSNAMEDGKGCFELYH
KCDDQCMETIRNGTYNRRKYKEESRLERQKIEGVKLESEGTYKILTIYSTVASSLVLAMG
FAAFLFWAMSNGSCRCNICI
>gi|153800217|gb|ABS50791.1| hemagglutinin [Influenza A virus (A/chicken/Israel/29/2005(H9N2))]
METISLITILLISTASNADKICIGYQSTNSTETVDTLTETNVPVTHAKELLHTEHNGMLC
ATNLGHPLILDTCTIEGLIYGNPSCDLLLGGREWSYIVERPSAVNGTCYPGNIENLEELR
TLFSSASSYQRIQIFPDTIWNVTYTGTSKACSDSFYRSMRWLTQKSGSYPVQDAQYTNNR
EKSILFVWGIHHPPTDTAQTNLYINTDTTTSVATEDLNRVFKPVIGPRPLANGLQGRINY
YWSVLKPGQTLRVRSNGNLIAPWYGHILSGGSHGRILKTDLKSGNCVVQCQTEKGGLNST
LPFHNISKYAFGTCPKYIRVKSLKLAVGLRNVPARSSRGLFGAIAGFIEGGWPGLVAGWY
GFQHSNDQGVGMAADRDSTQKAIDKITSKVNSIVDKMNKQYEIIDHEFSEIETRLNMINN
KIDDQIQDVWAYNAELLVLLENQKTLDEHDANVNNLYNQVKRALGSNAMEDGKGCFELYH
KCDDQCMETIRNGTYNRRKYKEESRLERQKIEGVKLESEGTYKILTIYSTVASSLVLAMG
FAAFLFWAMSNGSCRCNICI
>gi|153800215|gb|ABS50790.1| hemagglutinin [Influenza A virus (A/chicken/Israel/90658/2000(H9N2))]
METISLITILLVVTASNADKICIGYQSTNSTETVDTLTETNVPVTHAKELLHTEHNGMLC
ATNLGHPLILDTCTIEGLIYGNPSCDLLLGGREWSYIVERSSAVNGTCYPGNVENLEELR
TLFSSASSYQRIQIFPDTIWNVTYTGTSKACSGSFYRSMRWLTQKSGSYPVQDAQYTNNR
EKSILFVWGIHHPPTDTAQTNLYINTDTTTSVTTEDLNRIFKPVIGPRPLVNGLQGRINY
YWSVLKPGQTLRVRSNGNLIAPWYGHVLSGGSHGRILKTDLNSGNCVVQCQTEKGGLNST
LPFHNISKYAFGICPKYVRVKSLKLAVGLRNVPARSSRGLFGAIAGFIEGGWPGLVAGWY
GFQHSNDQGVGMAADRDSTQRAIDKITSKVNNIVDKMNKQYEIIDHEFSEVETRLNMINN
KIDDQIQDVWAYNAELLVLLENQKTLDEHDANVNNLYNKVKRALGSNAMEDGKGCFELYH
KCDDQCMETIRNGTYNRRKYKEESRLERQKIEGVKLESEGTYKILTIYSTVASSLVLAMG
FAAFLFWAMSNGSCRCNICI
>gi|187957856|emb|CAP58172.1| hemagglutinin [Influenza A virus (A/chicken/Emirates/R66/2002(H9N2))]
LKLAIGLRNVPARSSRGLFGAIAGFIEGGWPGLV
>gi|70905157|gb|AAZ14102.1| hemagglutinin [Influenza A virus (A/chicken/Sde Uziahu/1747/04(H9N2))]
HNGMLCATNLGHPLILDTCTIEGLVYGNPSCDLLLGGREWSYIVERPSAVNGTCYPGNIE
NLEELRTLFSSASSYQRIQIFPDTIWNVTYTGTSKACSDSFYRSMRWLTQKSGSYPVQDA
QYTNNREKSILFVWGIHHPPTDTAQTNLYINTDTTTSVATEDLNRVFKPVIGPRPLANGL
QGRINYYWSVLKPGQTLRVRSNGNLIAPWYGHILSGGSHGRILKTDLKSGNCVVQCQTEK
GGLNSTLPFHNISKYAFGTCPKYIRVKSLKLAVGLRNVPARSSRGLFGA
>gi|484847924|gb|AGK62456.1| hemagglutinin [Influenza A virus (A/chicken/Shandong/YS/2012(H9N2))]
MEVVSLITILLVVTVSNADKICIGYQSTNSTETVDTLTENNVPVTHAKELLHTEHNGMLC
ATSLGHPLILDTCTIEGLIYGNPSCDLLLGGREWSYIVERPSAVNGLCYPGNVENLEELR
SLFSSARSYQRIQIFPDTIWNVSYSGTSKACSDSFYRSMRWLTQKNNAYPTQDAQYTNNQ
EKNILFMWGINHPPTDTVQTNLYTRTDTTTSVATEEINRTFKPLIGPRPLVNGLQGRIDY
YWSVLKPGQTLRIRSNGNLIAPWYGHILSGESHGRILKTDLKRGSCTVQCQTEKGGLNTT
LPFQNVSKYAFGNCSKYIGIKSLKLAVGLRNVPSRSSRGLFGAIAGFIEGGWSGLVAGWY
GFQHSNDQGVGMAADRDSTQKAIDKITSKVNNIVDKMNKQYEIIDHEFSEVETRLNMINN
KIDDQIQDIWAYNAELLVLLENQKTLDEHDANVNNLYNKVKRALGSNAVEDGKGCFELYH
KCDDQCMETIRNGTYNRRKYQEESKLERQKIEGVKLESEGTYKILTIYSTVASSLVIAMG
FAAFLFWAMSNGSCRCNICI
>gi|484847922|gb|AGK62455.1| hemagglutinin [Influenza A virus (A/chicken/Guangdong/ZW/2012(H9N2))]
MEVVSLITIVLVATVSNADKICIGYQSTNSTETVDTLTENNVPVTHAKELLHTEHNGMLC
ATSLGHPLILDTCTIEGLIYGNPSCDLLLGGREWSYIVERPSAVNGLCYPGNVENLEELR
SLFSSARSYQRIQIFPDTIWNVSYSGTSKACSDSFYRSMRWLTQKNNAYPIQDAQYTNNQ
EKNILFMWGINHPPTDTVQTNLYTRTDTTTSVATEEINRIFKPLIGPRPLVNGLMGRIDY
YWSVLKPGQTLRIRSNGNLIAPWYGHILSGESHGRILKTDLKRGSCTVQCQTEKGGLNTT
LPFQNVSKYAFGNCSKYIGTKSLKLAVGLRNVPSRSSRGLFGAIAGFIEGGWSGLVAGWY
GFQHSNDQGVGMAADKDSTQKAIDKITSKVNNIVDKMNKQYEIIDHEFSEVETRLNMINN
KIDDQIQDIWAYNAELLVLLENQKTLDEHDANVNNLYNKVKRALGSNAVEDGKGCFELYH
KCDDQCMETIRNGTYNRRKYQEESKLERQKIEGVKLESEGTYKILTIYSTVASSLVIAMG
FAAFLFWAMSNGSCRCNICI
>gi|484847920|gb|AGK62454.1| hemagglutinin [Influenza A virus (A/chicken/Shanxi/YC/2012(H9N2))]
MEVVSLITILLLVTVSNADKICIGYQSTNSTETVDTLTENDVPVTHAKELLHTEHNGMLC
ATSLGHPLILDTCTIEGLIYGNPSCDLLLGGREWSYIVERPSAVNGLCYPGNVENLEELR
SLFSSARSYQRIQIFPDAIWNVSYSGTSKACSDSFYRSMRWLTQKDNAYPIQDAQYTNNQ
EKNILFMWGINHPPTDTVQTNLYTRTDTTTSVATEEINRTFKPLIGPRPLVNGLMGRINY
YWSVLKPGQTLRIKSNGNLIAPWYGYILSGESHGRILKTDLKRGNCIVQCQTEKGGLNTT
LPFQNVSKYAFGNCSKYIGIKSLKLAVGLRNVPSRSSRGLFGAIAGFIEGGWSGLVAGWY
GFQHSNDQGVGMAADRDSTQKAIDKITSKVNNIVDKMNKQYEIIDHEFSEVETRLNMINN
KIDDQIQDIWAYNAELLVLLENQKTLDEHDANVNNLYNKVKRALGSNAVEDGKGCFELYH
KCDDQCMETIRNGTYNRRKYQEESKLERQKIEGVKLESEGTYKILTIYSTVASSLVIAMG
FAAFLFWAMSNGSCRCNICI
>gi|484847918|gb|AGK62453.1| hemagglutinin [Influenza A virus (A/chicken/Jiangsu/HA/2012(H9N2))]
MEVVSLITILLLVTVSNADKICIGYQSTNSTETVDTLTENDVPVTHAKELLHTEHNGMLC
ATSLGHPLILDTCTIEGLIYGNPSCDLLLGGREWSYIVERPSAVNGLCYPGNVENLEELR
SLFSSARSYQRIQIFPDTIWNVSYSGTSKACSDSFYRSMRWLTQKDNAYPIQDAQYTNNQ
EKNILFMWGINHPPTDTVQTNLYTRTDTTTSVATEEINRTFKPLIGPRPLVNGLMGRINY
YWSVLKPGQTLRIKSNGNLIAPWYGYILSGESHGRILKTDLKRGNCIVQCQTEKGGLNTT
LPFQNVSKYAFGNCSKYIGIKSLKLAVGLRNVPSRSSRGLFGAIAGFIEGGWSGLVAGWY
GFQHSNDQGVGMAADRDSTQKAIDKITSKVNNIVDKMNKQYEIIDHEFSEVETRLNMINN
KIDDQIQDIWAYNAELLVLLENQKTLDEHDANVNNLYNKVKRALGSNAVEDGKGCFELYH
KCDDQCMETIRNGTYNRRKYQEESKLERQKIEGVKLESEGTYKILTIYSTVASSLVIAMG
FAAFLFWAMSNGSCRCNICI
>gi|484847916|gb|AGK62452.1| hemagglutinin [Influenza A virus (A/chicken/Henan/HF/2012(H9N2))]
MEVVSLITILLVATVSNADKICIGYQSTNSTETVDTLTENNVPVTHAKELLHTEHNGMLC
ATSLGHPLILDTCTIEGLIYGNPSCDLLLGGREWSYIVERPSAVNGLCYPGNVENLEELR
SLFSSARSYQRIQIFPDTIWNVSYNGTSKACSGSFYRSMRWLTQKNNAYPIQDAQYTNNQ
GKNILFMWGINHPPTDTVQTNLYTRTDTTTSVATEEINRIFKPLIGPRPLVNGLMGRIDY
YWSVLKPGQTLRIISDGNLIAPWYGHILSGESHGRILKTDLKRGSCTVQCQTEKGGLNTT
LPFQNVSKYAFGNCSKYIGIKSLKLAVGLRNVPSRSSRGLFGAIAGFIEGGWSGLVAGWY
GFQHSNDQGVGMAADRDSTQKAIDKITSKVNNIVDKMNKQYEIIDHEFSEVETRLNMINN
KIDDQIQDIWAYNAELLVLLENQKTLDEHDANVNNLYNKVKRALGSNAVEDGKGCFELYH
KCDDQCMETIRNGTYNRRKYQEESKLERQKIEGVKLESEGTYKILTIYSTVASSLVIAMG
FAAFLFWAMSNGSCRCNICI
>gi|408717521|gb|AFU83159.1| hemagglutinin [Influenza A virus (A/chicken/Henan/YX/2012(H9N2))]
MEVVSLITILLVVTVCNADKICIGYQSTNSTETVDTLTENNVPVTHAKELLHTEHNGMLC
ATSLGHPLILDTCTIEGLIYGNPSCDLLLGGREWSYIVERPSAVNGLCYPGNVENLEELR
SLFSSARSYQRIQIFPDTIWNVSYSGTSKACSDSFYRNMRWLTQKNNAYPIQDAQYTNNQ
EKNILFMWGINHPPTDTVQTNLYTRTDTTTSVATEEINRTFKPLIGPRPLVNGLMGRIDY
YWSVLKPGQTLRIRSNENLIAPWYGHILSGESHGRILKTDLKRGSCTVQCQTEKGGLNTT
LPFQNVSKYAFGNCSKYIGIKSLKLAVGLRNVPSRSSRGLFGAIAGFIEGGWSGLVAGWY
GFQHSNDQGVGMAADKDSTQKAIDKITSKVNNIVDKMNKQYEIIDHEFSEVETRLNMINN
KIDDQIQDIWAYNAELLVLLENQKTLDEHDANVNNLYNKVKRALGSNAVEDGKGCLELYH
KCDDQCMETIRNGTYNRRKYQEESKLEKQKIEGVKLESEGTYKILTIYSTVASSLVIAMG
SAAFLFWAMSNGSCRCNICI
>gi|401716719|gb|AFP99869.1| hemagglutinin [Influenza A virus (A/chicken/Shandong/WF4/2012(H9N2))]
MEVVSLITILLVVTVCNADKICIGYQSTNSTETVDTLTENNVPVTHAKELLHTEHNGMLC
ATSLGHPLILDTCTIEGLIYGNPSCDLLLGGREWSYIVERPSAVNGLCYPGNVENLEELR
SLFSSARSYQRIQIFPDTIWNVSYSGTSKACSDSFYRNMRWLTQKNNAYPIQDAQYTNNQ
EKNILFMWGINHPPTDTVQTNLYTRTDTTTSVATEEINRTFKPLIGPRPLVNGLMGRIDY
YWSVLKPGQTLRIRSNGNLIAPWYGHILSGESHGRILKTDLKRGSCTVQCQTEKGGLNTT
LPFQNVSKYAFGNCSKYIGIKSLKLAVGLRNVPSRSSRGLFGAIAGFIEGGWSGLVAGWY
GFQHSNDQGVGMAADKDSTQKAIDKITSKVNNIVDKMNKQYEIIDHEFSEVETRLNMINN
KIDDQIQDIWAYNAELLVLLENQKTLDEHDANVNNLYNKVKRALGSNAVEDGKGCFELYH
KCDDQCMETIRNGTYNRRKYQEESKLEKQKIEGVKLESEGTYKILTIYSTVASSLVIAMG
FAAFLFWAMSNGSCRCNICI
>gi|401716717|gb|AFP99868.1| hemagglutinin [Influenza A virus (A/chicken/Shandong/P6/2012(H9N2))]
MEVVSLITILLVVTVCNADKICIGYQSTNSTETVDTLTENNVPVTHAKELLHTEHNGMLC
ATSLGHPLILDTCTIEGLIYGNPSCDLLLGGREWSYIVERPSAVNGLCYPGNVENLEELR
SLFSSARSYQRIQIFPDTIWNVSYSGTSKACSDSFYRSMRWLTQKNNAYPIQDAQYTNNQ
EKNILFMWGINHPPTDTVQTNLYTRNDTTTSVATEEINRTFKPSIGPRPLVNGLMGRIDY
YWSVLKPGQTLRIRSNGNLIAPWYGHILSGESHGRILKTDLKRGSCTVQCQTEKGGLNTT
LPFQNVSKYAFGNCSKYIGIKSLKLAVGLRNVPSRSSRGLFGAIAGFIEGGWSGLVAGWY
GFQHSNDQGVGMAADRDSTQKAIDKITSKVNNIVDKMNKQYEVIDHEFSEVETRLNMINN
KIDDQIQDIWAYNAELLVLLENQKTLDEHDANVNNLYNKVKRALGSNAVEEGKGCFELYH
KCDDQCMETIRNGTYNRRKYQEESKLEKQKIEGVKLESEGTYKILTIYSTVASSLVIAMG
FAAFLFWAMSNGSCRCNICI
>gi|401716715|gb|AFP99867.1| hemagglutinin [Influenza A virus (A/chicken/Zhejiang/HQD/2012(H9N2))]
METASLTTILLVVTVSNADKICIGYQSTNSTETVDTLTENNVPVTHAKELLHTEHNGMLC
ATGLGHPLILDTCTIEGLIYGNPSCDILLGGREWSYIVERPSAVNGLCYPGNVENLEELR
SLFSSARSYQRIQIFPDTIWNVSYSGTSKACSDSFYRSMRWLTQKNNAYPTQDAQYTNNQ
EKSILFMWGINHPPTDTTRTNLYARTDTTTSVATEEINRTFKPLIGPRPLVNGLMGRIDY
YWSVLKPGQTLRIRSNGNLIAPWYGYILSGESHGRILKTDLKRGSCTVQCQTERGGLNST
LPFQNVSKYAFGNCSKYIGIKSLKLAVGLRNVPSRSSRGLFGAIAGFIEGGRSGLVAGWY
GFQHSNDQGVGMAADRDSTQKAIDKITSKVNNIVDKMNKQYEIIDHEFSEVETRLNMINN
KIDDQIQDIWAYNAELLVLLENQKTLDEHDANVNNLYNKVKRALGSNAVEDGKGCFELYH
KCDDLCMETIRNGTYNRRKYQEESKLERQKIEGVKLESEGTYKILTIYSTVASSLVITMG
FAAFLFWAMSNGSCRCNICI
>gi|401716713|gb|AFP99866.1| hemagglutinin [Influenza A virus (A/chicken/Fujian/SN2/2012(H9N2))]
MEVVSLITTLLAVTTSNADKICIGYQSTNSTETVDTLTENNVPVTHAKELLHTEHNGMLC
ATNLGHPLILDTCSIEGLIYGNPSCDLLLGGRDWSYIVERPSAVNGLCYPGNVENLEELR
SPFSSASSYQRIQIFPDTIWNVSYNGTSKACSDSFYRSMRWLTQKNNAYPIQDAQYTNNQ
EKNILFMWGINHPPTETVQTNLYTRTDTTTSVATEEINRTFKPLIGPRPLVNGLQGRIDY
YWSVLKPGQTLRIRSNGNLIAPWYGHILSGESHGRILKTDLKRGSCTVQCQTEKGGLNTT
LPFQNVSKYAFGNCSKYVGIKSLKLAVGLRNVPSRSSRGLFVAIAGFIEGGWSGLVAGWY
GFQHSNDQGVGMAADRDSTQKAIDKITSKVNNIVDKMNKQYEIIDHEFSEAENRLNMINN
KIDDQTQDVWAYNAELLVLLENQKTLDEHDANVNNLYNKVKRALGSNAVEDGKGCFELYH
KCDDQCMETIRNGTYNRRKYQEESKLERQKIEGVKLESEGTYKILTIYSTVASSLVIAMG
FAAFLFWAMSNGSCRCNICI
>gi|401716711|gb|AFP99865.1| hemagglutinin [Influenza A virus (A/chicken/Shandong/P2/2012(H9N2))]
MEVVSLITILLVVTVCNADKICIGYQSTNSTETVDTLTENNVPVTHAKELLHTEHNGMLC
ATSLGHPLILDTCTIEGLIYGNPSCDLLLGGREWSYIVERPSAVNGLCYPGNVENLEELR
SLFSSARSYQRIQIFPDTIWNVSYSGTSKACSDSFYRSMRWLTQKNNAYPIQDAQYTNNQ
EKNILFMWGINHPPTDTVQTNLYTRTDTTTSVATEEINRTFKPLIGPRPLVNGLMGRIDY
YWSVLKPGQTLRIRSNGNLIAPWYGHILSGESHGRILKTDLKRGSCTVQCQTEKGGLNTT
LPFQNVSKYAFGNCSKYIGIKSLKLAVGLRNVPSRSSRGLFGAIAGFIEGGWSGLVAGWY
GFQHSNDQGVGMAADRDSTQKAIDKITSKVNNIVDKMNKQYEIIDHEFSEVETRLNMINN
KIDDQIQDIWAYNAELLVLLENQKTLDEHDANVNNLYNKVKRALGSNAVEDGKGCFELYH
KCDDQCMETIRNGTYNRRKYQEESKLEKQKIEGVKLESEGTYKILTIYSTVASSLVIAMG
FAAFLFWAMSNGSCRCNICI
>gi|401716709|gb|AFP99864.1| hemagglutinin [Influenza A virus (A/chicken/Tianjin/DCWD/2011(H9N2))]
MEVVSLITILLVVTVSNADKICIGYQSTNSTETVDTLTENNVPVTHAKELLHTEHNGMLC
ATGLGHPLILDTCTIEGLIYGNPSCDLLLGGREWSYIVERPSAVNGLCYPGNVENLEELR
SLFSSASSYQRIQIFPDTIWNVTYSGTSKACSDSFYRSMRWLTQKNNAYPIQDAQYTNNQ
EKNILFMWGINHPPTDTVQTNLYTRTDTTTSVATEEINRTFKPLIGPRPLVNGLQGRIDY
YWSVLKPGQTLRIRSNGNLIAPWYGHILSGESHGRILKTDLKRGSCTVQCQTEKGGLNTT
LPFQNVSKYAFGNCSKYIGIKSLKLAVGLRNVPSRSSRGLFGAIAGFIEGGWSGLVTGWY
GFQHSNDQGVGMAADRDSTQKAIDKITSKVNNIVDKMNKQYEIIDHEFSEVEARLNMINN
KIDDQIQDIWAYNAELLVLLENQKTLDEHDANVNNLYNKVKRALGSNAMEDGKGCFELYH
KCDNQCMETIRNGTYNRRKYQEESKLERQKIEGVKLESEGTYKILTIYSTVASSLMIAMG
FAAFLFWAMSNGSCRCNICI
>gi|401716707|gb|AFP99863.1| hemagglutinin [Influenza A virus (A/chicken/Shenyang/W3/2011(H9N2))]
MEVVSLITILLVITGNNADKICIGYQSTNSTETVDTLTENNVPVTHAKELLHTEHNGMLC
ATNLGRPLILDTCTIEGLIYGNPSCDLPLEGREWSYIVERPSAVNGVCYPGNVENLEELR
SLFSSASSYQRIQIFPDSIWNVSYSGTSKACSDSFYRSMRWLTQKNNNYPVQDAQYTNNR
GKNILFMWGINHPPTDTVQTDLYTRTDTTTSVATEDINRTFKPLIGPRPLVNGLQGRIDY
YWAVLKPGQTLRVRSNGNLIAPWYGHILLGESHGRILKTDLKSGNCVVQCQTERGGLNTT
LPFHNVSKYAFGNCPKYIGVKSLKLAVGLRNVPARSSRGLFGAIAGFIEGGWSGLVAGWY
GFQHSNDQGTGMAADRDSTQKAIDKITSKVNNIVDKMNKQYEIIDHEFSEIETRLNMIND
KIDDQIQDIWAYNAELLVLLENQKTLDEHDANVNNLYNKVKRALGSNAMEDGKGCFDLYH
KCDNQCMETIRNGTYNRRKYQEESRLERQKIEGVKLESEGTYRILTIYSTVASSLVIAMG
FAAFLFWAMSNGSCRCNICI
>gi|401716705|gb|AFP99862.1| hemagglutinin [Influenza A virus (A/chicken/Shenyang/W2/2011(H9N2))]
MEVVSLITILLVITGNNADKICIGYQSTNSTETVDTLTENNVPVTHAKELLHTEHNGMLC
ATNLGRPLILDTCTIEGLIYGNPSCDLPLEGREWSYIVERPSAVNGVCYPGNVENLEELR
SLFSSASSYQRIQIFPDSIWNVSYSGTSKACSDSFYRSMRWLTQKNNNYPVQDAQYTNNR
GKNILFMWGINHPPTDTVQTDLYTRTDTTTSVATEDINRTFKPLIGPRPLVNGLQGRIDY
YWAVLKPGQTLRVRSNGNLIAPWYGHILLGESHGRILKTDLKSGNCVVQCQTERGGLNTT
LPFHNVSKYAFGNCPKYIGVKSLKLAVGLRNVPARSSRGLFGAIAGFIEGGWSGLVAGWY
GFQHSNDQGTGMAADRDSTQKAIDKITSKVNNIVDKMNKQYEIIDHEFSEIETRLNMIND
KIDDQIQDIWAYNAELLVLLENQKTLDEHDANVNNLYNKVKRALGSNAMEDGKGCFDLYH
KCDNQCMETIRNGTYNRRKYQEESRLERQKIEGVKLESEGTYKILTIYSTVASSLVIAMG
FAAFLFWAMSNGSCRCNICI
>gi|401716703|gb|AFP99861.1| hemagglutinin [Influenza A virus (A/chicken/Shandong/P4/2011(H9N2))]
MEVVSLITILLVVTVSNADKICIGYQSTNSTETVDTLTENNVPVTHAKELLHTEHNGMLC
ATSLGHPLILDTCTIEGLIYGNPSCDLLLGGREWSYIVERPSAVNGLCYPGNVENLEELR
SLFSSARSYQRIQIFPDTIWNVSYSGTSKACSDSFYRSMRWLTQKNNAYPTQDAQYTNNQ
EKNILFMWGINHPPTDTAQTNLYTRTDTTTSVATEEINRTFKPLIGPRPLVNGLQGRIDY
YWSVLKPGQTLRIRSNGNLIAPWYGHILSGESHGRILKTDLKRGSCTVQCQTEKGGLNTT
LPFQNVSKYAFGNCSKYIGIKSLKLAVGLRNVPSRSSRGLFGAIAGFIEGGWSGLVAGWY
GFQHSNDQGVGMAADRDSTQKAIDKITSKVNNIVDKMNKQYEIIDHEFSEVETRLNMINN
KIDDQIQDIWAYNAELLVLLENQKTLDEHDANVNNLYNKVKRALGSNAVEDGKGCFELYH
KCDDQCMETIRNGTYNRRKYQEESKLERQKIEGVKLESEGTYKILTIYSTVASSLVIAMG
FAAFLFWAMSNGSCRCNICI
>gi|401716701|gb|AFP99860.1| hemagglutinin [Influenza A virus (A/chicken/Shandong/M6/2011(H9N2))]
MEVVSLITILLVVTVCNADKICIGYQSTNSTETVDTLTENNVPVTHAKELLHTEHNGMLC
ATSLGHPLILDTCTIEGLIYGNPSCDLLLGGREWSYIVERPSAVNGLCYPGNVENLEELR
SLFSSARSYQRIQIFPDTIWNVSYSGTSKACSDSFYRSMRWLTQKNNAYPIQDAQYTNNQ
EKNILFMWGINHPPTDTTQTNLYTRTDTTTSVATEEINRTFKPLIGPRPLVNGLMGRIDY
YWSVLKPGQTLRIRSNGNLIAPWYGHILSGESHGRILKTDLKRGSCTVQCQTEKGGLNTT
LPFQNVSKYAFGNCSKYIGIKSLKLAVGLRNVPSRSSRGLFGAIAGFIEGGWSGLVAGWY
GFQHSNDQGVGMAADRDSTQKAIDKITSKVNNIVDKMNKQYEIIDHEFSEVETRLNMINN
EIDDQIQDIWAYNAELLVLLENQKTLDEHDANVNNLYNKVKRALGSNAVEDGKGCFELYH
KCDNQCMETIRNGTYNRRRYQEESKLEKQKIEGVKLESEGTYKILTIYSTVASSLVIAMG
FAAFLFWAMSNGSCRCNICI
>gi|401716699|gb|AFP99859.1| hemagglutinin [Influenza A virus (A/chicken/Shandong/M4/2011(H9N2))]
MEVVSLITILLVVTVSNADKICIGYQSTNSTETVDTLTENNVPVTHAKELLHTEHNGMLC
ATSLGHPLILDTCTIEGLIYGNPSCDLLLGGREWSYIVERPSAVNGLCYPGNVENLEELR
SLFSSARSYQRVQIFPDTIWNVSYSGTSKACSDSFYRSMRWLTQKNNAYPIQDAQYTNNQ
EKNILFMWGINHPPTDTTQTNLYTRTDTTTSVATEEINRTFKPLIGPRPLVNGLMGRIDY
YWSVLKPGQTLRIRSNGNLIAPWYGHILSGESHGRILKTDLKRGSCTVQCQTEKGGLNTT
LPFQNVSKYAFGNCSKYIGIKSLKLAVGLRNVPSRSSRGLFGAIAGFIEGGWSGLVAGWY
GFQHSNDQGVGMAADRDSTQKAIDKITSKVNNIVDKMSKQYEIIDHEFSEVETRLNMINN
KIDDQIQDIWAYNAELLVLLESQKTLDEHDANVNNLYNKVKRALGSNAVEDGKGCFELYH
KCDDQCMETIRNGTYNRRKYQEESKLEKQKIEGVKLESEGTYKILTIYSTVASSLVIAMG
FAAFLFWAMSNGSCRCNICI
>gi|401716697|gb|AFP99858.1| hemagglutinin [Influenza A virus (A/chicken/Shandong/M1/2011(H9N2))]
MEVVSLITILLVVTVSNADKICIGYQSTNSTETVDTLTENNVPVTHAKELLHTEHNGMLC
ATSLGHPLILDTCTIEGLIYGNPSCDLLLGGREWSYIVERPSAVNGLCYPGNVENLEELR
SLFSSARSYQRIQIFPDTIWNVSYSGTSKACSDSFYRSMRWLTQKNNAYPTQDAQYTNNQ
EKNILFMWGINHPPTDTVQTNLYTRTDTTTSVATEEINRTFKPLIGPRPLVNGLQGRIDY
YWSVLKPGQTLRIRSNGNIIAPWYGHILSGESHGRILKTDLKRGSCTVQCQTEKGGLNTT
LPFQNISKYAFGNCSKYIGIKSLKLAVGLRNVPSRSSRGLFGAIAGFIEGGWSGLVAGWY
GFQHSNDQGVGMAADRDSTQKAIDKITSKVNNIVDKMNKQYEIIDHEFSEVETRLNMINN
KIDDQIQDIWAYNAELLVLLENQKTLDEHDANVNNLYNKVKRALGSNAVEDGKGCFELYH
KCDDQCMETIRNGTYNRRKYQEESKLERQKIEGVKLESEGTYKILTIYSTVASSLVIAMG
FAAFLFWAMSNGSCRCNICI
>gi|401716695|gb|AFP99857.1| hemagglutinin [Influenza A virus (A/chicken/Jilin/XJJZ/2010(H9N2))]
MEVVSLITMLLVATVSNADKICIGYQSTNSTETVDTLTENNVPVTHAKELLHTEHNGMLC
ATNLGHPLILDTCTIEGLIYGNPSCDLLLGGREWSYIVERPSAVNGLCYPGNVENLEELR
SLFSSASSYQRIQIFPDTIWNVSYSGTSKACSDSFYRSMRWLTQKNNAYPLQDAQYTNNR
EKNILFMWGINHPPTETTQTNLYTRTDTTTSVATEEINRTFKPLIGPRPLVNGLQGRIDY
YWSVLKPGQTLRVRSNGNLIAPWYGHILSGESHGRILKTDLKRGSCTVQCQTEKGGLNTT
LPFQNVSKYAFGNCSKYVGVKSLKLAVGLRNVPSKSSRGLFGAIAGFIEGGWSGLVAGWY
GFQHSNDQGVGMAADRDSTQKAIDKITSKVNNIVDKMNKQYEIIDHEFSEVENRLNMINN
KIDDQIQDIWAYNAELLVLLENQKTLDEHDANVNNLYNKVKRALGSNAVEDGKGCFELYH
RCDDQCMETIRNGTYNRRKYQEESKLERQRIEGVKLESEGTYKILTIYSTVASSLVIAMG
FAAFLFWAMSNGSCRCNICI
>gi|401716693|gb|AFP99856.1| hemagglutinin [Influenza A virus (A/chicken/Jilin/CBS/2010(H9N2))]
MEVVSLITMLLVATVSNADKICIGYQSTNSTETVDTLTENNVPVTHAKELLHTEHNGMLC
ATNLGHPLILDTCTIEGLIYGNPSCDLLLGGREWSYIVERPSAVNGLCYPGNVENLEELR
SLFSSASSYQRIQIFPDTIWNVSYSGTSKACSDSFYRSMRWLTQKNNAYPIQDAQYTNNR
EKNILFMWGINHPPTETTQTNLYTRTDTTTSVATEEINRTFKPLIGPRPLVNGLQGRIDY
YWSVLKPGQTLRIRSNGNLIAPWYGHILSGESHGRILKTDLKRGSCTVQCQTEKGGLNTT
LPFQNVSKYAFGNCSKYVGVKSLKLAIGLRNVPSKSSRGLFGAIAGFIEGGWSGLVAGWY
GFQHSNDQGVGMAADRDSTQKAIDKITSKVNNIVDKMNKQYEIIDHEFSEVENRLNMINN
KIDDQIQDIWAYNAELLVLLENQKTLDEHDANVNNLYNKVKRALGSNAVEDGKGCFELYH
RCDDQCMETIRNGTYNRRKYQEESKLERQRIEGVKLESEGTYKILTIYSTVASSLVIAMG
FAAFLFWAMSNGSCRCNICI
>gi|401716691|gb|AFP99855.1| hemagglutinin [Influenza A virus (A/chicken/Jilin/BHZ/2010(H9N2))]
MEVVSLITMLLVATVSNADKICIGYQSTNSTETVDTLTENNVPVTHAKELLHTEHNGMLC
ATNLGHPLILDTCTIEGLIYGNPSCDLLLGGREWSYIVERPSAVNGLCYPGNVENLEELR
SLFSSASSYQRIQIFPDTIWNVSYSGTSKACSDSFYRSMRWLFQKNNAYPIQDAQYTNNR
EKNILFMWGINHPPTETTQTNLYTRTDTTTSVATEEINRTFKPLIGPRPLVNGLQGRIDY
YWSVLKPGQTLRIRSNGNLIAPWYGHILSGESHGRILKTDLKRGSCTVQCQTEKGGLNTT
LPFQNVSKYAFGNCSKYVGVKSLKLAVGLRNVPSKSSRGLFGAIAGFIEGGWSGLVAGWY
GFQHSNDQGVGMAADRDSTQKAIDKITSKVNNIVDKMDKQYEIIDHEVSEVENRLNMINS
KIDDQIQDIWAYNAELLVLLENQKTLDEHDANVNNLYNKVKRALGSNAVEDGKGCFELYH
RCDDQCMETIRNGTYNRRKYQEESKLERQRIEGVKLESEGTYKILTIYSTVASSLVIAMG
FAAFLFWAMSNGSCRCNICI
>gi|401716689|gb|AFP99854.1| hemagglutinin [Influenza A virus (A/chicken/Jilin/BHJ/2010(H9N2))]
MEVVSLITILLVVTVSNADKICIGYQSTNSTETVDTLTENNVPVTHAKELLHTEHNGMLC
ATNLGHPLILDTCTIEGLIYGNPSCDLLLGGREWSYIVERPSAVNGLCYPGNVENLEELR
SLFSSASSYQRIQIFPDTIWNVSYSGTSKACSDSFYRSMRWLTQKNNAYPIQDAQYTNNR
EKNILFMWGINHPPTETTQTNLYTRTDTTTSVATEEINRTFKPLIGPRPLVNGLQGRIDY
YWSVLKPGQTLRIRSNGNLIAPWYGHILSGESHGRILKTDLKRGSCTVQCQTEKGGLNTT
LPFQNVSKYAFGNCSKYVGVKSLKLAVGLRNVPSKSSRGLFGAIAGFIEGGWSGLVAGWY
GFQHSNDQGVGMAADRDSTQKAIDKITSKVNNIVDKMNKQYEIIDHEFSEVENRLNMINN
KIDDQIQDIWAYNAELLVLLENQKTLDEHDANVNNLYNKVKRALGSNAVEDGKGCFELYH
RCDDQCMETIRNGTYNRRKYQEESKLERQRIEGVKLESEGTYKILTIYSTVASSLVIAMG
FAAFLFWAMSNGSCRCNICI
>gi|401716687|gb|AFP99853.1| hemagglutinin [Influenza A virus (A/chicken/Hubei/TS3/2011(H9N2))]
MEVVSLITILLVVTVSNADKICIGYQSTNSTETVDTLTENNVPVTHAKELLHTGHNGMLC
ATGLGHPLILDTCTIEGLIYGNPSCDLLLGGREWSYIVERPSAVNGLCYPGNVENLEELR
SLFSSASSYQRIQIFPDTIWNVTYSGTSKACSDSFYRSMRWLTQKNNAYPIQDAQYTNNQ
EKNILFMWGINHPPTDTVQTNLYTRTDTTTSVATEEINRTFKPLIGPRPLVNGLQGRIDY
YWSVLKPGQTLRIRSNGNLIAPWYGHILSGESHGRILKTDLKRGSCTVQCQTEKGGLNTT
LPFQNVSKYAFGNCSKYIGIKSLKLAVGLRNVPSRSSRGLFGAIAGFVEGGWSGLVAGWY
GFQHSNDQGVGMAADRDSTQKAIDKITSKVNNIVDKMNKQYEIIDHEFSEVEARLNMINN
KIDDQIQDIWAYNAELLVLLENQKTLDEHDANVNNLYNKVKRALGSNAMEDGKGCFELYH
KCDNQCMETIRNGTYNRRKYQEESKLERQKIEGVKLESEGTYKILTIYSTVASSLVIAMG
FAAFLFWAMSNGSCRCNICI
>gi|401716685|gb|AFP99852.1| hemagglutinin [Influenza A virus (A/chicken/Hubei/TS1/2011(H9N2))]
MEVVSLITILLVVTVSNADKICIGYQSTNSTETVDTLTENNVPVTHAKELLHTGHNGMLC
ATGLGHPLILDTCTIEGLIYGNPSCDLLLGGREWSYIVERPSAVNGLCYPGNVENLEELR
SLFSSASSYQRIQIFPDTIWNVTYSGTSKACSDSFYRSMRWLTQKNNAYPIQDAQYTNNQ
EKNILFMWGINHPPTDTAQTNLYTRTDTTTSVATEEINRTFKPLIGPRPLVNGLQGRIDY
YWSVLKPGQTLRIRSNGNLIAPWYGHILSGESHGRILKTDLKRGSCTVQCQTEKGGLNTT
LPFQNVSKYAFGNCSKYIGIKSLKLAVGLRNVPSRSSRGLFGAIAGFIEGGWSGLVAGWY
GFQHSNDQGVGMAADRDSTQKAIDKITSKVNNIVDKMNKQYEIIDHEFSEVEARLNMINN
KIDDQIQDIWAYNAELLVLLENQKTLDEHDANVNNLYNKVKRALGSNAMEDGKGCFELYH
KCDNQCMETIRNGTYNRRKYQEESKLERQKIEGVKLESEGTYKILTIYSTVASSLVIAMG
FAAFLFWAMSNGSCRCNICI
>gi|401716683|gb|AFP99851.1| hemagglutinin [Influenza A virus (A/chicken/Hubei/HC/2010(H9N2))]
MEVVSLITILLLITGSNADKICIGYQSTNSTETVDTLTENNVPVTHAKELLHTEHNGMLC
ATNLGRPLILDTCTIEGLIYGNPSCDLPLEGREWSYIVERPSAVNGVCYPGNVENLEELR
SLFSSASSYQRIQIFPDSIWNVSYSGTSKACSDSFYRSMRWLTQKNNNYPVQDAQYTNNR
GKNILFMWGINHPPTDTAQTNLYTRTDTTTSVATEDINRTFKPLIGPRPLVNGLQGRIDY
YWAVLKPGQTLRVRSNGNLIAPWYGHILLGESHGRILKTDLKSGNCVVQCQTERGGLNTT
LPFHNVSKYAFGNCPKYIGVKSLKLAVGLRNVPARSSRGLFGAIAGFIEGGWSGLVAGWY
GFQHSNDQGTGMAADRDSTQKAIDKITSKVNNIVDKMNKQYEIIDHEFSEIETRLNMIND
KIDDQIQDIWAYNAELLVLLENQKTLDEHDANVNNLYNKVKRALGSNAVEDGKGCFDLYH
KCDNQCMETIRNGTYNRRKYQEESRIERQKIEGVKLESEGTYKILTIYSTVASSLVIAMG
FAAFLFWAMSNGSCRCNICI
>gi|401716681|gb|AFP99850.1| hemagglutinin [Influenza A virus (A/chicken/Guangdong/LY/2010(H9N2))]
MEVVSLITILLLITGSNADKICIGYQSTNSTETVDTLTENNVPVTHAKELLHTEHNGMLC
ATNLGRPLILDTCTIEGLIYGNPSCDLPLEGREWSYIVERPSAVNGVCYPGNVENLEELR
SLFSSASSYQRIQIFPDSIWNVSYSGTSKACSDSFYRSMRWLTQKNNNYPVQDAQYTNNR
GKNILFMWGINHPPTDTAQTNLYTRTDTTTSVATEDINRTFKPLIGPRPLVNGLQGRIDY
YWAVLKPGQTLRVRSNGNLIAPWYGHILLGESHGRILKTDLKSGNCVVQCQTERGGLNTT
LPFHNVSKYAFGNCPKYIGVKSLKLAVGLRNVPARSSRGLFGAIAGFIEGGWSGLVAGWY
GFQHSNDQGTGMAADRDSTQKAIDKITSKVNNIVDKMNKQYEIIDHEFSEIETRLNMIND
KIDDQIQDIWAYNAELLVLLENQKTLDEHDANVNNLYNKVKRALGSNAVEDGKGCFDLYH
KCDNQCMETIRNGTYNRRKYQEESRIERQKIEGVKLESEGTYKILTIYSTVASSLVIAMG
FAAFLFWAMSNGSCRCNICI
>gi|401716679|gb|AFP99849.1| hemagglutinin [Influenza A virus (A/chicken/Guangdong/BL/2010(H9N2))]
MEVVSLMTMLLLVTVSNADKICIGYQSTNSTETVDTLTENNVPVTHAKELLHTEHNGMLC
ATNLGHPLILDTCTIEGLIYGNPSCDLLLGGREWSYIVERPSAVNGLCYPGNVENLEELR
SLFSSASSYQRIQIFPDTIWNVSYSGTSKACSDSFYRSMRWLTQKNNAYPVQDAQYTNNR
EKSILFMWGINHPPTETVQTNLYTRTDTTTSVATEEINRTFKPLIGPRPLVNGLQGRIDY
YWSVLKPGQTLRIRSNGNLIAPWYGHILSGESHGRILKTDLKRGSCTVQCQTEKGGLNTT
LPFQNVSKYAFGNCSKYVGIKSLKLAVGLRNVPSRSSRGLFGAIAGFIEGGWSGLVAGWY
GFQHSNDQGVGMAADRDSTQKAIDKITSKVNNIVDKMNKQYEIIDHEFSEVENRLNMINN
KIDDQIQDIWAYNAELLVLLENQKTLDGHDANVNNLYNRVKRALGSNAVEDGKGCFELYH
KCDDQCMETIRNGTYNRRKYQEESKLERQRIEGVKLESEGTYKILTIYSTVASSLVIAMG
FAAFLFWAMSNGSCRCNICI
>gi|401716677|gb|AFP99848.1| hemagglutinin [Influenza A virus (A/chicken/Fujian/WS/2010(H9N2))]
MEVVSLITTLLAVTTSNADKICIGYQSTNSTETVDTLTENNVPVTHAKELLHTEHNGMLC
ATTLGQPLILDTCTIEGLIYGNPSCDLLLGGREWSYIVERPSAVNGLCYPGNVENLEELR
SLFSSASSYQRIQIFPDTIWNVSYSGTSKACSDSFYRSMRWLTQKNNAYPVQDAQYTNNQ
GKNILFMWGINHPPTDTAQTNLYTRTDTTTSVATEEINRTFKPLIGPRPLVNGLQGRIDY
YWSVLKPGQTLRIRSNGNLIAPWYGHILSGESHGRILKTDLKRGSCTVQCQTEKGGLNTT
LPFQNVSKYAFGNCSKYIGVKSLKLAVGLRNVPSRSSRGLFGAIAGFIEGGWSGLVAGWY
GFQHSNDQGVGMAADRDSTQKAIDKITSKVNNIVDKMNKQYEIIDHEFSEVETRLNMINN
KIDDQIQDIWAYNAELLVLLENQKTLDEHDANVNNLYNKVKRALGSNAMEDGKGCFELYH
KCDNQCMETIRNGTYNRRRYQEESKLERQKIEGVKLESEGTYKILTIYSTVASSLVIAMG
FAAFLFWAMSNGSCRCNICI
>gi|401716675|gb|AFP99847.1| hemagglutinin [Influenza A virus (A/chicken/Fujian/SN1/2011(H9N2))]
MEVVSLITTLLAVTTSNADKICIGYQSTNSTETVDTLTENNVPVTHAKELLHTEHNGMLC
ATNLGHPLILDTCSIEGLIYGNPSCDLLLGGREWSYIVERPSAVNGLCYPGNVENLEELR
SLFSSASSYQRIQIFPDTIWNVSYSGTSKACSDSLYRSMRWLTQKNNAYPIQDAQYTNNQ
EKNILFMWGINHPPTETVQTNLYTRTDTTTSVATEEINRTFKPLVGPRPLVNGLQGRIDY
YWSVLKPGQTLRIRSNGNLIAPWYGHILSGESHGRILKTDLKRGSCTVQCQTEKGGLNTT
LPFQNVSKYAFGNCSKYVGIKSLKLAVGLRNVPSRSSRGLFGAIAGFIEGGWSGLVAGWY
GFQHSNDQGVGMAADRDSTQKAIDKITSKVNNIVDKMNKQYEIIDHEFSEVENRLNMINN
KIDDQIQDIWAYNAELLVLLENQKTLDEHDANVNNLYNKVKRALGSNAVEDGKGCFELYH
KCDDQCMETIRNGTYNRRKYQEESKLERQKIEGVKLESEGTYKILTIYSTVASSLVIAMG
FAAFLFWAMSNGSCRCNICI
>gi|387965815|gb|AFK13891.1| hemagglutinin, partial [Influenza A virus (A/chicken/Israel/1205/2008(H9N2))]
METISLMTILLVVTTSNADKICIGHQSTNSTETVDTLTETNVPVTHAKELLHTEHNGMLC
ATNLGHPLILDTCTIEGLVYGNPSCDLLLGGREWSYIVERPSAVNGTCYPGNVENLEELR
TLFSSSSSYQRIQIFPDTIWNVTYTGTSKSCSDSFYRNMRWLTQKNGVYPVQDAQYTNNR
GKDILFVWGIHHPPTDTAQTNLYTRTDTTTSVTTENLDRTFKPLIGPRPLVNGLIGRINY
YWSVLKPGQTLRVRSNGNLIAPWFGHVLSGESHGRILKTDLNSGNCVVQCQTEKGGLNST
LPFHNISKYAFGTCPKYIGVKSLKLAIGLRNVPARSSRGLFGAIAGFIEGGWPGLVAGWY
GFQHSNDQGVGMAADRDSTQKAVDKITSKVNNIVDKMNKQYEIIDHEFSEVETRLNMINN
KIDDQIQDVWAYNAELLVLLENQKTLDEHDANVNNLYNKVKRALGSNAMEDGKGCFELYH
KCDNQCMETIRNGTYSRRKYKEESRLERQKIEGVKLESEGTYKILTIYSTVASSLVLAMG
FAAFLFWAMSNGSCRCNICI
>gi|387965813|gb|AFK13890.1| hemagglutinin, partial [Influenza A virus (A/chicken/Israel/1164/2011(H9N2))]
MEITSLMTILLVITTSSADKICIGHQSTNSTETVDTLTETNVPVTHAKELLHTEHNGMLC
ATNLGRPLILDTCTIEGLVYGNPSCDLLLGGREWSYIVERPSAVNGTCYPGNVENLEELR
TLFSSSSSYQRIQMFPDTIWNVTYTGTSKSCSDSFYRNMRWLTQKNGVYPVQDAQYTNNR
GKDILFVWGIHHPPTDTAQTNLYTRTDTTTSVTTENLDRTFKPLIGPRPLVNGLIGRINY
YWSVLKPGQTLRVRSNGNLIAPWFGHVLSGESHGRILKTDLNSGNCVVQCQTEKGGLNST
LPFHNISKYAFGTCPKYIRAKSLKLAIGLRNVPARSSRGLFGAIAGFIEGGWPGLVAGWY
GFQHSNDQGVGMAADRDSTQKAVDKITSKVNNIVDKMNKQYEIIDHEFSEVETRLNMINN
KIDDQIQDVWAYNAELLVLLENQKTLDEHDANVNNLYNKVKRALGSNAIEDGKGCFELYH
KCDNQCMETIRNGTYNRIKYKEESRLERQRIEGVKLESEGTYKILTIYSTVASSLVLAMG
FAAFLFWAMSNGSCRCNICI
>gi|387965811|gb|AFK13889.1| hemagglutinin, partial [Influenza A virus (A/chicken/Israel/1163/2011(H9N2))]
MEAISLMTILLVVTTSNADKICIGHQSTNSTETVDTLTETNVPVTQAKELLHTEHNGMLC
ATNLGRPLILDTCTIEGLIYGNPSCDMLLGGREWSYIVERPSAVNGTCYPGNVENLEELR
TLFSSSSSYQRIQLFPDSIWNVTYTGTSKSCSDSFYRNMRWLTQKNGVYPVQDAQYINNR
GKDILFVWGIHHPPTDTAQTNLYTRTDTTTSVTTENLDRTFKPLIGPRPLVNGLIGRINY
YWSVLKPGQTLRVRSNGNLIAPWFGHVLSGESHGRILRTDLSSGNCVVQCQTEKGGLNST
LPFHNISKYAFGTCPKYIGVKSLKLAIGLRNVHARSSRGLFGAIAGFIEGGWPGLVAGWY
GFQHSNDQGVGMAADRVSTQKAVDKITSKVNNIVDKMNKQYEIIDHEFSEVESRLNMINN
KIDDQIQDIWAYNAELLVLLENQKTLDEHDANVNNLYNKVKRALGSNAMEDGKGCFELYH
KCDDQCMETIRNGTYNRRKYTEESRLERQKIEGVKLETEGTYKILSIYSTVASSLVLAMG
FAAFLFWAMSNGSCRCNICI
>gi|387965809|gb|AFK13888.1| hemagglutinin, partial [Influenza A virus (A/chicken/Israel/1115/2011(H9N2))]
MEIISLMTILLVVTTSNADKICIGHQSTNSTETVDTLTETNVPVTQAKELLHTEHNGMLC
ATNLGRPLILDTCTIEGLIYGNPSCDMLLGGREWSYIVERPSAVNGTCYPGNVENLEELR
TLFSSSSSYQRIQLFPDSIWNVTYTGTSKSCSDSFYRNMRWLTQKNGVYPVQDAQYINNR
GKDILFVWGIHHPPTDTAQTNLYTRTDTTTSVTTENLDRTFKPLIGPRPLVNGLIGRINY
YWSVLKPGQTLRVRSNGNLIAPWFGHVLSGESHGRILRTDLSSGNCVVQCQTEKGGLNST
LPFHNISKYAFGTCPKYIGVKSLKLAIGLRNVHARSSRGLFGAIAGFIEGGWPGLVAGWY
GFQHSNDQGVGMAADRVSTQKAVDKITSKVNNIVDKMNKQYEIIDHEFSEVESRLNMINN
KIDDQIQDIWAYNAELLVLLENQKTLDEHDANVNNLYNKVKRALGSNAMEDGKGCFELYH
KCDDQCMETIRNGTYNRRKYTDESRLERQKIEGVKLETEGTYKILSIYSTVASSLVLAMG
FAAFLFWAMSNGSCRCNICI
>gi|387965807|gb|AFK13887.1| hemagglutinin, partial [Influenza A virus (A/chicken/Israel/1089/2011(H9N2))]
MEIISLMTILLVVTTSNADKICIGHQSTNSTETVDTLTETNVPVTQAKELLHTEHNGMLC
ATNLGRPLILDTCTIEGLIYGNPSCDMLLGGREWSYIVERPSAVNGTCYPGNVENLEELR
TLFSSSSSYQRIQLFPDSIWNVTYTGTSKSCSDSFYRNMRWLTQKNGVYPVQDAQYINNR
GKDILFVWGIHHPPTDTAQTNLYTRTDTTTSVTTENLDRTFKPLIGPRPLVNGLIGRINY
YWSVLKPGQTLRVRSNGNLIAPWFGHVLSGESHGRILRTDLSSGNCVVQCQTEKGGLNST
LPFHNISKYAFGTCPKYIGVKSLKLAIGLRNVHARSSRGLFGAIAGFIEGGWPGLVAGWY
GFQHSNDQGVGMAADRVSTQKAVDKITSKVNNIVDKMNKQYEIIDHEFSEVESRLNMINN
KIDDQIQDIWAYNAELLVLLENQKTLDEHDANVNNLYNKVKRALGSNAMEDGKGCFELYH
KCDDQCMETIRNGTYNRRKYTEESRLERQKIEGVKLETEGTYKILSIYSTVASSLVLAMG
FAAFLFWAMSNGSCRCNICI
>gi|387965805|gb|AFK13886.1| hemagglutinin, partial [Influenza A virus (A/chicken/Israel/58/2012(H9N2))]
MEIISLMTVLLVVTTSNADKICIGHQSTNSTETVDTLTENNVPVTHAKELLHTEHNGMLC
ATNLGNPLILDTCTIEGLIYGNPSCDMLLGGREWSYIVERPSAVNGTCYPGNVENLEELR
TLFSSSSSYQRIQIFPDTIWNVTHTGTSKSCSDSFYRNMRWLTQKNGAYPVQDAQFTNNR
GKDILFVWGIHHPPTDTAQTNLYTRTDTTTSVTTENLDRTFKPLIGPRPLVNGLIGRINY
YWSVLKPGQTLRVRSNGNLIAPWFGHVLSGESHGRILKTDLNSGNCVVQCQTEKGGLNST
LPFHNISKYAFGNCPKYIGVKSLKLAIGLRNVPARSSRGLFGAIAGFIEGGWPGLVAGWY
GFQHSNDQGVGIAADRDSTQKAVDKITSKVNNIVDKMNKQYEIIDHEFSEVETRLNMINN
KIDDQIQDVWAYNAELLVLLENQKTLDEHDANVNNLYNKVKRALGSNAMEDGKGCFELYH
KCDDQCMETIRNGTYNRRKYKEESRLERQKIEGVKLESEGIYKILSIYSTVASSLVLAMG
FAAFLFWAMSNGSCRCNICI
>gi|387965803|gb|AFK13885.1| hemagglutinin, partial [Influenza A virus (A/chicken/Israel/51/2012(H9N2))]
MEIISLMTILLVVTTSNADKICIGHQSTNSTETVDTLTETNVPVTQAKELLHTEHNGMLC
ATNLGRPLILDTCTIEGLIYGNPSCDMLLGGREWSYIVERPSAVNGTCYPGNVENLEELR
TLFSSSSSYQRIQLFPDSIWNVTYTGTSKSCSDSFYRNMRWLTQKNGVYPVQDAQYINNR
GKDILFVWGIHHPPTDTAQTNLYTRTDTTTSVTTENLDRTFKPLIGPRPLVNGLIGRINY
YWSVLKPGQTLRVRSNGNLIAPWFGHVLSGESHGRILRTDLSSGNCVVQCQTEKGGLNST
LPFHNISKYAFGTCPKYIGVKSLKLAIGLRNVHARSSRGLFGAIAGFIEGGWPGLVAGWY
GFQHSNDQGVGMAADRVS
>gi|387965801|gb|AFK13884.1| hemagglutinin, partial [Influenza A virus (A/chicken/Israel/50/2012(H9N2))]
MEIISLMTVLLVVTTSNADKICIGHQSTNSTETVDTLTENNVPVTHAKELLHTEHNGMLC
ATNLGNPLILDTCTIEGLIYGNPSCDMLLGGREWSYIVERPSAVNGTCYPGNVENLEELR
TLFSSSSSYQRIQIFPDTIWNVTHTGTSKSCSDSFYRNMRWLTQKNGAYPVQDAQFTNNR
GKDILFVWGIHHPPTDTAQTNLYTRTDTTTSVTTENLDRTFKPLIGPRPLVNGQIGRINY
YWSVLKPGQTLRVRSNGNLIAPWFGHVLSGESHGRILKTDLNSGNCVVQCQTEKGGLNST
LPFHNISKYAFGNCPKYIGVKSLKLAIGLRNVPARSSRGLFGAIAGFIEGGWPGLVAGWY
GFQHSNDQGVGIAADRDSTQKAVDKITSKVNNIVDKMNKQYEIIDHEFSEVETRLNMINN
KIDDQIQDVWAYNAELLVILENQKTLDEHDANVNNLYNKVKRALGSNAMEDGKGCFELYH
KCDDQCMETIRNGTYNRRKYKEESRLERQKIEGVKLESEGIYKILSIYSTVASSLVLAMG
FAAFLFWAMSNGSCRCNICI
>gi|387965799|gb|AFK13883.1| hemagglutinin, partial [Influenza A virus (A/chicken/Israel/46/2012(H9N2))]
MEPISLMTILLVVTTSNADKICIGHQSTNSTETVDTLTETNVPVTQAKELLHTEHNGMLC
ATNLGRPLILDTCTIEGLIYGNPSCDMLLGGREWSYIVERPSAVNGTCYPGNVENLEELR
TLFSSSSSYQRIQLFPDSIWNVTYTGTSKSCSDSFYRNMRWLTQKNGVYPVQDAQYINNR
GKDILFVWGIHHPPTDTAQTNLYTRTDTTTSVTTENLDRTFKPLIGPRPLVNGLIGRINY
YWSVLKPGQTLRVRSNGNLIAPWFGHVLSGESHGRILRIDLSSGNCVVQCQTEKGGLNST
LPFHNISKYAFGTCPKYIGVKSLKLAIGLRNVHARSSRGLFGAIAGFIEGGWPGLVAGWY
GFQHSNDQGVGMAADRVSTQKAVDKITSKVNNIVDKMNKQYEIIDHEFSEVESRLNMINN
KIDDQIQDIWAYNAELLVLLENQKTLDEHDANVNNLYNKVKRALGSNAMEDGKGCFELYH
KCDDQCMETIRNGTYNRRKYTEESRLERQKIEGVKLETEGTYKILSIYSTVASSLVLAMG
FAAFLFWAMSNGSCRCNICI
>gi|387965797|gb|AFK13882.1| hemagglutinin, partial [Influenza A virus (A/chicken/Israel/11/2012(H9N2))]
METISLMTILLVVTTSNADKICIGHQSTNSTETVDTLTETNVPVTQAKELLHTEHNGMLC
ATNLGRPLILDTCTIEGLIYGNPSCDMLLGGREWSYIVERPSAVNGTCYPGSVENLEELR
TLFSSSSSYQRIQLFPDSIWNVTYTGTSKSCSDSFYRNMRWLTQKNGVYPVQDAQYINNR
GKDILFVWGIHHPPTDTAQTNLYTRTDTTTSVTTENLDRTFKPLIGPRPLVNGLIGRINY
YWSVLKPGQTLRVRSNGNLIAPWFGHVLSGESHGRILRTDLSSGNCVVQCQTEKGGLNST
LPFHNISKYAFGTCPKYIGVKSLKLAIGLRNVHARSSRGLFGAIAGFIEGGWPGLVAGWY
GFQHSNDQGVGMAADRVSTQKAVDKITSKVNNIVDKMNKQYEIIDHEFSEVESRLNMINN
KIDDQIQDIWAYNAELLVLLENQKTLDEHDANVNNLYNKVKRALGSNAMEDGKGCFELYH
KCDDQCMETIRNGTYNRRKYTEESRLERQKIEGVKLETEGTYKILSIYSTVASSLVLAMG
FAAFLFWAMSNGSCRCNICI
>gi|387965795|gb|AFK13881.1| hemagglutinin, partial [Influenza A virus (A/chicken/Israel/3/2012(H9N2))]
MEIISLMTVLLVVTTSNADKICIGHQSTNSTETVDTLTENNVPVTHAKELLHTEHNGMLC
ATNLGNPLILDTCTIEGLIYGNPSCDMLLGGREWSYIVERPSAVNGTCYPGNVENLEELR
TLFSSSSSYQRIQIFPDTIWNVTHTGTSKSCSDSFYRNMRWLTQKNGAYPVQDAQFTNNR
GKDILFVWGIHHPPTDTAQTNLYTRTDTTTSVTTENLDRTFKPLIGPRPLVNGQIGRINY
YWSVLKPGQTLRVRSNGNLIAPWFGHVLSGESHGRILKTGLNSGNCVVQCQTEKGGLNST
LPFHNISKYAFGNCPKYIGVKSLKLAIGLRNVPARSSRGLFGAIAGFIEGGWPGLVAGWY
GFQHSNDQGVGIAADRDSTQKAVDKITSKVNNIVDKMNKQYEIIDHEFSEVETRLNMINN
KIDDQIQDVWAYNAELLVLLENQKTLDEHDANVNNLYNKVKRALGSNAMEDGKGCFELYH
KCDDQCMETIRNGTYNRRKYKEESRLERQKIEGVKLESEGIYKILSIYSTVASSLVLAMG
FAAFLFWAMSNGSCRCNICI
>gi|374719175|gb|AEZ67272.1| hemagglutinin [Influenza A virus (A/chicken/Israel/32/2009(H9N2))]
MGIISLMTILLVVTTSNADKICIGHQSTNSTETVDTLTETNVPVTHAKELLHTEHNGMLC
ATNLGHPLILDTCTIEGLVYGNPSCDLLLGGREWSYIVERPSAVNGTCYPGNVENLEELR
TLFSSSSSYQRIQIFPDTIWNVTYTGTSKSCSDSFYRNMRWLTQKNGVYPAQDAQYTNNR
GKDILFVWGIHHPPTDTAQTNLYTRTDTTTSVTTENLDRTFKPLIGPRPLVNGLIGRINY
YWSVLKPGQTLRVRSNGNLIAPWFGHVLSGESHGRILKTDLKSGNCVVQCQTEKGGLNST
LPFHNISKYAFGTCPKYIGVKSLKLAIGLRNVPARSSRGLFGAIAGFIEGGWPGLVAGWY
GFQHTNDQGVGMAADRDSTQKAVDKITSKVNNIVDKMNKQYEIIDHEFSEVETRLNMINN
KIDDQIQDVWAYNAELLVLLENQKTLDEHDANVNNLYNKVKRALGSNAMEDGKGCFELYH
KCDNQCMETIRNGTYNRRKYREESRLERQKIEGVKLESEGTYKILTIYSTVASSLVLAMG
FAAFLFWAMSNESCRCNICI
>gi|374719135|gb|AEZ67249.1| hemagglutinin [Influenza A virus (A/chicken/Israel/1067/2010(H9N2))]
MEIISLMTVLLVVTTSNADKICIGHQSTNSTETVDTLTENNVPVTHAKELLHTEHNGMLC
ATNLGNPLILDTCTIEGLIYGNPSCDMLLGGREWSYIVERPSAVNGTCYPGNVENLEELR
TLFSSSSSYQRIQIFPDTIWNVTHTGTSKSCSDSFYRNMRWLTQKNGAYPVQDAQFTNNR
GKDILFVWGIHHPPTDTAQTNLYTRTDTTTSVTTENLDRTFKPLIGPRPLVNGLIGRINY
YWSVLKPGQTLRVRSNGNLIAPWFGHVLSGESHGRILKTDLNSGNCVVQCQTEKGGLNST
LPFHNISKYAFGNCPKYIGVKSLKLAIGLRNVPARSSRGLFGAIAGFIEGGWPGLVAGWY
GFQHSNDQGVGIAADRDSTQKAVDKITSKVNNIVDKMNKQYEIIDHEFSEVETRLNMINN
KIDDQIQDVWAYNAELLVLLENQKTLDEHDANVNNLYNKVKRALGSNAMEDGKGCFELYH
KCDDQCMETIRNGTYNRRKYKEESRLERQKIEGVKLESEGIYKILSIYSTVASSLVLAMG
FAAFLFWAMSNGSCRCNICL
>gi|374719116|gb|AEZ67238.1| hemagglutinin [Influenza A virus (A/chicken/Israel/1167/2010(H9N2))]
METISLMTILLVITTSNADKICIGHQSTNSTETVDTLTETNVPVTHAKELLHTEHNGMLC
ATNLGRPLILDTCTIEGLVYGNPSCDLLLGGREWSYIVERPSAVNGTCYPGNVENLEELR
TLFSSSSSYQRIQMFPDTIWNVTYTGTSKSCSDSFYRNMRWLTQKNGVYPVQDAQYTNNR
GKDILFVWGIHHPPTDTAQTNLYTRTDTTTSVTTENLDRTFKPLIGPRPLVNGLIGRINY
YWSVLKPGQTLRVRSNGNLIAPWFGHVLSGESHGRILKTDLNSGNCVVQCQTEKGGLNST
LPFHNISKYAFGTCPKYIGVKSLKLAIGLRNVPARSSRGLFGAIAGFIEGGWPGLVAGWY
GFQHSNDQGVGMAADRDSTQKAVDKITSKVNNIVDKMNKQYEIIDHEFSEVETRLNMINN
KIDDQIQDVWAYNAELLVLLENQKTLDEHDANVNNLYNKVKRALGSNAIEDGKGCFELYH
KCDNQCMETIRNGTYNRRKYKEESRLERQRIEGVKLESEGTYKILTIYSTVASSLVLAMG
FAAFLFWAMSNGSCRCNICI
>gi|374719097|gb|AEZ67227.1| hemagglutinin [Influenza A virus (A/chicken/Israel/1184/2010(H9N2))]
METISLMTILLVITTSNADKICIGHQSTNSTETVDTLTETNVPVTHAKELLHTEHNGMLC
ATNLGRPLILDTCTIEGLVYGNPSCDLLLGGREWSYIVERPSAVNGTCYPGNVENLEELR
TLFSSSSSYQRIQMFPDTIWNVTYTGTSKSCSDSFYRNMRWLTQKNGVYPVQDAQYTNNR
GKDILFVWGIHHPPTDTAQTNLYTRTDTTTSVTTENLDRTFKPLIGPRPLVNGLIGRINY
YWSVLKPGQTLRVRSNGNLIAPWFGHVLSGESHGRILKTDLNSGNCVVQCQTEKGGLNST
LPFHNISKYAFGTCPKYIGVKSLKLAIGLRNVPARSSRGLFGAIAGFIEGGWPGLVAGWY
GFQHSNDQGVGMAADRDSTQKAVDKITSKVNNIVDKMNKQYEIIDHEFSEVETRLNMINN
KIDDQIQDVWAYNAELLVLLENQKTLDEHDANVNNLYNKVKRALGSNAIEDGKGCFELYH
KCDNQCMETIRNGTYNRRKYKEESRLERQRIEGVKLESEGTYKILTIYSTVASSLVLAMG
FAAFLFWAMSNGSCRCNICI
>gi|374719080|gb|AEZ67217.1| hemagglutinin [Influenza A virus (A/chicken/Israel/1293/2010(H9N2))]
METISLMTILLVITTSNADKICIGHQSTNSTETVDTLTETNVPVTHAKELLHTEHNGMLC
ATNLGRPLILDTCTIEGLVYGNPSCDLLLGGREWSYIVERPSAVNGTCYPGNVENLEELR
TLFSSSSSYQRIQMFPDTIWNVTYTGTSKSCSDSFYRNMRWLTQKNGVYPVQDAQYTNNR
GKDILFVWGIHHPPTDTAQTNLYTRTDTTTSVTTENLDRTFKPLIGPRPLVNGLIGRINY
YWSVLKPGQTLRVRSNGNLIAPWFGHVLSGESHGRILKTDLNSGNCVVQCQTEKGGLNST
LPFHNISKYAFGTCPKYIGVKSLKLAIGLRNVPARSSRGLFGAIAGFIEGGWPGLVAGWY
GFQHSNDQGVGMAADRDSTQKAVDKITSKVNNIVDKMNKQYEIIDHEFSEVETRLNMINN
KIDDQIQDVWAYNAELLVLLENQKTLDEHDANVNNLYNKVKRALGSNAIEDGKGCFELYH
KCDNQCMETIRNGTYNRRKYKEESRLERQRIEGVKLESEGTYKILTIYSTVASSLVLAMG
FAAFLFWAMSNGSCRCNICI
>gi|374719060|gb|AEZ67206.1| hemagglutinin [Influenza A virus (A/chicken/Israel/1302/2010(H9N2))]
MEIISLMTVLLVVTTSNADKICIGHQSTNSTETVDTLTENNIPVTHAKELLHTEHNGMLC
ATNLGNPLILDTCTIEGLIYGNPSCDMLLGGREWSYIVERPSAVNGTCYPGNVENLEELR
TLFSSSSSYQRIQIFPDTIWNVTHTGTSKSCSDSFYRNMRWLTQKNGAYPVQDAQFTNNR
GKDILFVWGIHHPPTDTAQTNLYTRTDTTTSVTTENLDRTFKPLIGPRPLVNGLIGRINY
YWSVLKPGQTLRVRSNGNLIAPWFGHVLSGESHGRILKTDLNSGNCVVQCQTEKGGLNST
LPFHNISKYAFGNCPKYIGVKSLKLAIGLRNVPARSSRGLFGAIAGFIEGGWPGLVAGWY
GFQHSNDQGVGMAADRDSTQKAVDKITSKVNNIVDKMNKQYEIIDHEFSEVETRLNMINN
KIDDQIQDVWAYNAELLVLLENQKTLDEHDANVNNLYNKVKRALGSNAMEDGKGCFELYH
KCDDQCMETIRNGTYNRRKYKEESRLERQKIEGVKLESEGIYKILSIYSTVASSLVLAMG
FAAFLFWAMSNGSCRCNICI
>gi|371946135|gb|AEX63609.1| hemagglutinin, partial [Influenza A virus (A/chicken/Israel/1256/2008(H9N2))]
METISLMTILLVVTTSNADKICIGHQSTNSTETVDTLTETNVPVTHAKELLHTEHNGMLC
ATNLGHPLILDTCTIEGLVYGNPSCDLLLGGREWSYIVERPSAVNGTCYPGNVENLEELR
TLFSSSSSYQRIQIFPDTIWNVTYTGTSKSCSDSFYRNMRWLTQKNGVYPVQDAQYTNNR
GKDILFVWGIHHPPTDTAQTNLYTRTDTTTSVTTENLDRTFKPLIGPRPLVNGLIGRINY
YWSVLKPGQTLRIRSNGNLIAPWFGHVLSGESHGRILKTDLNSGNCVVQCQTEKGGLNST
LPFHNISKYAFGTCPKYIGVKSLKLAIGLRNVPARSSRGLFGA
>gi|371946131|gb|AEX63607.1| hemagglutinin, partial [Influenza A virus (A/chicken/Israel/1195/2008(H9N2))]
METISLMTILLVVTTSNADKICIGHQSTNSTETVDTLTETNVPVTHAKELLHTEHNGMLC
ATNLGHPLILDTCTIEGLVYGNPSCDLLLGGREWSYIVERPSAVNGTCYPGNVENLEELR
TLFSSSSSYQRIQIFPDTIWNVTYTGTSKSCSDSFYRNMRWLTQKNGVYPAQDAQYTNNR
GKDILFVWGIHHPPTDTAQTNLYTRTDTTTSVTTENLDRTFKPLIGPRPLVNGLIGRINY
YWSVLKPGQTLRVRSNGNLIAPWFGHVLSGESHGRILKTDLNSGNCVVQCQTEKGGLNST
LPFHNISKYAFGTCPKYIGVKSLKLAIGLRNVPARSSRGLFGAI
>gi|371946129|gb|AEX63606.1| hemagglutinin, partial [Influenza A virus (A/chicken/Israel/1018/2008(H9N2))]
METISLMTILLVVTTSNADKICIGHQSTNSTETVDTLTETNVPVTHAKELLHTEHNGMLC
ATNLGHPLILDTCTIEGLVYGNPSCDLLLGGREWSYIVERPSAVNGTCYPGNVENLEELR
TLFSSSSSYQRIQIFPDTIWNVTYTGTSKSCSDSFYRNMRWLTQKNGVYPVQDAQYTNNR
GKDILFVWGIHHPPTDTAQTNLYTRTDTTTSVTTENLDRTFKPLIGPRPLVNGLIGRINY
YWSVLKPGQTLRVRSNGNLIAPWFGHVLSGESHGRILKTDLNSGNCVVQCQTEKGGLNST
LPFHNISKYAFGTCPKYIGVKSLKLAIGLRNVL
>gi|371946127|gb|AEX63605.1| hemagglutinin, partial [Influenza A virus (A/chicken/Israel/884/2008(H9N2))]
METISLMTILLVVTTSNADKICIGHQSTNSTETVDTLTETNVPVTHAKELLHTEHNGMLC
ATNLGHPLILDTCTIEGLVYGNPSCDLLLGGREWSYIVERPSAVNGTCYPGNVENLEELR
TLFSSSSSYQRIQIFPDTIWNVTYTGTSKSCSDSFYRNMRWLTQKNGVYPVQDAQYTNNR
GKDILFVWGIHHPPTDTAQTNLYTRTDTITSVTTENLDRTFKPLIGPRPLVNGLIGRINY
YWSVLKPGQTLRVRSNGNLIAPWFGHVLSGESHGRILKTDLNSGNCVVQCQTEKGGLNST
LPFHNISKYAFGICPKYIGVKSLKLAIGLRNVPARSSRGLF
>gi|371946125|gb|AEX63604.1| hemagglutinin, partial [Influenza A virus (A/chicken/Israel/794/2009(H9N2))]
MEIISLMTILLVVTTSNADKICIGHQSTNSTETVDTLTETNVPVTHAKELLHTEHNGVLC
ATNLGNPLILDTCTIEGLIYGNPSCDMLLGGREWSYIVERPSAVNGTCYPGNVENLEELR
TLFSSSSSYQRIQIFPDTIWNVTYTGTSKSCSDSFYRNMRWLTQKNGGYPIQDAQYTNNR
GKDILFVWGIHHPPTDTAQTNLYTRTDTITSVTTENLDRTFKPLIGPRPLVNGLIGRINY
YWSVLKPGQTLRVRSNGNLIAPWFGHVLSGESHGRILKTDLNSGNCVVQCQTEKGGLNST
LPFHNISKYAFGDCPKYIGVKSLKLAIGLRNVPARCSRGL
>gi|371946121|gb|AEX63602.1| hemagglutinin, partial [Influenza A virus (A/chicken/Israel/760/2008(H9N2))]
METISLMTILLVVTTSNADKICIGHQSTNSTETVDTLTETNVPVTHAKELLHTEHNGMLC
ATNLGHPLILDTCTIEGLVYGNPSCDLLLGGREWSYIVERPSAVNGTCYPGNVENLEELR
TLFSSSSSYQRIQIFPDTIWNVTYTGTSKSCSDSFYRNMRWLTQKNGVYPVQDAQYTNNR
GKDILFVWGIHHPPTDTAQTNLYTRTDTITSVTTENLDRTFKPLIGPRPLVNGLIGRINY
YWSVLKPGQTLRVRSNGNLIAPWFGHVLSGESHGRILKTDLNSGNCVVQCQTEKGGLNST
LPFHNISKYAFGTCPKYIGVKSLKLAIGLRNVPARSSRGLF
>gi|371946117|gb|AEX63600.1| hemagglutinin, partial [Influenza A virus (A/chicken/Israel/742/2009(H9N2))]
MEIISLMTVLLVVTTSNADKICIGHQSTNSTETVDTLTENNVPVTHAKELLHTEHNGMLC
ATNLGNPLILDTCTIEGLIYGNPSCDMLLGGREWSYIVERPSAVNGTCYPGNVENLEELR
TLFSSSSSYQRIQIFPDTIWNVTHTGTSKSCSDSFYRNMRWLTQKNGAYPVQDAQFTNNR
GKDILFVWGIHHPPTDTAQTNLYTRTDTTTSVTTENLDRTFKPLIGPRPLVNGLIGRINY
YWSVLKPGQTLRVRSNGNLIAPWFGHVLSGESHGRILKTDLNSGNCVVQCQTEKGGLNST
LPFHNISKYAFGNCPKYIGVKSLKLAIGLRNVPARSSRGLFGAI
>gi|371946115|gb|AEX63599.1| hemagglutinin, partial [Influenza A virus (A/chicken/Israel/724/2009(H9N2))]
MGIISLMTVLLVVTTSNADKICIGHQSTNSTETVDTLTENNVPVTHAKELLHTEHNGMLC
ATNLGNPLILDTCTIEGLIYGNPSCDMLLGGREWSYIVERPSAVNGTCYPGNVENLEELR
TLFSSSSSYQRVQIFPDTIWNVTHTGTSKSCSDSFYRNMRWLTQKNGAYPVQDAQFTNNR
GKDILFVWGIHHPPTDTAQTNLYTRTDTTTSVTTENLDRTFKPLIGPRPLVNGLIGRINY
YWSVLKPGQTLRVRSNGNLIAPWFGHVLSGESHGRILKTDLNSGNCVVQCQTEKGGLNST
LPFHNISKYAFGNCPKYIGVKSLKLAIGLRNVPASASRGLF
>gi|371946113|gb|AEX63598.1| hemagglutinin, partial [Influenza A virus (A/chicken/Israel/712/2009(H9N2))]
MEIISLMTILLVVTTSNADKICIGHQSTNSTETVDTLTETNVPVTHAKELLHTEHNGMLC
ATNLGHPLILDTCTIEGLVYGNPSCDLLLGGREWSYIVERPSAVNGTCYPGNVENLEELR
TLFSSSSSYQRIQIFPDTIWNVTYTGTSKSCSNSFYRNMRWLTQKNGVYPVQDAQYTNNR
GKDILFVWGIHHPPTDTAQTNLYTRTDTTTSVTTENLDRTFKPLIGPRPLVNGLIGRINY
YWSVLKPGQTLRVRSNGNLIAPWFGHVLSGESHGRILKTDLNSGNCVVQCQTEKGGLNST
LPFHNISKYAFGTCPKYIGVKSLKLAIGLRNVPASASKGLF
>gi|371946111|gb|AEX63597.1| hemagglutinin, partial [Influenza A virus (A/chicken/Israel/663/2009(H9N2))]
MEIISLMTILLVVTTSNADKICIGHQSTNSTETVDTLTETNVPVTHAKELLHTEHNGVLC
ATNLGNPLILDTCTIEGLIYGNPSCDMLLGGREWSYIVERPSAVNGTCYPGNVENLEELR
TLFSSSSSYQRIQIFPDTIWNVTYTGTSKSCSDSFYRNMRWLTQKNGGYPIQDAQYTNNR
GKDILFVWGIHHPPTDTAQTNLYTRTDTTTSVTTENLDRTFKPLIGPRPLVNGLIGRINY
YWSVLKPGQTLRVRSNGNLIAPWFGHVLSGESHGRILKTDLNSGNCVVQCQTEKGGLNST
LPFHNISKYAFGDCPKYIGVKSLKLAIGLRNVPASASRGLFG
>gi|371946107|gb|AEX63595.1| hemagglutinin, partial [Influenza A virus (A/chicken/Israel/43/2009(H9N2))]
METISLMTILLVVTTSNADKICIGHQSTNSTETVDTLTETNVPVTHAKELLHTEHNGMLC
ATNLGHPLILDTCTIEGLVYGNPSCDLLLGGREWSYIVERPSAVNGTCYPGNVENLEELR
TLFSSSSSYQRIQIFPDTIWNVTYTGTSKSCSDSFYRNMRWLTQKNGVYPVQDAQYTNNR
GKDILFVWGIHHPPTDTAQTNLYTRTDTTTSVTTENLDRTFKPLIGPRPLVNGLIGRISY
YWSVLKPGQTLRVRSNGNLIAPWFGHVLSGESHGRILKTDLNSGNCVVQCQTEKGGLNST
LPFHNISKYAFGTCPKYIGAKSLKLAIGLRNV
>gi|371946105|gb|AEX63594.1| hemagglutinin, partial [Influenza A virus (A/chicken/Israel/9/2009(H9N2))]
MEIISLMTILLVVTTSNADKICIGHQSTNSTETVDTLTETNVPVTHAKELLHTEHNGMLC
ATNLGHPLILDTCTIEGLVYGNPSCDLLLGGREWSYIVERPSAVNGTCYPGNVENLEELR
TLFSSSSSYKRIQIFPDTIWNVTYTGTSKSCSNSFYRNMRWLTQKNGVYPVQDAQYTNNL
GKDILFVWGIHHPPTDTAQTNLYTRTDTTTSVTTENLDRTFKPLIGPRPLVNGLIGRINY
YWSVLKPGQTLRVRSNGNLIAPWFGHVLSGESHGRILKTDLNSGNCVVQCQTEKGGLNST
LPFHNISKYAFGTCPKYIGVKSLKLAIGLRNVPARSSRGLF
>gi|479285813|gb|AGJ73532.1| hemagglutinin [Influenza A virus (A/chicken/Henan/ZK2/2012(H9N2))]
METASLMTILLVVTVSNADKICIGYQSTNSTETVDTLTENNVPVTHAKELLHTEHNGMLC
ATSLGHPLILDTCTIEGLIYGNPSCDLLLGGREWSYIVERPSAVNGLCYPGNIENLEELR
SLFSSARSYKRIQIFPDTIWNVSYSGTSKACSDSFYRSMRWLTQKDNAYPIQDAQYTNNQ
EKNILFMWGINHPPTDTAQTNLYTRTDTTTSVATEEINRTFKPLIGPRPLVNGLMGRINY
YWSVLKPGQTLRIKSNGNLIAPWYGHILSGESHGRILKTDLKRGSCTVQCQTEKGGLNTT
LPFQNVSKYAFGNCSKYIGIKSLKLAVCLRNVPSRSSRGLFGAIAGFIEGGWSGLVAGWY
GFQHSNDQGVGTAADRDSTQKAIDKTTSKVNNIVDKMNKQYEIIDHEFSEVETRLNMINN
KIDDQIQDIWAYNAELLVLLGNQKTLDEHDANVNNLYNKVKRALGSNAVEDGKGCFELYH
KCDDQCMETIRNGTYNRRKYQEESKLERQKIEGVKLESEGTYKILTIYSTVASSLVIAMG
FAAFLFWAMSNGSCRCNICI
>gi|479285811|gb|AGJ73531.1| hemagglutinin [Influenza A virus (A/chicken/Henan/ZK1/2011(H9N2))]
MKALSLITILLVVTVSNADKICIGYQSTNSTETVDTLTENNVPVTHAKELLHTEHNGMLC
ATNLGRPLILDTCTIEGLIYGNPSCDLLLGGREWSYIVERPSAVNGMCYPGNVENLEELR
SLFSSASSYQRIQIFPDTIWNVSYNGTSKACSDSFYRSMRWLTQKNNAYPIQDAQYTNNR
GKSILFMWGINHPPTDTVQTNLYTRTDTTTSVATEDINRTFKPLIGPRPLVNGQQGRIDY
YWSVLKPGQTLRVRSNGNLIAPWYGHVLSGESHGRILKTDLKSGNCVVQCQTERGGLNTT
LPFHNVSKYAFGNCPKYVGVKSLKLAVGLRNVPARLSRGLFGAIAGFIEGGWSGLVAGWY
GFQHSNDQGVGMAADRESTQKAIDKITSKVNNIVDKMNKQYEIIDHEFSEVEARLNMINN
KIDDQIQDIWAYNAELLVLLENQKTLDEHDANVNNLYNKVKRALGSNAMEDGKGCFELYH
KCDDQCMETIRNGTYNRRKYKEESRLERQKIEGVKLESEGTYKILTIYSTVASSLVVAMG
FAAFLFWAMSNGSCRCNICI
>gi|479285809|gb|AGJ73530.1| hemagglutinin [Influenza A virus (A/chicken/Henan/XC2/2010(H9N2))]
MKALSLITILLVVTVSNADKICIGYQSTNSTETVDTLTENNVPVTHAKELLHTEHNGMLC
ATNLGRPLILDTCTIEGLIYGNPSCDLLLGGREWSYIVERPSAVNGMCYPGNVENLEELR
SLFSSASSYQRIQIFPDTIWNVSYNGTSKACSDSFYRSMRWLTQKNNAYPIQDAQYTNNR
GKSILFMWGINHPPTDTVQTNLYTRTDTTTSVATEDINRTFKPLIGPRPLVNGQQGRIDY
YWSVLKPGQTLRVRSNGNLIAPWYGHVLSGESHGRILKTDLKSGNCVVQCQTERGGLNTT
LPFHNVSKYAFGNCPKYVGVKSLKLAVGLRNVPARLSRGLFGAIAGFIEGGWSGLVAGWY
GFQHSNDQGVGMAADRESTQKAIDKITSKVNNIVDKMNKQYEIIDHEFSEVEARLNMIND
KIDDQIQDIWAYNAELLVLLENQKTLDEHDANVNNLYNKVKRALGSNAMEDGKGCFELYH
KCDDQCMETIRNGTYNRRKYKEESRLERQKIEGVKLESEGTYKILTIYSTVASSLVVAMG
FAAFLFWAMSNGSCRCNICI
>gi|479285807|gb|AGJ73529.1| hemagglutinin [Influenza A virus (A/chicken/Henan/XC1/2010(H9N2))]
MKALSLITILLVVTVSNADKICIGYQSTNSTETVDTLTENNVPVTHAKELLHTEHNGMLC
ATNLGRPLILDTCTIGGLIYGNPSCDLLLGGREWSYIVERPSAVNGMCYPGNVENLEELR
SLFSSASSYQRIQIFPDTIWNVSYNGTSKACSDSFYRSMRWLTQKNNAYPIQDAQYTNNR
GKSILFMWGINHPPTDTVQTNLYTRTDTTTSVATEDINRTFKPLIGPRPLVNGQQGRIDY
YWSVLKPGQTLRVRSNGNLIAPWYGHVLSGESHGRILKTDLKSGNCVVQCQTERGGLNTT
LPFHNVSKYAFGNCPKYVGVKSLKLAVGLRNVPARLSRGLFGAIAGFIEGGWSGLVAGWY
GFQHSNDQGVGMAADRESTQKAVDKITSKVNNIVDKMNKQYEIIDHEFSEVEARLNMINN
KIDDQIQDIWAYNAELLVLLENQKTLDEHDANVNNLYNKVKRALGSNAMEDGKGCFELYH
KCDDQCMETIRNGTYNRRKYKEESRLERQKIVGVKLESEGTYKILTIYSTVASSLVVAMG
FAALLFWAMSNGSCRCNICI
>gi|479285805|gb|AGJ73528.1| hemagglutinin [Influenza A virus (A/chicken/Henan/XY2/2011(H9N2))]
MKALSLITILLVVTVSNADKICIGYQSTNSTETVDTLTENNVPVTHAKELLHTEHNGMLC
ATNLGRPLILDTCTIEGLIYGNPSCDLLLGGREWSYIVERPSAVNGMCYPGNVENLEELR
SLFSSASSYQRFQIFPDTIWNVSYNGTSKACSDSFYRSMRWLTQKNNAYPIQDAQYTNNR
GKSILFMWGINHPPTDTVQTNLYTRTDTTTSVATEDINRTFKPLIGPRPLVNGQQGRIDY
YWSVLKPGQTLRVRSNGNLIAPWYGHVLSGESHGRILKTDLKSGNCVVQCQTERGGLNTT
LPFHNVSKYAFGNCPKYVGVKSLKLAVGLRNVPARLSRGLFGAIAGFIEGGWSGLVAGWY
GFQHSNDQGVGMAADRESTQKAIDKITSKVNNIVDKMNKQYEIIDHEFSEVEARLNMINN
KIDDQIQDIWAYNAELLVLLENQKTLDEHDANVNDIYNKVKRALGSNAMEDGKGCFELYH
KCDDQCMETIRNGTYNRRKYKEESRLERQKIEGVKLESEGTYKILTIYSTVASSLVVAMG
FAAFLFWAMSNGSCRCNICI
>gi|479285803|gb|AGJ73527.1| hemagglutinin [Influenza A virus (A/chicken/Henan/XY1/2011(H9N2))]
MKALSLITILLVVTVSNADKICIGYQSTNSTETVDTLTENNVPVTHAKELLHTEHNGMLC
ATNLGRPLILDTCTIEGLIYGNPSCDLLLGGREWSYIVERPSAVNGMCYPGNVENLEELR
SLFSSASSYQRIQIFPDTIWNVSYNGTSKACSDSFYRSMRWLTQKNNAYPIQDAQYTNNR
GKSILFMWGINHPPTDTVQTNLYTRTDTTTSVATEDINRTFKPLIGPRPLVNGQQGRIDY
YWSVLKPGQTLRVRSNGNLIAPWYGHVLSGESHGRILKTDLKSGNCVVQCQTERGGLNTT
LPFHNVSKYAFGNCPKYVGVKSLKLAVGLRNVPARLSRGLFGAIAGFIEGGWSGLVAGWY
GFQHSNDQGVGMAADRESTQKAIDKITSKVNNIVDKMNKQYEIIDHEFSEVEARLNTINN
KIDDQIQDIWAYNAELLVLLENQKTLDEHDANVNNLYNKVKRALGSNAMEDGKGCFELYH
KCDDQCMETIRNGTYNRRKYKEESRLERQKIEGVKLESEGTYKILTIYSTVASSLVVAMG
FAAFLFWAMSNGSCRCNICI
>gi|479285801|gb|AGJ73526.1| hemagglutinin [Influenza A virus (A/chicken/Henan/SQ/2011(H9N2))]
MKALSLITILLVVTVSNADKICIGYQSTNSTETVDTLTENNVPVTHAKELLHTEHNGMLC
ATNLGRPLILDTCTIEGLIYGNPSCDLLLGGREWSYIVERPSAVNGMRYPGNVENLEELR
SLFSSASSYQRIQIFPDTIWNVSYNGTSKACSDSFYRSMRWLTQKNNAYPIQDAQYTNNR
GKSILFMWGINHPPTDTVQTNLYTRTDTTTSVATEDINRTFKPLIGPRPLVNGQQGRIDY
YWSVLKPGQTLRVRSNGNLIAPWYGHVLSGESHGRILKTDLKSGNCVVQCQTERGGLNTT
LPFHNVSKYAFGNCPKYVGVKSLKLAVGLRNVPARLSRGLFGAIAGFIEGGWSGLVAGWY
GFQHSNDQGVGMAADRESTQKAIDKITSKVNNIVDKMNKQYEIIDHEFSEVEARLNMINN
KIDDQIQDIWAYNAELLVLLENQKTLDEHDANVNNLYNEVKRALGSNAMEDGKGCFELYH
KCDDQCMETIRNGTYNRRKYKEESRLERQKIEGVKLESEGTYKILTIYSTVASSLVVAMG
FAAFFFWAMSNGSCRCNICI
>gi|479285799|gb|AGJ73525.1| hemagglutinin [Influenza A virus (A/chicken/Shandong/SD/2011(H9N2))]
MEIVSLITILLVVTVSNADKICIGYQSTNSTETVDTLTENNVPVTHAKELLHTEHNGMLC
ATNLGHPLILDTCNIEGLIYGNPSCDVLLGGREWSYIVERPSAVNGLCYPGNVENLEELR
SLFSSASSYQRIQIFPDTIWNVSYSGTSKACSDSFYRSMRWLTQKSNAYPIQDAQYTNNR
GKNILFMWGINHPPTDTVQTNLYTRTDTTTSVATEDINRTFKPLIGPRPLVNGQQGRIDY
YWSILKPGQTLRVRSNGNLIAPWYGHVLSGESHGRILKTDLNSGNCVVQCQTERGGLNTA
LPFQNVSKYAFGNCPKYVGVKSLKLAVGLRNVPAKSSRGLFGAIAGFIEGGWSGLVAGWY
GFQHSNDQGVGMAADRESTQKAIDKITSKVNNIVDKMNKQYEIIDHEFSEVEARLNMINN
KIDDQIQDIWAYNAELLVLLENQKTLDEHDANVNNLYNKVKRALGSNAMEDGKGCFELYH
KCDDQCMETIRNGTYNRRKYKEESRLERQKIEGVKLESEGTCKILTIYSTVASSLVVAMG
FAAFLFWAMSNGSCRCNICI
>gi|479285797|gb|AGJ73524.1| hemagglutinin [Influenza A virus (A/chicken/Henan/LH/2012(H9N2))]
METVSLITMLLVATVSNADKICIGYQSTNSTETVDTLTENNVPVTHAKELLHTEHNGMLC
ATNLGHPPILDTCTIEGLIYGNPSCDLLLGGRKWSYIVERPSAVNGLCYPGNVENLEELR
SLFSSASSYQRIQIFPDTIWNVSYSGTSKACSDSFYRSMRWLTQKNNAYPIQDAQYTNNR
EKNILFMWGINHPPTETTQTNLYTRTDTTTSVATEEINRTFKPLIGPRPLVNGLQGRIDY
YWSVLKPGQTLRIRSNGNLIAPWYGHILSGESHGRILKTDLKRGSCTVQCQTEKGGLNTT
LPFQNVSKYAFGNCSKYVGVKSLKLAVGLRNVPSKSSRGLFGAIAGFIEGGWSGLVAGWY
GFQHSNDQGVGMAADRDSTQKAIDKITSKVNNIVVKMNKQYEIIDHEFSEVENRLNMINN
KIDDQIQDIWAYNAELLVLLENQKTLDEHDANVNNLYNKVKRALGSNAVEDGKGCFELYH
KCDDKCMETIRNGTYNRRKYQEESKLERQRIEGVKLESEGTYKILTIYSTVASSLVIAMG
FAAFLFWAMSNGSCRCNICI
>gi|479285795|gb|AGJ73523.1| hemagglutinin [influenza A virus (A/chicken/Henan/KF/2011(H9N2))]
METVSLITILLVVTVSTADKICIGYQSTNSTETVDTLTENNVPVTHAKELLHTEHNGMLC
ATSLGHPLILDTCTVEGLIYGNPSCDLLLGGREWSYIVERPSAVNGLCYPGSVENLEELR
SLFSSARSYQRIQIFPDTIWNVSYSGTSKACSDSFYRSMRWLTQKNNAYPIQDAQYTNNQ
EKNILFMWGINHPPTDTVQTNLYTRTDTTTSVATEEINRTFKPLIGPRPLVNGLQGRIDY
YWSVLKPGQTLRIRSNGNLIAPWYGHILSGESHGRILKTDLKRGSCTVQCQTEKGGLNTT
LPFQNVSKYAFGNCSKYIGIKSLKLAVGLRNVPSRSSRGLFGAIAGFIEGGWSGLVAGWY
GFQHSNDQGVGMAADRDSTQKAIDKITSKVNNIVDKMNKQYEIIDHEFSEVETRLNMINN
KIDDQIQDIWAYNAELLVLLENQKTLDEHDANVNNLYNKVKRALGSNAVEDGKGCFELYH
KCVDQCMETIRNGTYNRKKYQEESKLERQKIEGVKLESEGTYKILTIYSTVASSLVIAMG
FAAFLFWAMSNGSCRCNICI
>gi|479285793|gb|AGJ73522.1| hemagglutinin [Influenza A virus (A/chicken/Henan/JZ/2011(H9N2))]
METISLITMLLVATVSNADKICIGYQSTNSTETVDTLTENNVPVTHAKELLHTEHNRMLC
ATNLGHPLILDTCTIEGLIYGNPSCDLLLGGREWSYIVERPSAVNGLCYPGNVENLEELR
SLFNSASSYQRIQIFPDTIWNVSYSGTSKACSDSFYRSMRWLTQKNNAYPIQDAQYTNNR
EKNILFMWGINHPPTETVQTNLYTRTDTITSVATEEINRTFKPLIGPRPLVNGLQGRIDY
YWSVLKPGQTLRIRSNGNLIAPWYGHILSGESHGRILKTDLKRGSCTVQCQTEKGGLNTT
LPFQNVSKYAFGNCSKYVGVKSLKLAVGLRNVPSKSSRGLFGAIAGFIEGGWSGLVAGWY
GFQHSNDQGVGMAADRDSTQKAIDKITSKVNNIVDKMNKQYEIIDHEFSEVKNRLNMINN
KIDDQIQDIWAYNAELLVLLENQKTLDEHDANVNNLYNKVKRALGSNAVEDGKGCFELYH
RCDDQCMETIRNGTYNRRKYQEESKLERQRIEGVKLESEGTYKILTIYSTVASSLVIAMG
FAAFLFWAMSNGSCRCNICI
>gi|472401630|gb|AGI41230.1| hemagglutinin [Influenza A virus (A/chicken/Shaanxi/11/2012(H9N2))]
METVSLITMLLAVAASNADKICIGYQSTNSTETVDTLTENNVPVTHAKELLHTEHNGMLC
ATNLGHPLILDTCTIEGLIYGNPSCDLLLGGREWSYIVERPTAVNGLCYPGNVENLEELR
SLFSSASSYQRIQIFPDTIWNVSYSGTSKACSDSFYRSMRWLTQKNNAYPIQDAQYTNDR
EKNILFMWGINHPPTETVQTNLYTRTDTTTSVATEEINRTFKPSIGPRPLVNGLQGRIDY
YWSVLKPGQTLRIRSNGNLIAPWYGHILSGESHGRILKTDLKRGSCTVQCQTEKGGLNTT
LPFQNVSKYAFGNCSKYVGIKSLKLAVGLRNVPSRSSRGLFGAIAGFIEGGWSGLVAGWY
GFQHSNDQGVGMAADRDSTQKAIDKITSKVNNIVDKMNKQYEIIDHEFSEVENRLNMINN
KIDDQIQDLWAYNAELLVLLENQKTLDEHDANVNNLYNKVKRALGSNAVEDGKGCFELYH
KCDDQCMETIRNGTYNRRKYQEESKLERQKIEGVKLESEGTYKILTIYSTVASSLVIAMG
FAAFLFWAMSNGSCRCNICI
>gi|468397854|gb|AGH30456.1| hemagglutinin, partial [Influenza A virus (A/chicken/Egypt/VRLCU-ZK1/2012(H9N2))]
IEGLIYGNPSCDMLLGGREWSYIVERPSAVNGTCYPGNVENLEELRTLFSSSSSYQRIQM
FPDTIWNVTYSGTSKSCSDSFYRNMRWLTQKNGNYPVQDAQYTNTRGKDILFVWGIHHPP
TDTTQTNLYTRTDTTTSVTTENLDRTF
>gi|468397821|gb|AGH30455.1| hemagglutinin, partial [Influenza A virus (A/chicken/Egypt/VRLCU-ZK2/2012(H9N2))]
LDTCTIEGLIYGNPSCDMLLGGREWSYIVERPSAVNGTCYPGNVENLEELRILFSSSSSY
QRIQMFPDTIWNVTYSGTSKSCSDSFYRNMRWLTQKNGDYPVQDAQYTNTRGKDILFVWG
IHHPPTDTAQTNLYTRTDTTTSVTTEDLDRTF
>gi|468397730|gb|AGH30453.1| hemagglutinin, partial [Influenza A virus (A/chicken/Egypt/VRLCU/2012(H9N2))]
RILFSSSSSYQRIQIFPDTIWNVTYSGTSKSCSDSFYRNMRWLTQKNGAYPVQDAQFTNN
RGKDILFVWGIHHPPTDTAQTNLYTRTDTTTSVTTENLDRTFKPLIGPRPLVNGLIGRIN
YYWSVLKPGQTLRVRSNGNLIAPWFGHVLS
>gi|328943094|gb|AEB71271.1| hemagglutinin [Influenza A virus (A/chicken/Shandong/01/2009(H9N2))]
METASLITMLLVVTVSNADKICIGYQSTNSTETVDTLTENNVPVTHAKELLHTEHNGMLC
ATSLGHPLILDTCTIEGLIYGNPSCDPLLGGREWSYIVERPSAVNGLCYPGNVENLEELR
SLFSSASSYQRIQIFPDTIWNVSYNGTSKACSDSFYRSMRWLTQKNNAYPIQDAQYTNNQ
EKNILFMWGINHPPTDTVQTNLYTRTDTTTSVATEEINRTFKPLIGPRPLVNGLQGRINY
YWSVLKPGQTLRIRSNGNLIAPWYGHILSGESHGRILKTDLKRGSCTVQCQTEKGGLNTT
LPFQNVSKYAFGNCSKYIGIKSLRLAVGLRNVPSRSSRGIFGAIAGFIEGGWSGLVAGWY
GFQHSNDQGVGMAADRDSTQKAIDKITSKVNNIVDKMNKQYEIIDHEFSVVETRLNMINN
KIDDQIQDIWAYNAELLVLLENQKTLDEHDANVNNLYNKVKRALGSNAVEDGKGCFELYH
KCDDQCMETIRNGTYNRRKYQEESKLERQKIEGVKLESEGTYKILTIYSTVASSLVIARG
VAAFLFWAMSNGSCRCNICI
>gi|328943092|gb|AEB71270.1| hemagglutinin [Influenza A virus (A/chicken/Shandong/WF/1998(H9N2))]
MGTISLITILLLVTASNADKICIGYQSTNSTETVDTLTENNVPVTHAKELLHTEHNGMLC
ATNLGHPLILDTCTIEGLIYGDPSCDLLLGGGEWSYIVERPSAVNGMCYPGNVENLEELR
SLFSSASSYQRIQIFPDTIWNVSYSGTSKACSDSFYRSMRWLTQKDNAYPIQDAQYTNNR
GKSILFMWGINHPPTDTTQTNLYTRADTTTSVTTEDIDRTFKPVIGPRPLVNGQQGRIDY
YWSLLKPGQTLRVRSNGNLIAPWYGHILSGESHGRILKTDLNSGNCVVQCQTERGGLNTT
LPFQNVSKYAFGNCPKYVGVKSLKLAVGLRNVPARSSRGLFGAIAGFIEGGWSGLVAGWY
GFQHSNDQGVGMAADRDSTQRAIDKITSKVNNIVDKMNKQYDIIDHEFSEVETRLNMINN
KIDDQIQDIWAYNAELLVLLENQKTLDEHDANVNNLYNKVKRALGSNAMEDGKGCFELYH
KCDDQCMETIRNGTYNRRKYKEESRLERQKIEGVKLESEGTYKILTIYSTVASSLVIAMG
FAAFLFWAMSTGSCRCNICI
>gi|328943090|gb|AEB71269.1| hemagglutinin [Influenza A virus (A/chicken/Shandong/LY-1/2008(H9N2))]
MKVVSLITILLVVTVSNADKICIGYQSTNSTETVDTLTENNVPVTHAKELLHTEHNGMLC
ATNLGHPLILDTCTIEGLIYGNPSCDLLLGGREWSYIVERPSAVNGLCYPGNVENLEELR
SLFSSASSYQRIQIFPDTIWNVSYSGTSKACSDSFYRSMRWLTQKNNAYPIQDAQYTNNR
GKNILFMWGINNPPTDTVQTDLYTRTDTTTSVATEDINRTFKPSIGPRPLVNGQQGRIDY
YWSVLKPGQTLRVRSNGNLIAPWYGHILSGESHGRILKTDLNTGNCVVQCQTERGGLNTT
LPFHNVSKYAFGNCPKYIGVKSLKLAVGLRNVPARSSRGLFGAIAGFIEGGWSGLVAGWY
GFQHSNDQGVGMAADRDSTQKAIDKITSKVNNIVDKMNRQYEIIDHEFNEVETRLNMINN
KIDDQIQDIWAYNAELLVLLENQKTLDEHDANVNNLYNKVKRALGSNAVEDGKGCFELYH
KCDDQCMETIRNGTYSRRKYKEESRLERQKIEGVKLESEGTYKILTIYSTVASSLVIAMG
FAAFLSWAMSNGSCRCNICI
>gi|328943088|gb|AEB71268.1| hemagglutinin [Influenza A virus (A/chicken/Shandong/KD/2009(H9N2))]
METVSLITILLIVTVSNADKICIGYQSTNSTETVDTLTENNVPVTHAKELLHTEHNGMLC
ATSLGHPLILDTCTIEGLIYGNPSCDLLLGGREWSYIVERPSAVNGLCYPGNVENLEELR
SLFSSASSYQRIQIFPDTIWNVSYSGTSKACSDSFYRSMRWLTQKDNTYPIQDAQYTNNQ
EKNILFMWGINHPPTDTTQTNLYTRTDTTTSVATEEINRTFKPLIGPRPLVNGLQGRIDY
YWSVLKPGQTLRIRSNGNLIAPWYGHIISGESHGRILKTDLKRGSCTVQCQTEKGGLNTT
LPFQNVSKYAFGNCSKYIGIKSLKLAVGLRNVPSRSSRGLFGAIAGFIEGGWSGLVAGWY
GFQHSNDQGVGMAADRDSTQKAIDKITSKVNNIVDKMNKQYEIIDHEFSEVETRLNMINN
KIDDQIQDIWAYNAELLVLLENQKTLDEHDANVNNLYNKVKRALGSNAVEDGKGCFELYH
KCDDQCMETIRNGTYNRRKYQEESKLERQKIEGVKLESEGTYKILTIYSTVASSLVIAMG
FAAFLFWAMSNGSCRCNICI
>gi|328943086|gb|AEB71267.1| hemagglutinin [Influenza A virus (A/chicken/Shandong/H/2009(H9N2))]
METISLITILLVVTVSNADKICIGYQSTNSTETVDTLTENNVPVTHAKELLHTEHNGMLC
ATSLGHPLILDTCTIEGLIYGNPSCDLLLGGREWSYIVERPSAVNGLCYPGNVENLEELR
SLFSSARSYQRIQIFPDTIWNVSYSGTSKACSDSFYRSMRWLTQKNNAYPIQDAQYTNNQ
EKNILFMWGINHPPTDTAQTNLYTRTDTTTSVATEEINRTFKPLIGPRPLVNGLQGRIDY
YWSVLKPGQTLRIRSNGNLIAPWYGHILSGESHGRILKTDLKRGSCTVQCQTEKGGLNTT
LPFQNVSKYAFGNCSKYIGIKSLKLAVGLRNVPSRSSRGLFGAIAGFIEGGWSGLVAGWY
GFQHSNDQGVGMAADRDSTQKAIDKITSKVNNIVDKMNKQYVIIDHEFSEVETRLNMINN
KIDDQIQDIWAYNAELLVLLENQKTLDEHDANVNNLYNKVKRALGSNAVEDGKGCFELYH
KCDDQCMETIRNGTYNRRKYQEESKLERQKIEGVKLESEGTYKILTIYSTVASSLVIAMG
FAAFLFWAMSNGSCRCNICI
>gi|328943084|gb|AEB71266.1| hemagglutinin [Influenza A virus (A/chicken/Shandong/BD/2010(H9N2))]
MEVVSLITILLVATVSNADKICIGYQSTNSTETVDTLTENNVPVTHAKELLHTEHNGMLC
ATSLGHPLILDTCTIEGLIYGNPSCDLLLGGREWSYIVERPSAVNGLCYPGNVENLEELR
SLFSSARSYQRIQIFPDTIWNVSYSGTSKACSDSFYRSMRWLTQKNNAYPIQDAQYTNNQ
EKNILFMWGINHPPTDTTQTNLYTRTDTTTSVATEEINRTFKPLIGPRPLVNGLQGRIDY
YWSVLKPGQTLRIRSNGNLIAPWYGHILSGESHGRILKTDLKRGSCTVQCQTEKGGLNTT
LPFQNVSKYAFGNCSKYIGIKSLKLAVGLRNVPSRSSRGLFGAIAGFIEGGWTGLVAGWY
GFQHSNDQGVGMAADRDSTQKAIDKITSKVNNIVDKMNKQYEIIDHEFSEVETRLNMINN
KIDDQIQDIWAYNAELLVLLENQKTLDEHDANVNNLYNKVKRALGSNAVEDGKGCFELYH
KCDDQCMETIRNGTYNRRKYQEESKLERQKIEGVKLESEGTYKILTIYSTVASSLVIAMG
FAAFLFWAMSNGSCRCNICI
>gi|328943082|gb|AEB71265.1| hemagglutinin [Influenza A virus (A/chicken/Shandong/BD/2008(H9N2))]
MEVASLITILLVVTVSNADKICIGYQSTNSTETVDTLTENNVPVTHAKELLHTEHNGMLC
ATNLGHPLVLDTCNIEGLIYGNPSCDLLLGGREWSYIVERPSAVNGLCYPGNVENLEELR
SLFSSASSYQRIQIFPDTIWNVSYSGTSKACSDSFYRSMRWLTQKNNAYPIQDAQYTNNR
GKNILFMWGINHPPTDTTQTNLYTRTDTTTSVATEDINRTFKPLIGPRPLVNGQQGRIDY
YWSILKPGQTLRVRSNGNLIAPWYGHVLSGESHGRILKTDLNSGNCVVQCQTERGGLNTT
LPFQNVSKYAFGNCPKYVGVKSLKLAVGLRNVPARSSRGLFGAIAGFIEGGWSGLVAGWY
GFQHSNDQGVGMAADRDSTQKAIDKITSKVNNIVDKMNKQYEIIDHEFSEVETRLNMINN
KIDDQIQDIWAYNAELLVLLENQKTLDEHDANVNNLYNKVKRALGSNAMEDGKGCFELYH
KCDDQCMETIRNGTYNRRKYNEESRLERQKIEGVKLESEGTYKILTIYSTVASSLVIAMG
FAAFLFWAMSNGSCRCNICI
>gi|328943080|gb|AEB71264.1| hemagglutinin [Influenza A virus (A/chicken/Shandong/03/2010(H9N2))]
MEVVSLITILLVVTVSNADKICIGYQSTNSTETVDTLTENNVPVTHAKELLHTEHNGMLC
ATSLGHPLILDTCTIEGLIYGNPSCDLLLGGREWSYIVERPSAVNGLCYPGNVENLEELR
SLFSSARSYQRIQIFPDTIWNVSYSGTSKACSDSFYRSMRWLTQKNNAYPIQDAQYTNNQ
EKNILFMWGINHPPTDTVQTNLYTRTDTTTSVATEEINRTFKPLIGPRPLVNGFQGRIDY
YWSVLKPGQTLRIRSNGNLIAPWYGHILSGESYGRILKTDLKRGSCTVQCQTEKGGLNTT
LPFQNVSKYAFGNCSKYIGIKSLKLAVGLRNVPSRSSRGLFGAIAGFIEGGWSGLVAGWY
GFQHSNDQGVGMAADRDSTQKAIDKITSKVNNIVDKMNKQYEIIDHEFSEVETRLNMINN
KIDDQIQDIWAYNAELLVLLENQKTLDEHDANVNNLYNKVKRALGSNAVEDGKGCFELYH
KCDDQCMETIRNGTYNRRKYQEESKLERQKIEGVKLESEGTYKILTIYSTVASSLVIAMG
FAAFLFWAMSNGSCRCNICI
>gi|328943078|gb|AEB71263.1| hemagglutinin [Influenza A virus (A/chicken/Shandong/02/2010(H9N2))]
MEAESLITILLVVTVSNADKICIGYQSTNSTETVDTLTENNVPVTHAKELLHTEHNGMLC
TTNLGHPLILDTCNIEGLIYGNPSCDLLLGGREWSYIVERPSAVNGLCYPGNVENLEELR
SLFSSASSYQRIQIFPDTIWNVSYSGTSKACSDSFYRSMRWLTQKNNAYPIQDAQYTNNR
GKNILFMWGINHPPTDTVQTNLYTRTDTTTSVATEDINRTFKPLIGPRPLVNGLQGRIDY
YWSILKPGQTLRVRSNGNLIAPWYGHVLSGESHGRILKTDLKNGNCVVQCQTEKGGLNTT
LPFQNVSKYAFGNCPKYVGVKSLKLAVGLRNVPARSSRGLFGAIAGFIEGGWSGLVAGWY
GFQHSNDQGVGMAADRDSTQKAIDKITSKVNNIVDKMNKQYEIIDHEFSEVETRLNMINN
KIDDQIQDIWAYNAELLVLLENQKTLDEHDANVNNLYNKVKRALGSNAMEDGKGCFELYH
KCDDQCMETIRNGTYNRRKYNEESRLERQKIEGVKLESEGTYKILTIYSTVASSLVIAMG
FAAFLFWAMSNGSCRCNICI
>gi|328943076|gb|AEB71262.1| hemagglutinin [Influenza A virus (A/chicken/Shandong/02/2009(H9N2))]
METASLITMLLVVTVSNADKICIGYQSTNSTETVDTLTENNVPVTHAKELLHTEHNGMLC
ATSLGHPLILDTCTIEGLIYGNPSCDPLLGGREWSYIVERPSAVNGLCYPGNVENLEELR
SLFSSASSYQRIQIFPDTIWNVSYSGTSKACSDSFYRSMRWLTQKNNAYPIQDAQYTNNQ
EKNILFMWGINHPPTDTAQTNLYTRTDTTTSVATEEINRTFKPLIGPRPLVNGLQGRINY
YWSVLKPGQTLRIRSNGNLIAPWYGHILSGESHGRILKTDLKKGSCTVQCQTEKGGLNTT
LPFQNVSKYAFGNCSKYIGIKSLRLAVGLRNVPSRSSRGIFGAIAGFIEGGWSGLVAGWY
GFQHSNDQGVGMAADRDSTQKAIDKITSKVNNIVDKMNKQYEIIDHEFSEVETRLNMINN
KIDDQIQDIWAYNAELLVLLENQKTLDEHDANVNNLYNKVKGALGSNAVEDGKGCFELYH
KCDDQCMETIRNGTYNRRKYQEESKLERQKIEGVKLESEGTYKILTIYSTVASSLVIARG
VAAFLFWAMSNGSCRCNICI
>gi|328943074|gb|AEB71261.1| hemagglutinin [Influenza A virus (A/chicken/Shandong/02/2008(H9N2))]
METVSLITMLLVVTVSNADKICIGYQSTNSTETVDTLTEDNVPVTHAKELLHTEHNGMLC
ATSLGHPLILDTCTIEGLIYGNPSCDLLLGGREWSYIVERPSAVNGLCYPGNVENLEELR
SLFSSASSYQRIQIFPDTIWNVSYSGTSKACSDSFYRSMRWLTQKNNAYPIQDAQYTNNQ
GKNILFMWGINHPPTDTAQTNLYTRTDTTTSVATEEINRTFKPLIGPRPLVNGLQGRIDY
YWSVLKPGQTLRIRSNGNLIAPWYGHILSGESHGRILKTDLKRGSCTVQCQTEKGGLNTT
LPFQNVSKYAFGNCSKYIGIKSLKLAVGLRNVPSRSSRGLFGAIAGFIEGGWSGLVAGWY
GFQHSNDQGVGMAADRDSTQKAIDKITSKVNNIVDKMNKQYEIIDHEFSEVETRLNMINN
KIDDQIQDIWAYNAELLVLLENQKTLDEHDANVNNLYNKVKRALGSNAVEDGKGCFELYH
KCDDQCMETIRNGTYNRRKYQEESKLERQKIEGVKLESEGTYKILTIYSTVASSLVIAMG
FAAFLFWAMSNGSCRCNICI
>gi|328943072|gb|AEB71260.1| hemagglutinin [Influenza A virus (A/chicken/Shandong/01/2010(H9N2))]
METASLITMLLVATVSNADKICIGYQSTNSTETVDTLTESNVPVTHAKELLHTEHNGMLC
ATSLGHPLILDTCTIEGLIYGNPSCDPLLGGREWSYIVERPSAVNGLCYPGNVENLEELR
SLFSSASSYQRIQIFPDTIWNVSYSGTSKACSDSFYRSMRWLTQKNNAYPIQDAQYTNNQ
EKNILFMWGINHPPTDTVQTNLYTRTDTTTSVATEEINRTFKPLIGPRPLVNGLQGRINY
YWSVLKPGQTLRIRSNGNLIAPWYGHILSGESHGRILKTDLKRGSCTVQCQTEKGGLNTT
LPFQNVSKYAFGNCSKYIGIKSLRLAVGLRNVPSRSSRGIFGAIAGFIEGGWSGLVAGWY
GFQHSNDQGVGMAADRDSTQKAIDKITSKVNNIVDKMNKQYEIIDHEFSEVETRLNMINN
KVDDQIQDIWAYNAELLVLLENQKTLDEHDANVNNLYNKVKRALGSNAVEDGKGCFELYH
KCDDQCMETIRNGTYNRRKYQEESKLERQKIEGVKLESEGTYKILTIYSTVASSLVIAMG
FAAFLFWAMSNGSCRCNICI
>gi|442796625|gb|AGC74251.1| hemagglutinin [Influenza A virus (A/chicken/Shanghai/C3/2012(H9N2))]
MEVVSLIYILLVATVSYADKICIGYQSTNSTETVDTLTENNVPVTHAKELLHTEHNGMLC
ATSLGNPLILDTCTIEGLIYGNPSCDLLLGGREWSYIVERPSAVNGLCYPGNVENLEELR
SLFSSARSYQRIQIFPDTIWNVSYSGTSKACSDSFYRSMRWLTQKNNAYPIQDAQYTNNQ
EKNILFMWGINHPPTDTVQTNLYTRTDTTTSVATEEINRIFKPLIGPRPLVNGLMGRIDY
YWSVLKPGQTLRIRSDGNLIAPWYGHILSGESHGRILKTDLKRGSCTVQCQTEKGGLNTT
LPFQNVSKYAFGNCSKYIGIKSLKLAVGLRNVPSRSSRGLFGAIAGFIEGGWSGLVAGWY
GFQHSNDQGVGMAADRDSTQKAIDKITSKVNNIVDKMNKQYEIIDHEFSEVETRLNMINN
KIDDQIQDIWAYNAELLVLLENQKTLDEHDANVNNLYNKVKRALGSNAVEDGKGCFELYH
KCDDQCMETIRNGTYNRRKYQEESKLERQTIEGVKLESEGTYKILTIYSTVASSLVIAMG
FAAFLFWAMSNGSCRCNICI
>gi|442796623|gb|AGC74250.1| hemagglutinin [Influenza A virus (A/chicken/Shanghai/C2/2012(H9N2))]
MEVVSLIIILLVATVSYADKICIGYQSTNSTETVDTLTENNVPVTHAKELLHTEHNGMLC
ATSLGNPLILDTCTIEGLIYGNPSCDLLLGGREWSYIVERPSAVNGLCYPGNVENLEELR
SLFSSARSYQRIQIFPDTIWNVSYSGTSKACSDSFYRSMRWLTQKNNAYPIQDAQYTNNQ
EKNILFMWGINHPPTDTTQTNLYTRTDTTTSVTTEEINRIFKPLIGPRPLVNGLMGRIDY
YWSVLKPGQTLRIRSDGNLIAPWYGHILSGESHGRILKTDLKRGSCTVQCQTEKGGLNTT
LPFQNVSKYAFGNCSKYIGIKSLKLAVGLRNVPSRSSRGLFGAIAGFIEGGWSGLVAGWY
GFQHSNDQGVGMVADRDSTQKAIDKITSKVNNIVDKMNKQYEIIDHEFSEVETRLNMINN
KIDDQIQDIWAYNAELLVLLENQKTLDEHDANVNNLYNKVKRALGSNAVEDGKGCFELYH
KCDDQCMETIRNGTYNRRKYQEESKLERQKIEGVKLESEGTYKILTIYSTVASSLVIAMG
FAAFLFWAMSNGSCRCNICI
>gi|442796621|gb|AGC74249.1| hemagglutinin [Influenza A virus (A/chicken/Shanghai/C1/2012(H9N2))]
MEVVSLITILLVATVSYADKICIGYQSTNSTETVDTLTENNVPVTHAKELLHTEHNGMLC
ATSLGNPLILDTCTIEGLIYGNPSCDLLLGGREWSYIVERPSAVNGLCYPGNVENLEELR
SLFSSARSYQRIQIFPDTTWNVSYSGTSKACSDSFYRSMRWLTQKNNAYPIQDAQYTNNQ
EKNILFMWGINHPPTDTAQTNLYTRTDTTTSVATEEINRIFKPLIGPRPLVNGLMGRIDY
YWSVLKPGQTLRIRSDGNLIAPWYGHILSGESHGRILKTDLKRGSCTVQCQTEKGGLNTT
LPFQNVSKYAFGNCSKYIGIKSLKLAVGLRNVPSRSSRGLFGAIAGFIEGGWSGLVAGWY
GFQHSNDQGVGMAADRDSTQKAIDKITSKVNNIVDKMNKQYEIIDHEFSEVETRLNMINN
KIDDQIQDIWAYNAELLVLLENQKTLDEHDANVNNLYNKVKRALGSNAVEDGKGCFELYH
KCDDQCMETIRNGTYNRRKYQEESKLERQKIEGVKLESEGTYKILTIYSTVASSLVIAMG
FAAFLFWAMSNGSCRCNICI
>gi|395628231|gb|AFN69133.1| hemagglutinin, partial [Influenza A virus (A/chicken/Egypt/115583V/2011(H9N2))]
NSTETVDTLTETNVPVTHAKELLHTEHNGMLCATNLGNPLILDTCTIEGLIYGNPSCDML
LGGREWSYIVERPSAVNGTCYPGNVENLEELRILFSSSSSYQRIQMFPDTIWNVTYSGTS
KSCSDSFYRNMRWLTQKNGNYPVQDAQYTNTRGKDILFVWGIHHPPTDTAQTNLYTRTDT
TTSVTTENLDRTFKPLIGPRPLVNGLIGRINYYWSVLKPGQTLRVRSNGNLIAPWFGHVL
SGESHGRILKTDLNSGNCVVQCQTEKGGLNSTLPFHNISKYAFGDCPKYIGVKSLKLAIG
LRNVPARSSRGLFGAIAGFIEGGWPGLVAGWYGFQHSNDQGVGMAADRDSTQKAVDKITS
KVNNIVDKMNKQYEIIDHEFSEVETRLNMINNKIDDQIQNVWAYNAELLVLLENQKTLDE
HDANVNNLYNKVKRALGSNAMEDGKGCFELYHKCDDQCMETIRNGTYNRRKYKEESRLGR
QKIEGVKLESEGTYKILTIYSTVASSLVLAMGFAAFLFWAMSNGSCRCNICI
>gi|395628229|gb|AFN69132.1| hemagglutinin, partial [Influenza A virus (A/chicken/Egypt/115512V/2011(H9N2))]
LMTILLLVTTNNADKICIGHQSTNSTETVDTLTETNVPVTHAKELLHTEHNGMLCATNLG
NPLILDTCTIEGLIYGNPSCDMLLGGREWSYIVERPSAVNGTCYPGNVENLEELRILFSS
SSSYQRIQMFPDTIWNVTYSGTSKSCSDSFYRNMRWLTQKNGNYPVQDAQYTNTRGKDIL
FVWGIHHPPTDTAQTNLYTRTDTTTSVTTENLDRTFKPLIGPRPLVNGLIGRINYYWSVL
KPGQTLRVRSNGNLIAPWFGHVLSGESHGRILKTDLNSGNCVVQCQTEKGGLNSTLPFHN
ISKYAFGDCPKYIGVKSLKLAIGLRNVPARSSRGLFGAIAGFIEGGWPGLVAGWYGFQHS
NDQGVGMAADRDSTQKAVDKITSKVNNIVDKMNKQYEIIDHEFSEVETRLNMINNKIDDQ
IQNVWAYNAELLVLLENQKTLDEHDANVNNLYNKVKRALGSNAMEDGKGCFELYHKCDDQ
CMETIRNGTYNRRKYKEESRLGRQKIEGVKLESEGTYKILTIYSTVASSLVLAMGFAAFL
FWAMSNGSCRCN
>gi|395628227|gb|AFN69131.1| hemagglutinin, partial [Influenza A virus (A/chicken/Egypt/115418V/2011(H9N2))]
LMTILLLVTTNNADKICIGHQSTNSTETVDTLTETNVPVTHAKELLHTEHNGMLCATNLG
NPLILDTCTIEGLIYGNPSCDMLLGGREWSYIVERPSAVNGTCYPGNVENLEELRILFSS
SSSYQRIQMFPDTIWNVTYSGTSKSCSDSFYRNMRWLTQKNGNYPVQDAQYTNTRGKDIL
FVWGIHHPPTDTAQTNLYTRTDTTTSVTTENLDRTFKPLIGPRPLVNGLIGRINYYWSVL
KPGQTLRVRSNGNLIAPWFGHVLSGESHGRILKTDLNSGNCVVQCQTEKGGLNSTLPFHN
ISKYAFGDCPKYIGVKSLKLAIGLRNVPARSSRGLFGAIAGFIEGGWPGLVAGWYGFQHS
NDQGVGMAADRDSTQKAVDKITSKVNNIVDKMNKQYEIIDHEFSEVETRLNMINNKIDDQ
IQNVWAYNAELLVLLENQKTLDEHDANVNNLYNKVKRALGSNAMEDGKGCFELYHKCDDQ
CMETIRNGTYNRRKYKEESRLGRQKIEGVKLESEGTYKILTIYSTVASSLVLAMGFAAFL
FWAMSNGSC
>gi|395628225|gb|AFN69130.1| hemagglutinin, partial [Influenza A virus (A/chicken/Egypt/111959VG/2011(H9N2))]
MEIIPLTTILLLVTTSNADKICIGHQSTNSTETVDTLTETNVPVTHAKELLHTEHNGMLC
ATNLGNPLILDTCTIEGLIYGNPSCDMLLGGREWSYIVERPSAVNGTCYPGNVENLEELR
ILFSSSSSYQRIQMFPDTIWNVTYSGTSKSCSDSFYRNMRWLTQKNGNYPVQDAQYTNTR
GKDILFVWGIHHPPTDTAQTNLYTRTDTTTSVTTENLDRTFKPLIGPRPLVNGLIGRINY
YWSVLKPGQTLRVRSNGNLIAPWFGHVLSGESHGRILKTDLNSGNCVVQCQTEKGGLNST
LPFHNISKYAFGDCPKYIGVKSLKLAIGLRNVPARSSRGLFGAIAGFIEGGWPGLVSGWY
GFQHSNDQGVGMAADRDSTQKAVDKITSKVNNIVGKMNKQYEIIDHEFSEVETRLNMINN
KIDDQIQDVWAYNAELLVLLENQKTLDEHDANVNNLYNKVKRALGSNAMEDGKGCFELYH
KCDDQCMETIRNGTYNRRKYKEESRLERLKIEGVKLESEGTYKILTIYSTVASSLVLAMG
FAAFLFWAMSNGSC
>gi|440134510|gb|AGB84838.1| hemagglutinin, partial [Influenza A virus (A/chicken/Oman/AIVS7/2006(H9N2))]
ILDTCTIEGLIYGNPSCDPLLEGREWSYIVERSSAVNGTCYPGNVENLEELRTLFSSARS
YQRTQIFPDTIWNVTYTGTSKACSDSFYRSMRWLTQKSGAYPVQDAQYTNNKGKSILFVW
GIHHP
>gi|440134508|gb|AGB84837.1| hemagglutinin, partial [Influenza A virus (A/chicken/Oman/AIVS3/2006(H9N2))]
ILDTCTIEGLIYGNPSCDPLLEGREWSYIVERSSAVNGTCYPGNVENLEELRTLFSSARS
YQRTQIFPDTIWNVTYTGTSKACSDSFYRSMRWLTQKSGAYPVQDAQYTNNKGKSILFVW
GIHHP
>gi|255683753|gb|ACU27387.1| hemagglutinin, partial [Influenza A virus (A/chicken/Guangdong/Y1/2009(H9N2))]
GMLCATNLGHPLILDTCTIEGLIYGNPSCDLLLGGREWSYIVERPSAVNGLCYPGNVENL
EELRSLFSSASSYQRIQIFPDTIWNVSYSGTSKACSDSFYRSMRWLTQKNNAYPVQDAQY
TNNREKNILFMWGINHPPTETAQTNLYTRTDTTTSVATEEINRTFKPLIGPRPLVNGLQG
RINYYWSVLKPGQTLRIRSNGNLIAPWYGHILSGESHGRILKTDLKRGSCTVQCQTEKGG
LNTTLPFQNVSKYAFGNCSKYVGIKSLKLAVGLRNVPSRSSRGLFGAIAGFIEGGWSGLV
AGWYGFQHSNEQGVGMAADRDSTQKAIDKITSKVNNIVDKMNKQYEIIDHEFSEVENRLN
MINNKIDDQIQDIWAYNAELLVLLENQKTLDEHDANVNNLYNKVKRALGSNAVEDGKGCF
ELFHKCDDQCMETIRNGTYNRRKYQEESKLERQRIEGVKLESEGTYKILT
>gi|255683751|gb|ACU27386.1| hemagglutinin, partial [Influenza A virus (A/chicken/Guangdong/L14/2009(H9N2))]
KELLHTEHNGMLCATNLGHPLILDTCTIEGLIYGNPSCDLLLGGREWSYIVERPSAANGL
CYPGNVENLEELRSLFSSASSYQRIQIFPDTIWNVSYSGTSKACSDSFYRSMRWLTQKNN
AYPVQDAQYTNNREKNILFMWGINHPPTETAQTNLYTRTDTTTSVATEEINRTFKPLIGP
RPLVNGLQGRINYYWSVLKPGQTLRIRSNGNLIAPWYGHILSGESHGRILKTDLKRGSCT
VQCQTEKGGLNTTLPFQNVSKYAFGNCSKYVGIKSLKLAVGLRNVPSRSSRGLFGAIAGF
IEGGWSGLVAGWYGFQHSNEQGVGMAADRDSTQKAIDKITSKVNNIVDKMNKQYEIIDHE
FSEVENRLNMINNKIDDQIQDIWAYNAELLVLLENQKTLDEHDANVNNLYNKVKRALGSN
AVEDGKGCFELYHKCDDQCMETIRNGTYNRRKYQEESKLERQRIEGVKLESEGTYKILTI
YSTVASSL
>gi|255683749|gb|ACU27385.1| hemagglutinin, partial [Influenza A virus (A/chicken/Guangdongg/G9/2009(H9N2))]
GMLCATNLGHPLILDTCTVEGLIYGNPSCDLLLGGREWSYIVERPSAVNGLCYPGNVENL
EELRSLFSSASSYQRIQIFPDTIWNVSYSGTSKACSDSFYRSMRWLTQKNNAYPIQDAQY
TNNQEKNILFMWGINHPPTDTAQTNLYTRTDTTTSVATEEINRTFKPLIGPRPLVNGLQG
RIDYYWSVLKPGQTLRIRSNGNLIAPWYGHILSGESHGRILKTDLKRGSCTVQCQTEKGG
LNTTLPFQNVSKYAFGNCSKYVGVKSLKLAVGLRNVPSRSSRGLFGAIAGFIEGGWSGLV
AGWYGFQHSNDQGVGMAADRYSTQKAIDKITSKVNNIVDKMNKQYEIIDHEFSEVETRLN
MINNKIDDQIQDIWAYNAELLVLLENQKTLDEHDANVNNLYNKVKRALGSNAVEDGKGCF
ELYHKCDDQCMETIRNGTYNRRRYQEESKLERQKIEGVKLESEGTYKILT
>gi|255683747|gb|ACU27384.1| hemagglutinin, partial [Influenza A virus (A/chicken/Tibet/L18/2009(H9N2))]
CATSLGHPLILDTCTIEGLIYGNPSCDLLLGGREWSYIVERPSAVNGLCYPGNVENLEEL
RSLFSSASSYQRIQIFPDTIWNVSSSGTSKACSDSFYRSMRWLTQKNNAYPIQDAQYTNN
QEKNILFMWGINHPPTDTAQTNLYTRTDTTTSVATEEINRTFKPLIGPRPLVNGLQGRID
YYWSVLKPGQTLRIRSNGNLIAPWYGHILSGESHGRILKTDLKRGSCTVQCQTEKGGLNT
TLPFQNVSKYAFGNCSKYIGIKSLKLAVGLRNVPSRSSRGLFGAIAGFIEGGWSGLVAGW
YGFQHSNDQGVGMAADRDSTQKAIDKITSKVNNIVDKMNKQYEIIDHEFSEIETRLNMIN
NKIDDQIQDIWAYNAELLVLLENQKTLDEHDANVNNLYNKVKRALGSNAVEDGKGCFELY
HKCDDQCMETIRNGTYNRRKYQEESKLERQKIEGVKLESEGTYKIL
>gi|255683745|gb|ACU27383.1| hemagglutinin, partial [Influenza A virus (A/chicken/Tibet/L7/2009(H9N2))]
GMLCATSLGHPLILDTCTIEGLIYGNPSCDLLLGGREWSYIVERPSAVNGLCYPGNVENL
EELRSLFSSASSYQRIQIFPDTIWNVSSSGTSKACSDSFYRSMRWLTQKNNAYPIQDAQY
TNNQEKNILFMWGINHPPTDTAQTNLYTRTDTTTSVATEEINRTFKPLIGPRPLVNGLQG
RIDYYWSVLKPGQTLRIRSNGNLIAPWYGHILSGESHGRILKTDLKRGSCTVQCQTEKGG
LNTTLPFQNVSKYAFGNCSKYIGIKSLKLAVGLRNVPSRSSRGLFGAIAGFIEGGWSGLV
AGWYGFQHSNDQGVGMAADRDSTQKAIDKITSKVNNIVDKMNKQYEIIDHEFSEIETRLN
MINNKIDDQIQDIWAYNAELLVLLENQKTLDEHDANVNNLYNKVKRALGSNAVEDGKGCF
ELYHKCDDQCMETIRNGTYNRRKYQEESKLERQKIEGVKLESEGTYKILT
>gi|255683743|gb|ACU27382.1| hemagglutinin, partial [Influenza A virus (A/chicken/Ningxia/S17/2009(H9N2))]
GLLCATSLGHPLILDTCTVEGLIYGNPSCDPLLGGREWSYIVERPSAVNGLCYPGNVENL
EELRSLFSSASSYQRIQIFPDTIWNVSYSGTSKACSDSFYRSMRWLTQKNNAYPIQDAQY
TNNQEKNILFMWGINHPPTDTVQTNLYTRIDTTTSVATEEINRAFKPLIGPRPLVNGLQG
RIDYYWSVLKPGQTLRIRSNGNLIAPWYGHILSGESHGRILKTDLKRGSCTVQCQTEKGG
LNTTLPFQNVSKYAFGNCSKYIGIKSLKLAVGLRNVPSRSSRGLFGAIAGFIEGGWSGLV
AGWYGFQHSNDQGVGMAADRDSTQKAIDKITSKVNNIVDKMNKQYEIIDHEFSEVETRLN
MINNKIDDQIQDIWAYNAELLVLLENQKTLDEHDANVNNLYNKVKRALGSNAVEDGKGCF
ELYHKCDDHCMETIRNGTYNRRKYQEESKLERQKIEGVKLESEGTY
>gi|255683741|gb|ACU27381.1| hemagglutinin, partial [Influenza A virus (A/chicken/Ningxia/R13/2009(H9N2))]
GMLCATSLGHPLILDTCTVEGLIYGNPSCDPLLGGREWSYIVERPSAVNGLCYPGNVENL
EELRSLFSSASSYQRIQIFPDTIWNVSYSGTSKACSDSFYRSMRWLTQKNNAYPIQDAQY
TNNQEKNILFMWGINHPPTDTVQTNLYTRIDTTTSVATEEINRAFKPLIGPRPLVNGLQG
RIDYYWSVLKPGQTLRIRSNGNLIAPWYGHILSGESHGRILKTDLKMGSCTVQCQTEKGG
LNTTLPFQNVSKYAFGNCSKYIGIKSLKLAVGLRNVPSRSSRGLFGAIAGFIEGGWSGLV
AGWYGFQHSNDQGVGMAADRDSTQKAIDKITSKVNNIVDKMNKQYEIIDHEFSEVETRLN
MINNKIDDQIQDIWAYNAELLVLLENQKTLDEHDANVNNLYNKVKRALGSNAVEDGKGCF
ELYHKCDDHCMETIRNGTYNRRKYQEESKLERQKIEGVKLESEGTYKIL
>gi|255683739|gb|ACU27380.1| hemagglutinin, partial [Influenza A virus (A/chicken/Ningxia/F15/2009(H9N2))]
KELLHTEHNGMLCATSLGHPLILDTCTIEGLIYGNPSCDQLLEGREWSYIVERPSAVNGL
CYPGNVENLEELRSLFSSASSYQRIQIFPDTIWNVSYSGTSKACSDSFYRSMRWLTQKNN
AYPIQDAQYTNNREKNILFMWGINHPPTDTAQTNLYTRTDTTTSVATEEINRTFKPLIGP
RPLVNGLQGRMDYYWSVLKPGQTLRIRSNGNLIAPWYGHILSGESHGRILKTDLKRGSCT
VQCQTEKGGLNTTLPFQNVSKYAFGNCSKYVGIKSLKLAIGLRNVPSRSSRGLFGAIAGF
IEGGWSGLVAGWYGFQHSNDQGVGMAADRDSTQKAIDKITSKVNNIVDKMNKQYEIIDHE
FSEVETRLNMINNKIDDQIQDIWAYNAELLVLLENQKTLDGHDANVNNLYNKVKRALGSN
AVEDGKGCFELYHKCDDQCMETIRNGTYNRRKYHEESKLERQKIEGVKLESEGTYKILTI
YSTVASSLV
>gi|255683737|gb|ACU27379.1| hemagglutinin, partial [Influenza A virus (A/chicken/Jilin/G12/2009(H9N2))]
KELLHTEHNGMLCATSLGHPLILDTCTIEGLIYGNPSCDQLLEGREWSYIVERPSAVNGL
CYPGNVENLEELRSLFSSASSYQRIQIFPDTIWNVSYSGTSKACSDSFYRSMRWLTQKNN
AYPIQDAQYTNNREKNILFMWGINHPPTDTAQTNLYTRTDTTTSVATEEINRTFKPLIGP
RPLVNGLQGRMDYYWSVLKPGQTLRIRSNGNLIAPWYGHILSGESHGRILKTDLKRGSCT
VQCQTEKGGLNTTLPFQNVSKYAFGNCSKYVGIKSLKLAIGLRNVPSRSSRGLFGAIAGF
IEGGWSGLVAGWYGFQHSNDQGVGMAADRDSTQKAIDKITSKVNNIVDKMNKQYEIIDHE
FSEVETRLNMINNKIDDQIQDIWAYNAELLVLLENQKTLDEHDANVNNLYNKVKRALGSN
AVEDGKGCFELYHKCDDQCMETIRNGTYNRRKYHEESKLERQKIEGVKLESEGTYKILTI
YSTVASSLV
>gi|255683735|gb|ACU27378.1| hemagglutinin, partial [Influenza A virus (A/chicken/Guizhou/Q16/2009(H9N2))]
GMLCATSLGHPLILDTCTVEGLIYGNPSCDPLLGGREWSYIVERPSAVNGLCYPGNVENL
EELRSLFSSASSYQRIQIFPDTIWNVSYSGTSKACSDSFYRSMRWLTQKNNAYPIQDAQY
TNNQEKNILFMWGINHPPTDTAQTNLYTRTDTTTSVATEEINRTFKPLIGPRPLVNGLQG
RIDYYWSVLKPGQTLRIRSNGNLIAPWYGHILSGESHGRILKTDLKRGSCTVQCQTEKGG
LNTTLPFQNVSKYAFGNCSKYIGIKSLKLAVGLRNVPSRSSRGLFGAIAGFIEGGWSGLV
AGWYGFQHSNDQGVGMAADRDSTQKAIDKITSKVNNIVDKMNKQYEIIDHEFSEVETRLN
MINNKIDDQIQDIWAYNAELLVLLENQKTLDEHDANVNNLYNKVKRALGSNAVEDGKGCF
ELYHKCDDQCMETIRNGTYNRRKYQEESKLERQKIEGVKLESEGTYKILT
>gi|255683733|gb|ACU27377.1| hemagglutinin, partial [Influenza A virus (A/chicken/Guizhou/Q6/2009(H9N2))]
CATSLGHPLILDTCTVEGLIYGNPSCDPLLGGREWSYIVERPSAVNGLCYPGNVENLEEL
RSLFSSASSYQRIQIFPDTIWNVSYSGTSKACSDSFYRSMRWLTQKNNAYPIQDAQYTNN
QEKNILFMWGINHPPTDTAQTNLYTRTDTTTSVATEEINRTFKPLIGPRPLVNGLQGRID
YYWSVLKPGQTLRIRSNGNLIAPWYGHILSGESHGRILKTDLKRGSCTVQCQTEKGGLNT
TLPFQNVSKYAFGNCSKYIGIKSLKLAVGLRNVPSRSSRGLFGAIAGFIEGGWSGLVAGW
YGFQHSNDQGVGMAADRDSTQKAIDKITSKVNNIVDKMNKQYEIIDHEFSEVETRLNMIN
NKIDDQIQDIWAYNAELLVLLENQKTLDEHDANVNNLYNKVKRALGSNAVEDGKGCFELY
HKCDDQCMETIRNGTYNRRKYQEESKLERQKIEGVKLESEGTYKILT
>gi|255683731|gb|ACU27376.1| hemagglutinin, partial [Influenza A virus (A/chicken/Guizhou/D26/2009(H9N2))]
GMLCATNLGQPLILDTCTIEGLIYGNPSCDLLLGGREWSYIVERPSAVNGLCYPGNVENL
EELRSLFSSASSYQRIQIFPDTIWNVSYSGTSKACSDSFYRSMRWLTQKNNAYPIQDAQY
TNNREKNILFMWGINQPPTDTAQTNLYTRTDTTTSVATEEINRTFKPLIGPRPLVNGLQG
RIDYYWSVLKPGQTLRIRSNGNLIAPWYGHILSGESHGRILKTDLKRGSCTVQCQTDKGG
LNTTLPFQNVSKYAFGNCSKYVGVKSLKLAVGLRNVPSRSSRGLFGAIAGFIEGGWSGLV
AGWYGFQHSNDQGVGMAADRDSTQKAIDKITSKVNNIVDKMNKQYEIIDHEFSEVETRLN
MINNKIDDQIQDIWAYNAELLVLLENQKTLDEHDANVNNLYNKVKRALGSNAVEDGKGCF
ELYHKCDDQCMETIRNGTYNRRRYQEESKLERQKIEGVKLESEGTYKILTI
>gi|255683729|gb|ACU27375.1| hemagglutinin, partial [Influenza A virus (A/chicken/Shanxi/H14/2009(H9N2))]
LCATNLGHPLILDTCTVEGLIYGNPSCDLLLGGREWSYIVERPSAVNGLCYPGNVENLEE
LRSLFSSASSYQRIQIFPDTIWNVSYSGTSKACSDSFYRSMRWLTQKNNAYPIQDAQYTN
NQEKNILFMWGINHPPTDTAQTNLYTRTDTTTSVATEEINRTFKPLIGPRPLVNGLQGRI
DYYWSVLKPGQTLRIRSNGNLIAPWYGHILSGESHGRILKTDLKRGSCTVQCQTEKGGLN
TTLPFQNVSKYAFGNCSKYVGVKSLKLAVGLRNVPSRSSRGLFGAIAGFIEGGWSGLVAG
WYGFQHSNDQGVGMAADRYSTQKAIDKITSKVNNIVDKMNKQYEIIDHEFSEVENRLNMI
NNKIDDQIQDIWAYNAELLVLLENQKTFDEHDANVNNLYNKVKRALGSNAVEDGKGCFEL
YHKCDDQCIVTIRNGTYNRRRYQEESKLERQKIEGVKLESEGTYKILTI
>gi|255683727|gb|ACU27374.1| hemagglutinin, partial [Influenza A virus (A/chicken/Xinjiang/07/2009(H9N2))]
GKLCATNLGHPLILDTCTIEGLIYGNPSCDLLLGGREWSYIVERPSAVNGLCYPGNVENL
EELRSLFSSASSYQRIQIFPDTIWNVSYSGTSKACSDSFYRSMRWLTQKNNAYPVQDAQY
TNNREKNILFMWGINHPPTETAQTNLYTRTDTTTSVATEEINRTFKPLIGPRPLVNGLQG
RINYYWSVLKPGQTLRIRSNGNLIAPWYGHILSGESHGRILKTDLKRGSCTVQCQTEKGG
LNTTLPFQNVSKYAFGNCSKYVGIKSLKLAVGLRNVPSRSSRGLFGAIAGFIEGGWSGLV
AGWYGFQHSNEQGVGMAADRDSTQKAIDKITSKVNNIVDKMNKQYEIIDHEFSEVENRLN
MINNKIDDQIQDIWAYNAELLVLLENQKTLDEHDANVNNLYNKVKRALGSNAVEDGKGCF
ELYHKCDDQCMETIRNGTYNRRKYQEESKLERQRIEGVKLESEGTYKILT
>gi|255683725|gb|ACU27373.1| hemagglutinin, partial [Influenza A virus (A/chicken/Xinjiang/05/2009(H9N2))]
NGMLCATNLGHPLILDTCTIEGLIYGNPSCDLLLGGREWSYIVERPSAVNGLCYPGNVEN
LEELRSLFSSASSYQRIQIFPDTIWNVSYSGTSKACSDSFYRSMRWLTQKNNAYPVQDAQ
YTNNREKNILFMWGINHPPTETAQTNLYTRTDTTTSVATEEINRTFKPLIGPRPLVNGLQ
GRINYYWSVLKPGQTLRIRSNGNLIAPWYGHILSGESHGRILKTDLKRGSCTVQCQTEKG
GLNTTLPFQNVSKYAFGNCSKYVGIKSLKLAVGLRNVPSRSSRGLFGAIAGFIEGGWSGL
VAGWYGFQHSNEQGVGMAADRDSTQKAIDKITSKVNNIVDKMNKQYEIIDHEFSEVENRL
NMINNKIDDQIQDIWAYNAELLVLLENQKTLDEHDANVNNLYNKVKRALGSNAVEDGKGC
FELYHKCDDQCMETIRNGTYNRRKYQEESKLERQRIEGVKLESEGT
>gi|255683723|gb|ACU27372.1| hemagglutinin, partial [Influenza A virus (A/chicken/Xinjiang/02/2009(H9N2))]
LCATNLGHPLILDTCTIEGLIYGNPSCDLLLGGREWSYIVERPSAVNGLCYPGNVENLEE
LRSLFSSASSYQRIQIFPDTIWNVSYSGTSKACSDSFYRSMRWLTQKNNAYPVQDAQYTN
NREKNILFMWGINHPPTETAQTNLYTRTDTTTSVATEEINRTFKPLIGPRPLVNGLQGRI
NYYWSVLKPGQTLRIRSNGNLIAPWYGHILSGESHGRILKTDLKRGSCTVQCQTEKGGLN
TTLPFQNVSKYAFGNCSKYVGIKSLKLAVGLRNVPSRSSRGLFGAIAGFIEGGWSGLVAG
WYGFQHSNEQGVGMAADRDSTQKAIDKITSKVNNIVDKMNKQYEIIDHEFSEVENRLNMI
NNKIDDQIQDIWAYNAELLVLLENQKTLDEHDANVNNLYNKVKRALGSNAVEDGKGCFEL
YHKCDDQC
>gi|344189413|gb|AEM97779.1| hemagglutinin [Influenza A virus (A/chicken/Attock/NARC-14994/2009(H9N2))]
MEAISLMTILLVVTTSNADKICIGHQSTNSTETVDTLTETNIPVTQAKELLHTEHNGMLC
ATNLGRPLILDTCTVEGLIYGNPSCDLLLGGREWSYIVERPSAVNGTCYPGNVENLEELR
TLFSSASSYQRIQIFPDAIWNVTYDGTSKSCSNSFYRNMRWLTQKNGLYPIQDAQYTNNR
GKDILFIWGIHHPPTDTAQTNLYTRTDTTTSVTTENLDRTFKPLIGPRPLVNGLIGRINY
YWSVLKPGQTLRVRSNGNLIAPWYGHVLSGESHGRILKTDLKSGNCVVQCQTEKGGLNST
LPFHNISKYAFGTCPKYIGVKSLKLAIGLRNVPAKSSRGLFGAIAGFIEGGWPGLVAGWY
GFQHSNDQGVGMAADRGSTQKAVDKITSKVNNIIDKMNRQYEIIDHEFSEVETRLNMINN
KIDDQIQDVWAYNAELLVLLENQKTLDEHDANVNNLYNKVKRALGSNAMEDGKGCFELYH
KCDDQCMETIRNGTYNRRKYTEESRLERQKIEGVKLESEGTYKILTIYSTVASSLVLAMG
FAAFLFWAMSNGSCRCNICI
>gi|344189395|gb|AEM97769.1| hemagglutinin [Influenza A virus (A/chicken/Sihala/NARC-12103/2008(H9N2))]
MGKIPLMTILLVVTTSNADKICIGHQSTNSTETVDTLTETNVPVTHAKELLHTEHNGMLC
ATNLGRPLILDTCTIEGLIYGNPSCDLLLGGREWSYIVERPSAVNGTCYPGNVENLEELR
TLFSSSSSYQRIQIFPDTIWNVTYTGTSKSCSDSFYRNMRWLTQKNGLYPIQDAQYTNNR
GKDILFVWGIHHPPTDTAQTNLYTRTDTTTSVTTENLDRTFKPLIGPRPLVNGLIGRINY
YWSVLKPGQTLRLRSNGNLIAPWFGHVLSGESHGRILKTDLNSGNCVVQCQTEKGGLNST
LPFHNISKYAFGTCPKYIGVKSLKLAIGLRNVPAKSSRGLFGAIAGFIEGGWPGLVAGWY
GFQHSNDQGVGMAADRDSTQRAVDKITSKVNTIVDKMNKQYEIIDHEFSEVETRLNMINN
KIDDQIQDVWAYNAELLVLLENQKTLDEHDANVNNLYNKVKRALGSNAIEDGKGCFELYH
KCDDQCMETIRNGTYNRRKYKEESRLERQKIEGVKLESEGTYKILTIYSTVASSLVLAMG
FAAFLFWAMSNGSCRCNICI
>gi|344189377|gb|AEM97759.1| hemagglutinin [Influenza A virus (A/chicken/Sawabi/NARC-2434/2006(H9N2))]
METISLMTILLVVTTSNADKICIGHQSTNSTETVDTLTETNVPVTHAKELLHTEHNGMLC
ATNLGRPLILDTCTIEGLIYGNPSCDLLLGGREWSYIVERPSAVNGTCYPGNVENLEELR
TLFSSSSSYQRIQIFPDTIWNVTYTGTSKSCSDSFYRNMRWLTQKNGLYPIQDAQYTNNR
GKDILFVWGIHHPPTDTAQTNLYTRTDTTTSVTTENLDRTFKPLIGPRPLVNGLIGRINY
YWSVLKPGQTLRVRSNGNLIAPWFGHVLSGESHGRILKTDLTSGNCVVQCQTEKGGLNST
LPFHNISKYAFGTCPKYIGVKSLKLAIGLRNVPARSSRGLFGAIAGFIEGGWPGLVAGWY
GFQHSNDQGVGMAADRDSTQKAVDKITSKVNNIVDKMNKQYEIIDHEFSEVETRLNMINN
KIDDQIQNVWAYNAELLVLLENQKTLDEHDANVNNLYNKVKRALGSNAMEDGKGCFELYH
KCDDQCMETIRNGTYNRRKYKEESRLERQKIEGVKLESEGTYKILTIYSTVASSLVLAMG
FAAFLFWAMSNGSCRCNICI
>gi|398367789|gb|AFC17983.1| hemagglutinin, partial [Influenza A virus (A/chicken/Egypt/BSU-CU/2011(H9N2))]
FGDCPKYIGIKSLKLAIGLRNVPARSSRGLFGAIAGFIEGGWPGLVAGWYGFQHSNDQGV
GMAADRDSTQKAVDKITAKVNNIVDKMNKQYEIIDHEFSEVETRLNMINNKIDDQIQNVW
AYNAELLVLLENQKTLDEHDANVNNLYNKVKRALGSNAMEDGKGCFELYHK
>gi|401715683|gb|AFP99294.1| hemagglutinin [Influenza A virus (A/chicken/Iran/SS8/2011(H9N2))]
METIPLMAILLVVTTSNADKICIGHQSTNSTETVDTLTETNVPVTHAKELLHTEHNEMLC
ATNLGRPLILDTCTIEGLIYGNPSCDLLLGGREWSYIVERSSAVNGTCYPGNVENLEELR
TLFSSSSSYQRIQIFPDTIWNVTYTGTSKSCSDSFYRNMRWLTQKNGLYPIQDAQYTNNR
GKDILFVWGIHHPPTDTAQTNLYTRTDTTTGVTTENLDRTFKPLIGPRPLVNGLIGRINY
YWSILKPGQTLRVRSNGNLIAPWYGHVLSGESHGRILKTDLNSGNCVVQCQPEKGGLNST
LPFHNISKFAFGICPKYIGVKSLKLAIGLRNVPAKSSRGLFGAIAGFIEGGWPGLVAGWY
GFQHSNDQGVGMAADRDSTQKAVDKITSKVNTIVDKMNKQYEIIDHEFSEVETRLNMINN
KIDDQIQDVWAYNAELLVLLENQKTLDEHDANVNNLYNKVKRALGSNAMEDGKGCFELYH
KCDDQCMETIRNGTYNRRKYKEESRLKRQKIEGVKLESEGTYKILTIYSTVASSLVLAIG
FAAFLFWAMSNGSCRCNICI
>gi|401715681|gb|AFP99293.1| hemagglutinin [Influenza A virus (A/chicken/Iran/SS7/2011(H9N2))]
METIPLMAILLVVTTSNADKICIGHQSTNSTETVDTLTETNVPVTHAKELLHTEHNEMLC
ATNLGRPLILDTCTIEGLIYGNPSCDLLLGGREWSYIVERSSAVNGTCYPGNVENLEELR
TLFSSSSSYQRIQIFPDTIWNVTYTGTSKSCSDSFYRNMRWLTQKNGLYPIQDAQYTNNR
GKDILFVWGIHHPPTDTAQTNLYTRTDTTTGVTTENLDRTFKPLIGPRPLVNGLIGRINY
YWSILKPGQTLRVRSNGNLIAPWYGHVLSGESHGRILKTDLNSGNCVVQCQPEKGGLNST
LPFHNISKFAFGICPKYIGVKSLKLAIGLRNVPAKSSRGLFGAIAGFIEGGWPGLVAGWY
GFQHSNDQGVGMAADRDSTQKAVDKITSKVNTIVDKMNKQYEIIDHEFSEVETRLNMINN
KIDDQIQDVWAYNAELLVLLENQKTLDEHDANVNNLYNKVKRALGSNAMEDGKGCFELYH
KCDDQCMETIRNGTYNRRKYKEESRLKRQKIEGVKLESEGTYKILTIYSTVASSLVLAIG
FAAFLFWAMSNGSCRCNICI
>gi|401715679|gb|AFP99292.1| hemagglutinin [Influenza A virus (A/chicken/Iran/SS6/2010(H9N2))]
METIPLIAILLVVTTSNADKICIGHQSTNSTETVDTLTETNVPVTHAKELLHTEHNEMLC
ATNLGRPLILDTCTIEGLIYGNPSCDLLLGGREWSYIVERSSAVNGTCYPGNVENLEELR
TLFSSSSSYQRIQIFPDTIWNVTYTGTSKSCSDSFYRNMRWLTQKNGLYPIQDAQYTNNR
GKDILFVWGIHHPPTDTAQTNLYTRTDTTTGVTTENLDRTFKPLIGPRPLVNGLIGRINY
YWSILKPGQTLRVRSNGNLIAPWYGHVLSGESHGRILKTDLNSGNCVVQCQPEKGGLNST
LPFHNISKFAFGICPKYIGVKSLKLAIGLRNVPARSSRGLFGAIAGFIEGGWPGLVAGWY
GFQHSNDQGVGMAADRDSTQKAVDKITSKVNTIVDKMNKQYEIIDHEFSEVETRLNMINN
KIDDQIQDVWAYNAELLVLLENQKTLDEHDANVNNLYNKVKRALGSNAMEDGKGCFELYH
KCDDQCMETIRNGTYNRRKYKEESRLKRQKIEGVKLESEGTYKILTIYSTVASSLVLAIG
FAAFLFWAMSNGSCRCNICI
>gi|401715677|gb|AFP99291.1| hemagglutinin [Influenza A virus (A/chicken/Iran/SS5/2009(H9N2))]
METISLIAILLVVTASNADKICIGHQSTNSTETVDTLTETNVPVTHAKELLHTEHNGMLC
ATNLGHPLILDTCTIEGLIYGNPSCDLLLGGREWSYIVERPSAVNGTCYPGNVENLEELR
TLFSSSSSYQRIQIFPDTIWNVTYTGTSKSCSDSFYRNMRWLTQKNGSYPVQDAQYTNNR
GKNILFVWGIHHPPTDTAQTNLYTRTDTTTSVTTENLDRTFKPLIGPRPLVNGLIGRINY
YWSVLKPGQTLRVRSNGNLIAPWYGHVLSGESHGRILKTDLNSGNCVVQCQTEKGGLNST
LPFHNISKYAFGTCPKYIGVKSLKLAIGLRNVPARSSRGLFGAIAGFIEGGWPGLVAGWY
GFQHSNDQGVGMAADRDSTQKAIDKITSKVNTIVDKMNKQYEIIDHEFSEVETRLNMINN
KIDDQIQDVWAYNAELLVLLENQKTLDEHDANVNNLYNKVKRALGSNAIEDGKGCFELYH
KCDDQCMETIRNGTYNRRKYKEESRLERQKIEGVKLESEGTYKILTIYSTVASSLVLAMG
FAAFLFWAMSNGSCRCNICI
>gi|401715675|gb|AFP99290.1| hemagglutinin [Influenza A virus (A/chicken/Iran/SS4/2009(H9N2))]
METISLIAILLVVTTSNADKICIGHQSTNSTETVDTLTEANVPVTHAKELLHTEHNGMLC
ATNLGHPLILDTCTIEGLIYGNPSCDLLLGGREWSYIVERPSAVNGTCYPGNVENLEELR
TLFSSSSSYQRIQIFPDTIWNVTYTGTSKSCSDSFYRNMRWLTQKNGSYPVQDAQYTNNR
GKNILFVWGIHHPPTDTAQTNLYTRTDTTTSVTTENLDRTFKPLIGPRPLVNGLIGRINY
YWSVLKPGQTLRVRSNGNLIAPWYGHVLSGESHGRILKTDLNSGNCVVQCQTEKGGLNST
LPFHNISKYAFGTCPKYIGVKSLKLAIGLRNVPARSSRGLFGAIAGFIEGGWPGLVAGWY
GFQHSNDQGVGMAADRDSTQKAIDKITSKVNNIVDKMNKQYEIIDHEFSEVETRLNMINN
KIDDQIQDVWAYNAELLVLLENQKTLDEHDANVNNLYNKVKRALGSNAIEDGKGCFELYH
KCDDQCMETIRNGTYNRRKYKEESRLERQKIEGVKLESEGTYKILTIYSTVASSLVLAMG
FAAFLFWAMSNGSCRCNICI
>gi|401715673|gb|AFP99289.1| hemagglutinin [Influenza A virus (A/chicken/Iran/SS3/2008(H9N2))]
METISLITILLVVTASNADKICIGHQSTNSTETVDTLTETNVPVTHAKELLHTEHNGMLC
ATNLGHPLILDTCTIEGLIYGNPSCDLLLGGREWSYIVERPSAVNGTCYPGNVENLEELR
TLFSSSSSYQRIQIFPDTIWNVTYTGTSKSCSDSFYRNMRWLTQKNGSYPVQDAQYTNNR
GKNILFVWGIHHPPTDTAQTNLYTRTDTTTSVTTENLDRTFKPLIGPRPLVNGLIGRINY
YWSVLKPGQTLRVRSNGNLIAPWYGHVLSGESHGRILKTDLNSGNCVVQCQTEKGGLNST
LPFHNISKYAFGTCPKYIGVKSLKLAIGLRNVPARSSRGLFGAIAGFIEGGWPGLVAGWY
GFQHSNDQGVGMAADRDSTQKAIDKITSKVNNIVDKMNKQYEIIDHEFSEVETRLNMINN
KIDDQIQDVWAYNAELLVLLENQKTLDEHDANVNNLYNKVKRALGSNAIEDGKGCFELYH
KCDDQCMETIRNGTYNRRKYKEESRLERQKIEGVKLESEGTYKILTIYSTVASSLVLAMG
FAAFLFWAMSNGSCRCNICI
>gi|346426584|gb|AEO27792.1| hemagglutinin, partial [Influenza A virus (A/chicken/Korea/333/2008(H9N2))]
MEIIALIAILVVTGTSNADKICIGYQSTNSTETVDTLVETNVPVTHAKELLHTEHNGMLC
ATNQGHPLILDTCTVEGLVYGNPSCDLLLGGKEWSYIVERSSAINGMCYPGKVENLEELR
SFFSSARSYKRLLLFPDRTWNVTYTGTSKACSGSFYRSMRWLTHKSNSYPIQDAQYTNDW
GKNILFMWGIHHPPTDSEQMNLYKKADTTTSITTEDINRTFKPVIGPRPLVNGQQGRIDY
YWSVLKPGQTLRIRSNGNLIAPWYGHILSGESHGRILKTDLNSGNCVVQCQTEKGGLNTT
LPFHNVSKYAFGNCPKYVGVKSLKLAVGLRNVPAASGRGLFGAIAGFIEGGWPGLVAGWY
GFQHSNDQGAGMAADRESTQKAVDKITSKVNNIIDKMNKQYEIIDHEFNEIEARLNMINN
KIDDQIQDIWAYNAELLVLLENQKTLDEHDANVNNLYNKVKRALGSNAIEDGKGCFELYH
KCDDQCMETIRNGTYDMMKYKEESKLERQKIEGVKLESEGTYKILTIYSTVASSLVLAMG
FAAFMFWA
>gi|346426581|gb|AEO27791.1| hemagglutinin, partial [Influenza A virus (A/chicken/Korea/2304/2006(H9N2))]
GTSNADKICIGYQSSNSTETVDTLVETNVPVTHAKELLHTEHNGMLCATNQGHPLILDTC
TVEGLVYGNPSCDLLLGGKEWSYIVERSSAINGMCYPGKVESLEELRSFFSSARSYKRLL
LFPDRTWNVTYTGTSKACSDSFYRSMRWLTHKSNSYPIQDAQYTNDWGKNILFMWGIHHP
PTDTEQMNLYKKADTTTSITTEDINRTFKPVIGPRPLVNGQQGRIDYYWSVLKPGQTLRI
RSNGNLIAPWYGHILSGESHGRILKTDLNSGNCVVQCQTEKGGLNTTLPFHNVSKYAFGN
CPKYVGVKSLKLAVGLRNVPAASGRGLFGAIAGFIEGGWPGLVAGWYGFQHSNDQGVGMA
ADRESTQKAVDKITSKVNNIIDKMNKQYEIIDHEFNEIEARLNMINNKIDDQIQDIWAYN
AELLVLLENQKTLDEHDANVNNLYNKVKRALGSNAIEDGKGCFELYHKCDDQCMETIRNG
TYDMIKYKEESKLERQKIEGVKLESEGTYKILTIYSTVASSLVLAMGFAAFMSWAI
>gi|346426579|gb|AEO27790.1| hemagglutinin, partial [Influenza A virus (A/chicken/Korea/801/2006(H9N2))]
LLLTGKSDADKICIGYQSTNSTETVDTLVETNVPVTHAKELLHTEHNGMLCATNQGHPLI
LDTCTVEGLVYGNPACDLLLGGKEWSYIVERSSAVHGMCYPGRVENLEELRSFFSSARSY
KRLLLFPDRTWNVTFTGTSKACSGSFYRSMRWLTHKSNSYPIQDAQYTNDWGKNILFMWG
IHHPPTDTEQMNLYKKADTTTSITTEDINRTFKPVIGPRPIVNGQQGRIDYYWSVLKPGQ
TLRIRSNGNLIAPWYGHILSRESHGRILKTDLNSGNCVVQCQTEKGGLNTTLPFHNVSKY
AFGNCPKYVGVKSLKLAVGLRNVPATSGRGLFGAIAGFIEGGWPGLVAGWYGFQHSNDQG
VGMAADRESTQTAVNKITSKVNNIIDKMNKQYEIIDHEFNEIEARLNMINNKIDDQIQDI
WAYNAELLVLLENQKTLDEHDANVNNLYNKVKRALGSNAIEDGKGCFELYHKCDDQCMET
IRNGTYDMVKYKEESKLERQKIEGVKLESEGTYKILTIYWTVASSQVLAIG
>gi|379318898|gb|AFC98358.1| hemagglutinin [Influenza A virus (A/chicken/Guangdong/TS/2004(H9N2))]
MEAVSLITILLVVTASNADKICIGYQSTNSTETVDTLTENNVPVTHAKELLHTEHNGMLC
ATNLGHPLILDTCTIEGLIYGNPSCDLLLGGGEWSYIVERPSAVNGMCYPGNVENLEELR
SLFSSASSYQRIQIFPDTIWNVSYSGTSKACSDSFYRSMRWLTQKDNAYPIQDAQYTNNR
GKSILFMWGINHPPTDTVQTNLYTRTDTTTSVTTEDINRTFKPVIGPRPLVNGQQGRIDY
YWSVLKPGQTLQVRSNGNLIAPWYGHILSGESHGRILKTDLNSGNCVVQCQTERGGLNTT
LPFHNVSKYAFGNCPKYVGVKSLKLAVGLRNVPARSSRGLFGAIAGFIEGGWSGLVAGWY
GFQHSNDQGVGMAADRDSTQKAIDKITSKVNNIVDKMNKQYEIIDHEFSEVETRLNMINN
KIDDQIQDIWAYNAELLVLLENQKTLDEHDANVNNLYNKVKRALGSNAMEDGKGCFELYH
KCDDQCMETIRNGTYNRRKYKEESRLERQKIEGVKLESEGTYKILTIYSTVASSLVIAMG
FAAFLFWAMSNGSCRCNICI
>gi|379318879|gb|AFC98347.1| hemagglutinin [Influenza A virus (A/chicken/Guangdong/V/2008(H9N2))]
MEVVSLITILLVVTVSNADKICIGYQSTNSTETVDTLTENNVPVTHAKELLHTEHNGMLC
ATNLGHPLILDTCTIEGLIYGNPSCDLLLGGREWSYIVERPSAVNGLCYPGNVENLEELR
SLFSSASSYQRIQIFPDTIWNVSYSGTSKACSDSFYRSMRWLTQENNAYPVQDAQYTNNR
GKNILFMWGINHPPTDTVQTNLYTRTDTTTSVATEDINRTFKPLIGPRPLVNGQQGRIDY
YWAVLKPGQTLRVRSNGNLIAPWYGHILSGESHGRILKTDLNSGNCVVQCQTERGGLNTT
LPFHNVSKYAFGNCPKYVGVKSLKLAVGLRNVPARSSRGLFGAIAGFIEGGWSGLVAGWY
GFQHSNDQGTGMAADRDSTQKAIDKITSKVNNIVDKMNKQYEIIDHEFSEVETRLNMINN
KIDDQIQDIWAYNAELLVLLENQKTLDEHDANVNNLYNKVKRALGSNAVEDGKGCFELYH
KCDDQCMETIRNGTYNRRKYKEESRLERQKIEGVKLESEGTYKILTIYSTVASSLVIALG
FAAFLFWAMSNGSCRCNICI
>gi|391886313|gb|AFM47147.1| hemagglutinin [Influenza A virus (A/chicken/Korea/01310_CE20/2001(H9N2))]
MEIIALIAILVVTGTSDADKICIGYQSTNSTETVDTLVENNVPVTHTKELLHTEHNGMLC
ATNLGHPLILDTCTIEGLVYGNPSCDLLLGGKEWSYIVERSSAVNGMCYPGRVENLEELR
SFFSSARSYKRLLLFPDRTWNVTFNGTSKACSGSFYRSMRWLTHKNNSYPIQDAQYTNDW
GKNILFMWGIHHPPTDTEQMNLYKKADTTTSITTEDINRTFKPGIGPRPLVNGQQGRIDY
YWSVLKPGQTLRIRSNGNLIAPWYGHILSGESHGRILKTDLNSGNCIIQCQTEKGGLNTT
LPFQNVSKYAFGNCPKYVGVKSLKLAVGLRNVPATSGRGLFGAIAGFIEGGWPGLVAGWY
GFQHSNDQGVGIAADKESTQEAVDKITSKVNNIIDKMNKQYEIIDHEFSEIEARLNMINN
KIDDQIQDIWAYNAELLVLLENQKTLDDHDANVNNLYNKVKRALGSNAIEDGKGCFELYH
KCDDQCMETIRNGTYDRLKYKEESKLERQKIEGVKLESEETYKILTIYSTVASSLVLAIG
LAAFMFWAMSNGSCRCNICI
>gi|383806058|gb|AFH53550.1| hemagglutinin [Influenza A virus (A/chicken/Zhejiang/XBF12/2011(H9N2))]
MEVVSLITVLLVVTVSNADKICIGYQSTNSTETVDTLTENNVPVTHAKELLHTEHNGMLC
ATSLGRPLILDTCTIEGLIYGNPSCDLLLEGREWSHIVERPSAVNGLCYPGNVENLEELR
SLFSSARSYQRIQIFPDTIWNVSYSGTSKACSDSFYRSMRWLTQKDNTYPTQDAQYTNNQ
EKNILFMWGINHPPTDTTQTNLYTRTDTTTSVATEEINRTFKPLIGPRPLVNGLMGRIDY
YWSVLKPGQTLRIRSNGNLIAPWYGHILSGESHGRILKTDLKRGSCTVQCQTEKGGLNTT
LPFQNVSKYAFGNCSKYIGIKSLKLAVGLRNVPSRSSRGLFGAIAGFIEGGWSGLVAGWY
GFQHSNDQGVGMAADRGSTQKAIDKITSKVNNIVDKMNKQYEIIDHEFSEVETRLNMINN
KIDDQIQDIWAYNAELLVLLENQKTLDEHDANVNNLYNKVKRALGSNAVEDGKGCFELYH
KCDDQCMETIRNGTYNRRKYQEESKLERQKIEGVKLESEGTYKILTIYSTVASSLVIAMG
FAAFLFWAMSNGSCRCNICI
>gi|383806056|gb|AFH53549.1| hemagglutinin [Influenza A virus (A/chicken/Zhejiang/ZGPL12/2011(H9N2))]
MEVVSLITILLVVTVSNADKICIGYQSTNSTETVDTLTENNVPVTHAKELLHTEHNGMLC
ATSLGHPLILDTCTIEGLIYGNPSCDLLLGGREWSYIVERPSAVNGLCYPGNVENLEELR
SLFSSARSYQRIQIFPDTIWNVSYSGTSKACSDSFYRSMRWLTQKNNAYPTQDAQYTNNQ
EKNILFMWGINHPPTDTTQTNLYTRTDTTTSVATEEINRTFKPLIGPRPLVNGLMGRIDY
YWSVLKPGQTLRIRSNGNLIAPWYGHILSGESHGRILKTDLKRGSCTVQCQTEKGGLNTT
LPFQNVSKYAFGNCSKYIGIKSLKLAVGLRNVPSRSSRGLFGAIAGFIEGGWSGLVAGWY
GFQHSNDQGVGMAADRDSTQKAIDKITSKVNNIVDKMNKQYEIIDHEFSEVETRLNMINN
KIDDQIQDIWAYNAELLVLLENQKTLDEHDANVNNLYNKVKRALGSNAVEDGKGCFELYH
KCDDQCMETIRNGTYNRRRYQEESKLERQKIEGVKLESEGTYKILTIYSTVASSLVIAMG
FAAFLFWAMSNGSCRCNICI
>gi|383806054|gb|AFH53548.1| hemagglutinin [Influenza A virus (A/chicken/Guangdong/SQL10/2011(H9N2))]
MEAATIITILLAITGSNADKICIGYQSTNSTETVDTLTENNVHVTHAKELLHTEHNGMLC
ATNLGRPLILDTCTIEGLIYGNPSCDLPLEGREWSYIVERPSAVNGVCYPGNVENLEELR
SLFSSASSYQRIQIFPDSIWNVSYSGTSKACSDSFYRSMRWLTQKNNNYPVQVAQYTNNR
GKNILFMWGINHPPTDTTQTNLYTRTDTTTSVATEDINRTFKPLIGPRPLVNGLQGRIDY
YWAVLKPGQTLRVRSNGNLIAPWYGHILLGESHGRILKTDLKSGNCVVQCQTERGGLNTT
LPFHNVSKYAFGNCPKYIGVKSLKLAVGLRNVPARSSRGLFGAIAGFIEGGWSGLVAGWY
GFQHSNDQGTGMAADRDSTQKAIDKITSKVNNIVDKMNKQYEIIDHEFSEIETRLNMIND
KIDDQIQDIWAYNAELLVLLENQKTLDEHDANVNNLYNKVKRALGSNAVEDGKGCFDLYH
KCDNQCMETIRNGTYNRRKYQEESRLERQKIEGVKLESEGTYKILTIYSTVASSLVIAMG
FAAFLFWAMSNGSCRCNICI
>gi|383806052|gb|AFH53547.1| hemagglutinin [Influenza A virus (A/chicken/Guangdong/LYH12/2011(H9N2))]
MEVVSLITILLVITGSNADKICIGYQSTNSTETVDTLTENNVPVTHAKELLHTEHNGMLC
ATNLGRPLILDTCTIEGLIYGNPSCDLPLEGREWSYIVERPSAVNGVCYPGNVENLEELR
SLFSSASSYQRIQIFPDSIWNVSYSGTSKACSDSFYRSMRWLTQKNNNYPVQDAQYTNNR
GKNILFMWGINHPPTDTTQTNLYTRTDTTTSVATEDINRTFKPLIGPRPLVNGQQGRIDY
YWAVLKPGQTLRVRSNGNLIAPWYGHILLGESHGRTLKTDLKSGNCVVQCQTERGGLNTT
LPFHNVSKYAFGNCPKYIGVKSLKLAVGLRNVPAKSSRGLFGAIAGFIEGGWSGLVAGWY
GFQHSNDQGTGMAADRDSTQKAIDKITSKVNNIVDKMNKQYEIIDHEFSEIETRLNMIND
KIDDQIQDIWAYNAELLVLLENQKTLDEHDANVNNLYNKVKRALGSNAVEDGKGCFDLYH
KCDNQCMETIRNGTYNRRKYQEESRLERQKIEGVKLESEGTYKILTIYSTVASSLVIAMG
FAAFLFWAMSNGSCRCNICI
>gi|383806050|gb|AFH53546.1| hemagglutinin [Influenza A virus (A/chicken/Zhejiang/DJR12/2011(H9N2))]
MEVVSLITILLVVTVSNADKICIGYQSTNSTETVDTLTENNVPVTHAKELLHTEHNGMLC
ATSLGHPLILDTCTIEGLIYGNPSCDLLLGGREWSYIVERPSAVNGLCYPGNVENLEELR
SLFSSARSYQRIQIFPDTIWNVSYSGTSKACSDSFYRSMRWLTQKNNAYPTQDAQYTNNQ
EKNILFMWGINHPPTDTTQTNLYTRTDTTTSVATEEINRTFKPLIGPRPLVNGLMGRIDY
YWSVLKPGQTLRIRSNGNLIAPWYGHILSGESHGRILKTDLKRGSCTVQCQTEKGGLNTT
LPFQNVSKYAFGNCSKYIGIKSLKLAVGLRNVPSRSSRGLFGAIAGFIEGGWSGLVAGWY
GFQHSNDQGVGMAADRDSTQKAIDKITSKVNNIVDKMNKQYEIIDHEFSEVETRLNMINN
KIDDQIQDIWAYNAELLVLLENQKTLDEHDANVNNLYNKVKRALGSNAVEDGKGCFELYH
KCDDQCMETIRNGTYNRRRYQEESKLERQKIEGVKLESEGTYKILTIYSTVASSLVIAMG
FAAFLFWAMSNGSCRCNICI
>gi|383806048|gb|AFH53545.1| hemagglutinin [Influenza A virus (A/chicken/Zhejiang/SYP12/2011(H9N2))]
MEVVSLITILLVVTVSNADKICIGYQSTNSTETVDTLTENNVPVTHAKELLHTEHNGMLC
ATSLGHPLILDTCTIEGLIYGNPSCDLLLGGREWSYIVERPSAVNGLCYPGNVENLEELR
SLFSSARSYQRIQIFPDTIWNVSYSGTSKACSDSFYRSMRWLTQKNNAYPTQDAQYTNNQ
EKNILFMWGINHPPTDTAQTNLYTRTDTTTSVATEEINRTFKPLIGPRPLVNGLMGRIDY
YWSVLKPGQTLRIRSNGNLIAPWYGHILSGESHGRILKTDLKRGSCTVQCQTEKGGLNTT
LPFQNVSKYAFGNCSKYIGIKSLKLAVGLRNVPSRSSRGLFGAIAGFIEGGWSGLVAGWY
GFQHSNDQGVGMAADRDSTQKAIDKITSKVNNIVDKMNKQYEIIDHEFSEVETRLNMINN
KIDDQIQDIWAYNAELLVLLENQKTLDEHDANVNNLYNKVKRALGSNAVEDGKGCFELYH
KCDDQCMETIRNGTYNRRNYQEESKLERQKIEGVKLESEGTYKILTIYSTVASSLVIAMG
FAAFLFWAMSNGSCRCNICI
>gi|383806046|gb|AFH53544.1| hemagglutinin [Influenza A virus (A/chicken/Guangdong/CYH12/2011(H9N2))]
MEVVSLITILLAITGSNADKICIGYQSTNSTETVDTLTENNVPVTHAKELLHTEHNGMLC
ATNLGRPLILDTCTIEGLIYGNPSCDLPLEGREWSYIVERPSAVNGVCYPGNVENLEELR
SLFSSASSYQRIQIFPDSIWNVSYSGTSKACSDSFYRSMRWLTQKNNNYPVQDAQYTNNR
GKNILFMWGINHPPTDTAQTNLYTRTDTITSVATEDINRTFKPLIGPRPLVNGLQGRIDY
YWAVLKPGQTLRVRSNGNLIAPWYGHILLGESHGRILKTDLKSGNCVVQCQTERGGLNTT
LPFHNVSKYAFGNCPKYIGVKSLKLAVGLRNVPARSSRGLFGAIAGFIEGGWSGLVAGWY
GFQHSNDQGTGMAADRDSTQKAIDKITSKVNNIVDKMNKQYEIIDHEFSEIETRLNMIND
KIDDQIQDIWAYNAELLVLLENQKTLDEHDANVNNLYNKVKRALGSNAVEDGKGCFDLYH
KCDNQCMETIRNGTYNRRKYQEESRLERQKIEGVKLESEGTYKILTIYSTVASSLVIAMG
FAAFLFWAMSNGSCRCNICI
>gi|383806044|gb|AFH53543.1| hemagglutinin [Influenza A virus (A/chicken/Guangdong/LFQ12/2011(H9N2))]
MEVVSLITILLVITGSNADKICIGYQSTNSTETVDTLTENNVPVTHAKELLHTEHNGMLC
ATNLGRPLILDTCTIEGLIYGNPSCDLPLEGREWSYIVERPSAVNGVCYPGNVENLEELR
SLFSSASSYQRIQIFPDSIWNVSYSGTSKACSDSFYRSMRWLTQKNNNYPVQDAQYTNNR
GKNILFMWGINHPPTNTTQTNLYTRTDTTTSVATEDINRTFKPLIGPRPLVNGLQGRIDY
YWAVLKPGQTLRVRSNGNLIAPWYGHILLGESHGRILKTDLKSGNCVVQCQTERGGLNTT
LPFHNVSKYAFGNCPKYIGVKSLKLAVGLRNVPARSSRGLFGAIAGFIEGGWSGLVAGWY
GFQHSNDQGTGMAADRDSTQKAIDKITSKVNNIVDKMNKQYEIIDHEFSEIETRLNMIND
KIDDQIQDIWAYNAELLVLLENQKTLDEHDANVNNLYNKVKRALGSNAVEDGKGCFDLYH
KCDNQCMETIRNGTYNRRKYQEESRLERQKIEGVKLESEGTYKILTIYSTVASSLVIAMG
FAAFLFWAMSNGSCRCNICI
>gi|383806042|gb|AFH53542.1| hemagglutinin [Influenza A virus (A/chicken/Guangdong/SJS12/2011(H9N2))]
MEVVSLITILLVITGSNADKICIGYQSTNSTETVDTLTENNVPVTHAKELLHTEHNGMLC
ATNLGRPLILDTCTIEGLIYGNPSCDLPLEGREWSYIVERPSAVNGVCYPGNVENLEELR
SLFSSASSYQRIQIFPDSIWNVSYSGTSKACSDSFYRSMRWLTQKNNNYPVQDAQYTNNR
GKNILFMWGINHPPTNTAQTNLYTRTDTTTSVATEDINRTFKPLIGPRPLVNGQQGRIDY
YWAVLKPGQTLRVRSNGNLIAPWYGHILLGESHGRILKTDLKSGNCVVQCQTERGGLNTT
LPFHNVSKYAFGNCPKYIGVKSLKLAVGLRNVPARSSRGLFGAIAGFIEGGWSGLVAGWY
GFQHSNDQGTGMAADRDSTQKAIDKITSKVNNIVDKMNKQYEIIDHEFSEIETRLNMIND
KIDDQIQDIWAYNAELLVLLENQKTLDEHDANVNNLYNKVKRALGSNAVEDGKGCFDLYH
KCDNQCMETIRNGTYNRRKYQEESRLERQKIEGVKLESEGTYKILTIYSTVASSLVIAMG
FAAFLFWAMSNGSCRCNICI
>gi|383806040|gb|AFH53541.1| hemagglutinin [Influenza A virus (A/chicken/Guangdong/LWZ11/2011(H9N2))]
MEAATIITILLVITRSNADKICIGYQSTNSTETVGTLTENNVPVTHAKELLHTEHNGMLC
ATNLGRPLILDTCTIEGLIYGNPSCDLPLEGREWSYIVERPSAVNGVCYPGNVENLEELR
SLFSSASSYQRIQIFPDSIWNVSYSGTSKACSDSFYRSMRWLTQKNNNYPVQDAQYTNNR
GKNIHFMWGINHPPTDTTQINLYTRTDTTTSVATEDINRTFKPLIGPRPLVNGQQGRIDY
YWAVLKPGQTLRVRSNGSLIAPWYGHILLGESHGRILKTDLKSGNCVVQCQTERGGLNTT
LPFHNVSKYAFGNCPKYIGVKSLKLAVGLRNVPARSSRGLFGAIAGFIEGGWSGLVAGWY
GFQHSNDQGTGMAADRDSTQKAIDKITSKVNNIVDKMNKQYEIIDHEFSEIETRLNMIND
KIDDQIQDIWAYNAELLVLLENQKTLDEHDANVNNLYNKVKRALGSNAVEDGKGCFDLYH
KCDNQCMETIRNGTYNRRKYQEESRLERQKIEGVKLESEGTYKILTIYSTVASSLVIAMV
FAAFLFWAMSNGSCRCNICI
>gi|383806038|gb|AFH53540.1| hemagglutinin [Influenza A virus (A/chicken/Guangdong/LJT12/2011(H9N2))]
MEVVSLITILLVITGSNADKICIGYQSTNSTETVDTLTENNVPVTHAKELLHTEHNGMLC
ATNLGRPLILDTCTIEGLIYGNPSCDLPLEGREWSYIVERPSAVNGVCYPGNVENLEELR
SLFSSASSYQRIQIFPDSIWNVSYNGTSKACSDSFYRSMRWLTQKNNNYPVQDAQYTNSR
GKNILFMWGINHPPTDTTQTNLYTRTDTTTSVATEDINRTFKPLIGPRPLVNGLQGRIDY
YWAVLKPGQTLRVRSNGNLIAPWYGHILLGESHGRILKTDLKSGNCVVQCQTERGGLNTT
LPFHNVSKYAFGNCPKYIGVKSLKLAVGLRNVPARSSRGLFGAIAGFIEGGWSGLVAGWY
GFQHSNDQGTGMAADRDSTQKAIDKITSKVNNIVDKMNKQYEIIDHEFSEIETRLNMIND
KIDDQIQDIWAYNAELLVLLENQKTLDEHDANVNNLYNKVKRALGSNAVEDGKGCFDLYH
KCDNQCMETIRNGTYNRRKYQEESRLERQKIEGVKLESEGTYKILTIYSTVASSLVIAMG
FAAFLFWAMSNGSCRCNICI
>gi|383806036|gb|AFH53539.1| hemagglutinin [Influenza A virus (A/chicken/Guangdong/SYX12/2011(H9N2))]
MEVVSLITILLVITGSNADKICIGYQSTNSTETVDTLTENNVPVTHAKELLHTEHNGMLC
ATDLGRPLILDTCTIEGLIYGNPSCDLPLEGREWSYIVERPSAVNGVCYPGNVENLEELR
SLFSSASSYQRIQIFPDSIWNVSYNGTSKACSDSFYRSMRWLTQKNNNYPVQDAQYTNNR
GKNILFMWGINHPPTDTVQTNLYTRTDTTTSVATEDINRTFKPLIGPRPLVNGLQGRIDY
YWAVLKPGQTLRVRSNGNLIAPWYGHILLGESHGRILKTDLKSGNCVVQCQTERGGLNTT
LPFHNVSKYAFGNCPKYIGVKSLKLAVGLRNVPARSRRGLFGAIAGFIEGGWTGLVAGWY
GFQHSNDQGTGMAADRDSTQKAIDKITSKVNNIVDKMNKQYDIIDHEFSEIETRLNMIND
KIDDQIQDIWAYNAELLVLLENQKTLDEHDANVNNLYNKVKRALGSNAVEDGKGCFDLYH
KCDNQCMETIRNGTNNRRKYQEESRLERQKIEGVKLESEGTYKILTIYSTVASSLVVAMG
FAAFLFWAMSNGSCRCNICI
>gi|383806034|gb|AFH53538.1| hemagglutinin [Influenza A virus (A/chicken/Guangdong/ZW12/2011(H9N2))]
MEVVSLITILLVITGSNADKICIGYQSTNSTETVDTLTENNVPVTHAKELLHTEHNGMLC
ATHLGRPLILDTCTIEGLIYGNPSCDLSLEGREWSYIVERPSAVNGVCYPGNVENLEELR
SLFSSASSYQRIQIFPDSIWNVSYSGTSKACSDSFYRSMRWLTQKNNNYPVQDAQYTNNR
GKNILFMWGINHPPTDTAQTNLYTRTDTTTSVATEDINRTFKPLIGPRPLVNGQQGRIDY
YWAVLKPGQTLRVRSNGNLIAPWYGHILLGESHGRILKTDLKSGNCVVQCQTERGGLNTT
LPFHNVSKYAFGNCPKYIGVKSLKLAVGLRNVPARSSRGLFGAIAGFIEGGWSGLVAGWY
GFQHSNDQGTGMAADRDSTQKAIDKITSKVNNIVDKMNKQYEIIDHEFSEIETRLNMIND
KIDDQIQDIWAYNAELLVLLENQKTLDEHDANVNNLYNKVKRALGSNAVEDGKGCFDLYH
KCDNQCMETIRNGTYNRRKYQEESRLERQKIEGVKLESEGTYKILTIYSTVASSLVIAMG
FAAFLFWAMSNGSCRCNICI
>gi|383806032|gb|AFH53537.1| hemagglutinin [Influenza A virus (A/chicken/Guangxi/LYY12/2011(H9N2))]
MEVVSLITILLAITGSNADKICIGYQSTNSTETVDTLTENNVPVTHAKELLHTEHNGMLC
ATNLGRPLILDTCTIEGLIYGNPSCDLPLEGREWSYIVERPSAVNGVCYPGNVENLEELR
SLFSSASSYQRIQIFPDSIWNVSYSGTSKACSDSFYRSMRWLTQKNNNYPVQDAQYTNNR
GKNILFMWGINHPPTDTAQTNLYTRTDTTTSVATEDINRTFKPLIGPRPLVNGLQGRIDY
YWAVLKPGQTLRVRSNGNLIAPWYGHILLGESHGRILKTDLKSGNCVVQCQTERGGLNTT
LPFHNVSKYAFGNCPKYIGVKSLKLAVGLRNVPARSSRGLFGAIAGFIEGGWSGLVAGWY
GFQHSNDQGTGMAADRDSTQKAIDKITSKVNNIVDKMNKQYEIIDHEFSEIETRLNMIND
KIDDQIQDIWAYNAELLVLLENQKTLDEHDANVNNLYNKVKRALGSNAVEDGKGCFDLYH
KCDNQCMETIRNGTYNRRKYQEESRLERQKIEGVKLESEGTYKILTIYSTVASSLVIAMG
FAAFLFWAMSNGSCRCNICI
>gi|383806030|gb|AFH53536.1| hemagglutinin [Influenza A virus (A/chicken/Hunan/JYZ11/2011(H9N2))]
METVSLITILLVVTVSNADKICIGYQSTNSTETVDTLTENNVPVTHAKELLHTEHNGMLC
ATSLGRPLILDTCTIEGLIYGNPSCDLLLGGREWSYIVERPSAVNGLCYPGNVENLEELR
SLFSSARSYQRIQIFPDTIWNVSYSGTSKACSDSFYRSMRWLTQKNNAYPIQDAQYTNNQ
ENNILFMWGIHHPPTDTAQTNLYTRTDTTTSVATEEINRTFKPLIGPRPLVNGLQGRIDY
YWSVLKPGQTLRIRSNGNLIAPWYGHILSGESHGRILKTDLKRGSCTVQCQTEKGGLNTT
LPFQNVSKYAFGNCSKYIGIKSLKLAVGLRNVPSRSSRGLFGAIAGFIEGGWSGLVAGWY
GFQHSNDQGVGMAADRDSTQKAIDKITSKVNNIVDKMNKQYEIIDHEFSEVETRLNMINN
KIDDQIQDIWAYNAELLVLLENQKTLDEHDANVNNLYNKVKRALGTNAVEDGKGCFELYH
KCDDQCMETIRNGTYNRRKYQEESKLERQKIEGVKLESEGTYKILTIYSTVASSLVIAMG
FAAFLFWAMSNGSCRCNICI
>gi|383806028|gb|AFH53535.1| hemagglutinin [Influenza A virus (A/chicken/Zhejiang/FXK12/2011(H9N2))]
MEVVSLITVLLVVTVSNADKICIGYQSTNSTETVDTLTENNVPVTHAKELLHTEHNGMLC
ATSLGHPLILDTCTIEGLIYGNPSCDLSLEGREWSYIVERPSAVNGLCYPGNVENLEELR
SLFSSARSYQRIQIFPDTIWNVSYSGISKACSDSFYRSMRWLTQKDNTYPTQDAQYTNNQ
EKNILFMWGINHPPTDTTQTNLYTRTDTTTSVATEEINRTFKPLIGPRPLVNGLMGRIDY
YWSVLKPGQTLRIRSNGNLIAPWYGHILSGESHGRILKTDLKRGSCTVQCQTEKGGLNTT
LPFQNVSKYAFGNCSKYIGIKSLKLAVGLRNVPSRSSRGLFGAIAGFIEGGWSGLVAGWY
GFQHSNDQGVGMAADRDSTQKAIDKITSKVNNIVDKMNKQYEIIDHEFSEVETRLNMINN
KIDDQIQDIWAYNAELLVLLENQKTLDEHDANVNNLYNKVKRALGSNAVEDGKGCFELYH
KCDDQCMETIRNGTYNRRKYQEESKLERQKIEGVKLESEGTYKILTIYSTVASSLVIAMG
FAAFLFWAMSNGSCRCNICI
>gi|383806026|gb|AFH53534.1| hemagglutinin [Influenza A virus (A/chicken/Zhejiang/FYQ12/2011(H9N2))]
MEVVSLITVLLVVTVSNADKICIGYQSTNSTETVDTLTENNVPVTHAKELLHTEHNGVLC
ATSLGHPLILDTCTIEGLIYGNPSCDLLLEGREWSYIVERPSAVNGLCYPGNVENLEELR
SLFSSARSYQRIQIFPDTIWNVSYSGTSKACSDSFYRSMRWLTQKDNTYPTQDAQYTNNQ
EKNILFMWGINHPPTDTTQTNLYTRTDTTTSVATEEINRTFKPLIGPRPLVNGLMGRIDY
YWSVLKPGQTLRIRSNGNLIAPWYGHILSGESHGRILKTDLKRGSCTVQCQTEKGGLNTT
LPFQNVSKYAFGNCSKYIGIKSLKLAVGLRNVPSRSSRGLFGAIAGFIEGGWSGLVAGWY
GFQHSNDQGVGMAADRGSTQKAIDKITSKVNNIVDKMNKQYEIIDHEFSEVETRLNMINN
KIDDQIQDIWAYNAELLVLLENQKTLDEHDANVNNLYNKVKRALGSNAVEDGKGCFELYH
KCDDQCMETIRNGTYNRRKYQEESKLERQKIEGVKLESEGTYKILTIYSTVASSLVIAMG
FAAFLFWAMSNGSCRCNICI
>gi|383806024|gb|AFH53533.1| hemagglutinin [Influenza A virus (A/chicken/Zhejiang/HGH12/2011(H9N2))]
MEVVSLITILLVVTVSNADKICIGYQSTNSTETVDTLTENNVPVTHAKELLHTEHNGMLC
ATGLGHPLILDTCTIEGLIYGSPSCDILLGGREWSYIVERPSAVNGLCYPGNVENLEELR
SLFSSARSYQRIQIFPDTIWNVSYSGTSKACSDSFYRSMRWLTQKNNAYPTQDTQYTNNQ
EKNILFMWGINHPPTNTTQTNLYTRTDTTTSVATEEINRTFKPLIGPRPLVNGLMGRIDY
YWSVLKPGQTLRIRSNVNLIAPWYGYILSGESHGRILKTDLKRGSCTVQCQTEKGGLNTT
LPFQNVSKYAFGNCSKYIGIKSLKLAVGLRNVPSRSSRGLFGAIAGFIEGGWSGLVAGWY
GFQHSNDQGVGMAADRDSTQKAIDKITSKVNNIVDKMNKQYEIIDHEFSEVETRLNMINN
KIDDQIQDIWAYNAELLVLLENQKTLDEHDANVNNLYNKVKRALGSNAVEDGKGCFELYH
KCDDQCMETIRNGTYNRRKYQEESKLERQKIEGVKLESEGTYKILTIYSTVASSLVIAMG
FAAFLLWAMSNGSCRCNICI
>gi|383806022|gb|AFH53532.1| hemagglutinin [Influenza A virus (A/chicken/Zhejiang/KHZ12/2011(H9N2))]
MEVVSLITILLVVTVSNADKICIGYQSTNSTETVDTLTENNVPVTHAKELLHTEHNGMLC
ATSLGHPLILDTCTIEGLIYGNPSCDLLLGEREWSYIVERPSAVNGLCYPGNVENLEELR
SLFSSARSYQRIQIFPDTIWNVSYSGTSKACSDSFYRSMRWLTQKNNAYPTQDAQYTNNQ
EKNILFMWGINHPPTDTAQTNLYTRTDTTTSVATEEINRTFKPLIGPRPLVNGLMGRIDY
YWSVLKPGQTLRIRSNGNLIAPWYGHILSGESHGRILKTDLKRGSCTVQCQTEKGGLNTT
LPFQNVSKYAFGNCSKYIGIKSLKLAVGLRNVPSRSSRGLFGAIAGFIEGGWSGLVAGWY
GFQHSNDQGVGMAADRDSTQKAIDKITSKVNNIVDKMNKQYEIIDHEFSEVETRLNMINN
KIDDQIQDIWAYNAELLVLLENQKTLDAHDANVNNLYNKVKRALGSNAVEDGKGCFELYH
KCDDQCMETIRNGTYNRRKYQEESKLERQKIEGVKLESEGTYKILTIYSTVASSLVIAMG
FAAFLFWAMSNGSCRCNICI
>gi|383806020|gb|AFH53531.1| hemagglutinin [Influenza A virus (A/chicken/Zhejiang/WXQ12/2011(H9N2))]
MEVVSLITILLVVTVSNADKICIGYQSTNSTETVDTLTENNVPVTHAKELLHTEHNGMLC
ATGLGHPLILDTCTIEGLIYGNPSCDILLGGREWSYIVERPSAVNGLCYPGNVENLEELR
SLFSSARSYQRIQIFPDTIWNVSYSGTSKACSDSFYRSMRWLTQRNNAYPTQDAQYTNNQ
EKNILFMWGINHPPTDTTQTNLYTRTDTTTSVATEEINRTFKPLIGPRPLVNGLMGRIDY
YWSVLKPGQTLRIRSNGNLIAPWYGYILSGESHGRILKTDLKRGSCTVQCQTEKGGLNTT
LPFQNVSKYAFGNCSKYIGIKSLKLAVGLRNVPSRSSRGLFGAIAGFIEGGWSGLVAGWY
GFQHSNDQGVGMAADRDSTQKAIDKITSKVNNIVDKMNKQYEIIDHEFSEVETRLNMINN
KIDDQIQDIWAYNAELLDLLENQKTLDEHDANVSNLYNKVKRALGSNAVEDGKGCFELYH
KCDDQCMETIRNGTYNRRKYQEESKLERQKIEGVKLESEGTYKILTIYSTVASSLVIAMG
FAAFLFWAMSNGSCRCNICI
>gi|120432640|gb|ABM21881.1| hemagglutinin, partial [Influenza A virus (A/chicken/Dubai/463/2003(H9N2))]
METISLITILLVVTASNADKICIGHQSTNSTETVDTLTETNVPVTHAKELLHTEHNGMLC
ATNLGHPLILDTCTIEGLIYGNPSCDSLLEGREWSYIVERSSAVNGMCYPGNVENLEELR
TLFSSARSYQRIQIFPDTIWNVTYTGTSKACSDSFYRSMRWLTQKSGAYPVQDAQYTNNR
GKNILFVWGIHHPPTDTAQTNLYTRTDTTTSVTTEELNRTFKPVIGPRPLVNGLLGRINY
YWSVLKPGQTLRVRSNGNLIAPWYGHILSGGSHGRILKTDLNSGNCVVQCQTEKGGLNST
LPFHNISKYAFGTCPKYVKVKSLKLAIGLRNVPARSSRGLFGAIAGFIEGGWPGLVAGWY
GFQHSNDQGVGMAADRDSTQKAIDKITSKVNNIIDKMNKQYEIIDHEFSEVETRLNMINN
KIDDQIQDVWAYNAELLVLLENQKTLDEHDANVNNLYNKVRRALGSNAMEDGKGCFELYH
KCDNQCMETIRNGTYNRRKYKEESRLERQKIEGVKLESEGTYKILTIYSTVASSLVLAMG
FAAFLFWA
>gi|120432638|gb|ABM21880.1| hemagglutinin, partial [Influenza A virus (A/chicken/Dubai/383/2002(H9N2))]
METISLITILLVVTASNADKICIGHQSTNSTETVDTLTETNVPVTHAKELLHTEHNGMLC
ATNLGHPLILDTCTIEGLIYGNPSCDPLLEGREWSYIVERSSAVNGTCYPGNVENLEELR
TLFSSARSYQRIQIFPDTIWNVTYTGTSKACSDSFYRSMRWLTQKSGAYPVQDAQYTNNR
GKSILFVWGIHHPPTDTAQTNLYTRTDTTTSVMTEDLNRTFKPVIGPRPLLNGLMGRINY
YWSVLKPGQTLRVRSNGNLIAPWYGHILSGGSHGRILKTDLNSGNCVVQCQTEKGGLNST
LPFHNISKYAFGTCPKYVRVKSLKLAIGLRNVPARSSRGLFGAIAGFIEGGWPGLVAGWY
GFQHSNDQGVGMAADRDSTQKAIDKITSKVNNIIDKMNKQYEIIDHEFSEVETRLNMINN
KIDDQIQDVWAYNAELLVLLENQKTLDEHDANVNNLYNKVRRALGYNAMEDGKGCFELYH
KCDNQCMETIRNGTYNRRKYKEESRLERQKIEGVKLESEGTYKILTIYSTVASSLVLAMG
FAAFLFWAMSNG
>gi|120432636|gb|ABM21879.1| hemagglutinin [Influenza A virus (A/chicken/Dubai/339/2001(H9N2))]
METISLITILLVVTASNADKICIGHQSTNSTETVDTLTETNVPVTHAKELLHTEHNGMLC
ATNLGHPLILDTCTIEGLIYGNPSCDPLLEGREWSYIVERSSAVNGTCYPGNVENLEELR
TLFSSARSYQRIQIFPDTIWNVTYTGTSKACSDSFYRSMRWLTQKSGAYPVQDAQYTNNR
GKSILFVWGIHHPPTDTAQTNLYTRTDTTTSVMTEDLNRTFKPVIGPRPLLNGLMGRINY
YWSVLKPGQTLRVRSNGNLIAPWYGHILSGGSHGRILKTDLNSGNCVVQCQTEKGGLNST
LPFHNISKYAFGTCPKYVRVKSLKLAIGLRNVPARSSRGLFGAIAGFIEGGWPGLVAGWY
GFQHSNDQGVGMAADRDSTQKAIDKITSKVNNIIDKMNKQYEIIDHEFSEVETRLNMINN
KIDDQIQDVWAYNAELLVLLENQKTLDEHDANVNNLYNKVRRALGYNAMEDGKGCFELYH
KCDNQCMETIRNGTYNRRKYKEESRLERQKIEGVKLESEGTYKILTIYSTVASSLVLAMG
FAAFLFWAMSNGSCRCNICI
>gi|120432634|gb|ABM21878.1| hemagglutinin [Influenza A virus (A/chicken/Dubai/338/2001(H9N2))]
METISLITILLVVTASNADKICIGHQSTNSTETVDTLTETNVPVTHAKELLHTEHNGMLC
ATNLGHPLILDTCTIEGLIYGNPSCDPLLEGREWSYIVERSSAVNGTCYPGNVENLEELR
TLFSSSRSYQRIQIFPDTIWNVTYTGTSKACSDSFYRSMRWLTQKSGAYPVQDAQYTNNR
GKSILFVWGIHHPPTDTAQTNLYTRTDTTTSVMTEDLNRTFKPVIGPRPLLNGLMGRINY
YWSVLKPGQTLRVRSNGNLIAPWYGHILSGGSHGRILKTDLNSGNCVVQCQTEKGGLNST
LPFHNISKYAFGTCPKYVRVKSLKLAIGLRNVPARSSRGLFGAIAGFIEGGWPGLVAGWY
GFQHSNDQGVGMAADRDSTQKAIDKITSKVNNIIDKMNKQYEIIDHEFSEVETRLNMINN
KIDDQIQDVWAYNAELLVLLENQKTLDEHDANVNNLYNKVRRALGYNAMEDGKGCFELYH
KCDNQCMETIRNGTYNRRKYKEESRLERQKIEGVKLESEGTYKILTIYSTVASSLVLAMG
FAAFLFWAMSNGSCRCNICI
>gi|374256507|gb|AEZ01146.1| hemagglutinin, partial [Influenza A virus (A/chicken/Iran/313/2010(H9N2))]
LYTRTDTTTSVTTENLDRTFKPLIGPRPLVNGLIGRINYYWSVLKPGQTLRVRSNGNLVA
PWYGHVLSGESHGRVLKTDLKSGNCVVQCQTEKGGLNSTLPFHNISKYAFGTCPKYIGVK
SLKLAIGLRNVPAKSSRGLFGAIAG
>gi|374256505|gb|AEZ01145.1| hemagglutinin, partial [Influenza A virus (A/chicken/Iran/312/2010(H9N2))]
LYTRTDTTTSVTTENLDRTFKPLIGPRPLVNGLIGRINYYWSVLKPGQTLRVRSNGNLIA
PWYGHVLSGESHGRILKTDLKSGNCVVQCQTEKGGLNSTLPFHNISKYAFGTCPKYIGVK
SLKLAIGLRNVPAKSSRGLFGAIAG
>gi|374256503|gb|AEZ01144.1| hemagglutinin, partial [Influenza A virus (A/chicken/Iran/311/2010(H9N2))]
LYTRTDTTTSITTENLDRTFKPLIGPRPLVNGLIGRINYYWSVLKPGQTLRVRSNGNLIA
PWYGHVLSGESHGRILKTDLKSGNCVVQCQTEKGGLNSTLPFHNISKYAFGTCPKYIGVK
SLKLAIGLRNVPAKSSRGLFGAIAG
>gi|374256501|gb|AEZ01143.1| hemagglutinin, partial [Influenza A virus (A/chicken/Iran/310/2010(H9N2))]
LYTRTDTTTSITTENLDRTFKPLIGPRPLVNGLIGRINYYWSVLKPGQTLRVRSNGNLIA
PWYGHVLSGESHGRILKTDLKSGNCVVQCQTEKGGLNSTLPFHNISKYAFGTCPKYIGVK
SLKLAIGLRNVPAKSSRGLFGAIAG
>gi|374256499|gb|AEZ01142.1| hemagglutinin, partial [Influenza A virus (A/chicken/Iran/309/2010(H9N2))]
LYTRTDTTTSITTENLDRTFKPLIGPRPLVNGLIGRINYYWSVLKPGQTLRVRSNGNLIA
PWYGHVLSGESHGRILKTDLKSDNCVVQCQTEKGGLNSTLPFHNISKYAFGTCPKYIGVK
SLKLAIGLRNVPAKSSRGLFGAIAG
>gi|374256497|gb|AEZ01141.1| hemagglutinin, partial [Influenza A virus (A/chicken/Iran/308/2010(H9N2))]
LYTRTDTTTSVTTENLDRTFKPLIGPRPLVNGLIGRINYYWSILKPGQTLRVRSNGNLIA
PWFGHVLSGESHGRILKTDLNSGNCVVQCQTEKGGLNSTLPFHNISKFAFGTCPKYIGVK
SLKLAIGLRNVPAKSSRGLFGAIAG
>gi|374256495|gb|AEZ01140.1| hemagglutinin, partial [Influenza A virus (A/chicken/Iran/307/2010(H9N2))]
LYTRTDTTTSITTENLDRTFKPLIGPRPLVNGLIGRINYYWSVLKPGQTLRVRSNGNLIA
PWYGHVLSGESHGRILKTDLKSGNCVVQCQTEKGGLNSTLPFHNISKYAFGTCPKYIGVK
SLKLAIGLRNVPAKSSRGLFGAIAG
>gi|51859781|gb|AAU11165.1| hemagglutinin, partial [Influenza A virus (A/chicken/HongKong/YU427/03(H9N2))]
MERVSLITILLVVTLSNADKICIGYQSTNSTETVDTLTENNVPVTHAKELLHTEHNGMLC
ATNLGHPLILDTCTIEGLIYGNPSCDLLLGGREWSYIVERPSAVNGLCYPGNVENLEELR
SLFSSASSYQRIQIFPDTIWNVSYSGTSKACSDSFYRSMRWLTQKNNAYPVQDAQYTNDR
GKNILFMWGINHPPTDTAQTNLYPRTDTTTSVATEDINRTFKPLIGPRPLVNGLQGRIDY
YWAVLKPGQTLRVRSNGNLIAPWYGHILSGESHGRILKTDLNSGNCVVQCQTERGGLNTT
LPFHNVSKYAFGNCPKYVGVKSLKLAVGLRNVPARSSRGLFGAIAGFIEGGWSGLIAGWY
GFQHSNDQGTGMAADRDSTQKAIDKITSKVNNIVDKMNKP
>gi|51859779|gb|AAU11164.1| hemagglutinin, partial [Influenza A virus (A/chicken/HongKong/SSP418/03(H9N2))]
MERVSLITILLVVTLSNADKICIGYQSTNSTETVDTLTENNVPVTHAKELLHTEHNGMLC
ATNLGHPLILDTCTIEGLIYGNPSCDLLLGGREWSYIVERPSAVNGLCYPGNVENLEELR
SLFSSASSYQRIQIFPDTIWNVSYSGTSKACSDSFYRSMRWLTQKNNAYPVQDAQYTNNR
GKNILFMWGINHPPTDTAQTNLYTRTDTTTSVATEDINRTFKPLIGPRPLVNGLQGRIDY
YWAVLKPGQTLRVRSNGNLIAPWYGHILSGESHGRILKTDLNSGNCVVQCQTERGGLNTT
LPFHNVSKYAFGNCPKYVGIKSLKLAVGLRNVPAKSSRGLFGAIAGFIEGGWSGLVAGWY
GFQHSNDQGTGMAADRDSTQKAIDKITSKVNNIVDKMNKPE
>gi|51859777|gb|AAU11163.1| hemagglutinin, partial [Influenza A virus (A/chicken/HongKong/NT366/03(H9N2))]
METVSLITILLVATVSNADKICIGYQSTNSTETVDTLTENNVPVTHAKELLHTEHNGMLC
ATNLGHPLILDTCTIEGLIYGNPSCDLLLGGRDWSYIVERPSAVNGLCYPGNVENLEELR
SLFSSARSYQRVQIFPDTIWNVSYSGTSKACSDSFYRSMRWLTQKNNAYPIQDAQYTNNR
GKNILFMWGINHPPTDTAQTNLYTRTDTTTSVATEDINRTFKPLIGPRPLVNGLQGRINY
YWSVLKPGQTLRVRSNGNLIAPWYGHILSGESHGRVLKTDLKSGNCAVQCQTERGGLNTT
LPFQNISKYAFGNCPKYVGVKSLKLAVGLRNVPARSSRGLFGAIAGFIEGGWSGLVAGWY
GFQHSNDQGVGMAADRDSTQKAIDKITSKVNNIVDKMNKPE
>gi|51859775|gb|AAU11162.1| hemagglutinin [Influenza A virus (A/chicken/HongKong/WF120/03(H9N2))]
METVSLITILLVATVSNADKICIGYQSTNSTETVDTLTENNVPVTHAKELLHTEHNGMLC
ATNLGHPLILDTCTIEGLIYGNPSCDLLLGGRDWSYIVERPSAVNGLCYPGNVENLEELR
SLFSSASSYQRIQIFPDTIWNVSYSGTSKACSDSFYRSMRWLTQKNNAYPIQDAQYTNNR
GKNILFMWGINHPPTDTAQTNLYTRTDTTTSVATEDINRTFRPLIGPRPLVNGLQGRINY
YWSVLKPGQTLRVRSNGNLIAPWYGHILSGKSHGRVLKTDLKSGNCAVQCQTERGGLNTT
LPFQNVSKYAFGNCPKYVGVKSLKLAVGLRNVPARSSRGLFGAIAGFIEGGWSGLVAGWY
GFQHSNDQGVGMAADRDSTQKAVDKITSKVNNIVDKMNKQYEIIDHEFSEVETRLNMINN
KIDDQIQDIWAYNAELLVLLENQKTLDEHDANVNNLYNKVKRALGSNAMEDGKGCFELYH
KCDDQCMETIRNGTYNRRKYKKESKLERQKIEGVKLESEGTYKILTIYSTVASSLVIAMG
FAAFLFWAMSNGSCRCNICI
>gi|51859765|gb|AAU11157.1| hemagglutinin [Influenza A virus (A/chicken/HongKong/TP38/03(H9N2))]
MEVVSLITMLLVVTVSNADKICIGYQSTNSTETVDTLTENNVPVTHAKELLHTEHNGMLC
ATNLGHPLILDTCTIEGLIYGNPSCDLLLGGREWSYIVERPSAVNGLCYPGNVENLEELR
SLFSSASSYQRIQIFPDTIWNVSYSGTSKACSDSFYRSMRWLTQKNNAYPIQDAQYTNNR
EKNILFMWGINHPPTNTAQTNLYTRTDTTTSVATEDINRTFKPLIGPRPLVNGLQGRIDY
YWSVLKPGQTLRVRSNGNLIAPWYGHILSGESHGRILKTDLKRGNCAVQCQTEKGGLNTT
LPFQNVSKYAFGNCPKYVGIKSLKLAVGLRNVPSRSSRGLFGAIAGFIEGGWSGLVAGWY
GFQHSNDQGVGMAADRDSTQKAIDKITSKVNNIVDKMNKQYEIIDHEFSEVETRLNMINN
KIDDQIQDIWAYNAELLVLLENQKTLDEHDANVNNLYNKVKRALGSNAVEDGKGCFELYH
KCDDQCMETIRNGTYNRRKYQEESKLERQKIEGVKLESEGTYKILTIYSTVASSLVIAMG
FAAFLFWAMSNGSCRCNICI
>gi|51859763|gb|AAU11156.1| hemagglutinin [Influenza A virus (A/chicken/HongKong/SSP101/03(H9N2))]
MEVVSLITILLVVTVSNADKICIGYQSTNSTETVDTLTENNVPVTHAKELLHTEHNGMLC
ATNLGRPLILDTCTIEGLIYGNPSCDLLLGGREWSYIVERPSAVNGLCYPGNVENLEELR
SLFSSASSYQRIQIFPDTIWNVSYSGTSKACSDSFYRSMRWLTQKNNAYPVQDAQYTNNR
GRNILFMWGINHPPTDTAQTNLYTRTDTTTSVATEDINRTFKPLIGPRPLVNGLQGRIDY
YWAVLKPGQTLRVRSNGNLIAPWYGHILSGESHGRILKTDLNSGNCVVQCQTERGGLNTT
LPFHNVSKYAFGNCPKYVGVKSLKLAVGLRNVPARSSRGLFGAIAGFIEGGWSGLVAGWY
GFQHSNDQGTGMAADRDSTQKAIDKITSKVNNIVDKMNKQYEIIDHEFSEVETRLNMINN
KIDDQIQDIWAYNAELLVLLENQKTLDEHDANVNNLYNKVKRALGSNAVEDGKGCFELYH
KCDDRCMETIRNGTYNRRKYKEESRLERQKIEGVKLESEGTYKILTIYSTVASSLVIAMG
FAAFLFWAMSNGSCRCNICI
>gi|51859761|gb|AAU11155.1| hemagglutinin [Influenza A virus (A/chicken/HongKong/SF1/03(H9N2))]
MEVVSLITILLVVTLSNADKICIGYQSTNSTETVDTLTENNVPVTHAKELLHTEHNGMLC
ATNLGHPLILDTCTIEGLIYGNPSCDLLLGGREWSYIVERPSAVNGLCYPGNVENLEELR
SLFSSASSYQRIQIFPDTIWNVSYSGTSKACSDSFYRSMRWLTQKNNAYPVQDAQYTNNR
GKNILFMWGINHPPTDTAQTNLYTRTDTTTSVATEDINRTFKPLIGPRPLVNGLQGRIDY
YWAVLKPGQTLRVRSNGNLIAPWYGHILSGESHGRILKTDLNSGNCVVQCQTERGGLNTT
LPFHNVSKYAFGNCPKYVGIKSLKLAVGLRNVPARSSRGLFGAIAGFIEGGWSGLVAGWY
GFQHSNDQGTGMAADRDSTQKAIDKITSKVNNIVDKMNKQYEIIDHEFSEVETRLNMINN
KIDDQIQDIWAYNAELLVLLENQKTLDEHDANVNNLYNKVKRALGSNAVEDGKGCFELYH
KCDDQCMETIRNGTYNRRKYKEESRLERQKIEGVKLESEGTYKILTIYSTVASSLVIAMG
FAAFLFWAMSNGSCRCNICI
>gi|51859759|gb|AAU11154.1| hemagglutinin [Influenza A virus (A/chicken/HongKong/NT142/03(H9N2))]
MEAISLITILLVATVSNADKICIGYQSTNSTETVDTLTENNVPVTHAKELLHTEHNGMLC
ATNLGHPLILDTCTIEGLIYGNPSCDLLLGGREWSYIVERPSAVNGLCYPGNVENLEELR
SLFSSARSYQRIQIFPDTIWNVSYSGTSKACSDSFYRSMRWLTQKNNAYPVQDAQYTNTR
GKNILFMWGINHPPTDTAQTNLYTRTDTTTSVATEDINRTFRPLIGPRPLVNGLQGRINY
YWSVLKPGQTLRVRSNGNLIAPWYGHILSGKSHGRVLKTDLKSGNCAVQCQTERGGLNTT
LPFQNVSKYAFGNCPKYVGVKSLKLAVGLRNVPARSSRGLFGAIAGFIEGGWSGLVAGWY
GFQHSNDQGVGMAADRDSTQKAIDKITSKVNNIVDKMNKQYEIIDHEFSEVETRLNMINN
KIDDQIQDIWAYNAELLVLLENQKTLDEHDANVNNLYNKVKRALGSNAVEDGKGCFELYH
KCDDQCMETIRNGTYNRRKYKEESRLERQKIEGVKLESEGTYKILTIYSTVASSLVIAVG
FAAFLFWAMSNGSCRCNICI
>gi|51859755|gb|AAU11152.1| hemagglutinin [Influenza A virus (A/chicken/HongKong/FY23/03(H9N2))]
MEVVSLITILLVVTLSNADKICIGYQSTNSTETVDTLTENNVPVTHAKELLHTEHNGMLC
ATNLGHPLILDTCTIEGLIYGNPSCDLLLGGREWSYIVERPSAVNGLCYPGNVENLEELR
SLFSSASSYQRIQIFPDTIWNVSYSGTSKACSDSFYRSMRWLTQKNNAYPVQDAQYTNNR
GKHILFMWGINHPPTDTAQTNLYTRTDTTTSVATEDINRTFKPLIGPRPLVNGLQGRIDY
YWAVLKPGQTLRVRSNGNLIAPWYGHILSGESHGRILKTDLNSGNCVVQCQTERGGLNTT
LPFHNVSKYAFGNCPKYVGIKSLKLAVGLRNVPARSSRGLFGAIAGFIEGGWSGLVAGWY
GFQHSNDQGTGMAADRDSTQKAIDKITSKVNNIVDKMNKQYEIIDHEFSEVETRLNMINN
KIDDQIQDIWAYNAELLVLLENQKTLDEHDANVNNLYNKVKRALGSNAVEDGKGCFELYH
KCDDQCMETIRNGTYNRRKYKEESRLERQKIEGVKLESEGTYKILTIYSTVASSLVIAMG
FAAFLFWAMSNGSCRCNICI
>gi|51859753|gb|AAU11151.1| hemagglutinin [Influenza A virus (A/chicken/HongKong/CSW304/03(H9N2))]
MEVVSLITILLVVTVSNADKICIGYQSTNSTETVDTLTENNVPVTHAKELLHTEHNGMLC
ATNLGRPLILDTCTIEGLIYGNPSCDLLLGGREWSYIVERPSAVNGLCYPGNVENLEELR
SLFSSASSYQRIQIFPDTIWNVSYSGTSKACSGSFYRSMRWLTQKNNAYPVQDAQYTNNR
GRNILFMWGLNHPPTDTAQTNLYTRTDTTTSVATEDINRTFKPLIGPRPLVNGLQGRIDY
YWAVLKPGQTLRVRSNGNLIAPWYGHILSGESHGRILKTDLNSGNCVVQCQTERGGLNTT
LPFHNVSKYAFGNCPKYVGVKSLKLAVGLRNVPARSSRGLFGAIAGFIEGGWSGLVAGWY
GFQHSNDQGTGMAADRDSTQKAIDKITSKVNNIVDKMNKQYEIIDHEFSEVETRLNMINN
KIDDQIQDIWAYNAELLVLLENQKTLDEHDANVNNLYNKVKRALGSNAVEDGKGCFELYH
KCDDQCMETIRNGTYNRRKYKEESRLERQKIEGVKLESEGTYKILTIYSTVASSLVIAMG
FAAFLFWAMSNGSCRCNICI
>gi|51859751|gb|AAU11150.1| hemagglutinin [Influenza A virus (A/chicken/HongKong/CSW291/03(H9N2))]
MEVVSLITILLVVTVSNADKICIGYQSTNSTETVDTLTENNVPVTHAKELLHTEHNGMLC
ATNLGRPLILDTCTIEGLIYGNPSCDLLLGGREWSYIVERPSAVNGLCYPGNVENLEELR
SLFSSASSYQRIQIFPDTIWNVSYSGTSKACSGSFYRSMRWLTQKNNAYPVQDAQYTNNR
GRNILFMWGINHPPTDTAQTNLYTRTDTTTSVATEDINRTFKPLIGPRPLVNGLQGRIDY
YWAVLKPGQTLRVRSNGNLIAPWYGHILSGESHGRILKTDLNSGNCVVQCQTERGGLNTT
LPFHNVSKYAFGNCPKYVGVKSLKLAVGLRNVPARSSRGLFGAIAGFIEGGWSGLVAGWY
GFQHSNDQGTGMAADRDSTQKAIDKITSKVNNIVDKMNKQYEIIDHEFSEVETRLNMINN
KIDDQIQDIWAYNAELLVLLENQKTLDEHDANVNNLYNKVKRALGSNAVEDGKGCFELYH
KCDDQCMETIRNGTYNRRKYKEESRLERQKIEGVKLESEGTYKILTIYSTVASSLVIAMG
FAAFLFWAMSNGSCRCNICI
>gi|51859749|gb|AAU11149.1| hemagglutinin [Influenza A virus (A/chicken/HongKong/BD90/03(H9N2))]
MEVVSLITILLVVTVSNADKICIGYQSTNSTETVDTLTENNVPVTHAKELLHTEHNGMLC
ATNLGRPLILDTCTIEGLIYGNPSCDLLLGGREWSYIVERPSAVNGLCYPGNVENLEELR
SLFSSASSYQRIQIFPDTIWNVSYSGTSKACSDSFYRSMRWLTQKNNAYPVQDAQYTNNR
GRNILFMWGINHPPTDTAQTNLYTRTDTTTSVATEDINRTFKPLIGPRPLVDGLQGRIDY
YWAVLKPGQTLRVRSNGNLIAPWYGHILSGESHGRILKTDLNSGNCVVQCQTERGGLNTT
LPFHNVSKYAFGNCPKYVGVKSLKLAVGLRNVPARSSRGLFGAIAGFIEGGWSGLVAGWY
GFQHSNDQGTGMAADRDSTQKAIDKITSKVNNIVDKMNKQYEIIDHEFSEVETRLNMINN
KIDDQIQDIWAYNAELLVLLENQKTLDEHDANVNNLYNKVKRALGSNAVEDGKGCFELYH
KCDDRCMETIRNGTYNRRKYKEESRLERQKIEGVKLESEGTYKILTIYSTVASSLVIAMG
FAAFLFWAMSNGSCRCNICI
>gi|51859747|gb|AAU11148.1| hemagglutinin [Influenza A virus (A/chicken/HongKong/AP45/03(H9N2))]
MEVVSLITILLVVTVSNADKICIGYQSTNSTETVDTLTENNVPVTHAKELLHTEHNGMLC
ATNLGRPLILDTCTIEGLIYGNPSCDLLLGGREWSYIVERPSAVNGLCYPGNVENLEELR
SLFSSASSYQRIQIFPDTIWNVSYSGTSKACSDSFYRSMRWLTQKNNAYPVQDAQYTNNR
GRNILFMWGINHPPTDTAQTNLYTRTDTTTSVATEDINRTFKPLIGPRPLVNGLQGRIDY
YWAVLKPGQTLRVRSNGNLIAPWYGHILSGESHGRILKTDLNSGNCVVQCQTERGGLNTT
LPFHNVSKYAFGNCPKYVGVKSLKLAVGLRNVPARSSRGLFGAIAGFIEGGWSGLVAGWY
GFQHSNDQGTGMAADRDSTQKAIDKITSKVNNIVDKMNKQYEIIDHEFSEVETRLNMINN
KIDDQIQDIWAYNAELLVLLENQKTLDEHDANVNNLYNKVKRALGSNAVEDGKGCFELYH
KCDDQCMETIRNGTYNRRKYKEESRLERQKIEGVKLESEGTYKILTIYSTVASSLVIAMG
FAAFLFWAMSNGSCRCNICI
>gi|51859745|gb|AAU11147.1| hemagglutinin [Influenza A virus (A/chicken/HongKong/CSW153/03(H9N2))]
MEVVSLITILLVVTVSNADKICIGYQSTNSTETVDTLTENNVPVTHAKELLHTEHNGMLC
ATNLGRPLILDTCTIEGLIYGNPSCDLLLGGREWSYIVERPSAVNGLCYPGNVENLEELR
SLFSSASSYQRIQIFPDTIWNVSYSGTSKACSGSFYRSMRWLTQKNNAYPVQDAQYTNNR
GRNILFMWGINHPPTDTAQTNLYTRTDTTTSVATEDINRTFKPLIGPRPLVNGLQGRIDY
YWAVLKPGQTLRVRSNGNLIAPWYGHILSGESHGRILKTDLNSGNCVVQCQTERGGLNTT
LPFHNVSKYAFGNCPKYVGVKSLKLAVGLRNVPARSSRGLFGAIAGFIEGGWSGLVAGWY
GFQHSNDQGTGMAADRDSTQKAIDKITSKVNNIVDKMNKQYEIIDHEFSEVETRLNMINN
KIDDQIQDIWAYNAELLVLLENQKTLDEHDANVNNLYNKVKRALGSNAVEDGKGCFELYH
KCDDQCMETIRNGTYNRRKYKEESRLERQKIEGVKLESEGTYKILTIYSTVASSLVIAMG
FAAFLFWAMSNGSCRCNICI
>gi|323695687|gb|ADX99470.1| hemagglutinin, partial [Influenza A virus (A/chicken/Tunisia/12/2010(H9N2))]
HTEHNGMLCATNLGHPLILDTCTIEGLIYGNPSCDLLLGGREWSYIVERPSAVNGTCYPG
NVENLEELRTLFSSSSSYQRIQIFPDTIWNVTYTGTSKSCSDSFYRNMRWLTQKNGLYPV
QDAQYTNNRGKDILFVWGIHHPPTDTAQTNLYTRTDTTTSVTTENLDRTFKPLIGPRPLV
NGLIGRINYYWSVLKPGQTLRVRSNGNLIAPWYGHVLSGESHGRILKTDLNSGNCVVQCQ
TEKGGLNSTLPFHNISKYAFGTCPKYIGVKSLKLAIGLRNVPARSSRGLFGAIAGFIEGG
WPGLVAGWYGFQHSNDQGVGMAADRDSTQKAVDKITSKVNNIVDKMNKQYEIIDHEFS
>gi|356471864|gb|AET10164.1| hemagglutinin [Influenza A virus (A/chicken/Guangdong/ZHJ/2011(H9N2))]
MEVVSLITILLVITGSNADKICIGYQSTNSTETVDTLTENNVPVTHAKELLHTKHNGMLC
ATNLGRPLILDTCTIEGLIYGNPSCDLPLEGREWSYIVERPSAVNGVCYPGNVENLEELR
SLFSSASSYQRIQIFPDSIWNVSYSGTSKACSDSFYRSMRWLTQKNNNYPVQDAQYTNNR
GKNILFMWGINHPPTDTVQTNLYTRTDTTTSVATEDINRTFKPLIGPRPLVNGLQGRIDY
YWAVLKPGQTLRVRSNGNLIAPWYGHILLGESHGRILKTDLKSGNCVVQCQTERGGLNTT
LPFHNVSKYAFGNCPKYIGVKSLKLAVGLRNVPARSSRGLFGAIAGFIEGGWSGLVAGWY
GFQHSNDQGTGMAADRDSTQKAIDKITSKVNNIVDKMNKQYEIIDHEFSEIETRLNMIND
KIDDQIQDIWAYNAELLVLLENQKTLDEHDANVNNLYNKVKRALGSNAVEDGKGCFDLYH
KCDNQCMETIRNGTYNRRKYQEESRLERQKIEGVKLESEGTYKILTIYSTVASSLVIAMG
FAAFLFWAMSNGSCRCNICI
>gi|356471846|gb|AET10154.1| hemagglutinin [Influenza A virus (A/chicken/Guangdong/ZCY/2011(H9N2))]
MEVVSLITILLLITGSNADKICIGYQSTNSTETVDTLTENNVPVTHAKELLHTEHNGMLC
ETNLGSPLILDTCTIEGLIYGNPSCDLPLEGREWSYIVERPSAVNGVCYPGNVENLEELR
SLFSSASSYQRIQIFPDSIWNVSYSGTSKACSDSFYRSMRWLTQKNNNYPVQDAQYTNNR
GKNILFMWGINHPPTDTAQTNLYTRTDTTTSVATEDINRTFKPLIGPRPLVNGLQGRIDY
YWAVLKPGQTLRVRSNGNLIAPWYGHILLGESHGRILKTDLKSGNCVVQCQTERGGLNTT
LPFHNVSKYAFGNCPKYIGVKSLKLAVGLRNVPARSSRGLFGAIAGFIEGGWSGLVAGWY
GFQHSNDQGTGMAADRDSTQKAIDKITSKVNNIVDKMNKQYEIIDHEFSDIETRLNMIND
KIDDQIQDIWAYNAELLVLLENQKTLDEHDANVNNLYNKVKRALGSNAVEDGKGCFDLYH
KCDNQCMETIRNGTYNRRKYQEESRLERQKIEGVKLESEGTYKILTIYSTVASSLVIAMG
FAAFLFWAMSNGSCRCNICI
>gi|349503143|gb|AEP84155.1| hemagglutinin, partial [Influenza A virus (A/chicken/India/IVRI-0011/2011(H9N2))]
ISLITILLVVTTSNADKICIGHQSTNSTETVDTLTETNVPVTHAKELLHTEHNGMLCATN
LGQPLILNTCTIEGLIYGNPSCDLLLGGREWSYIVERPSAVNGTCYPGNVENLEELRTLF
SSSSSYRRIQIFPDTIWNVTFTGTSKSCSDSFYRNMRWLTQKNGLYPVQDAQYTNNQGRD
ILFVWGIHHPPTDTAQTNLYTRTDTTTSVTTENLDRTFKPLIGPRPLVNGLIGRINYYWS
VLKPGQTLRVRSNGNLIAPWYGHVLSGESHGRILKTDLKSGNCVVQCQTEKGGLNSTLPF
HNISKYAFGTCPKYIGVKSLKLAIGLRNVPARSSRGLFGAIAGFIEGGWPGLVAGWYGFQ
HTNDQGVGIAADRDSTQKAIDKITSKVNNIVDKMNKQYEIIDHEFSEVETRLNMINDKID
DQIQDVWAYNAELLVLLENQKTLDEHDANVNNLYNKVKRALGSNAMEDGKGCFELYHKCD
DHCMETIRNGTYNRRKYTEESRIGRQKIEGVKLESEGTYKILTIYSTVASSLVLALGFAA
FLFWAMSNGSCRC
>gi|349503134|gb|AEP84150.1| hemagglutinin, partial [Influenza A virus (A/chicken/India/IVRI-0010/2010(H9N2))]
GGWPGLIAGWYGFQHSNDQGVGIAADRVSTQKAIDKITSKVNNIVDKMNKQYEIIDHEFS
EVETRLNMINNKIDDQIQDVWAYNAELLVLLENQKTLDEHDANVNNLYNKVRRALGSNAL
EDGKGCFELYHKCDDQCMETIRNGTYNRRKYEEESRLERQKIEGVKLESEGTYKILAIYS
TVASSLVLAMGFAAFLFWAMSNGSC
>gi|349503132|gb|AEP84149.1| hemagglutinin, partial [Influenza A virus (A/chicken/India/IVRI-0009/2011(H9N2))]
GGWPGLIAGWYGFQHSNDQGVGIAADRVSTQKAIDKITSKVNNIVDKMNKQYEIIDHEFS
EVETRLNMINNKIDDQIQDVWAYNAELLVLLENQKTLDEHDANVNNLYNKVRRALGSNAL
EDGKGCFELYHKCDDQCMETIRNGTYNRRKYEEESRLERQKIEGVKLESEGTYKILAIYS
TVASSLVLAMGFAAFLFWAMSNGSC
>gi|349503128|gb|AEP84147.1| hemagglutinin, partial [Influenza A virus (A/chicken/India/IVRI-0008/2010(H9N2))]
GGWPGLIAGWYGFQHSNDQGVGIAADRVSTQKAIDKITSKVNNIVDKMNKQYEIIDHEFS
EVETRLNMINNKIDDQIQDVWAYNAELLVLLENQKTLDEHDANVNNLYNKVRRALGSNAL
EDGKGCFELYHKCDDQCMETIRNGTYNRRKYEEESRLERQKIEGVKLESEGTYKILAIYS
TVASSLVLAMGFAAFLFWAMSNGSC
>gi|349503124|gb|AEP84145.1| hemagglutinin, partial [Influenza A virus (A/chicken/India/IVRI-0006/2010(H9N2))]
GGWPGLIAGWYGFQHSNDQGVGIAADRVSTQKAIDKITSKVNNIVDKMNKQYEIIDHEFS
EVETRLNMINNKIDDQIQDVWAYNAELLVLLENQKTLDEHDANVNNLYNKVRRALGSNAL
EDGKGCFELYHKCDDQCMETIRNGTYNRRKYEEESRLERQKIEGVKLESEGTYKILAIYS
TVASSLVLAMGFAAFLFWAMSNGSC
>gi|349503120|gb|AEP84143.1| hemagglutinin, partial [Influenza A virus (A/chicken/India/IVRI-0005/2010(H9N2))]
GGWPGLIAGWYGFQHSNDQGVGIAADRVSTQKAIDKITSKVNNIVDKMNKQYEIIDHEFS
EVETRLNMINNKIDDQIQDVWAYNAELLVLLENQKTLDEHDANVNNLYNKVRRALGSNAL
EDGKGCFELYHKCDDQCMETIRNGTYNRRKYEEESRLERQKIEGVKLESEGTYKILAIYS
TVASSLVLAMGFAAFLFWAMSNGSC
>gi|349503108|gb|AEP84136.1| hemagglutinin, partial [Influenza A virus (A/chicken/India/IVRI-0004/2010(H9N2))]
TISLITILLVITTSNADKICIGHQSTNSTETVDTLTETNVPVTHAKELLHTEHNGMLCAT
NLGHPLILDTCTIEGLIYGNPSCDLLLGGREWSYIVERPSAVNGTCYPGNVENLEELRTL
FSSSSSYQRIQIFPDAIWNVTYTGTSKSCSDSFYRNMRWLTQKDGLYPVQDAQYTNNRGK
DILFVWGIHHPPSDTAQTNLYTRTDTTTSVTTENLDRTFKPLIGPRPLVNGLIGRINYYW
SILKPGQTLRVRSNGNLIAPWYGHVLSGESHGRILKTNLNSGNCVVQCQTEKGGLNSTLP
FHNISKYAFGNCPKYIGVKSLKLAIGLRNVPAKSSRGLFGAIAGFIEGGWPGLIAGWYGF
QHSNDQGVGIAADRVSTQKAIDKITSKVNNIVDKMNKQYEIIDHEFSEVETRLNMINNKI
DDQIQDVWAYNAELLVLLENQKTLDEHDANVNNLYNKVRRALGSNALEDGKGCFELYHKC
DDQCMETIRNGTYNRRKYEEESRLERQKIEGVKLESEGTYKILAIYSTVASSLVLAMGFA
AFLFWAMSNGSC
>gi|349503096|gb|AEP84130.1| hemagglutinin, partial [Influenza A virus (A/chicken/India/IVRI-0003/2010(H9N2))]
GGWPGLIAGWYGFQHSNDQGVGIAADRVSTQKAIDKITSKVNNIVDKMNKQYEIIDHEFS
EVETRLNMINNKIDDQIQDVWAYNAELLVLLENQKTLDEHDANVNNLYNKVRRALGSNAL
EDGKGCFELYHKCDDQCMETIRNGTYNRRKYEEESRLERQKIEGVKLESEGTYKILAIYS
TVASSLVLAMGFAAFLFWAMSNGSC
>gi|349503092|gb|AEP84128.1| hemagglutinin, partial [Influenza A virus (A/chicken/India/IVRI-0002/2010(H9N2))]
GGWPGLIAGWYGFQHSNDQGVGIAADRVSTQKAIDKITSKVNNIVDKMNKQYEIIDHEFS
EVETRLNMINNKIDDQIQDVWAYNAELLVLLENQKTLDEHDANVNNLYNKVRRALGSNAL
EDGKGCFELYHKCDDQCMETIRNGTYNRRKYEEESRLERQKIEGVKLESEGTYKILAIYS
TVASSLVLAMGFAAFLFWAMSNGSC
>gi|349503088|gb|AEP84126.1| hemagglutinin, partial [Influenza A virus (A/chicken/India/IVRI-0001/2010(H9N2))]
GGWPGLIAGWYGFQHSNDQGVGIAADRVSTQKAIDKITSKVNNIVDKMNKQYEIIDHEFS
EVETRLNMINNKIDDQIQDVWAYNAELLVLLENQKTLDEHDANVNNLYNKVRRALGSNAL
EDGKGCFELYHKCDDQCMETIRNGTYNRRKYEEESRLERQKIEGVKLESEGTYKILAIYS
TVASSLVLAMGFAAFLFWAMSNGSC
>gi|347440224|gb|AEO92422.1| hemagglutinin [Influenza A virus (A/chicken/Hubei/01/1999(H9N2))]
MEVVSLITILLVVTVSNADKICIGYQSTNSTETVDTLTENNVPVTHAKELLHTEHNGMLC
ATNLGHPLILDTCTIEGLIYGNPSCNLLLGGREWSYIVERPSAVNGLCYPGNVENLEELR
SLFSSASSYQSIQIFPDTIWNVSYSGTSKACSDSFYRSMRWLTQKNNAYPIQDAQYTNNR
GKNILFMWGINHPPTDTVQTDLYTRTDTTTSVATEDINRTFKPLIGPRPLVNGQQGRIDY
YWSVLKPGQTLRVRSNGNLIAPWYGHILSGESHGRILKTDLNSGNCVVQCQTERGGLNTT
LPFHNVSKYAFGNCPKYVGVKSLKLAVGLRNVPARSSRGLFGAIAGFIEGGWSGLVAGWY
GFQHSNDQGVGMAADRDSTQKAIDKITSKVNNIVDKMNKQYEIIDHEFSEVETRLNMIND
KIDDQIQDIWAYNAELLVLLENQKTLDEHDANVNNLYNKVKRTLGSNAVEDGKGCFELYH
KCDDQCMETIRNGTYNRRKYKEESRLERQKIEGVKLESEGTYKILTIYSTVASSLVIAMG
FAAFLFWAMSNGSCRCNICI
>gi|346427149|gb|AEO27891.1| hemagglutinin [Influenza A virus (A/chicken/Iran/EBGV-88/2010(H9N2))]
METISLMAILLVVTTSNADKICIGHQSTNSTETVDTLTETNVPVTHAKELLHTEHNGMLC
ATNLGRPLILDTCTIEGLIYGNPSCDLLLGGREWSYIVERSSAVNGTCYPGNVENLEELR
TLFSSSSSYQRIQIFPDTIWNVTYTGTSKSCSDSFYRNMRWLTQKNGLYPIQDAQYTNNR
GKDILFVWGIHHPPTDTTQTNLYTRTDTTTSVTTENLDRTFKPLIGPRPLVNGLIGRINY
YWSILKPGQTLRVRSNGNLIAPWFGHVLSGESHGRILKTDLNSGNCVVQCQTEKGGLNST
LPFHNISKFAFGTCPKYIGVKSLKLAIGLRNVPAKSSRGLFGAIAGFIEGGWPGLVAGWY
GFQHSNDQGVGMAADRDSTQKAVDKITSKVNTIVDKMNKQYEIIDHEFSEVETRLNMINN
KIDDQIQDVWAYNAELLVLLENQKTLDEHDANVNNLYNKVKRALGSNAMEDGKGCFELYH
KCDDQCMETIRNGTYNRRKYKEESRLERQKIEGVKLESEGTYKILTIYSTVASSLVLAMG
FAAFLFWAMSNGSCRCNICI
>gi|332983548|gb|AEF10493.1| hemagglutinin [Influenza A virus (A/Korean native chicken/Korea/K040110/2010(H9N2))]
MEVIALIAILVVTGTSNADKICIGYQSTNSTETVDTLIETNVPVTHAKELLHTEHNGMLC
ATNQGHPLILDTCTVEGLVYGNPACDSLLGGKEWSYIVERSSAVHGMCYPGRVENLEELR
SFFSSARSYKRLLLFPDRTWNVTFTGTSKACSGSFYRSMRWLTHKSNSYPIQDAQYTNDW
GKDILFVWGIHHPPTDTEQMSLYKKADTTTSITTEDINRTFKPVIGPRPIVNGQQGRIDY
YWSVLKPGQTLRIRSNGNLIAPWYGHILSGESHGRILKTDLNSGNCIVQCQTEKGGLNTT
LPFHNVSKYAFGNCPKYVGVKSLKLAVGLRNVPATSGRGLFGAISGFIEGGWPGLVAGWY
GFQHSNDQGVGMAADRESTQTAVNKITSKVNNIIDKMNKQYEIIDHEFNEIEARLNMINN
KIDDQIQDIWAYNAELLVLLENQKTLDEHDANVNNLYNKVKRALGSNAIEDGKGCFELYH
KCDDQCMETIRNGTYDMVKYKEESKLERQKIEGVKLESEGTYKILTIYSTVASSLMLAIG
FAAFMFWVMSNGSCRCNICI
>gi|125214313|dbj|BAF46527.1| hemagglutinin [Influenza A virus (A/chicken/Yokohama/aq144/2001(H9N2))]
MEVISLITILLVVTVSNADKICIGYQSTNSTETVDTLTENNVPVTHAKELLHTEHNGMLC
ATNLGHPLILDTCTIEGLIYGNPSCDLLLGGREWSYIVERPSAVNGLCYPGNVENLEELR
SLFSSASSYQRIQIFPDTIWNVSYSGTSKACSDSFYRSMRWLTQKNNAYPVQDAQYTNNR
GKNILFMWGINHPPTDTVQTNLYTRTDTTTSVATEDINRTFKPLIGPRPLVNGLQGRIDY
YWAVLKPGQTLRVRSNGNLIAPWYGHILSGESHGRILKTDLNSGNCVVQCQTERGGLNTT
LPFHNVSKYAFGNCPKYVGVKSLKLAVGLRNVPARSSRGLFGAIAGFIEGGWSGLVAGWY
GFQHSNDQGTGMAADRDSTQKAIDKITSKVNNIVDKMNKQYEIIDHEFSEVETRLNMINN
KIDDQIQDIWAYNAELLVLLENQKTLDEHDANVNNLYNKVKRALGSNAVEDGKGCFELYH
KCDDQCMETIRNGTYNRRKYKEESRLERQKIEGVKLESEGTYKILTIYSTVASSLVIAMG
FAAFLFWAMSNGSCRCNICI
>gi|125214285|dbj|BAF46517.1| hemagglutinin [Influenza A virus (A/chicken/Osaka/aq19/2001(H9N2))]
MEAVSLITILLVVTVSNADKICIGYQSTNSTETVDTLTENNVPVTHAKELLHTEHNGMLC
ATNLGHPLILDTCTIEGLIYGNPSCDLLLGGREWSYIVERPSAVNGLCYPGNVENLEELR
SLFSSASSYQRIQIFPDTIWNVSYSGTSKACSDSFYRSMRWLTQKNNAYPVQDAQYTNNR
GKNILFMWGINHPPTDTVQTNLYTRTDTTTSVATEDINRTFKPLIGPRPLVNGLQGRIDY
YWSILKPGQTLRVRSNGNLIAPWYGHILSGESHGRILKTDLNSGNCVVQCQTERGGLNTT
LPFHNVSKYAFGNCPKYIGVKSLKLAVGLRNVPARSSRGLFGAIAGFIEGGWSGLVAGWY
GFQHSNDQGVGMAADRDSTQKAIDKITSKVNNIVDKMNKQYEIIDHEFSEVETRLNMINN
KIDDQIQDIWAYNAELLVLLENQKTLDEHDANVNNLYNKVKRALGFNAVEDGKGCFELYH
KCDDQCMETIRNGTYNRRKYKEESRLERQKIEGVKLESEGTYKILTIYSTVASSLVIAMG
FAAFLFWAMSNGSCRCNICI
>gi|125214261|dbj|BAF46507.1| hemagglutinin [Influenza A virus (A/chicken/Yokohama/aq120/2001(H9N2))]
MEVISLITILLVVTVSNADKICIGYQSTNSTETVDTLTENNVPVTHAKELLHTEHNGMLC
ATNLGHPLILDTCTIEGLIYGNPSCDLLLGGREWSYIVERPSAVNGLCYPGNVENLEELR
SLFSSASSYQRIQIFPDTIWNVSYSGTSKACSDSFYRSMRWLTQKNNAYPVQDAQYTNNR
GKNILFMWGINHPPTDTAQTNLYTRTDTTTSVATEDINRTFKPLIGPRPLVNGLQGRIDY
YWAVLKPGQTLRVRSNGNLIAPWYGHILSGESHGRILKTDLNSGNCVVQCQTERGGLNTT
LPFHNVSKYAFGNCPKYVGVKSLKLAVGLRNVPARSSRGLFGAIAGFIEGGWSGLVAGWY
GFQHSNDQGTGMAADRDSTQKAIDKITSKVNNIVDKMNKQYEIIDHEFSEVETRLNMINN
KIDDQIQDIWAYNAELLVLLENQKTLDEHDANVNNLYNKVKRALGSNAVEDGKGCFELYH
KCDDQCMETIRNGTYNRRKYKEESRLERQKIEGVKLESEGTYKILTIYSTVASSLVIAMG
FAAFLFWAMSNGSCRCNICI
>gi|125214229|dbj|BAF46497.1| hemagglutinin [Influenza A virus (A/chicken/Yokohama/aq135/2001(H9N2))]
MEAVSLITILLVVTVSNADKICIGYQSTNSTETVDTLTENNVPVTHAKELLHTEHNGMLC
ATNLGHPLILDTCTIEGLIYGNPSCDLLLGGREWSYIVERPSAVNGLCYPGNVENLEELR
SLFSSASSYQRIQIFPDTIWNVSYSGTSKACSDSFYRSMRWLTQKNNAYPVQDAQYTNNR
GKNILFMWGINHPPTDTTQTNLYTRTDTTTSVATEDINRTFKPLIGPRPLVNGLQGRIDY
YWSILKPGQTLRVRSNGNLIAPWYGHILSGESHGRILKTDLNSGNCVVQCQTERGGLNTT
LPFHNVSKYAFGNCPKYIGVKSLKLAVGLRNVPARSSRGLFGAIAGFIEGGWSGLVAGWY
GFQHSNDQGVGMAADRDSTQKAIDKITSKVNNIVDKMNKQYEIIDHEFSEVETRLNMINN
KIDDQIQDIWAYNAELLVLLENQKTLDEHDANVNNLYNKVKRALGFNAVEDGKGCFELYH
KCDDQCMETIRNGTYNRRKYKEESRLERQKIEGVKLESEGTYKILTIYSTVASSLVIAMG
FAAFLFWAMSNGSCRCNICI
>gi|125214181|dbj|BAF46487.1| hemagglutinin [Influenza A virus (A/chicken/Yokohama/aq134/2002(H9N2))]
MEVVSLITILLVVTISNADKICIGYQSTNSTETVDTLTENNVPVTHARELLHTEHNGMLC
ATNLGHPLILDTCTIEGLLYGNPSCDLLLEGREWSYIVERPSAVNGMCYPGTVENLEELR
TLFSSASSYQRIQIFPDTIWNVSYSGTSKACSDSFYRSMRWLTQKNNAYPIQDAQYTNNG
GKSILFMWGINHPPSDTAQTNLYTRTDTTTSVATEDINRTFKPVIGPRPLVNGLQGRIDY
YWSILKPGQTLRVRSNGNLIAPWYGHILSGESHGRILKTDLNSGNCVVQCQTEKGGLNTT
LPFHNVSKYAFGNCPKYVGVKSLKLAVGLRNVPARSSRGLFGAIAGFIEGGWSGLVAGWY
GFQHSNDQGIGMAADKDSTQKAIDKITSKVNNIVDKMNKQYEIIDHEFSEVEARLNMINN
KIDDQIQDIWAYNAELLVLLENQKTLDEHDANVNNLYNKVKRALGSNAMEDGKGCFELYH
KCDDQCMETIRNGTYNRRKYKEESRLERQKIEGVKLESEGTYKILTIYSTVASSLVIAMG
FAAFLFWAMSNGSCRCNICI
>gi|125214147|dbj|BAF46477.1| hemagglutinin [Influenza A virus (A/chicken/Yokohama/aq45/2002(H9N2))]
MEVVSLITVLLVVTVSNADKICIGYQSTNSTETVDTLTENNVPVTHAKELLHTEHNGMLC
ATDLGHPLILDTCTIEGLIYGNPSCDLLLGGREWSYIVERPSAVNGMCYPGNVENLEELR
SLFSSASSYQRIQIFPDTIWNVSYSGTSKACSDSFYRSMRWLTQQNNAYPIQDAQYTNNR
GKSILFMWGINHPPTDTVQTNLYTRTDTTTSVATEDINRTFKPLIGPRPLVNGLQGRIDY
YWSILKPGQTLRVRSNGNLIAPWYGHILSGESHGRILKTDLKSGNCVVQCQTERGGLNTT
LPFHNVSKYAFGNCPKYVGVKSLKLAVGLRNVPARSSRGLFGAIAGFIEGGWSGLVAGWY
GFQHSNDQGVGMAADRDSTQKAIDKITSKVNNIVDKMNKQYEIIDHEFSEVEARLNMINN
KIDDQIQDIWAYNAELLVLLENQKTLDEHDANVNNLYNKVKRALGSNAMEDGKGCFELYH
KCDDQCMETIRNGTYNRRKYKEESRLERQKIEGVRLESEGTYKILTIYSTVASSLVIAMG
FAAFLFWAMSNGSCRCNICI
>gi|125214116|dbj|BAF46467.1| hemagglutinin [Influenza A virus (A/chicken/Osaka/aq69/2001(H9N2))]
MEVVSLITILLAVTVSNADKICIGYQSTNSTETVDTLTENNVPVTHAKELLHTEHNGMLC
ATNLGHPLILDTCTIEGLIYGNPSCDPLLGGREWSYIVERPSAVNGMCYPGNVENLEELR
SLFSSASSYQRIQIFPDTIWNVSYSGTSKACSDSFYRSMRWLTQKNNAYPIQDAQYTNNR
EKSILFMWGINHPPTDTAQTNLYARTDTTTSVATEDINRTFKPLIGPRPLVNGLQGRIDY
YWSVLKPGQTLRIRSNGNLIAPWYGHILSGESHGRILKTDLKSGNCVVQCQTERGGLNTT
LPFHNVSKYAFGNCPKYVGVKSLKLAVGLRNVPARSSRGLFGAIAGFIEGGWSGLVAGWY
GFQHSNDQGVGMAADRDSTQKAIDKITSKVNNIVDKMNKQYEVIDHEFSEVEARLNMINN
KIDDQIQDIWAYNAELLVLLENQKTLDEHDANVNNLYNKVKRALGSNAMEDGKGCFELYH
KCDDQCMETIRNGTYNRRKYKEESRLERQKIEGVKLESEGTYKILTIYSTVASSLVIAMG
FAAFLFWAMSNGSCRCNICI
>gi|125214092|dbj|BAF46457.1| hemagglutinin [Influenza A virus (A/chicken/Osaka/aq58/2001(H9N2))]
MEVVSLIPILLVVTVSNADKICIGYQSTNSTETVDTLTENNVPVTHAKELLHTEHNGMLC
ATNLGHPLILDTCTIEGLIYGNPSCDLLLGGREWSYIVERPSAVNGLCYPGNVENLEELR
SLFSSASSYQRIQIFPDTIWNVSYSGTSKACSDSFYRSMRWLTQKSNAYPIQDAQYTNNR
GKNILFMWGINHPPTDTAQTNLYTRTDTTTSVATEDINRTFKPLIGPRPLVNGLQGRIDY
YWSILKPGQTLRVRSNGNLIAPWYGHILSGESHGRILKTDLHSGNCVVQCQTERGGLNTT
LPFQNVSKYAFGNCPKYVGVKSLKLAVGLRNVPARSSRGLFGAIAGFIEGGWSGLVAGWY
GFQHSNDQGVGMAADRDSTQKAIDKITSKVNNIVDKMNKQYEIIDHEFSEVETRLNMINN
KIDDQIQDIWAYNAELLVLLENQKTLDEHDANVNNLYNKVKRALGSNAVEDGKGCFELYH
KCDDQCMETIRNGTYNRRKYKEESRLERQKIEGVKLESEGTYKILTIYSTVASSLVIAMG
FAAFLFWAMSNGSCRCNICI
>gi|125214066|dbj|BAF46447.1| hemagglutinin [Influenza A virus (A/chicken/Kobe/aq26/2001(H9N2))]
MEVVSLITILLVVTVNNADKICIGYQSTNSTETVDTLTENNVPVTHARELLHTEHNGMLC
ATNLGHPLILDTCTIEGLLYGNPSCDLLLGGREWSYIVERPSAVNGMCYPGTVENLEELR
TLFSSASSHQRIQIFPDAIWNVSYSGTSKACSDSFYRSMRWLTQKNNAYPIQDAQYTNNR
GKSILFMWGINHPPSDTTQTNLYTRTDTTTSVATEDINRTFKPVIGPRPLVNGLQGRIDY
YWSILKPGQTLRVRSNGNLIAPWYGHILSGESHGRILKTDLNSGNCVVQCQTEKGGLNTT
LPFHNVSKYAFGNCPKYVGVKSLKLAVGLRNVPARSSRGLFGAIAGFIEGGWSGLVAGWY
GFQHSNDQGVGMAADKDSTQKAIDKITSKVNNIVDKMNKQYEIIDHEFSEVETRLNMINN
KIDDQIQDIWAYNAELLVLLENQKTLDEHDANVNNLYNKVKRALGSNAMEDGKGCFELYH
KCDDQCMETIRNGTYNRRKYKEESRLERQKIEGVKLESEGTYKILTIYSTVASSLVIAMG
FAAFLFWAMSNGSCRCNICI
>gi|125214037|dbj|BAF46437.1| hemagglutinin [Influenza A virus (A/chicken/Yokohama/aq55/2001(H9N2))]
MEVVSLITILLVVTVSNADKICIGYQSTNSTETVDTLTENNVPVTHAKELLYTEHNGMLC
ATNLGHPLILDTCTIEGLIYGNPSCDLLLGGREWSYIVERPSAVNGLCYPGNVENLEELR
SLFSSASSYQRIQIFPDTIWNVSYSGTSKACSDSFYRSMRWLTQKNNAYPVQDAQYTNNR
GKNILFMWGINHPPTDTVQTDLYTRTDTTTSVATEDINRTFKPLIGPRPLVNGLQGRIDY
YWSILKPGQTLRVRSNGNLIAPWYGHILSGESHGRILKTDLNSGNCVVQCQTERGGLNTT
LPFHNVSKYAFGNCPKYIGVKSLKLAVGLRNVPARSSRGLFGAIAGFIEGGWSGLVAGWY
GFQHSNDQGVGMAADRDSTQKAIDKITSKVNNIVDKMNKQYEIIDHEFSEVETRLNMINN
KIDDQIQDIWAYNAELLVLLENQKTLDEHDANVNNLYNKVKRALGSNAVEDGKGCFELYH
KCDDQCMETIRNGTYNRRKYKEESRLERQKIEGVKLESEGTYKILTIYSTVASSLVIAMG
FAAFLFWAMSNGSCRCNICI
>gi|125214017|dbj|BAF46427.1| hemagglutinin [Influenza A virus (A/chicken/Osaka/aq48/97(H9N2))]
MEAISLITILLVVTASNADKICIGYQSTNSTETVDTLTENNVPVTHAKELLHTEHNGMLC
ATNLGHPLILNTCTIEGLIYGNPSCDLLLGGGEWSYIVERPSAVNGMCYPGNVENLEELR
SLFSSASSYQRIQIFPDTIWNVSYSGTSRACSDSFYRSMRWLTQKNNAYPIQDAQYTNNR
GKSILFMWGINHPPTDTAQTNLYTRTDTTTSVTTEDINRTFKPMIGPRPLVNGQQGRIDY
YWSVLKPGQTLRVRSNGNLIAPWYGHILSGESHGRILKTDLNSGNCVVQCQTERGGLNTT
LPFHNVSKYAFGNCPKYVGVKSLKLAVGLRNVPARSSRGLFGAIAGFIEGGWSGLVAGWY
GFQHSNDQGVGMAADRDSTQRAIDKITSKVNNIVDKMNKQYEIIDHEFSEVETRLNMINN
KIDDQIQDIWAYNAELLVLLENQKTLDEHDANVNNLYNKVKRALGSNAMEDGKGCFELYH
KCDDQCMETIRNGTYNMRKYKEESKLERQKIEGVKLESEGTYKILTIYSTVASSLVIAMG
FAAFLFWAMSNGSCRCNICI
>gi|327420683|gb|AEA76415.1| hemagglutinin [Influenza A virus (A/chicken/Anhui/XMS/2011(H9N2))]
MEVVSLITILLIVTVSNADKICIGYQSTNSTETVDTLTENNVPVTHAKELLHTEHNGMLC
ATSLGHPLILDTCTIEGLIYGNPSCDLLLGGREWSYIVERPSAVNGLCYPGNVENLEELR
SLFSSARSYQRIQIFPDTIWNVSYSGTSKACSDSFYRSMRWLTQKNNAYPIQDAQYTNNQ
EKNILFMWGINHPPTDTVQANLYTRTDTTTSVATEEINRTFKPLIGPRPLVNGLMGRIDY
YWSVLKPGQTLRIRSNGNLIAPWYGHILSGESHGRIVKTDLKRGSCTVQCQTEKGGLNTT
LPFQNVSKYAFGNCSKYIGIKSLKLAVGLRNVPSRSSRGLFGAIAGFIEGGWSGLVAGWY
GFQHSNDQGVGMAAGRDSTQKAIDKITSKVNNIVDKMNKQYEIIDHEFSEVETRLNMINN
KIDDQIQDIWAYNAELLVLLENQKTLDEHDANVNNLYNKVKRALGSNAVEDGKGCFELYH
KCDDQCMETIRNGTYNRRKYQEESKLERQKIEGVKLESEGTYKILTIYSTVASSLVIAMG
FAAFLFWAMSNGSCRCNICI
>gi|327420681|gb|AEA76414.1| hemagglutinin [Influenza A virus (A/chicken/Fujian/SL6/2011(H9N2))]
MEVVSLITILLAITGSNADKICIGHQSTNSTETVDTLTENNVPVTHAKELLHTEHNGMLC
ATNLGRPLILDTCTIEGLIYGNPSCDLPLEGREWSYIVERPSAVNGVCYPGNVENLEELR
SLFSSASSYQRIQIFPDSIWNVTYSGTSKACSDSFYRNMRWLTQKNNNYPVQDAQYTNNR
GRNILFMWGINHPPTDTAQTNLYTRTDTTTSVATEDINRTFKPLIGPRPLVNGLQGRIDY
YWAVLKPGQTLRVRSNGNLIAPWYGHILLGESHGRILKTDLKSGNCVVQCQTERGGLNTT
LPFHNVSKYAFGNCPKYVGVRSLKLAVGLRNVPARSSRGLFGAIAGFIEGGWSGLVAGWY
GFQHSNDQGTGMAADRDSTQKAIDKITSKVNNIVDKMNKQYEIIDHEFSEVETRLNMVNN
KIDDQIQDIWAYNAELLVLLENQKTLDEHDANVNNLYNKVKRALGSNAVEDGKGCFSLYH
KCDNQCMETIRNGTYNRRKYEEESKLERQKIEGVKLESEGTYKILTIYSTVASSLVIAMG
FAAFLFWAMSNGSCRCNICI
>gi|327420679|gb|AEA76413.1| hemagglutinin [Influenza A virus (A/chicken/Guangdong/HBQ/2011(H9N2))]
MEVVSLITILLLITGSNADKICIGYQSTNSTETVDTLTENNVPVTHAKELLHTEHNGMLC
ATNLGSPLILDTCTIEGLIYGNPSCDLPLEGREWSYIVERPSAVNGVCYPGNVENLEELR
SLFSSASSYQRIQIFPDSIWNVSYSGTSKACSDSFYRSMRWLTQKNNNYPVQDAQYTNNR
GKNILFMWGINHPPTDTTQTNLYTRTDTTTSVATEDINRTFKPLIGPRPLVNGQQGRIDY
YWAVLKPGQTLRVRSNGNLIAPWYGHILLGESHGRILKTDLKSGNCVVQCQTERGGLNTT
LPFHNVSKYAFGNCPKYIGVKSLKLAVGLRNVPARSSRGLFGAIAGFIEGGWSGLVAGWY
GFQHSNDQGTGMAADRDSTQKAIDKITSKVNNIVDKMNKQYEIIDHEFSEIETRLNMIND
KIDDQIQDIWAYNAELLVLLENQKTLDEHDANVNNLYNKVKRALGSNAVEDGKGCFDLYH
KCDNQCMETIRNGTYNRRKYQEESRLERQKIEGVKLESEGTYKILTIYSTVASSLVIAMG
FAAFLFWAMSNGSCRCNICI
>gi|327420677|gb|AEA76412.1| hemagglutinin [Influenza A virus (A/chicken/Guangdong/HXK/2011(H9N2))]
MEVVSLITILLVITGSNADKICIGYQSTNSTETVDTLTENNVPVTHAKELLHTEHNGMLC
ATNLGRPLILDTCTIEGLIYGNPSCDLPLEGREWSYIVERPSVVNGVCYPGNVENLEELR
SLFSSASSYQRIQIFPDSIWNVSYSGTSKACSDSFYRSMRWLTQKNNNYPVQDAQYTNNR
GKNILFMWGINHPPTDTAQTNLYTRADTTTSVATEDINRTFKPLIGPRPLVNGLQGRIDY
YWAVLKPGQTLRVRSNGNLIAPWYGHILLGESHGRILKTDLKSGNCVVQCQTERGGLNTT
LPFHNVSKYAFGNCPKYIGVKSLKLAVGLRNVPARSSRGLFGAIAGFIEGGWSGLVAGWY
GFQHSNDQGTGMAADRDSTQKAIDKITSKVNNIVDKMNKQYEIIDHEFSEIETRLNMIND
KIDDQIQDIWAYNAELLVLLENQKTLDEHDANVNSLYNKVKRALGSNAVEDGKGCFDLYH
KCDNQCMETIRNGTYNRRKYQEESRLERQKIEGVKLESEGTYKILTIYSTVASSLVIAMG
FAAFLFWAMSNGSCRCNICI
>gi|327420675|gb|AEA76411.1| hemagglutinin [Influenza A virus (A/chicken/Guangdong/LZQ/2011(H9N2))]
MEVVSLITILLLITGSNADKICIGYQSTNSTETVDTLTENNVPVTHAKELLHTEHNGMLC
ATNLGRPLILDTCTIEGLIYGNPSCDLPLEGKEWSYIVERPSAVNGVCYPGNVEHLEELR
SLFSSASSYQRIQIFPDSIWNVSYSGTSKACSDSFYRSMRWLTQKNNNYPVQDAQYTNNR
GKNILFMWGINHPPTDTAQTNLYTRTDTTTSVATEDINRTFKPLIGPRPLVNGLQGRIDY
YWAVLKPGQTLRVRSNGNLIAPWYGHILLGESHGRILKTDLKSGNCVVQCQTERGGLNTT
LPFHNVSKYAFGNCPKYIGIKSLKLAVGLRNVPARSSRGLFGAIAGFIEGGWSGLVAGWY
GFQHSNDQGTGMAADRDSTQKAIDKITSKVNNIVDKMNKQYEIIDHEFSEIETRLNMIND
KIDDQIQDIWAYNAELLVLLENQKTLDEHDANVNNLYNKVKRALGSNAVEDGKGCFDLYH
KCDNQCMETIRNGTYNRRKYQEESRLERQKIEGVKLESEGTYKILTIYSTVASSLVIAMG
FAAFLFWAMSNGSCRCNICI
>gi|327420673|gb|AEA76410.1| hemagglutinin [Influenza A virus (A/chicken/Guangdong/FLS/2011(H9N2))]
MEVVSLITILLVITGSNADKICIGYQSTNSTETVDTLTENNVPVTHAKELLHTEHNGMLC
ATNLGRPLILDTCTIEGLIYGNPSCDLPLEGREWSYIVERPSAVNGVCYPGNVENLEELR
SLFSSASSYQRIQIFPDSIWNVSYSGTSKACSDSFYRSMRWLTQKNNNYPVQDAQYTNNR
GKNILFMWGINHPPTDTVQTNLYTRTDTTTSVATEDINRTFKPLIGPRPLVNGQQGRIDY
YWAVLKPGQTLRVRSNGNLIAPWYGHILLGESHGRILKTDLKSGNCVVQCQTERGGLNTT
LPFHNVSKYAFGNCPKYIGVKSLKLAVGLRNVPARSSRGLFGAIAGFIEGGWSGLVAGWY
GFQHSNDQGTGMAADRDSTQKAIDKITSKVNNIVDKMNKQYEIIDHEFSEIETRLNMIND
KIDDQIQDIWAYNAELLVLLENQKTLDEHDANVNNLYNKVKRALGSNALEDGKGCFDLYH
KCDNQCMETIRNGTYNRRKYQEESRLERQKIEGVKLESEGTYKILTIYSTVASSLVIAMG
FAAFLFWAMSNGSCRCNICI
>gi|327420671|gb|AEA76409.1| hemagglutinin [Influenza A virus (A/chicken/Guangdong/HYF/2011(H9N2))]
MEVVSLITILLLITGSNADKICIGYQSTNSTETVDTLTENNVPVTHAKELLHTEHNGMLC
ATNLGSPLILDTCTIEGLIYGNPSCDLPLEGREWSYIVERPSAVNGVCYPGNVENLEELR
SLFSSASSYQRIQIFPDSIWNVSYSGTSKACSDSFYRSMRWLTQKNNNYPVQDAQYTNNR
GKNILFMWGINHPPTDTAQTNLYTRTDTTTSVATEDINRTFKPLIGPRPLVNGLQGRIDY
YWAVLKPGQTLRVRSNGNLIAPWYGHILLGESHGRILKTDLKSGNCVVQCQTERGGLNTT
LPFHNVSKYAFGNCPKYIGVKSLKLAVGLRNVPARSSRGLFGAIAGFIEGGWSGLVAGWY
GFQHSNDQGTGMAADRDSTQKAIDKITSKVNNIVDKMNKQYEIIDHEFSEIETRLNMIND
KIDDQIQDIWAYNAELLVLLENQKTLDEHDANVNNLYNKVKRALGSNAVEDGKGCFDLYH
KCDNQCMETIRNGTYNRRKYQEESRLERQKIEGVKLESEGTYKILTIYSTVASSLVIAMG
FAAFLFWAMSNGSCRCNICI
>gi|327420669|gb|AEA76408.1| hemagglutinin [Influenza A virus (A/chicken/Guangdong/LJH/2011(H9N2))]
MEVVSLITILLLITGSNADKICIGYQSTNSTETVDTLTENNVPVTHAKELLHTEHNGMLC
ATNLGRPLILDTCTIEGLIYGNPSCDLPLEGREWSYIVERPSAVNGVCYPGNVENLEELR
SLFSSASSYQRIQIFPDSIWNVSYSGTSKACSDSFYRSMRWLTQKNNNYPVQDAQYTNNR
GKNILFMWGINHPPTDTVQTNLYTRTDTTTSVATEDINRTFKPLIGPRPLVNGQQGRIDY
YWAVLKPGQTLRVRSNGNLIAPWYGHILLGESHGRILKTDLKSGNCVVQCQTERGGLNTT
LPFHNVSKYAFGNCPKYIGVKSLKLAVGLRNVPARSSRGLFGAIAGFIEGGWSGLVAGWY
GFQHSNDQGTGMAADRDSTQKAIDKITSKVNNIVDKMNKQYEIIDHEFSEIETRLNMIND
KIDDQIQDIWAYNAELLVLLENQKTLDEHDANVNNLYNKVKRALGSNAVEDGKGCFDLYH
KCDNQCMETIRNGTYNRRKYQEESRIERQKIEGVKLESEGTYKILTIYSTVASSLVIAMG
FAAFLFWAMSNGSCRCNICI
>gi|327420667|gb|AEA76407.1| hemagglutinin [Influenza A virus (A/chicken/Guangxi/MFX/2011(H9N2))]
MEVVSLITILLVVTVSSADKICIGYQSTNSTETVDTLTENNVPVTHAKELLHTEHNGMLC
ATSLGHPLILDTCTIEGLIYGNPSCDLLLGGREWSYIVERPSAVNGLCYPGNVENLEELR
SLFSSARSYQRIQIFPDTIWNVSYSGTSKACSDSFYRSMRWLTQKNNAYPIQDAQYTNNQ
AKNILFMWGINHPPTDTVQTNLYTRTDTTTSVATEEINRTFKPLIGPRPLVNGLQGRIDY
YWSVLKPGQTLRIRSNGNLIAPWYGHILSGESHGRILKTDLKRGSCTVQCQTEKGGLNTT
LPFQNVSKYAFGNCSKYIGIKSLKLAVGLRNVPSRSSRGLFGAIAGFIEGGWSGLVAGWY
GFQHSNDQGVGIAADRDSTQKAIDKITSKVNNIVDKMNKQYEIIDHEFSEVETRLNMINN
KIDDQIQDIWAYNAELLVLLENQKTLDEHDANVNNLYNKVKRALGSNAVEDGKGCFELYH
KCDDQCMETIRNGTYNKRKYQEESKLERQKIEGVKLESEGTYKILTIYSTVASSLVIAMG
FAAFLFWAMSNGSCRCNICI
[truncated: 794,090 more chars]
