# Supplementary material for: A global phylogenetic analysis in order to determine the host species and geography dependent features present in the evolution of avian H9N2 influenza hemagglutinin
Source: PeerJ. 2014 Oct 30;2:e655. doi: 10.7717/peerj.655 (PMC4217197; doi:10.7717/peerj.655)
Supplement: Supplemental Information 5 — There are two directories one for the protein sequences and a second for the nucleotide sequences. There are also two MEGA files that include the nucleotide alignment (.mas file) and the phylogenetic trees (.mts file). [file peerj-02-655-s005.zip › Raw Protein Data/Egypt.fasta]

>gi|418213201|gb|AFX65300.1| hemagglutinin [Influenza A virus (A/chicken/Egypt/A2-D/2011(H9N2))]
MEIIPLMTILLLVTTSNADKICIGHQSTNSTETVDTLTETNVPVTHAKELLHTEHNGMLC
ATNLGNPLILDTCTIEGLIYGNPSCDMLLGGREWSYIVEIPSAVNGTCYPGNVENLEELR
ILFSSSSSYQRIQMFPDTIWNVTYSGTSKSCSDSFYRNMRWLTQKNGNYPVQDAQYTNTR
GKDILFVWGIHHPPTDTAQTNLYTRTDTTTSVTTENLDRTFKPLIGPRPLVNGQIGRINY
YWSVLKPGQTLRVRSNGNLIAPWFGHVLSGESHGRILKTDLNSGNCVVQCQTEKGGLNST
LPFHNISKYAFGDCPKYIGVKSLKLAIGLRNVPARSSRGLFGAIAGFIEGGWPGLVAGWY
GFQHSNDQGVGMAADRDSTQKAVDKITAKVNNIVDKMNKQYEIIDHEFSEVETRLNMINN
KIDDQIQNVWAYNAELLVLLENQKTLDEHDANVNNLYNKVKRALGSNAMEDGKGCFELYH
KCDDQCMETIRNGTYNRRKYKEESRLERQKIEGVKLESEGTYKILTIYSTVASSLVLAMG
FAAFLFWAMSNGSCRCNICI
>gi|385722348|gb|AFI73240.1| hemagglutinin, partial [Influenza A virus (A/chicken/Egypt/1240V/2012(H9N2))]
MTILLLVTTNNADKICIGHQSTNSTETVDTLTETNVPVTHAKELLHTEHNGMLCATNLGN
PLILDTCTIEGLIYGNPSCDMLLGGREWSYIVERPSAVNGTCYPGNVENLEELRILFSSS
SSYQRIQMFPDTIWNVTYSGTSKSCSDSFYRNMRWLTQKNGNYPVQDAQYTNTRGKDILF
VWGIHHPPTDTAQTNLYTRTDTTTSVTTENLDRTFKPLIGPRPLVNGLIGRINYYWSVLK
PGQTLRVRSNGNLIAPWFGHVLSGESHGRILKTDLNSGNCVVQCQTEKGGLNSTLPFHNI
SKYAFGDCPKYIGVKSLKLAIGLRNVPARSSRGLFGAIAGFIEGGWPGLVAGWYGFQHSN
DQGVGMAADRDSTQKAVDKITSKVNSIVDKMNKQYEIIDHEFSEVETRLNMINNKIDDQI
QNVWAYNAELLVLLENQKTLDEHDANVNNLYNKVKRALGSNAMEDGKGCFELYHKCDDQC
METIRNGTYNRRKYKEESRLGRQKIEGVKLESEGTYKILTIYSTVASSLVLAMGFAAFLF
WAMSNGSCRCNICI
>gi|385722346|gb|AFI73239.1| hemagglutinin, partial [Influenza A virus (A/chicken/Egypt/1232B/2012(H9N2))]
MEIIPLTTILLLVTTSNADKICIGHQSTNSTETVDTLTETNVPVTHAKELLHTEHNGMLC
ATNLGNPLILDTCTIEGLIYGNPSCDMLLGGREWSYIVERPSAVNGTCYPGNVENLEELR
ILFSSSSSYQRIQMFPDTIWNVTYSGTSKSCSDSFYRNMRWLTQKNGNYPVQDAQYTNTR
GKDILFVWGIHHPPTDTAQTNLYTRTDTTTSVTTENLDRTFKPLIGPRPLVNGLIGRINY
YWSVLKPGQTLRVRSNGNLIAPWFGHVLSGESHGRILKTDLNSGNCVVQCQTEKGGLNST
LPFHNISKYAFGDCPKYIGVKSLKLAIGLRNVPARSSRGLFGAIAGFIEGGWPGLVSGWY
GFQHSNDQGVGMAADRDSTQKAVDKITSKVNNIVDKMNKQYEIIDHEFSEVETRLNMINN
KIDDQIQDVWAYNAELLILLENQKTLDEHDANVNNLYNKVKRALGSNAMEDGKGCFELYH
KCDDQCMETIRNGTYNRRKYKEESRLERQKIEGVKLESEGTYKILTIYSTVASSLVLAMG
FAAFLFWAMS
>gi|385722344|gb|AFI73238.1| hemagglutinin, partial [Influenza A virus (A/chicken/Egypt/1231B/2012(H9N2))]
MEIIPLMTVLLLVTSSNADKICIGHQSTNSTETVDTLTETNVPVTHAKELLHTEHNGMLC
ATNLGNPLILDTCTIEGLIYGNPSCDMLLGGREWSYIVERPTAVNGTCYPGNVENLEELR
ILFSSSSSYQRIQMFPDTIWNVTYSGTSKSCSDSFYRNMRWLTQKNGNYPVQDAQYTNTR
GKDILFVWGIHHPPTDTAQTNLYTRTDTTTSVTTEELDRTFKPLIGPRPLVNGQIGRINY
YWSVLKPGQTLRVRSNGNLIAPWFGHVLSGESHGRILKTDLNSGNCVVQCQTEKGGLNST
LPFHNISKYAFGDCPKYIGVKSLKLAIGLRNVPARSSRGLFGAIAGFIEGGWPGLVAGWY
GFQHSNDQGVGMAADRDSTQKAVDKITAKVNNIVDKMNKQYEIIDHEFSEVETRLNMINN
KIDDQIQNVWAYNAELLVLLENQKTLDEHDANVNNLYNKVKRALGSNAMEDGKGCFELYH
KCDDQCMETIRNGTYNRRKYKEESRLERQKIEGVKLESEGTYKILTIYSTVASSLVLAMG
FAAFLFWAMS
>gi|385722342|gb|AFI73237.1| hemagglutinin, partial [Influenza A virus (A/chicken/Egypt/1226B/2012(H9N2))]
MEIIPLTTILLLVTTSNADKICIGHQSTNSTETVDTLTETNVPVTHAKELLHTEHNGMLC
ATNLGNPLILDTCTIEGLIYGNPSCDMLLGGREWSYIVERPSAVNGTCYPGNVENLEELR
ILFSSSSSYQRIQMFPDTIWNVTYSGTSKSCSDSFYRNMRWLTQKNGNYPVQDAQYTNTR
GKDILFVWGIHHPPTDTAQTNLYTRTDTTTSVTTENLDRTFKPLIGPRPLVNGLIGRINY
YWSVLKPGQTLRVRSNGNLIAPWFGHVLSGESHGRILKTDLNSGNCVVQCQTEKGGLNST
LPFHNISKYAFGDCPKYIGVKSLKLAIGLRNVPARSSRGLFGAIAGFIEGGWPGLVSGWY
GFQHSNDQGVGMAADRDSTQKAVDKITSKVNNIVDKMNKQYEIIDHEFSEVETRLNMINN
KIDDQIQDVWAYNAELLILLENQKTLDEHDANVNNLYNKVKRALGSNAMEDGKGCFELYH
KCDDQCMETIRNGTYNRRKYKEESRLERQKIEGVKLESEGTYKILTIYSTVASSLVLAMG
FAAFLFWAMS
>gi|385722340|gb|AFI73236.1| hemagglutinin, partial [Influenza A virus (A/chicken/Egypt/124B/2012(H9N2))]
LTTILLLVTTSNADKICIGHQSTNSTETVDTLTETNVPVTHAKELLHTEHNGMLCATNLG
NPLILDTCTIEGLIYGNPSCDMLLGGREWSYIVERPSAVNGTCYPGNVENLEELRILFSS
SSSYQRIQMFPDTIWNVTYSGTSKSCSDSFYRNMRWLTQKNGNYPVQDAQYTNTRGKDIL
FVWGIHHPPTDTAQTNLYTRTDTTTSVTTENLDRTFKPLIGPRPLVNGLIGRINYYWSVL
KPGQTLRVRSNGNLIAPWFGHVLSGESHGRILKTDLNSGNCVVQCQTEKGGLNSTLPFHN
ISKYAFGDCPKYIGVKSLKLAIGLRNVPARSSRGLFGAIAGFIEGGWPGLVSGWYGFQHS
NDQGVGMAADRDSTQKAVDKITSKVNNIVDKMNKQYEIIDHEFSEVETRLNMINNKIDDQ
IQDVWAYNAELLVLLENQKTLDEHDANVNNLYNKVKRALGSNAMEDGKGCFELYHKCDDQ
CMETIRNGTYNRRKYKEESRLERQKIEGVKLESEGTYKILTIYSTVASSLVLAMGFAAFL
FWAMS
>gi|385722338|gb|AFI73235.1| hemagglutinin [Influenza A virus (A/chicken/Egypt/115636V/2011(H9N2))]
MEITPLMTILLLVTTSNADKICIGHQSTNSTETVDTLAETNVPVTHAKELLHTEHNGMLC
ATNLGNPLILDTCTIEGLIYGNPSCDMLLGGREWSYIVERPSAVNGTCYPGNVENLEELR
ILFSSSSSYQRIQMFPDTIWNVTYSGTSKSCSDSFYRNMRWLTQKNGNYPVQDAQYTNTR
GKDILFVWGIHHPPTDTAQTNLYTRTDTTTSVTTENLDRTFKPLIGPRPLVNGLIGRINY
YWSVLKPGQTLRVRSNGNLIAPWFGHVLSGESHGRILKTDLNSGNCVVQCQTEKGGLNST
LPFHNISKYAFGDCPKYVGVKSLKLAIGLRNVPARSSRGLFGAIAGFIEGGWPGLVSGWY
GFQHSNDQGVGMAADRVSTQKAVDKITSKVNNIVDKMNKQYEIIDHEFSEVETRLNMINN
KIDDQIQDVWAYNAELLVLLENQKTLDEHDANVNNLYNKVKRTLGSNAMEDGKGCFELYH
KCDDQCMETIRNGTYNRRKYKEESRLERQKIEGVKLESEGTYKILTIYSTVASSLVLAMG
FAAFLFWAMSNGSCRCNICI
>gi|385722336|gb|AFI73234.1| hemagglutinin [Influenza A virus (A/chicken/Egypt/115617V/2011(H9N2))]
MEIIPLMTILLLVTTNNADKICIGHQSTNSTETVDTLTETNVPVTHAKELLHTEHNGMLC
ATNLGNPLILDTCTIEGLIYGNPSCDMFLGGREWSYIVERPSAVNGTCYPGNVENLEELR
TLFSSSSSYQRIQMFPDTIWNVTYNGTSKSCSDSFYRNMRWLTQKNGNYPVQDAQYTNTR
GKDILFVWGIHHPPTDTTQTNLYTRTDTTTSVTTENLDRTFKPLIGPRPLVNGLIGRINY
YWSVLKPGQTLRVRSNGNLIAPWFGHILSGESHGRILKTDLNSGNCVVKCQTEKGGLNST
LPFHNISKYAFGDCPKYIGVKSLKLAIGLRNVPARSSRGLFGAIAGFIEGGWPGLVAGWY
GFQHSNDQGVGMAADRDSTQKAVDKITSKVNSIVDKMNKQYEIIDHEFSEVETRLNMINN
KIDDQIQNVWAYNAELLVLLENQKTLDEHDANVNNLYNKVKRALGSNAMEDGKGCFELYH
KCDDQCMETIRNGTYNRRKYKEESRLGRQKIEGVKLESEGTYKILTIYSTVASSLVLAMG
FAAFLFWAMSNGSCRCNICI
>gi|385722334|gb|AFI73233.1| hemagglutinin, partial [Influenza A virus (A/chicken/Egypt/115542V/2011(H9N2))]
LHTEHNGMLCATNLGNPLILDTCTIEGLIYGNPSCDMLLGGREWSYIVERPSAVNGTCYP
GNVENLEELRILFSSSSSYQRIQMFPDTIWNVTYSGTSKSCSDSFYRNMRWLTQKNGNYP
VQDAQYTNTRGKDILFVWGIHHPPTDTAQTNLYTRTDTTTSVTTENLDRTFKPLIGPRPL
VNGLIGRINYYWSVLKPGQTLRVRSNGNLIAPWFGHVLSGESHGRILKTDLNSGNCVVQC
QTEKGGLNSTLPFHNISKYAFGDCPKYIGVKSLKLAIGLRNVPARSSRGLFGAIAGFIEG
GWPGLVAGWYGFQHSNDQGVGMAADRDSTQKAVDKITSKVNNIVDKMNKQYEIIDHEFSE
VETRLNMINNKIDDQIQNVWAYNAELLVLLENQKTLDEHDANVNNLYNKVKRALGSNAME
DGKGCFELYHKCDDQCMETIRNGTYNRRKYKEESRLGRQKIEGVKLESEGTYKILTIYST
VASSLVLAMGFAAFLFWAMSNGSCRCNICI
>gi|385722332|gb|AFI73232.1| hemagglutinin [Influenza A virus (A/chicken/Egypt/114915V/2011(H9N2))]
MEIIPLMTVLLLVTTSNADKICIGHQSTNSTETVDTLTETNVPVTHAKELLHTEHNGMLC
ATNLGNPLILDTCTIEGLIYGNPSCDMLLGGREWSYIVERPSAVNGTCYPGNVENLEELR
ILFSSSSSYQRIQMFPDTIWNVTYSGASKSCSDSFYRNMRWLTQKNGNYPVQDAQYTNTR
GKDILFVWGIHHPPTDTVQTNLYTRTDTTTSVTTENLDRTFKPLIGPRPLVNGLIGRINY
YWSVLKPGQTLRVRSNGNLIAPWFGHVLSGESHGRILKTDLNSGNCVVQCQTEKGGLNST
LPFHNISKYAFGDCPKYIGVKSLKLAIGLRNVPARSSRGLFGAIAGFIEGGWPGLVAGWY
GFQHSNDQGVGMAADRDSTQKAVDKITAKVNNIVDKMNKQYEIIDHEFSEVETRLNMINN
KIDDQIQNVWAYNAELLVLLENQKTLDEHDANVKHLYNKVKRALGSNAMEDGKGCFELYH
KCDDQCMETIRNGTYSRRKYKEESRLERQKIEGVKLESEGTYKILTIYSTVASSLVLAMG
FAAFLFWAMSNGSCRCNICI
>gi|385722330|gb|AFI73231.1| hemagglutinin [Influenza A virus (A/chicken/Egypt/12186F-9/2012(H9N2))]
MEIIPLTTILLLVTTSNADKICIGHQSTNSTETVDTLTETNVPVTHAKELLHTEHNGMLC
ATNLGNPLILDTCTIEGLIYGNPSCDMLLGGREWSYIVERPSAVNGTCYPGNVENLEELR
ILFSSSSSYQRIQMFPDTIWNVTYSGTSKSCSDSFYRNMRWLTQKNGNYPVQDAQYTNTR
GKDILFVWGIHHPPTDTTQTNLYTRTDTTTSVTTENLDRTFKPLIGPRPLVNGLIGRINY
YWSVLKPGQTLRVRSNGNLIAPWFGHVLSGESHGRILKTDLNSGNCVVKCQTEKGGLNST
LPFHNISKYAFGDCPKYIGVKSLKLAIGLRNVPARSSRGLFGAIAGFIEGGWPGLVSGWY
GFQHSNDQGVGMAADRDSTQKAVDKITSKVNNIVDKMNKQYEIIDHEFSEVETRLNMINN
KIDDQIKNVWAYNAELLVLLENQKTLDEHDANVNNLYNKVKRALGSNAVEDGKGCFELYH
KCDDQCMETIRNGTYNRRKYKEESRLERQKIEGVKLESEGTYKILTIYSTVASSLVLAMG
FAAFLFWAMSNGSCRCNICI
>gi|381289570|gb|AFA51661.2| hemagglutinin [Influenza A virus (A/chicken/Egypt/114940v/2011(H9N2))]
MEIIPLTTILLLVTTSNADKICIGHQSTNSTETVDTLTETNVPVTHAKELLHTEHNGMLC
ATNLGNPLILDTCTIEGLIYGNPSCDMLLGGREWSYIVERPSAVNGTCYPGNVENLEELR
TLFSSSSSYQRIQMFPDTIWNVTYSGTSKSCSDSFYRNMRWLTQKNGNYPVQDAQYTNTR
GKDILFVWGIHHPPTDTAQTNLYTRTDTTTSVTTENLDRTFKPLIGPRPLVNGQIGRINY
YWSVLKPGQTLRVRSNGNLIAPWFGHVLSGESHGRILKTDLNSGNCVVQCQTEKGGLNST
LPFHNISKYAFGDCPKYIGVKSLKLAIGLRNVPARSSRGLFGAIAGFIEGGWPGLVSGWY
GFQHSNDQGVGMAADRDSTQKAVDKITSKVNNIVGKMNKQYEIIDHEFSEVETRLNMINN
KIDDQIQDVWAYNAELLVLLENQKTLDEHDANVNNLYNKVKRALGSNAMEDGKGCFELYH
KCDDQCMETIRNGTYNRRKYKEESRLERLKIEGVKLESEGTYKILTIYSTVASSLVLAMG
FAAFLFWAMSNGSCRCNICI
>gi|381289568|gb|AFA51660.2| hemagglutinin, partial [Influenza A virus (A/chicken/Egypt/114922v/2011(H9N2))]
TTMLLLVTTSNADKICIGHQSTNSTETVDTLTETNVPVTHAKELLHTEHNGMLCATNLGN
PLILDTCTIEGLIYGNPSCDMLLGGREWSYIVERPSAVNGTCYPGNVENLEELRILFSSS
SSYQRIQMFPDTIWNVTYSGTSKSCSDSFYRNMRWLTQKNGNYPVQDAQYTNTRGKDILF
VWGIHHPPTDTAQTNLYTRTDTTTSVTTENLDRTFKPLIGPRPLVNGQIGRINYYWSVLK
PGQTLRVRSNGNLIAPWFGHVLSGESHGRILKTDLNSGNCVVQCQTEKGGLNSTLPFHNI
SKYAFGDCPKYIGVKSLKLAIGLRNVPARSSRGLFGAIAGFIEGGWPGLVSGWYGFQHSN
DQGVGMAADRDSTQKAVDKITSKVNNIVDKMNKQYEIIDHEFSEVETRLNMINNKIDDQI
QDVWAYNAELLVLLENQKTLDEHDANVNNLYNKVKRALGSNAMEDGKGCFELYHKCDDQC
METIRNGTYNRRKYKEESRLERQKIEGVKLESEGTYKILTIYSTVASSLVLAMGFAAFLF
WAMSNGSCRCNICI
>gi|410444973|gb|AFV68532.1| hemagglutinin [Influenza A virus (A/chicken/Egypt/D4692A/2012(H9N2))]
MEIIPLMTILLLVTTNNADKICIGHQSTNSTETVDTLTETNVPVTHAKELLHTEHNGMLC
ATNLGNPLILDTCTIEGLIYGNPSCDMLLGGREWSYIVERPSAVNGTCYPGNVENLEELR
ILFSSSSSYQRIQMFPDTIWNVTYSGTSKSCSDSFYRNMRWLTQKNGNYPVQDAQYTNTR
GKDILFVWGIHHPPTDTAQTNLYTRTDTTTSVTTENLDRTFKPLIGPRPLVNGLIGRINY
YWSVLKPGQTLRVRSNGNLIAPWFGHVLSGESHGRILKTDLNSGNCVVQCQTEKGGLNST
LPFHNISKYAFGDCPKYIGVKSLKLAIGLRNVHARSSRGLFGAIAGFIKGGWPGLVAGWY
GFQHSNDQGVGMAADRDSTQKAVDKITSKGNNIVHKMNKQYEIIDHEFSEGETKLNMINN
KMDDQTQNVWAYNAELLVLLENQKTLDEHDANVNNLYNKVKRALGSNAMEEGKGCFELYH
KWDDQCMETIRNGTYNRRKYKEESRLGRQKIEGVKLESEGTYKILAIYSTVASSLVLAMG
FAAFLFWAMSNGSCRCNICI
>gi|468397854|gb|AGH30456.1| hemagglutinin, partial [Influenza A virus (A/chicken/Egypt/VRLCU-ZK1/2012(H9N2))]
IEGLIYGNPSCDMLLGGREWSYIVERPSAVNGTCYPGNVENLEELRTLFSSSSSYQRIQM
FPDTIWNVTYSGTSKSCSDSFYRNMRWLTQKNGNYPVQDAQYTNTRGKDILFVWGIHHPP
TDTTQTNLYTRTDTTTSVTTENLDRTF
>gi|468397821|gb|AGH30455.1| hemagglutinin, partial [Influenza A virus (A/chicken/Egypt/VRLCU-ZK2/2012(H9N2))]
LDTCTIEGLIYGNPSCDMLLGGREWSYIVERPSAVNGTCYPGNVENLEELRILFSSSSSY
QRIQMFPDTIWNVTYSGTSKSCSDSFYRNMRWLTQKNGDYPVQDAQYTNTRGKDILFVWG
IHHPPTDTAQTNLYTRTDTTTSVTTEDLDRTF
>gi|468397730|gb|AGH30453.1| hemagglutinin, partial [Influenza A virus (A/chicken/Egypt/VRLCU/2012(H9N2))]
RILFSSSSSYQRIQIFPDTIWNVTYSGTSKSCSDSFYRNMRWLTQKNGAYPVQDAQFTNN
RGKDILFVWGIHHPPTDTAQTNLYTRTDTTTSVTTENLDRTFKPLIGPRPLVNGLIGRIN
YYWSVLKPGQTLRVRSNGNLIAPWFGHVLS
>gi|395628231|gb|AFN69133.1| hemagglutinin, partial [Influenza A virus (A/chicken/Egypt/115583V/2011(H9N2))]
NSTETVDTLTETNVPVTHAKELLHTEHNGMLCATNLGNPLILDTCTIEGLIYGNPSCDML
LGGREWSYIVERPSAVNGTCYPGNVENLEELRILFSSSSSYQRIQMFPDTIWNVTYSGTS
KSCSDSFYRNMRWLTQKNGNYPVQDAQYTNTRGKDILFVWGIHHPPTDTAQTNLYTRTDT
TTSVTTENLDRTFKPLIGPRPLVNGLIGRINYYWSVLKPGQTLRVRSNGNLIAPWFGHVL
SGESHGRILKTDLNSGNCVVQCQTEKGGLNSTLPFHNISKYAFGDCPKYIGVKSLKLAIG
LRNVPARSSRGLFGAIAGFIEGGWPGLVAGWYGFQHSNDQGVGMAADRDSTQKAVDKITS
KVNNIVDKMNKQYEIIDHEFSEVETRLNMINNKIDDQIQNVWAYNAELLVLLENQKTLDE
HDANVNNLYNKVKRALGSNAMEDGKGCFELYHKCDDQCMETIRNGTYNRRKYKEESRLGR
QKIEGVKLESEGTYKILTIYSTVASSLVLAMGFAAFLFWAMSNGSCRCNICI
>gi|395628229|gb|AFN69132.1| hemagglutinin, partial [Influenza A virus (A/chicken/Egypt/115512V/2011(H9N2))]
LMTILLLVTTNNADKICIGHQSTNSTETVDTLTETNVPVTHAKELLHTEHNGMLCATNLG
NPLILDTCTIEGLIYGNPSCDMLLGGREWSYIVERPSAVNGTCYPGNVENLEELRILFSS
SSSYQRIQMFPDTIWNVTYSGTSKSCSDSFYRNMRWLTQKNGNYPVQDAQYTNTRGKDIL
FVWGIHHPPTDTAQTNLYTRTDTTTSVTTENLDRTFKPLIGPRPLVNGLIGRINYYWSVL
KPGQTLRVRSNGNLIAPWFGHVLSGESHGRILKTDLNSGNCVVQCQTEKGGLNSTLPFHN
ISKYAFGDCPKYIGVKSLKLAIGLRNVPARSSRGLFGAIAGFIEGGWPGLVAGWYGFQHS
NDQGVGMAADRDSTQKAVDKITSKVNNIVDKMNKQYEIIDHEFSEVETRLNMINNKIDDQ
IQNVWAYNAELLVLLENQKTLDEHDANVNNLYNKVKRALGSNAMEDGKGCFELYHKCDDQ
CMETIRNGTYNRRKYKEESRLGRQKIEGVKLESEGTYKILTIYSTVASSLVLAMGFAAFL
FWAMSNGSCRCN
>gi|395628227|gb|AFN69131.1| hemagglutinin, partial [Influenza A virus (A/chicken/Egypt/115418V/2011(H9N2))]
LMTILLLVTTNNADKICIGHQSTNSTETVDTLTETNVPVTHAKELLHTEHNGMLCATNLG
NPLILDTCTIEGLIYGNPSCDMLLGGREWSYIVERPSAVNGTCYPGNVENLEELRILFSS
SSSYQRIQMFPDTIWNVTYSGTSKSCSDSFYRNMRWLTQKNGNYPVQDAQYTNTRGKDIL
FVWGIHHPPTDTAQTNLYTRTDTTTSVTTENLDRTFKPLIGPRPLVNGLIGRINYYWSVL
KPGQTLRVRSNGNLIAPWFGHVLSGESHGRILKTDLNSGNCVVQCQTEKGGLNSTLPFHN
ISKYAFGDCPKYIGVKSLKLAIGLRNVPARSSRGLFGAIAGFIEGGWPGLVAGWYGFQHS
NDQGVGMAADRDSTQKAVDKITSKVNNIVDKMNKQYEIIDHEFSEVETRLNMINNKIDDQ
IQNVWAYNAELLVLLENQKTLDEHDANVNNLYNKVKRALGSNAMEDGKGCFELYHKCDDQ
CMETIRNGTYNRRKYKEESRLGRQKIEGVKLESEGTYKILTIYSTVASSLVLAMGFAAFL
FWAMSNGSC
>gi|395628225|gb|AFN69130.1| hemagglutinin, partial [Influenza A virus (A/chicken/Egypt/111959VG/2011(H9N2))]
MEIIPLTTILLLVTTSNADKICIGHQSTNSTETVDTLTETNVPVTHAKELLHTEHNGMLC
ATNLGNPLILDTCTIEGLIYGNPSCDMLLGGREWSYIVERPSAVNGTCYPGNVENLEELR
ILFSSSSSYQRIQMFPDTIWNVTYSGTSKSCSDSFYRNMRWLTQKNGNYPVQDAQYTNTR
GKDILFVWGIHHPPTDTAQTNLYTRTDTTTSVTTENLDRTFKPLIGPRPLVNGLIGRINY
YWSVLKPGQTLRVRSNGNLIAPWFGHVLSGESHGRILKTDLNSGNCVVQCQTEKGGLNST
LPFHNISKYAFGDCPKYIGVKSLKLAIGLRNVPARSSRGLFGAIAGFIEGGWPGLVSGWY
GFQHSNDQGVGMAADRDSTQKAVDKITSKVNNIVGKMNKQYEIIDHEFSEVETRLNMINN
KIDDQIQDVWAYNAELLVLLENQKTLDEHDANVNNLYNKVKRALGSNAMEDGKGCFELYH
KCDDQCMETIRNGTYNRRKYKEESRLERLKIEGVKLESEGTYKILTIYSTVASSLVLAMG
FAAFLFWAMSNGSC
>gi|357817495|gb|AER34918.1| hemagglutinin [Influenza A virus (A/quail/Egypt/113413v/2011(H9N2))]
METISLMTILLLVTTSNADKICIGHQSTNSTETVDTLTETNVPVTHAKELLHTEHNGMLC
ATNLGNPLILDTCTIEGLIYGNPSCDMLLGGREWSYIVERPSAVNGTCYPGNVENLEELR
ILFSSSSSYQRIQMFPDTIWNVTYSGTSKSCSDSFYRNMRWLTQKNGNYPVQDAQYTNTR
GKDILFVWGIHHPPTDTAQTNLYTRTDTATSVTTENLDRTFKPLIGPRPLVNGLIGRINY
YWSVLKPGQTLRVRSNGNLIAPWFGHVLSGESHGRILKTDLNSGNCVVQCQTEKGGLNST
LPFHNISKYAFGDCPKYIGVKSLKLAIGLRNVPARSSRGLFGAIAGFIEGGWPGLVSGWY
GFQHSNDQGVGMAADRDSTQKAVDKITSKVNNIVDKMNKQYEIIDHEFSEVETRLNMINN
KIDDQIQDVWAYNAELLVLLENQKTLDEHDANVNNLYNKVKRALGSNAMEDGKGCFELYH
KCDDQCMETIRNGTYNRRKYKEESRLERQKIEGVKLESEGTYKILTIYSTVASSLVLAMG
FAAFLFWAMSNGSCRCNICI
>gi|398367789|gb|AFC17983.1| hemagglutinin, partial [Influenza A virus (A/chicken/Egypt/BSU-CU/2011(H9N2))]
FGDCPKYIGIKSLKLAIGLRNVPARSSRGLFGAIAGFIEGGWPGLVAGWYGFQHSNDQGV
GMAADRDSTQKAVDKITAKVNNIVDKMNKQYEIIDHEFSEVETRLNMINNKIDDQIQNVW
AYNAELLVLLENQKTLDEHDANVNNLYNKVKRALGSNAMEDGKGCFELYHK
>gi|468397696|gb|AGH30452.1| hemagglutinin, partial [Influenza A virus (A/chicken/Egypt/VRLCU-R33/2012(H9N2))]
NGMLCATNLGNPLILDTCTIEGLIYGNPSCDMLLGGREWSYIVERPSAVNGTCYPGNVEN
LEELRILFSSSSSYQRIQMFPDTIWNVTYSGTSKSCSDSFYRNMRWLTQKNGNYPVQDAQ
YTNTRGKDILFVWGIHHPPTDTAQTNLYTRTDTT
>gi|410444959|gb|AFV68525.1| hemagglutinin [Influenza A virus (A/chicken/Egypt/S5018B/2012(H9N2))]
MEIIPLMTILLLVTTNNADKICIGHQSTNSTETVDTLTETNVPVTHAKELLHTEHNGMLC
ATNLGNPLILDTCTIEGLIYGNPSCDMLLGGREWSYIVERPSAANGTCYPGNVENLEELR
ILFSSSSSYQRIQMFPDTIWNVTYSGTSKSCSDSFYRNMRWLTQKNGNYPVQDAQYTNTR
GKDILFVWGIHHPPTDTAQTNLYTRTDTTTSVTTENLDRTFKPLIGPRPLVNGLIGRINY
YWSVLKPGQTLRVRSNGNLIAPWFGHVLSGESHGRILKTDLNSGNCVVQCQTEKGGLNSS
LPFHNISKYAFGDCPKYIGVKSLKLAIGLRNVPARSSRGLFGAIAGFIEGGWPGLVAGWY
GFQHSNDQGVGMAADRDSTQKAVDKITSKVNNIVDKMNKQYEIIDHEFSEVETRLNMINN
KIDDQIQNVWAYNAELLVLLENQKTLDEHDANVNNLYNKVKRALGSHAMEDGKGCFELSH
KCGGHCVGTIRNGTYLRRKYKEESRLGRQKIEGVKLESEGTYKILTIYSTVASSLVLAMG
FAAFLFWAMSNGSCRCNICI
>gi|410444949|gb|AFV68520.1| hemagglutinin [Influenza A virus (A/chicken/Egypt/D4905B/2012(H9N2))]
MEIIALMTILLLVTTNNADKICIGHQSTNSTETVDTLTETNVPVTHAKELLHTEHNGMLW
ATNLGNPLILDTCTIEGLIYGNPSCDMLLGGREWSYIVERPSAVNGTCYPGNVENLEELR
ILFSSSSSYQRIQMFPDTIWNVTYSGTSKSCSDSFYRNMRWLTQKNGNYPVQDAQYTNTR
GKDILFVWGIHHPPTDTAQTNLYTRTDTTTSVTTENLDRTFKPLIGPRPLVNGLIGRINY
YWSVLKPGQTLRVRSNGNLIAPWFGHVLSGESHGRILKTDLNSGNCVVQCQTEKGGLNST
LPFHNISKYAFGDCPKYIGVKSLKLAIGLRNVPARSSRGLFGAIAGFIEGGWPGLVAGWY
GFQHSNDQGVGMAADRDSTQKAVDKITSKVNNIVDKMNKQYEIIDHEFSEVETRLNMINN
KIDDQIQNVWAYNGELLVLLENQKTLHEHDANVNNLYNKMKRALGSNAMEKGKGCFQLSH
KGDDQCMETIWNGTYFRRKEKEESRLGRQKIEGVKLESEGTDKILTIYTTGASSLLLAMG
FAAFLSWAMSGGACRCNICV
>gi|410444947|gb|AFV68519.1| hemagglutinin [Influenza A virus (A/chicken/Egypt/D4907A/2012(H9N2))]
MEIIPLMTILLLVTTNNADKICIGHQSTNSTETVDTLTETNVPVTHAKELLHTEHNGMRG
ATNLGNPLILDTCTIEGLIYGNPSCDMLLGGREWSYIVERPSAVNGTCYPGNVENLEELR
ILFSSSSSYQRIQMFPDTIWNVTYSGTSKSCSDSFYRNMRWLTQKNGNYPVQDAQYTNTR
GKDILFVWGIHHPPTDTAQTNLYTRTDTTTSVTTENLDRTFKPLIGPRPLVNGLIGRINY
YWSVLKPGQTLRVRSNGNLIAPWFGHVLSGESHGRILKTDLNSGNCVVQCQTEKGGLNST
LPFHNISKYAFGDCPKYIGVKSLKLAIGLRNVPARSSRGLFGAIAGFIEGGWPGLVAGWY
GFQHSNDQGVGMAADRDSTQKAVDKITSKVNNIVDKMNKQYEIIDHEFSEVETRLNMINN
KIDDQIQNVWAYNAELLVLLENQKTLDEHDANVNNLYNKVKRALGSNAMEDGKGCFQLYH
KWEDQCMETIRNGTYNKRKYKEEPRLGRQKIEGVKLESEGTYKILTIYSKGASSLVLAMG
FAAFLFWAMSGGSCRCNICV
>gi|380469869|gb|AFD62264.1| hemagglutinin [Influenza A virus (A/chicken/Egypt/S4456B/2011(H9N2))]
MEIIPLTTILLLVTTSNADKICIGHQSTNSTETVDTLTETNVPVTHAKELLHTEHNGMLC
ATNLGNPLILDTCTIEGLIYGNPSCDMLLGGREWSYIVERPSAVNGTCYPGNVENLEELR
ILFSSSSSYQRIQMFPDTIWNVTYSGTSKSCSDSFYRNMRWLTQKNGNYPVQDAQYTNTR
GKDILFVWGIHHPPTDTAQTNLYTRIDTTTSVTTENLDRTFKPLIGPRPLVNGLIGRINY
YWSVLKPGQTLRVRSNGNLIAPWFGHVLSGGSHGRILKTDLNSGNCVVQCQTEKGGLNST
LPFHNISKYAFGDCPKYIGVKSLKLAIGLRNVPAKSSRGLFGAIAGFIEGGWPGLVSGWY
GFQHSNDQGVGMAADRDSTQKAVDKITSKVNNIVDKMNKQYEIIDHEFSEVETRLNMINN
KIDDQIQDVWAYNAELLVLLENQKTLDEHDANVNNLYNKVKRALGSNAMEDGKGCFELYH
KCDDQCMETIRNGTYNRRKYKEESRLERQKIEGVKLESEGTYKILTIYSTVASSLVLAMG
FAAFLFWAMSNGSCRCNICI
>gi|380469867|gb|AFD62263.1| hemagglutinin [Influenza A virus (A/chicken/Egypt/S4454E/2011(H9N2))]
MEIIPLTTILLLVTTSNADKICIGHQSTNSTETVDTLTETNVPVTHAKELLHTEHNGMLC
ATNLGNPLILDTCTIEGLIYGNPSCDMLLGGREWSYIVERPSAVNGTCYPGNVENLEELR
ILFSSSSSYQRIQMFPDTIWNVTYSGTSKSCSDSFYRNMRWLTQKNGNYPVQDAQYTNTR
GKDILFVWGIHHPPTDTAQTNLYTRIDTTTSVTTENLDRTFKPLIGPRPLVNGLIGRINY
YWSVLKPGQTLRVRSNGNLIAPWFGHVLSGGSHGRILKTDLNSGNCAVQCHTEKGGLNST
FPFHNISKYAFGDCPKYIGVKSLKLAIGLRNVPAKSSRGLFGAIAGFIEGGWPGLVSGWY
GFQHSNDQGVGMAADRDSTQKAVDKITSKVNNIVDKMNKQYEVIDHEFSEVETRLNMINN
KIDDQIQDVWAYNAELLVLLENQKTLDEHDANVNNLYNKVKRALGSNAMEDGKGCFELYH
KCDDQCMETIRNGTYNRRKYKEESRLERQKIEGVKLESEGTYKILTIYSTVASSLVLAMG
FAAFLFWAMSNGSCRCNICI
>gi|380469863|gb|AFD62261.1| hemagglutinin [Influenza A virus (A/chicken/Egypt/S4454B/2011(H9N2))]
MEIIPLTTILLLVTTSNADKICIGHQSTNSTETVDTLTETNVPVTHAKELLHTEHNGMLC
ATNLGNPLILDTCTIEGLIYGNPSCDMLLGGREWSYIVERPSAVNGTCYPGNVENLEELR
ILFSSSSSYQRIQMFPDTIWNVTYSGTSKSCSDSFYRNMRWLTQKNGNYPVQDAQYTNTR
GKDILFVWGIHHPPTDTAQTNLYTRIDTTTSVTTENLDRTFKPLIGPRPLVNGLIGRINY
YWSVLKPGQTLRVRSNGNLIAPWFGHVLSGGSHGRILKTDLNSGNCVVQCQTEKGGLNST
LPFHNISKYAFGDCPKYIGVKSLKLAIGLRNVPAKSSRGLFGAIAGFIEGGWPGLVSGWY
GFQHSNDQGVGMAADRDSTQKAVDKITSKVNNIVDKMNKQYEVIDHEFSEVETRLNMINN
KIDDQIQDVWAYNAELLVLLENQKTLDEHDANVNNLYNKVKRALGSNAMEDGKGCFELYH
KCDDQCMETIRNGTYNRRKYKEESRLERQKIEGVKLESEGTYKILTIYSTVASSLVLAMG
FAAFLFWAMSNGSCRCNICI
>gi|342675398|gb|AEL31632.1| hemagglutinin [Influenza A virus (A/reassortant/IDCDC_RG29(Egypt/N03072/2010 x Puerto Rico/8/1934)(H5N1))]
MEKIVLLLAIVSLVKSDQICIGYHANNSTEQVDTIMEKNVTVTHAQDILEKTHNGKLCNL
DGVKPLILRDCSVAGWLLGNPMCDEFLNVPEWSYIVEKINPANDLCYPGNFNDYEELKHL
LSRINHFEKIQIIPKSSWSDHEASGVSSVCPYQGRSSFFRNVVWLTKKDNAYPTIKRSYN
NTNQEDLLVLWGIHHPNDAAEQTRLYQNPTTYISVGTSTLNQRLVPKIATRSKVNGQSGR
MEFFWTILKSNDAINFESNGNFIAPENAYKIVKKGDSTIMKSELEYGNCNTKCQTPIGAI
NSSMPFHNIHPLTIGECPKYVKSNRLVLATGLRNSPQGETRGLFGAIAGFIEGGWQGMVD
GWYGYHHSNEQGSGYAADKESTQKAIDGVTNKVNSIIDKMNTQFEAVGREFNNLERRIEN
LNKKMEDGFLDVWTYNAELLVLMENERTLDFHDSNVKNLYDKVRLQLRDNAKELGNGCFE
FYHRCDNECMESVRNGTYDYPQYSEEARLKREEISGVKLESIGTYQILSIYSTVASSLAL
AIMVAGLFLWMCSNGSLQCRICI
>gi|385198498|gb|AFI44358.1| hemagglutinin [Influenza A virus (A/chicken/Egypt/12186F-12/2012(H5N1))]
MEKIVLLLAIVSIVKSDQICIGYHANNSTEQVDTIMEKNVTVTHAQDILEKTHNGKLCNL
DGVKPLILRDCSVAGWLLGNPMCDEFLNVPEWSYIVEKINPANDLCYPGNFNDYEKLKHL
LSRINHFEKIQIIPKDSWSDHEASGVSSACPYQGRSSFFRNVVWLTKKNDAYPTIKKSYN
NTNQEDLLVLWGIHHPNDAAEQTRLYQNPTTYISVGTSTLNQRLVPKIATRSKVNGQSGR
MEFFWTILKSNDAINFESNGNFIAPENAYKIVKKGDSTIMKSELEYSNCNTKCQTPIGAI
NSSMPFHNIHPLTIGECPKYVKSNRLVLATGLRNSPQGEKRRKKRGLFGAIAGFIEGGWQ
GMIDGWYGYHHSNEQGSGYAADKESTQKAIDGVTNKVNSIIDKMNTQFEAVGREFNNLER
RIENLNKKMEDGFLDVWTYNAELLVLMENERTLDFHDSNVKNLYDKVRLQLRDNAKELGN
GCFEFYHRCDNECMESVRNGTYDYPQYSEEARLKREEISGVKLESIGTYQILSIYSTVAS
SLALAIMVAGLFLWMCSNGSLQCRICI
>gi|385198496|gb|AFI44357.1| hemagglutinin [Influenza A virus (A/chicken/Egypt/12186F-9/2012(H5N1))]
MEKIVLFLAIVSIVKSDQICIGYHANNSTEQVDTIMEKNVTVTHAQDILEKTHNGKLCNL
DGVKPLILRDCSVAGWLLGNPMCDEFLNVPEWSYIVEKINPANDLCYPGNFNDYEELKHL
LSRINHFEKIQIIPKDSWSDHEASGVSSACPYQGRSSFFRNVVWLTKKNDAYPTIKKSYN
NTNQEDLLVLWGIHHPNDAAEQTRLYQNPTTYISVGTSTLNQRLVPKIATRSKVNGQSGR
MEFFWTILKSNDAINFESNGNFIAPENAYKIVKKGDSTIMKSELEYSNCNTKCQTPIGAI
NSSMPFHNIHPLTIGECPKYVKSNRLVLATGLRNSPQGEKRRKKRGLFGAIAGFIEGGWQ
GMIDGWYGYHHSNEQGSGYAADKESTQKAIDGVTNKVNSIIDKMNTQFEAVGREFNNLER
RIENLNKKMEDGFLDVWTYNAELLVLMENERTLDFHDSNVKNLYDKVRLQLRDNAKELGN
GCFEFYHRCDNECMESVRNGTYDYPQYSEEARLKREEISGVKLESIGTYQILSIYSTVAS
SLALAIMVAGLFLWMCSNGSLQCRICI
>gi|385198494|gb|AFI44356.1| hemagglutinin, partial [Influenza A virus (A/chicken/Egypt/1219s/2012(H5N1))]
VSIVKSDQICIGYHANNSTEQVDTIMEKNVTVTHAQDILEKTHNGKLCNLDGVKPLILRD
CSVAGWLLGNPMCDEFLNVPEWSYIVEKINPANDLCYPGNFNDYEELKHLLSRINHFEKI
QIIPKDSWSDHEASGVSSACPYQGRSSFFRNVVWLTKKNDAYPTIKKSYNNTNQEDLLVL
WGIHHPNDAAEQTRLYQNPTTYISVGTSTLNQRLVPNIATRSKVNGQSGRMEFFWTILKS
NDAINFESNGNFIAPENAYKIVKKGDSTIMKSELEYSNCNTKCQTPIGAINSSMPFHNIH
PLTIGECPKYVKSNRLVLATGLRNSPQGEKRRKKRGLFGAIAGFIEGGWQGMVDGWYGYH
HSNEQGSGYAADKESTQKAIDGVTNKVNSIIDKMNTQFEAVGREFNNLERRIENLNKKME
DGFLDVWTYNAELLVLMENERTLDFHDSNVKNLYDKVRLQLRDNAKELGNGCFEFYHRCD
NECMESVRNGTYDYPQYSEEARLKREEISGVKLESIGTYQILSIYSTVASSLALAIMMAG
LFLWMCSNGSLQCRICI
>gi|385198492|gb|AFI44355.1| hemagglutinin, partial [Influenza A virus (A/chicken/Egypt/128s/2012(H5N1))]
SIVKSDQICIGYHANNSTEQVDTIMEKNVTVTHAQDILEKTHNGKLCNLDGVKPLILRDC
SVAGWLLGNPMCDEFLNVPEWSYIVEKINPANDLCYPGNFNDYEELKHLLSRINHFEKIQ
IIPKDSWSDHEASGVSSACPYQGGSSFFRNVVWLTKKNNAYPTIKKSYNNTNQEDLLVLW
GIHHPNDAAEQTRLYQNPTTYISVGTSTLNQRLVPKIATRSKVNGQSGRMEFFWTILKSN
DAINFESNGNFIXPENAYKIVKKGDSTIMKSELEYSNCNTKCQTPIGAINSSMPFHNIHP
LTIGECPKYVKSNRLVLATGLRNSPQGEKRRKKRGLFGAIAGFIEGGWQGMVDGWYGYHH
SNEQGSGYAADKESTQKAIDGVTNKVNSIIDKMNTQFEAVGREFNNLERRIENLNKKMED
GFLDVWTYNAELLVLMENERTLDFHDSNVKNLYDKVRLQLRDNAKELGNGCFEFYHRCDN
ECMESVRNGTYDYPQYSEEARLKREEISGVKLESIGTYQILSIYSTVASSLALAIMVAGL
LLWMCSNGSLQCRICI
>gi|385198490|gb|AFI44354.1| hemagglutinin, partial [Influenza A virus (A/chicken/Egypt/125s/2012(H5N1))]
VSIVKSDQICIGYHANNSTEQVDTIMEKNVTVTHAQDILEKTHNGKLCNLDGVKPLILRD
CSVAGWLLGNPMCDEFLNVPEWSYIVEKINPANDLCYPGNFNNYEELKHLLSRINHFEKI
QIIPKDSWSDHEASGVSSACPYQGRPSFFRNVVWLTKKNDAYPTIKKSYNNTNQEDLLVL
WGIHHPNDAAEQTRLYQNPTTYISVGTSTLNQRLVPKIATRSKVNGQSGRMEFFWTILKS
NDAINFESNGNFIVPENAYKIVKKGDSTIMKSELEYSNCNTKCQTPIGAINSSMPFHNIH
PLTIGECPKYVKSNRLVLATGLRNSPQGERRRKKRGLFGAIAGFIEGGWQGMVDGWYGYH
HSNEQGSGYAADKESTQKAIDGVTNKVNSIIDKMNTQFEAVGREFNNLERRIENLNKKME
DGFLDVWTYNAELLVLMENERTLDFHDSNVKNLYDKVRLQLRDNAKELGNGCFEFYHRCD
NECMESVRNGTYDYPQYSEEARLKREEISEVKLESIGIYQILSIYSTVASSLALAIMVAG
LFLWMCSNGSLQCRICI
>gi|385198488|gb|AFI44353.1| hemagglutinin [Influenza A virus (A/chicken/Egypt/121/2012(H5N1))]
MEKIVLLLAIVSIVKSDQICIGYHANNSTEQVDTIMEKNVTVTHAQDILEKTHNGKLCNL
DGVKPLILRDCSVAGWLLGNPMCDEFLNVPEWSYIVEKINPANDLCYPGNFNDYEELKHL
LSRINHFEKIQIIPKDSWSDHEVSGVSSACPYQGRASFFRNVVWLTKKNDAYPTIKKSYN
NTNQEDLLVLWGIHHPNDAAEQTRLYQNPTTYISVGTSTLNQRLVPKIATRSKVNGQSGR
MEFFWTILKSNDAINFESNGNFIAPENAYKIVKKGDSTIMKSELEYSNCNTKCQTPIGAI
NSSMPFHNIHPLTIGECPKYVKSNRLVLATGLRNSPQGEKRRKKRGLFGAIAGFIEGGWQ
GMVDGWYGYHHSNEQGSGYAADKESTQKAIDGVTNKVNSIIDKMNTQFEAVGREFNNLER
RIENLNKKMEDGFLDVWTYNAELLVLMENERTLDFHDSNVKNLYDKVRLQLRDNAKELGN
GCFEFYHRCDNECMESVRNGTYDYPQYSEEARLKREEISGVKLESIGTYQILSIYSTVAS
SLALAIMVAGLFLWMCSNGSLQCRICI
>gi|385198486|gb|AFI44352.1| hemagglutinin [Influenza A virus (A/chicken/Egypt/11765s/2011(H5N1))]
MEKIVLLLAIVSIVKSDQICIGYHANNSTEQVDTIMEKNVTVTHAQDILEKTHNGKLCNL
DGVKPLILRDCSVAGWLLGNPMCDEFLNVPEWSYIVEKINPANDLCYPGNFNNYEELKHL
LSRINHFEKIQIIPKDSWSDHEASGVSSACPYQGRPSFFRNVVWLTKKNDAYPTIKKSYN
NTNQEDLLVLWGIHHPNDAAEQTRLYQNPTTYISVGTSTLNQRLVPKIATRSKVNGQSGR
MEFFWTILKSNDAINFESNGNFIVPENAYKIVKKGDSTIMKSELEYSNCNTKCQTPIGAI
NSSMPFHNIHPLTIGECPKYVKSNRLVLATGLRNSPQGEKRRKKRGLFGAIAGFIEGGWQ
GMVDGWYGYHHSNEQGSGYAADKESTQKAIDGVTNKVNSIIDKMNTQFEAVGREFNNLER
RIENLNKKMEDGFLDVWTYNAELLVLMENERTLDFHDSNVKNLYDKVRLQLRDNAKELGN
GCFEFYHRCDNECMESVRNGTYDYPQYSEEARLKREEISEVKLESIGIYQILSIYSTVAS
SLALAIMVAGLFLWMCSNGSLQCRICI
>gi|385198484|gb|AFI44351.1| hemagglutinin, partial [Influenza A virus (A/chicken/Egypt/11764s/2011(H5N1))]
IVKSDQICIGYHANNSTEQVDTIMEKNVTVTHAQDILEKTHNGKLCNLDGVKPLILRDCS
VAGWLLGNPMCDEFLNVPEWSYIVEKINPANDLCYPGNFNNYEELKHLLSRINHFEKIQI
IPKDSWSDHEASGVSSACPYQGRPSFFRNVVWLTKKNDAYPTIKKSYNNTNQEDLLVLWG
IHHPNDAAEQTRLYQNPTTYISVGTSTLNQRLVPKIATRSKVNGQSGRMEFFWTILKSND
AINFESNGNFIVPENAYKIVKKGDSTIMKSELEYSNCNTKCQTPIGAINSSMPFHNIHPL
TIGECPKYVKSNRLVLATGLRNSPQGEKRRKKRGLFGAIAGFIEGGWQGMVDGWYGYHHS
NEQGSGYAADKESTQKAIDGVTNKVNSIIDKMNTQFEAVGREFNNLERRIENLNKKMEDG
FLDVWTYNAELLVLMENERTLDFHDSNVKNLYDKVRLQLRDNAKELGNGCFEFYHRCDNE
CMESVRNGTYDYPQYSEEARLKREEISEVKLESIGIYQILSIYSTVASSLALAIMVAGLF
LWMCSNGSLQCRICI
>gi|385198482|gb|AFI44350.1| hemagglutinin [Influenza A virus (A/duck/Egypt/11762s/2011(H5N1))]
MEKIVLLLAIVSIVKSDQICIGYHANNSTEQVDTIMEKNVTVTHAQDILEKTHNGKLCNL
DGVKPLILRDCSVAGWLLGNPMCDEFLNVPEWSYIVEKINPANDLCYPGNFNDYEELKHL
LSRINHFEKIQIIPKDSWSDHEVSGVSSACPYQGRSSFFRNVVWLTKKNDAYPTIKKSYN
NTNQEDLLVLWGIHHPNDAAEQTRLYQNPTTYISVGTSTLNQRLVPKISTRSKVNGQSGR
MEFFWTILKSNDAINFESNGNFVAPENAYKIVKKGDSTIMKSELEYSNCNTKCQTPIGAI
NSSMPFHNIHPLTIGECPKYVKSNRLVLATGLRNSPQGEKRRKKRGLFGAIAGFIEGGWQ
GMVDGWYGYHHSNEQGSGYAADKESTQKAIDGVTNKVNSIIDKMNTQFEAVGREFNNLER
RIENLNKKMEDGFLDVWTYNAELLVLMENERTLDFHDSNVKNLYDKVRLQLRDNAKELGN
GCFEFYHRCDNECMESVRNGTYDYPQYSEEARLKREEISGVKLESIGTYQILSIYSTVAS
SLALAIMVAGLFLWMCSNGSLQCRICI
>gi|385198480|gb|AFI44349.1| hemagglutinin [Influenza A virus (A/chicken/Egypt/1188/2011(H5N1))]
MEKIVLLLAIVSIVKSDQICIGYHANNSTEQVDTIMEKNVTVTHAQDILEKTHNGKLCNL
DGVKPLILRDCSVAGWLLGNPMCDEFLNVPEWSYIVEKINPANDLCYPGNFNDYEELKHL
LSXINHFEKIQIIPKDSWSDHETSGVSSACPYQGKSSFFRNVVWLTKKNDAYPTIKKSYN
NTNQEDLLVLWGIHHPNDAAEQTRLYQNPTTYISVGTSTLNQRLVPKIATRSKVNGQSGR
MEFFWTILKSNDAINFESNGNFIAPENAYKIVKKGDSTIMKSELEYSNCNTKCQTPIGAI
NSSMPFHNIHPLTIGECPKYVKSNRLVLATGLRNSPQGEKRRKKRGLFGAIAGFIEGGWQ
GMVDGWYGYHHSNEQGSGYAADKESTQKAIDGVTNKVNSIIDKMNTQFEAVGREFNNLER
RIENLNKKMEDGFLDVWTYNAELLVLMENERTLDFHDSNVKNLYDKVRLQLRDNAKELGN
GCFEFYHRCDNECMESVRNGTYDYPQYSEEARLKREEISGVKLESIGTYQILSIYSTVAS
SLALAIMVAGLFLWMCSNGSLQCRICI
>gi|385198478|gb|AFI44348.1| hemagglutinin, partial [Influenza A virus (A/duck/Egypt/1187/2011(H5N1))]
VKSDQICIGYHANNSTEQVDTIMEKNVTVTHAQDILEKTHNGKLCNLDGVKPLILRDCSV
AGWLLGNPMCDEFLNVPEWSYIVEKINPANDLCYPGNFNDYEELKHLLSRINHFEKIQII
PKDSWSDHETSGVSSACPYQGRSSFFRNVVWLTKKNDAYPTIKKSYNNTNQEDLLVLWGI
HHPNDAAEQTRLYQNPTTYISVGTSTLNQRLVPKIATRSKVNGQSGRMEFFWTILKSNDA
INFESNGNFIAPENAYKIVKKGDSTIMKSELEYSNCNTKCQTPIGAINSSMPFHNIHPLT
IGECPKYVKSNRLVLATGLRNSPQGEKRRKKRGLFGAIAGFIEGGWQGMVDGWYGYHHSN
EQGSGYAADKESTQKAIDGVTNKVNSIIDKMNTQFEAVGREFNNLERRIENLNKKMEDGF
LDVWTYNAELLVLMENERTLDFHDSNVKNLYDKVRLQLRDNAKELGNGCFEFYHRCDNEC
MESVRNGTYDYPQYSEEARLKREEISGVKLESIGTYQILSIYSTVASSLALAIMVAGLFL
WMCSNGSLQCRICI
>gi|385198476|gb|AFI44347.1| hemagglutinin, partial [Influenza A virus (A/chicken/Egypt/1119AF/2011(H5N1))]
VSIVKSDQICIGYHANNSTEQVDTIMEKNVTVTHAQDILEKTHNGKLCNLDGVKPLILRD
CSVAGWLLGNPMCDEFLNVPEWSYIVEKINPANDLCYPGNFNDYEELKHLLSRINHFEKI
QIIPKDSWSDHETSGVSSACPYQGRSSFFRNVVWLTKKNDAYPTIKKSYNNTNQEDLLVL
WGIHHPNDAAEQTRLYQNPTTYVSVGTSTLNQRLVPKIATRSKVNGQSGRMEFFWTILKS
NDAINFESNGNFIAPENAYKIVKKGDSTIMKSELEYSNCNTKCQTPIGAINSSMPFHNIH
PLTIGECPKYVKSNRLVLATGLRNSPQGEKRRKKRGLFGAIAGFIEGGWQGMVDGWYGYP
PSNEQGSGYAADKESTQKAIDGVANKVNSIIDKMNTQFEAVGREFNNLERRIENLNKKME
DGFLDVWTYNAELLVLMENERTLDFHDSNVKNLYEKVRLQLRDNAKELGNGCFEFYHRCD
NECMESVRNGTYDYPQYSEEARLKREEISGVKLESIGTYQILSIYSTVASSLALAIMVAG
LSLWMCSNGSLQCRICI
>gi|385198474|gb|AFI44346.1| hemagglutinin [Influenza A virus (A/duck/Egypt/11685s/2011(H5N1))]
MEKIVLLLAIVSIVKSDQICIGYHANNSTEQVDTIMEKNVTVTHAQDILEKTHNGKLCNL
DGVKPLILRDCSVAGWLLGNPMCDEFLNVPEWSYIVEKINPANDLCYPGNFNDYEELKHL
LSRINHFEKIQIIPKDSWSDHETSGVSSACPYQGRSSFFRNVVWLTKKNDAYPTIKKSYN
NTNQEDLLVLWGIHHPNDAAEQTRLYQNPTTYVSVGTSTLNQRLVPKIATRSKVNGQSGR
MEFFWTILKSNDAINFESNGNFIAPENAYKIVKKGDSTIMKSELEYSNCNTKCQTPIGAI
NSSMPFHNIHPLTIGECPKYVKSNRLVLATGLRNSPQGEKRRKKRGLFGAIAGFIEGGWQ
GMVDGWYGYHHSNEQGSGYAADKESTQKAIDGVTNKVNSIIDKMNTQFEAVGREFNNLER
RIENLNKKMEDGFLDVWTYNAELLVLMENERTLDFHDSNVKNLYEKVRLQLRDNAKELGN
GCFEFYHRCDNECMESVRNGTYDYPQYSEEARLKREEISGVKLESIGTYQILSIYSTVAS
SLALAIMVAGLSLWMCSNGSLQCRICI
>gi|385198472|gb|AFI44345.1| hemagglutinin [Influenza A virus (A/chicken/Egypt/11667s/2011(H5N1))]
MERIVLLLAIASIVKSDQICIGYHANNSTEQVDTIMEKNVTVTHAQDILEKTHNGKLCNL
DGVKPLILRDCSVAGWLLGNPMCDEFLNVPEWSYIVEKINPANDLCYPGNFNDYEELKHL
LSRINHFEKIQIIPKDSWSDHEASGVSSACPYQGRSSFFRNVVWLTKKNDAYPTIKKSYN
NTNQEDLLVLWGIHHPNDAAEQTRLYQNPTTYISVGTSTLNQRLVPKIATRSKVNGQSGR
MEFFWTILKSNDAINFESNGNFIAPENAYKIVKKGDSTIMKSELEYSNCNTKCQTPIGAI
NSSMPFHNIHPLTIGECPKYVKSNRLVLATGLRNSPQGEKRRKKRGLFGAIAGFIEGGWQ
GMVDGWYGYHHSNEQGSGYAADKESTQKAIDGVTNKVNSIIDKMNTQFEAVGREFNNLER
RIENLNKKMEDGFLDVWTYNAELLVLMENERTLDFHDSNVKNLYDKVRLQLRDNAKELGN
GCFEFYHRCDNECMESVRNGTYDYPQYSEEARLKREEISGVKLESIGTYQILSIYSTVAS
SLALAIMVAGLFLWMCSNGSVQCRICI
>gi|385198470|gb|AFI44344.1| hemagglutinin, partial [Influenza A virus (A/duck/Egypt/1198AS/2011(H5N1))]
MERIVLLLAIVSIVKSDQICIGYHANNSTEQVDTIMEKNVTVTHAQDILEKTHNGKLCNL
DGVKPLILRDCSVAGWLLGNPMCDEFLNVPEWSYIVEKINPANDLCYPGNFNDYEELKHL
LSXINHFEKIQIIPKDSWSDHEASGVSSACPYQGRSSFFRNVVWLTKKNDAYPTIKKSYN
NTNQEDLLVLWGIHHPNDAAEQTRLYQNPTTYISVGTSTLNQRLVPKIATRSKVNGQSGR
MEFFWTILKSNDAINFESNGNFIAPENAYKIVKKGDSTIMKSELEYSNCNTKCQTPIGAI
NSSMPFHNIHPLTIGECPKYVKSNRLVLATGLRNSPQGEKRRKKRGLFGAIAGFIEGGWQ
GMVDGWYGYHHSNEQGSGYAADKESTQKAIDGVTNKVNSIIDKMNTQFEAVGREFNNLER
RIENLNKKMEDGFLDVWTYNAELLVLMENERTLDFHDSNVKNLYDKVRLQLRDNAKELGN
GCFEFYHRCDNECMESVKNGTYDYPHYSEEARLKREEINGVKLESIGTYQILSIYSTVAS
SLAL
>gi|385198468|gb|AFI44343.1| hemagglutinin [Influenza A virus (A/chicken/Egypt/11672s/2011(H5N1))]
MEKIVLLLAIVSIVKSDQICIGYHANNSTEQVDTIMEKNVTVTHAQDILEKTHNGKLCNL
DGVKPLILRDCSVAGWLLGNPMCDEFLNVPEWSYIVEKINPANDLCYPGNFNDYEELKHL
LSRINHFEKIQIIPKDSWSDHETSGVSSACPYQGRSSFFRNVVWLTKKNDAYPTIKKSYN
NTNQEDLLVLWGIHHPNDAAEQTRLYQNPTTYVSVGTSTLNQRLVPKIATRSKVNGQSGR
MEFFWTILKSNDAINFESNGNFIAPENAYKIVKKGDSTIMKSELEYSNCNTKCQTPIGAI
NSSMPFHNIHPLTIGECPKYVKSNRLVLATGLRNSPQGEKRRKKRGLFGAIAGFIEGGWQ
GMVDGWYGYHHSNEQGSGYAADKESTQKAIDGVTNKVNSIIDKMNTQFEAVGREFNNLER
RIENLNKKMEDGFLDVWTYNAELLVLMENERTLDFHDSNVKNLYEKVRLQLRDNAKELGN
GCFEFYHRCDNECMESVRNGTYDYPQYSEEARLKREEISGVKLESIGTYQILSIYSTVAS
SLALAIMVAGLSLWMCSNGSLQCRICI
>gi|385198466|gb|AFI44342.1| hemagglutinin [Influenza A virus (A/chicken/Egypt/113Q/2011(H5N1))]
MERIVLLLAIVSLVKSDQICIGYHANNSTQQVDTIMEKNVTVTHAQDILEKTHNGKLCDL
DGVKPLILRDCSVAGWLLGNPMCDEFPNVSEWSYIVEKVNPANDLCYPGNFNNYEELKHL
LSRINRFEKIQIIPKNSWPDHEASLGVSSACPYQGELSFYKNVVWLIKKNNTYPTIKESY
HNTNQEDLLVLWGIHHPNDEKEQKSIYKNPITYISVGTSTLNQRLVPKIATRPKVNGQSG
RVEFFWTILKSNDTINFESNGNFIAPEYAYKIVKKGSSTIMKSELEYGNCSTKCQTPIGA
INSSMPFHNIHPLTIGECPKYVKSTRLVLATGLRNSPQGEGRRKKRGLFGAIAGFIEGGW
QGMVDGWYGYHHSNEQGTGYAADKESTQKAIDGVTNKVNSIIDKMNTQFEAVGREFNNLE
KRIENLNKKMEDGFLDVWTYNAELLVLMENERTLDFHDSNVRNLYDKVRLQLRDNAKELG
NGCFEFYHKCDNECMESVRNGTYDYPQYSEEARLKREEISGVKLESIGNYQILSIYSTVA
SSLALAIMVAGLSLWMCSNGSLQCRICI
>gi|385198464|gb|AFI44341.1| hemagglutinin [Influenza A virus (A/chicken/Egypt/1176/2011(H5N1))]
MEKIVLLLAIVSIVKSDQICIGYHANNSTEQVDTIMEKNVTVTHAQDILEKTHNGKLCNL
DGVKPLILRDCSVAGWLLGNPMCDEFLNVPEWSYIVEKINPANDLCYPGNFNDYEELKHL
LSRINHFEKIQIIPKDSWSDHEASGVSSACPYQGRSSFFRNVVWLTKKNDAYPTIKKSYN
NTNQEDLLVLWGIHHPNDAAEQTRLYQNPTTYISVGTSTLNQRLVPKIATRSKVNGQSGR
MEFFWTILKSNDAINFESNGNFIAPENAYKIVKKGDSTIMKSELEYSNCNTKCQTPIGAI
NSSMPFHNIHPLTIGECPKYVKSNRLVLATGLRNSPQGEKRRKKRGLFGAIAGFIEGGWQ
GMVDGWYGYHHSNEQGSGYAADKESTQKAIDGVTNKVNSIIDKMNTQFEAVGREFNNLER
RIENLNKKMEDGFLDVWTYNAELLVLMENERTLDFHDSNVKNLYDKVRLQLRDNAKELGN
GCFEFYHRCDNECMESVRNGTYDYPQYSEEARLKREEISGVKLESIGTYQILSIYSTVAS
SLALAIMVAGLFLWMCSNGSLQCRICI
>gi|385198462|gb|AFI44340.1| hemagglutinin [Influenza A virus (A/duck/Egypt/1120SMF/2011(H5N1))]
MEKIVLLLAIVSIVKSDQICIGYHANNSTEQVDTIMEKNVTVTHAQDILEKTHNGKLCNL
DGVKPLILRDCSVAGWLLGNPMCDEFLNVPEWSYIVEKINPANDLCYPGNFNDYEELKHL
LSRINHFEKIQIIPKDSWSDHEASGVSSACPYQGRSSFFRNVVWLTKKNDAYPTIKKSYN
NTNQEDLLVLWGIHHPNDAAEQTRLYQNPTTYISVGTSTLNQRLVPKIATRSKVNGQSGR
MEFFWTILKSNDAINFESNGNFIAPENAYKIVKKGDSTIMKSELEYSNCNTKCQTPIGAI
NSSMPFHNIHPLTIGECPKYVKSNRLVLATGLRNSPQGEKRRKKRGLFGAIAGFIEGGWQ
GMVDGWYGYHHSNEQGSGYAADKESTQKAIDGVTNKVNSIIDKMNTQFEAVGREFNNLER
RIENLNKKMEDGFLDVWTYNAELLVLMENERTLDFHDSNVKNLYDKVRLQLRDNAKELGN
GCFEFYHRCDNECMESVRNGTYDYPQYSEEARLKREEISGVKLESIGTYQILSIYSTVAS
SLALAIMVAGLFLWMCSNGSLQCRICI
>gi|385198460|gb|AFI44339.1| hemagglutinin [Influenza A virus (A/chicken/Egypt/11506SF/2011(H5N1))]
MEKIVLLLAIVSIVKSDQICIGYHANNSTEQVDTIMEKNVTVTHAQDILEKTHNGKLCNL
DGVKPLILRDCSVAGWLLGNPMCDEFLNVPEWSYIVEKINPANDLCYPGNFNDYEELKHL
LSXINHFEKIQIIPKDSWSDHEASGVSSACPYQGRSSFFRNVVWLTKKNDAYPTIKKSYN
NTNQEDLLVLWGIHHPNDAAEQTRLYQNPTTYISVGTSTLNQRLVPKIATRSKVNGKSGR
MEFFWTILKSNDAINFESNGNFIAPENAYKIVKKGDSTIMKSELEYSNCNTKCQTPIGAI
NSSMPFHNIHPLTIGECPKYVKSNRLVLATGLRNSPQGEKRRKKRGLFGAIAGFIEGGWQ
GMVDGWYGYHHSNEQGSGYAADKESTQKAIDGVTNKVNSIIDKMNTQFEAVGREFNNLER
RIENLNKKMEDGFLDVWTYNAELLVLMENERTLDFHDSNVKNLYDKVRLQLRDNAKELGN
GCFEFYHRCDNECMESVRNGTYDYPQYSEEARLKREEISGVKLESIGTYQILSIYSTVAS
SLALAIMVAGLFLWMCSNGSLQCRICI
>gi|459936975|gb|AGG86716.1| hemagglutinin, partial [Influenza A virus (A/chicken/Egypt/ZK/2012(H5N1))]
NLDGVKPLILRDCSVAGWLLGNPMCDEFLNVPEWSYIVEKINPANDLCYPGNFNDYEELK
HLLSRINHFEKIQIIPKDSWSDHEASGVSSACPYQGISSFFRNVVWLTKKNDAYPTIKKS
YNNTNQEDLLVLWGIHHPND
>gi|254833303|gb|ACT83229.1| hemagglutinin [Influenza A virus (A/Egyptian goose/South Africa/AI1448/2007(H1N8))]
LFCMFTALKADTICIGYHANNSTDTVDTVLEKNVTVTHSVNLLEDNHNGKLCNLNGIAPL
QLGKCNVAGWLLGNPECDLLLTASSWSYIIETSNSENGTCYPGEFIDYEELREQLSSVSS
FEKFEIFPKANSWPNHETTKGVTAACSYSGASSFYRNLLWITKKGTSYPKLSKSYTNNKG
KEVLVLWGVHHPPTTSEQQTLYQNTDAYVSVGSSKYNRRFTPEIAARPKVRGQAGRMNYY
WTLLDQGDTITFEATGNLIAPWYAFALNKSSDSGIITSDAPVHNCDTKCQTPHGAINSSL
PFQNVHPITIGECPKYVKSTKLRMATGLRNIPSIQSRGLFGAIAGFIEGGWTGMIDGWYG
YHHQNEQGSGYAADQKSTQNAIDGITNKVNSVIEKMNTQFTAVDKEFNNLERRIENLNKK
VDDGFLDVWTYNAELLVLLENERTLDFHDSNVRNLYEKVKSQLRNNAKEIGNGCFEFYHK
CDDECMESVKNGTYDYPKYSEESKLNREEIDGVKLESMGVYQILAIYSTVASSLVLLVSL
GAISFWMCS
>gi|254833284|gb|ACT83218.1| hemagglutinin [Influenza A virus (A/Egyptian goose/South Africa/AI1556/2008(H4N2))]
SSSQNYTGNPVICMGHHAVANGTMVKTLTDDQVEVVTAQELVESQNLPELCPSPLRLVDG
QTCDIINGALGSPGCDHLNGAEWDIFIERPNAVDTCYPFDVPDYQSLRSILANNGKFEFI
AEEFQWSTVKQNGKSGACKRANVNDFFNRLNWLVKSDG
