# Supplementary material for: A global phylogenetic analysis in order to determine the host species and geography dependent features present in the evolution of avian H9N2 influenza hemagglutinin
Source: PeerJ. 2014 Oct 30;2:e655. doi: 10.7717/peerj.655 (PMC4217197; doi:10.7717/peerj.655)
Supplement: Supplemental Information 5 — There are two directories one for the protein sequences and a second for the nucleotide sequences. There are also two MEGA files that include the nucleotide alignment (.mas file) and the phylogenetic trees (.mts file). [file peerj-02-655-s005.zip › Raw Protein Data/Guangdong.fasta]

>gi|14485230|gb|AAK62979.1|AF384557_1 hemagglutinin [Influenza A virus (A/Chicken/Guangdong/SS/94(H9N2))]
MEAVSLITILLVVTASNADKICIGYQSTNSTETVDTLTENNVPVTHAKELLHTEHNGMLC
ATNLGHPLILDTCTIEGLIYGNPSCDLLLGGGEWSYIVERPSAVNGMCYPGNVENLEELR
SLFSSASSYQRIQIFPDTIWNVSYSGTSKACSDSFYRSMRWLTQKNNAYPIQDAQYTNNR
GKSILFMWGINHPPTDTAQTNLYTRTDTTTSVTTEDVNRTFKPVIGPRPLVNGQQGRIDY
YWSVLKPGQTLRVRSNGNLIAPWYGHILSGESHGRILKTDLNSGNCVVQCQTERGGLNTT
LPFHNVSKYAFGNCPKYVGVKSLKLAVGLRNVPAGSSRGLFGAIAGFIEGGWSGLVAGWY
GFQHSNDQGVGMAADRDSTQKAIDKITSKVNNIVDKMNKQYEIIDHEFSEVETRLNMINN
KIDDQIQDIWAYNAELLVLLENQKTLDEHDANVNNLYNKVKRALGSNAMEDGKGCFELYH
KCDDQCMETIRNGTYNRRKYKEELRLERQKIEGVKLESEGTYKILTIYSTVASSLVIAMG
FAAFLFWAMSNGSCRCNICI
>gi|284930071|gb|ADC30121.1| hemagglutinin [Influenza A virus (A/chicken/Guangdong/G7/2009(H9N2))]
MEVVSLITILLVVTVSNADKICIGYQSTNSTETVDTLTENNVPVTHAKELLHTEHNGMLC
ATSLGHPLILDTCTIEGLIYGNPSCDLLLGGREWSYIVERPSAVNGLCYPGNVENLEELR
SLFSSASSYQRIQIFPDTIWNVSYSGTSKACSDSFYRSMRWLTQKNNAYPIQDAQYTNNR
EKNILFMWGINHPPTDTTQTNLYTRTDTTTSVATEDINRTFKPLIGPRPLVNGLQGRIDY
YWSVLKPGQTLRVRSNGNLIAPWYGHILSGESHGRILKTDLKSGNCAVQCQTEKGGLNTT
LPFQNVSKYAFGNCPKYVGVRSLKLAVGLRNVPSRSSRGLFGAIAGFIEGGWSGLIAGWY
GFQHSNDQGVGMAADRDSTQKAIDKITSKVNNIVDKMNKQYEIIDHEFSEVETRLNMINN
KIDDQIQDIWAYNAELLVLLENQKALDEHDANVNNLYNKVKRALGSNAVEDGKGCFELYH
KCDDQCMGTIRNGTYNRRKYQEESKLERQKIEGIKLESEGTYKILTIYSTVASSLVIAMG
FAAFLFWAMSNGSCRCNICI
>gi|284930069|gb|ADC30120.1| hemagglutinin [Influenza A virus (A/chicken/Guangdong/A4/2003(H9N2))]
MEVVSLITMLLVVTVSNADKICIGYQSTNSTETVDTLTENNVPATHAKELLHTEHNGMLC
ATSLGHPLILDTCTIEGLIYGNPSCDLLLGGREWSYIVERPSAVNGLCYPGNVENLEELR
SLFSSASSYQRIQIFPDTIWNVSYSGTSKACSDSFYRSMRWLTQKNNAYPIQDAQYTNNQ
EKNILFMWGINHLPTDTVQTNLYTRTDTTTSVATEEINRTFKPLIGPRPLVNGLQGRIDY
YWSVLKPGQTLRIRSNGNLIAPWYGHILSGESHGRILKTDLKRGSCTVQCQTEKGGLNTT
LPFQNVSKYAFGNCSKYIGIKSLKLAVGLRNVPSGSSRGLFGAIAGFIEGGWSGLVAGWY
GFQHSNAQGVGMAADRDSTQKAIDKITSKVNNIVDKMSKQYEIIDHEFSEVETRLNMINN
KIDDQIQDIWAYNAELLVLLENQKTLDEHDANVNNLYNKVKRALGSNAVEDGKGCFELYH
KCDDQCMETIRNGTYNRRKYQEESKLERQKIEGVKLESEGTYKILTIYSTVASSLVIAMG
FAAFLFWAMSNGSCRCNICI
>gi|284930067|gb|ADC30119.1| hemagglutinin [Influenza A virus (A/chicken/Guangdong/B2/2006(H9N2))]
MEVVSLITMLLVVTVSNADKICIGYQSTNSTETVDTLTENNVPVTHAKELLHTEHNGMLC
ATSLGHPLILDTCTIEGLIYGNPSCDLLLGGREWSYIVERPSAVNGLCYPGNVENLEELR
SLFSSASSYQRIQIFPDTIWNVSYSGTSKACSDSFYRSMRWLTQKNNAYPIQDAQYTNNQ
EKNILFMWGINHPPTDTAQTNLYTRTDTTTSVATEEINRTFKPLIGPRPLVNGLQGRIDY
YWSVLKPGQTLRIRSNGNLIAPWYGHILSGESHGRILKTDLKRGSCTVQCQTEKGGLNTI
LPFQNVSKYAFGNCSKYIGIKSLKLAVGLRNVPSRSSRGLFGAIAGFIEGGWSGLVAGWY
GFQHSNAQGVGMAADRDSTQKAIDKITSKVDNIVDKMNKQYEIIDHEFSEVETRLNMINN
KIDEQIQDIWAYNAELLVLLENQKTLDEHDANVNNLYNKVKRALGSNAVEDGKGCFELYH
KCDDQCMETIRNGTYNRRKYQEESKLERQKIEGVKLESEGTYKILTIYSTVASSLVIAMG
FAAFLFWAMSNGSCRCNICI
>gi|284930065|gb|ADC30118.1| hemagglutinin [Influenza A virus (A/chicken/Guangdong/A10/2007(H9N2))]
MEVVSLITMLLVVTVSNADKICIGYQSTNSTETVDTLTENNVPVTHAKELLHTEHNGMLC
ATSLGHPLILDTCTIEGLIYGNPSCDLLLGGREWSYIVERPSAVNGLCYPGNVENLEELR
SLFSSASSYQRIQIFPDTIWNVSYSGTSKACSDSFYRSMRWLTQKNNAYLIQDAQYTNNQ
EKNILFMWGINHPPTDTVQTNLYTRTDTTTSVATEEINRTFKPLIGPRPLVNGLQGRIDY
YWSVLKPGQTLRIRSNGNLIAPWYGHILSGESHGRILKTDLKRGSCTVQCQTEKGGLNTT
LPFQNVSKYAFGNCSKYIGIKSLKLAVGLRNVPSRSSRGLFGAIAGFIEGGWSGLVAGWY
GSQHSNAQGVGMAADRDSTQKAIDKITSKVNNIVDKMNKQYEIIDHEFSEAETRLNMINN
KIDDQIQDIWAYNAELLVLLENQKTLDEHDANVNNLYNKVKRALGSNAVEDGKGCFELYH
KCDDQCMETIRNGTYNRRKYQEESKLERQKIEGVKLESEGTYKILTIYSTVASSLVIAMG
FAAFLFWAMSNGSCRCNICI
>gi|284930063|gb|ADC30117.1| hemagglutinin [Influenza A virus (A/chicken/Guangdong/A5/2003(H9N2))]
MEVVSLITMLLVVTVSNADKICIGYQSTNSTETVDTLTENNVPVTHAKELLHTEHNGMLC
ATSLGHPLILDTCTIEGLIYGNPSCDLLLGGREWSYIVERPSAVNGLCYPGNVENLEELR
SLFSSASSYQRIQIFPDTIWNVSYSGTSKACSDSFYRSMRWLTQKNNAYPIQDAQYTNNQ
EKNILFMWGINHPPTDTAQTNLYTRTDTTTSVATEEINRTFKPLIGPRPLVNGLQGRIDY
YWSVLKPGQTLRIRSNGNLIAPWYGHILSGESHGRILKTDLKRGSCTVQCQTEKGGLNTT
LPFQNVSKYAFGNCSKYIGIKSLKLAVGLRNVPSRSSRGLFGAIAGFIEGGWSGLVAGWY
GFQHSNAQGVGMAADRDSTQKAIDKITSKVDNIVDKMNKQYEIIDHEFSEVETRLNMINN
KIDDQIQDIWAYNAELLVLLENQKTLDEHDANVNNLYNKVKRALGSNAVEDGKGCFELYH
KCDDQCMETIRNGTYNRRKYQEESKLERQKIEGVKLESEGTYKILTIYSTVASSLVIAMG
FAAFLFWAMSNGSCRCNICI
>gi|284930061|gb|ADC30116.1| hemagglutinin [Influenza A virus (A/chicken/Guangdong/A3/2003(H9N2))]
MEVVSLITILLVVTVSNADKICIGYQSTNSTETVDTLTENNVPVTHAKELLHTEHNGMLC
ATSLGHPLILDTCTIEGLIYGNPSCDLLLGGREWSYIVERPSAVNGLCYPGNVENLEELR
SLFSSASSYQRIQIFPDTIWNVSYSGTSKACSDSFYRSMRWLTQKNNAYPIQDAQYTNNR
EKNILFMWGINHPPTDTTQTNLYTRTDTTTSVATEDINRTFKPLIGPRPLVNGLQGRIDY
YWSVLKPGQTLRVRSNGNLIAPWYGHILSGESHGRILKTDLKSGNCAVQCQTEKGGLNTT
LPFQNVSKYAFGNCPKYVGVKSLKLAVGLRNVPSRSSRGLFGAIAGFIEGGWSGLIAGWY
GFQHSNDQGVGMAADRDSTQKAIDKITSKVNNIVDKMNKQYEIIDHEFSEVETRLNMINN
KIDDQIQDIWAYNAELLVLLENQKTLDEHDANVNNLYNKVKRALGSNAVEDGKGCFELYH
KCDDQCMGTIRNGTYNRRKYQEESKLERQKIEGIKLESEGTYKILTIYSTVASSLVIAMG
FAAFLFWAMSNGSCRCNICI
>gi|284930059|gb|ADC30115.1| hemagglutinin [Influenza A virus (A/chicken/Guangdong/HE12/2008(H9N2))]
MEVVSLITMLLVATVINADKICIGYQSTNSTETVDTLTENNVPVTHAKELLHTEHNGMLC
ATNLGHPLILDTCTIEGLIYGNPSCDLLLGGREWSYIVERPSAVNGLCYPGNVENLEELR
SLFSSASSYQRIQIFPDTIWNVSYSGTSKACSDSFYRSMRWLTQKNNAYPIQDAQYTNNQ
EKNILFMWGINHPPTDTVQTNLYTRTDTTTSVATEDINRTFKPLIGPRPLVNGLQGRIDY
YWSVLKPGQTLRIRSNGNLIAPWYGHILSGESHGRILKTDLKKGSCTVQCQTEKGGLNTT
LPFQNVSKYAFGNCSKYVGVKSLKLAVGLRNVPSRSSRGLFGAIAGFIEGGWSGLVAGWY
GFQHSNDQGVGMAADRDSTQKAIDKITSKVNNIVDKMNKQYEIIDHGFSEVETRLNMINN
KIDDQIQDIWAYNAELLVLLENQKTLDEHDANVNNLYNKVKRSLGSNAVEDGKGCFELYH
KCDDQCMETIRNGTYNRRRYQEESKLERQKIEGVKLESEGTYKILTIYSTVASSLVIAMG
FAAFLFWAMSNGSCRCNICI
>gi|284930057|gb|ADC30114.1| hemagglutinin [Influenza A virus (A/chicken/Guangdong/HE20/2008(H9N2))]
MEVVSLITMLLVATVINADKICIGYQSTNSTETVDTLTENNVPVTHAKELLHTEHNGMLC
ATNLGHPLILDTCTIEGLIYGNPSCDLLLGGREWSYIVERPSAVNGLCYPGNVENLEELR
SLFSSASSYQRIQIFPDTIWNVSYSGTSKACSDSFYRSMRWLTQKNNAYPIQDAQYTNNR
EKNILFMWGINHPPTDTAQTNLYTRTDTTTSVATEEINRTFKPLIGPRPLVNGLQGRIDY
YWSVLKPGQTLRIRSNGNLIAPWYGHILSGESHGRILKTDLKRGSCTVQCQTEKGGLNTT
LPFQNVSKYAFGNCSKYVGVKSLKLAVGLRNVPSRSSRGLFGAIAGFIEGGWSGLVAGWY
GFQHSNDQGVGMAADRDSTQKAIDKITSKVNNIVDKMNKQYEIIDHEFSEVGTRLNMINN
KIDDQIQDIWAYNAELLVLLENQKTLDEHDANVNNLYNKVKRALGSNAVEDGKGCFELYH
KCDDQCMETIRNGTYNRRRYQEESKLERQKIEGVKLESEGTYKILTIYSTVASSLVIAMG
FAAFLFWAMSNGSCRCNICI
>gi|284930055|gb|ADC30113.1| hemagglutinin [Influenza A virus (A/chicken/Guangdong/B6/2005(H9N2))]
MEVVSLITILLVITVRNADKICIGYQSTNSTETVDTLTENNVPVTHAKELLHTEHNGMLC
ATNLGRPLILDTCTIEGLIYGNPSCDLLLGGREWSYIVERPSAVNGLCYPGNVENLEELR
SLFSSASSYQRIQIFPDTIWNVSYSGTSKACSDSFYRSMRWLTQKNNAYPVQDAQYTNNR
GRNILFMWGINHPPTDTAQTNLYTRTDTTTSVATEDINRTFKPLIGPRPLVNGLQGRIDY
YWAVLKPGQTLRVRSNGNLIAPWYGHILSGESHGRILKTDLNSGNCVVQCQTERGGLNTT
LPFHNVSKYAFGNCPKYVGVKSLKLAVGLRNVPARSSRGLFGAIAGFIEGGWSGLVAGWY
GFQHSNDQGTGMAADRDSTQKAIDKITSKVNNIVDKMNKQYEIIDHEFSEIETRLNMINN
KIDDQIQDIWAYNAELLVLLENQKTLDEHDANVNNLYNKVKRALGSNAVEDGKGCFELYH
KCDDQCMETIRNGTYNRRKYKEESRLERQKIEGVKLESEGTYKILTIYSTVASSLVIAMG
FAAFLFWAMSNGSCRCNICI
>gi|284930053|gb|ADC30112.1| hemagglutinin [Influenza A virus (A/chicken/Guangdong/A6/2003(H9N2))]
MEVVSLITMLLVVTVSNADKICIGYQSTNSTETVDTLTENNVPVTHAKELLQTEHNGMLC
ATNLGHPLILDTCTIEGLIYGNPSCDLLLGGREWSYIVERPSAVNGLCYPGNVENLEELR
SLFSSASSYQRIQIFPDTIWNVSYSGTSKACSDSFYRSMRWLTQKNNAYPVQDAQYTNNR
EKNILFMWGINHPPTETVQTNLYTRTDTTTSVATEEINRTFKPLIGPRPLVNGLQGRIDY
YWSVLKPGQTLRIRSNGNLIAPWYGHILSGESHGRILKTDLKRGSCTVQCQTEKGGLNTT
LPFQNISKYAFGNCSKYVGIKSLKLAVGLRNVPSRSSRGLFGAIAGFIEGGWSGLVAGWY
GFQHSNDQGVGMAADRDSTQKAIDKITSKVNNIVDKMNKQYEIIDHEFSEVENRLNMISN
KIDDQIQDIWAYNAELLVLLENQKTLDEHDANVNNLYNKVKRALGSNAVEDGKGCFELYH
KCDDQCMETIRNGTYNRRKYQEESKLERQRIEGVKLESEGTYKILTIYSTVASSLVIAMG
FAAFLFWAMSNGSCRCNICI
>gi|284930051|gb|ADC30111.1| hemagglutinin [Influenza A virus (A/duck/Guangdong/810/2009(H9N2))]
MEVVSLITMLLVVTVSNADKICIGYQSTNSTETVDTLTENNVPVTHAKELLQTEHNGMLC
ATNLGHPLILDTCTIEGLIYGNPSCDLLLGGREWSYIVERPSAVNGLCYPGNVENLEELR
SLFSSASSYQRIQIFPDTIWNVSYSGTSKACSDSFYRSMRWLTQKNNAYPVQDAQYTNNR
EKNILFMWGINHPPTETVQTNLYTRTDTTTSVATEEINRTFKPLIGPRPLVNGLQGRIDY
YWSVLKPGQTLRIRSNGNLIAPWYGHILSGESHGRILKTDLKRGSCTVQCQTEKGGLNTT
LPFQNISKYAFGNCSKYVGIKSLKLAVGLRNVPSRSSRGLFGAIAGFIEGGWSGLVAGWY
GFQHSNDQGVGMAADRDSTQKAIDKITSKVNNIVDKMNKQYEIIDHEFSEVENRLNMISN
KIDDQIQDIWAYNAELPVLLENQKTLDEHDANVNNLYNKVKRALGSNAVEDGKGCFELYH
KCDDQCMETIRNGAYNRRKYQEESKLERQRIEGVKLESEGTYKILTIYSTVASSLVIAMG
FAAFLFWAMSNGSCRCNICI
>gi|284930049|gb|ADC30110.1| hemagglutinin [Influenza A virus (A/chicken/Guangdong/B7/2003(H9N2))]
MEVVSLITMLLVATVINADKICIGYQSTNSTETVDTLTENNVPVTHAKELLHTEHNGMLC
ATNLGHPLILDTCTIEGLIYGNPSCDLLLGGREWSYIVERPSAVNRLCYPGNVENLEELR
SLFSSASSYQRIQIFPDTIWNVSYSGTSEACSDSFYRSMRWLTQKNNAYPIQDAQYTNNQ
EKNILFMWGINHPPTDTVQTNLYTRTDTTTSVATEEINRTFKPLIGPRPLVNGLQGRIDY
YWSVLKPGQTLRIRSNGNLIAPWYGHILSGESHGRILKTDLKRGSCTVQCQTEKGGLNTT
LPFQNVSKYAFGNRSKYVGVKSLKLAVGLRNVPSRSSRGLFGAIAGFIGGGWSGLVAGWY
GFQHSNDQGVGMAADRDSTQKAIDKITSKVNNIVDKMNKQYEVIDHEFSEVETRLNMINN
KIDDQIQDIWAYNAELLVLLENQKTLDEHDANVNNLYNKVKRALGSNAVEDGKGCFELYH
KCDDQCMETIRNGTYNRRRHQEESKLERQKIEGVKLESEGTYKILTIYSTVASSLVIAMG
FAAFLFWAMSNGSCRCNICI
>gi|284930047|gb|ADC30109.1| hemagglutinin [Influenza A virus (A/chicken/Guangdong/B5/2002(H9N2))]
MEVVSLITILLVVTVSNADKICIGYQSTNSTETVDTLTENNVPVTHAKELLHKEHNGMLC
ATNLGHPLILDTCTIEGLIYGNPSCDLLLGGREWSYIVERPSAVNGLCYPGNVENLEELR
SLFSSASSYQRIQIFPDTIWNVSYSGTSKACSDSFYRSMRWLTQKNNAYPIQDAQYTNNR
EKSILFMWGINHPPTDTAQTNLYTRTDTTTSVATEDINRTFKPLIGPRPLVNGLQGRINY
YWSVLKPGQTLRVRSNGNLIAPWYGHILSGESHGRILKTDLKSGNCAVQCQTEKGGLNTT
LPFQNVSKYAFGNCPKYVGVKSLKLAVGLRNVPSRSSRGLFGAIAGFIEGGWSGLVAGWY
GFQHSNDQGVGMAADRDSTQKAIDKITSKVNNIVDKMNKQYEIIDHEFSEVETRLNMINN
KIDDQIQDIWAYNAELLVLLENQKTLDEHDANVNNLYNKVKRALGSNAVEDGKGCFELYH
KCDDQCVETIRNGTYNRRKYQEESKLERQKIEGVKLESEGTYKILTIYSTVASSLVIAMG
FAAFLFWAMSNGSCRCNICI
>gi|284930045|gb|ADC30108.1| hemagglutinin [Influenza A virus (A/chicken/Guangdong/B9/2002(H9N2))]
MEVVSLITILLVVTVSNADKICIGYQSTNSTETVDTLTENNVPVTHAKELLHTEHNGMLC
ATNLGHPLILDTCTIEGLIYGNPSCDLLLGGREWSYIVERPSAVNGLCYPGNVENLEELR
SLFSSASSYQRIQIFPDTIWNVSYSGTSKACSDSFYRSMRWLTQKNNAYPVQDAQYTNNR
GKNILFMWGINHPPTDTVQTNLYTRTDTTTSVATEDINRTFKPLIGPRPLVNGLQGRIDY
YWAVLKPGQTLRVRSNGNLIAPWYGHILSGESHGRILKTDLNSGNCVVQCQTERGGLNTT
LPFHNVSKYAFGNCPKYVGVKSLKLAVGLRNVPARSSRGLFGAIAGFIEGGWSGLVAGWY
GFQHSNDQGTGMAADRDSTQKAIDKITSKVNNIVDKMNKQYEIIDHEFSEVETRLNMINN
KIDDQIQDIWAYNAELLVLLENQKTLDEHDANVNNLYNKVKRALGSNAVEDGKGCFELYH
KCDDQCMETIRNGTYNRRKYKEESRLERQKIEGVKLESEGTYKILTIYSTVASSLVIAMG
FAAFLFWAMSNGSCRCNICI
>gi|284930043|gb|ADC30107.1| hemagglutinin [Influenza A virus (A/chicken/Guangdong/B4/2006(H9N2))]
MEVVSLITMLLVATVINADKICIGYQSTNSTETVDTLTENNVPVTHAKELLHTEHNGMLC
ATNLGHPLILDTCTIEGLIYGNPSCDLLLGGREWSYIVERPSAVNGLCYPGNVENLEELR
SLFSSASSYQRIQIFPDTIWNVSYSGTSKACSDSFYRSMRWLTQKNNAYPIQDAQYTNNQ
EKNILFMWGINHPPTDTTQTNLYTRTDTTTSVATEEINRTFKPLIGPRPLVNGLQGRIDY
YWSVLKPGQTLRIRSNGNLIAPWYGHILSGESHGRILKTDLKRGSCTVQCQTEKGGLNTT
LPFQNVSKYAFGNCSKYVGVKSLKLAVGLRNVPSRSSRGLFGAIAGFIEGGWSGLVAGWY
GFQHSNDQGVGMAADRDSTQKAIDKITSKVNNIVDKMNKQYEIIDHEFSEVETRLNMINN
KIDDQIQDIWAYNAELLVLLENQKTLDEHDANVNNLYNKVKRALGSNAVEDGKGCFELYH
KCDDQCMETIRNGTYNRRRYQEESKLERQKIEGVKLESEGTYKILTIYSTVASSLVIAMG
FAAFLFWAMSNGSCRCNICI
>gi|284930041|gb|ADC30106.1| hemagglutinin [Influenza A virus (A/chicken/Guangdong/A7/2002(H9N2))]
MEVVSLMTMLLVVTVSNADKICIGYQSTNSTETVDTLTENNVPVTHAKELLHTEHNGMLC
ATNLGHPLILDTCTIEGLIYGNPSCDLLLGGREWSYIVERPSAVNGLCYPGNVENLEELR
SLFSSASSYQRIQIFPDTIWNVSYSGTSKACSDSFYRSMRWLTQKNNAYPVQDAQYTNNR
EKNILFMWGINHPPTETTQTNLYTRTDTTTSVATEEINRTFKPLIGPRPLVNGLQGRIDY
YWSVLKPGQTLRIRSNGNLIAPWYGHILSGESHGRILKTDLKRGSCTVQCQTEKGGLNTT
LPFQNVSKYAFGNCSKYVGIKSLKLAVGPRNVPSRSSRGLFGAIAGFIEGGWSGLVAGWY
GFQHSNDQGVGMAADRDSTQKAIDKITSKVNNIVDKMNKQYEIIDHEFSEVENRLNMINN
KIDDQIQDIWAYNAELLVLLENQKTLDEHDANVNNLYNKVKRALGSNAVEDGKGCFELYH
KCDDQCMETIRNGTYNRRKYQEESKLERQRIEGVKLESEGTYKILTIYSTVASSLVIAMG
FAAFLFWAMSNGSCRCNICI
>gi|284930039|gb|ADC30105.1| hemagglutinin [Influenza A virus (A/chicken/Guangdong/HE22/2008(H9N2))]
MEVVSLITMLLVATVINADKICIGYQSTNSTETVDTLTENNVPVTHAKELLHTEHNGMLC
ATNLGHPLILDTCTIEGLIYGNPSCDLLLGGREWSYIVERPSAVNGLCYPGNVENLEELR
SLFSSASSYQRIQIFPDTIWNVSYSGTSKACSDSFYRSMRWLTQKNNAYPIQDAQYTNNQ
EKNILFMWGINHPPTDTVQTNLYTRTDTTTSVATEEINRTFKPLIGPRPLVNGLQGRIDY
YWSVLKPGQTLRIRSNGNLIAPWYGHILSGESHGRILKTDLKRGSCTVQCQTEKGGLNTT
LPFQNVSKYAFGNCSKYVGVKSLKLAVGLRNVPSRSSRGLFGAIAGFIEGGWSGLVAGWY
GFQHSNDQGVGMAADRDSTQKAIDKITSKVNNIIDKMNKQYEIIDHEFSEVETRLNTINN
KIDDQIQDIWAYNAELLVLLENQKTLDEHDANVNNLYNKVKRALGSNAVEDGKGCFELYH
KCDDQCMETIRNGTYNRRRYQEESKLERQKIEGVKLESEGTYKILTIYSTVASSLVIAMG
FAAFLFWAMSNGSCRCNICI
>gi|284930037|gb|ADC30104.1| hemagglutinin [Influenza A virus (A/chicken/Guangdong/HE21/2008(H9N2))]
MEVVSLITMLLVVTVSNADKICIGYQSTNSTETVDTLTENNVPVTHAKELLHTEHNGMLC
ATNLGHPLILDTCTIEGLIYGNPSCDLLLGGREWSYIVERPSAVNGLCYPGNVENLEELR
SLFSSASSYQRIQIFPDTIWNVSYSGTSKACSDSFYRSMRWLTQKNNAYPVQDAQYTNNR
EKNILFMWGINHPPTETVQTNLYTRTDTTTSVATEEINRTFKPLIGPRPLVNGLQGRIDY
YWSVLKPGQTLRIRSNGNLIAPWYGHILSGESHGRILKTDLKRGSCTVQCQTEKGGLNTT
LPFQNVSKYAFGNCSKYVGIKSLKLAVGLRNVPSRSSRGLFGAIAGFIEGGWSGLVAGWY
GFQHSNDQGVGMAADRDSTQKAIDKITSKVNNIVDKMNKQYEIIDHEFSEVENRLNMINN
KIDDQIQDIWAYNAELLVLLENQKTLDEHDANVNNLYNKVKRALGSNAVEDGKGCFELYH
KCDDQCMETIRNGTYNRRKYQEESKLERQRIEGVKLESEGTYKILTIYSTVASSLVIAMG
FAAFLFWAMSNGSCRCNICI
>gi|284930035|gb|ADC30103.1| hemagglutinin [Influenza A virus (A/chicken/Guangdong/HE10/2009(H9N2))]
MEVVSLITMLLVATVINADKICIGYQSTNSTETVDTLTENNVPVTHAKELLHTEHNGMLC
ATNLGHPLILDTCTIEGLIYGNPSCDLLLGGREWSYIVERPSAVNGLCYPGNVENLEELR
SLFSSAGSYQRIQIFPDTIWNVSYSGTSKACSDSFYRNMRWLTQKNNAYPIQDAQYTNNQ
EKNILFMWGINHPPTDTVQTNLYTRTDTTTSVATEEINRTFKPLIGPRPLVNGLQGRIDY
YWSVLKPGQTLRIRSNGNLIAPWYGHILSGESHGRILKTDLKRGSCTVQCQTEKGGLNTT
LPFQNVSKYAFGNCSKYVGVKSLKLAVGLRNVPSRSSRGLFGAIAGFIEGGWSGLVAGWY
GFQHSNDQGVGMAADRDSTQKAIDKLTSKVNNIVDKMNKQYEIIDHEFSEVETRLNMINN
KIDDQIQDIWAYNAELLVLLENQKTLDEHDANVNNLYNKVKRALGSNAVEDGKGCFELYH
KCDDQCMETIRNGTYNRRRYQEESKLERQKIEGVKLESEGTYKILTIYSTVASSLVIAMG
FAAFLFWAMSNGSCRCNICI
>gi|284930033|gb|ADC30102.1| hemagglutinin [Influenza A virus (A/chicken/Guangdong/E25/2008(H9N2))]
MEVVSLITMLLVATVINADKICIGYQSTNSTETVDTLTENNVPVTHAKELLHTEHNGMLC
ATNLGHPLILDTCTIEGLIYGNPSCDLLLGGREWSYIVERPSAVNGLCYPGNVENLEELR
SLFSSASSYQRIQIFPDTIWNVSYSGTSKACSDSFYRSMRWLTQKNNAYPIQDAQYTNNR
EKNILFMWGINHPPTDTVQTNLYTRTDTTTSVATEEINRTFKPLIGPRPLVNGLQGRIDY
YWSVLKPGQTLRIRSNGNLIAPWYGHILSGESHGRILKTDLKRGSCTVQCQTEKGGLNTT
LPFQNVSKYAFGNCSKYVGVKSLKLAVGLRNVPSRSSRGLFGAIAGFIEGGWSGLVAGWY
GFQHSNDQGVGMAADRDSTQKAIDKITSKVNNIVDKMNKQYEIIDHEFSEVETRLNMINN
KIDDQIQDIWAYNAELLVLLENQKTLDEHDANVNNLYNKVKRALGSNAVEDGKGCFELYH
KCDDQCMETIRNGTYNRRRYQEESKLERQKIEGVKLESEGTYKILTIYSTVASSLVIAMG
FAAFLFWAMSNGSCRCNICI
>gi|284930031|gb|ADC30101.1| hemagglutinin [Influenza A virus (A/chicken/Guangdong/E24/2008(H9N2))]
MEVVSLITMLLVVTVSNADKICIGYQSTNSTETVDTLTENNVPVTHAKELLQTEHNGMLC
ATNLGHPLILDTCTIEGLIYGNPSCDLLLGGREWSYIVERPSAVNGLCYPGNVENLEELR
SLFSSASSYQRIQIFPDTIWNVSYSGTSKACSDSFYRSMRWLTQKNNAYPVQDAQYTNNR
EKNILFMWGINHPPTETVQTNLYTRTDTTTSVATEEINRTFKPLIGPRPLVNGLQRRIDY
YWSVLKPGQTLRIRSNGNLIAPWYGHILSGESHGRILKTDLKRGSCTVQCQTEKGGLNTT
LPFQNISKYAFGNCSKYVGIKSLKLAVGLRNVPSRSSRGLFGAIAGFIEGGWSGLVAGWY
GFQHSNDQGVGMAADRDSTQKAIDKITSKVNNIVDKMNKQYEIIDHEFSEVENRLNMINN
KIDDQIQDIWAYNAELLVLLENQKTLDEHDANVNNLYNKVKRALGSNAVEDGKGCFELYH
KCDDQCMETIRNGTYNRRKYQEESKLERQRIEGVKLESEGTYKILTIYSTVASSLVIAMG
FAAFLFWAMSNGSCRCNICI
>gi|284930029|gb|ADC30100.1| hemagglutinin [Influenza A virus (A/chicken/Guangdong/E23/2008(H9N2))]
MEVVSLITMLLVVTVSNADKICIGYQSTNSTETVDTLTENNVPVTHAKELLQTEHNGMLC
ATNLGHPLILDTCTIEGLIYGNPSCDLLLGGREWSYIVERPSAVNGLCYPGNVENLEELR
SLFSSASSYQRIQIFPDTIWNVSYSGTSKACSDSFYRSMRWLTQKNNAYPVQDAQYTNNR
EKNILFMWGINHPPTETVQTNLYTRTDTTTSVATEEINRTFKPLIGPRPLVNGLQGRIDY
YWSVLKPGQTLRIRSNGNLIAPWYGHILSGESHGRILKTDLKRGSCTVQCQTEKGGLNTT
LPFQNVSKYAFGNCSKYVGIKSLKLAVGLRNVPSRSSRGLFGAIAGFIEGGWSGLVAGWY
GFQHSNDQGVGMAADRDSTQKAIDKITSKVNNIVDKMNKQYEIIDHEFSEVENRLNMINN
KIDDQIQDIWAYNAELLVLLENQKTLDEHDANVNNLYNKVKRALGSNAVEDGKGCFELYH
KCDDQCMETIRNGTYNRRKYQEESKLERQRIEGVKLESEGTYKILTIYSTVASSLVIAMG
FAAFLFWAMSNGSCRCNICI
>gi|284930027|gb|ADC30099.1| hemagglutinin [Influenza A virus (A/chicken/Guangdong/E8/2009(H9N2))]
MEVVSLMTMLLVVTVSNADKICIGYQSTNSTETVDTLTENNVPVTHAKELLHTEHNGMLC
ATNLGHPLILDTCTIEGLIYGNPSCDLLLGGREWSYIVERPSAVNGLCYPGNVENLEELR
SLFSSASSYQRIQIFPDTIWNVSYSGTSKACSDSFYRSMRWLTQKNNAYPVQDAQYTNNR
EKNILFMWGINHPPTETTQTNLYTRTDTTTSVATEEINRTFKPLIGPRPLVNGLQGRIDY
YWSVLKPGQTLRIRSNGNLIAPWYGHILSGESHGRILKTDLKRGSCTVQCQTEKGGLNTT
LPFQNVSKYAFGNCSKYVGIKSLKLAVGPRNVPSRSSRGLFGAIAGFIEGGWSGLVAGWY
GFQHSNDQGVGMAADRDSTQKAIDKITSKVNNIVDKMNKQYEIIDHEFSEVENRLNMINN
KIDDQIQDIWAYNAELLVLLENQKTLDEHDANVNNLYNKVKRALGSNAVEDGKGCFELYH
KCDDQCMETIRNGTYNRRKYQEESKLERQRIEGVKLESEGTYKILTIYSTVASSLVIAMG
FAAFLFWAMSNGSCRCNICI
>gi|66733507|gb|AAY52500.1| hemagglutinin [Influenza A virus (A/chicken/Guangdong/6/97(H9N2))]
MKAVPLITILLVVTASNADKICIGYQSTNSTETVDTLTENNVPVTHAKELLHTEHNGMLC
ATNLGRPLILDTCTIEGLIYGNPSCDLLLGGREWSYIVERPSAVNGMCYPGNVENLEELR
SLFSSASSYQRIQIFPDAIWNVSYSGTSKACSDSFYRSMRWLTQKNNAYPIQDAQYTNNR
GKSILFMWGINHPPTDTVQTNLYTRTDTTTSVATEDINRTFKPVIGPRPLVNGQQGRIDY
YWSVLKPGQTLRVRSNGNLIAPWYGHILSGESHGRILKTDLNSGSCVVQCQTERGGLNTT
LPFHNVSKYAFGNCPKYIGVKSLKLAVGLRNVPARSSRGLFGAIAGFIEGGWSGLVAGWY
GFQHSNDQGVGIAADRDSTQRAIDKITSKVNNIVDKMNKQYEIIDHEFSEVENRLNMINN
KIDDQIQDIWAYNAELLVLLENQKTLDEHDANVNNLYNKVKRALGSNAMEDGKGCFELYH
KCDDQCMETIRNGTYNRRKYKEESRLERQKIEGVKLESEGTYKILTIYSTVASSLVIAMG
FAAFLFWAMSNGSCRCNICI
>gi|66733505|gb|AAY52499.1| hemagglutinin [Influenza A virus (A/chicken/Guangdong/56/01(H9N2))]
MEALSLITILLVVTVSNADKICIGYQSTNSTETVDTLTENNVPVTHAKELLHTEHNGMLC
ATNLGRPLILDTCTIEGLIYGNPSCDLLLGGREWSYIVERPSAVNGMCYPGNVENLEELR
SLFSSASSYQRIQIFPDTIWNVSYSGTSKACSDSFYRSMRWLTQKNNAYPIQDAQYTNNR
GKSILFMWGINHPPTDTAQTNLYTRTDTTTSVATEEINRTFKPLIGPRPLVNGLQGRIDY
YWSVLKPGQTLRVRSNGNLIAPWYGHILSGESHGRILKTDLKSGNCVVQCQTERGGLNTT
LPFHNVSKYAFGNCPKYVGVKSLKLAVGLRNVPARLSRGLFGAIAGFIEGGWSGLVAGWY
GFQHSNDQGVGMAADRESTQKAIDKITSKVNNIVDKMNKQYEIIDHEFSEVESRLNMINN
KIDDQIQDIWAYNAELLVLLENQKTLDEHDANVNNLYNKVKRALGSNAMEDGKGCFELYH
KCDDQCMETIRNGTYSRRKYKEESRLERQKIEGVKLESEGTYKILTIYSTVASSLVIAMG
FAAFLFWAMSNGSCRCNICI
>gi|66733503|gb|AAY52498.1| hemagglutinin [Influenza A virus (A/chicken/Guangdong/5/97(H9N2))]
MEAVSLITILLVVTASNADKICIGYQSTNSTETVGTLTENNVPVTHAKELLHTEHNGMLC
ATNLGHPLILDTCTIEGLIYGNPSCDLLLGGGEWSYIVERPSAVNGMCYPGNVENLEELR
SLFSSASSYQRIQIFPDTIWNVSYSGTSKACSDSFYRSMRWLTQKNNAYPIQDAQYTNNR
GKSILFMWGINHPPTDTVQTNLYTRTDTTTSVTTEDINRTFKPVIGPRPLVNGQQGRIDY
YWSVLKPGQTLRVRSNGNLIAPWYGHILSGESHGRILKTDLNSGNCVVQCQTERGGLNTT
LPFHNVSKYAFGNCPKYVGVKSLKLAVGLRNVPARSSRGLFGAIAGFIEGGWSGLVAGWY
GFQHSNDQGVGMAADRDSTQKAIDKITSKVNNIVDKMNKQYEIIDHEFSEVETRLNMINN
KIDDQIQDIWAYNAELLVLLENQKTLDEHDANVNNLYNKVKRALGSNAMEDGKGCFELYH
KCDDQCMETIRNGTYNRRKYKEESRLERQKIEGVKLESEGTYKILTIYSTVASSLVIAMG
FAAFLFWAMSNGSCRCNICI
>gi|66733501|gb|AAY52497.1| hemagglutinin [Influenza A virus (A/chicken/Guangdong/47/01(H9N2))]
METVSLITILLVATVSNADKICIGYQSTNSTETVDTLTENNVPVTHAKELLHTEHNGMLC
ATNLGHPLILDTCTIEGLIYGNPSCDLLLGGREWSYIVERPSAVNGLCYPGNVENLEELR
SLFSSASSYQRIQIFPDTIWNVSYSGTSKACSDSFYRSMRWLTQKNNAYPIQDAQYTNNR
GKNILFMWGINHPPTDTAQTNLYTRTDTTTSVATEDINRTFKPLIGPRPLVNGQQGRIDY
YWSVLKPGQTLRVRSNGNLIAPWYGHILSGESHRRVLKTDLKSGNCAVQCQTERGGLNTT
LPFQNVSKYAFGNCPKYVGVKSLKLAVGLRNVPARSSRGLFGAIAGFIEGGWSGLVAGWY
GFQHSNDQGVGMAADRDSTQKAIDKITSKVNNIVDKMNKQYEVIDHEFSEVETRLNMINN
KIDDQIQDIWAYNAELLVLLENQKTLDEHDANVNNLYNKVKRALGSNAVEDGKGCFELYH
KCDDQCMETIRNGTYNRRKYKEESKLERQKIEGVKLESEGTYKILTIYSTVASSLVIAMG
FAAFLFWAMSNGSCRCNICI
>gi|66733499|gb|AAY52496.1| hemagglutinin [Influenza A virus (A/chicken/Guangdong/4/00(H9N2))]
MEVVSLITILLVVTVSNADKICIGYQSTNSTETVDTLTENNVPVTHAKELLHTEHNGMLC
ATNLGHPLILDTCTIEGLIYGNPSCDLLLGGREWSYIVERPSAVNGLCYPGNVENLEELR
SLFSTASSYQRIQIFPDTIWNVSYSGTSKACSDSFYRSMRWLTQKNNAYPVQDAQYTNNR
GKNILFMWGINHPPTDTTQTNLYTRTDTTTSVATEDINRTFKPLIGPRPLVNGLQGRIDY
YWSVLKPGQTLRVRSNGNLIAPWYGHILSGESHGRILKTDLNSGNCVVQCQTERGGLNTT
LPFHNVGKYAFGNCPKYVGVKSLKLAVGLRNVPARSSRGLFGAIAGFIEGGWSGLVAGWY
GFQHSNDQGVGMAADRDSTQKAIDKITSKVNNIVDKMNKQYEIIDHEFSEVETRLNMINN
KIDDQIQDIWAYNAELLVLLENQKTLDEHDANVNNLYNKVKRALGSNAVEDGKGCFELYH
KCDDQCMETIRNGTYNRRKYKEESRLERQKIEGVKLESEGTYKILTIYSTVASSLVIAMG
FAAFLFWAMSNGSCRCNICI
>gi|66733495|gb|AAY52494.1| hemagglutinin [Influenza A virus (A/chicken/Guangdong/10/00(H9N2))]
METVLLITILLVVTVSNADKICIGYQSTNSTETVDTLTENNVPVTHAKELLHTEHNGMLC
ATNLGHPLILDTCTIEGLIYGNPSCDLLLGGREWSYIVERPSAVNGLCYPGNVENLEELR
SLFSSASSYQRIQIFPDTIWNVSYSGTSKACSDSFYRNMRWLTQKNNAYPIQDAQYTNNR
GKNILFMWGINHPPTDTTQTNLYTRTDTTTSVATEDINRTFKPLIGPRPLVNGLQGRIDY
YWSVLKPGQTLRVRSNGNLIAPLYGHILSGESHGRILKTDLKSGNCAVQCQTERGGLNTT
LPFQNVSKYAFGNCPKYVGVKSLKLAVGLRNVPARSSRGLFGAIAGFIEGGWSGLVAGWY
GFQHSNDQGVGMAADRDSTQKAIDKITSKVNNIVDKMNKQYEIIDHEFSEVETRINMINN
KIDDQIQDIWAYNAELLVLLENQKTLDEHDANVNNLYNKVKRALGSNAVEDGKGCFELYH
KCDDQCMETIRNGTYNRRKYKEESRLERQKIEGVKLESEGTYKILTIYSTVASSLVIAMG
FAAFLFWAMSNGSCRCNICI
>gi|22759087|gb|AAN05679.1| hemagglutinin [Influenza A virus (A/Chicken/Guangdong/97(H9N2))]
VTHAKELLHTEHNGMLCATNLGHPLILDTCTIEGLIYGNPSCDLLLGGGEWSYIVERPSA
VNGMCYPGNVENLEELRSLFSSASSYQRIQIFPDTIWNVSYSGTSKACSDSFYRSMRWLT
QKNNDYPIQDAQYTNNRGKSILFMWGINHPPTDTTQTNLYTRTDTTTSVTTEDINRTFKP
VIGPRPLVNGQQGRIDYYWSVLKPGQTLRVRSNGNLIAPWYGHILSGESHGRILKTDLNS
GNCVVQCQTERGGLNTTLPFHNVSKYAFGNCPKYVGVKSLKLAVGLRNVPARSSRGLFGA
IAGFIEGGWSGLVAGWYGFQHSNDQGVGMAADRDSTQKAIDKITSKVNNIVDKMNKQYEI
IDHEFSEVETRLNMINNKIDDQIQDIWAYNAELLVLLENQKTLDEHDANVNNLYNKVKRA
LGSNAMEDGKGCFELYHKCDDQCMETIRNGTYNRRKYKEESRLERQKIEGVKLESEGTYK
ILTIYSTVASSL
>gi|357528392|gb|AET80438.1| hemagglutinin [Influenza A virus (A/chicken/Guangdong/FJC07/2011(H9N2))]
MEVVSLITIILVITGSNADKICIGYQSTNSTETVDTLTENNVPVTHAKELLHTEHNGMLC
ATNLGRPLILDTCTIEGLIYGNPSCDLPPEGREWSYIVERPSAVNGVCYPGNVENLEELR
SLFSSASSYQRVQIFPDSIWNVSYSGTSKACSDSFYRSMRWLTQKNNNYPVQDAQYTNNR
GKNILFMRGINHPPTDTAQTNLYTRTDTTTSVATEDINRTFKPLIGPRPLVNGLQGRIDY
YWAVLKPGQTLRVRSNGNLIAPWYGHILLGESHGRILKTDLKSGNCVVQCQTERGGLNTT
LPFHNVSKYAFGNCPKYIGVKSLKLAVGLRNVPARSSRGLFGAIAGFIEGGWSGLVAGWY
GFQHSNDQGTGMAADRDSTQKAIDKITSKVNNIVDKMNKQYEIIDHEFSEIETRLNMIND
KVDDQIQDIWAYNAELLVLLENQKTLDEHDANVNNLYNKVKRALGSNAVEDGKGCFDLYH
KCDNQCMETIRNGTYNRRKYQEESRLERQKIEGVKLESEGTYKILTIYSTVASSLVIAMG
FAAFLFWAMSNGSGRCNICI
>gi|357528378|gb|AET80431.1| hemagglutinin [Influenza A virus (A/chicken/Guangdong/DJN03/2011(H9N2))]
MEVVSLITMLLVVTVSNADKICIGYQSTNSTETVDTLTENNVPVTHAKELLHTEHNGMLC
ATNLGHPLILDTCTIEGLIYGNPSCDLLLGGREWSYIVERPSAVNGLCYPGNVENLEELR
SLFSSASSYQRIQIFPDTIWNVSYSGTSKACSDSFYRSMRWLTQKNNAYPVQDAQYTNNR
EKNILFMWGINHPPTETAQTNLYTRTDTTTSVATEEINRTFKPLIGPRPLVNGLQGRINY
YWSVLKPGQTLRIRSNGNLIAPWYGHILSGESHGRILKTDLKRGSCTVQCQTEKGGLNTT
LPFQNVSKYAFGNCSKYVGIKSLKLAVGLRNVPSRSSRGLFGAIAGFIEGGWSGLVAGWY
GFQHSNDQGVGIAADRDSTQKAIDKITSKVNNIVDKMNKQYEIIDHEFSEVENRLNMINN
KIDDQIQDIWAYNAELLVLLENQKTLDEHDANVNNLYNKVKRALGTNAVEDGKGCFELYH
KCDDQCMETIRNGTYNRRKYQEESKLERQRIEGVKLESEGTYKILTIYSTVASSLVIAMG
FAAFLFWAMSNGSCRCNICI
>gi|357528376|gb|AET80430.1| hemagglutinin [Influenza A virus (A/chicken/Guangdong/LJJ03/2011(H9N2))]
MEVVSLITILLLITGSNADKICIGYQSTNSTETVDTLTENNVPVTHAKELLHTEHNGMLC
ATNLGRPLILDTCTIEGLIYGNPSCDLPLEGKEWSYIVERPSAVNGVCYPGNVEHLEELR
SLFSSASSYQRIQIFPDSIWNVSYSGTSKACSDSFYRSMRWLTQKNNNYPVQDAQYTNNR
GKNILFMWGINHPPTDTAQTNLYTRTDTTTSVATEDINRTFKPLIGPRPLVNGLQGRIDY
YWAVLKPGQTLRVRSNGNLIAPWYGHILLGESHGRILKTDLKGGNCVVQCQTERGGLNTT
LPFHNVSKYAFGNCPKYIGIKSLKLAVGLRNVPARSSRGLFGAIAGFIEGGWSGLVAGWY
GFQHSNDQGTGMAADRDSTQKAIDKITSKVNNIVDKMNKQYEIIDHEFSEIETRLNMIND
KIDDQIQDIWAYNAELLVLLENQKTLDEHDANVNNLYNKVKRALGSNAVEDGKGCFDLYH
KCDNQCMETIRNGTYNRRKYQEESRLERQKIEGVKLESEGTYKILTIYSTVASSLVIAMG
FAAFLFWAMSNGSCRCNICI
>gi|392843143|gb|AFM84190.1| hemagglutinin [Influenza A virus (A/chicken/Guangdong/SLX10/2011(H9N2))]
MEAATIITILLVITGSNADKICIGYQSTNSTETVDTLTENNVPVTHAKELLHTEHNGMLC
ATDLGRPLILDTCTIEGLIYGNPSCDLPLEGREWSYIVERPSAVNGVCYPGNVENLEELR
SLFSSASSYQRIQIFPDSIWNVSYSGTSKACSDSFYRSMRWLTQKNNNYPVQDAQYTNNR
GKNILFMWGINHPPTDTAQTNLYTRTDTTTSVATEDINRTFKPLIGPRPLVNGLQGRIDY
YWAVLKPGQTLRVRSNGNLIAPWYGHILLGESHGRILKTDLKSGNCVVQCQTERGGLNTT
LPFHNVSKYAFGNCPKYIGVKSLKLAVGLRNVPARSSRGLFGAIAGFIEGGWSGLVAGWY
GFQHSNDQGTGMAADRDSTQKAIDKITSKVNNIVDKMNKQYDIIDHEFSEIETRLNMIND
KIDDQIQDIWAYNAELLVLLENQKTLDEHDANVNNLYNKVKRALGSNAVEDGKGCFDLYH
KCDNQCMETIRNGTYNRRKYQEESRLERQKIEGVKLESEGTYKILTIYSTVASSLVIAMG
FAAFLFWAMSNGSCRCNICI
>gi|392843141|gb|AFM84189.1| hemagglutinin [Influenza A virus (A/chicken/Guangdong/XXW11/2011(H9N2))]
MEVVSLITILLLITGSNADKICIGYQSTNSTETVDTLTENNVPVTHAKELLHTEHNGMLC
ATNLGRPLILDTCTIEGLIYGNPSCDLPLEGREWSYIVERPSAVNGVCYPGNVENLEELR
SLFSSASSYQRIQIFPDSIWNVSYSGTSKACSDSFYRSMRWLTQKNNNYPVQDAQYTNNR
GKNILFMWGINHPPTDTVQTNLYTRTDTTTSVATEDINRTFKPLIGPRPLVNGQQGRIDY
YWAVLKPGQTLRVRSNGNLIAPWYGYILLGEGHGRILKTDLKSGNCVVQCQTERGGLNTT
LPFHNVSKYAFGNCPKYIGVKSLKLAVGLRNVPARSSRGLFGAIAGFIEGGWSGLVAGWY
GFQHSNDQGTGMAADRDSTQKAIDKITSKVNNIVDKMNKQYEIIDHEFSEIETRLNMIND
KIDDQIQDIWAYNAELLVLLENQKTLDEHDANVNNLYNKVKRALGSNAVEDGKGCFDLYH
KCDNQCMETIRNGTYNRRKYQEESRLERQKIEGVKLESEGTYKILTIYSTVASSLVIAMG
FAAFLFWAMSNGSCRCNICI
>gi|392843139|gb|AFM84188.1| hemagglutinin [Influenza A virus (A/chicken/Guangdong/LJC/2011(H9N2))]
MEVVSLITILLVITGSNADKICIGYQSTNSTETVDTLTENNVPVTHAKELLHTEHNGMLC
ATNLGRPLILDTCTIEGLIYGNPSCDLPLEGREWSYIVERPSAVNGVCYPGNVENLEELR
SLFSSASSYQRIQIFPDSIWNVSYSGTSKACSDSFYRSMRWLTQKNNNYPVQDAQYTNNR
GKNILFMWGINHPPTDTAQTNLYTRTDTTTSVATEDINRTFKPLIGPRPLVNGLQGRIDY
YWAVLKPGQTLRVRSNGNLIAPWYGHILLGESHGRILKTDLKSGNCVVQCQTERGGLNTT
LPFHNVSKYAFGNCPKYIGVKSLKLAVGLRNVPARSSRGLFGAIAGFIEGGWSGLVAGWY
GFQHSNDQGTGMAADRDSTQKAIDKITSKVNNIVDKMNKQYEIIDHEFSEIETRLNMIND
KIDDQIQDIWAYNAELLVLLENQKTLDEHDANVNNLYNKVKRALGSNAVEDGKGCFDLYH
KCDDQCMETIRNGTYNRRKYQEESRLERQKIEGVKLESEGTYKILTIYSTVASSLVIAMG
FAAFLFWAMSNGSCRCNICI
>gi|392843137|gb|AFM84187.1| hemagglutinin [Influenza A virus (A/chicken/Guangdong/WZD11/2011(H9N2))]
METVSLITILLVATVSNADKICIGYQSTNSTETVDTLTENNVPVTHAKELLHTEHNGMLC
ATSLGHPLILDTCTIEGLIYGNPSCDLLLGGREWSYIVERPSAVNGLCYPGNVENLEELR
SLFSSARSYQRIQIFPDTIWNVSYSGTSKACSDSFYRSMRWLTQKNNAYPIQDAQYTNNQ
EKNILFMWGINHPPTDTVQTNLYTRTDTTTSVATEEINRIFKPLIGPRPLVNGLMGRIDY
YWSVLKPGQTLRIRSNGNLIAPWYGHILSGESHGRILKTDLKRGSCTVQCQTEKGGLNTT
LPFQNVSKYAFGNCSKYIGIKSLKLAVGLRNVPSRSSRGLFGAIAGFIEGGWSGLVAGWY
GFQHSNDQGVGMAADRDSTQRAIDKITSKVNNIVDKMNKQYEIIDHEFSEVETRLNMINN
KIDDQIQDIWAYNAELLVLLENQKTLDEHDANVNNLYNKVKRALGSNAVEDGKGCFELYH
KCDDQCMETIRNGTYNRRKYQEESKLERQKIEGVKLESEGTYKILTIYSTVASSLVIAMG
FAAFLFWAMSNGSCRCNICI
>gi|392843123|gb|AFM84180.1| hemagglutinin [Influenza A virus (A/chicken/Guangdong/YXL12/2011(H9N2))]
MEAATIITILLAITGSNADKICIGYQSTNSTETVDTLTENNVPVTHAKELLHTEHNGMLC
ATNLGRPLILDTCTIEGLIYGNPSCDLPLEGREWSYIVERPSAVNGVCYPGNVENLEELR
SLFSSASSYQRIQIFPDSIWNVSYSGTSKACSDSFYRSMRWLTQKNNNYPVQDAQYTNNR
GKNILFMWGINHPPTDTAQTNLYTRTDTTTSVATEDINRTFKPLIGPRPLVNGLQGRIDY
YWAVLKPGQTLRVRSNGNLIAPWYGHILLGESHGRILKTDLKSGNCVVQCQTERGGLNTT
LPFHNVSKYAFGNCPKYIGVKSLKLAVGLRNVPARSSRGLFGAIAGFIEGGWSGLVAGWY
GFQHSNDQGTGMAADRDSTQKAIDKITSKVNNIVDKMNKQYEIIDHEFSEIETRLNMIND
KIDDQIQDIWAYNAELLVLLENQKTLDEHDANVNNLYNRVKRALGSNAVEDGKGCFDLYH
KCDNQCMETIRNGTYNRKKYQEESRLERQQIEGVKLESEGTYKILTIYSTVASSLVIAMG
FAAFLFWAMSNGSCRCNICI
>gi|392843121|gb|AFM84179.1| hemagglutinin [Influenza A virus (A/chicken/Guangdong/HMZ10/2011(H9N2))]
MEAATIITILLAITGSNADKICIGYQSTNSTETVDTLTENNVPVTHAKELLHTEHNGMLC
ATNLGRPLILDTCTIEGLIYGNPSCDLPLEGREWSYIVERPSAVNGVCYPGNVENLEELR
SLFSSASSYQRIQIFPDSIWNVSYSGTSKACSDSFYRSMRWLTQKNNNYPVQDAQYTNNR
GKNILFMWGINHPPTDTAQTNLYTRTDTITSVATEDINRTFKPLIGPRPLVNGLQGRIDY
YWAVLKPGQTLRVRSNGNLIAPWYGHILLGESHGRILKTDLKSGNCVVQCQTERGGLNTT
LPFHNVSKYAFGNCPKYIGVKSLKLAVGLRDVPARSSRGLFGAIAGFIEGGWSGLVAGWY
GFQHSNDQGTGMAADRDSTQKAIDKITSKVNNIVDKMNKQYEIIDHEFSEIETRLNMIND
KIDDQIQDIWAYNAELLVLLENQKTLDEHDANVNNLYNKVKRALGSNAVEDGKGCFDLYH
KCDNQCMETIRNGTYNRRKYQEESRLERQKIEGVKLESEGTYKILTIYSTVASSLVIAMG
FAAFLFWAMSNGSCRCNICI
>gi|392843119|gb|AFM84178.1| hemagglutinin [Influenza A virus (A/chicken/Guangdong/SYN10/2011(H9N2))]
MEAATIITILLVITGSNADKICIGYQSTNSTETVDTLTENNVPVTHAKELLHTEHNGMLC
ATNLGRPLILDTCTIEGLIYGNPSCDLPLEGREWSYIVERPSAVNGVCYPGNVENLEELR
SLFSSASSYQRIQIFPDSIWNVSYSGTSKACSDSFYKSMRWLTQKNNNYPVQDAQYTNNR
GKNILFMWGINHPPTDTAQTNLYTRTDTTTSVATEDINRTFKPLIGPRPLVNGQRGRIDY
YWAVLKPGQTLRVRSNGNLIAPWYGHILLGESHGRILKTDLKSGNCVVQCQTERGGLNTT
LPFHNVSKYAFGNCPKYIGVKSLKLAVGLRNVPARSSRGLFGAIAGFIEGGWSGLVAGWY
GFQHSNDQGTGMAADRDSTQKAIDKITSKVNNIVDKMNKQYEIIDHEFSEIETRLNMIND
KIDDQIQDIWAYNAELLVLLENQKTLDEHDANVNNLYNKVKRALGSNAVEDGKGCFDLYH
KCDNQCMETIRNGTYNRKKYQEESRLERQKIEGVKLESEGTYKILTIYSTVASSLVIAMG
FAAFLFWAMSNGSCRCNICI
>gi|357528402|gb|AET80443.1| hemagglutinin [Influenza A virus (A/chicken/Guangdong/HMZ11/2011(H9N2))]
MEAATIITILLAITGSNADKICIGYQSTNSTETVDTLTENNVPVTHAKELLHTEHNGMLC
ATNLGRPLILDTCTIEGLIYGNPSCDLPLEGREWSYIVERPSAVNGVCYPGNVENLEELR
SLFSSASSYQRIQIFPDSIWNVSYSGTSKACSDSFYRSMRWLTQKNNNYPVQDAQYTNNR
GKNILFMWGINHPPTDTAQTNLYTRTDTITSVATEDINRTFKPLIGPRPLVNGLQGRIDY
YWAVLKPGQTLRVRSNGNLIAPWYGHILLGESHGRILKTDLKSGNCVVQCQTERGGLNTT
LPFHNVSKYAFGNCPKYIGVKSLKLAVGLRDVPARSSRGLFGAIAGFIEGGWSGLVAGWY
GFQHSNDQGTGMAADRDSTQKAIDKITSKVNNIVDKMNKQYEIIDHEFSEIETRLNMIND
KIDDQIQDIWAYNAELLVLLENQKTLDEHDANVNNLYNKVKRALGSNAVEDGKGCFDLYH
KCDNQCMETIRNGTYNRRKYQEESRLERQKIEGVKLESEGTYKILTIYSTVASSLVIAMG
FAAFLFWAMSNGSCRCNICI
>gi|357528400|gb|AET80442.1| hemagglutinin [Influenza A virus (A/chicken/Guangdong/SQL11/2011(H9N2))]
MEAATIITILLAITGSNADKICIGYQSTNSTETVDTLTENNVHVTHAKELLHTEHNGMLC
ATNLGRPLILDTCTIEGLIYGNPSCDLPLEGREWSYIVERPSAVNGVCYPGNVENLEELR
SLFSSASSYQRIQIFPDSIWNVSYSGTSKACSDSFYRSMRWLTQKNNNYPVQDAQYTNNR
GKNILFMWGINHPPTDTTQTNLYTRTDTTTSVATEDINRTFKPLIGPRPLVDGLQGRIDC
YWAVLKPGQTLRVRSNGNLIAPWYGHILLGESHGRILKTDLKSGNCVVQCQTERGGLNTT
LPFHNVSKYAFGNCPKYIGVKSLKLAVGLRNVPARSSRGLFGAIAGFIEGGWSGLVAGWY
GFQHSNDQGTGMAADRDSTQKAIDKITSKVNNIVDKMNKQYEIIDHEFSEIETRLNMIND
KTDDQIQDIWAYNAELLVLLENQKTLDEHDANVNNLYNKVKRALGSNAVEDGKGCFNLYH
KCDNQCMETIRNGTYNRRKYQEESRLERQKIEGVKLESEGTYKILTIYSTVASSLVIAMG
FAAFLFWAMSNGSCRCNICI
>gi|202071356|gb|ACH95461.1| hemagglutinin [Influenza A virus (A/chicken/Guangdong/22/2001(H9N2))]
MEAVLLITILLVVTVSNADKICIGYQSTNSTETVDTLTENNVPVTHAKELLHTEHNGMLC
ATNLGHPLILDTCTIEGLIYGNPSCDLLLGGREWSYIVERPSAVNGLCYPGNVENLEELR
SLFSSASSYQRIQIFPDTIWNVSYSGTSKACSDSFYRNMRWLTQKNNAYPIQDAQYTNNR
GKNILFMWGINHPPTDTTQTNLYTRTDTTTSVATEDINRTFKPLIGPRPLVNGQQGRIDY
YWSVLKPGQTLRVRSNGNLIAPLYGHILSGESHGRILKTDLKSGNCAVQCQTERGGLNTT
LPFQNVSKYAFGNCPKYVGVKSLKLAVGLRNVPARSSRGLFGAIAGFIEGGWSGLVAGWY
GFQHSNDQGVGMAADRDSTQKAIDKITSKVNNIVDKMNKQYEIIDHEFSEVETRINMINN
KIDDQIQDIWAYNAELLVLLENQKTLDEHDANVNNLYNKVKRALGSNAVEDGKGCFELYH
KCDDQCMETIRNGTYNRRKYKEESRLERQKIEGVKLESEGTYKNLTIYSTVASSLVIAMG
FAAFLFWAMSNGSCRCNICI
>gi|202071354|gb|ACH95460.1| hemagglutinin [Influenza A virus (A/chicken/Guangdong/16/1999(H9N2))]
MEATSLITILLLVTTSNADKICIGYQSTNSTETVDTLAENNVPVTDAKELLHTEHNGMLC
ATNLGHPLILDTCTIEGLIYGNPSCDLLLGGGEWSYIVERPSAVNGMCYPGNVENLEELR
SLFSSASSYQRIQIFPDTIWNVSYSGTSKACSDSFYRSMRWLTQKDNAYPIQDAQYTNNR
GKSILFMWGINHPPTDTAQTNLYTRTDTTTSVTTEDIDRTFKPVIGPRPLVNGQQGRIDY
YWSVLKPGQTLRVRSDGNLIAPWYGHILSGESHGRILKTDLNSGNCVVQCQTERGGLNTT
LPFQNVSKYAFGNCPKYVGVKSLKLAVGLRNVPARSSRGLFGAIAGFIEGGWSGLVAGWY
GFQHSNDQGVGIAADRDSTQKAIDKITSKVNNMVDKMNKQYEIIDHEFSEVETRLNMINN
KIDDQIQDIWAYNAELLVLLENQKTLDEHDANVNNLYNKVKRALGSNAMEDGKGCFELYH
KCDDQCMETIRNGTYNRRKYKEESRLERQKIEGVKLESEGTYKILTIYSTVASSLVVAMG
FAAFLFRAMSNGSCRCNICI
>gi|202071352|gb|ACH95459.1| hemagglutinin [Influenza A virus (A/chicken/Guangdong/10/2001(H9N2))]
MEALSLITILLVVTVSNADKICIGYQSTNSTETVDTLTENNVPVTHAKELLHTEHNGMLC
ATNLGRPLILDTCTIEGLIYGNPSCDLLLGGREWSYIVERPSAVNGMCYPGNVENLEELR
SLFSSASSYQRIQIFPDTIWNVSYNGTSKACSDSFYRSMRWLTQKDNAYPIQDAQYTNNR
GKSILFMWGINHPPTDTTQKNLYTRTDTTTSVATEDINRTFKPLIGPRPLVNGQQGRIDY
YWSVLKPGQTLRVRSNGNLIAPWYGHILSGESHGRILKTDLKSGNCVVQCQTERGGLNTT
LPFHNVSKYAFGNCPKYVGVKSLKLAVGLRNVPARSSRGLFGAIAGFIEGGWSGLVAGWY
GFQHSNDQGVGMAADRESTQKAIDKITSKVNNIVDKMNKQYEIIDHEFSEVEARLSMINN
KIDDQIQDIWAYNAELLVLLENQKTLDEHDANVNNLYNKVKRALGSNAMEDGKGCFELYH
KCDDQCMETIRNGTYSRRKYREESRLERQKIEGVKLESEGTYKILTIYSTVASSLVIATG
FAAFLFWAMSNGSCRCNICI
>gi|202071350|gb|ACH95458.1| hemagglutinin [Influenza A virus (A/chicken/Guangdong/2/2000(H9N2))]
MEAVSLITILLVVTASNADKICIGYQSTNSTETVDTLTENNVPVTHAKELLHTEHNGMLC
ATNLGHPLILDTCTIEGLIYGNPSCDLLLGGGEWSYIVERPSAVNGMCYPGNVENLEELR
SLFSSASSYQRIQILPDTIWNVSYSGTSKACSDSFYRSMRWLTQKNNAYPIQDAQYTNNR
GKSILFMWGINHPPTDTVQTNLYTRTDTTTSVTTEDINRTFKPVIGPRPLVNGQQGRIDY
YWSVLKPGQTLRVRSNGNLIAPWYGHILSGESHGRILKTDLNSGNCVVQCQTERGGLNTT
LPFHNVSKYAFGNCPKYVGVKSLKLAVGLRNVPARSSRGLFGAIAGFIEGGWSGLVAGWY
GFQHSNDQGVGMAADKGSTQKAIDKITSKVNNIIDKMNKQYEVIDHEFNELEARLNMINN
KIDDQIQDIWAYNAELLVLLENQKTLDEHDANVNNLYNKVKRALGSNAVEDGNGCFELYH
KCDDQCMETIRNGTYDRQKYQEESRLERQKIEGVKLESEGTYKILTIYSTVASSLVLAMG
FAAFLFWAMSNGSCRCNICI
>gi|202071348|gb|ACH95457.1| hemagglutinin [Influenza A virus (A/chicken/Guangdong/1/2002(H9N2))]
MEAVSLITILLVVTVSNADKICIGYQSTNSTETVDTLTENNVPVTHAKELLHTEHNGMLC
ATSLGHPLILDTCTIEGLIYGNPSCDLLLGGREWSYIVERPSAVNGLCYPGNVENLEELR
SLFSSASSYQRIQIFPDTIWNVSYSGTSKACSDSFYRSMRWLTQKNNAYPIQDAQYTNNR
GKNILFMWGINHPPTDTVQTNLYTRTDTATSVATEDINRTFKPLIGPRPLVNGQQGRIDY
YWSVLKPGQTLRVRSNGNLIAPWYGHILSGESHGRILKTDLKSGNCAVQCQTEKGGLNTT
LPFQNVSKYAFGNCPKYVGVKSLKLAVGLRNVPARSSRGLFGAIAGFIEGGWSGLVAGWY
GFQHSNDQGVGMAADRDSTQKAIDKITSKVNNIVDKMNKQYEIIDHEFSEVETRLNMINN
KIDDQIQDIWAYNAELLMLLENQKTLDEHDANVNNLYNKVKRALGSNAVEDGKGCFELYH
KCDDQCMETIRNGTYNRRKYKEESKLERQKIEGVKLESEGTYKILTIYSTVASSLVIAMG
FAAFLFWAMSNGSCRCNICI
>gi|202071326|gb|ACH95446.1| hemagglutinin [Influenza A virus (A/chicken/Guangdong/11/1999(H9N2))]
MEAVSLITILLVVTVSNADKICIGYQSTNSPETVDTLTENNVPVTHAKELLHTEHNGMLC
ATNLGHPLILDTCTIEGLVYGNPSCNLLLGGREWSYIVERPSAVNGLCYPGNVENLEELR
SLFSSASSYQRIQIFPDTIWNVSYNGTSKACSDSFYRSMRWLTQKNNAYPIQDAQYTNNR
GKNILFMWGINHPPTDTVQTNLYTRADTTTSVATEDINRTFKPLIGPRPLVNGLQGRIDY
YRSVLKPGQTLRVRSNGNLIAPWYGYILSGESHGRILKTDLNSGNCVVQCQTERGGLNTT
LPFHNVSKYAFGNCPKYVGVKSLKLAVGLRNVPARSSRGLFGAIAGFIEGGWSGLVAGWY
GFQHSNDQGVGMAADKGSTQKAIDKITSKVNNIIDKMNKQYEVIDHEFNELEARLNMINN
KIDDQIQDIWAYNAELLVLLENQKTLDEHDANVNNLYNKVKRALGSNAVEDGNGCFELYH
KCDDQCMETIRNGTYDRQKYQEESRLERQKIEGVKLESEGTYKILTIYSTVASSLVLAMG
FAAFLFWAMSNGSCRCNICI
>gi|484847922|gb|AGK62455.1| hemagglutinin [Influenza A virus (A/chicken/Guangdong/ZW/2012(H9N2))]
MEVVSLITIVLVATVSNADKICIGYQSTNSTETVDTLTENNVPVTHAKELLHTEHNGMLC
ATSLGHPLILDTCTIEGLIYGNPSCDLLLGGREWSYIVERPSAVNGLCYPGNVENLEELR
SLFSSARSYQRIQIFPDTIWNVSYSGTSKACSDSFYRSMRWLTQKNNAYPIQDAQYTNNQ
EKNILFMWGINHPPTDTVQTNLYTRTDTTTSVATEEINRIFKPLIGPRPLVNGLMGRIDY
YWSVLKPGQTLRIRSNGNLIAPWYGHILSGESHGRILKTDLKRGSCTVQCQTEKGGLNTT
LPFQNVSKYAFGNCSKYIGTKSLKLAVGLRNVPSRSSRGLFGAIAGFIEGGWSGLVAGWY
GFQHSNDQGVGMAADKDSTQKAIDKITSKVNNIVDKMNKQYEIIDHEFSEVETRLNMINN
KIDDQIQDIWAYNAELLVLLENQKTLDEHDANVNNLYNKVKRALGSNAVEDGKGCFELYH
KCDDQCMETIRNGTYNRRKYQEESKLERQKIEGVKLESEGTYKILTIYSTVASSLVIAMG
FAAFLFWAMSNGSCRCNICI
>gi|401716681|gb|AFP99850.1| hemagglutinin [Influenza A virus (A/chicken/Guangdong/LY/2010(H9N2))]
MEVVSLITILLLITGSNADKICIGYQSTNSTETVDTLTENNVPVTHAKELLHTEHNGMLC
ATNLGRPLILDTCTIEGLIYGNPSCDLPLEGREWSYIVERPSAVNGVCYPGNVENLEELR
SLFSSASSYQRIQIFPDSIWNVSYSGTSKACSDSFYRSMRWLTQKNNNYPVQDAQYTNNR
GKNILFMWGINHPPTDTAQTNLYTRTDTTTSVATEDINRTFKPLIGPRPLVNGLQGRIDY
YWAVLKPGQTLRVRSNGNLIAPWYGHILLGESHGRILKTDLKSGNCVVQCQTERGGLNTT
LPFHNVSKYAFGNCPKYIGVKSLKLAVGLRNVPARSSRGLFGAIAGFIEGGWSGLVAGWY
GFQHSNDQGTGMAADRDSTQKAIDKITSKVNNIVDKMNKQYEIIDHEFSEIETRLNMIND
KIDDQIQDIWAYNAELLVLLENQKTLDEHDANVNNLYNKVKRALGSNAVEDGKGCFDLYH
KCDNQCMETIRNGTYNRRKYQEESRIERQKIEGVKLESEGTYKILTIYSTVASSLVIAMG
FAAFLFWAMSNGSCRCNICI
>gi|401716679|gb|AFP99849.1| hemagglutinin [Influenza A virus (A/chicken/Guangdong/BL/2010(H9N2))]
MEVVSLMTMLLLVTVSNADKICIGYQSTNSTETVDTLTENNVPVTHAKELLHTEHNGMLC
ATNLGHPLILDTCTIEGLIYGNPSCDLLLGGREWSYIVERPSAVNGLCYPGNVENLEELR
SLFSSASSYQRIQIFPDTIWNVSYSGTSKACSDSFYRSMRWLTQKNNAYPVQDAQYTNNR
EKSILFMWGINHPPTETVQTNLYTRTDTTTSVATEEINRTFKPLIGPRPLVNGLQGRIDY
YWSVLKPGQTLRIRSNGNLIAPWYGHILSGESHGRILKTDLKRGSCTVQCQTEKGGLNTT
LPFQNVSKYAFGNCSKYVGIKSLKLAVGLRNVPSRSSRGLFGAIAGFIEGGWSGLVAGWY
GFQHSNDQGVGMAADRDSTQKAIDKITSKVNNIVDKMNKQYEIIDHEFSEVENRLNMINN
KIDDQIQDIWAYNAELLVLLENQKTLDGHDANVNNLYNRVKRALGSNAVEDGKGCFELYH
KCDDQCMETIRNGTYNRRKYQEESKLERQRIEGVKLESEGTYKILTIYSTVASSLVIAMG
FAAFLFWAMSNGSCRCNICI
>gi|255683753|gb|ACU27387.1| hemagglutinin, partial [Influenza A virus (A/chicken/Guangdong/Y1/2009(H9N2))]
GMLCATNLGHPLILDTCTIEGLIYGNPSCDLLLGGREWSYIVERPSAVNGLCYPGNVENL
EELRSLFSSASSYQRIQIFPDTIWNVSYSGTSKACSDSFYRSMRWLTQKNNAYPVQDAQY
TNNREKNILFMWGINHPPTETAQTNLYTRTDTTTSVATEEINRTFKPLIGPRPLVNGLQG
RINYYWSVLKPGQTLRIRSNGNLIAPWYGHILSGESHGRILKTDLKRGSCTVQCQTEKGG
LNTTLPFQNVSKYAFGNCSKYVGIKSLKLAVGLRNVPSRSSRGLFGAIAGFIEGGWSGLV
AGWYGFQHSNEQGVGMAADRDSTQKAIDKITSKVNNIVDKMNKQYEIIDHEFSEVENRLN
MINNKIDDQIQDIWAYNAELLVLLENQKTLDEHDANVNNLYNKVKRALGSNAVEDGKGCF
ELFHKCDDQCMETIRNGTYNRRKYQEESKLERQRIEGVKLESEGTYKILT
>gi|255683751|gb|ACU27386.1| hemagglutinin, partial [Influenza A virus (A/chicken/Guangdong/L14/2009(H9N2))]
KELLHTEHNGMLCATNLGHPLILDTCTIEGLIYGNPSCDLLLGGREWSYIVERPSAANGL
CYPGNVENLEELRSLFSSASSYQRIQIFPDTIWNVSYSGTSKACSDSFYRSMRWLTQKNN
AYPVQDAQYTNNREKNILFMWGINHPPTETAQTNLYTRTDTTTSVATEEINRTFKPLIGP
RPLVNGLQGRINYYWSVLKPGQTLRIRSNGNLIAPWYGHILSGESHGRILKTDLKRGSCT
VQCQTEKGGLNTTLPFQNVSKYAFGNCSKYVGIKSLKLAVGLRNVPSRSSRGLFGAIAGF
IEGGWSGLVAGWYGFQHSNEQGVGMAADRDSTQKAIDKITSKVNNIVDKMNKQYEIIDHE
FSEVENRLNMINNKIDDQIQDIWAYNAELLVLLENQKTLDEHDANVNNLYNKVKRALGSN
AVEDGKGCFELYHKCDDQCMETIRNGTYNRRKYQEESKLERQRIEGVKLESEGTYKILTI
YSTVASSL
>gi|255683749|gb|ACU27385.1| hemagglutinin, partial [Influenza A virus (A/chicken/Guangdongg/G9/2009(H9N2))]
GMLCATNLGHPLILDTCTVEGLIYGNPSCDLLLGGREWSYIVERPSAVNGLCYPGNVENL
EELRSLFSSASSYQRIQIFPDTIWNVSYSGTSKACSDSFYRSMRWLTQKNNAYPIQDAQY
TNNQEKNILFMWGINHPPTDTAQTNLYTRTDTTTSVATEEINRTFKPLIGPRPLVNGLQG
RIDYYWSVLKPGQTLRIRSNGNLIAPWYGHILSGESHGRILKTDLKRGSCTVQCQTEKGG
LNTTLPFQNVSKYAFGNCSKYVGVKSLKLAVGLRNVPSRSSRGLFGAIAGFIEGGWSGLV
AGWYGFQHSNDQGVGMAADRYSTQKAIDKITSKVNNIVDKMNKQYEIIDHEFSEVETRLN
MINNKIDDQIQDIWAYNAELLVLLENQKTLDEHDANVNNLYNKVKRALGSNAVEDGKGCF
ELYHKCDDQCMETIRNGTYNRRRYQEESKLERQKIEGVKLESEGTYKILT
>gi|379318898|gb|AFC98358.1| hemagglutinin [Influenza A virus (A/chicken/Guangdong/TS/2004(H9N2))]
MEAVSLITILLVVTASNADKICIGYQSTNSTETVDTLTENNVPVTHAKELLHTEHNGMLC
ATNLGHPLILDTCTIEGLIYGNPSCDLLLGGGEWSYIVERPSAVNGMCYPGNVENLEELR
SLFSSASSYQRIQIFPDTIWNVSYSGTSKACSDSFYRSMRWLTQKDNAYPIQDAQYTNNR
GKSILFMWGINHPPTDTVQTNLYTRTDTTTSVTTEDINRTFKPVIGPRPLVNGQQGRIDY
YWSVLKPGQTLQVRSNGNLIAPWYGHILSGESHGRILKTDLNSGNCVVQCQTERGGLNTT
LPFHNVSKYAFGNCPKYVGVKSLKLAVGLRNVPARSSRGLFGAIAGFIEGGWSGLVAGWY
GFQHSNDQGVGMAADRDSTQKAIDKITSKVNNIVDKMNKQYEIIDHEFSEVETRLNMINN
KIDDQIQDIWAYNAELLVLLENQKTLDEHDANVNNLYNKVKRALGSNAMEDGKGCFELYH
KCDDQCMETIRNGTYNRRKYKEESRLERQKIEGVKLESEGTYKILTIYSTVASSLVIAMG
FAAFLFWAMSNGSCRCNICI
>gi|379318879|gb|AFC98347.1| hemagglutinin [Influenza A virus (A/chicken/Guangdong/V/2008(H9N2))]
MEVVSLITILLVVTVSNADKICIGYQSTNSTETVDTLTENNVPVTHAKELLHTEHNGMLC
ATNLGHPLILDTCTIEGLIYGNPSCDLLLGGREWSYIVERPSAVNGLCYPGNVENLEELR
SLFSSASSYQRIQIFPDTIWNVSYSGTSKACSDSFYRSMRWLTQENNAYPVQDAQYTNNR
GKNILFMWGINHPPTDTVQTNLYTRTDTTTSVATEDINRTFKPLIGPRPLVNGQQGRIDY
YWAVLKPGQTLRVRSNGNLIAPWYGHILSGESHGRILKTDLNSGNCVVQCQTERGGLNTT
LPFHNVSKYAFGNCPKYVGVKSLKLAVGLRNVPARSSRGLFGAIAGFIEGGWSGLVAGWY
GFQHSNDQGTGMAADRDSTQKAIDKITSKVNNIVDKMNKQYEIIDHEFSEVETRLNMINN
KIDDQIQDIWAYNAELLVLLENQKTLDEHDANVNNLYNKVKRALGSNAVEDGKGCFELYH
KCDDQCMETIRNGTYNRRKYKEESRLERQKIEGVKLESEGTYKILTIYSTVASSLVIALG
FAAFLFWAMSNGSCRCNICI
>gi|383806054|gb|AFH53548.1| hemagglutinin [Influenza A virus (A/chicken/Guangdong/SQL10/2011(H9N2))]
MEAATIITILLAITGSNADKICIGYQSTNSTETVDTLTENNVHVTHAKELLHTEHNGMLC
ATNLGRPLILDTCTIEGLIYGNPSCDLPLEGREWSYIVERPSAVNGVCYPGNVENLEELR
SLFSSASSYQRIQIFPDSIWNVSYSGTSKACSDSFYRSMRWLTQKNNNYPVQVAQYTNNR
GKNILFMWGINHPPTDTTQTNLYTRTDTTTSVATEDINRTFKPLIGPRPLVNGLQGRIDY
YWAVLKPGQTLRVRSNGNLIAPWYGHILLGESHGRILKTDLKSGNCVVQCQTERGGLNTT
LPFHNVSKYAFGNCPKYIGVKSLKLAVGLRNVPARSSRGLFGAIAGFIEGGWSGLVAGWY
GFQHSNDQGTGMAADRDSTQKAIDKITSKVNNIVDKMNKQYEIIDHEFSEIETRLNMIND
KIDDQIQDIWAYNAELLVLLENQKTLDEHDANVNNLYNKVKRALGSNAVEDGKGCFDLYH
KCDNQCMETIRNGTYNRRKYQEESRLERQKIEGVKLESEGTYKILTIYSTVASSLVIAMG
FAAFLFWAMSNGSCRCNICI
>gi|383806052|gb|AFH53547.1| hemagglutinin [Influenza A virus (A/chicken/Guangdong/LYH12/2011(H9N2))]
MEVVSLITILLVITGSNADKICIGYQSTNSTETVDTLTENNVPVTHAKELLHTEHNGMLC
ATNLGRPLILDTCTIEGLIYGNPSCDLPLEGREWSYIVERPSAVNGVCYPGNVENLEELR
SLFSSASSYQRIQIFPDSIWNVSYSGTSKACSDSFYRSMRWLTQKNNNYPVQDAQYTNNR
GKNILFMWGINHPPTDTTQTNLYTRTDTTTSVATEDINRTFKPLIGPRPLVNGQQGRIDY
YWAVLKPGQTLRVRSNGNLIAPWYGHILLGESHGRTLKTDLKSGNCVVQCQTERGGLNTT
LPFHNVSKYAFGNCPKYIGVKSLKLAVGLRNVPAKSSRGLFGAIAGFIEGGWSGLVAGWY
GFQHSNDQGTGMAADRDSTQKAIDKITSKVNNIVDKMNKQYEIIDHEFSEIETRLNMIND
KIDDQIQDIWAYNAELLVLLENQKTLDEHDANVNNLYNKVKRALGSNAVEDGKGCFDLYH
KCDNQCMETIRNGTYNRRKYQEESRLERQKIEGVKLESEGTYKILTIYSTVASSLVIAMG
FAAFLFWAMSNGSCRCNICI
>gi|383806046|gb|AFH53544.1| hemagglutinin [Influenza A virus (A/chicken/Guangdong/CYH12/2011(H9N2))]
MEVVSLITILLAITGSNADKICIGYQSTNSTETVDTLTENNVPVTHAKELLHTEHNGMLC
ATNLGRPLILDTCTIEGLIYGNPSCDLPLEGREWSYIVERPSAVNGVCYPGNVENLEELR
SLFSSASSYQRIQIFPDSIWNVSYSGTSKACSDSFYRSMRWLTQKNNNYPVQDAQYTNNR
GKNILFMWGINHPPTDTAQTNLYTRTDTITSVATEDINRTFKPLIGPRPLVNGLQGRIDY
YWAVLKPGQTLRVRSNGNLIAPWYGHILLGESHGRILKTDLKSGNCVVQCQTERGGLNTT
LPFHNVSKYAFGNCPKYIGVKSLKLAVGLRNVPARSSRGLFGAIAGFIEGGWSGLVAGWY
GFQHSNDQGTGMAADRDSTQKAIDKITSKVNNIVDKMNKQYEIIDHEFSEIETRLNMIND
KIDDQIQDIWAYNAELLVLLENQKTLDEHDANVNNLYNKVKRALGSNAVEDGKGCFDLYH
KCDNQCMETIRNGTYNRRKYQEESRLERQKIEGVKLESEGTYKILTIYSTVASSLVIAMG
FAAFLFWAMSNGSCRCNICI
>gi|383806044|gb|AFH53543.1| hemagglutinin [Influenza A virus (A/chicken/Guangdong/LFQ12/2011(H9N2))]
MEVVSLITILLVITGSNADKICIGYQSTNSTETVDTLTENNVPVTHAKELLHTEHNGMLC
ATNLGRPLILDTCTIEGLIYGNPSCDLPLEGREWSYIVERPSAVNGVCYPGNVENLEELR
SLFSSASSYQRIQIFPDSIWNVSYSGTSKACSDSFYRSMRWLTQKNNNYPVQDAQYTNNR
GKNILFMWGINHPPTNTTQTNLYTRTDTTTSVATEDINRTFKPLIGPRPLVNGLQGRIDY
YWAVLKPGQTLRVRSNGNLIAPWYGHILLGESHGRILKTDLKSGNCVVQCQTERGGLNTT
LPFHNVSKYAFGNCPKYIGVKSLKLAVGLRNVPARSSRGLFGAIAGFIEGGWSGLVAGWY
GFQHSNDQGTGMAADRDSTQKAIDKITSKVNNIVDKMNKQYEIIDHEFSEIETRLNMIND
KIDDQIQDIWAYNAELLVLLENQKTLDEHDANVNNLYNKVKRALGSNAVEDGKGCFDLYH
KCDNQCMETIRNGTYNRRKYQEESRLERQKIEGVKLESEGTYKILTIYSTVASSLVIAMG
FAAFLFWAMSNGSCRCNICI
>gi|383806042|gb|AFH53542.1| hemagglutinin [Influenza A virus (A/chicken/Guangdong/SJS12/2011(H9N2))]
MEVVSLITILLVITGSNADKICIGYQSTNSTETVDTLTENNVPVTHAKELLHTEHNGMLC
ATNLGRPLILDTCTIEGLIYGNPSCDLPLEGREWSYIVERPSAVNGVCYPGNVENLEELR
SLFSSASSYQRIQIFPDSIWNVSYSGTSKACSDSFYRSMRWLTQKNNNYPVQDAQYTNNR
GKNILFMWGINHPPTNTAQTNLYTRTDTTTSVATEDINRTFKPLIGPRPLVNGQQGRIDY
YWAVLKPGQTLRVRSNGNLIAPWYGHILLGESHGRILKTDLKSGNCVVQCQTERGGLNTT
LPFHNVSKYAFGNCPKYIGVKSLKLAVGLRNVPARSSRGLFGAIAGFIEGGWSGLVAGWY
GFQHSNDQGTGMAADRDSTQKAIDKITSKVNNIVDKMNKQYEIIDHEFSEIETRLNMIND
KIDDQIQDIWAYNAELLVLLENQKTLDEHDANVNNLYNKVKRALGSNAVEDGKGCFDLYH
KCDNQCMETIRNGTYNRRKYQEESRLERQKIEGVKLESEGTYKILTIYSTVASSLVIAMG
FAAFLFWAMSNGSCRCNICI
>gi|383806040|gb|AFH53541.1| hemagglutinin [Influenza A virus (A/chicken/Guangdong/LWZ11/2011(H9N2))]
MEAATIITILLVITRSNADKICIGYQSTNSTETVGTLTENNVPVTHAKELLHTEHNGMLC
ATNLGRPLILDTCTIEGLIYGNPSCDLPLEGREWSYIVERPSAVNGVCYPGNVENLEELR
SLFSSASSYQRIQIFPDSIWNVSYSGTSKACSDSFYRSMRWLTQKNNNYPVQDAQYTNNR
GKNIHFMWGINHPPTDTTQINLYTRTDTTTSVATEDINRTFKPLIGPRPLVNGQQGRIDY
YWAVLKPGQTLRVRSNGSLIAPWYGHILLGESHGRILKTDLKSGNCVVQCQTERGGLNTT
LPFHNVSKYAFGNCPKYIGVKSLKLAVGLRNVPARSSRGLFGAIAGFIEGGWSGLVAGWY
GFQHSNDQGTGMAADRDSTQKAIDKITSKVNNIVDKMNKQYEIIDHEFSEIETRLNMIND
KIDDQIQDIWAYNAELLVLLENQKTLDEHDANVNNLYNKVKRALGSNAVEDGKGCFDLYH
KCDNQCMETIRNGTYNRRKYQEESRLERQKIEGVKLESEGTYKILTIYSTVASSLVIAMV
FAAFLFWAMSNGSCRCNICI
>gi|383806038|gb|AFH53540.1| hemagglutinin [Influenza A virus (A/chicken/Guangdong/LJT12/2011(H9N2))]
MEVVSLITILLVITGSNADKICIGYQSTNSTETVDTLTENNVPVTHAKELLHTEHNGMLC
ATNLGRPLILDTCTIEGLIYGNPSCDLPLEGREWSYIVERPSAVNGVCYPGNVENLEELR
SLFSSASSYQRIQIFPDSIWNVSYNGTSKACSDSFYRSMRWLTQKNNNYPVQDAQYTNSR
GKNILFMWGINHPPTDTTQTNLYTRTDTTTSVATEDINRTFKPLIGPRPLVNGLQGRIDY
YWAVLKPGQTLRVRSNGNLIAPWYGHILLGESHGRILKTDLKSGNCVVQCQTERGGLNTT
LPFHNVSKYAFGNCPKYIGVKSLKLAVGLRNVPARSSRGLFGAIAGFIEGGWSGLVAGWY
GFQHSNDQGTGMAADRDSTQKAIDKITSKVNNIVDKMNKQYEIIDHEFSEIETRLNMIND
KIDDQIQDIWAYNAELLVLLENQKTLDEHDANVNNLYNKVKRALGSNAVEDGKGCFDLYH
KCDNQCMETIRNGTYNRRKYQEESRLERQKIEGVKLESEGTYKILTIYSTVASSLVIAMG
FAAFLFWAMSNGSCRCNICI
>gi|383806036|gb|AFH53539.1| hemagglutinin [Influenza A virus (A/chicken/Guangdong/SYX12/2011(H9N2))]
MEVVSLITILLVITGSNADKICIGYQSTNSTETVDTLTENNVPVTHAKELLHTEHNGMLC
ATDLGRPLILDTCTIEGLIYGNPSCDLPLEGREWSYIVERPSAVNGVCYPGNVENLEELR
SLFSSASSYQRIQIFPDSIWNVSYNGTSKACSDSFYRSMRWLTQKNNNYPVQDAQYTNNR
GKNILFMWGINHPPTDTVQTNLYTRTDTTTSVATEDINRTFKPLIGPRPLVNGLQGRIDY
YWAVLKPGQTLRVRSNGNLIAPWYGHILLGESHGRILKTDLKSGNCVVQCQTERGGLNTT
LPFHNVSKYAFGNCPKYIGVKSLKLAVGLRNVPARSRRGLFGAIAGFIEGGWTGLVAGWY
GFQHSNDQGTGMAADRDSTQKAIDKITSKVNNIVDKMNKQYDIIDHEFSEIETRLNMIND
KIDDQIQDIWAYNAELLVLLENQKTLDEHDANVNNLYNKVKRALGSNAVEDGKGCFDLYH
KCDNQCMETIRNGTNNRRKYQEESRLERQKIEGVKLESEGTYKILTIYSTVASSLVVAMG
FAAFLFWAMSNGSCRCNICI
>gi|383806034|gb|AFH53538.1| hemagglutinin [Influenza A virus (A/chicken/Guangdong/ZW12/2011(H9N2))]
MEVVSLITILLVITGSNADKICIGYQSTNSTETVDTLTENNVPVTHAKELLHTEHNGMLC
ATHLGRPLILDTCTIEGLIYGNPSCDLSLEGREWSYIVERPSAVNGVCYPGNVENLEELR
SLFSSASSYQRIQIFPDSIWNVSYSGTSKACSDSFYRSMRWLTQKNNNYPVQDAQYTNNR
GKNILFMWGINHPPTDTAQTNLYTRTDTTTSVATEDINRTFKPLIGPRPLVNGQQGRIDY
YWAVLKPGQTLRVRSNGNLIAPWYGHILLGESHGRILKTDLKSGNCVVQCQTERGGLNTT
LPFHNVSKYAFGNCPKYIGVKSLKLAVGLRNVPARSSRGLFGAIAGFIEGGWSGLVAGWY
GFQHSNDQGTGMAADRDSTQKAIDKITSKVNNIVDKMNKQYEIIDHEFSEIETRLNMIND
KIDDQIQDIWAYNAELLVLLENQKTLDEHDANVNNLYNKVKRALGSNAVEDGKGCFDLYH
KCDNQCMETIRNGTYNRRKYQEESRLERQKIEGVKLESEGTYKILTIYSTVASSLVIAMG
FAAFLFWAMSNGSCRCNICI
>gi|356471864|gb|AET10164.1| hemagglutinin [Influenza A virus (A/chicken/Guangdong/ZHJ/2011(H9N2))]
MEVVSLITILLVITGSNADKICIGYQSTNSTETVDTLTENNVPVTHAKELLHTKHNGMLC
ATNLGRPLILDTCTIEGLIYGNPSCDLPLEGREWSYIVERPSAVNGVCYPGNVENLEELR
SLFSSASSYQRIQIFPDSIWNVSYSGTSKACSDSFYRSMRWLTQKNNNYPVQDAQYTNNR
GKNILFMWGINHPPTDTVQTNLYTRTDTTTSVATEDINRTFKPLIGPRPLVNGLQGRIDY
YWAVLKPGQTLRVRSNGNLIAPWYGHILLGESHGRILKTDLKSGNCVVQCQTERGGLNTT
LPFHNVSKYAFGNCPKYIGVKSLKLAVGLRNVPARSSRGLFGAIAGFIEGGWSGLVAGWY
GFQHSNDQGTGMAADRDSTQKAIDKITSKVNNIVDKMNKQYEIIDHEFSEIETRLNMIND
KIDDQIQDIWAYNAELLVLLENQKTLDEHDANVNNLYNKVKRALGSNAVEDGKGCFDLYH
KCDNQCMETIRNGTYNRRKYQEESRLERQKIEGVKLESEGTYKILTIYSTVASSLVIAMG
FAAFLFWAMSNGSCRCNICI
>gi|356471846|gb|AET10154.1| hemagglutinin [Influenza A virus (A/chicken/Guangdong/ZCY/2011(H9N2))]
MEVVSLITILLLITGSNADKICIGYQSTNSTETVDTLTENNVPVTHAKELLHTEHNGMLC
ETNLGSPLILDTCTIEGLIYGNPSCDLPLEGREWSYIVERPSAVNGVCYPGNVENLEELR
SLFSSASSYQRIQIFPDSIWNVSYSGTSKACSDSFYRSMRWLTQKNNNYPVQDAQYTNNR
GKNILFMWGINHPPTDTAQTNLYTRTDTTTSVATEDINRTFKPLIGPRPLVNGLQGRIDY
YWAVLKPGQTLRVRSNGNLIAPWYGHILLGESHGRILKTDLKSGNCVVQCQTERGGLNTT
LPFHNVSKYAFGNCPKYIGVKSLKLAVGLRNVPARSSRGLFGAIAGFIEGGWSGLVAGWY
GFQHSNDQGTGMAADRDSTQKAIDKITSKVNNIVDKMNKQYEIIDHEFSDIETRLNMIND
KIDDQIQDIWAYNAELLVLLENQKTLDEHDANVNNLYNKVKRALGSNAVEDGKGCFDLYH
KCDNQCMETIRNGTYNRRKYQEESRLERQKIEGVKLESEGTYKILTIYSTVASSLVIAMG
FAAFLFWAMSNGSCRCNICI
>gi|327420679|gb|AEA76413.1| hemagglutinin [Influenza A virus (A/chicken/Guangdong/HBQ/2011(H9N2))]
MEVVSLITILLLITGSNADKICIGYQSTNSTETVDTLTENNVPVTHAKELLHTEHNGMLC
ATNLGSPLILDTCTIEGLIYGNPSCDLPLEGREWSYIVERPSAVNGVCYPGNVENLEELR
SLFSSASSYQRIQIFPDSIWNVSYSGTSKACSDSFYRSMRWLTQKNNNYPVQDAQYTNNR
GKNILFMWGINHPPTDTTQTNLYTRTDTTTSVATEDINRTFKPLIGPRPLVNGQQGRIDY
YWAVLKPGQTLRVRSNGNLIAPWYGHILLGESHGRILKTDLKSGNCVVQCQTERGGLNTT
LPFHNVSKYAFGNCPKYIGVKSLKLAVGLRNVPARSSRGLFGAIAGFIEGGWSGLVAGWY
GFQHSNDQGTGMAADRDSTQKAIDKITSKVNNIVDKMNKQYEIIDHEFSEIETRLNMIND
KIDDQIQDIWAYNAELLVLLENQKTLDEHDANVNNLYNKVKRALGSNAVEDGKGCFDLYH
KCDNQCMETIRNGTYNRRKYQEESRLERQKIEGVKLESEGTYKILTIYSTVASSLVIAMG
FAAFLFWAMSNGSCRCNICI
>gi|327420677|gb|AEA76412.1| hemagglutinin [Influenza A virus (A/chicken/Guangdong/HXK/2011(H9N2))]
MEVVSLITILLVITGSNADKICIGYQSTNSTETVDTLTENNVPVTHAKELLHTEHNGMLC
ATNLGRPLILDTCTIEGLIYGNPSCDLPLEGREWSYIVERPSVVNGVCYPGNVENLEELR
SLFSSASSYQRIQIFPDSIWNVSYSGTSKACSDSFYRSMRWLTQKNNNYPVQDAQYTNNR
GKNILFMWGINHPPTDTAQTNLYTRADTTTSVATEDINRTFKPLIGPRPLVNGLQGRIDY
YWAVLKPGQTLRVRSNGNLIAPWYGHILLGESHGRILKTDLKSGNCVVQCQTERGGLNTT
LPFHNVSKYAFGNCPKYIGVKSLKLAVGLRNVPARSSRGLFGAIAGFIEGGWSGLVAGWY
GFQHSNDQGTGMAADRDSTQKAIDKITSKVNNIVDKMNKQYEIIDHEFSEIETRLNMIND
KIDDQIQDIWAYNAELLVLLENQKTLDEHDANVNSLYNKVKRALGSNAVEDGKGCFDLYH
KCDNQCMETIRNGTYNRRKYQEESRLERQKIEGVKLESEGTYKILTIYSTVASSLVIAMG
FAAFLFWAMSNGSCRCNICI
>gi|327420675|gb|AEA76411.1| hemagglutinin [Influenza A virus (A/chicken/Guangdong/LZQ/2011(H9N2))]
MEVVSLITILLLITGSNADKICIGYQSTNSTETVDTLTENNVPVTHAKELLHTEHNGMLC
ATNLGRPLILDTCTIEGLIYGNPSCDLPLEGKEWSYIVERPSAVNGVCYPGNVEHLEELR
SLFSSASSYQRIQIFPDSIWNVSYSGTSKACSDSFYRSMRWLTQKNNNYPVQDAQYTNNR
GKNILFMWGINHPPTDTAQTNLYTRTDTTTSVATEDINRTFKPLIGPRPLVNGLQGRIDY
YWAVLKPGQTLRVRSNGNLIAPWYGHILLGESHGRILKTDLKSGNCVVQCQTERGGLNTT
LPFHNVSKYAFGNCPKYIGIKSLKLAVGLRNVPARSSRGLFGAIAGFIEGGWSGLVAGWY
GFQHSNDQGTGMAADRDSTQKAIDKITSKVNNIVDKMNKQYEIIDHEFSEIETRLNMIND
KIDDQIQDIWAYNAELLVLLENQKTLDEHDANVNNLYNKVKRALGSNAVEDGKGCFDLYH
KCDNQCMETIRNGTYNRRKYQEESRLERQKIEGVKLESEGTYKILTIYSTVASSLVIAMG
FAAFLFWAMSNGSCRCNICI
>gi|327420673|gb|AEA76410.1| hemagglutinin [Influenza A virus (A/chicken/Guangdong/FLS/2011(H9N2))]
MEVVSLITILLVITGSNADKICIGYQSTNSTETVDTLTENNVPVTHAKELLHTEHNGMLC
ATNLGRPLILDTCTIEGLIYGNPSCDLPLEGREWSYIVERPSAVNGVCYPGNVENLEELR
SLFSSASSYQRIQIFPDSIWNVSYSGTSKACSDSFYRSMRWLTQKNNNYPVQDAQYTNNR
GKNILFMWGINHPPTDTVQTNLYTRTDTTTSVATEDINRTFKPLIGPRPLVNGQQGRIDY
YWAVLKPGQTLRVRSNGNLIAPWYGHILLGESHGRILKTDLKSGNCVVQCQTERGGLNTT
LPFHNVSKYAFGNCPKYIGVKSLKLAVGLRNVPARSSRGLFGAIAGFIEGGWSGLVAGWY
GFQHSNDQGTGMAADRDSTQKAIDKITSKVNNIVDKMNKQYEIIDHEFSEIETRLNMIND
KIDDQIQDIWAYNAELLVLLENQKTLDEHDANVNNLYNKVKRALGSNALEDGKGCFDLYH
KCDNQCMETIRNGTYNRRKYQEESRLERQKIEGVKLESEGTYKILTIYSTVASSLVIAMG
FAAFLFWAMSNGSCRCNICI
>gi|327420671|gb|AEA76409.1| hemagglutinin [Influenza A virus (A/chicken/Guangdong/HYF/2011(H9N2))]
MEVVSLITILLLITGSNADKICIGYQSTNSTETVDTLTENNVPVTHAKELLHTEHNGMLC
ATNLGSPLILDTCTIEGLIYGNPSCDLPLEGREWSYIVERPSAVNGVCYPGNVENLEELR
SLFSSASSYQRIQIFPDSIWNVSYSGTSKACSDSFYRSMRWLTQKNNNYPVQDAQYTNNR
GKNILFMWGINHPPTDTAQTNLYTRTDTTTSVATEDINRTFKPLIGPRPLVNGLQGRIDY
YWAVLKPGQTLRVRSNGNLIAPWYGHILLGESHGRILKTDLKSGNCVVQCQTERGGLNTT
LPFHNVSKYAFGNCPKYIGVKSLKLAVGLRNVPARSSRGLFGAIAGFIEGGWSGLVAGWY
GFQHSNDQGTGMAADRDSTQKAIDKITSKVNNIVDKMNKQYEIIDHEFSEIETRLNMIND
KIDDQIQDIWAYNAELLVLLENQKTLDEHDANVNNLYNKVKRALGSNAVEDGKGCFDLYH
KCDNQCMETIRNGTYNRRKYQEESRLERQKIEGVKLESEGTYKILTIYSTVASSLVIAMG
FAAFLFWAMSNGSCRCNICI
>gi|327420669|gb|AEA76408.1| hemagglutinin [Influenza A virus (A/chicken/Guangdong/LJH/2011(H9N2))]
MEVVSLITILLLITGSNADKICIGYQSTNSTETVDTLTENNVPVTHAKELLHTEHNGMLC
ATNLGRPLILDTCTIEGLIYGNPSCDLPLEGREWSYIVERPSAVNGVCYPGNVENLEELR
SLFSSASSYQRIQIFPDSIWNVSYSGTSKACSDSFYRSMRWLTQKNNNYPVQDAQYTNNR
GKNILFMWGINHPPTDTVQTNLYTRTDTTTSVATEDINRTFKPLIGPRPLVNGQQGRIDY
YWAVLKPGQTLRVRSNGNLIAPWYGHILLGESHGRILKTDLKSGNCVVQCQTERGGLNTT
LPFHNVSKYAFGNCPKYIGVKSLKLAVGLRNVPARSSRGLFGAIAGFIEGGWSGLVAGWY
GFQHSNDQGTGMAADRDSTQKAIDKITSKVNNIVDKMNKQYEIIDHEFSEIETRLNMIND
KIDDQIQDIWAYNAELLVLLENQKTLDEHDANVNNLYNKVKRALGSNAVEDGKGCFDLYH
KCDNQCMETIRNGTYNRRKYQEESRIERQKIEGVKLESEGTYKILTIYSTVASSLVIAMG
FAAFLFWAMSNGSCRCNICI
>gi|327420661|gb|AEA76404.1| hemagglutinin [Influenza A virus (A/chicken/Guangdong/LJD/2011(H9N2))]
MEVVSLITILLLITGSNADKICIGYQSTNSTETVDTLTENNVPVTHAKELLHTEHNGMLC
ATNLGSPLILDTCTIEGLIYGNPSCDLPLEGREWSYIVERPSAVNGVCYPGNVENLEELR
SLFSSASSYQRIQIFPDSIWNVSYSGTSKACSDSFYRSMRWLTQKNNNYPIQDAQYTNNR
GKNILFMWGINHPPTDTAQTNLYTRTDTTTSVATEDINRTFKPLIGPRPLVNGLQGRIDY
YWAVLKPGQTLRVRSNGNLIAPWYGHILLGESHGRILKTDLKSGNCVVQCQTERGGLNTT
LPFHNVSKYAFGNCPKYIGVKSLKLAVGLRNVPARSSRGLFGAIAGFIEGGWSGLVAGWY
GFQHSNDQGTGMAADRDSTQKAIDKITSKVNNIVDKMNKQYEIIDHEFSEIETRLNMIND
KIDDQIQDIWAYNAELLVLLENQKTLDEHDANVNNLYNKVKRALGSNAVEDGKGCFDLYH
KCDNQCMETIRNGTYNRRKYQEESRLERQKIEGVKLESEGTYKILTIYSTVASSLVIAMG
FAAFLFWAMSNGSCRCNICI
>gi|327420653|gb|AEA76400.1| hemagglutinin [Influenza A virus (A/chicken/Guangdong/CJZ/2011(H9N2))]
MEVVSLITILLVITGSNADKICIGYQSTNSTETVDTLTENNVPVTHAKELLHTEHNGMLC
ATNLGRPLILDTCTIEGLIYGNPSCDLPLEGREWSYIVERPSAVNGVCYPGNVENLEELR
SLFSYASSYQRIQIFPDSIWNVSYSGTSKACSDSFYRSMRWLTQKNNNYPVQDAQYTNNR
GKNILFMWGINHPPTDTAQTNLYTRTDTTTSVATEDINRTFKPLIGPRPLVNGLQGRIDY
YWAVLKPGQTLRVRSNGNLIAPWYGHILLGESHGRILKTDLKSGNCVVQCQTERGGLNTT
LPFHNVSKYAFGNCPKYIGVKSLKLAVGLRNVPARSSRGLFGAIAGFIEGGWSGLVAGWY
GFQHSNDQGTGMAADRDSTQKAIDKITSKVNNIVDKMNKQYEIIDHEFSEIETRLNMIND
KIDDQIQDIWAYNAELLVLLENQKTLDEHDANVNNLYNKVKRALGSNAVEDGKGCFDLYH
KCDNQCMETIRNGTYNRRKYQEESRLERQKIEGVKLESEGTYKILTIYSTVASSLVIAMG
FAAFLFWAMSNGSCRCNICI
>gi|327420647|gb|AEA76397.1| hemagglutinin [Influenza A virus (A/chicken/Guangdong/MYS/2011(H9N2))]
MEVVSLITILLVITGSNADKICIGYQSTNSTETVDTLTENNVPVTHAKELLHTEHNGMLC
ATNLGRPLILDTCTIEGLIYGNPSCDLPLEGREWSYIVERPSAVNGVCYPGNVENLEELR
SLFSSASSYQRIQIFPDSIWNVSYSGTSKACSDSFYRSMRWLTQKNNNYPVQDAQYTNNR
GKNILFMWGINHPPTDTAQTNLYTRTDTTTSVATEDINRTFKPLIGPRPLVNGLQGRIDY
YWAVLKPGQTLRVRSNGNLIAPWYGHILLGESHGRILKTDLKSGNCVVQCQTERGGLNTT
LPFHNVSKYAFGNCPKYIGVKSLKLAVGLRNVPARSSRGLFGAIAGFIEGGWSGLVAGWY
GFQHSNDQGTGMAADRDSTQKAIDKITSKVNNIVDKMNKQYEIIDNEFSEIETRLNMIND
KIDDQIQDIWAYNAELLVLLENQKTLDEHDANVNNLYNKVKRALGSNAVEDGKGCFDLYH
KCDNQCMETIRNGTYNRRKYQEESRLERQKIEGVKLESEGTYKILTIYSTVASSLVIAMG
FAAFLFWAMSNGSCRCNICI
>gi|327420645|gb|AEA76396.1| hemagglutinin [Influenza A virus (A/chicken/Guangdong/YJX/2011(H9N2))]
MEVVSLITILLVITGSNADKICIGYQSTNSTETVDTLTENNVPVTHAKELLHTEHNGMLC
ATNLGRPLILDTCTIEGLIYGNPSCDLPLEGREWSYIVERPSAVNGVCYPGNVENLEELR
SLFSSASSYQRIQIFPDSIWNVSYNGTSKACSDSFYRSMRWLTQKNNNYPVQDAQYTNNR
GKNILFMWGINHPPTDTAQTNLYTRTDTTTSVATEDINRTFKPLIGPRPLVNGLQGRIDY
YWAVLKPGQTLRVRSNGNLIAPWYGYILLGESHGRILKTDLKSGNCVVQCQTKRGGLNTT
LPFHNVSKYAFGNCPKYIGVKSLKLAVGLRNVPARSSRGLFGAIAGFIEGGWSGLVAGWY
GFQHSNDQGTGMAADRDSTQKAIDKITSKVNNIVDKMNKQYEIIDHEFSEIETRLNMIND
KVDDQIQDIWAYNAELLVLLENQKTLDEHDANVNNLYNKVKRALGSNAVEDGKGCFDLYH
KCDNQCMETIRNGTYNRRKYQEESRLERQKIGGVKLESEGTYKILTIYSTVASSLVIAMG
FAAFLFWAMSNGSCRCNICI
>gi|327420639|gb|AEA76393.1| hemagglutinin [Influenza A virus (A/chicken/Guangdong/ZPY/2011(H9N2))]
MEVVSLITILLVITGSNADKICIGYQSTNSTETVDTLTENNVPVTHAKELLHTEHNGMLC
ATNLGRPLILDTCTIEGLIYGNPSCDLPLEGREWSYIVERPSAVNGVCYPGNVENLEELR
SLFSSASSYQRIQIFPDSIWNVSYSGTSKACSDSFYRSMRWLTQKNNNYPVQDAQYTNNR
GKNILFMWGINHPPTDTAQTNLYTRADTTTSVATEDINRTFKPLIGPRPLVNGLQGRIDY
YWAVLKPGQTLRVRSNGNLIAPWYGHILLGESHGRILKTDLKSGNCVVQCQTERGGLNTT
LPFHNVSKYAFGNCPKYIGVKSLKLAVGLRNVPARSSRGLFGAIAGFIEGGWSGLVAGWY
GFQHSNDQGTGMAADRDSTQKAIDKITSKVNNIVDKMNKQYEIIDHEFSEIETRLNMIND
KIDDQIQDIWAYNAELLVLLENKKTLDEHDANVNNLYNKVKRALGSNAVEDGKGCFDLYH
KCDNQCMETIRNGTYNRRKYQEESRLERQKIEGVKLESEGTYKILTIYSTVASSLVIAMG
FAAFLFWAMSNGSCRCNICI
>gi|327420633|gb|AEA76390.1| hemagglutinin [Influenza A virus (A/chicken/Guangdong/LYQ/2011(H9N2))]
MEVVSLITILLVITGSNADKICIGYQSTNSTETVDTLTENNVPVTHAKELLHTEHNGMLC
ATNLGRPLILDTCTIEGLIYGNPSCDLPLEGREWSYIVERPSAVNGVCYPGNVENLEELR
SLFSSASSYQRIQIFPDSIWNVSYSGTSKACSDSFYRSMRWLTQKNNNYPVQDAQYTNNR
GKNILFMWGINHPPTDTAQTNLYTRTDTTTSVATEDINRTFKPLIGPRPLVNGLQGRIDY
YWAVLKPGQTLRVRSNGNLIAPWYGHILLGESHGRILKTDLKSGNCVVQCQTERGGLNTT
LPFHNVSKYAFGNCPKYIGVKSLKLAVGLRNVPARSSRGLFGAIAGFIEGGWSGLVAGWY
GFQHSNDQGTGMAADRDSTQKAIDKITSKVNNIVDKMNKQYDIIDHEFSEIETRLNMIND
KIDDQIQDIWAYNAELLVLLENQKTLDEHDANVNNLYNKVKRALGSNAVEDGKGCFDLYH
KCDNQCMETIRNGTYNRRKYQEESRLERQKIEGVKLESEGTYKILTIYSTVASSLVIAMG
FAAFLFWAMSNGSCRCNICI
>gi|327420631|gb|AEA76389.1| hemagglutinin [Influenza A virus (A/chicken/Guangdong/LMQ/2011(H9N2))]
MEVVSLITILLLITGSNADKICIGYQSTNSTETVDTLTENNVPVTHAKELLHTEHNGMLC
ATNLGSPLILDTCTIEGLIYGNPSCDLPLEGREWSYIVERPSAVNGVCYPGNVENLEELR
SLFSSASSYQRIQIFPDSIWNVSYSGTSKACSDSFYRSMRWLTQKNNNYPIQDAQYTNNR
GKNILFMWGINHPPTDTAQTNLYTRTDTTTSVATEDINRTFKPLIGPRPLVNGLQGRIDY
YWAVLKPGQTLRVRSNGNLIAPWYGHILLGESHGRILKTDLKSGNCVVQCQTERGGLNTT
LPFHNVSKYAFGNCPKYIGVKSLKLAVGLRNVPARSSRGLFGAIAGFIEGGWSGLVAGWY
GFQHSNDQGTGMAADRDSTQKAIDKITSKVNNIVDKMNKQYEIIDHEFSEIETRLNMIND
KIDDQIQDIWAYNAELLVLLENQKTLDEHDANVNNLYNKVKRALGSNAVEDGKGCFDLYH
KCDNQCMETIRNGTYNRRKYQEESRLERQKIEGVKLESEGTYKILTIYSTVASSLVIAMG
FAAFLFWAMSNGSCRCNICI
>gi|327420627|gb|AEA76387.1| hemagglutinin [Influenza A virus (A/chicken/Guangdong/LYL/2011(H9N2))]
MEVVSLITILLLITGSNADKICIGYQSTNSTETVDTLTENNVPVTHAKELLHTEHNGMLC
ATNLGRPLILDTCTIEGLIYGNPSCDLPLEGKEWSYIVERPSAVNGVCYPGNVENLEELR
SLFSSASSYQRIQIFPDSIWNVSYSGTSKACSDSFYRSMRWLTQKNNNYPVQDAQYTNNR
GKNILFMWGINHPPTDTAQTNLYTRTDTTTSVATEDINRTFKPLIGPRPLVNGLQGRIDY
YWAVLKPGQTLRVRSNGNLIAPWYGHILLGESHGRILKTDLKSGNCVVQCQTERGGLNTT
LPFHNVSKYAFGNCPKYIGIKSLKLAVGLRNVPARSSRGLFGAIAGFIEGGWSGLVAGWY
GFQHSNDQGTGMAADRDSTQKAVGKITSKVNNIVDKMNKQYEIIDHEFSEIETRLNMIND
KIDDQIQDIWAYNAELLVLLENQKTLDEHDANVNNLYNKVKRALGSNAVEDGKGCFDLYH
KCDNQCMETIRNGTCNRRKYQEESRLERQKIEGVKLESEGTYKILTIYSTVASSLVIAMG
FAAFLFWAMSNGSCRCNICI
>gi|327420625|gb|AEA76386.1| hemagglutinin [Influenza A virus (A/chicken/Guangdong/FZH/2011(H9N2))]
MEVVSLITILLVITGSNADKICIGYQSTNSTETVDTLTENNVPVTHAKELLHTEHNGMLC
ATNLGRPLILDTCTIEGLIYGNPSCDLPLEGREWSYIVERPSAVNGVCYPGNVENLEELR
SLFSSASSYQRIQIFPDSIWNVSYSGTSKACSDSFYRSMRWLTQKNNNYPVQDAQYTNNR
GKNILFMWGINHPPTDTAQTNLYTRTDTTTSVATEDINRTFKPLIGPRPLVNGLQGRIDY
YWAVLKPGQTLRVRSNGNLIAPWYGHILLGESHGRILKTDLKSGNCVVQCQTERGGLNTT
LPFHNVSKYAFGNCPKYIGVKSLKLAVGLRNVPAKSSRGLFGAIAGFIEGGWSGLVAGWY
GFQHSNDQGTGMAADRDSTQKAIDKITSKVNNIVDKMNKQYEIIDHEFSEIETRLNMIND
KIDDQIQDIWAYNAELLVLLENQKTLDEHDANVNNLYNKVKRALGSNAVEDGKGCFDLYH
KCDNQCMETIRNGTYNRRKYQEESRLERQKIEGVKLESEGTYKILTIYSTVASSLVIAMG
FAAFLFWAMSNGSCRCNICI
>gi|327420623|gb|AEA76385.1| hemagglutinin [Influenza A virus (A/chicken/Guangdong/WGH/2011(H9N2))]
MEVVSLITILLVITGSNAGKICIGYQSTNSTETVDTLTENNVPVTHAKELLHTEHNGMLC
ATNLGRPLILDTCTIEGLIYGNPSCDLPLEGREWSYIVERPSAVNGVCYPGNVENLEELR
SLFSSASSYQRIQIFPDSIWNVSYSGTSKACSDSFYRSMRWLTQKNNNYPVQDAQYTNNR
GKNILFMWGINHPPTDTTQTNLYTRTDTTTSVVTEDINRTFKPLIGPRPLVNGQQGRIDY
YWAVLKPGQTLRVRSNGNLIAPWYGHILLGESHGRILKTDLKSGNCVVQCQTERGGLNTT
LPFHNVSKYAFGNCPKYIGVKSLKLAVGLRNVPARSSRGLFGAIAGFIEGGWSGLVAGWY
GFQHSNDQGTGMAADRDSTQKAIDKITSKVNNIVDKMNKQYEIIDHEFSEIETRLNMIND
KIDDQIQDIWAYNAELLVLLENQKTLDEHDANVNNLYNKVKRALGSNAVEDGKGCFDLYH
KCDNQCMETIRNGTYNRRKYQEESRLERQKIEGVKLESEGTYKILTIYSTVASSLVIAMG
FAAFLFWAMSNGSCRCNICI
>gi|327420621|gb|AEA76384.1| hemagglutinin [Influenza A virus (A/chicken/Guangdong/QZL/2011(H9N2))]
MEVVSLITILLVITGSNADKICIGYQSTNSTETVDTLTENNVPVTHAKELLHTEHNGMLC
ATNLGRPLILDTCTIEGLIYGNPSCDLPLEGREWSYIVERPSAVNGVCYPGNVENLEELR
SLFSSASSYQRIQIFPDSIWNVSYSGTSKACSDSFYRSMRWLTQKNNNYPVQDAQYTNNR
GKNILFMWGINHPPTDTTQTNLYTRTDTTTSVATEDINRTFKPLIGPRPLVNGLQGRIDY
YWAVLKPGQTLRVRSNGNLIAPWYGHILLGESHGRILKTDLKSGNCVVQCQTERGGLNTT
LPFHNVSKYAFGNCPKYIGVKSLKLAVGLRNVPARSSRGLFGAIAGFIEGGWSGLVAGWY
GFQHSNDQGTGMAADRDSTQKAIDKITSKVNNIVDKMNKQYEIIDHEFSEIETRLNMIND
KIDDQIQDIWAYNAELLVLLENQKTLDEHDANVNNLYNKVKRALGSNAVEDGKGCFDLYH
KCDNQCMETIRNGTYNRRKYQEESRLERQKIEGVKLESEGTYKILTIYSTVASSLVIAMG
FAAFLFWAMSNGSCRCNICI
>gi|327420619|gb|AEA76383.1| hemagglutinin [Influenza A virus (A/chicken/Guangdong/LHY/2011(H9N2))]
MEVVSLITILLVITGSNADKICIGYQSTNSTETVDTLTENNVPVTHAKELLHTEHNGMLC
ATNLGRPLILDTCTIEGLIYGNPSCDLPLEGREWSYIVERPSAVNGVCYPGNVENLEELR
SLFSSASSYQRIQIFPDSIWNVSYSGTSKACSDSFYRSMRWLTQKNNNYPVQDAQYTNNR
GKNILFMWGINHPPTDTAQTNLYTRTDTTTSVATEDINRTFKPLIGPRPLVNGLQGRIDY
YWAVLKPGQTLRVRSNGNLIAPWYGHILLGESHGRILKTDLKSGNCVVQCQTERGGLNTT
LPFHNVSKYAFGNCPKYIGVKSLKLAVGLRNVPARSSRGLFGAIAGFIEGGWSGLVAGWY
GFQHSNDQGTGMAADRDSTQKAIDKITSKVNNIVDKMNKQYDIIDHEFSEIETRLNMIND
KIDDQIQDIWAYNAELLVLLENQKTLDEHDANVNNLYNKVKRALGSNAVEDGKGCFDLYH
KCDNQCMETIRNGTYNRRKYQEESRLERQKIEGVKLESEGTYKILTIYSTVASSLVIAMG
FAAFLFWAMSNGSCRCNICI
>gi|327420617|gb|AEA76382.1| hemagglutinin [Influenza A virus (A/chicken/Guangdong/LSD/2011(H9N2))]
MEVVSLITILLVITGSNADKICIGYQSTNSTETVDTLTENNVPVTHAKELLHTEHNGMLC
ATNLGRPLILDTCTIEGLIYGNPSCDLPLEGREWSYIVERPSAVNGVCYPGNVENLEELR
SLFSSASSYQRIQIFPDSIWNVSYSGTSKACSDSFYRSMRWLTQKNNNYPVQDAQYTNNR
GKNILFMWGINHPPTDTTQTNLYTRTDTTTSVATEDINRTFKPLIGPRPLVNGLQGRIDY
YWAVLKPGQTLRVRSNGNLIAPWYGHILLGESHGRILKTDLKSGNCVVQCQTERGGLNTT
LPFHNVSKYAFGNCPKYIGVKSLKLAVGLRNVPARSSRGLFGAIAGFIEGGWSGLVAGWY
GFQHSNDQGTGMAADRDSTQKAIDKITSKVNNIVDKMNKQYEIIDHEFSEIETRLNMIND
KIDDQIQDIWAYNAELLVLLENQKTLDEHDANVNNLYNKVKRALGSNAVEDGKGCFDLYH
KCDNQCMETIRNGTYNRRKYQEESRLERQKIEGVKLDSEGTYKILTIYSTVASSLVIAMG
FAAFLFWAMSNGSCRCNICI
>gi|327420615|gb|AEA76381.1| hemagglutinin [Influenza A virus (A/chicken/Guangdong/SK/2011(H9N2))]
MEVVSLITILLVITGSNADKICIGYQSTNSTETVDTLTENNVPVTHAKELLHTEHNGMLC
ATNLGRPLILDTCTIEGLIYGNPSCDLPLEGREWSYIVERPSAVNGVCYPGNVENLEELR
SLFSSASSYQRIQIFPDSIWNVSYSGTSKACSDSFYRSMRWLTQKNNNYPVQAAQYTNNR
GKNILFMWGINHPPTDTAQTNLYTRTDTTTSVATEDINRTFKPLIGPRPLVNGQQGRIDY
YWAVLKPGQTLRVRSNGNLIAPWYGHILLGESHGRILKTDLKSGNCVVQCQTERGGLNTT
LPFHNVSKYAFGNCPKYIGVKSLKLAVGLRNVPARSSRGLFGAIAGFIEGGWSGLVAGWY
GFQHSNDQGTGMAADRDSTQKAIDKITSKVNNIVDKMNKQYDIIDHEFSEIETRLNMIND
KIDDQIQDIWAYNAELLVLLENQKTLDEHDANVNNLYNKVKRALGSNAVEDGKGCFDLYH
KCDNQCMETIRNGTYNRRKYQEESRLERQKIEGVKLESEGTYKILTIYSTVASSLVIAMG
FAAFLFWAMSNGSCRCNICI
>gi|327420609|gb|AEA76378.1| hemagglutinin [Influenza A virus (A/chicken/Guangdong/ZDR/2010(H9N2))]
MEVVSLITILLVITGSNADKICIGYQSTNSTETVDTLTENNVPVTNAKELLHTEHNGMLC
ATNLGRPLILDTCTIEGLIYGNPSCDLPLEGREWSYIVERPSAVNGVCYPGNVENLEELR
SLFSSASSYQRIQIFPDSIWNVSYSGTSKACSDSFYRSMRWLTQKNNNYPVQDAQYTNNR
GKNILFMWGINHPPTDTAQTNLYTRTDTTTSVATEDINRTFKPLIGPRPLVNGLQGRIDY
YWAVLKPGQTLRVRSNGNLIAPWYGHILLGESHGRILKTDLKSGNCVVQCQTERGGLNTT
LPFHNVSKYAFGNCPKYIGVKSLKLAVGLRNVPARSSRGLFGAIAGFIEGGWSGLVAGWY
GFQHSNDQGTGMAADRDSTQKAIDKITSKVNNIVDKMNKQYEIIDHEFSEIETRLNMIND
KIDDQIQDIWAYNAELLVLLENQKTLDEHDANVNNLYNKVKRALGSNAMEDGKGCFDLYH
KCDNQCMETIRNGTYNRRKYQEESRLERQKIEGVKLESEGTYKILTIYSTVASSLVIAMG
FAAFLVWAMSNGSCRCNICI
>gi|327420607|gb|AEA76377.1| hemagglutinin [Influenza A virus (A/chicken/Guangdong/LWQ/2010(H9N2))]
MEVVSLITILLLITGSNADKICIGYQSTNSTETVDTLTENNVPVTHAKELLHTEHNGMLC
ATNLGRPLILDTCTIEGLIYGNPSCDLPLEGREWSYIVERPSAVNGVCYPGNVENLEELR
SLFSSASSYQRIQIFPDSIWNVSYSGTSKACSDSFYRSMRWLTQKNNNYPVQDAQYTNNR
GKNILFMWGINHPPTDTAQTNLYTRTDTTTSVATEDINRTFKPLIGPRPLVNGLQGRIDY
YWAVLKPGQTLRVRSNGNLIAPWYGHILLGESHGRILKTDLKSGNCVVQCQTERGGLNTT
LPFHNVSKYAFGNCPKYIGVKSLKLAVGLRNVPARSSRGLFGAIAGFIEGGWSGLVAGWY
GFQHSNDQGTGMAADRDSTQKAIDKITSKVNNIVDKMNKQYEIIDHEFSEIETRLNMIND
KIDDQIQDIWAYNAELLVLLENQKTLDEHDANVNNLYNKVKRALGSNAVEDGKGCFDLYH
KCDNQCMETIRNGTYNRRKYQEESRIERQKIEGVKLESEGTYKILTIYSTVASSLVIAMG
FAAFLFWAMSNGSCRCNICI
>gi|327420585|gb|AEA76366.1| hemagglutinin [Influenza A virus (A/chicken/Guangdong/Q6/2010(H9N2))]
MEVVSLITMLLVATAINADKICIGYQSTNSTETVDTLTENNVPVTHAKELLHTEHNGMLC
ATNLGHPLVLDTCTIEGLIYGNPSCDPPLGGREWSYIVERPSAVNGLCYPGNIENLEELR
SLFSSASSYQRIQIFPDTIWNVSYSGTSKACSDSFYRNMRWLTQKNNDYPIQDAQYTNNR
EKNILFIWGINHPPTDTVQTNLYTRTDTTTSVATEDINRTFKPLIGPRPLVNGLQGRIDY
YWSVLKPGQTLRIRSNGNLIAPWYGHILSGESHGRILKTDLKRGSCTVQCQTEKGGLNTT
LLFQNVSKYAFGNCSKYVGVKSLKLAVGLRNVPSRSSRGLFGAIAGFIEGGWSGLVAGWY
GFQHSNDQGVGMAADRDSTQKAIDKITSKVNNIVDKMNKQYEIIDHEFSEVETRLNMINN
KIDDQIQDIWAYNAELLVLLENQKTLDEHDANVNNLYNKVKRALGSNAVEDGKGCFELYH
KCDDQCMETIRNGTYNRRRYQEESKLERQKIEGVKLESEGTYKILTIYSTVASSLVIAIG
FAAFLFWAMSNGSCRCNICI
>gi|327420575|gb|AEA76361.1| hemagglutinin [Influenza A virus (A/chicken/Guangdong/U4/2010(H9N2))]
MEVVSLITILLVITGSNADKICIGYQSTNSTETVDTLTENNVPVTHAKELLHTEHNGMLC
ATNLGRPLILDTCTIEGLIYGNPSCDLPLEGREWSYIVERPSAVNGVCYPGNVENLEELR
SLFSSASSYQRIQIFPDSIWNVSYSGTSKACSDSFYRSMRWLTQKNNNYPVQDAQYTNNR
GKNILFMWGINHPPTDTAQTNLYTRTDTTTSVATEDINRTFKPLIGPRPLVNGLQGRIDY
YWAVLKPGQTLRVRSNGNLIAPWYGHILLGESHGRILKTDLKSGNCVVQCQTERGGLNTT
LPFHNVSKYAFGNCPKYIGVKSLKLAVGLRNVPARSSRGLFGAIAGFIEGGWSGLVAGWY
GFQHSNDQGTGMAADRDSTQKAIDKITSKVNNIVDKMNKQYEIIDHEFSEIETRLNMINN
KIDDQIQDIWAYNAELLVLLENQKTLDEHDANVNNLYNKVKRALGSNAVEDGKGCFDLYH
KCDNQCMETIRNGTYNRRKYQEESRLERQKIEGVKLESEGTYKILTIYSTVASSLVIAMG
FAAFLFWAMSNGSCRCNICI
>gi|327420573|gb|AEA76360.1| hemagglutinin [Influenza A virus (A/chicken/Guangdong/U5/2010(H9N2))]
MEVVSLITILLVITGSNADKICIGYQSTNSTETVDTLTENNVPVTHAKELLHTEHNGMLC
ATNLGRPLILDTCTIEGLIYGNPSCDLPLEGREWSYIVERPSAVNGVCYPGNVENLEELR
SLFSSASSYQRIQIFPDSIWNVSYSGTSKACSDSFYRSMRWLTQKNNNYPVQDAQYTNNR
GKNILFMWGINHPPTDTAQTNLYTRTDTTTSVATEDINRTFKPLIGPRPLVNGQQGRIDY
YWAVLKPGQTLRVRSNGNLIAPWYGHILLGESHGRILKTDLKSGNCVVQCQTERGGLNTT
LPFHNVSKYAFGNCPKYIGVKSLKLAVGLRNVPARSSRGLFGAIAGFIEGGWSGLVAGWY
GFQHSNDQGTGMAADRDSTQKAIDKITSKVNNIVDKMNKQYEIIDHEFSEIETRLNMIND
KIDDQIQDIWAYNAELLVLLENQKTLDEHDANVNNLYNKVKRALGSNAVEDGKGCFDLYH
KCDNQCMETIRNGTYNRRKYQEESRLERQKIEGVKLESEGTYKILTIYSTVASSLVIAMG
FAAFLFWAMSNGSCRCNICI
>gi|33317959|gb|AAQ04853.1|AF508564_1 hemagglutinin [Influenza A virus (A/Chicken/Guangdong/11/97(H9N2))]
MEAVSLITILLVVTASNADKICIGYQSTNSTETVDTLTENNVPVTHAKELLHTEHNGMLC
ATNLGHPLILDTCTIEGLIYGNPSCDLLLGGGEWSYIVERPSAVNGMCYPGNVENLEELR
SLFSSASSYQRIQIFPDTIWNVSYSGTSKACSDSFYRSMRWLTQKDNAYPIQDAQYTNNR
GKSILFMWGINHPPTDTVQTNLYTRTDTTTSVTTEDINRTFKPVIGPRPLVNGQQGRIDY
YWSVLKPGQTLRVRSNGNLIAPWYGHILSGESHGRILKTDLNSGNCVVQCQTERGGLNTT
LPFHNVSKYAFGNCPKYVGVKSLKLAVGLRNVPARSSRGLFGAIAGFIEGGWSGLVAGWY
GFQHSNDQGVGMAADRDSTQKAIDKITSKVNNIVDKMNKQYEIIDHEFSEVETRLNMINN
KIDDQIQDIWAYNAELLVLLENQKTLDEHDANVNNLYNKVKRALGSNAMEDGKGCFELYH
KCDDQCMETIRNGTYNRRKYKEESRLERQKIEGVKLESEGTYKILTIYSTVASSLVIAMG
FAAFLFWA
>gi|33317957|gb|AAQ04852.1|AF508563_1 hemagglutinin [Influenza A virus (A/Chicken/Guangdong/10/00(H9N2))]
METVLLITILLVVTVSNADKICIGYQSTNSTETVDTLTENNVPVTHAKELLHTEHNGMLC
ATNLGHPLILDTCTIEGLIYGNPSCDLLLGGREWSYIVERPSAVNGLCYPGNVENLEELR
SLFSSASSYQRIQIFPDTIWNVSYSGTSKACSDSFYRNMRWLTQKNNAYPIQDAQYTNNR
GKNILFMWGINHPPTDTTQTNLYTRTDTTTSVATEDINRTFKPLIGPRPLVNGQQGRIDY
YWSVLKPGQTLRVRSNGNLIAPLYGHILSGESHGRILKTDLKSGNCAVQCQTERGGLNTT
LPFQNVSKYAFGNCPKYVGVKSLKLAVGLRNVPARSSRGLFGAIAGFIEGGWSGLVAGWY
GFQHSNDQGVGMAADRDSTQKAIDKITSKVNNIVDKMNKQYEIIDHEFSEVETRINMINN
KIDDQIQDIWAYNAELLVLLENQKTLDEHDANVNNLYNKVKRALGSNAVEDGKGCFELYH
KCDDQCMETIRNGTYNRRKYKEESRLERQKIEGVKLESEGTYKILTIYSTVASSLVIAMG
FAAFL
>gi|66733497|gb|AAY52495.1| hemagglutinin [Influenza A virus (A/chicken/Guangdong/21/02(H9N2))]
METVSLITILLVVTVSNADKICIGYQSTNSTETVDTLTENNVPVTHAKELLHTEHNGMLC
ATNLGHPLILDTCTIEGLIYGNPSCDLLLGGREWSYIVERPSAVNGLCYPGNVENLEELR
SLFSSASSYQRIQIFPDTIWNVSYSGTSKACSDSFYRSMRWLTQKNNAYPIQDAQYTNNR
GKNILFMWGINHPPTDTVQTNLYTRTDTATSVATEDINRTFKPLIGPRPLVNGQQGRIDY
YWSVLKPGQTLRVRSNGNLIAPWYGHILSGESHGRILKTDLKSGNCAVQCQTEKGGLNTT
LPFQNVSKYAFGNCPKYVGVKSLKLAVGLRNVPARSSRGLFGAIAGFIEGGWSGLVAGWY
GFQHSNDQGVGMAADRDSTQKAIDKITSKVNNIVDKMNKQYEIIDHEFSEVETRLNMINN
KIDDQIQDIWAYNAELLVLLENQKTLDEHDANVNNLYNKVKRALGSNAVEDGKGCFELYH
KCDDQCMETIRNGTYNRRKYKEESKLERQKIEGVKLESEGTYKILTIYSTVASSLVIAMG
FAAFLFWAMSNGSCRCNICI
>gi|206812650|gb|ACI22603.1| hemagglutinin [Influenza A virus (A/chicken/Guangdong/02/2007(H9N2))]
METVSIITMLLVVTVSNADKICIGYQSTNSTETVDTLTENNVPVTHAKELLHTEHNGMLC
ATTLGNPLILDTCTIEGLIYGNPSCDLLLGGREWSYIVERPSAVNGLCYPGNVENLEELR
SLFSSASSYQRIQIFPDTIWNVSYSGTSKACSDSFYRSMRWLTQKNNAYPIQDAQYTNNR
EKNILFMWGINHPPTDTVQTNLYTRTDTTTSVATEEINRTFKPLIGPRPLVNGLQGRIDY
YWSVLKPGQTLRIRSNGNLIAPWYGHILSGESHGRILKTDLKRGSCTVQCQTEKGGLNTT
LPFQNVSKYAFGNCSKYVGVKSLKLAVGLRSVPSRSSRGLFGAIAGFIEGGWSGLVAGWY
GFQHSNDQGVGMAADKDSTQKAIDKITSKVNNIVDKMNKQYEIIDHEFSEVETRLNMINN
KIDDQIQDIWAYNAELLVLLENQKTLDEHDANVNNLYNKVKRALGSNAVEDGKGCFELYH
KCDDQCMETIRNGTYNRRKYQEESKLERQRIEGVKLESEGTYKILTIYSTVASSLVVAMG
FAAFLFWAMSNGSCRCNICI
>gi|194718568|gb|ACF93488.1| hemagglutinin [Influenza A virus (A/duck/Guangdong/GZ01/2001(H9N2))]
MEVVSLITILLVVTVSNADKICIGYQSTNSTETVDTLTENNVPVTHAKELLHTEHNGMLC
ATNLGHPLILDTCTIEGLIYGNPSCDLLLGGREWSYIVERPSAVNGLCYPGNVENLEELR
ALFSSASSYQRIQIFPDTIWNVSYSGTSKACSDSFYRSMRWLTQKNNAYPVQDAQYTNNR
GKNILFMWGINHPPTDTAQTNLYTRTDTTTSVATEDINRTFKPLIGPRPLVNGQQGRIDY
YWSVLKPGQTLRVRSNGNLIAPWYGHILSGESHGRILKTDLNSGNCVVQCQTERGGLNTT
LPFHNVSKYAFGNCPKYVGVKSLKLAVGLRNVPARSSRGLFGAIAGFIEGGWSGLVAGWY
GFQHSNDQGVGMAADRDSTQKAIDKITSKVNNIVDKMNKQYEIIDHEFSEVETRLNMINN
KIDDQIQDIWAYNAELLVLLENQKTLDEHDANVNNLYNKVKRALGSNAVEDGKGCFELYH
KCDDQCMETIRNGTYNRRKYKEESRLERQRIEGVKLESEGTYKILTIYSTVASSLVIAMG
FAAFLFWAMSNGSCRCNICI
>gi|194718562|gb|ACF93485.1| hemagglutinin [Influenza A virus (A/chicken/Guangdong/GZ01/1998(H9N2))]
MEVVSLITILLVGTVSNADKICIGYQSTNSTETVDTLTENNVPVTHAKELLHTEHNGMLC
ATNLGHPLILDTCTIEGLIYGNPSCDILLGGREWSYIVERPSAVNGLCYPGNVENLEELR
SLFSSASSYQRIQIFPDTIWNVSYSGTSKACSDSFYRSMRWLTQKNNAYPIQDAQYTNNR
GKNILFMWGINHPPTDTVQTNLYTRTDTTTSVATEDINRTFKPLIGPRPLVNGLQGRIDY
YWSVLKPGQTLRVRSNGNLIAPWYGHILSGESHGRILKTDLNSGNCVVQCQTERGGLNTT
LPFHNVSKYAFGNCPKYIGVKSLKLAVGLRNVPARSSRGLFGAIAGFIEGGWSGLVAGWY
GFQHSNDQGVGMAADRDPTQKAIDKITSKVNNIVDKMNKQYEIIDHEFSEVETRLNMINN
KIDDQIQDIWAYNAELLVLLENQKTLDEHDANVNNLYNKVKRALGSNAVEDGKGCFELYH
ECDVQCMETIRNGTYSRRKYKEESRLERQKIEGVKLESEGTYKILTIYSTVASSLVIAMG
FAAFLFWAMSNGPCRCNICI
>gi|194718566|gb|ACF93487.1| hemagglutinin [Influenza A virus (A/chicken/Guangdong/GZ02/2008(H9N2))]
MEVVSLITILLVVTVSNADKICIGYQSTNSTETVDTLTENNVPVTHAKELLHTEHNGMLC
ATNLGHPLILDTCTIEGLIYGNPSCDLLLGGREWSYIVERPSAVNGLCYPGNVENLEELR
SLFSSASSYQRIQIFPDTIWNVSYSGTSKACSDSFYRNMRWLTQKDNTYPIQDAQYTNNR
GKNILFMWGINHPPTDTTQTNLYTRTDTTTSVATEDINRTFKPLIGPRPLVNGQQGRIDY
YWSVLKPGQTLRVRSNGNLIAPWYGHILSGESHGRILKTDLNSGNCVVQCQTERGGLNTT
LPFHNVSKYAFGNCPKYVGVKSLKLAVGLRNVPARSSRGLFGAIAGFIEGGWSGLVAGWY
GFQHSNDQGVGMAADRDSTQKAIDKITSKVNNIVDKMNKQYEIIDHEFSEVETRLNMISN
KIDDQIQDIWAYNAELLVLLENQKTLDEHDANVNNLYNKVKRALGSNAVEDGKGCFELYH
KCDDQCMETIRNGTYNRRKYKEESRLERQKIEGVKLESEGTYKILTIYSTVASSLVIAMG
FAAFLFWAMSNGSCRCNICI
>gi|194718564|gb|ACF93486.1| hemagglutinin [Influenza A virus (A/duck/Guangdong/GZ02/2007(H9N2))]
METISLLTILLVITVSNADKICIGYQSTNSTETVDTLTENNVPVTHAKELLHTEHNGMLC
ATNLGRPLILDTCTIEGLIYGNPSCDLLLGGREWSYIVERSSAVNGLCYPGNVENLEELR
SLFSSASSYQRIQIFPDTIWNVSYSGTSKACSDSFYRSMRWLTQKNNAYPVQDAQYTNNR
GRNILFMWGINHPSTDTAQTNLYTRTDTTTSVATEDINRTFKPLIGPRPLVNGLQGRIDY
YWAVLKPGQTLRVRSNGNLIAPWYGHILSGESHGRILKTDLNSGNCVVQCQTERGGLNTT
LPFHNVSKYAFGNCPKYVGVKSLKLAVGLRNVPARSSRGLFGAIAGFIEGGWSGLVAGWY
GFQHPNDQGTGMAADRDSTQKAIDKITSKVNNIVDKMNKQYEIIDLEFSEIETRPNMINN
KVDDQIQDIWAYNAELLVLLENQKTLDEHDANVNNLYNKVKRALGSNAVEDGKGCFELYH
KCDDQCMETIRNGTYNRRKYKEESRLERQKIEGVKLESEGTYKILTIYSTVASSLVIVMG
FAAFLFWAMSNGPCRRNICI
>gi|353251390|gb|AEQ73517.1| hemagglutinin, partial [Influenza A virus (A/chicken/Guangdong/H29/2010(H9N2))]
VSLITILLVVTVSNADKICIGYQSTNSTETVDTLTENNVPVTHAKELLHTEHNGMLCATG
LGHPLILDTCTIEGLIYGNPSCDILLGGREWSYIVERPSAVNGLCYPGNVENLEELRSLF
SSASSYQRIQIFPDTIWNVTYSGTSKACSDSFYRSMRWLTQKNNAYPIQDAQYTNNQEKN
ILFMWGINHPPTDTAQTNLYTRTDTTTSVATEEINRTFKPLIGPRPLVNGLQGRIDYYWS
VLKPGQTLRIRSNGNLIAPWYGHILSGESHGRILKTDLKRGSCTVQCQTEKGGLNTTLPF
QNVSKYAFGNCSKYIGIKSLKLAVGLRNVPSRSSRGLFGAIAGFIEGGWSGLVAGWYGFQ
HSNDQGVGMAADRDSTQKAIDKITSKVNNIVDKMNKQYEIIDHEFSEVEARLNMINNKID
DQIQDIWAYNAELLVLLENQKTLDEHDANVNNLYNKVKRALGSNAMEDGKGCFELYHKCD
NQCMETIRNGTYNRREYQEESKLERQKIEGIKLESEGTYKILTIYSTVASSLVIAMGFAA
FLFWAMSNGSCRCNICI
>gi|353251388|gb|AEQ73516.1| hemagglutinin, partial [Influenza A virus (A/chicken/Guangdong/H28/2010(H9N2))]
VSLITILLVVTVSNADKICIGYQSTNSTETVDTLTENNVPVTHAKELLHTEHNGMLCATG
LGHPLILDTCTIEGLIYGNPSCDILLGGREWSYIVERPSAVNGLCYPGNVENLEELRSLF
SSASSYQRIQIFPDTIWNVTYSGTSKACSDSFYRSMRWLTQKNNAYPIQDAQYTNNQEKN
ILFMWGINHPPTDTVQTNLYTRTDTTTSVATEEINRTFKPLIGPRPLVNGLQGRIDYYWS
VLKPGQTLRIRSNGNLIAPWYGHVLSGESHGRILKTDLKRGSCTVQCQTEKGGLNTTLPF
QNVSKYAFGNCSKYIGIKSLKLAVGLRNVPSRSSRGLFGAIAGFIEGGWSGLVAGWYGFQ
HSNDQGVGMAADRDSTQKAIDKITSKVNNIVDKMNKQYEIIDHEFSEVEARLNMINNKID
DQIQDIWAYNAELLVLLENQKTLDEHDANVNNLYNKVKRALGSNAMEDGKGCFELYHKCD
NQCMETIRNGTYNRRKYQEESKLERQKIEGIKLESEGTYKILTIYSTVASSLVIAMGFAA
FLFWAMSNGSCRCNICI
>gi|353251386|gb|AEQ73515.1| hemagglutinin, partial [Influenza A virus (A/chicken/Guangdong/H12/2010(H9N2))]
VSLITILLVVTVSNADKICIGYQSTNSTETVDTLTENNVPVTHAKELLHTEHNGMLCATG
LGHPLILDTCTIEGLIYGNPSCDILLGGREWSYIVERPSAVNGLCYPGNVENLEELRSLF
SSASSYQRIQIFPDTIWNVTYSGTSKACSDSFYRSMRWLTQKNNAYPIQDAQYTNNQEKN
ILFMWGINHPPTDTAQTNLYTRTDTTTSVATEEINRTFKPLIGPRPLVNGLQGRIDYYWS
VLKPGQTLRIRSNGNLIAPWYGHILSGESHGRILKTDLKRGSCTVQCQTEKGGLNTTLPF
QNVSKYAFGNCSKYIGIKSLKLAVGLRNVPSRSSRGLFGAIAGFIEGGWSGLVAGWYGFQ
HSNDQGVGMAADRDSTQKAIDKITSKVNNIVDKMNKQYEIIDHEFSEVEARLNMINNKID
DQIQDIWAYNAELLVLLENQKTLDEHDANVNNLYNKVKRALGSNAMEDGKGCFELYHKCD
NQCMETIRNGTYNRRKYQEESKLERQKIEGIKLESEGTYKILTIYSTVASSLVIAMGFAA
FLFWAMSNGSCRCNICI
>gi|353251384|gb|AEQ73514.1| hemagglutinin, partial [Influenza A virus (A/chicken/Guangdong/H11/2010(H9N2))]
VSLITILLVVTVSNADKICIGYQSTNSTETVDTLTENNVPVTHAKELLHTEHNGMLCATG
LGHPLILDTCTIEGLIYGNPSCDILLGGREWSYIVERPSAVNGLCYPGNVENLEELRSLF
SSASSYQRIQIFPDTIWNVTYSGTSKACSDSFYRSMRWLTQKNNAYPIQDAQYTNNQEKN
ILFMWGINHPPTDTTQTNLYTRTDTTTSVATEEINRTFKPLIGPRPLVNGLQGRIDYYWS
VLKPGQTLRIRSNGNLIAPWYGHILSGESHGRILKTDLKRGSCTVQCQTEKGGLNTTLPF
QNVSKYAFGNCSKYIGIKSLKLAVGLRNVPSRSSRGLFGAIAGFIEGGWSGLVAGWYGFQ
HSNDQGVGMAADRDSTQKAIDKITSKVNNIVDKMNKQYEIIDHEFSEVEARLNMINNKID
DQIQDIWAYNAELLVLLENQKTLDEHDANVNNLYNKVKRALGSNAMEDGKGCFELYHKCD
NQCMETIRNGTYNRRKYQEESKLERQKIEGIKLESEGTYKILTIYSTVASSLVIAMGFAA
FLFWAMSNGSCRCNICI
>gi|353251382|gb|AEQ73513.1| hemagglutinin, partial [Influenza A virus (A/chicken/Guangdong/D9/2010(H9N2))]
VSLITILLVVTVSNADKICIGYQSTNSTETVDTLTENNVPVTHAKELLHTEHNGMLCATG
LGHPLILDTCTIEGLIYGNPSCDLLLGGREWSYIVERPSAVNGLCYPGNVENLEELRSLF
SSASSYQRIQIFPDTIWNVTYSGTSKACSDSFYRSMRWLTQKNNAYPIQDAQYTNNQEKN
ILFMWGINHPPTDTVQTNLYTRTDTTTSVATEEINRTFKPLIGPRPLVNGLQGRIDYYWS
VLKPGQTLRIRSNGNLIAPWYGHILSGESHGRILKTDLKRGSCTVQCQTEKGGLNTTLPF
QNVSKYAFGNCSKYIGIKSLKLAVGLRNVPSRSSRGLFGAIAGFIEGGWSGLVAGWYGFQ
HSNDQGVGMAADRDSTQKAIDKITSKVNNIVDKMNKQYEIIDHEFSEVEARLNMINNKID
DQIQDIWAYNAELLVLLENQKTLDEHDANVNNLYNKVKRALGSNAMEDGKGCFELYHKCD
NQCMETIRNGTYNRRKYQEESKLERQKIEGVKLESEGTYKILTIYSTVASSLVIAMGFAA
FLFWAMSNGSCRCNICI
>gi|353251380|gb|AEQ73512.1| hemagglutinin, partial [Influenza A virus (A/chicken/Guangdong/D8/2010(H9N2))]
VSLITILLVVTVSNADKICIGYQSTNSTETVDTLTENNVPVTHAKELLHTEHNGMLCATG
LGHPLILDTCTIEGLIYGNPSCDLLLGGREWSYIVERPSAVNGLCYPGNVENLEELRSLF
SSASSYQRIQIFPDTIWNVTYSGTSKACSDSFYRSMRWLTQKNNAYPIQDAQYTNNQEKN
ILFMWGINHPPTDTAQTNLYTRTDTTTSVATEEINRTFKPLIGPRPLVNGLQGRIDYYWS
VLKPGQTLRIRSNGNLIAPWYGHILSGESHGRILKTDLKRGSCTVQCQTEKGGLNTTLPF
QNVSKYAFGNCSKYIGIKSLKLAVGLRNVPSRSSRGLFGAIAGFIEGGWSGLVAGWYGFQ
HSNDQGVGMAADRDSTQKAIDKITSKVNNIVDKMNKQYEIIDHEFSEVEARLNMINNKID
DQIQDIWAYNAELLVLLENQKTLDEHDANVNNLYNKVKRALGSNAMEDGKGCFELYHKCD
NQCMETIRNGTYNRRKYQEESKLERQKIEGVKLESEGTYKILTIYSTVASSLVIAMGFAA
FLFWAMSNGSCRCNICI
>gi|353251378|gb|AEQ73511.1| hemagglutinin, partial [Influenza A virus (A/chicken/Guangdong/D7/2010(H9N2))]
VSLITILLVVTVSNADKICIGYQSTNSTETVDTLTENNVPVTHAKELLHTEHNGMLCATG
LGHPLILDTCTIEGLIYGNPSCDLLLGGREWSYIVERPSAVNGLCYPGNVENLEELRSLF
SSASSYQRIQIFPDTIWNVTYSGTSKACSDSFYRSMRWLTQKNNAYPIQDAQYTNNQEKN
ILFMWGINHPPTDTAQTNLYTRTDTTTSVATEEINRTFKPLIGPRPLVNGLQGRIDYYWS
VLKPGQTLRIRSNGNLIAPWYGHILSGESHGRILKTDLKRGSCTVQCQTEKGGLNTTLPF
QNVSKYAFGNCSKYIGIKSLKLAVGLRNVPSRSSRGLFGAIAGFIEGGWSGLVAGWYGFQ
HSNDQGVGMAADRDSTQKAIDKITSKVNNIVDKMNKQYEIIDHEFSEVEARLNMINNKID
DQIQDIWAYNAELLVLLENQKTLDEHDANVNNLYNKVKRALGSNAMEDGKGCFELYHKCD
NQCMETIRNGTYNRRKYQEESKLERQKIEGVKLESEGTYKILTIYSTVASSLVIAMGFAA
FLFWAMSNGSCRCNICI
>gi|353251376|gb|AEQ73510.1| hemagglutinin, partial [Influenza A virus (A/chicken/Guangdong/D4/2010(H9N2))]
VSLITILLVVTVSSADKICIGYQSTNSTETVDTLTENNVPVTHAKELLHTEHNGMLCATS
LGHPLILDTCTIEGLIYGNPSCDPLLGGREWSYIVERPSAVNGLCYPGNVENLEELRSLF
SSARSYQRIQIFPDTIWNVSYSGTSKACSDSFYRSMRWLTQKNNAYPIQDAQYTNNQEKN
ILFMWGINHPPTDTAQTNLYTRTDTTTSVATEEINRTFKPLIGPRPLVNGLQGRIDYYWS
VLKPGQTLRIRSNGNLIAPWYGHILSGESHGRILKTDLKRGSCTVQCQTEKGGLNTTLPF
QNVSKYAFGNCSKYIGIKSLKLAVGLRNVPSRSSRGLFGAIAGFIEGGWSGLVAGWYGFQ
HSNDQGVGMAADRDSTQKAIDKITSKVNNIVDKMNKQYEIIDHEFSVVETRLNMINNKID
DQIQDIWAYNAELLVLLENQKTLDEHDANVNNLYNKVKRALGSNAVEDGKGCFELYHKCD
DQCMETIRNGTYNRRKYQEESKLERQKIEGVKLESEGTYKILTIYSTVASSLVIALGFAA
FLFWAMSNGSCRCNICI
>gi|353251374|gb|AEQ73509.1| hemagglutinin, partial [Influenza A virus (A/chicken/Guangdong/D2/2010(H9N2))]
VSLITILLVVTVSSADKICIGYQSTNSTETVDTLTENNVPVTHAKELLHTEHNGMLCATS
LGHPLILDTCTIEGLIYGNPSCDPLLGGREWSYIVERPSAVNGLCYPGNVENLEELRSLF
SSARSYQRIQIFPDTIWNVSYSGTSKACSDSFYRSMRWLTQKNNAYPIQDAQYTNNQEKN
ILFMWGINHPPTDTAQTNLYTRTDTTTSVATEEINRTFKPLIGPRPLVNGLQGRIDYYWS
VLKPGQTLRIRSNGNLIAPWYGHILSGESHGRILKTDLKRGSCTVQCQTEKGGLNTTLPF
QNVSKYAFGNCSKYIGIKSLKLAVGLRNVPSRSSRGLFGAIAGFIEGGWSGLVAGWYGFQ
HSNDQGVGMAADRDSTQKAIDKITSKVNNIVDKMNKQYEIIDHEFSVVETRLNMINNKID
DQIQDIWAYNAELLVLLENQKTLDEHDANVNNLYNKVKRALGSNAMEDGKGCFELYHKCD
DQCMETIRNGTYNRRKYQEESKLERQKIEGVKLESEGTYKILTIYSTVASSLVIAMGFAA
FLFWAMSNGSCRCNICI
>gi|353251198|gb|AEQ73421.1| hemagglutinin [Influenza A virus (A/duck/Guangdong/G29/2010(H9N2))]
METVSLITILLVVTVSNADKICIGYQSTNSTETVDTLTENNVPVTHAKELLHTEHNGMLC
ATSLGHPLILDTCTIEGLIYGNPSCDLLLGGREWSYIVERPSAVNGLCYPGNVENLEELR
SLFSSARSYQRIQIFPDTIWNVSYSGTSKACSDSFYRSMRWLTQKNNAYPIQDAQYTNNQ
EKNILFMWGINHPPTDTAQTNLYTRTDTTTSVATEEINRTFKPLIGPRPLVNGLQGRIDY
YWSVLKPGQTLRIRSNGNLIAPWYGHILSGESHGRILKTDLKRGSCTVQCQTEKGGLNTT
LPFQNVSKYAFGNCSKYIGIKSLKLAVGLRNVPSRSSRGLFGAIAGFIEGGWSGLVAGWY
GFQHSNDQGVGMAADRESTQKAIDKITSKVNNIVDKMNKQYEIIDHEFSEVETRLNMINN
KIDDQIQDIWAYNAELLVLLENQKTLDEHDANVNNLYNKVKRALGSNAVEDGKGCFELYH
KCNDQCMETIRNGTYNRRKYQEESKLERQKIEGVKLESEGTYKILTIYSTVASSLVIAMG
FAAFLFWAMSNGSCRCNICI
>gi|353251196|gb|AEQ73420.1| hemagglutinin [Influenza A virus (A/duck/Guangdong/G24/2010(H9N2))]
METVSLITILLVVTVSNAHKICIGYQSTNSTETVDTLTENNVPVTHAKELLHTEHNGMLC
ATSLGHPLILDTCTIEGLIYGNPSCDLLLGGREWSYIVERPSAVNGLCYPGNVENLEELR
SLFSSARSYQRIQIFPDTIWNVSYSGTSKACSDSFYRSMRWLTQKNNAYPIQDAQYTNNQ
EKNILFMWGINHPPTDTAQTNLYTRTDTTTSVATEEINRTFKPLIGPRPLVNGLQGRIDY
YWSVLKPGQTLRIRSNGNLIAPWYGHILSGESHGRILKTDLKRGSCTVQCQTEKGGLNTT
LPFQNVSKYAFGNCSKYIGIKSLKLAVGLRNVPSRSSRGLFGAIAGFIEGGWSGLVAGWY
GFQHSNDQGVGMAADRESTQKAIDKITSKVNNIVDKMNKQYEIIDHEFSEVETRLNMINN
KIDDQIQDIWAYNAELLVLLENQKTLDEHDANVNNLYNKVKRALGSNAVEDGKGCFELYH
KCNDQCMETIRNGTYNRRKYQEESKLERQKIEGVKLESEGTYKILTIYSTVASSLVIAMG
FAAFLFWAMSNGSCRCNICI
>gi|353251194|gb|AEQ73419.1| hemagglutinin [Influenza A virus (A/duck/Guangdong/G23/2010(H9N2))]
METVSLITILLVVTVSNADKICIGYQSTNSTETVDTLTENNVPVTHAKELLHTEHNGMLC
ATSLGHPLILDTCTIEGLIYGNPSCDLLLGGREWSYIVERPSAVNGLCYPGNVENLEELR
SLFSSARSYQRIQIFPDTIWNVSYSGTSKACSDSFYRSMRWLTQKNNAYPIQDAQYTNNQ
EKNILFMWGINHPPTDTAQTNLYTRTDTTTSVATEEINRTFKPLIGPRPLVNGLQGRIDY
YWSVLKPGQTLRIRSNGNLIAPWYGHILSGESHGRILKTDLKRGSCTVQCQTEKGGLNTT
LPFQNVSKYAFGNCSKYIGIKSLKLAVGLRNVPSRSSRGLFGAIAGFIEGGWSGLVAGWY
GFQHSNDQGVGMAADRESTQKAIDKITSKVNNIVDKMNKQYEIIDHEFSEVETRLNMINN
KIDDQIQDIWAYNAELLVLLENQKTLDEHDANVNNLYNKVKRALGSNAVEDGKGCFELYH
KCNDQCMETIRNGTYNRRKYQEESKLERQKIEGVKLESEGTYKILTIYSTVASSLVIAMG
FAAFLFWAMSNGSCRCNICI
>gi|353251192|gb|AEQ73418.1| hemagglutinin [Influenza A virus (A/duck/Guangdong/G22/2010(H9N2))]
METVSLITILLVVTVSNADKICIGYQSTNSTETVDTLTENNVPVTHAKELLHTEHNGMLC
ATSLGHPLILDTCTIEGLIYGNPSCDLLLGGREWSYIVERPSAVNGLCYPGNVENLEELR
SLFSSARSYQRIQIFPDTIWNVSYSGTSKACSDSFYRSMRWLTQKNNAYPIQDAQYTNNQ
EKNILFMWGINHPPTDTAQTNLYTRTDTTTSVATEEINRTFKPLIGPRPLVNGLQGRIDY
YWSVLKPGQTLRIRSNGNLIAPWYGHILSGESHGRILKTDLKRGSCTVQCQTEKGGLNTT
LPFQNVSKYAFGNCSKYIGIKSLKLAVGLRNVPSRSSRGLFGAIAGFIEGGWSGLVAGWY
GFQHSNDQGVGMAADRESTQKAIDKITSKVNNIVDKMNKQYEIIDHEFSEVETRLNMINN
KIDDQIQDIWAYNAELLVLLENQKTLDEHDANVNNLYNKVKRALGSNAVEDGKGCFELYH
KCNDQCMETIRNGTYNRRKYQEESKLERQKIEGVKLESEGTYKILTIYSTVASSLVIAMG
FAAFLFWAMSNGSCRCNICI
>gi|353251190|gb|AEQ73417.1| hemagglutinin [Influenza A virus (A/duck/Guangdong/G21/2010(H9N2))]
METVSLITILLVVTVSNADKICIGYQSTNSTETVDTLTENNVPVTHAKELLHTEHNGMLC
ATSLGHPLILDTCTIEGLIYGNPSCDLLLGGREWSYIVERPSAVNGLCYPGNVENLEELR
SLFSSARSYQRIQIFPDTIWNVSYSGTSKACSDSFYRSMRWLTQKNNAYPIQDAQYTNNQ
EKNILFMWGINHPPTDTAQTNLYTRTDTTTSVATEEINRTFKPLIGPRPLVNGLQGRIDY
YWSVLKPGQTLRIRSNGNLIAPWYGHILSGESHGRILKTDLKRGSCTVQCQTEKGGLNTT
LPFQNVSKYAFGNCSKYIGIKSLKLAVGLRNVPSRSSRGLFGAIAGFIEGGWSGLVAGWY
GFQHSNDQGVGMAADRESTQKAIDKITSKVNNIVDKMNKQYEIIDHEFSEVETRLNMINN
KIDDQIQDIWAYNAELLVLLENQKTLDEHDANVNNLYNKVKRALGSNAVEDGKGCFELYH
KCNDQCMETIRNGTYNRRKYQEESKLERQKIEGVKLESEGTYKILTIYSTVASSLVIAMG
FAAFLFWAMSNGSCRCNICI
>gi|353251188|gb|AEQ73416.1| hemagglutinin [Influenza A virus (A/duck/Guangdong/G20/2010(H9N2))]
METVSLITILLVVTVSNADKICIGYQSTNSTETVDTLTENNVPVTHAKELLHTEHNGMLC
ATSLGHPLILDTCTIEGLIYGNPSCDLLLGGREWSYIVERPSAVNGLCYPGNVENLEELR
SLFSSARSYQRIQIFPDTIWNVSYSGTSKACSDSFYRSMRWLTQKNNAYPIQDAQYTNNQ
EKNILFMWGINHPPTDTAQTNLYTRTDTTTSVATEEINRTFKPLIGPRPLVNGLQGRIDY
YWSVLKPGQTLRIRSNGNLIAPWYGHILSGESHGRILKTDLKRGSCTVQCQTEKGGLNTT
LPFQNVSKYAFGNCSKYIGIKSLKLAVGLRNVPSRSSRGLFGAIAGFIEGGWSGLVAGWY
GFQHSNDQGVGMAADRESTQKAIDKITSKVNNIVDKMNKQYEIIDHEFSEVETRLNMINN
KIDDQIQDIWAYNAELLVLLENQKTLDEHDANVNNLYNKVKRALGSNAVEDGKGCFELYH
KCNDQCMETIRNGTYNRRKYQEESKLERQKIEGVKLESEGTYKILTIYSTVASSLVIAMG
FAAFLFWAMSNGSCRCNICI
>gi|353251186|gb|AEQ73415.1| hemagglutinin [Influenza A virus (A/duck/Guangdong/G19/2010(H9N2))]
METVSLITILLVVTVSNADKICIGYQSTNSTETVDTLTENNVPVTHAKELLHTEHNGMLC
ATSLGHPLILDTCTIEGLIYGNPSCDLLLGGREWSYIVERPSAVNGLCYPGNVENLEELR
SLFSSARSYQRIQIFPDTIWNVSYSGTSKACSDSFYRSMRWLTQKNNAYPIQDAQYTNNQ
EKNILFMWGINHPPTDTAQTNLYTRTDTTTSVATEEINRTFKPLIGPRPLVNGLQGRIDY
YWSVLKPGQTLRIRSNGNLIAPWYGHILSGESHGRILKTDLKRGSCTVQCQTEKGGLNTT
LPFQNVSKYAFGNCSKYIGIKSLKLAVGLRNVPSRSSRGLFGAIAGFIEGGWSGLVAGWY
GFQHSNDQGVGMAADRESTQKAIDKITSKVNNIVDKMNKQYEIIDHEFSEVETRLNMINN
KIDDQIQDIWAYNAELLVLLENQKTLDEHDANVNNLYNKVKRALGSNAVEDGKGCFELYH
KCNDQCMETIRNGTYNRRKYQEESKLERQKIEGVKLESEGTYKILTIYSTVASSLVIAMG
FAAFLFWAMSNGSCRCNICI
>gi|353251184|gb|AEQ73414.1| hemagglutinin [Influenza A virus (A/duck/Guangdong/G17/2010(H9N2))]
METVSLITILLVVTVSNADKICIGYQSTNSTETVDTLTENNVPVTHAKELLHTEHNGMLC
ATSLGHPLILDTCTIEGLIYGNPSCDLLLGGREWSYIVERPSAVNGLCYPGNVENLEELR
SLFSSARSYQRIQIFPDTIWNVSYSGTSKACSDSFYRSMRWLTQKNNAYPIQDAQYTNNQ
EKNILFMWGINHPPTDTAQTNLYTRTDTTTSVATEEINRTFKPLIGPRPLVNGLQGRIDY
YWSVLKPGQTLRIRSNGNLIAPWYGHILSGESHGRILKTDLKRGSCTVQCQTEKGGLNTT
LPFQNVSKYAFGNCSKYIGIKSLKLAVGLRNVPSRSSRGLFGAIAGFIEGGWSGLVAGWY
GFQHSNDQGVGMAADRESTQKAIDKITSKVNNIVDKMNKQYEIIDHEFSEVETRLNMINN
KIDDQIQDIWAYNAELLVLLENQKTLDEHDANVNNLYNKVKRALGSNAVEDGKGCFELYH
KCNDQCMETIRNGTYNRRKYQEESKLERQKIEGVKLESEGTYKILTIYSTVASSLVIAMG
FAAFLFWAMSNGSCRCNICI
>gi|353251090|gb|AEQ73367.1| hemagglutinin, partial [Influenza A virus (A/chicken/Guangdong/286/2011(H9N2))]
MEAATIITILLAITGSNADKICIGYQSTNSTETVDTLTENNVPVTHAKELLHTEHNGILC
ATNLGRPLILDTCTIEGLIYGNPSCDLPLEGREWSYIVERPSAVNGVCYPGNVENLEELR
SLFSSASSYQRIQIFPDSIWNVSYSGTSKACSDSFYRSMRWLTQKNNNYPVQDAQYTNNR
GKNILFMWGINHPPTDTAQTNLYTRTDTTTSVATEDINRTFKPLIGPRPLVNGLQGRIDY
YWAVLKPGQTLRIRSNGNLIAPWYGHILLGESHGRILKTDLKSGDCVVQCQTERGGLNTT
LPFHNVSKYAFGNCPKYIGVKSLKLAVGLRNVPARSSRGLFGAIAGFIEGGWSGLVAGWY
GFQHSNDQGTGMAADRDSTQKAIDKITSKVNNIVDKMNKQYEIIDHEFSEIETRLNMINN
KIDDQIQDIWAYNAELLVLLENQKTLDEHDANVNNLYNKVKRALGSNAVEDGKGCFDLYH
KCDNQCMETIRNGTYNRRKYQEESRLERQKIEGVKLESEGTYKILTIYSTVASSLVIAMG
FAAFLFWAMSNGSCRCNI
>gi|353251088|gb|AEQ73366.1| hemagglutinin, partial [Influenza A virus (A/chicken/Guangdong/265/2011(H9N2))]
MEVATLITILLVITGSNADKICIGYQSTNSTETVDTLTENNVPVTHAKELLHTEHNGMLC
ATNLGRPLILDTCTIEGLIYGNPSCDLSLEGREWSYIVERPSAVNGVCYPGKVENLEELR
SLFSSASSYQRIQIFPDSIWNVSYSGTSKACSDSFYRSMRWLTQKNNNYPVQDAQYTNNR
GKNILFMWGINHPPTDTAQTNLYTRTDTTTSVATEDINRTFKPLIGPRPLVNGLQGRIDY
YWAVLKPGQTLRVRSNGNLIAPWYGHILLGESHGRILKTDLKSGNCVVQCQTERGGLNTT
LPFHNVSKYAFGNCPKYIGVKSLKLAVGLRNVPARSSRGLFGAIAGFIEGGWSGLVAGWY
GFQHSNDQGTGMAADRDSTQKAIDKITSKVNNIVDKMNKQYEIIDHEFSEIETRLNMIND
KIDDQIQDIWAYNAELLVLLENQKTLDEHDANVNNLYNKVKRALGSNAMEDGKGCFNLYH
KCDNQCMETIRNGTYNRRKYQEESRLERQKIEGVKLESEGTYKILTIYSTVASSLVIAMG
FAAFLFWAMSNGSCRCNI
>gi|353251086|gb|AEQ73365.1| hemagglutinin, partial [Influenza A virus (A/chicken/Guangdong/283/2011(H9N2))]
MEAATIITILLAITGSNADKICIGYQSTNSTETVDTLTENNVPVTHAKELLHTEHNGILC
ATNLGRPLILDTCTIEGLIYGNPSCDLPLEGREWSYIVERPSAVNGVCYPGNVENLEELR
SLFSSASSYQRIQIFPDSIWNVSYSGTSKACSDSFYRSMRWLTQKNNNYPVQDAQYTNNR
GKNILFMWGINHPPTDTAQTNLYTRTDTTTSVATEDINRTFKPLIGPRPLVNGLQGRIDY
YWAVLKPGQTLRIRSNGNLIAPWYGHILLGESHGRILKTDLKSGDCVVQCQTERGGLNTT
LPFHNVSKYAFGNCPKYIGVKSLKLAVGLRNVPARSSRGLFGAIAGFIEGGWSGLVAGWY
GFQHSNDQGTGMAADRDSTQKAIDKITSKVNNIVDKMNKQYEIIDHEFSEIETRLNMINN
KIDDQIQDIWAYNAELLVLLENQKTLDEHDANVNNLYNKVKRALGSNAVEDGKGCFDLYH
KCDNQCMETIRNGTYNRRKYQEESRLERQKIEGVKLESEGTYKILTIYSTVASSLVIAMG
FAAFLFWAMSNGSCRCNI
>gi|351738376|gb|AEQ61270.1| hemagglutinin, partial [Influenza A virus (A/chicken/Guangdong/G2/2009(H9N2))]
LGHPLILDTCTIEGLIYGNPSCDLLLGGREWSYIVERPSAVNGLCYPGNVENLEELRSLF
SSASSYQRIQIFPDTIWNVTYSGTSKACSDSFYRSMRWLTQKNNAYPIQDAQYTNNQEKN
ILFMWGINHPPTDTAQTNLYTRTDTTTSVATEEINRTFKPLIGPRPLVNGLQGRIDYYWS
VLKPGQTLRIRSNGNLIAPWYGHILSGESHGRVLKTDLKRGSCTVQCQTEKGGLNTTLPF
QNVSKYAFGNCSKYIGIKSLKLAVGLRNVPSRSSRGLFGAIAGFIEGGWSGLVAGWYGFQ
HSNDQGVGMAADRDSTQKAIDKITSKVNSIVDKMNKQYEIIDHEFSEVETRLNMINNKID
DQIQDIWAYNAELLVLLENQKTLDEHDANVNNLYNKVKRALGSNAVEDGKGCFELYHKCD
NQCMETIRNGTYNRRKYQEESKLERQKIEGVKLESEGT
>gi|351738374|gb|AEQ61269.1| hemagglutinin, partial [Influenza A virus (A/chicken/Guangdong/V12/2009(H9N2))]
LGHPLILDTCTIEGLIYGNPSCDLLLGGREWSYIVERPSAVNGLCYPGNVENLEELRSLF
SSVSSYQRIQIFPDTIWNVSYSGTSKACSDSFYRSMRWLTQKNNAYPIQDAQYTNNREKN
ILFMWGINHPPTETAQTNLYTRTDTTTSVATEEINRTFKPLIGPRPLVNGLQGRIDYYWS
VLKPGQTLRIRSNGNLIAPWYGHILSGESHGRILKTDLKRGSCTVQCQTEKGGLNTTLPF
QNVSKYAFGNCSKYVGVKSLKLAVGLRNVPSKSSRGLFGAIAGFIEGGWSGLVAGWYGFQ
HSNDQGVGMAADRESTQKAIDKITSKVNNIVDKMNKQYEIIDHEFSEVENRLNMINNKID
DQIQDIWAYNAELLVLLENQKTLDEHDANVNNLYNKVKRALGSNAVEDGKGCFELYHRCD
DQCMETIRNGTYNRRKYQEESKLERPRIEGVKLESEGT
>gi|351738372|gb|AEQ61268.1| hemagglutinin, partial [Influenza A virus (A/chicken/Guangdong/J22/2009(H9N2))]
LGHPLILDTCTIEGLIYGNPSCDLLLGGREWSYIVERPSAVNGLCYPGNVENLEELRSLF
SSASSYQRIQIFPDTIWNVTYSGTSKACSDSFYRSMRWLTQKNNAYPIQDAQYTNNQEKN
ILFMWGINHPPTDTAQTNLYTRTDTTTSVATEEINRTFKPLIGPRPLVNGLQGRIDYYWS
VLKPGQTLRIRSNGNLIAPWYGHILSGESHGRILKTDLKRGSCTVQCQTEKGGLNTTLPF
QNVSKYAFGNCSKYIGIKSLKLAVGLRNVPSRSSRGLFGAIAGFIEGGWSGLVAGWYGFQ
HSNDQGVGMAADRDSTQKAINKITSKVNSIVDKMNKQYEIIDHEFSEVETRLNMINNKID
DQIQDIWAYNAELLVLLENQKTLDEHDANVNNLYNKVKRALGSNAMEDGKGCFELYHKCD
NQCMETIRNGTYNRRKYQEESKLERQKIEGVKLESEGT
>gi|351738370|gb|AEQ61267.1| hemagglutinin, partial [Influenza A virus (A/duck/Guangdong/A14/2009(H9N2))]
LGHPLILDTCTIEGLIYGNPSCDLLLGGREWSYIVERPSAVNGLCYPGNVENLEELRSLF
SSVSSYQRIQIFPDTIWNVSYSGTSKACSDSFYRSMRWLTQKNNAYPIQDAQYTNNREKN
ILFMWGINHPPTETAQTNLYTRTDTTTSVATEEINRTFKPLIGPRPLVNGLQGRIDYYWS
VLKPGQTLRIRSNGNLIAPWYGHILSGESHGRILKTDLKRGSCTVQCQTEKGGLNTTLPF
QNVSKYAFGNCSKYVGVKSLKLAVGLRNVPSKSSRGLFGAIAGFIEGGWSGLVAGWYGFQ
HSNDQGVGMAADRESTQKAIDKITSKVNNIVDKMNKQYEIIDHEFSEVENRLNMINNKID
DQIQDIWAYNAELLVLLENQKTLDEHDANVNNLYNKVKRALGSNAVEDGKGCFELYHRCD
DQCMETIRIGTYNRRKNQEESKLERQKIEGVKLESEGT
>gi|351738368|gb|AEQ61266.1| hemagglutinin, partial [Influenza A virus (A/chicken/Guangdong/P2/2009(H9N2))]
LGHPLILDTCTIEGLIYGNPSCDLLLGGREWSYIVERPSAINGLCYPGNVENLEELRSLF
SSASSYQRIQIFPDTIWNVSYSGTSKACSDSFYRSMRWLTQKNNAYPIQDAQYTNNQEKN
ILFMWGINHPPTDTAQTNLYTRTDTTTSVATEEINRTFKPLIGPRPLVNGLQGRIDYYWS
VLKPGQTLRIRSNGNLIAPWYGHILSGESHGRILKTDLKRGSCTVQCQTEKGGLNTTLPF
QNVSKYAFGNCSKYIGIKSLKLAVGLRNVPSKSSRGLFGAIAGFIEGGWSGLVAGWYGFQ
HSNDQGVGMAADRDSTQKAIDKITSKVNSIVDKMNKQYEIIDHEFSEVETRLNMINNKID
DQIQDIWAYNAELLVLLENQKTLDEHDANVNNLYNKVKRALGSNAVEDGKGCFELYHKCD
DQCMETIRNGTYNRRKYQEESKLERQKIEGVKLESEGT
>gi|351738360|gb|AEQ61262.1| hemagglutinin, partial [Influenza A virus (A/chicken/Guangdong/P20/2009(H9N2))]
LGHPLILDTCTIEGLIYGNPSCDLLLGGREWSYILERPSAVNGLCYPGNVENLEELRSLF
SSASSYQRIQIFPDTIWNVSYSGTSKACSDSFYRSMRWLTQKNNAYPIQDAQYTNNREKN
ILFMWGINHPPTETAQTNLYTRTDTTTSVATEEINRTFKPLIGPRPLVNGLQGRIDYYWS
VLKPGQTLRIRSNGNLIAPWYGHILSGESHGRILKTDLKRGSCTVQCQTEKGGLNTTLPF
QNVSKYAFGNCSKYVGVKSLKLAVGLRNVPSRSSRGLFGAIAGFIEGGWSGLVAGWYGFQ
HSNDQGVGMAADRESTQKAIDKITSKVNNIVDKMNKQYEIIDHEFSEVENRLNMINNKID
DQIQDIWAYNAELLVLLENQKTLDEHDANVNNLYNKVKRALGSNAVEDGKGCFELYHRCD
DQCMETIRNGTYNRRKYQEESKLERQRIEGVKLESEGT
>gi|351738358|gb|AEQ61261.1| hemagglutinin, partial [Influenza A virus (A/chicken/Guangdong/B7/2009(H9N2))]
LGHPLILDTCTIEGLIYGNPSCDLLLGGREWSYIVERPSAVNGLCYPGNVENLEELRSLF
SSASSYQRIQIFPDTIWNVSYSGTSKACSDSFYRSMRWLTQKNNAYPIQDAQYTNNREKN
ILFMWGINHPPTETAQTNLYTRTDTTTSVATEEINRTFKPLIGPRPLVNGLQGRIDYYWS
VLKPGQTLRIRSNGNLIAPWYGHILSGESHGRILKTDLKRGSCTVQCQTEKGGLNTTLPF
QNVSKYAFGNCSKYVGVKSLKLAVGLRNVPSKSSRGLFGAIAGFIEGGWSGLVAGWYGFQ
HSNDQGVGMAADRESTQKAIDKITSKVNNIVDKMNKQYEIIDHEFSEVENRLNMINNKID
DQIQDIWAYNAELLVLLENQKTLDEHDANVNNLYNKVKRALGSNAVEDGKGCFELYHRCD
DQCMETIRNGTYNRRKYQEESKLERQRIEGVKLESEGT
>gi|351738356|gb|AEQ61260.1| hemagglutinin, partial [Influenza A virus (A/duck/Guangdong/A70/2009(H9N2))]
LGHPLILDTCTIEGLIYGNPSCDLLLGGREWSYIVERPSAVNGLCYPGNVENLEELRSLF
SSVSSYQRIQIFPDTIWNVSYSGTSKACSDSFYRSMRWLTQKNNAYPIQDAQYTNNREKN
ILFMWGINHPPTETVQTNLYTRTDTTTSVATEEINRTFKPLIGPRPLVNGLQGRIDYYWS
VLKPGQTLRIRSNGNLIAPWYGHILSGESHGRILKTDLKRGSCTVQCQTEKGGLNTTLPF
QNVSKYAFGNCSKYVGVKSLKLAVGLRNVPSKSSRGLFGAIAGFIEGGWSGLVAGWYGFQ
HSNDQGVGMAADRESTQKAIDKITSKVNNIVDKMNKQYEIIDHEFSEVENRLNMINNKID
DQIQDIWAYNAELLVLLENQKTLDEHDANVNNLYNKVKRALGSNAVEDGKGCFELYHRCD
DQCMETIRNGTYNRRKYQEESKLERQRIEGVKLESEGT
>gi|351738354|gb|AEQ61259.1| hemagglutinin, partial [Influenza A virus (A/chicken/Guangdong/N4/2009(H9N2))]
LGHPLILDTCTIEGLIYGNPSCDLLLGGREWSYIVERPSAVNGLCYPGNVENLEELRSLF
SSVSSYQRIQIFPDTIWNVSYSGTSKACSDSFYRSMRWLTQKNNAYPIQDAQYTNNREKN
ILFMWGINHPPTETAQTNLYTRTDTTTSVATEEINRTFKPLIGPRPLVNGLQGRIDYYWS
VLKPGQTLRIRSNGNLIAPWYGHILSGESHGRILKTDLKRGSCTVQCQTEKGGLNTTLPF
QNVSKYAFGNCSKYVGVKSLKLAVGLRNVPSKSSRGLFGAIAGFIEGGWSGLVAGWYGFQ
HSNDQGVGMAADRESTQKAIDKITSKVNNIVDKMNKQYEIIDHEFSEVENRLNMINNKID
DQIQDIWAYNAELLVLLENQKTLDEHDANVNNLYNKVKRALGSNAVEDGKGCFELYHRCD
DQCMETIRNGTYNRRKYQEESKLERQRIEGVKLESEGT
>gi|351738352|gb|AEQ61258.1| hemagglutinin, partial [Influenza A virus (A/chicken/Guangdong/R14/2009(H9N2))]
LGHPLILDTCTIEGLIYGNPSCDLLLGGREWSYIVERPSAVNGLCYPGNVENLEELRSLF
SSVSSYQRIQIFPDTIWNVSYSGTSKACSDSFYRSMRWLTQKNNAYPIQDAQYTNNREKN
ILFMWGINHPPTETAQTNLYTRTDTTTSVATEEINRTFKPLIGPRPLVNGLQGRIDYYWS
VLKPGQTLRIRSNGNLIAPWYGHILSGESHGRILKTDLKRGSCTVQCQTEKGGLNTTLPF
QNVSKYAFGNCSKYVGVKSLKLAVGLRNVPSKSSRGLFGAIAGFIEGGWSGLVAGWYGFQ
HSNDQGVGMAADRESTQKAIDKITSKVNNIVDKMNKQYEIIDHEFSEVENRLNMINNKID
DQIQDIWAYNAELLVLLENQKTLDEHDANVNNLYNKVKRALGSNAVEDGKGCFELYHRCD
DQCMETIRNGTYNRRKYQEESKLERQRIEGVKLESEGT
>gi|351738350|gb|AEQ61257.1| hemagglutinin, partial [Influenza A virus (A/chicken/Guangdong/R12/2009(H9N2))]
LGHPLILDTCTIEGLIYGNPSCDLLLGGREWSYIVERPSAVNGLCYPGNVENLEELRSLF
SSVSSYQRIQIFPDTIWNVSYSGTSKACSDSFYRSMRWLTQKNNAYPIQDAQYTNNREKN
ILFMWGINHPPTETAQTNLYTRTDTTTSVATEEINRTFKPLIGPRPLVNGLQGRIDYYWS
VLKPGQTLRIRSNGNLIAPWYGHILSGESHGRILKTDLKRGSCTVQCQTEKGGLNTTLPF
QNVSKYAFGNCSKYVGVKSLKLAVGLRNVPSKSSRGLFGAIAGFIEGGWSGLVAGWYGFQ
HSNDQGVGMAADRESTQKAIDKITSKVNNIVDKMNKQYEIIDHEFSEVENRLNMINNKID
DQIQDIWAYNAELLVLLENQKTLDEHDANVNNLYNKVKRALGSNAVEDGKGCFELYHRCD
DQCMETIRNGTYNRRKYQEESKLERQRIEGVKLESEGT
>gi|351738348|gb|AEQ61256.1| hemagglutinin, partial [Influenza A virus (A/chicken/Guangdong/V13/2009(H9N2))]
LGHPLILDTCTIEGLIYGNPSCDLLLGGREWSYIVERPSAVNGLCYPGNVENLEELRSLF
SSVSSYQRIQIFPDTIWNVSYSGTSKACSDSFYRSMRWLTQKNNAYPIQDAQYTNNREKN
ILFMWGINHPPTETAQTNLYTRTDTTTSVATEEINRTFKPLIGPRPLVNGLQGRIDYYWS
VLKPGQTLRIRSNGNLIAPWYGHILSGESHGRILKTDLKRGSCTVQCQTEKGGLNTTLPF
QNVSKYAFGNCSKYVGVKSLKLAVGLRNVPSKSSRGLFGAIAGFIEGGWSGLVAGWYGFQ
HSNDQGVGMAADRESTQKAIDKITSKVNNIVDKMNKQYEIIDHEFSEVENRLNMINNKID
DQIQDIWAYNAELLVLLENQKTLDEHDANVNNLYNKVKRALGSNAVEDGKGCFELYHRCD
DQCMETIRNGTYNRRKYQEESKLERQRIEGVKLESEET
>gi|351738346|gb|AEQ61255.1| hemagglutinin, partial [Influenza A virus (A/chicken/Guangdong/S18/2009(H9N2))]
LGHPLILDTCTIEGLIYGNPSCDLLLGGREWSYIVERPSAVNGLCYPGNVENLEELRSLF
SSVSSYQRIQIFPDTIWNVSYSGTSKACSDSFYRSMRWLTQKNNAYPIQDAQYTNNREKN
ILFMWGINHPPTETAQTNLYTRTDTTTSVATEEINRTFKPLIGPRPLVNGLQGRIDYYWS
VLKPGQTLRIRSNGNLIAPWYGHILSGESHGRILKTDLKRGSCTVQCQTEKGGLNTTLPF
QNVSKYAFGNCSKYVGVKSLKLAVGLRNVPSKSSRGLFGAIAGFIEGGWSGLVAGWYGFQ
HSNDQGVGMAADRESTQKAIDKITSKVNNIVDKMNKQYEIIDHEFSEVENRLNMINNKID
DQIQDIWAYNAELLVLLENQKTLDEHDANVNNLYNKVKRALGSNAVEDGKGCFELYHRCD
DQCMETIRNGTYNRRKYQEESKLERQRIEGVKLESEGT
>gi|351738344|gb|AEQ61254.1| hemagglutinin, partial [Influenza A virus (A/chicken/Guangdong/V3/2009(H9N2))]
LGHPLILDTCTIEGLIYGNPSCDLLLGGREWSYIVERPSAVNGLCYPGNVENLEELRSLF
SSVSSYQRIQIFPDTIWNVSYSGTSKACSDSFYRSMRWLTQKNNAYPIQDAQYTNNREKN
ILFMWGINHPPTETAQTNLYTRTDTTTSVATEEINRTFKPLIGPRPLVNGLQGRIDYYWS
VLKPGQTLRIRSNGNLIAPWYGHILSGESHGRILKTDLKRGSCTVQCQTEKGGLNTTLPF
QNVSKYAFGNCSKYVGVKSLKLAVGLRNVPSKSSRGLFGAIAGFIEGGWSGLVAGWYGFQ
HSNDQGVGMAADRESTQKAIDKITSKVNNIVDKMNKQYEIIDHEFSEVENRLNMINNKID
DQIQDIWAYNAELLVLLENQKTLDEHDANVNNLYNKVKRALGSNAVEDGKGCFELYHRCD
DQCMETIRNGTYNRRKYQEESKLERQRIEGVKLESEGT
>gi|351738342|gb|AEQ61253.1| hemagglutinin, partial [Influenza A virus (A/chicken/Guangdong/R11/2009(H9N2))]
LGHPLILDTCTIEGLIYGNPSCDLLLGGREWSYIVERPSAVNGLCYPGNVENLEELRSLF
SSVSSYQRIQIFPDTIWNVSYSGTSKACSDSFYRSMRWLTQKNNAYPIQDAQYTNNREKN
ILFMWGINHPPTETAQTNLYTRTDTTTSVATEEINRTFKPLIGPRPLVNGLQGRIDYYWS
VLKPGQTLRIRSNGNLIAPWYGHILSGESHGRILKTDLKRGSCTVQCQTEKGGLNTTLPF
QNVSKYAFGNCSKYVGVKSLKLAVGLRNVPSKSSRGLFGAIAGFIEGGWSGLVAGWYGFQ
HSNDQGVGMAADRESTQKAIDKITSKVNNIVDKMNKQYEIIDHEFSEVENRLNMINNKID
DQIQDIWAYNAELLVLLENQKTLDEHDANVNNLYNKVKRALGSNAVEDGKGCFELYHRCD
DQCMETIRNGTYNRRKYQEESKLERQRIEGVKLESEGT
>gi|351738340|gb|AEQ61252.1| hemagglutinin, partial [Influenza A virus (A/chicken/Guangdong/R10/2009(H9N2))]
LGHPLILDTCTIEGLIYGNPSCDLLLGGREWSYIVERPSAVNGLCYPGNVENLEELRSLF
SSVSSYQRIQIFPDTIWNVSYSGTSKACSDSFYRSMRWLTQKNNAYPIQDAQYTNNREKN
ILFMWGINHPPTETAQTNLYTRTDTTTSVATEEINRTFKPLIGPRPLVNGLQGRIDYYWS
VLKPGQTLRIRSNGNLIAPWYGHILSGESHGRILKTDLKRGSCTVQCQTEKGGLNTTLPF
QNVSKYAFGNCSKYVGVKSLKLAVGLRNVPSKSSRGLFGAIAGFIEGGWSGLVAGWYGFQ
HSNDQGVGMAADRESTQKAIDKITSKVNNIVDKMNKQYEIIDHEFSEVENRLNMINNKID
DQIQDIWAYNAELLVLLENQKTLDEHDANVNNLYNKVKRALGSNAVEDGKGCFELYHRCD
DQCMETIRNGTYNRRKYQEESKLERQRIEGVKLESEGT
>gi|351738338|gb|AEQ61251.1| hemagglutinin, partial [Influenza A virus (A/chicken/Guangdong/R17/2009(H9N2))]
LGHPLILDTCTIEGLIYGNPSCDLLLEGREWSYIVERPSAVNGLCYPGNVENLEELRSLF
SSVSSYQRIQIFPDTIWNVSYSGTSKACSDSFYRSMRWLTQKNNAYPIQDAQYTNNREKN
ILFMWGINHPPTETAQTNLYTRTDTTTSVATEEINRTFKPLIGPRPLVNGLQGRIDYYWS
VLKPGQTLRIRSNGNLIAPWYGHILSGESHGRILKTDLKRGSCTVQCQTEKGGLNTTLPF
QNVSKYAFGNCSKYVGVKSLKLAVGLRNVPSKSSRGLFGAIAGFIEGGWSGLVAGWYGFQ
HSNDQGVGMAADRESTQKAIDKITSKVNNIVDKMNKQYEIIDHEFSEVENRLNMINNKID
DQIQDIWAYNAELLVLLENQKTLDEHDANVNNLYNKVKRALGSNAVEDGKGCFELYHRCD
DQCMETIRNGTYNRRKYQEESKLERQRIEGVKLESEGT
>gi|351738336|gb|AEQ61250.1| hemagglutinin, partial [Influenza A virus (A/chicken/Guangdong/V11/2009(H9N2))]
LGHPLILDTCTIEGLIYGNPSCDLLLGGREWSYIVERPSAVNGLCYPGNVENLEELRSLF
SSVSSYQRIQIFPDTIWNVSYSGTSKACSDSFYRSMRWLTQKNNAYPIQDAQYTNNREKN
ILFMWGINHPPTETAQTNLYTRTDTTTSVATEEINRTFKPLIGPRPLVNGLQGRIDYYWS
VLKPGQTLRIRSNGNLIAPWYGHILSGESHGRILKTDLKRGSCTVQCQTEKGGLNTTLPF
QNVSKYAFGNCSKYVGVKSLKLAVGLRNVPSKSSRGLFGAIAGFIEGGWSGLVAGWYGFQ
HSNDQGVGMAADRESTQKAIDKITSKVNNIVDKMNKQYEIIDHEFSEVENRLNMINNKID
DQIQDIWAYNAELLVLLENQKTLDEHDANVNNLYNKVKRALGSNAVEDGKGCFELYHRCD
DQCMETIRNGTYNRRKYQEESKLERQRIEGVKLESEGT
>gi|351738334|gb|AEQ61249.1| hemagglutinin, partial [Influenza A virus (A/chicken/Guangdong/Y12/2009(H9N2))]
LGHPLILDTCTIEGLIYGNPSCDLLLGGREWSYIVERPSAVNGLCYPGNVENLEELRSLF
SSVSSYQRIQIFPDTIWNVSYSGTSKACSDSFYRSMRWLTQKNNAYPIQDAQYTNNREKN
ILFMWGINHPPTETAQTNLYTRTDTTTSVATEEINRTFKPLIGPRPLVNGLQGRIDYYWS
VLKPGQTLRIRSNGNLIAPWYGHILSGESHGRILKTDLKRGSCTVQCQTEKGGLNTTLPF
QNVSKYAFGNCSKYVGVKSLKLAVGLRNVPSKSSRGLFGAIAGFIEGGWSGLVAGWYGFQ
HSNDQGVGMAADRESTQKAIDKITSKVNNIVDKMNKQYEIIDHEFSEVENRLNMINNKID
DQIQDIWAYNAELLVLLENQKTLDEHDANVNNLYNKVKRALGSNAVEDGKGCFELYHRCD
DQCMETIRNGTYNRRKYQEESKLERQRIEGVKLESEGT
>gi|351738332|gb|AEQ61248.1| hemagglutinin, partial [Influenza A virus (A/chicken/Guangdong/P11/2009(H9N2))]
LGHPLILDTCTIEGLIYGNPSCDLLLGGREWSYIVERPSAVNGLCYPGNVENLEELRSLF
SSVSSYQRIQIFPDTIWNVSYSGTSKACSDSFYRSMRWLTQKNNAYPIQDAQYTNNREKN
ILFMWGINHPPTETAQTNLYTRTDTTTSVATEEINRTFKPLIGPRPLVNGLQGRIDYYWS
VLKPGQTLRIRSNGNLIAPWYGHILSGESHGRILKTDLKRGSCTVQCQTEKGGLNTTLPF
QNVSKYAFGNCSKYVGVKSLKLAVGLRNVPSKSSRGLFGAIAGFIEGGWSGLVAGWYGFQ
HSNDQGVGMAADRESTQKAIDKITSKVNNIVDKMNKQYEIIDHEFSEVENRLNMINNKID
DQIQDIWAYNAELLVLLENQKTLDEHDANVNNLYNKVKRALGSNAVEDGKGCFELYHRCD
DQCMETIRNGTYNRRKYQEESKLERQRIEGVKLESEGT
>gi|351738330|gb|AEQ61247.1| hemagglutinin, partial [Influenza A virus (A/chicken/Guangdong/P27/2009(H9N2))]
LGHPLILDTCTIEGLIYGNPSCDLLLGGREWSYIVERPSAVNGLCYPGNVENLEELRSLF
SSVSSYQRIQIFPDTIWNVSYSGTSKACSDSFYRSMRWLTQKNNAYPIQDAQYTNNREKN
ILFMWGINHPPTETAQTNLYTRTDTTTSVATEEINRTFKPLIGPRPLVNGLQGRIDYYWS
VLKPGQTLRIRSNGNLIAPWYGHILSGESHGRILKTDLKRGSCTVQCQTEKGGLNTTLPF
QNVSKYAFGNCSKYVGVKSLKLAVGLRNVPSKSSRGLFGAIAGFIEGGWSGLVAGWYGFQ
HSNDQGVGMAADRESTQKAIDKITSKVNNIVDKMNKQYEIIDHEFSEVENRLNMINNKID
DQIQDIWAYNAELLVLLENQKTLDEHDANVNNLYNKVKRALGSNAVEDGKGCFELYHRCD
DQCMETIRNGTYNRRKYQEESKLERQRIEGVKLESEGT
>gi|351738328|gb|AEQ61246.1| hemagglutinin, partial [Influenza A virus (A/chicken/Guangdong/R23/2009(H9N2))]
LGHPLILDTCTIEGLIYGNPSCDLLLGGREWSYIVERPSAVNGLCYPGNVENLEELRSLF
SSVSSYQRIQIFPDTIWNVSYSGTSKACSDSFYRSMRWLTQKNNAYPIQDAQYTNNREKN
ILFMWGINHPPTETAQTNLYTRTDTTTSVATEEINRTFKPLIGPRPLVNGLQGRIDYYWS
VLKPGQTLRIRSNGNLIAPWYGHILSGESHGRILKTDLKRGSCTVQCQTEKGGLNTTLPF
QNVSKYAFGNCSKYVGVKSLKLAVGLRNVPSKSSRGLFGAIAGFIEGGWSGLVAGWYGFQ
HSNDQGVGMAADRESTQKAIDKITSKVNNIVDKMNKQYEIIDHEFSEVENRLNMINNKID
DQIQDIWAYNAELLVLLENQKTLDEHDANVNNLYNKVKRALGSNAVEDGKGCFELYHRCD
DQCMETIRNGTYNRRKYQEESKLERQRIEGVKLESEGT
>gi|351738326|gb|AEQ61245.1| hemagglutinin, partial [Influenza A virus (A/chicken/Guangdong/R24/2009(H9N2))]
LGHPLILDTCTIEGLIYGNPSCDLLLGGREWSYIVERPSAVNGLCYPGNVENLEELRSLF
SSVSSYQRIQIFPDTIWNVSYSGTSKACSDSFYRSMRWLTQKNNAYPIQDAQYTNNREKN
ILFMWGINHPPTETAQTNLYTRTDTTTSVATEEINRTFKPLIGPRPLVNGLQGRIDYYWS
VLKPGQTLRIRSNGNLIAPWYGHILSGESHGRILKTDLKRGSCTVQCQTEKGGLNTTLPF
QNVSKYAFGNCSKYVGVKSLKLAVGLRNVPSKSSRGLFGAIAGFIEGGWSGLVAGWYGFQ
HSNDQGVGMAADRESTQKAIDKITSKVNNIVDKMNKQYEIIDHEFSEVENRLNMINNKID
DQIQDIWAYNAELLVLLENQKTLDEHDANVNNLYNKVKRALGSNAVEDGKGCFELYHRCD
DQCMETIRNGTYNRRKYQEESKLERQRIEGVKLESEGT
>gi|351738324|gb|AEQ61244.1| hemagglutinin, partial [Influenza A virus (A/chicken/Guangdong/Y6/2009(H9N2))]
LGHPLILDTCTIEGLIYGNPSCDLLLGGREWSYIVERPSAVNGLCYPGNVENLEELRSLF
SSVSSYQRIQIFPDTIWNVSYSGTSKACSDSFYRSMRWLTQKNNAYPIQDAQYTNNREKN
ILFMWGINHPPTETAQTNLYTRTDTTTSVATEEINRTFKPLIGPRPLVNGLQGRIDYYWS
VLKPGQTLRIRSNGNLIAPWYGHILSGESHGRILKTDLKRGSCTVQCQTEKGGLNTTLPF
QNVSKYAFGNCSKYVGVKSLKLAVGLRNVPSKSSRGLFGAIAGFIEGGWSGLVAGWYGFQ
HSNDQGVGMAADRESTQKAIDKITSKVNNIVDKMNKQYEIIDHEFSEVENRLNMINNKID
DQIQDIWAYNAELLVLLENQKTLDEHDANVNNLYNKVKRALGSNAVEDGKGCFELYHRCD
DQCMETIRNGTYNRRKYQEESKLERQRIEGVKLESEGT
>gi|351738322|gb|AEQ61243.1| hemagglutinin, partial [Influenza A virus (A/chicken/Guangdong/V23/2009(H9N2))]
LGHPLILDTCTIEGLIYGNPSCDLLLGGREWSYIVERPSAVNGLCYPGNVENLEELRSLF
SSVSSYQRIQIFPDTIWNVSYSGTSKACSDSFYRSMRWLTQKNNAYPIQDAQYTNNREKN
ILFMWGINHPPTETAQTNLYTRTDTTTSVATEEINRTFKPLIGPRPLVNGLQGRIDYYWS
VLKPGQTLRIRSNGNLIAPWYGHILSGESHGRILKTDLKRGSCTVQCQTEKGGLNTTLPF
QNVSKYAFGNCSKYVGVKSLKLAVGLRNVPSKSSRGLFGAIAGFIEGGWSGLVAGWYGFQ
HSNDQGVGMAADRESTQKAIDKITSKVNNIVDKMNKQYEIIDHEFSEVENRLNMINNKID
DQIQDIWAYNAELLVLLENQKTLDEHDANVNNLYNKVKRALGSNAVEDGKGCFELYHRCD
DQCMETIRNGTYNRRKYQEESKLERQRIEGVKLESEGT
>gi|351738320|gb|AEQ61242.1| hemagglutinin, partial [Influenza A virus (A/duck/Guangdong/Q10/2009(H9N2))]
LGHPLILDTCTIEGLIYGNPSCDLLLGGREWSYIVERPSAVNGLCYPGNVENLEELRSLF
SSVSSYQRIQIFPDTIWNVSYSGTSKACSDSFYRSMRWLTQKNNAYPIQDAQYTNNREKN
ILFMWGINHPPTETAQTNLYTRTDTTTSVATEEINRTFKPLIGPRPLVNGLQGRIDYYWS
VLKPGQTLRIRSNGNLIAPWYGHILSGESHGRILKTDLKRGSCTVQCQTEKGGLNTTLPF
QNVSKYAFGNCSKYVGVKSLKLAVGLRNVPSKSSRGLFGAIAGFIEGGWSGLVAGWYGFQ
HSNDQGVGMAADRESTQKAIDKITSKVNNIVDKMNKQYEIIDHEFSEVENRLNMINNKID
DQIQDIWAYNAELLVLLENQKTLDEHDANVNNLYNKVKRALGSNAVEDGKGCFELYHRCD
DQCMETIRNGTYNRRKYQEESKLERQRIEGVKLESEGT
>gi|351738318|gb|AEQ61241.1| hemagglutinin, partial [Influenza A virus (A/chicken/Guangdong/B87/2009(H9N2))]
LGHPLILDTCTIEGLIYGNPSCDLLLGGREWSYIVERPSAVNGLCYPGNVENLEELRSLF
SSASSYQRIQIFPDTIWNVSYSGTSKACSDSFYRSMRWLTQKNNAYPIQDAQYTNNREKN
ILFMWGINHPPTETAQTNLYTRTDTTTSVATEEINRTFKPLIGPRPLVNGLQGRIDYYWS
VLKPGQTLRIRSNGNLIAPWYGHILSGESHGRILKTDLKRGSCTVQCQTEKGGLNTTLPF
QNVSKYAFGNCSKYVGVKSLKLAVGLRNVPSKSSRGLFGAIAGFIEGGWSGLVAGWYGFQ
HSNDQGVGMAADRDSTQKAIDKITSKVNNIVDKMNKQYEIIDHEFSEVENRLNMINNKID
DQIQDIWAYNAELLVLLENQKTLDEHDANVNNLYNKVKRALGSNAVEDGKGCFELYHRCD
DQCMETIRNGTYNRRKYQEESKLERQRIEGVKLESEGT
>gi|351738288|gb|AEQ61226.1| hemagglutinin, partial [Influenza A virus (A/chicken/Guangdong/B106/2009(H9N2))]
LGHPLILDTCTIEGLIYGNPSCDLLLGGREWSYIVERPSAVNGLCYPGNVENLEELRSLF
SSASSYQRIQIFPDTIWNVSYSGTSKACSDSFYRSMRWLTQKNNAYPIQDAQYTNNREKN
ILFMWGINHPPTETAQTNLYTRTDTTTSVATEEINRTFKPLIGPRPLVNGLQGRIDYYWS
VLKPGQTLRIRSNGNLIAPWYGHILSGESHGRILKTDLKRGSCTVQCQTEKGGLNTTLPF
QNVSKYAFGNCSKYVGVKSLKLAVGLRNVPSKSSRGLFGAIAGFIEGGWSGLVAGWYGFQ
HSNDQGVGMAADRDSTQKAIDKITSKVNNIVDKMNKQYEIIDHEFSEVENRLNMINNKID
DQIQDIWAYNAELLVLLENQKTLDEHDANVNNLYNKVKRALGSNAVEDGKGCFELYHRCD
DQCMETIRNGTYNRRKYQEESKLERQRIEGVKLESEGT
>gi|351738210|gb|AEQ61187.1| hemagglutinin, partial [Influenza A virus (A/chicken/Guangdong/R13/2009(H9N2))]
LGHPLILDTCTIEGLIYGNPSCDLLLGGREWSYIVERPSAVNGLCYPGNVENLEELRSLF
SSASSYQRIQIFPDTIWNVSYSGTSKACSDSFYRSMRWLTQKNNAYPIQDAQYTNNQEKN
ILFMWGINQPPTDTAQTNLYTRTDTTTSVATEEINRTFKPLIGPRPLVNGLQGRIDYYWS
VLKPGQTLRIRSNGNLIAPWYGHILSGESHGRILKTDLKRGSCTVQCQTEKGGLNTTLPF
QNVSKYAFGNCSKYVGVKSLKLAVGLRNVPSRSSRGLFGAIAGFIEGGWSGLVAGWYGFQ
HSNDQGVGMAADRYSTQKAIDKITSKVNNIVDKMNKQYEIIDHEFSEVETRLNMINNKID
DQIQDIWAYNAELLVLLENQKTLDEHDANVNNLYNKVKRALGSNAVEDGKGCFELYHKCD
DQCMETIRNGTYNRRRYQEESKLERQKIEGVKLESEGT
>gi|351738208|gb|AEQ61186.1| hemagglutinin, partial [Influenza A virus (A/chicken/Guangdong/Y18/2009(H9N2))]
LGHPLILDTCTIEGLIYGNPSCDLLLGGREWSYIVERPSAVNGLCYPGNVENLEELRSLF
SSASSYQRIQIFPDTIWNVSYSGTSKACSDSFYRSMRWLTQKNNAYPIQDAQYTNNQEKN
ILFMWGINHPPTDTAQTNLYTRTDTTTSVATEEINRTFKPLIGPRPLVNGLQGRIDYYWS
VLKPGQTLRIRSNGNLIAPWYGHILSGESHGRILKTDLKRGSCTVQCQTEKGGLNTTLPF
QNVSKYAFGNCSKYVGVKSLKLAVGLRNVPSRSSRGLFGAIAGFIEGGWSGLVAGWYGFQ
HSNDQGVGMAADRYSTQKAIDKITSKVNNIVDKMNKQYEIIDHEFSEVETRLNMINNKID
DQIQDIWAYNAELLVLLENQKTLDEHDANVNNLYNKVKRALGSNAVEDGKGCFELYHKCD
DQCMETIRNGTYNRRRYQEESKLERQKIEGVKLESEGT
>gi|351738206|gb|AEQ61185.1| hemagglutinin, partial [Influenza A virus (A/chicken/Guangdong/R21/2009(H9N2))]
LGHPLILDTCTIEGLIYGNPSCDLLLGGREWSYIVERPSAVNGLCYPGNVENLEELRSLF
SSASSYQRIQIFPDTIWNVTYNGTSKACSDSFYRSMRWLTQKNNAYPIQDAQYTNNQEKN
ILFMWGINHPPTDTAQTNLYTRTDTTTSVATEDINRTFKPLIGPRPLVNGLQGRIDYYWS
VLKPGQTLRIRSNGNLIAPWYGHILSGESHGRILKTDLKKGSCTVQCQTEKGGLNTSLPF
QNVSKYAFGNCSKYVGVKSLKLAVGLRNVPSRSSRGLFGAIAGFIEGGWSGLVAGWYGFQ
HSNDQGVGMAADRDSTQKAIDKITSKVNNIVDKMNKQYVIIAHEFSEVETRLNMINNKID
DQIQDIWAYNAELLVLLENQKTLDEHDANVNNLYNKVKRSLGFNAVEDGKGCFELYHKCD
DQCMETIRNGTYNRRRYQEESKLERQKIEGVKLESEGT
>gi|351738204|gb|AEQ61184.1| hemagglutinin, partial [Influenza A virus (A/chicken/Guangdong/K8/2009(H9N2))]
LGHPLILDTCTIEGLIYGNPSCDLLLGGREWSYIVERPSAVNGLCYPGNVENLEELRSLF
SSASSYQRIQIFPDTIWNVSYSGTSKACSDSFYRSMRWLTQKNNAYPIQDAQYTNNQEKN
ILFMWGINHPPTDTAQTNLYTRTDTTTSVATEDISRTFKPLIGPRPLVNGLQGRIDYYWS
VLKPGQTLRIRSNGNLIAPWYGHILSGESHGRILKTDLKKGSCTVQCQTEKGGLNTTLPF
QNVSKYAFGNCSKYVGVKSLKLAVGLRNVPSRSSRGLFGAIAGFIEGGWSGLVAGWYGFQ
HSNDQGVGMAADRDSTQKAIDKITSKVNNIVDKMNKQYEIIDHEFSEVETRLNMINNKID
DQIQDIWAYNAELLVLLENQKTLDEHDANVNNLYNKVKRSLGFNAVEDGKGCFELYHKCD
DQCMETIRNGTYNRRRYQEESKLERQKIEGVKLESEGT
>gi|351738202|gb|AEQ61183.1| hemagglutinin, partial [Influenza A virus (A/chicken/Guangdong/B16/2009(H9N2))]
LGHPLILDTCTIEGLIYGNPSCDLLLGGREWSYIVERPSAVNGLCYPGNVENLEELRSLF
SSASSYQRIQIFPDTIWNVSYSGTSKACSDSFYRSMRWLTQKNNAYPIQDAQYTNNQEKN
ILFMWGINHPPTDTAQTNLYTRTDTTTSVATEDISRTFKPLIGPRPLVNGLQGRIDYYWS
VLKPGQTLRIRSNGNLIAPWYGHILSGESHGRILKTDLKKGSCTVQCQTEKGGLNTTLPF
QNVSKYAFGNCSKYVGVKSLKLAVGLRNVPSRSSRGLFGAIAGFIEGGWSGLVAGWYGFQ
HSNDQGVGMAADRDSTQKAIDKITSKVNNIVDKMNKQYEIIDHEFSEVETRLNMINNKID
DQIQDIWAYNAELLVLLENQKTLDEHDANVNNLYNKVKRSLGSNAVEDGKGCFELYHKCD
DQCMETIRNGTYNRRRYQEESKLERQKIEGVKLESEGT
>gi|351738200|gb|AEQ61182.1| hemagglutinin, partial [Influenza A virus (A/duck/Guangdong/Q20/2009(H9N2))]
LGHPLILDTCTIEGLIYGNPSCDLLLGGREWSYIVERPSAVNGLCYPGNVENLEELRSLF
SSASSYQRIQIFPDTIWNVSYSGTSKACSDSFYRSMRWLTQKNNAYPIQDAQYTNNQEKN
ILFMWGINHPPTDTAQTNLYTRTDTTTSVATEDISRTFKPLIGPRPLVNGLQGRIDYYWS
VLKPGQTLRIRSNGNLIAPWYGHILSGESHGRILKTDLKKGSCTVQCQTEKGGLNTTLPF
QNVSKYAFGNCSKYVGVKSLKLAVGLRNVPSRSSRGLFGAIAGFIEGGWSGLVAGWYGFQ
HSNDQGVGMAADRDSTQKAIDKITSKVNNIVDKMNKQYEIIDHEFSEVETRLNMINNKID
DQIQDIWAYNAELLVLLENQKTLDEHDANVNNLYNKVKRSLGSNAVEDGKGCFELYHKCD
DQCMETIRNGTYNRRRYQEESKLERQKIEGVKLESEGT
>gi|351738198|gb|AEQ61181.1| hemagglutinin, partial [Influenza A virus (A/chicken/Guangdong/Y7/2009(H9N2))]
LGHPLILDTCTIEGLIYGNPSCDLLLGGREWSYIVERPSAVNGLCYPGNVENLEELRSLF
SSARSYQRIQIFPDTIWNVSYSGTSKACSDSFYRSMRWLTQKNNAYPIQDAQYTNNQEKN
ILFMWGINHPPTDTAQTNLYTRTDTTTSVATEEINRTFKPLIGPRPLVNGLQGRIDYYWS
VLKPGQTLRIRSNGNLIAPWYGHILSGESHGRILKTDLKRGSCTVQCQTEKGGLNTTLPF
QNVSKYAFGNCSKYIGIKSLKLAVGLRNVPSRSSRGLFGAIAGFIEGGWSGLVAGWYGFQ
HSNDQGVGMAADRESTQKAIDKITSKVNNIVDKMNKQYEIIDHEFSEVETRLNMINNKID
DQIQDIWAYNAELLVLLENQKTLDEHDANVNNLYNKVKRALGSNAVEDGKGCFELYHKCD
DQCMETIRNGTYNRRKYQEESKLERQKIEGVKLESEGT
>gi|351738196|gb|AEQ61180.1| hemagglutinin, partial [Influenza A virus (A/chicken/Guangdong/Y4/2009(H9N2))]
LGHPLILDTCTIEGLIYGNPSCDLLLGGREWSYIVERPSAVNGLCYPGNVENLEELRSLF
SSARSYQRIQIFPDTIWNVSYSGTSKACSDSFYRSMRWLTQKNNAYPIQDAQYTNNQEKN
ILFMWGINHPPTDTAQTNLYTRTDTTTSVATEEINRTFKPLIGPRPLVNGLQGRIDYYWS
VLKPGQTLRIRSNGNLIAPWYGHILSGESHGRILKTDLKRGSCTVQCQTEKGGLNTTLPF
QNVSKYAFGNCSKYIGIKSLKLAVGLRNVPSRSSRGLFGAIAGFIEGGWSGLVAGWYGFQ
HSNDQGVGMAADRESTQKAIDKITSKVNNIVDKMNKQYEIIDHEFSEVESRLNMINNKID
DQIQDIWAYNAELLVLLENQKTLDEHDANVNNLYNKVKRALGSNAVEDGKGCFELYHKCD
DQCMETIRNGTYNRRKYQEESKLERQKIEGVKLESEGT
>gi|351738194|gb|AEQ61179.1| hemagglutinin, partial [Influenza A virus (A/chicken/Guangdong/Y8/2009(H9N2))]
LGHPLILDTCTIEGLIYGNPSCDLLLGGREWSYIVERPSAVNGLCYPGNVENLEELRSLF
SSARSYQRIQIFPDTIWNVSYSGTSKACSDSFYRSMRWLTQKNNAYPIQDAQYTNNQEKN
ILFMWGINHPPTDTAQTNLYTRTDTTTSVATEEINRTFKPLIGPRPLVNGLQGRIDYYWS
VLKPGQTLRIRSNGNLIAPWYGHILSGESHGRILKTDLKRGSCTVQCQTEKGGLNTTLPF
QNVSKYAFGNCSKYIGIKSLKLAVGLRNVPSRSSRGLFGAIAGFIEGGWSGLVAGWYGFQ
HSNDQGVGMAADRESTQKAIDKITSKVNNIVDKMNKQYEIIDHEFSEVETRLNMINNKID
DQIQDIWAYNAELLVLLENQKTLDEHDANVNNLYNKVKRALGSNAVEDGKGCFELYHKCD
DQCMETIRNGTYNRRKYQEESKLERQKIEGVKLESEGT
>gi|351738192|gb|AEQ61178.1| hemagglutinin, partial [Influenza A virus (A/chicken/Guangdong/L24/2009(H9N2))]
LGHPLILDTCTIEGLIYGNPSCDLLLGGREWSYIVERPSAVNGLCYPGNVENLEELRSLF
SSARSYQRIQIFPDTIWNVSYSGTSKACSDSFYRSMRWLTQKNNAYPIQDAQYTNNQEKN
ILFMWGINHPPTDTAQTNLYTRTDTTTSVATEEINRTFKPLIGPRPLVNGLQGRIDYYWS
VLKPGQTLRIRSNGNLIAPWYGHILSGESHGRILKTDLKRGSCTVQCQTEKGGLNTTLPF
QNVSKYAFGNCSKYIGIKSLKLAVGLRNVPSRSSRGLFGAIAGFIEGGWSGLVAGWYGFQ
HSNDQGVGMAADRDSTQKAIDKITSKVNNIVDKMNKQYEIIDHEFSEVETRLNMINNKID
DQIQDIWAYNAELLVLLENQKTLDEHDANVNNLYNKVKRALGSNAVEDGKGCFELYHKCD
DQCMETIRNGTYNRRKYQEESKLERQKIEGVKLESEGT
>gi|351738190|gb|AEQ61177.1| hemagglutinin, partial [Influenza A virus (A/chicken/Guangdong/K22/2009(H9N2))]
LGHPLILDTCTIEGLIYGNPSCDLLLGGREWSYIVERPSAVNGLCYPGNVENLEELRSLF
SSARSYQRIQIFPDTIWNVSYSGTSKACSDSFYRSMRWLTQKNNAYPIQDAQYTNNQEKN
ILFMWGINHPPTDTAQTNLYTRTDTTTSVATEEINRTFKPLIGPRPLVNGLQGRIDYYWS
VLKPGQTLRIRSNGNLIAPWYGHILSGESHGRILKTDLKRGSCTVQCQTEKGGLNTTLPF
QNVSKYAFGNCSKYIGIKSLKLAVGLRNVPSRSSRGLFGAIAGFIEGGWSGLVAGWYGFQ
HSNDQGVGMAADRDSTQKAIDKITSKVNNIVDKMNKQYEIIDHEFSEVETRLNMINNKID
DQIQDIWAYNAELLVLLENQKTLDEHDANVNNLYNKVKRALGSNAVEDGKGCFELYHKCD
DQCMETIRNGTYNRRKYQEESKLERQKIEGVKLESEGT
>gi|351738188|gb|AEQ61176.1| hemagglutinin, partial [Influenza A virus (A/chicken/Guangdong/J2/2009(H9N2))]
LGHPLILDTCTIEGLIYGNPSCDLLLGGREWSYIVERPSAVNGLCYPGNVENLEELRSLF
SSARSYQRIQIFPDTIWNVSYSGTSKACSDSFYRSMRWLTQKNNAYPIQDAQYTNNQEKN
ILFMWGINHPPTDTAQTNLYTRTDTTTSVATEEINRTFKPLIGPRPLVNGLQGRIDYYWS
VLKPGQTLRIRSNGNLIAPWYGHILSGESHGRILKTDLKRGSCTVQCQTEKGGLNTTLPF
QNVSKYAFGNCSKYIGIKSLKLAVGLRNVPSRSSRGLFGAIAGFIEGGWSGLVAGWYGFQ
HSNDQGVGMAADRDSTQKAIDKITSKVNNIVDKMNKQYEIIDHEFSEVETRLNMINNKID
DQIQDIWAYNAELLVLLENQKTLDEHDANVNNLYNKVKRALGSNAVEDGKGCFELYHKCD
DQCMETIRNGTYNRRKYQEESKLERQKIEGVKLESEGT
>gi|351738186|gb|AEQ61175.1| hemagglutinin, partial [Influenza A virus (A/chicken/Guangdong/L4/2009(H9N2))]
LGHPLILDTCTIEGLIYGNPSCDLLLGGREWSYIVERPSAVNGLCYPGNVENLEELRSLF
SSARSYQRIQIFPDTIWNVSYSGTSKACSDSFYRSMRWLTQKNNAYPIQDAQYTNNQEKN
ILFMWGINHPPTDTAQTNLYTRTDTTTSVATEEINRTFKPLIGPRPLVNGLQGRIDYYWS
VLKPGQTLRIRSNGNLIAPWYGHILSGESHGRILKTDLKRGSCTVQCQTEKGGLNTTLPF
QNVSKYAFGNCSKYIGIKSLKLAVGLRNVPSRSSRGLFGAIAGFIEGGWSGLVAGWYGFQ
HSNDQGVGMAADRDSTQKAIDKITSKVNNIVDKMNKQYEIIDHEFSEVETRLNMINNKID
DQIQDIWAYNAELLVLLENQKTLDEHDANVNNLYNKVKRALGSNAVEDGKGCFELYHKCD
DQCMETIRNGTYNRRKYQEESKLERQKIEGVKLESEGT
>gi|351738184|gb|AEQ61174.1| hemagglutinin, partial [Influenza A virus (A/chicken/Guangdong/J3/2009(H9N2))]
LGHPLILDTCTIEGLIYGNPSCDLLLGGREWSYIVERPSAVNGLCYPGNVENLEELRSLF
SSARSYQRIQIFPDTIWNVSYSGTSKACSDSFYRSMRWLTQKNNAYPIQDAQYTNNQEKN
ILFMWGINHPPTDTAQTNLYTRTDTTTSVATEEINRTFKPLIGPRPLVNGLQGRIDYYWS
VLKPGQTLRIRSNGNLIAPWYGHILSGESHGRILKTDLKRGSCTVQCQTEKGGLNTTLPF
QNVSKYAFGNCSKYIGIKSLKLAVGLRNVPSRSSRGLFGAIAGFIEGGWSGLVAGWYGFQ
HSNDQGVGMAADRDSTQKAIDKITSKVNNIVDKMNKQYEIIDHEFSEVETRLNMINNKID
DQIQDIWAYNAELLVLLENQKTLDEHDANVNNLYNKVKRALGSNAVEDGKGCSELYHKCD
DQCMETIRNGTYNRRKYQEESKLERQKIEGVKLESEGT
>gi|351738182|gb|AEQ61173.1| hemagglutinin, partial [Influenza A virus (A/chicken/Guangdong/K23/2009(H9N2))]
LGHPLILDTCTIEGLIYGNPSCDLLLGGREWSYIVERPSAVNGLCYPGNVENLEELRSLF
SSARSYQRIQIFPDTIWNVSYSGTSKACSDSFYRSMRWLTQKNNAYPIQDAQYTNNQEKN
ILFMWGINHPPTDTAQTNLYTRTDTTTSVATEEINRTFKPLIGPRPLVNGLQGRIDYYWS
VLKPGQTLRIRSNGNLIAPWYGHILSGESHGRILKTDLKRGSCTVQCQTEKGGLNTTLPF
QNVSKYAFGNCSKYIGIKSLKLAVGLRNVPSRSSRGLFGAIAGFIEGGWSGLVAGWYGFQ
HSNDQGVGMAADRDSTQKAIDKITSKVNNIVDKMNKQYEIIDHEFSEVETRLNMINNKID
DQIQDIWAYNAELLVLLENQKTLDEHDANVNNLYNKVKRALGSNAVEDGKGCFELYHKCD
DLCRETIRNGTFNRRMYREESKLERQKIEGVKLESEGT
>gi|351738178|gb|AEQ61171.1| hemagglutinin, partial [Influenza A virus (A/chicken/Guangdong/J5/2009(H9N2))]
LGHPLILDTCTIEGLIYGNPSCDLLLGGREWSYIVERPSAVNGLCYPGNVENLEELRSLF
SSARSYQRIQIFPDTIWNVSYSGTSKACSDSFYRSMRWLTQKNNAYPIQDAQYTNNQEKN
ILFMWGINHPPTDTAQTNLYTRTDTTTSVATEEINRTFKPLIGPRPLVNGLQGRIDYYWS
VLKPGQTLRIRSNGNLIAPWYGHILSGESHGRILKTDLKRGSCTVQCQTEKGGLNTTLPF
QNVSKYAFGNCSKYIGIKSLKLAVGLRNVPSRSSRGLFGAIAGFIEGGWSGLVAGWYGFQ
HSNDQGVGMAADRDSTQKAIDKITSKVNNIVDKMNKQYEIIDHEFSEVETRLNMINNKID
DQIQDIWAYNAELLVLLENQKTLDEHDANVNNLYNKVKRALGSNAVEDGKGCFELYHKCD
DQCMETIRNGTYNRRKYQEESKLERQKIEGVKLESEGT
>gi|351738176|gb|AEQ61170.1| hemagglutinin, partial [Influenza A virus (A/chicken/Guangdong/J23/2009(H9N2))]
LGHPLILDTCTIEGLIYGNPSCDLLLEGREWSYIVERPSAVNGLCYPGNVENLEELRSLF
SSASSYQRIQIFPDTIWNVTYSGTSKACSDSFYRSMRWLTQKNNAYPIQDAQYTNNQEKN
ILFMWGINHPPTDTAQTNLYTRTDTTTSVATEEINRTFKPLIGPRPLVNGLQGRIDYYWS
VLKPGQTLRIRSNGNLIAPWYGHILSGESHGRILKTDLKRGSCTVQCQTEKGGLNTSLPF
QNVSKYAFGNCSKYVGIKSLKLAVGLRNVPSRSSRGLFGAIAGFIEGGWSGLVAGWYGFQ
HSNDQGVGMAADRDSTQKAINKITSKVNSIVDKMNKQYEIIDHEFSEVETRLNMINNKID
DQIQDIWAYNAELLVLLENQKTLDEHDANVNNLYNKVKRALGSNAMEDGKGCFELYHKCD
NQCMETIRNGTYNRRKYQEESKLERQKIEGVKLESEGT
>gi|351738174|gb|AEQ61169.1| hemagglutinin, partial [Influenza A virus (A/chicken/Guangdong/K19/2009(H9N2))]
LGHPLILDTCTIEGLIYGNPSCDLLLGGREWSYIVERPSAVNGLCYPGNVENLEELRSLF
SSASSYQRIQIFPDTIWNVTYSGTSKACSDSFYRSMRWLTQKNNAYPIQDAQYTNNQEKN
ILFMWGINHPPTDTAQTNLYTRTDTTTSVATEEINRTFKPLIGPRPLVNGLQGRIDYYWS
VLKPGQTLRIRSNGNLIAPWYGHILSGESHGRVLKTDLKRGSCTVQCQTEKGGLNTTLPF
QNVSKYAFGNCSKYIGIKSLKLAVGLRNVPSRSSRGLFGAIAGFIEGGWSGLVAGWYGFQ
HSNDQGVGMAADRDSTQKAIDKITSKVNSIVDKMNKQYEIIDHEFSEVETRLNMINNKID
DQIQDIWAYNAELLVLLENQKTLDEHDANVNNLYNKVKRALGSNAVEDGKGCFELYHKCD
NQCMETIRNGTYNRRKYQEESKLERQKIEGVKLESEGT
>gi|351738172|gb|AEQ61168.1| hemagglutinin, partial [Influenza A virus (A/chicken/Guangdong/K1/2009(H9N2))]
LGHPLILDTCTIEGLIYGNPSCDLLLGGREWSYIVERPSAVNGLCYPGNVENLEELRSLF
SSASSYQRIQIFPDTIWNVTYSGTSKACSDSFYRSMRWLTQKNNAYPIQDAQYTNNQEKN
ILFMWGINHPPTDTAQTNLYTRTDTTTSVATEEINRTFKPLIGPRPLVNGLQGRIDYYWS
VLKPGQTLRIRSNGNLIAPWYGHILSGESHGRVLKTDLKRGSCTVQCQTEKGGLNTTLPF
QNVSKYAFGNCSKYIGIKSLKLAVGLRNVPSRSSRGLFGAIAGFIEGGWSGLVAGWYGFQ
HSNDQGVGMAADRDSTQKAIDKITSKVNSIVDKMNKQYEIIDHEFSEVETRLNMINNKID
DQIQDIWAYNAELLVLLENQKTLDEHDANVNNLYNKVKRALGSNAVEDGKGCFELYHKCD
NQCMETIRNGTYNRRKYQEESKLERQKIEGVKLESEGT
>gi|351738170|gb|AEQ61167.1| hemagglutinin, partial [Influenza A virus (A/chicken/Guangdong/K2/2009(H9N2))]
LGHPLILDTCTIEGLIYGNPSCDLLLGGREWSYIVERPSAVNGLCYPGNVENLEELRSLF
SSASSYQRIQIFPDTIWNVTYSGTSKACSDSFYRSMRWLTQKNNAYPIQDAQYTNNQEKN
ILFMWGINHPPTDTAQTNLYTRTDTTTSVATEEINRTFKPLIGPRPLVNGLQGRIDYYWS
VLKPGQTLRIRSNGNLIAPWYGHILSGESHGRVLKTDLKRGSCTVQCQTEKGGLNTTLPF
QNVSKYAFGNCSKYIGIKSLKLAVGLRNVPSRSSRGLFGAIAGFIEGGWSGLVAGWYGFQ
HSNDQGVGMAADRDSTQKAIDKITSKVNSIVDKMNKQYEIIDHEFSEVETRLNMINNKID
DQIQDIWAYNAELLVLLENQKTLDEHDANVNNLYNKVKRALGSNAVEDGKGCFELYHKCD
NQCMETIRNGTYNRRKYQEESKLERQKIEGVKLESEGT
>gi|351738168|gb|AEQ61166.1| hemagglutinin, partial [Influenza A virus (A/chicken/Guangdong/J14/2009(H9N2))]
LGHPLILDTCTIEGLIYGNPSCDLLLGGREWSYIVERPSAVNGLCYPGNVENLEELRSLF
SSASSYQRIQIFPDTIWNVTYSGTSKACSDSFYRSMRWLTQKNNAYPIQDAQYTNNQEKN
ILFMWGINHPPTDTAQTNLYTRTDTTTSVATEEINRTFKPLIGPRPLVNGLQGRIDYYWS
VLKPGQTLRIRSNGNLIAPWYGHILSGESHGRVLKTDLKRGSCTVQCQTEKGGLNTTLPF
QNVSKYAFGNCSKYIGIKSLKLAVGLRNVPSRSSRGLFGAIAGFIEGGWSGLVAGWYGFQ
HSNDQGVGMAADRDSTQKAIDKITSKVNSIVDKMNKQYEIIDHEFSEVETRLNMINNKID
DQIQDIWAYNAELLVLLENQKTLDEHDANVNNLYNKVKRALGSNAMEDGKGCFELYHKCD
NQCMETIRNGTYNRRKYQEESKLERQKIEGVKLESEGT
>gi|351738166|gb|AEQ61165.1| hemagglutinin, partial [Influenza A virus (A/chicken/Guangdong/K3/2009(H9N2))]
LGHPLILHTCTIEGLIYGNPSCDLLLGGREWSYIVERPSAVNGLCYPGNVENLEELRSLF
SSASSYQRIQIFPDTIWNVTYSGTSKACSDSFYRSMRWLTQKNNAYPIQDAQYTNNQEKN
ILFMWGINHPPTDTAQTNLYTRTDTTTSVATEEINRTFKPLIGPRPLVNGLQGRIDYYWS
VLKPGQTLRIRSNGNLIAPWYGHILSGESHGRVLKTDLKRGSCTVQCQTEKGGLNTTLPF
QNVSKYAFGNCSKYIGIKSLKLAVGLRNVPSRSSRGLFGAIAGFIEGGWSGLVAGWYGFQ
HSNDQGVGMAADRDSTQKAIDKITSKVNSIVDKMNKQYEIIDHEFSEVETRLNMINNKID
DQIQDIWAYNAELLVLLENQKTLDEHDANVNNLYNKVKRALGSNAVEDGKGCFELYHKCD
NQCMETIRNGTYNRRKYQEESKLERQKIEGVKLESEGP
>gi|351738164|gb|AEQ61164.1| hemagglutinin, partial [Influenza A virus (A/chicken/Guangdong/K25/2009(H9N2))]
LGHPLILDTCTIEGLIYGNPSCDLLLGGREWSYIVERPSAVNGLCYPGNVENLEELRSLF
SSASSYQRIQIFPDTIWNVTYSGTSKACSDSFYRSMRWLTQKNNAYPIQDAQYTNNQEKN
ILFMWGINHPPTDTAQTNLYTRTDTTTSVATEEINRTFKPLIGPRPLVNGLQGRIDYYWS
VLKPGQTLRIRSNGNLIAPWYGHILSGESHGRVLKTDLKRGSCTVQCQTEKGGLNTTLPF
QNVSKYAFGNCSKYIGIKSLKLAVGLRNVPSRSSRGLFGAIAGFIEGGWSGLVAGWYGFQ
HSNDQGVGMAADRDSTQKAIDKITSKVNSIVDKMNKQYEIIDHEFSEVETRLNMINNKID
DQIQDIWAYNAELLVLLENQKTLDEHDANVNNLYNKVKRALGSNAMEDGKGCFELYHKCD
NQCMETIRNGTYNRRKYQEESKLERQKIEGVKLESEGT
>gi|351738162|gb|AEQ61163.1| hemagglutinin, partial [Influenza A virus (A/chicken/Guangdong/K15/2009(H9N2))]
LGHPLILDTCTIEGLIYGNPSCDLLLGGREWSYIVERPSAVNGLCYPGNVENLEELRSLF
SSASSYQRIQIFPDTIWNVTYSGTSKACSDSFYRSMRWLTQKNNAYPIQDAQYTNNQEKN
ILFMWGINHPPTDTAQTNLYTRTDTTTSVATEEINRTFKPLIGPRPLVNGLQGRIDYYWS
VLKPGQTLRIRSNGNLIAPWYGHILSGESHGRVLKTDLKRGSCTVQCQTEKGGLNTTLPF
QNVSKYAFGNCSKYIGIKSLKLAVGLRNVPSRSSRGLFGAIAGFIEGGWSGLVAGWYGFQ
HSNDQGVGMAADRDSTQKAIDKITSKVNSIVDKMNKQYEIIDHEFSEVETRLNMINNKID
DQIQDIWAYNAELLVLLENQKTLDEHDANVNNLYNKVKRALGSNAMEDGKGCFELYHKCD
NQCMETIRNGTYNRRKYQEESKLERQKIEGVKLESEGT
>gi|351738160|gb|AEQ61162.1| hemagglutinin, partial [Influenza A virus (A/chicken/Guangdong/P3/2009(H9N2))]
LGHPLILDTCTIEGLIYGNPSCDLLLGGREWSYIVERPSAVNGLCYPGNVENLEELRSLF
SSASSYQRIQIFPDTIWNVTYSGTSKACSDSFYRSMRWLTQKNNAYPIQDAQYTNNQEKN
ILFMWGINHPPTDTAQTNLYTRTDTTTSVATEEINRTFKPLIGPRPLVNGLQGRIDYYWS
VLKPGQTLRIRSNGNLIAPWYGHILSGESHGRVLKTDLKRGSCTVQCQTEKGGLNTTLPF
QNVSKYAFGNCSKYIGIKSLKLAVGLRNVPSRSSRGLFGAIAGFIEGGWSGLVAGWYGFQ
HSNDQGVGMAADRDSTQKAIDKITSKVNSIVDKMNKQYEIIDHEFSEVETRLNMINNKID
DQIQDIWAYNAELLVLLENQKTLDEHDANVNNLYNKVKRALGSNAMEDGKGCFELYHKCD
NQCMETIRNGTYNRRKYQEESKLERQKIEGVKLESEGT
>gi|351738154|gb|AEQ61159.1| hemagglutinin, partial [Influenza A virus (A/chicken/Guangdong/B15/2009(H9N2))]
LGHPLILDTCTIEGLIYGNPSCDLLLGGREWSYIVERPSAVNGLCYPGNVENLEELRSLF
SSASSYQRIQIFPDTIWNVTYSGTSKACSDSFYRSMRWLTQKNNAYPIQDAQYTNNQEKN
ILFMWGINHPPTDTAQTNLYTRTDTTTSVATEEINRTFKPLIGPRPLVNGLQGRIDYYWS
VLKPGQTLRIRSNGNLIAPWYGHILSGESHGRVLKTDLKRGSCTVQCQTEKGGLNTTLPF
QNVSKYAFGNCSKYIGIKSLKLAVGLRNVPSRSSRGLFGAIAGFIEGGWSGLVAGWYGFQ
HSNDQGVGMAADRDSTQKAIDKITSKVNSIVDKMNKQYEIIDHEFSEVETRLNMINNKID
DQIQDIWAYNAELLVLLENQKTLDEHDANVNNLYNKVKRALGSNAVEDGKGCFELYHKCD
NQCMETIRNGTYNRRKYQEESKLERQKIEGVKLESEGT
>gi|351738152|gb|AEQ61158.1| hemagglutinin, partial [Influenza A virus (A/chicken/Guangdong/P26/2009(H9N2))]
LGHPLILDTCTIEGLIYGNPSCDLLLGGREWSYIVERPSAVNGLCYPGNVENLEELRSLF
SSASSYQRIQIFPDTIWNVTYSGTSKACSDSFYRSMRWLTQKNNAYPIQDAQYTNNQEKN
ILFMWGINHPPTDTAQTNLYTRTDTTTSVATEEINRTFKPLIGPRPLVNGLQGRIDYYWS
VLKPGQTLRIRSNGNLIAPWYGHILSGESHGRVLKTDLKRGSCTVQCQTEKGGLNTTLPF
QNVSKYAFGNCSKYIGIKSLKLAVGLRNVPSRSSRGLFGAIAGFIEGGWSGLVAGWYGFQ
HSNDQGVGMAADRDSTQKAIDKITSKVNSIVDKMNKQYEIIDHEFSEVETRLNMINNKID
DQIQDIWAYNAELLVLLENQKTLDEHDANVNNLYNKVKRALGSNAMEDGKGCFELYHKCD
NQCMETIRNGTYNRRKYQEESKLERQKIEGVKLESEGT
>gi|351738150|gb|AEQ61157.1| hemagglutinin, partial [Influenza A virus (A/chicken/Guangdong/P6/2009(H9N2))]
LGHPLILDTCTIEGLIYGNPSCDLLLGGREWSYIVERPSAVNGLCYPGNVENLEELRSLF
SSASSYQRIQIFPDTIWNVTYSGTSKACSDSFYRSMRWLTQKNNAYPIQDAQYTNNQEKN
ILFMWGINHPPTDTAQTNLYTRTDTTTSVATEEINRTFKPLIGPRPLVNGLQGRIDYYWS
VLKPGQTLRIRSNGNLIAPWYGHILSGESHGRVLKTDLKRGSCTVQCQTEKGGLNTTLPF
QNVSKYAFGNCSKYIGIKSLKLAVGLRNVPSRSSRGLFGAIAGFIEGGWSGLVAGWYGFQ
HSNDQGVGMAADRDSTQKAIDKITSKVNSIVDKMNKQYEIIDHEFSEVETRLNMINNKID
DQIQDIWAYNAELLVLLENQKTLDEHDANVNNLYNKVKRALGSNAMEDGKGCFELYHKCD
NQCMETIRNGTYNRRKYQEESKLERQKIEGVKLESEGT
>gi|294712750|gb|ADF29696.1| hemagglutinin [Influenza A virus (A/chicken/Guangdong/16/2003(H9N2))]
METTSLITILLLVTTSNADKICIGYQSTNSTETVDTLAENNVPVTHAKELLHTEHNGMLC
ATNLGHPLILDTCTIEGLIYGNPSCDLLLGGGEWSYIVERPSAVNGMCYPGNVENLEELR
SLFSSASSYQRIQIFPDTIWNVSYSGTSKACSDSFYRSMRWLTQKDNAYPIQDAQYTNNR
GKSILFMWGINHPPTDTAQTNLYTRTDTTTSVTTEDIDRTFKPVIGPRPLVNGQQGRIDY
YWSVLKPGQTLRVRSDGNLIAPWYGHILSGESHGRILKTDLNSGNCVVQCQTERGGLNTT
LPFQNVSKYAFGNCPKYVGVKSLKLAVGLRNVPARSSRGLFGAIAGFIEGGWSGLVAGWY
GFQHSNDQGVGIAADRDSTQKAIDKITSKVNNMVDKMNKQYEIIDHEFSEVETRLNMINN
KIDDQIQDIWAYNAELLVLLENQKTLDEHDANVNNLYNKVKRALGSNAMEDGKGCFELYH
KCDDQCMETIRNGTYNRRKYKEESRLERQKIEGVKLESEGTYKILTIYSTVASSLVVAMG
FAAFLFWAMSNGSCRCNICI
>gi|168997341|gb|ACA42428.1| hemagglutinin [Influenza A virus (A/swine/Guangdong/wxl/2004(H9N2))]
MEVVSLITIILVVTVSNADKICIGYQSTNSTETVDTLTENNVPVTHAKELLHTEHNGMLC
ATNLGHPLILDTCTIEGLIYGNPSCDLLLGGREWSYIVERPSAVNGLCYPGNVENLEELR
SLFSSASSYQRIQIFPDTIWNVSYSGTSKACSDSFYRSMRWLTQKNNAYPVQDAQYTNNR
GKNILFMWGINHPPTDTAQTNLYTRTDTTTSVATEDINRTFKPLIGPRPLVNGQQGRIDY
YWSVLKPGQTLRVRSNGNLIAPWYGHILSGESHGRILKTDLNSGNCVVQCQTERGGLNTT
LPFHNVSKYAFGNCPKYVGVKSLKLAVGLRNVPARSSRGLFGAIAGFIEGGWSGLVAGWY
GFQHSNDQGVGMAADRDSTQKAIDKITSKVNNIVDKMNKQYEIIDHEFSEVETRLNMINN
KIDDQIQDIWAYNAELLVLLENQKTLDEHDANVNNLYNKVKRALGSNAVEDGKGCFELYH
KCDDQCMETIRNGTYNRRKYKEESRLERQKIEGVKLESEGTYKILTIYSTVASSLVIAMG
FAAFLFWAMSNGSCRCNICI
>gi|167614479|gb|ABZ89799.1| hemagglutinin [Influenza A virus (A/chicken/Guangdong/126/2002(H9N2))]
MKAVSLIAILLVVTVSNADKICIGYQSTNSTETVDTLTENNVPVTHAKELLHAEHNGMLC
ATNLGRPLILNTCTIEGLIYGNLSCDQLLGGGEWSYIVERPSAVNGMCYPGNVENLEELR
SLFSSASSYQRIQIFPDTIWNVSYSGTSKACSDSFYRSMRWLTQKNNAYPIQDAQYTNNR
GKNILFMWGINHPPTDTAQTNLYTRTDTATSVTTEDINRTFKPLVGPRPLVNGLQGRIDY
YWSVLKPGQTLRVRSNGNLIAPWYGHILSGESHGRILKTDLNSGNCVVQCQTERGGLNTT
LPFHNVSKYAFGNCPKYVGVKSLKLAVGLRNVPARSSRGLFGAIAGFIEGGWSGLIAGWY
GFQHSNDQGTGMAADRDSTQKAIDKITSKVNNIVDKMNKQYEIIDHEFSEVENRLNMINN
KIDDQIQDIWAYNAELLVLLENQKTLDEHDANVNNLYNKVKRALGSNAMEDGKGCFELYH
KCDDQCMETIRNGTYSRRKYKEESRLERQKIEG
>gi|498541878|gb|AGL51126.1| hemagglutinin protein [Influenza A virus (A/chicken/Guangdong/LG1/2013(H9N2))]
METVSLITILLVATISNADKICIGYQSTNSTETVDTLTENNVPVTHVKELLHTEHNGMLC
ATSLGHPLILDTCTIEGLIYGNPSCDPLLEGREWSYIVERPSAVNGLCYPGNVENLEELR
SLFSSARSYQRIQIFPDTIWNVSYSGTSKACSDSFYRSMRWSTQKNNAYPIQDAQYTNNQ
EKNILFMWGINHPPTDTVQTNLYTRTDTTTSVATEEINRIFKPLIGPRPLVNGLMGRIDY
YWSVLKPGQTLRIRSDGNLIAPWYGHILSGESHGRILKTDLKRGSCTVQCQTEKGGLNTT
LPFQNVSKYAFGNCSKYIGIKSLKLAVGLRNVPSRSSRGLFGAIAGFIEGGWSGLVAGWY
GFQHSNDQGVGMAADRDSTQKAIDKITSKVNNIVDKMNKQYEIIDHEFSEVETRLNMINN
KIDDQIQDIWAYNAELLVLLENQKTLDEHDANVNNLYNKVKRALGSNAVEDGKGCFELYH
KCDDQCMETIRNGTYNRRKYQEESKLERQKIEGVKLESEGTYKILTIYSTVASSLVIAMG
FAAFLFWAMSNGSCRCNICI
