# Supplementary material for: A global phylogenetic analysis in order to determine the host species and geography dependent features present in the evolution of avian H9N2 influenza hemagglutinin
Source: PeerJ. 2014 Oct 30;2:e655. doi: 10.7717/peerj.655 (PMC4217197; doi:10.7717/peerj.655)
Supplement: Supplemental Information 5 — There are two directories one for the protein sequences and a second for the nucleotide sequences. There are also two MEGA files that include the nucleotide alignment (.mas file) and the phylogenetic trees (.mts file). [file peerj-02-655-s005.zip › Raw Protein Data/Hebei.fasta]

>gi|172050812|gb|ACB70207.1| hemagglutinin [Influenza A virus (A/chicken/Hebei/L1/2006(H9N2))]
MEVVSLITILLVVTVSNADKICIGYQSTNSTETVDTLTENNVPVTHAKELLHTEHNGMLC
ATNLGHPLILDTCTIEGLIYGNPSCDLLLGGREWSYIVERPSAVNGLCYPGNVENLEELR
SLFSSASSYQRIQIFPDTIWNVSYSGTSKACSDSFYRNMRWLTQKDNTYPIQDAQYTNNR
GKNILFMWGINHPPTDTTQTNLYTRTDTTTSVATEDINRTFKPLIGPRPLVNGQQGRIDY
YWSVLKPGQTLRVRSNGNLIAPWYGHILSGESHGRILKTDLNSGNCVVQCQTERGGLNTT
LPFHNVSKYAFGNCPKYVGVKSLKLAVGLRNVPARSSRGLFGAIAGFIEGGWSGLVAGWY
GFQHSNDQGVGMAADRDSTQKAIDKITSKVNNIVDKMNKQYEIIDHEFSEVETRLNMISN
KIDDQIQDIWAYNAELLVLLENQKTLDEHDANVNNLYNKVKRALGSNAVEDGKGCFELYH
KCDDQCMETIRNGTYNRRKYKEESRLERQKIEGVKLESEGTYKILTIYSTVASSLVIAMG
FAAFLFWAMSNGSCRCNICI
>gi|172050806|gb|ACB70204.1| hemagglutinin [Influenza A virus (A/chicken/Hebei/B1/2001(H9N2))]
MEVVSLITILLVVTVSNADKICIGHQSTNSTETVDTLTENNVPVTHAKELLHTEHNGMLC
ATNLGHPLILDTCTIEGLIYGNPSCNLLLGGREWSYIVERPSAVNGLCYPGNVENLEELR
SLFSSASSYQRIQIFPDTIWNVSYNGTSKACSDSFYRSMRWLTQKNNAYPIQDAQYTNNR
GKNILFMWGINHPPTDTVQTNLYTRTDTTTSVATEDINRTFKPLIGPRPLVNGQQGRIDY
YWSVLKPGQTLRVRSNGNLIAPWYGHILSGESHGRILKTDLNSGNCVVQCQTERGGLNTT
LPFHNVSKYAFGNCPKYVGVKSLKLAVGLRNVPARSSRGLFGAIAGFIEGGWSGLVAGWY
GFQHSNDQGVGMAADRDSTQKAIDKITSKVNNIVDKMNKQYEIIDHEFSEVETRLNMIND
KIDDQIQDIWAYNAELLVLLENQKTLDEHDANVNNLYNKVKRTLGSNAVEDGKGCFELYH
KCDDQCMETIRNGTYNRRKYKEESRLERQKIEGVKLESEGTYKILTIYSTVASSLVIAMG
FAAFLFWAMSNGSCRCNICI
>gi|66733513|gb|AAY52503.1| hemagglutinin [Influenza A virus (A/chicken/Hebei/31/00(H9N2))]
MEVVSLITILLVVTVSNADKICIGYQSTNFTETVDTLTENNVPVTHAKELLHTEHNGMLC
ATNLGHPLILDTCTIEGLIYGNPSCNLLLGGREWSYIVERPSAVNGLCYPGNVENLEELR
SLFSSASSYQRVQIFPDTIWNVSYNGTSKACSDSFYRSMRWLTQKNNAYPIQGAQYTNNR
GKNILFMWGINHPPTDTVQTNLYTRADTTTSVATEDINRTFKPLIGPRPLVNGLQGRIDY
YWSVLKPGQTLRVRSNGNLIAPWYGYILSGESHGRILKTDLNSGNCVVQCQTERGGLNTT
LPFHNVSKYAFGNCPKYVGVKSLKLAVGLRNVPARSSRGLFGAIAGFIEGGWSGLVAGWY
GFQHSNDQGVGMAADRDSTQKAIDKITSKVNNIVDKMNKQYEIIDHEFSEVETRLNMINN
KIDDQIQDIWAYNAELLVLLENQKTLDEHDANVNNLYNKVKRALGSNAVEDGKGCFELYH
KCDDQCMETIRNGTYNRRKYKEESRLERQKIEGVKLESEGTYKILTIYSTVASSLVIAMG
FAAFLFWAMSNGSCRCNICI
>gi|51317991|gb|AAU00108.1| hemagglutinin [Influenza A virus (A/chicken/Hebei/1/01(H9N2))]
VTHAKELLHTEHNGMLCATNLGHPLILDTCTIEGLIYGNPSCNLLLGGREWSYIVERPSA
VNGLCYPGNVENLEELRSLFSSASSYQRIQIFPDTIWNVSYSGTSKACSDSFYRSMRWLT
QKDNAYPIQDAQYTNNRGKNILFMWGINHPPTDTVQTNLYTRTDTTTSVATEDINRTFKP
LIGPRPLVNGLQGRIDYYWSVLKPGQTLRVRSNGNLIAPWYGHILSGESHGRILKTDLNS
GNCVVQCQTERGGLNTTLPFHNVSKYAFGNCPKYVGVKSLKLAVGLRNVPARSSRGLFGA
IAGFIEGGWSGLVAGWYGFQHSNDQGVGMAADRDSTQKAIDKITSKVNNIVDKMNKQYEI
IDHEFSEVETRLNMINDKIDDQIQDIWAYNAELLVLLENQKTLDEHDANVNNLYNKVKRT
LGSNAVEDGKGCFELYHKCDDQCMETIRNGTYNRRKYKEESRLERQKIEGVKLESEGTYK
ILTIYSTVASSL
>gi|22759093|gb|AAN05682.1| hemagglutinin [Influenza A virus (A/Chicken/Hebei/3/98(H9N2))]
VTHAKELLHTEHNGMLCATNLGHPLILDTCTIEGLIYGNPSCNLLLGGREWSYIVERPSA
VNGLCYPGNVENLEELRSLFSSASSYQRIQIFPDTIWNVSYSGTSKACSDSFYRSMRWLT
QKDNAYPIQDAQYTNNRGKNILFMWGINHPPTDTVQTNLYTRTDTTTSVATEDINRTFKP
LIGPRPLVNGLQGRIDYYWSVLKPGQTLRVRSNGNLIAPWYGHILSGESHGRILKTDLNS
GNCVVQCQTERGGLNTTLPFHNVSKYAFGNCPKYVGVKSLKLAVGLRNVPARSSRGLFGA
IAGFIEGGWSGLVAGWYGFQHSNDQGVGMAADRDSTQKAIDKITSKVNNIVDKMNKQYEI
IDHEFSEVETRLNMINNKIDDQIQDIWAYNAELLVLLENQKTLDEHDANVNNLYNKVKRA
LGSNAVEDGKGCFELYHKCDDQCMETIRNGTYNRRKYKEESRLERQKIEGVKLESEGTYK
ILTIYSTVASSL
>gi|22759091|gb|AAN05681.1| hemagglutinin [Influenza A virus (A/Chicken/Hebei/2/98(H9N2))]
VTHAKELLHTEHNGMLCATNLGHPLILDTCTIEGLIYGNPSCNLLLGGREWSYIVERPSA
VNGLCYPGNVENLEELRSLFSSASSYQRIQIFPDTIWNVSYSGTSKACSDSFYRSMRWLT
QKNNAYPIQDAQYTNNRGKNILFMWGINHPPTDTVQTNLYTRTDTTTSVATEDINRTFKP
LIGPRPPVNGLQGRIDYYWSVLKPGQTLRVRSNGNLIAPWYGHILSGESHGRILKTDLNS
GNCVVQCQTERGGLNTTLPFHNVSKYAFGNCPKYVGVKSLKLAVGLRNVPARSSRGLFGA
IAGFIEGGWSGLVAGWYGFQHSNDQGVGMAADRDSTQKAIDKITSKVNNIVDKMNKQYEI
IDHEFSEVETRLNMINDKIDDQIQDIWAYNAELLVLLENQKTLDEHDANVNNLYNKVKRT
LGSNAVEDGKGCFELYHKCDDQCMETIRNGTYNRRKYKEESRLERQKIEGVKLESEGTYK
ILTIYSTVASSL
>gi|22759089|gb|AAN05680.1| hemagglutinin [Influenza A virus (A/Chicken/Hebei/1/96(H9N2))]
VTHAKELLHTEHNGMLCATNLGPPLILDTCTIEGLIYGNPSCDLLLGGGEWSYIVERPSA
VNGMCYPGNVENLEELRSLFSSASSYQRIQIFPDTIWNVSYSGTSKACSDSFYRSMRWLT
QKDNAYPIQDAQYTNNRGKSILFMWGINHPPTDTAQTNLYTRADTTTSVTTEDIDRTFKP
VIGPRPLVNGQQGRIDYYWSLLKPGQTLRVRSNGNLIAPWYGHILSGESHGRILKTDLNS
GNCVVQCQTERGGLNTTLPFQNVSKYAFGNCPKYVGVKSLKLAVGLRNVPARSSRGLFGA
IAGFLEGDWSGLVAGWYGFQHSNDQGVGMAADRDSTQRAIDKITSKVNNIVDKMNKQYDI
IDHEFSELETRLNMINNKIDDQIQDIWAYNAELLVLLENQKTLDEHDTNVNNLYNKVKRA
LGSNAMEDGKGCFELYHKCDDQCMETIRNGTYNRRKYKEESRLERQKIEGVKLESEGTYK
ILTIYSTVASSL
>gi|202071360|gb|ACH95463.1| hemagglutinin [Influenza A virus (A/chicken/Hebei/sjz2/2001(H9N2))]
MEATSLITILLLVTTSNADKICIGYQSTNSTETVDTLAENNVPVTHAKELLHTEHNGMLC
ATNLGHPLILDTCTIEGLIYGNPSCDLLLGGGEWFYIVEKPSAVNGMCYPGNVENLEELR
SLFSSASSYQRIQIFPDTIWNVSYSGTSKACSDSFYRSMRWLTQKDNAYPIQDAQYTNNR
GKSILFMWGINHPPTDTTQTNLYTRTDTTTSVTTEDIDRTFKPVIGPRPLVNGQQGRIDY
YWSVLKPGQTLRVRSDGNLIAPWYGHILSGESHGRILKTDLNSGNCVVQCQTERGGLNTT
LPFQNVSKYAFGNCPKYVGVKSLKLAVGLRNVPARSSRGLFGAIAGFIEGGWSGLVAGWY
GFQHSNDQGVGIAADRDSTQRAIDKITSKVNNIVDKMNKQYEIIDHEFSEVETRLNMINN
KIDDQIQDIWAYNAELLVLLENQKTLDEHDANVNNLYNKVKRALGSNAMEDGKGCFELYH
KCDDQCMETIRNGTYNMRKYKEESKLERQKIEGVKLESEGTYKILTIYSTVASSLVIAMG
FAAFLFWAMSNGSCRCNICI
>gi|202071358|gb|ACH95462.1| hemagglutinin [Influenza A virus (A/chicken/Hebei/2/2002(H9N2))]
MEAVSLITILLVVTASNADKICIGYQSTNSTETVDTLTENNVPVTHAKELLHTEHNGMLC
ATNLGHPLTLDTCTIEGLIYGNPSCNLLLGGREWSYIVERPSAVNGLCYPGNVENLEELR
SLFSSASSYQRIQIFPDTIWNVSYNGTSKACSDSFYRSMRWLTQKNNAYPIQDAQYTNNR
GKNILFMWGINHPPTDTVQTNLYTRADTTTSVATEDINRTFKPLIGPRPLVNGLQGRIDY
YWSVLKPGQTLRVRSNGNLIAPWYGYILSGESHGRILKTDLNSGSCVVQCQTERGGLNTT
LPFHNVSKYAFGNCPKYVGVKSLKLAVGLGNVPARSSRGLFGAIAGFIEGGWSGLVAGWY
EFQHSNDQGVGMAADRDSTQKAIDKITSKVNNIVDKMNKQYEIIDHEFSEVETRLNMINN
KIDDQIQDIWAYNAELLVLLENQKTLDEHDANVNNLYNKVKRALGSNAVEDGKGCFELYH
KCDDQCMETIRNGTYNRRKYKEESRLERQKIEGVKLESEGTYKILTIYSTVASSLVIAMG
FAAFLFWAMSNGSCRCNICI
>gi|18182728|gb|AAL65257.1| hemagglutinin [Influenza A virus (A/Chicken/Hebei/2/00(H9N2))]
METISLITILLVVTVSNADKICIGYQSTNSTETVDTLTENNVPVTHAKELLHTEHNGMLC
ATNLGHPLILDTCTIEGLIYGNPSCNLLLGGREWSYIVERPSAVNGLCYPGNVENLEELR
SLFSSASSFQRIQIFPDTIWNVSYSGTSKACSDSFYRSMRWLTQKNNTYPIQDAQYTNNR
GKSILFMWGINHPPTDTVQTNLYTRTDTTTSVATEDINRTFRPLIGPRPLVNGQQGRIDY
YWSVLKPGQTLRVRSNGNLIAPWYGHILSGESHGRILKTDLNSGNCVVQCQTERGGLNTT
LPFHNVSKYAFGNCPKYVGVKSLKLAVGLRNVPARSSRGLFGAIAGFIEGGWSGLVAGWY
GFQHSNDQGVGMAADRDSTQRAIDKITSKVNNIVDKMNKQYEIIDHEFSEVETRLNMINN
KIDDQIQDIWAYNAELLVLLENQKTLDEHDANVNNLYNKVKRALGSNAVEDGKGCFELYH
KCDDQCMETIRNGTYNKRKYKEESRLERQKIEGVKLESEGTYKILTIYSTVASSLVIAMG
FAAFLFWAMSNGSCRCNICI
>gi|18182696|gb|AAL65241.1| hemagglutinin [Influenza A virus (A/chicken/Hebei/1/00(H9N2))]
METISLIAILLVVTVSNADKICIGYQSTNSTETVDTLTESNVPVTHAKELLHTEHNGMLC
ATNLGHPLILNTCTIEGLIYGNPSCDLLLGGREWSYIVERPSAVNGMCYPGNVENLEELR
SLFSSASSYQRIQIFPDTIWNVSYSGTSRACSDSFYRSMRWLTKKDNAYPIQDAQYTNNR
GKSILFMWGINHPPTDTVQTELYTRTDTTTSVTTEDINRTFKPMIGPRPLVNGQQGRIDY
YWSVLKPGQTLRVRSNGNLIAPWYGHILSGESHGRILKTDLTNGNCVVQCQTERGGLNTT
LPFHNISKYAFGNCPKYVGVKSLKLAVGLRNVPARSSRGLFGAIAGFIEGGWSGLVAGWY
GFQHSNDQGVGMAADRDSTQRAIDKITSKVNNIVDKMNKQYEIIDHEFSEVETRLNMINN
KIDDQIQDIWAYNAELLVLLENQKTLDEHDANVNNLYNKVKRALGSNAMEDGKGCFELYH
KCDDQCMETIRNGTYNRRKYKEEAKLERQKIEGVKLESEGTYKILTIYSTVASSLVIAMG
FAAFLFWAMSNGSCRCNICI
>gi|296784836|gb|ADH43285.1| hemagglutinin, partial [Influenza A virus (A/swine/Hebei/012/2008(H9N2))]
AASLITILLVVTVSNADKICIGYQSTNSTETVDTLTENNVPVTHAKELLHTEHNGMLCAT
NLGHPLILDTCNIEGLIYGNPSCDLLLGGREWSYIVERPSAVNGLCYPGNVENLEELRSL
FSSASSYQRIQIFPDTIWNVSYSGTSKACSDSFYRSMRWLTQKSNAYPIQDAQYTNNRGK
NILFMWGINHPPTDTVQTNLYTRTDTTTSVATEDINRTFKPLIGPRPLVNGQQGRIDYYW
SILKPGQTLRVISNGNLIAPWYGHVLSGESRGRILKTDLNSGNCVVQCQTERGGLNTTLP
FQNVSKYAFGNCPKYVGVKSLKLAVGLRNVPARSSRGLFGAIAGFIEGGWSGLVAGWYGF
QHSNDQGVGMAADRDSTQKAIDKITSKVNNIVDKMNKQYEIIDHEFSEVETRLNMINNKI
DDQIQDIWAYNAELLVLLENQKTLDEHDANVNNLYNKVKRALGSNAMEDGKGCFELYHKC
DDQCMETIRNGTYNRRKYKEESRLERQKIEGVKLESEGTYKILTIYSTVA
>gi|238800786|gb|ACR56179.1| hemagglutinin [Influenza A virus (A/chicken/Hebei/Y2/2009(H9N2))]
MEVASLITILLVVTVSNADKICIGYQSTNSTETVDTLTENNVPVTHAKELLHTEHNGMLC
ATNLGHPLILDTCNIEGLIYGNPSCDLLLGGREWSYIIERPSAVNGLCYPGNVENLEELR
SLFSSASSYQRIQIFPDTIWNVSYSGTSNACSDSFYRSMRWLTQKSNAYPIQDAQYTNNR
GKNILFMWGINHPPTDTVQTNLYTRTDTTTSVATEDINRTFKPLIGPRPLVNGQQGRIDY
YWSILKPGQTLRVRSNGNLIAPWYGHVLSGESHGRILKTDLNSGNCVVQCQTERGGLNTT
LPFQNVSKYAFGNCPKYVGVKSLKLAVGLRNVPARSSRGLFGAIAGFIEGGWSGLVAGWY
GFQHSNDQGVGMAADRDSTQKAIDKITSKVNNIVDKMNKQYEIIDHEFSEVETRLNMINN
KIDDQIQDIWAYNAELLVLLENQKTLDEHDANVNNLYNKVKRALGSNAMEDGKGCFELYH
KCDDQCMETIRNGTYNRRKYKEESRLERQKIEGVKLESEGTYKILTIYSTVASSLVIAMG
FAAFLFWAMSNGSCRCNICI
>gi|238800784|gb|ACR56178.1| hemagglutinin [Influenza A virus (A/chicken/Hebei/A/2007(H9N2))]
MEVASLITILLVVTVSNADKICIGYQSTNSTETVDTLTENNVPVTHAKELLHTEHNGMLC
ATNLGHPLILDTCNIEGLIYGNPSCDLLLGGREWSYIVERPSAVNGLCYPGNVENLEELR
SLFSSASSYQRIQIFPDTIWNVSYSGTSKACSDSFYRSMRWLTQKSNAYPIQDAQYTNNR
GKNILFMWGINHPPTDTVQTNLYTRTDTTTSVATEDINRTFKPLIGPRPLVNGLQGRIDY
YWSILKPGQTLRVRSNGNLIAPWYGHVLSGESHGRILKTDLNSGNCVVQCQTERGGLNTT
LPFQNVSKYAFGNCPKYVGVKSLKLAVGLRNVPARSSRGLFGAIAGFIEGGWSGLVAGWY
GFQHSNDQGVGMAADRDSTQKAIDKITSKVNNIVDKMNKQYEIIDHEFSEVETRLNMINN
KIDDQIQDIWAYNAELLVLLENQKTLDEHDANVNNLYNKVKRALGSNAMEDGKGCFELYH
KCDDQCMETIRNGTYNRRKYKEESRLERQKIEGVKLESEGTYKILTIYSTVASSLVIAMG
FAAFLFWAMSNGSCRCNICI
>gi|217385750|gb|ACK43763.1| hemagglutinin [Influenza A virus (A/chicken/Hebei/7/2008(H9N2))]
MEVASLITILLVVTVSNADKICIGYQSTNSTETVDTLTENNVPVTHAKELLHTEHNGMLC
ATNLGHPLILDTCNIEGLIYGNPSCDLLLGGREWSYIVERPSAVNGLCYPGNVENLEELR
SLFSSASSYQRIQIFPDTIWNVSYSGTSKACSDSFYRSMRWLTQKSNAYPIQDAQYTNNR
GKNILFMWGINHPPTDTVQTNLYTRTDTTTSVATEDINRTFKPLIGPRPLVNGLQGRIDY
YWSILKPGQTLRVRSNGNLIAPWYGHVLSRESHGRILKTDLNSGNCVVQCQTERGGLNTT
LPFQNVSKYAFGNCPKYVGVKSLKLAVGLRNVPARSSRGLFGAIAGFIEGGWSGLVAGWY
GFQHSNDQGVGMAADRDSTQKAIDKITSKVNNIVDKMNKQYEIIGHEFSEVETRLNMINN
KIDDQIQDIWAYNAELLVLLENQKTLDEHDANVNNLYNKVKRALGSNAMEDGKGCFELYH
KCDDQCMETIRNGTYNRRKYKEESRLERQKIEGVKLESEGTYKILTIYSTVASSLVIAMG
FAAFLFWAMSNGSCRCNICI
>gi|217385746|gb|ACK43761.1| hemagglutinin [Influenza A virus (A/chicken/Hebei/C4/2008(H9N2))]
MEVASLITILLVVTVSNADKICIGYQSTNSTETVDTLTENNVPVTHAKELLHTEHNGMLC
ATNLGHPLILDTCNIEGLIYGNPSCDLLLGGREWSYIVERPSAVNGLCYPGNVENLEELR
SLFSSASSYQRIQIFPDTIWNVSYSGTSKACSDSFYRSMRWLTQKSNAYPIQDAQYTNNR
GKNILFMWGINHPPTDTAQTNLYTRTDTTTSVATEDINRTFKPLIGPRPLVNGLQGRIDY
YWSILKPGQTLRVRSNGNLIAPWYGHVLSGESHGRILKTDLNSGNCVVQCQTERGGLNTT
LPFQNVSKYAFGNCPKYVGVKSLKLAVGLRNVPARSSRGLFGAIAGFIEGGWSGLVAGWY
GFQHSNDQGVGMAADRDSTQKAIDKITSKVNNIVDKMNKQYEIIDHEFSEVETRLNMINN
KIDDQIQDIWAYNAELLVLLENQKTLDEHDANVNNLYNKVKRALGSNAMEDGKGCFELYH
KCDDQCMETIRNGTYNRRKYKEESRLERQKIEGVKLESEGTYKILTIYSTVASSLVIAMG
FAAFLFWAMSNGSCRCNICI
>gi|262182171|gb|ACY29900.1| hemagglutinin [Influenza A virus (A/chicken/Hebei/0329/2007(H9N2))]
MLLVVTVSNADKICIGYQSTNSTETVDTLTENNVPVTHAKELLHTEHNGMLCATNLGHPL
ILDTCTIEGLIYGNPSCDLLLGGREWSYIVERPSAVDGLCYPGNVENLEELRSLFSSASS
YQRIQIFPDTIWNVSYSGTSKACSDSFYRSMRWLTQKNNAYPIQDAQYTNNREKNILFMW
GINHPPTETTQTNLYTRTDTTTSVATEEINRTFKPLIGPRPLVNGLQGRIDYYWSVLKPG
QTLRIRSNGNLIALWYGHILSGESHGRILKTDLKRGSCTVQCQTEKGGLNTTLPFQNVSK
YAFGNCSKYVGIKSLKLAVGLRNVPSRSSRGLFGAIAGFIEGGWSGLVAGWYGFQHSNDQ
GVGMAADRDSTQKAIDKITSKVNNIVDKMNKQYEIIDHEFSEVETRLNMINNKIDDQIQD
IWAYNAELLVLLENQKTLDEHDANVNNLYNKVKRALGSNAVEDGKGCFELYHKCDDQCME
TIRNGTYNRRKYQEESKLERQKIEGVKLESEGTYKILTIYSTVASSLVIAMGFAAFLFWA
MSNGSCRCNICI
>gi|262182169|gb|ACY29899.1| hemagglutinin [Influenza A virus (A/chicken/Hebei/0617/2007(H9N2))]
MLLVVTVSNADKICIGYQSTNSTETVDTLTENNVPVTHAKELLHTEHNGMLCATSLGHPL
ILDTCTIEGLIYGNPSCDLLLGGREWSYIVERPSAVNGLCYPGNVENLEELRSLFSSASS
YQRIQIFPDTIWNVSYSGTSKACSDSFYRSMRWLTQKNNAYPIQDAQYTNNREKNILFMW
GINHPPTDTAQTNLYTRTDTTTSVATEEINRTFKPLIGPRPLVNGLQGRIDYYWSVLKPG
QTLRIRSNGNLIAPWYGHILSRESHGRILKTDLRRGSCTVQCQTEKGGLNTTLPFQNVSK
YAFGNCSKYVGIKSLKLAVGLRNVPSRSSRGLFGAIAGFIEGGWSGLVAGWYGFQHSNEQ
GIGMAADRDSTQKAIDKITSKVNNIVNKMNKQYEIIDHEFSEVETRLNMINNKIDDQIQD
IWAYNAELLVLLENQKTLDEHDANVNNLYNKVKRALGSNAVEDGKGCFELYHKCDDQCME
TIRNGTYNRRKYQEESKLERQKIEGVKLESEGTYKILTIYSTVASSLVIAMGFAAFLFWA
MSNESCRCNI
>gi|262182166|gb|ACY29898.1| hemagglutinin [Influenza A virus (A/chicken/Hebei/C6/2007(H9N2))]
MLLVVTVSNADKICIGYQSTNSTETVDTLTENNVPVTHAKELLHTEHNGMLCATSLGHPL
ILDTCTIEGLIYGNPSCDLLLGGREWSYIVERPSAVNGLCYPGNVENLEELRSLFSSASS
YQRIQIFPDTIWNVSYSGTSKACSDSFYRSMRWLTQKNNAYPIQDAQYTNNREKNILFMW
GINHPPTDTAQTNLYTRTDTTTSVATEEINRTFKPLIGPRPLVNGLQGRIDYYWSVLKPG
QTLRIRSNGNLIAPWYGHILSGESHGRILKTDLRRGSCTVQCQTEKGGLNTTLPFQNVSK
YAFGNCSKYVGIKSLKLAVGLRNVPSRSSRGLFGAIAGFIEGGWSGLVAGWYGFQHSNEQ
GIGMAADRDSTQKAIDKITSKVNNIVNKMNKQYEIIDHEFSEVETRLNMINNKIDDQIQD
IWAYNAELLVLLENQKTLDEHDANVNNLYNKVKRALGSNAVEDGKGCFEIYHKCDDQCME
TIRNGTYNRRKYQEESKLERQKIEGVKLESEGTYKILTIYSTVASSLVIAMGFAAFLFWA
MSNESCRCNICI
>gi|262182164|gb|ACY29897.1| hemagglutinin [Influenza A virus (A/chicken/Hebei/LC/2008(H9N2))]
METVSLITMLLVVTVINADKICIGYQSTNSTETVDTLTENNVPVTHAKELLHTEHNGMLC
ATSLGHPLILDTCTIEGLIYGNPSCDLLLGGREWSYIVERPSAVNGLCYPGNVENLEELR
SLFSSASSYQRIQIFPDTIWNVSYSGTSKACSDSFYRSMRWLTQKNNAYPIQDAQYTNNR
EKNILFMWGINHPPTDTTQTNLYTRTDTTTSVATEEINRTFKPLIGPRPLVNGLQGRIDY
YWSVLKPGQTLRIRSNGNLIAPWYGHILSGESHGRILKTDLKRGSCTVQCQTEKGGLNTT
LPFQNVSKYAFGNCSKYVGIKSLKLAVGLRNVPSRSSRGLFGAIAGFIEGGWSGLVAGWY
GFQHSNDQGVGMAADRDSTQKAIDKITSKVNNIVDKMNKQYEIIDHEFSEVETRLNMINN
KIDDQIQDIWAYNAELLVLLENQKTLDEHDANVNNLYNKVKRALGSNAVEDGKGCFELYH
KCDDQCMETIRNGTYNRRKYQEESKLERQKIEGVKLESEGTYKILTIYSTVASSLVIAMG
FAAFLFWAMSNGSCRCNICI
>gi|258547282|gb|ACV74297.1| hemagglutinin [Influenza A virus (A/chicken/Hebei/1/1999(H9N2))]
VTASNADKICIGYQSTNSTETVDTLTENNVPVTHAKELLHTEHNGMLCATNLGPPLILDT
CTIEGLIYGNPSCDLLLGGGEWSYIVERPSAVNGMCYPGNVENLEELRSLFSSASSYQRI
QIFPDTIWNVSYSGTSKACSDSFYRSMRWLTQKDNAYPIQDAQYTNNRGKSILFMWGINH
PPTDTAQTNLYTRADTTTSVTTEDIDRTFKPVIGPRPLVNGQQGRIDYYWSLLKPGQTLR
VRSNGNLIAPWYGHILSGESHGRILKTDLNSGNCVVQCQTERGGLNTTLPFQNVSKYAFG
NCPKYVGVKSLKLAVGLRNVPARSSRGLFGAIAGFIEGGWSGLVAGWYGFQHSNDQGVGM
AADRDSTQRAIDKITSKVNNIVDKMNKQYDIIDHEFSEVETRLNMINNKIDDQIQDIWAY
NAELLVLLENQKTLDEHDANVNNLYNKVKRALGSNAMEDGKGCFELYHKCDDQCMETIRN
GTYNRRKYKEESRLERQKIEGVKLESEGTYKILTIYSTVASSLVIAMGFAAFLFWAMSTG
SCRCNICI
>gi|258547278|gb|ACV74295.1| hemagglutinin [Influenza A virus (A/chicken/Hebei/11/2002(H9N2))]
SNADKICIGYQSTNSTETVDTLTETNVPVTHAKELLHTEHNGMLCATNLGHPLILDTCTI
EGLIYGNPSCDLLLGGGEWSYIVERPSAVNGMCYPGNVENLEELRSLFSSASSYQRIQIF
PDTIWNVTYSGTSKACSDSFYRSMRWLTQKNNAYPVQDAQYTNNRGKSILFMWGINHPPT
DTVQTNLYTRTDTTTSVTTEDINRTFKPVIGPRPPVNGQQGRIDYYWSVLKPGQTLRVRS
NGNLIAPWYGHILSGESHGRILKTDLNSGNCVVQCQTERGGLNTTLPFHNVSKYAFGNCP
KYVGVKSLKLAVGLRNLPARSSRGLFGAIAGFIEGGWSGLVAGWYGFQHSNDQGVGMAAD
RDSTQKAIDKITSKVNNIVDKMNKQYEIIDHEFSEIETRLNMINNKIDDQIQDIWAYNAE
LLVLLENQKTLDEHDANVNNLYNKVKRALGSNAMEDGKGCFELYHKCDDQCMETIRNGTY
NRRKYKEESRLERQKIEGVKLESEGTYKILTIYSTVASSLVIAMGFAAFLFWAMSNGSCR
CNICI
>gi|33317961|gb|AAQ04854.1|AF508565_1 hemagglutinin [Influenza A virus (A/Chicken/Hebei/4/98(H9N2))]
VSLITILLVVTVSNADKICIGYQSTNSTETVDTLTENNVPVTHAKELLHTEHNGMLCATN
LGHSLILDTCTIEGLIYGNPSCNLLWEGREWSYIVERPSAVNGLCYPGNVENLEELRSLF
SSASSYQRIQIFPDTIWNVSYSGTSKACSDSFYRSMRWLTQKNNAYPIQDAQYTNNRGKN
ILFIWGINHPPTDTVQTNLYTRTDTTTSVATEDINRTFKPLIGPRPLVNGLQGRIDYYWS
VLKPGQTLRVRSNGNLIAPWYGHILSGESHGRILKTDLNSGNCVVQCQTERGGLNTTLPF
HNVSKYAFGNCPKYVGVKSLKLAVGLRNVPARSSRGLFGAIAGFIEGGWSGLVAGWYGFQ
HSNDQGVGMAADRDSTQKAIDKITSKVNNIVDKMNKQYEIIDHEFSEVETRLNMINNKID
DQIQDIWAYNAELLVLLENQKTLDEHDANVNNLYNKVKRALGSNAVEDGKGCFELYHKCD
DQCMETIRNGTYNRRKYKEESRLERQKIEGVKLESEGTYKILTIYSTVASSLVIAMGFAA
F
>gi|217384854|gb|ACK43243.1| hemagglutinin [Influenza A virus (A/chicken/Hebei/4/2008(H9N2))]
MEVASLITILLVVTVSNADKICIGYQSTNSTETVDTLTENNVPVTHAKELLHTEHNGMLC
ATNLGHPLILDTCNIEGLIYGNPSCDLLLGGREWSYIVERPSAVNGLCYPGNVENLEELR
SLFSSASSYQRIQIFPDTIWNVSYSGTSKACSDSFYRSMRWLTQKSNAYPIQDAQYTNNR
GKNILFMWGINHPPTDTVQTNLYTRTDTTTSVATEDINRTFKPLIGPRPLVNGQQGRIDY
YWSILKPGQTLRVRSNGNLIAPWYGHVLSGESHGRILKTDLNSGNCVVQCQTERGGLNTT
LPFQNVSKYAFGNCPKYVGVKSLKLAVGLRNVPARSSRGLFGAIAGFIEGGWSGLVAGWY
GFQHSNDQGVGMAADRDSTQKAIDKITSKVNNIVDKMNKQYEIIDHEFSEVETRLNMINN
KIDDQIQDIWAYNAELLVLLENQKTLDEHDANVNNLYNKVKRALGSNAMEDGKGCFELYH
KCDDQCMETIRNGTYNRRKYKEESRLERQKIEGVKLESEGTYKILTIYSTVASSLVIAMG
FAAFLFWAMSNGSCRCNICI
>gi|488468886|gb|AGL07685.1| hemagglutinin [Influenza A virus (A/chicken/Hebei/QHDzd/2012(H9N2))]
MEVVSLITILLVATVSNADKICIGYQSTNSTETVDTLTENNVPVTHAKELLHTEHNGMLC
ATSLGHPLILDTCTIEGLIYGNPFCDLLLGGREWSYIVERPSAVNGLCYPGNVENLEELR
SLFSSARSYQRIQIFPDTIWNVSYSGTSKACSDSFYRSMRWLTQKNNAYPIQDAQYTNNQ
EKNILFMWGINNPPTDTAQTNLYTRTDTTTSVATEEINRIFKPLIGPRPLVNGLMGRIDY
YWSVLKPGQTLRIRSNGNLIAPWYGHILSGESHGRILKTDLKRGSCTVQCQTEKGGLNTT
LPFQNVSKYAFGNCSKYIGTKSLKLAVGLRNVPSRSSRGLFGAIAGFIEGGWSGLVAGWY
GFQHSNDQGVGMAADRDSTQKAIDKITSKVNNIVDKMNKQYEIIDHEFSEVETRLNMINN
KIDDQIQDIWAYNAELLVLLENQKTLDEHEANVNNLYNKVKRALGSNAVEDGKGCFELYH
KCDDQCMETIRNGTYNRRKYQEESKLERQKIEGVKLESEGTYKILTIYSTVASSLVIAMG
FAAFLFWAMSNGSCRCNICI
>gi|115343607|gb|ABI94782.1| hemagglutinin [Influenza A virus (A/chicken/Hebei/nj/2002(H9N2))]
SLIAILLVVTVSNADKICIGYQSTNSTETVDTLTENNVPVTHAKELLHTEHNGMLCATNL
GHPLILNTCTIEGLIYGNPSCDQLLGGGKWSYIVERPSAVIGMCYPGNVENLEELRSLFS
SASSYQRIQIFPDTIWNVSYSGTSKACSDSFYRSMRWLTQKNNAYPIQDAQYTNNRGKSI
LFMWGINHPPTDTGQTNLYTRTDTTTSVTTEDITRTFKPMIGPRALVNGQQGRIDYYWSV
LKPGQTLRIRSNGNLIAPWYGHILSGESHGRILKTDLNSGNCVVQCQTERGGLNTTLPFH
NVSKYAFGNCPKYVGVKSLKLAVGLRNVPARSSRGLFGAIAGFIEGGWSGLVAGWYGFQH
SNDQGVGMAADRESTQRAIDKITSKVNNIVDKMNKQYEIIDHEFSEVETRLNMINNKIDD
QIQDIWAYNAELLVLLEIQ
