# Supplementary material for: A global phylogenetic analysis in order to determine the host species and geography dependent features present in the evolution of avian H9N2 influenza hemagglutinin
Source: PeerJ. 2014 Oct 30;2:e655. doi: 10.7717/peerj.655 (PMC4217197; doi:10.7717/peerj.655)
Supplement: Supplemental Information 5 — There are two directories one for the protein sequences and a second for the nucleotide sequences. There are also two MEGA files that include the nucleotide alignment (.mas file) and the phylogenetic trees (.mts file). [file peerj-02-655-s005.zip › Raw Protein Data/Heilongjiang.fasta]

>gi|66733517|gb|AAY52505.1| hemagglutinin [Influenza A virus (A/chicken/Heilongjiang/48/01(H9N2))]
MEVVSLITILLVATVSNADKICIGYQSTNSTETVDTLTENNVPVTHAKELLHTEHNGMLC
ATNLGHPLILDTCTIEGLIYGNPSCDLLLGGREWSYIVERPSAVNGLCYPGNVENLEELR
SLFSSARSYQRIQIFPDTIWNVSYSGTSKACSDSFYRSMRWLTQKNNAYPVQDAQYTNNR
GKNILFMWGINHPPTDTAQTNLYTRTDTTTSVATEDINRTFKPLIGPRPLVNGLQGRIDY
YWAVLKPGQTLRVKSNGNLIAPWYGHILSGESHGRILKTDLNSGNCVVQCQTERGGLNTT
LPFHNVSKYAFGNCPKYVGVKSLKLAVGLRNVPARSSRGLFGAIAGFIEGGWSGLVAGWY
GFQHSNDQGTGMAADRDSTQKAIDKITSKVNNIVDKMNKQYEIIDHEFSEVETRLNMINN
KIDDQIQDIWAYNAELLVLLENQKTLDEHDANVNNLYNKVKRALGSNAVEDGKGCFELYH
KCDDQCMETIRNGTYNRRKYKEESRLERQKIEGVKLESEGTYKILTIYSTVASSLVIAMG
FAAFLFWAMSNGSCRCNICI
>gi|66733515|gb|AAY52504.1| hemagglutinin [Influenza A virus (A/chicken/Heilongjiang/35/00(H9N2))]
METKAIIAALLMVTAANADKICIGYQSTNSTETVDTLTESNVPVTHTKELLHTEHNGILC
ATDLGHPLILDTCTIEGLIYGNPSCDILLGGKEWSYIVERSSAVNGMCYPGNVENLEELR
SLFSSAKSYKRIQIFPDKTWNVTYSGTSRACSNSFYRSMRWLTHNSNSYPFQNAHYTNNE
RENILFMWGIHHPPTDTEQTDLYKKADTTTSVTTEDISRTFKPVIGPRPLVNGQQGRIDY
YWSVLKPGQTLRIRSNGNLIAPWYGHVLTGESHGRILKTDLNNGNCVVQCQTEKGGLNTT
LPFHNISKYAFGNCPKYVGVKSLKLAVGLRNVPAVSSRGLFGAIAGFIEGGWPGLVAGWY
GFQHSNDQGVGMAADKGSTQKAIDKITSKVNNIIDKMNKQYEVIDHEFNELEGRLNMINN
KIDDQIQDIWAYNAELLVLLENQKTLDEHDANVNNLYNKVKRALGSNAVEDGNGCFELYH
KCDDQCMETIRNGTYDRQKYQEESRLERQKIEGVKLESEGTYKILTIYSTVASSLVLAMG
FAAFLFWAMSNGSCRCNICI
>gi|202071362|gb|ACH95464.1| hemagglutinin [Influenza A virus (A/chicken/Heilongjiang/2/2002(H9N2))]
MEATSLITILLLVTTSNADKICIGYQSTNSTETVDTLAENNVPVTHAKELLHTEHNGMLC
ATNLGHPLILDTCTIEGLIYGNPSCDLLLGGGEWSYIVERPSAVNGMCYPGNVENLEELR
SLFSSASSYQRIQIFPDTIWNVSYSGTSKACSDSFYRSMRWLTQKDNAYPIQDAQYTNNR
GKSILFMWGINHPPTDTTQTNLYTRTDTTTSVTTEDIDRTFKPVIGPRPLVNGQQGRIDY
YWSVLKPGQTLRVRSDGNLIAPWYGHILSGECHGRILKTDLNSGNCVVQCQTERGGLNTT
LPFQNVSKYAFGNCPKYVGVKSLKLAVGLRNVPARSSRGLFGAMAGFIEGGWSGLVAGWY
GFQHSNDQGVGMAADKGSTQKAIDKITSKVNNMIDKMNKQYEVIDHEFNELEARLNMINN
KIDDQIQDIWAYNAELLVLLENQKTLDEHDANVNNLYNKVKRALGSNAVEDGNGCFELYH
KCDDQCMETIRNGTYDRQKYQEESRLERQKIEGVKLESEGTYKILTIYSTVASSLVLAMG
FAAFLFWATSNGSCRCNICI
>gi|202071328|gb|ACH95447.1| hemagglutinin [Influenza A virus (A/chicken/Heilongjiang/u/1998(H9N2))]
MEAKAIIAALLMVTAANADKICIGYQSTNSTETVDTLTESNVPVTHTKELLHTEHNGILC
ATDLGHPLILDTCTIEGLIYGNPSCDILLGGKEWSYIVERSSAVNGMCYPGNVENLEELR
SLFSSAKPYKRIQIFPDKTWNVTYSGTSRACSNSFYRSMRWLTHNSNSYPFQNAHYTNNE
RENILFMWGIHHPPTDTEQTDLYKKADTTTSVTTEDINRTFKPVIGPRPLVNGQQGRIDY
YWSVLKPGQTLRIRSNGNLIAPWYGHVLTGESHGRILKTDLNNGNCVVQCQTEKGGLNTT
LPFHNISKYAFGNCPKYVGVKSLKLAVGLRNVPAVSSRGLFGAIAGFIEGGWSGLVAGWY
GFQHSNDQGVGMAADKGSTQKAIDKITSKVNNIIDKMNKQYEVIDHEFNELEGRLNMINN
KIDDQIQDIWAYNAELLVLLENQKTLDEHDANVNNLYNKVKRALGSNAVEDGNGCFELYH
KCDDQCMEAIRNGTYDRQKYQEESRLERQKIEGVKLESEGTYKILTIYSTVASSLVLAMG
FAAFLFWAMSNGSCRCNICI
>gi|33317963|gb|AAQ04855.1|AF508566_1 hemagglutinin [Influenza A virus (A/Chicken/Heilongjiang/10/97(H9N2))]
SLITILLLVTTSNADKICIGYQSTNSTETVDTLAENNVPVTHAKELLHTEHNGMLCATNL
GHPLILDTCTIEGLIYGNPSCDLLLGGGEWTYIVERPSAVNGMCYPGNVENLEELRSLFS
SASSYQRIQIFPDTIWNVSYSGTSKACSDSFYRSMRWLTEKDNAYPIQDAQYTNNRGKSI
LFMWGINHPPTDTAQTNLYTRTDTTTSVTTEDIDRTFKPVIGPRPLVNGQQGRIDYYWSV
LKPGQTLRVRSDGNLIAPWYGHILSGESHGRILKTDLNSGNCVVQCQTERGGLNTTLPFQ
NVSKYAFGNCPKYVGVKSLKLAVGLRNVPARSSRGLFGAIAGFIEGGWSGLVAGWYGFQH
SNDQGVGIAADRDSTQKAIDKITSKVNNMVDKMNKQYEIIDHEFSEVETRLNMINNKNDD
QIQDIWAYNAELLVLLENQKTLDEHDANVNNLYNKVKRALGSNAMEDGKGCFELYHKCDD
QCMETIRNGTYNRRKYKEESRLERQKIEGVKLESEGTYKILTIYSTVASSLVVAMG
>gi|60651768|gb|AAX32896.1| hemagglutinin [Influenza A virus (A/goose/Heilongjiang/LJH-2/04(H9N2))]
MEVVSLITILLVVTISNADKICIGYQSTNSTETVDTLTENNVPVTHAKELLHTEHNGMLC
ATNLGHPLILDTCTIEGLIYGNPSCDLLLGGREWSYIVERPSAVNGLCYPGNVENLEELR
SLFSSASSYQRIQIFPDTIWNVSYSGTSKACSDSFYRSMRWLTQKNNAYPIQDAQYTNNR
GKNILFMWGINHPPTDTAQTNLYTRTDTTTSVATEDINRTFKPLIGPRPL
>gi|60651766|gb|AAX32895.1| hemagglutinin [Influenza A virus (A/goose/Heilongjiang/LJH-1/04(H9N2))]
MEVVSLITILLVVTISNAEKICIGYQSTNSTETVDTLTENNVPVTHAKELLHTEHNGMLC
ATNLGHPLILDTCTIEGLIYGNPSCDLLLGGREWSYIVERPSAVNGLCYPGNVENLEELR
SLFSSASSYQRIQIFPDTIWNVSYSGTSKACSDSFYRSMRWLTQKNNAYPIQDAQYTNNR
GKNILFMWGINHPPTDTAQTNLYTRTDTTTSVATEDINRTFKPLIGPRPL
