# Supplementary material for: A global phylogenetic analysis in order to determine the host species and geography dependent features present in the evolution of avian H9N2 influenza hemagglutinin
Source: PeerJ. 2014 Oct 30;2:e655. doi: 10.7717/peerj.655 (PMC4217197; doi:10.7717/peerj.655)
Supplement: Supplemental Information 5 — There are two directories one for the protein sequences and a second for the nucleotide sequences. There are also two MEGA files that include the nucleotide alignment (.mas file) and the phylogenetic trees (.mts file). [file peerj-02-655-s005.zip › Raw Protein Data/Henan.fasta]

>gi|119220775|gb|ABL61477.1| hemagglutinin [Influenza A virus(A/swine/Henan/7/2004(H9N2))]
YSLVVTASNADKICIGYQSTNSTETVDTLTENNVPVTHAKELLHTEHNGMLCATNLGHPL
ILDTCTIEGLIYGNPSCDLLLGGREWSYIVERPSATNGLCYPGNVENLEELRSLFSSASS
YQRIQIFPDTIWNVSYSGTSKACSDSFYRSMRWLTQKNNAYPIQDAQYTNNRGKNILFMW
GINHPPTDTVQTNLYTRTDTTTSVATEDINRTFKPLIGPRPLVNGQQGRIDYYWSVLKPG
QTLRVRSNGNLIAPWYGHILSGESHGRILKTDLNSGNCVVQCQTERGGLNTTLPFHNVSK
YAFGNCPKYVGVKSLKLAVGLRNVPARSSRGLFGAIAGFIEGGWSGLVAGWYGFQHSNDQ
GVGMAADRDSTQKAIDKITSKVNNIVDKMNKQYEIIDHEFSEVETRLNMINNKIDDQIQD
IWAYNAELLVLLENQKTLDEHDANVNNLYDKVKRALGSNAVEDGKGCFELYHKCDDQCME
TIRNGTYNRRKYKEESRLVRQKIEGVKLESEGTYKILTIYSTVASSLVIAMGFAAFLFWA
MSNGSCRCNICI
>gi|218848529|gb|ACL11939.1| hemagglutinin [Influenza A virus (A/chicken/Henan/L3/2008(H9N2))]
MVAVSLITMLLMVTVSNADKICIGYQSTNSTETVDTLTENNVPVTHAKELLHTEHNGMLC
ATNLGHPLILDTCTIEGLIYGNPSCDLLLGGREWSYIVERPSAVNGLCYPGNVENLEELR
SLFSSASSYQRIQIFPDTIWNVSYSGTSKACSDSFYRSMRWLTQKNNAYPIQDAQYTNNQ
EKNILFMWGINHPPTDTVQTNLYTRTDTTTSVATEEINRTFKPLIGPRPLVNGFQGRIEY
YWSVLKPGQTLRIMSNGNLIAPWYGHILSGESHGRILKTDLKRGSCTVQCQTEKGGLNTT
LPFQNVSKYAFGNCSKYIGIESLKLAVGLRNVPSKSSRGLFGAIAGFIEGGWSG
>gi|195957861|gb|ACG59782.1| hemagglutinin [Influenza A virus (A/chicken/Henan/L2/2008(H9N2))]
MEVVSLITILLVTTVSNADKICIGYQSTNSTETVDTLTENNVPVTHAKELLHTGHNGMLC
ATNLGHPLILDTCTIEGLIYGNPSCDLLLGGREWSYIVERPSAVNGLCYPGNVENLEELR
SLFSSASSYQRIQIFPDTIWNVSYSGTSKACSDSFYRSMRWLTQKNNTYPIQDAQYTNNR
GKNILFMWGISHPPTDTVQTNLYTRTDTTTSVATEDINRTFKPLIGPRPFVNGQQGRIDY
YWSILKPGQTLRVRSNGNLIAPWYGHILSGESHGRILKTDLNNGNCVVQCQTEKGGLNTT
LPFQNVSKYAFGNCPKYVGVKSLKLAVGLRNVPARSSRGLFGAIAGFIEGGWSG
>gi|195957859|gb|ACG59781.1| hemagglutinin [Influenza A virus (A/chicken/Henan/L1/2008(H9N2))]
MEVVSLITILLVTTVSNADKICIGYQSTNSTETVDTLTENNVPVTHAKELLHTGHNGMLC
ATNLGHPLILDTCTIEGLIYGNPSCDLLLGGREWSYIVERPSAVNGLCYPGNVENLEELR
SLFSSASSYQRIQIFPDTIWNVSYSGTSKACSDSFYRSMRWLTQKNNTYPIQDAQYTNNR
GKNILFMWGISHPPTDTVQTNLYTRTDTTTSVATEDINRTFKPLIGPRPLVNGQQGRIDY
YWSILKPGQTLRVRSNGNLIAPWYGHILSGESHGRILKTDLNNGNCVVQCQTEKGGLNTT
LPFQNVSKYAFGNCPKYVGVKSLKLAVGLRNVPARSSRGLFGAIAGFIEGGWS
>gi|66733523|gb|AAY52508.1| hemagglutinin [Influenza A virus (A/chicken/Henan/5/98(H9N2))]
MEVVSLITILLVGTVSNADKICIGYQSTNSTETVDTLTENNVPVTHAKELLHTEHNGMLC
ATNLGHPLILDTCTIEGLIYGNPSCDILLGGREWSYIVERPSAVNGLCYLGNVENLEELR
SLFSSASSYQRIQIFPDTIWNVSYSGTSKACSDSFYRSMRWLTQKNNAYPIQDAQYTNNR
GKNILFMWGINHPPTDTVQTNLYTRTDTTTSVATEDINRTFKPLIGPRPLVNGLQGRIDY
YWSVLKPGQTLRVRSNGNLIAPWYGHILSGESHGRILKTDLNSGNCVVQCQTERGGLNTT
LPFHNVSKYAFGNCPKYIGVKSLKLAVGLRNVPARSSRGLFGAIAGFIEGGWSGLVAGWY
GFQHSNDQGAGMAADRDSTQKAIDKITSKVNNIVDKMNKQYEIIDHEFSEVETRLNMINN
KIDDQIQDIWACNAELLVLLENQKTLDEHDANVNNLYNKVKRALGSNAVEDGKGCFELYH
KCDDQCMETIRNGTYSRRKYKEESRLERQKIEGVKLESEGTYKILTIYSTVASSLVIAMG
FAAFLFWAMSNGSCRCNICI
>gi|66733521|gb|AAY52507.1| hemagglutinin [Influenza A virus (A/chicken/Henan/43/02(H9N2))]
MEVVSLITILLVATVSNADKICIGYQSTNSTETVDTLTENNVPVTHAKELLHTEHNGMLC
ATNLGHPLILDTCTIEGLIYGNPSCDLLLGGREWSYIVERPSAVNGLCYPGNVENLEELR
SLFSSARSYQRIQIFPDTIWNVSYSGTSRACSDSFYRSMRWLTQKNNAYPVQDAQYTNNR
GKNILFMWGINHPPTDTAQTNLYTRTDTTTSVATEDINRTFKPLIGPRPLVNGLQGRIDY
YWAVLKPGQTLRVKSNGNLIAPWYGHILSGESHGRILKTDLNSGNCVVQCQTERGGLNTT
LPFHNVSKYAFGNCPKYVGVKSLKLAVGLRNVPARSSRGLFGAIAGFIEGGWSGLVAGWY
GFQHSNDQGTGMAADRDSTQKAIDKITSKVNNIVDKMNKQYEIIDHEFSEVETRLNMINN
KIDDQIQDIWAYNAELLVLLENQKTLDEHDANVNNLYNKVKRALGSNAVEDGKGCFELYH
KCDDQCMETIRNGTYNRRKYKEESRLERQKIEGVKLESEGTYKILTIYSTVASSLVIAMG
FAAFLFWAMSNGSCRCNICI
>gi|66733519|gb|AAY52506.1| hemagglutinin [Influenza A virus (A/chicken/Henan/26/00(H9N2))]
MEVVSLITILLVVTVSNADKICIGYQSTNSTETVDTLTENNVPVTHAKELLHTEHNGMLC
ATNLGHPLILDTCTIEGLIYGNPSCDLLLGGREWSYIVERPSAVNGLCYPGNVENLEELR
SLFSSASSYQRIQIFPDTIWNVSYSGTSKACSDSFYRSMRWLTQKSNAYPIQDAQYTNNR
GKNILFMWGINHPPTDTVQTNLYTRTDTTTSVATEDINRTFKPLIGPRPLVNGQQGRIDY
YWSILKPGQTLRVRSNGNLIAPWYGHILSGESHGRILKTDLNSGNCVVQCQTERGGLNTT
LPFQNVSKYAFGNCPKYVGVKSLKLAVGLRNVPARSSRGLFGAIAGFIEGGWSGLVAGWY
GFQHSNDQGVGMAADRDSTQKAIDKITSKVNNIVDKMNKQYEIIDHEFSEVETRLNMINN
KIDDQIQDIWAYNAELLVLLENQKTLDEHDANVNNLYNKVKRALGSNAVEDGKGCFELYH
KCDDQCMETIRNGTYNRRKYKEESRLERQKIEGVKLESEGTYKILTIYSTVASSLVIAMG
FAAFLFWAMSNGSCRCNICI
>gi|22759095|gb|AAN05683.1| hemagglutinin [Influenza A virus (A/Chicken/Henan/98(H9N2))]
VTHAKELLHTEHNGMLCATNLGHPLILDTCTIEGLIYGNPSCNLLLGGREWSYIVERPSA
VNGLCYPGNVENLEELRSLFSSASSYQRIQIFPDTIWNVSYSGTSKACSDSFYRSMRWLT
QKNNTYPIQDAQYTNNRGKNILFMWGINHPPTDTVQTNLYTRTDTTTSVATEDINRTFKP
LIGPRPLVNGQQGRIDYYWSVLKPGQTLRVRSNGNLIAPWYGHILSGESHGRILKTDLNS
GNCVVQCQTERGGLNTTLPFHNVSKYAFGNCPKYVGVKSLKLAVGLRNVPARSSRGLFGA
IAGFIEGGWSGLVAGWYGFQHSNDQGVGMAADRDSTQKAIDKITSKVNNIVDKMNKQYEI
IDHEFSEVETRLNMINDKIDDQIQDIWAYNAELLVLLENQKTLDEHDANVNNLYNKVKRT
LGSNAVEDGKGCFELYHKCDDQCMETIRNGTYNRKKYKEESRLERQKIEGVKLESEGTYK
ILTIYSTVASSL
>gi|202071334|gb|ACH95450.1| hemagglutinin [Influenza A virus (A/chicken/Henan/622/2006(H9N2))]
MEAVSLITMLLVVTVSNADKICIGYQSTNSTETVDTLTENNVPVTHAKELLHTEHNGMLC
ATNLGHPLILDTCTIEGLIYGNPSCDLLLGGREWSYIVERPSAVNGLCYPGNVENLEELR
SLFSSASSYQRIQIFPDTIWNVSYSGTSKACSDSFYRSMRWLTQKNNAYPIQDAQYANNQ
EKNILFMWGINHPPTDTAQTNLYTRTDTTTSVATEEINRTFKPLIGPRPLVNGLQGRIDY
YWSVLKPGQTLRIRSNGNLIAPWYGHILSGESHGRILKTDLKRGSCTVQCQTEKGGLNTT
LPFQNVSKYAFGNCSKYIGIKSLKLAVGLRNVPSKSSRGLFGAIAGFIEGGWSGLVAGWY
GFQHSNDQGVGMAADRDSTQKAIDKITSKVNNIVDKMNKQYEIIDHEFSEVETRLNMINN
KIDDQIQDIWAYNAELLVLLENQKTLDEHDANVNNLYNKVKRALGSNAVEDGKGCFELYH
KCDDQCMETIRNGTYNRRKYQEESKLERQKIEGVKLESEGTYKILTIYSTVASSLVIAMG
FAAFLFWAMSNGSCRCNIRI
>gi|202071332|gb|ACH95449.1| hemagglutinin [Influenza A virus (A/chicken/Henan/5/2001(H9N2))]
MEAVSLITILLVGTVSNADKICIGYQSTNSTETVDTLTENNVPVTHAKELLHTEHNGMLC
ATNLGHPLILDTCTIEGLIYGNPSCDILLGGREWSYIVERPSAVNGLCYPGNVENLEELR
SLFSSASSYQRIQIFPDTIWNVSYSGTSKACSDSFYRSMRWLTQKNNAYPIQDAQYTNNR
GENILFMWGINHPPTDTVQTNLYTRTDTTTSVATEDINRTFKPLIGPRPLVNGLQGRIDY
YWSVLKPGQTLRVRSNGNLIAPWYGHILSGESHGRILKTDLNSGNCVVQCQTERGGLNTT
LPFHNVSKYAFGNCPKYIGVKSLKLAVGLRNVPARSSRGLFGAIAGFIEGGWSGLVAGWY
GFQHSNDQGVGMAADRDSTQKAIDKITSKVNNIVDKMNKQYEIIDHEFSEVETRLNMINN
KIDDQIQDIWAYNAELLVLLENQKTLDEHDANVNNLYNKVKRALGSNAVEDGKGCFELYH
KCDDQCMETIRNGTYSRRKYKEESRLERQKIEGVKLESEGTYKILTIYSTVASSLVIAMG
FAAFLFWAMSNGSCRCNICI
>gi|202071330|gb|ACH95448.1| hemagglutinin [Influenza A virus (A/chicken/Henan/1/2001(H9N2))]
MEAVSLITILLVVTVSNADKICIGYQSTNSTETVDTLTENNVPVTHAKELLHTEHNGMLC
ATNLGHPLILDTCTIEGLIYGNPSCDLLLGGREWSYIVERPSAVNGLCYPGNVENLEELR
SLFSSASSYQRIQIFPDTIWNVSYSGTSKACSDSFYRSMRWLTPKSNAYPIQDAQYTNNR
GKNILFMWGINHPPTDTMQTNLYTRTDTTTSVATEDINRTFKPLIGPRPLVNGQQGRIDY
YWSILKPGQTLRVRSNGNLIAPWYGHILSGESHGRILKTDLNSGNCVVQCQTERGGLNTT
LPFQNVSKYAFGNCPKYVGVKSLKLAVGLRNVPARSSRGLFGAIAGFIEGGWSGLVAGWY
GFQHSNDQGVGMAADRDSTQKAIDKITSKVNNIVDKMNKQYEIIDHEFSEVETRLNMINN
KIDDQIQDIWAYNAELLVLLENQKTLDEHDANVNNLYNKVKRALGSNAVEDGKGCFELYH
KCDDQCMETIRNGTYNRRKYKEESRLERQKIEGVKLESEGTYKILTIYSTVASSLVIAMG
FAAFLFWAMSNGSCRCNICI
>gi|18182700|gb|AAL65243.1| hemagglutinin [Influenza A virus (A/Chicken/Henan/2/98(H9N2))]
METISLITILLVVTASNADKICIGYQSTNSTETVDTLTESNVPVTHAKELLHTEHNGMLC
ATNLGHPLILNTCTIEGLIYGNPSCDLLLGGREWSYIVERPSAVNGMCYPGNVENLEELR
SLFSSASSYQRIQIFPDTIWNVSYSGTSRACSDSFYRSMRWLTKKDNAYPIQDAQYTNNR
GKSILFMWGINHPPTDTVQTELYTRTDTTTSVTTEDINRTFKPMIGPRPLVNGQQGRIDY
YWSVLKPGQTLRVRSNGNLIAPWYGHILSGESHGRILKTDLTNGNCVVQCQTERGGLNTT
LPFHNISKYAFGNCPKYVGVKSLKLAVGLRNVPARSSRGLFGAIAGFIEGGWSGLVAGWY
GFQHSNDQGVGMAADRDSTQRAIDKITSKVNNIVDKMNKQYEIIDHEFSEVETRLNMINN
KIDDQIQDIWAYNAELLVLLENQKTLDEHDANVNNLYNKVKRALGSNAMEDGKGCFELYH
KCDDQCMETIRNGTYNMRKYKEESKLERQKIEGVKLESEGTYKILTIYSTVASSLVIAMG
FAAFLFWAMSNGSCRCNICI
>gi|18182698|gb|AAL65242.1| hemagglutinin [Influenza A virus (A/Chicken/Henan/1/99(H9N2))]
METISLITILLVVTVSNADKICIGYQSTNSTETVDTPTENNVPVTHAKELLHTEHNGMLC
ATNLGHPLILDTCTIEGLIYGNPSCNLLLGGREWSYIVERPSAVNGLCYPGNVENLEELG
SLFSSASSYQRIQIFPDTIWNVSYSGTSKACSDSFYRSMRWLTQKNNAYPIQDAQYTNNR
GKNILFMWGINHPPTDTVQTNLYTRTDTTTSVATEDINRTFKPLIGPRPLVNGQQGRIDY
YWSVLKPGQTLRVRSNGNLIAPWYGHILSGESHGRILKTDLNSGNCVVQCQTERGGLNTT
LPFHNVSKYAFGNCPKYVGVKSLKLAVGLRNVPARSSRGLFGAIAGFIEGGWSGLVAGWY
GFQHSNDQGVGMAADRDSTQRAIDKITSKVNNIVDKMNKQYEIIDHEFSEVETRLNMIND
KIDDQIQDIWAYNAELLVLLENQKTLDEHDANVNNLYNKVKRTLGSNAVEDGKGCFELYH
KCDDQCMETIRNGTYNRRKYKEESRLERQKIEGVKLESEGTYKILTIYSTVASSLVIAMG
FAAFLFWAMSNGSCRCNICI
>gi|119220792|gb|ABL61486.1| hemagglutinin [Influenza A virus(A/swine/Henan/2/2004(H9N2))]
ILLVVTASNADKICIGYQSTNSTETVDTLTENNVPVTHAKELLHTEHNGMLCATNLGHPL
ILDTCTIEGLIYGNPSCDLLLGGREWSYIVERPSATNGLCYPGNVENLEELRSLFSSASS
YQRIQIFPDTIWNVSYSGTSKACSDSFYRSMRWLTQKNNAYPIQDAQYTNNRGKNILFMW
GINHPPTDTVQTNLYTRTDTTTSVATEDINRTFKPLIGPRPLVNGQQGRIDYYWSVLKPG
QTLRVRSNGNLIAPWYGHILSGESHGRILKTDLNSGNCVVQCQTERGGLNTTLPFHNVSK
YAFGNCPKYVGVKSLKLAVGLRNVPARSSRGLFGAIAGFIEGGWSGLVAGWYGFQHSNDQ
GVGMAADRDSTQKAIDKITSKVNNIVDKMNKQYEIIDHEFSEVETRLNMINNKIDDQIQD
IWAYNAELLVLLENQKTLDEHDANVNNLYNKVKRALGSNAVEDGKGCFELYHKCDDQCME
TIRNGTYNRRKYKEESRLERQKIEGVKLESEGTYKILTIYSTVASSLVIAMGFAAFLFWA
MSNGSCRCNICI
>gi|119220741|gb|ABL61459.1| hemagglutinin [Influenza A virus(A/swine/Henan/4/2004(H9N2))]
ILLVVTASNADKICIGYQSTNSTETVDTLTENNVPVTHAKELLHTEHNGMLCATNLGHPL
ILDTCTIEGLIYGNPSCDLLLGGREWSYIVERPSATNGLCYPGNVENLEELRSLFSSASS
YQRIQIFPDTIWNVSYSGTSKACSDSFYRSMRWLTQKNNAYPIQDAQYTNNRGKNILFMW
GINHPPTDTVQTNLYTRTDTTTSVATEDINRTFKPLIGPRPLVNGQQGRIDYYWSVLKPG
QTLRVRSNGNLIAPWYGHILSGESHGRILKTDLNSGNCVVQCQTERGGLNTTLPFHNVSK
YAFGNCPKYVGVKSLKLAVGLRNVPARSSRGLFGAIAGFIEGGWSGLVAGWYGFQHSNDQ
GVGMAADRDSTQKAIDKITSKVNNIVDKMNKQYEIIDHEFSEVETRLNMINNKIDDQIQD
IWAYNAELLVLLENQKTLDEHDANVNNLYDKVKRALGSNAVEDGKGCFELYHKCDDQCME
TIRNGTYNRRKYKEESRLVRQKIEGVKLESEGTYKILTIYSTVASSLVIAMGFAAFLFWA
MSNGSCRCNICI
>gi|119220724|gb|ABL61450.1| hemagglutinin [Influenza A virus(A/swine/Henan/5/2004(H9N2))]
ASNADKICIGYQSTNSTETVDTLTENNVPVTHAKELLHTEHNGMLCATNLGHPLILDTCT
IEGLIYGNPSCDLLLGGREWSYIVERPSATNGLCYPGNVENLEELRSLFSSASSYQRIQI
FPDTIWNVSYSGTSKACSDSFYRSMRWLTQKNNAYPIQDAQYTNNRGKNILFMWGINHPP
TDTVQTNLYTRTDTTTSVATEDINRTFKPLIGPRPLVNGQQGRIDYYWSVLKPGQTLRVR
SNGNLIAPWYGHILSGESHGRILKTDLNSGNCVVQCQTERGGLNTTLPFHNVSKYAFGNC
PKYVGVKSLKLAVGLRNVPARSSRGLFGAIAGFIEGGWSGLVAGWYGFQHSNDQGVGMAA
DRDSTQKAIDKITSKVNNIVDKMNKQYEIIDHEFSEVETRLNMINNKIDDQIQDIWAYNA
ELLVLLENQKTLDEHDANVNNLYNKVKRALGSNAVEDGKGCFELYHKCDDQCMETIRNGT
YNRRKYKEESRLERQKIEGVKLESEGTYKILTIYSTVASSLVIAMGFAAFLFWAMSNGSC
ICNFC
>gi|119220707|gb|ABL61441.1| hemagglutinin [Influenza A virus(A/swine/Henan/8/2004(H9N2))]
TILLVVTASNADKICIGYQSTNSTETVDTLTENNVPVTHAKELLHTEHNGMLCATNLGHP
LILDTCTIEGLIYGNPSCDLLLGGREWSYIVERPSATNGLCYPGNVENLEELRSLFSSAS
SYQRIQIFPDTIWNVSYSGTSKACSDSFYRSMRWLTQKNNAYPIQDAQYTNNRGKNILFM
WGINHPPTDTVQTNLYTRTDTTTSVATEDINRTFKPLIGPRPLVNGQQGRIDYYWSVLKP
GQTLRVRSNGNLIAPWYGHILSGESHGRILKTDLNSGNCVVQCQTERGGLNTTLPFHNVS
KYAFGNCPKYVGVKSLKLAVGLRNVPGRSSRGLFGAIAGFIEGGWSGLVAGWYGFQHSND
QGVGMAADRDSTQKAIDKITSKVNNIVDKMNKQYEIIDHEFSEVETRLNMINNKIDDQIQ
DIWAYNAELLVLLENQKTLDEHDANVNNLYNKVKRALGSNAVEDGKGCFELYHKCDDQCM
ETIRNGTYNRRKYKEESRLERQKIEGVKLESEGTYKILTIYSTVASSLVIAM
>gi|119220673|gb|ABL61423.1| hemagglutinin [Influenza A virus(A/swine/Henan/6/2004(H9N2))]
LILYSLVVTASNADKICIGYQSTNSTETVDTLTENNVPVTHAKELLHTEHNGMLCATNLG
HPLILDTCTIEGLIYGNPSCDLLLGGREWSYIVERPSATNGLCYPGNVENLEELRSLFSS
ASSYQRIQIFPDTIWNVSYSGTSKACSDSFYRSMRWLTQKNNAYPIQDAQYTNNRGKNIL
FMWGINHPPTDTVQTNLYTRTDTTTSVATEDINRTFKPLIGPRPLVNGQQGRIDYYWSVL
KPGQTLRVRSNGNLIAPWYGHILSGESHGRILKTDLNSGNCVVQCQTERGGLNTTLPFHN
VSKYAFGNCPKYVGVKSLKLAVGLRNVPARSSRGLFGAIAGFIEGGWSGLVAGWYGFQHS
NDQGVGMAADRDSTQKAIDKITSKVNNIVDKMNKQYEIIDHEFSEVETRLNMINNKIDDQ
IQDIWAYNAELLVLLENQKTLDEHDANVNNLYNKVKRALGSNAVEDGKGCFELYHKCDDQ
CMETIRNGTYNRRKYKEESRLERQKIEGVKLESEGTYKILTIYSTVASSLVIAMGFAAFL
FWAMSNGSCRCNICI
>gi|119220639|gb|ABL61405.1| hemagglutinin [Influenza A virus(A/swine/Henan/3/2004(H9N2))]
LLVVTASNADKICIGYQSTNSTETVDTLTENNVPVTHAKELLHTEHNGMLCATNLGHPLI
LDTCTIEGLIYGNPSCDLLLGGREWSYIVERPSATNGLCYPGNVENLEELRSLFSSASSY
QRIQIFPDTIWNVSYSGTSKACSDSFYRSMRWLTQKNNAYPIQDAQYTNNRGKNILFMWG
INHPPTDTVQTNLYTRTDTTTSVATEDINRTFKPLIGPRPLVNGQQGRIDYHWSVLKPGQ
TLRVRSNGNLIAPWYGHILSGESHGRILKTDLNSGNCVVQCQTERGGLNTTLPFHNVSKY
AFGNCPKYVGVKSLKLAVGLRNVPARSSRGLFGAIAGFIEGGWSGLVAGWYGFQHSNDQG
VGMAADRDSTQKAIDKITSKVNNIVDKMNKQYEIIDHEFSEVETRLNMINNKIDDQIQDI
WAYNAELLVLLENQKTLDEHDANVNNLYNKVKRALGSNAVEDGKGCFELYHKCDDQCMET
IRNGTYNRRKYKEESRLERQKIEGVKLESEGTYKILTIYSTVASSLVIAMGFAAFLFWAM
SN
>gi|484847916|gb|AGK62452.1| hemagglutinin [Influenza A virus (A/chicken/Henan/HF/2012(H9N2))]
MEVVSLITILLVATVSNADKICIGYQSTNSTETVDTLTENNVPVTHAKELLHTEHNGMLC
ATSLGHPLILDTCTIEGLIYGNPSCDLLLGGREWSYIVERPSAVNGLCYPGNVENLEELR
SLFSSARSYQRIQIFPDTIWNVSYNGTSKACSGSFYRSMRWLTQKNNAYPIQDAQYTNNQ
GKNILFMWGINHPPTDTVQTNLYTRTDTTTSVATEEINRIFKPLIGPRPLVNGLMGRIDY
YWSVLKPGQTLRIISDGNLIAPWYGHILSGESHGRILKTDLKRGSCTVQCQTEKGGLNTT
LPFQNVSKYAFGNCSKYIGIKSLKLAVGLRNVPSRSSRGLFGAIAGFIEGGWSGLVAGWY
GFQHSNDQGVGMAADRDSTQKAIDKITSKVNNIVDKMNKQYEIIDHEFSEVETRLNMINN
KIDDQIQDIWAYNAELLVLLENQKTLDEHDANVNNLYNKVKRALGSNAVEDGKGCFELYH
KCDDQCMETIRNGTYNRRKYQEESKLERQKIEGVKLESEGTYKILTIYSTVASSLVIAMG
FAAFLFWAMSNGSCRCNICI
>gi|408717521|gb|AFU83159.1| hemagglutinin [Influenza A virus (A/chicken/Henan/YX/2012(H9N2))]
MEVVSLITILLVVTVCNADKICIGYQSTNSTETVDTLTENNVPVTHAKELLHTEHNGMLC
ATSLGHPLILDTCTIEGLIYGNPSCDLLLGGREWSYIVERPSAVNGLCYPGNVENLEELR
SLFSSARSYQRIQIFPDTIWNVSYSGTSKACSDSFYRNMRWLTQKNNAYPIQDAQYTNNQ
EKNILFMWGINHPPTDTVQTNLYTRTDTTTSVATEEINRTFKPLIGPRPLVNGLMGRIDY
YWSVLKPGQTLRIRSNENLIAPWYGHILSGESHGRILKTDLKRGSCTVQCQTEKGGLNTT
LPFQNVSKYAFGNCSKYIGIKSLKLAVGLRNVPSRSSRGLFGAIAGFIEGGWSGLVAGWY
GFQHSNDQGVGMAADKDSTQKAIDKITSKVNNIVDKMNKQYEIIDHEFSEVETRLNMINN
KIDDQIQDIWAYNAELLVLLENQKTLDEHDANVNNLYNKVKRALGSNAVEDGKGCLELYH
KCDDQCMETIRNGTYNRRKYQEESKLEKQKIEGVKLESEGTYKILTIYSTVASSLVIAMG
SAAFLFWAMSNGSCRCNICI
>gi|479285813|gb|AGJ73532.1| hemagglutinin [Influenza A virus (A/chicken/Henan/ZK2/2012(H9N2))]
METASLMTILLVVTVSNADKICIGYQSTNSTETVDTLTENNVPVTHAKELLHTEHNGMLC
ATSLGHPLILDTCTIEGLIYGNPSCDLLLGGREWSYIVERPSAVNGLCYPGNIENLEELR
SLFSSARSYKRIQIFPDTIWNVSYSGTSKACSDSFYRSMRWLTQKDNAYPIQDAQYTNNQ
EKNILFMWGINHPPTDTAQTNLYTRTDTTTSVATEEINRTFKPLIGPRPLVNGLMGRINY
YWSVLKPGQTLRIKSNGNLIAPWYGHILSGESHGRILKTDLKRGSCTVQCQTEKGGLNTT
LPFQNVSKYAFGNCSKYIGIKSLKLAVCLRNVPSRSSRGLFGAIAGFIEGGWSGLVAGWY
GFQHSNDQGVGTAADRDSTQKAIDKTTSKVNNIVDKMNKQYEIIDHEFSEVETRLNMINN
KIDDQIQDIWAYNAELLVLLGNQKTLDEHDANVNNLYNKVKRALGSNAVEDGKGCFELYH
KCDDQCMETIRNGTYNRRKYQEESKLERQKIEGVKLESEGTYKILTIYSTVASSLVIAMG
FAAFLFWAMSNGSCRCNICI
>gi|479285811|gb|AGJ73531.1| hemagglutinin [Influenza A virus (A/chicken/Henan/ZK1/2011(H9N2))]
MKALSLITILLVVTVSNADKICIGYQSTNSTETVDTLTENNVPVTHAKELLHTEHNGMLC
ATNLGRPLILDTCTIEGLIYGNPSCDLLLGGREWSYIVERPSAVNGMCYPGNVENLEELR
SLFSSASSYQRIQIFPDTIWNVSYNGTSKACSDSFYRSMRWLTQKNNAYPIQDAQYTNNR
GKSILFMWGINHPPTDTVQTNLYTRTDTTTSVATEDINRTFKPLIGPRPLVNGQQGRIDY
YWSVLKPGQTLRVRSNGNLIAPWYGHVLSGESHGRILKTDLKSGNCVVQCQTERGGLNTT
LPFHNVSKYAFGNCPKYVGVKSLKLAVGLRNVPARLSRGLFGAIAGFIEGGWSGLVAGWY
GFQHSNDQGVGMAADRESTQKAIDKITSKVNNIVDKMNKQYEIIDHEFSEVEARLNMINN
KIDDQIQDIWAYNAELLVLLENQKTLDEHDANVNNLYNKVKRALGSNAMEDGKGCFELYH
KCDDQCMETIRNGTYNRRKYKEESRLERQKIEGVKLESEGTYKILTIYSTVASSLVVAMG
FAAFLFWAMSNGSCRCNICI
>gi|479285809|gb|AGJ73530.1| hemagglutinin [Influenza A virus (A/chicken/Henan/XC2/2010(H9N2))]
MKALSLITILLVVTVSNADKICIGYQSTNSTETVDTLTENNVPVTHAKELLHTEHNGMLC
ATNLGRPLILDTCTIEGLIYGNPSCDLLLGGREWSYIVERPSAVNGMCYPGNVENLEELR
SLFSSASSYQRIQIFPDTIWNVSYNGTSKACSDSFYRSMRWLTQKNNAYPIQDAQYTNNR
GKSILFMWGINHPPTDTVQTNLYTRTDTTTSVATEDINRTFKPLIGPRPLVNGQQGRIDY
YWSVLKPGQTLRVRSNGNLIAPWYGHVLSGESHGRILKTDLKSGNCVVQCQTERGGLNTT
LPFHNVSKYAFGNCPKYVGVKSLKLAVGLRNVPARLSRGLFGAIAGFIEGGWSGLVAGWY
GFQHSNDQGVGMAADRESTQKAIDKITSKVNNIVDKMNKQYEIIDHEFSEVEARLNMIND
KIDDQIQDIWAYNAELLVLLENQKTLDEHDANVNNLYNKVKRALGSNAMEDGKGCFELYH
KCDDQCMETIRNGTYNRRKYKEESRLERQKIEGVKLESEGTYKILTIYSTVASSLVVAMG
FAAFLFWAMSNGSCRCNICI
>gi|479285807|gb|AGJ73529.1| hemagglutinin [Influenza A virus (A/chicken/Henan/XC1/2010(H9N2))]
MKALSLITILLVVTVSNADKICIGYQSTNSTETVDTLTENNVPVTHAKELLHTEHNGMLC
ATNLGRPLILDTCTIGGLIYGNPSCDLLLGGREWSYIVERPSAVNGMCYPGNVENLEELR
SLFSSASSYQRIQIFPDTIWNVSYNGTSKACSDSFYRSMRWLTQKNNAYPIQDAQYTNNR
GKSILFMWGINHPPTDTVQTNLYTRTDTTTSVATEDINRTFKPLIGPRPLVNGQQGRIDY
YWSVLKPGQTLRVRSNGNLIAPWYGHVLSGESHGRILKTDLKSGNCVVQCQTERGGLNTT
LPFHNVSKYAFGNCPKYVGVKSLKLAVGLRNVPARLSRGLFGAIAGFIEGGWSGLVAGWY
GFQHSNDQGVGMAADRESTQKAVDKITSKVNNIVDKMNKQYEIIDHEFSEVEARLNMINN
KIDDQIQDIWAYNAELLVLLENQKTLDEHDANVNNLYNKVKRALGSNAMEDGKGCFELYH
KCDDQCMETIRNGTYNRRKYKEESRLERQKIVGVKLESEGTYKILTIYSTVASSLVVAMG
FAALLFWAMSNGSCRCNICI
>gi|479285805|gb|AGJ73528.1| hemagglutinin [Influenza A virus (A/chicken/Henan/XY2/2011(H9N2))]
MKALSLITILLVVTVSNADKICIGYQSTNSTETVDTLTENNVPVTHAKELLHTEHNGMLC
ATNLGRPLILDTCTIEGLIYGNPSCDLLLGGREWSYIVERPSAVNGMCYPGNVENLEELR
SLFSSASSYQRFQIFPDTIWNVSYNGTSKACSDSFYRSMRWLTQKNNAYPIQDAQYTNNR
GKSILFMWGINHPPTDTVQTNLYTRTDTTTSVATEDINRTFKPLIGPRPLVNGQQGRIDY
YWSVLKPGQTLRVRSNGNLIAPWYGHVLSGESHGRILKTDLKSGNCVVQCQTERGGLNTT
LPFHNVSKYAFGNCPKYVGVKSLKLAVGLRNVPARLSRGLFGAIAGFIEGGWSGLVAGWY
GFQHSNDQGVGMAADRESTQKAIDKITSKVNNIVDKMNKQYEIIDHEFSEVEARLNMINN
KIDDQIQDIWAYNAELLVLLENQKTLDEHDANVNDIYNKVKRALGSNAMEDGKGCFELYH
KCDDQCMETIRNGTYNRRKYKEESRLERQKIEGVKLESEGTYKILTIYSTVASSLVVAMG
FAAFLFWAMSNGSCRCNICI
>gi|479285803|gb|AGJ73527.1| hemagglutinin [Influenza A virus (A/chicken/Henan/XY1/2011(H9N2))]
MKALSLITILLVVTVSNADKICIGYQSTNSTETVDTLTENNVPVTHAKELLHTEHNGMLC
ATNLGRPLILDTCTIEGLIYGNPSCDLLLGGREWSYIVERPSAVNGMCYPGNVENLEELR
SLFSSASSYQRIQIFPDTIWNVSYNGTSKACSDSFYRSMRWLTQKNNAYPIQDAQYTNNR
GKSILFMWGINHPPTDTVQTNLYTRTDTTTSVATEDINRTFKPLIGPRPLVNGQQGRIDY
YWSVLKPGQTLRVRSNGNLIAPWYGHVLSGESHGRILKTDLKSGNCVVQCQTERGGLNTT
LPFHNVSKYAFGNCPKYVGVKSLKLAVGLRNVPARLSRGLFGAIAGFIEGGWSGLVAGWY
GFQHSNDQGVGMAADRESTQKAIDKITSKVNNIVDKMNKQYEIIDHEFSEVEARLNTINN
KIDDQIQDIWAYNAELLVLLENQKTLDEHDANVNNLYNKVKRALGSNAMEDGKGCFELYH
KCDDQCMETIRNGTYNRRKYKEESRLERQKIEGVKLESEGTYKILTIYSTVASSLVVAMG
FAAFLFWAMSNGSCRCNICI
>gi|479285801|gb|AGJ73526.1| hemagglutinin [Influenza A virus (A/chicken/Henan/SQ/2011(H9N2))]
MKALSLITILLVVTVSNADKICIGYQSTNSTETVDTLTENNVPVTHAKELLHTEHNGMLC
ATNLGRPLILDTCTIEGLIYGNPSCDLLLGGREWSYIVERPSAVNGMRYPGNVENLEELR
SLFSSASSYQRIQIFPDTIWNVSYNGTSKACSDSFYRSMRWLTQKNNAYPIQDAQYTNNR
GKSILFMWGINHPPTDTVQTNLYTRTDTTTSVATEDINRTFKPLIGPRPLVNGQQGRIDY
YWSVLKPGQTLRVRSNGNLIAPWYGHVLSGESHGRILKTDLKSGNCVVQCQTERGGLNTT
LPFHNVSKYAFGNCPKYVGVKSLKLAVGLRNVPARLSRGLFGAIAGFIEGGWSGLVAGWY
GFQHSNDQGVGMAADRESTQKAIDKITSKVNNIVDKMNKQYEIIDHEFSEVEARLNMINN
KIDDQIQDIWAYNAELLVLLENQKTLDEHDANVNNLYNEVKRALGSNAMEDGKGCFELYH
KCDDQCMETIRNGTYNRRKYKEESRLERQKIEGVKLESEGTYKILTIYSTVASSLVVAMG
FAAFFFWAMSNGSCRCNICI
>gi|479285797|gb|AGJ73524.1| hemagglutinin [Influenza A virus (A/chicken/Henan/LH/2012(H9N2))]
METVSLITMLLVATVSNADKICIGYQSTNSTETVDTLTENNVPVTHAKELLHTEHNGMLC
ATNLGHPPILDTCTIEGLIYGNPSCDLLLGGRKWSYIVERPSAVNGLCYPGNVENLEELR
SLFSSASSYQRIQIFPDTIWNVSYSGTSKACSDSFYRSMRWLTQKNNAYPIQDAQYTNNR
EKNILFMWGINHPPTETTQTNLYTRTDTTTSVATEEINRTFKPLIGPRPLVNGLQGRIDY
YWSVLKPGQTLRIRSNGNLIAPWYGHILSGESHGRILKTDLKRGSCTVQCQTEKGGLNTT
LPFQNVSKYAFGNCSKYVGVKSLKLAVGLRNVPSKSSRGLFGAIAGFIEGGWSGLVAGWY
GFQHSNDQGVGMAADRDSTQKAIDKITSKVNNIVVKMNKQYEIIDHEFSEVENRLNMINN
KIDDQIQDIWAYNAELLVLLENQKTLDEHDANVNNLYNKVKRALGSNAVEDGKGCFELYH
KCDDKCMETIRNGTYNRRKYQEESKLERQRIEGVKLESEGTYKILTIYSTVASSLVIAMG
FAAFLFWAMSNGSCRCNICI
>gi|479285795|gb|AGJ73523.1| hemagglutinin [influenza A virus (A/chicken/Henan/KF/2011(H9N2))]
METVSLITILLVVTVSTADKICIGYQSTNSTETVDTLTENNVPVTHAKELLHTEHNGMLC
ATSLGHPLILDTCTVEGLIYGNPSCDLLLGGREWSYIVERPSAVNGLCYPGSVENLEELR
SLFSSARSYQRIQIFPDTIWNVSYSGTSKACSDSFYRSMRWLTQKNNAYPIQDAQYTNNQ
EKNILFMWGINHPPTDTVQTNLYTRTDTTTSVATEEINRTFKPLIGPRPLVNGLQGRIDY
YWSVLKPGQTLRIRSNGNLIAPWYGHILSGESHGRILKTDLKRGSCTVQCQTEKGGLNTT
LPFQNVSKYAFGNCSKYIGIKSLKLAVGLRNVPSRSSRGLFGAIAGFIEGGWSGLVAGWY
GFQHSNDQGVGMAADRDSTQKAIDKITSKVNNIVDKMNKQYEIIDHEFSEVETRLNMINN
KIDDQIQDIWAYNAELLVLLENQKTLDEHDANVNNLYNKVKRALGSNAVEDGKGCFELYH
KCVDQCMETIRNGTYNRKKYQEESKLERQKIEGVKLESEGTYKILTIYSTVASSLVIAMG
FAAFLFWAMSNGSCRCNICI
>gi|479285793|gb|AGJ73522.1| hemagglutinin [Influenza A virus (A/chicken/Henan/JZ/2011(H9N2))]
METISLITMLLVATVSNADKICIGYQSTNSTETVDTLTENNVPVTHAKELLHTEHNRMLC
ATNLGHPLILDTCTIEGLIYGNPSCDLLLGGREWSYIVERPSAVNGLCYPGNVENLEELR
SLFNSASSYQRIQIFPDTIWNVSYSGTSKACSDSFYRSMRWLTQKNNAYPIQDAQYTNNR
EKNILFMWGINHPPTETVQTNLYTRTDTITSVATEEINRTFKPLIGPRPLVNGLQGRIDY
YWSVLKPGQTLRIRSNGNLIAPWYGHILSGESHGRILKTDLKRGSCTVQCQTEKGGLNTT
LPFQNVSKYAFGNCSKYVGVKSLKLAVGLRNVPSKSSRGLFGAIAGFIEGGWSGLVAGWY
GFQHSNDQGVGMAADRDSTQKAIDKITSKVNNIVDKMNKQYEIIDHEFSEVKNRLNMINN
KIDDQIQDIWAYNAELLVLLENQKTLDEHDANVNNLYNKVKRALGSNAVEDGKGCFELYH
RCDDQCMETIRNGTYNRRKYQEESKLERQRIEGVKLESEGTYKILTIYSTVASSLVIAMG
FAAFLFWAMSNGSCRCNICI
>gi|474455183|gb|AGI55685.1| hemagglutinin [Influenza A virus (A/swine/Henan/Y1/2009(H9N2))]
METVSLITMLLVVTVSNADKIRIDYQSTNSTETVDTLTENNVPVTHAKELLHTEHNGMLC
ATSLGHPLILDTCTIEGLIYGNPSCDLLLGGREWSYIVERPTAVNGLCYPGNVENLEELR
TLFSSASSYQRIQIFPDTIWNVSYSGTSKACSDSFYRSMRWLTQKNNAYPIQDAQYTNNQ
EKNILFMWGINHPPTDTAQTNLYTRTDTTTSVATEEINRTFKPLIGPRPLVNGLQGRIDY
YWSVLKPGQTLRIRSNGNLIAPWYGLILSGESHGRILKTDLKRGSCTVQCQTEKGGLNTT
LPFQNVSKYAFGNCSKYIGIKSLKLAVGLRNVPSRSSRGLFGAIAGFIEGGWSGLVAGWY
GFQHSNDQGVGMAADRDSTQKAIDKITSKVNNIVDKMNKQYEIIDHEFSVVETRLNMINN
KIDDQIQDIWAYNAELLVLLENQKTLDEHDANVNNLYNKVKRALGSNAVEDGKGCFELYH
KCDDQCMETIRNGTYNRRKYQEESKLERQKIEGVKLESEGTYKILTIYSTVASSLVIAMG
FAAFLFWAMSNGSCRCNICI
>gi|217385754|gb|ACK43765.1| hemagglutinin [Influenza A virus (A/chicken/Henan/1.2/2008(H9N2))]
MEVASLITILLVVTVSNADKICIGYQSTNSTETVDTLTENNVPVTHAKELLHTEHNGMLC
ATNLGHPLILDTCNIEGLIYGNPSCDLLLGGREWSYIVERPSAVNGLCYPGNVENLEELR
SLFSSASSYQRIQIFPDTIWNVSYSGTSKACSDSFYRSMRWLTQKSNAYPIQDAQYTNNR
GKNILFMWGINHPPTDTAQTNLYTRTDTTTSVATEDINRTFKPLIGPRPLVNGLQGRIDY
YWSILKPGQTLRVRSNGNLIAPWYGHVLSGESHGRILKTDLNSGNCVVQCQTERGGLNTT
LPFQNVSKYAFGNCPKYVGVKSLKLAVGLRNVPARSSRGLFGAIAGFIEGGWSGLVAGWY
GFQHSNDQGVGMAADRDSTQKAIDKITSKVNNIVDKMNKQYEIIDHEFSEVETRLNMINN
KIDDQIQDIWAYNAELLVLLENQKTLDEHDANVNNLYNKVKRALGSNAMEDGKGCFELYH
KCDDQCMETIRNGTYNRRKYKEESRLERQKIEGVKLESEGTYKILTIYSTVASSLVIAMG
FAAFLFWAMSNGSCRCNICI
>gi|33317965|gb|AAQ04856.1|AF508567_1 hemagglutinin [Influenza A virus (A/Chicken/Henan/62/00(H9N2))]
MEVVSLITILLVVTVSNADKICIGYQSTNSTETVDTLTENNVPVTHAKELLHTEHNGMLC
ATNLGHPLILDTCTIEGLIYGNPSCDLLLGGREWSYIVERPSAVNGLCYPGNVENLEELR
SLFSSASSYQRIQIFPDTIWNVSYSGTSKACSDSFYRSMRWLTQKSNAYPIQDAQYTNNR
GKNILFMWGINHPPTDTVQTNLYTRTDTTTSVATEDINRTFKPLIGPRPLVNGQQGRIDY
YWSILKPGQTLRVRSNGNLIAPWYGHILSGESHGRILKTDLNSGNCVVQCQTERGGLNTT
LPFQNVSKYAFGNCPKYVGVKSLKLAVGLRNVPARSSRGLFGAIAGFIEGGWSGLVAGWY
GFQHSNDQGVGMAADRDSTQKAIDKITSKVNNIVDKMNKQYEIIDHEFSEVETRLNMINN
KIDDQIQDIWAYNAELLVLLENQKTLDEHDANVNNLYNKVKRALGSNAVEDGKGCFELYH
KCDDQCMETIRNGTYNRRKYKEESRLERQKIEGVKLESEGTYKILTIYSTVASSLVIAMG
FAAFLFWAM
>gi|217385742|gb|ACK43759.1| hemagglutinin [Influenza A virus (A/chicken/Henan/2.3/2008(H9N2))]
MEVASLITILLVVTVSNADKICIGYQSTNSTETVDTLTENNVPVTHAKELLHTEHNGMLC
ATNLGHPLILDTCNIEGLIYGNPSCDLLLGGREWSYIVERPSAVNGLCYPGNVENLEELR
SLFSSASSYQRIQIFPDTIWNVSYSGTSKACSDSFYRSMRWLTQKSNAYPIQDAQYTNNR
GKNILFMWGINHPPTDTVQTNLYTRTDTTTSVATEDINRTFKPLIGPRPLVNGLQGRIDY
YWSILKPGQTLRVRSNGNLIAPWYGHVLSGESHGRILKTDLNSGNCVVQCQTERGGLNTT
LPFQNVSKYAFGNCPKYVGVKSLKLAVGLRNVPARSSRGLFGAIAGFIEGGWSGLVAGWY
GFQHSNDQGVGMAADRDSTQKAIDKITSKVNNIVDKMNKQYEIIDHEFSEVETRLNMINN
KIDDQIQDIWAYNAELLVLLENQKTLDEHDANVNNLYNKVKRALGSNAMEDGKGCFELYH
KCDDQCMETIRNGTYNRRKYKEESRLERQKIEGVKLESEGTYKILTIYSTVASSLVIAMG
FAAFLFWAMSNGSCRCNICI
>gi|206812652|gb|ACI22604.1| hemagglutinin [Influenza A virus (A/chicken/Henan/01/2007(H9N2))]
MEALSLITILLVVTVSNADKICIGYQSTNSTETVDTLTENNVPVTHAKELLHTEHNGMLC
ATNLGRPLILDTCTIEGLIYGNPSCDLLLGGREWSYIVERPLAVNGMCYPGNVENLEELR
SLFSSASSYQRIQIFPDTIWNVSYSGTSKACSDSFYRSMRWLTQKNNAYPIQDAQYTNNR
GKSILFMWGINHPPTDTAQTNLYTRTDTTTSVATEEINRTFKPLIGPRPLVNGLQGRIDY
YWSVLKPGQTLRVRSNGNLIAPWYGHILSGESHGRILKTDLKSGNCVVQCQTERGGLNTT
LPFHNVSKYAFGNCPKYVGVKSLKLAVGLRNVPARLSRGLFGAIAGFIEGGWSGLVAGWY
GFQHSNDQGVGMAADRESTQKAIDKITSKVNNIVDKMNKQYEIIDHEFSEVESRLNMINN
KIDDQIQDIWAYNAELLVLLENQKTLDEHDANVNNLYNKVKRALGSNAMEDGKGCFELYH
KCDDQCMETIRNGTYSRRKYKEESRLERQKIEGVKLESEGTYKILTIYSTVASSLVIAMG
FAAFLFWAMSNGSCRCNICI
>gi|224590548|gb|ACN59816.1| hemagglutinin [Influenza A virus (A/chicken/Henan/1/2002(H9N2))]
LITILLVVTVSNADKICIGYQSTNSTETVDTLTENNVPVTHAKELLHTEHNGMLCATNLG
RPLILDTCTIEGLIYGNPSCDLLLGGREWSYIVERPSAVNGMCYPGNVENLEELRSLFSS
ASSYQRIQIFPDTIWNVSYNGTSKACSDSFYRSMRWLTQKNNAYPIQDAQYTNKRGKSIL
FMWGINHPPTDTVQTNLYTRTDTTTSVATEDINRTFKPLIGPRPLVNGQQGRIDYYWSVL
KPGQTLRVRSNGNLIAPWYGHVLSGESHGRILKTDLKSGNCVVQCQTERGGLNTTLPFHN
VSKYAFGNCPKYVGVKSLKLAVGLRNVPARLSRGLFGAIAGFIEGGWSGLVAGWYGFQHS
NDQGVGMAADRESTQKAIDKITSKVNNIVDKMNKQYEIIDHEFSEVEARLNMINNKIDDQ
IQDIWAYNAELLVLLENQKTLDEHDANVNNLYNKVKRALGSNAMEDGKGCFELYHKCDDQ
CMETIRNGTYNRRKYKEESRLERQKIEGVKLESEGTYKILTIYSTVASSL
>gi|224590530|gb|ACN59806.1| hemagglutinin [Influenza A virus (A/chicken/Henan/1/2003(H9N2))]
LITILLVTTVSNADKICIGYQSTNSTETVDTLTENNVPVTHAKELLHTGHNGMLCATNLG
HPLILDTCTIEGLIYGNPSCDLLLGGREWSYIVERPSAVNGLCYPGNVENLEELRSLFSS
ASSYQRIQIFPDTIWNVSYSGTSKACSDSFYRSMRWLTQKNNTYPIQDAQYTNNRRKNIL
FMWGISHPPTDTVQTNLYTRTDTTTSVATEDINRTFKPLIGPRPLVNGQQGRIDYYWSIL
KPGQTLRVRSNGNLIAPWYGHILSGESHGRILKTDLNNGNCVVQCQTEKGGLNTTLPFQN
VSKYAFGNCPKYVGVKSLKLAVGLRNVPARSSRGLFGAIAGFIEGGWSGLVAGWYGFQHS
NDQGVGMAADRDSTQKAIDKITSKVNNIVDKMNRQYEIIDHEFSEVETRLNMINNKIDDQ
IQDIWAYNAELLVLLENQKTLDEHDANVNNLYNKVKRALGSNAMEDGKGCFELYHKCDDQ
CMETIRNGTYNRRKYKEESKLERQKIEGVKLECEGTYKILTIYSTVASSL
>gi|224590512|gb|ACN59796.1| hemagglutinin [Influenza A virus (A/chicken/Henan/1/2004(H9N2))]
LITILLVVTVSIADKICIGYQSTNSTETVDTLTENNVPVTHAKELLHTEHNGMLCATNLG
RPLILDTCTIEGLIYGNPSCDLLLGGREWSYIVERPSAVNGMCYPGNVENLEELRSLFSS
ASSYQRVQIFPDTIWNVSYSGTSKACSDSFYRSMRWLTQKNNAYPIQDAQYTNNRGKSIL
FMWGINHPPTDTAQTNLYTRTDTTTSVGTEEINRTFKPLIGPRPLVNGLQGRIDYYWSVL
KPGQTLRVRSNGNLIAPWYGHILSGESHGRILKTDLKSGNCVVQCQTERGGLNTTLPFHN
VSKYAFGNCPKYVGVKSLKLAVGLRNVPARLSRGLFGAIAGFIEGGWSGLVAGWYGFQHS
NDQGVGMAADRESTQKAIDKITFKVNNIVDKMNKQYEIIDHEFSEVEARLNMINNKIDDQ
IQDIWAYNAELLVLLENQKTLDEHDANVNNLYNKVKRALGSNAMEDGKGCFELYHKCDDQ
CMETIRNGTYSRRKYKEESRLERQKIEGVKLESEGTYKILTIYSTVASSL
>gi|224590494|gb|ACN59786.1| hemagglutinin [Influenza A virus (A/chicken/Henan/1/2005(H9N2))]
LITILLVVTVSIADKICIGYQSTNSTETVDTLTENNVPVTHAKELLHTEHNGMLCATNLG
RPLILDTCTIEGLIYGNPSCDLLLGGREWSYIVERPSAVNGMCYPGNVENLEELRSLFSS
ASSYQRVQIFPDTIWNVSYSGTSKACSDSFYRSMRWLTQKNNAYPIQDAQYTNNRGKSIL
FMWGINHPPTDTAQTNLYTRTDTTTSVATEEINRTFKPLIGPRPLVNGLQGRIDYYWSVL
KPGQTLRVRSNGNLIAPWYGHILSGESHGRILKTDLKSGNCVVQCQTERGGLNTTLPFHN
VSKYAFGNCPKYVGVKSLKLAVGLRNVPARLSRGLFGAIAGFIEGGWSGLVAGWYGFQHS
NDQGVGMAADRESTQKAIDKITFKVNNIVDKMNKQYEIIDHEFSALAPRLNMINNKIDDQ
IQDIWAYNAELLVLLENQKTLDEHDANVNNLYNKVKRAVGSNAMEDGKGCFELYHKCDDQ
CMETIRNGTYSRRKYKEESRLERQKIEGVKLESEGTYKILTIYSTVASSL
>gi|224590476|gb|ACN59776.1| hemagglutinin [Influenza A virus (A/chicken/Henan/2/2004(H9N2))]
LITILLVVTVSNADKICLGNQSTNSTETVDTLTENNVPVTHAKELLHTEHNGMLCATNLG
RPLILDTCTIEGLIYGNPSCDLLLGGREWSYIVERPSAVNGMCYPGNVENLEELRSLFFS
ASSYQRVQIFPDTIWNVSYSGTSKACSDSFYRSMRWLTQKNNAYPIQDAHYTNNIGKRIL
LMWGISDPPTDTVQTNLYTRTDTTSSVGAEEINRTFKPLIAPRPLVNGLQGRIDYYWSVL
KPGQTLRVRSNGNLIAPWYGHILSGESHGRILKTDLKSGNCVVQCQTERGGLNTTLPFHN
VSKYAFGNCPKYVGVKSLKLAVGLRNVPARLSRGLFGAIAGFIEGGWSGLVAGWYGFQHS
NDQGVGMAADRESTQKAIDKITFKVNNIVDKMNKQYEIIDHEFSEVEARLNMINNKIDDQ
IQDIWAYNAELLVLLENQKTLDEHDANVNNLYNKVKRALGSNAMEDGKGCFELYHKCDDQ
CMETIRNGTYSRRKYKEESRLERQKIEGVKLESEGTYKILTIYSTVASSL
>gi|353251238|gb|AEQ73441.1| hemagglutinin, partial [Influenza A virus (A/chicken/Henan/A16/2010(H9N2))]
VLLITMILVATVSNADKICIGYQSTNSTETVDTLTENNVPVTHAKELLHTEHNGMLCATN
LGHPLILDTCTIEGLIYGNPSCDLLLGGREWSYIVERPSAVNGLCYPGNVENLEELRSLF
SSASSYQRIQIFPDTIWNVSYSGTSKACSDSFYRSMRWLTQKNNAYPIQDAQYTNNQEKN
ILFMWGINHPPTETAQTNLYTRTDTTTSVATEEINRTFKPLIGPRPLVNGLQGRIDYYWS
VLKPGQTLRIRSNGNLIAPWYGHILSGESHGRILKTDLKRGICTVQCQTEKGGLNTTLPF
QNVSKYAFGNCSKYVGVKSLKLAVGLRNVPSKSSRGLFGAIAGFIEGGWSGLVAGWYGFQ
HSNDQGVGMAADRDSTQKAIDKITSKVNNIVDKMNKQYEIIDHEFSEVENRLNMINNKID
DQIQDIWAYNAELLVLLENQKTLDEHDANVNNLYNKVKRALGSNAVEDGKGCFELYHRCD
DQCMETIRNGTYNRRKYQEESKLERQRIEGVKLESEGTYKILTIYSTVASSLVIAMGFAA
FLFWAMSNGSCRCNICI
>gi|353251214|gb|AEQ73429.1| hemagglutinin, partial [Influenza A virus (A/chicken/Henan/F9/2010(H9N2))]
METVSLITILLVVTVSNADKICIGYQSTNSTETVDTLTENNVPVTHAKELLHTEHNGMLC
ATGLGHPLILDTCTIEGLIYGNPSCDLLLGGREWSYIVERPSAVNGLCYPGNVENLEELR
SLFSSASSYQRIQIFPDTIWNVTYSGTSKACSDSFYRSMRWLTQKNNAYPIQDAQYTNNQ
EKNILFMWGINHPPTDTVQTNLYTRTDTTTSVATEEINRTFKPLIGPRPLVNGLQGRIDY
YWSVLKPGQTLRIRSNGNLIAPWYGHILSGESHGRILKTDLKRGSCTVQCQTEKGGLNTT
LPFQNVS
>gi|353251178|gb|AEQ73411.1| hemagglutinin [Influenza A virus (A/chicken/Henan/G25/2010(H9N2))]
METVSLITILLVVTVSNADKICIGYQSTNSTETVDTLTENNVPVTHAKELLHTEHNGMLC
ATGLGHPLILDTCTIEGLIYGNPSCDLLLGGREWSYIVERPSAVNGLCYPGNVENLEELR
SLFSSASSYQRIQIFPDTIWNVTYSGTSKACSDSFYRSMRWLTQKNNAYPIQDAQYTNNQ
EKNILFMWGINHPPTDTVQTNLYTRTDTTTSVATEEINRTFKPLIGPRPLVNGLQGRIDY
YWSVLKPGQTLRIRSNGNLIAPWYGHILSGESHGRILKTDLKRGSCTVQCQTEKGGLNTT
LPFQNVSKYAFGNCSKYIGIKSLKLAVGLRNVPSRSSRGLFGAIAGFIEGGWSGLVAGWY
GFQHSNDQGVGMAADRDSTQKAIDKITSKVNNIVDKMNKQYEIIDHEFSEVEARLNMINN
KIDDQIQDIWAYNAELLVLLENQKTLDEHDANVNNLYNKVKRALGSNAMEDGKGCFELYH
KCDNQCMETIRNGTYNRRKYQEESKLERQKIEGVKLESEGTYKILTIYSTVASSLVIAMG
FAAFLFWAMSNGSCRCNICI
>gi|353251176|gb|AEQ73410.1| hemagglutinin [Influenza A virus (A/chicken/Henan/G20/2010(H9N2))]
METVSLITILLVVTVSNADKICIGYQSTNSTETVDTLTENNVPVTHAKELLHTEHNGMLC
ATSLGHPLILDTCTIEGLIYGNPSCDLLLGGREWSYIVERPSAVNGLCYPGNVENLEELR
SLFSSARSYQRIQIFPDTIWNVSYSGTSKACSDSFYRSMRWLTQKNNAYPIQDAQYTNNQ
EKNILFMWGINHPPTDTAQTNLYTRTDTTTSVATEEINRTFKPLIGPRPLVNGLQGRIDY
YWSVLKPGQTLRIRSNGNLIAPWYGHILSGESHGRILKTDLKRGSCTVQCQTEKGGLNTT
LPFQNVSKYAFGNCSKYIGIKSLKLAVGLRNVPSRSSRGLFGAIAGFIEGGWSGLVAGWY
GFQHSNDQGVGMAADRDSTQKAIDKITSKVNNIVDKMNKQYEIIDHEFSEVETRLNMINN
KIDDQIQDIWAYNAELLVLLENQKTLDEHDANVNNLYNKVKRALGSNAVEDGKGCFELYH
KCDDQCMETIRNGTYNRRKYQEESKLERQKIEGVKLESEGTYKILTIYSTVASSLVIAMG
FAAFLFWAMSNGSCRCNICI
>gi|353251174|gb|AEQ73409.1| hemagglutinin [Influenza A virus (A/chicken/Henan/G19/2010(H9N2))]
METVSLITILLVVTVSNADKICIGYQSTNSTETVDTLTENNVPVTHAKELLHTEHNGMLC
ATGLGHPLILDTCTIEGLIYGNPSCDLLLGGREWSYIVERPSAVNGLCYPGNVENLEELR
SLFSSASSYQRIQIFPDTIWNVTYSGTSKACSDSFYRSMRWLTQKNNAYPIQDAQYTNNQ
EKNILFMWGINHPPTDTVQTNLYTRTDTTTSVATEEINRTFKPLIGPRPLVNGLQGRIDY
YWSVLKPGQTLRIRSNGNLIAPWYGHILSGESHGRILKTDLKRGSCTVQCQTEKGGLNTT
LPFQNVSKYAFGNCSKYIGIKSLKLAVGLRNVPSRSSRGLFGAIAGFIEGGWSGLVAGWY
GFQHSNDQGVGMAADRDSTQKAIDKITSKVNNIVDKMNKQYEIIDHEFSEVEARLNMINN
KIDDQIQDIWAYNAELLVLLENQKTLDEHDANVNNLYNKVKRALGSNAMEDGKGCFELYH
KCDNQCMETIRNGTYNRRKYQEESKLERQKIEGVKLESEGTYKILTIYSTVASSLVIAMG
FAAFLFWAMSNGSCRCNICI
>gi|353251172|gb|AEQ73408.1| hemagglutinin [Influenza A virus (A/chicken/Henan/G17/2010(H9N2))]
METVSLITILLVVTVSNADKICIGYQSTNSTETVDTLTENNVPVTHAKELLHTEHNGMLC
ATGLGHPLILDTCTIEGLIYGNPSCDLLLGGREWSYIVERPSAVNGLCYPGNVENLEELR
SLFSSASSYQRIQIFPDTIWNVTYSGTSKACSDSFYRSMRWLTQKNNAYPIQDAQYTNNQ
EKNILFMWGINHPPTDTVQTNLYTRTDTTTSVATEEINRTFKPLIGPRPLVNGLQGRIDY
YWSVLKPGQTLRIRSNGNLIAPWYGHILSGESHGRILKTDLKRGSCTVQCQTEKGGLNTT
LPFQNVSKYAFGNCSKYIGIKSLKLAVGLRNVPSRSSRGLFGAIAGFIEGGWSGLVAGWY
GFQHSNDQGVGMAADRDSTQKAIDKITSKVNNIVDKMNKQYEIIDHEFSEVEARLNMINN
KIDDQIQDIWAYNAELLVLLENQKTLDEHDANVNNLYNKVKRALGSNAMEDGKGCFELYH
KCDNQCMETIRNGTYNRRKYQEESKLERQKIEGVKLESEGTYKILTIYSTVASSLVIAMG
FAAFLFWAMSNGSCRCNICI
>gi|353251170|gb|AEQ73407.1| hemagglutinin [Influenza A virus (A/chicken/Henan/G15/2010(H9N2))]
METVSLITILLVVTVSNADKICIGYQSTNSTETVDTLTENNVPVTHAKELLHTEHNGMLC
ATGLGHPLILDTCTIEGLIYGNPSCDLLLGGREWSYIVERPSAVNGLCYPGNVENLEELR
SLFSSARSYQRIQIFPDTIWNVSYSGTSKACSDSFYRSMRWLTQKNNAYPIQDAQYTNNQ
EKNILFMWGINHPPTDTVQTNLYTRTDTTTSVATEEINRTFKPLIGPRPLVNGLQGRIDY
YWSVLKPGQTLRIRSNGNLIAPWYGHILSGESHGRILKTDLKRGSCTVQCQTEKGGLNTT
LPFQNVSKYAFGNCSKYIGIKSLKLAVGLRNVPSRSSRGLFGAIAGFIEGGWSGLVAGWY
GFQHSNDQGVGMAADRDSTQKAIDKITSKVNNIVDKMNKQYEIIDHEFSEVETRLNMINN
KIDDQIQDIWAYNAELLVLLENQKTLDEHDANVNNLYNKVKRALGSNAMEDGKGCFELYH
KCDDQCMETIRNGTYNRRKYQEESKLERQKIEGVKLESEGTYKILTIYSTVASSLVIAMG
FAAFLFWAMSNGSCRCNICI
>gi|353251168|gb|AEQ73406.1| hemagglutinin [Influenza A virus (A/chicken/Henan/G14/2010(H9N2))]
METVSLITILLVVTVSNADKICIGYQSTNSTETVDTLTENNVPVTHAKELLHTEHNGMLC
ATSLGHPLILDTCTIEGLIYGNPSCDLLLGGREWSYIVERPSAVNGLCYPGNVENLEELR
SLFSSARSYQRIQIFPDTIWNVSYSGTSKACSDSFYRSMRWLTQKNNAYPIQDAQYTNNQ
EKNILFMWGINHPPTDTAQTNLYTRTDTTTSVATEEINRTFKPLIGPRPLVNGLQGRIDY
YWSVLKPGQTLRIRSNGNLIAPWYGHILSGESHGRILKTDLKRGSCTVQCQTEKGGLNTT
LPFQNVSKYAFGNCSKYIGIKSLKLAVGLRNVPSRSSRGLFGAIAGFIEGGWSGLVAGWY
GFQHSNDQGVGMAADRDSTQKAIDKITSKVNNIVDKMNKQYEIIDHEFSEVETRLNMINN
KIDDQIQDIWAYNAELLVLLENQKTLDEHDANVNNLYNKVKRALGSNAVEDGKGCFELYH
KCDDQCMETIRNGTYNRRKYQEESKLERQKIEGVKLESEGTYKILTIYSTVASSLVIAMG
FAAFLFWAMSNGSCRCNICI
>gi|353251166|gb|AEQ73405.1| hemagglutinin [Influenza A virus (A/chicken/Henan/G11/2010(H9N2))]
METVSLITILLVVTVSNADKICIGYQSTNSTETVDTLTENNVPVTHAKELLHTEHNGMLC
ATSLGHPLILDTCTIEGLIYGNPSCDLLLGGREWSYIVERPSAVNGLCYPGNVENLEELR
SLFSSARSYQRIQIFPDTIWNVSYSGTSKACSDSFYRSMRWLTQKNNAYPIQDAQYTNNQ
EKNILFMWGINHPPTDTAQTNLYTRTDTTTSVATEEINRTFKPLIGPRPLVNGLQGRIDY
YWSVLKPGQTLRIRSNGNLIAPWYGHILSGESHGRILKTDLKRGSCTVQCQTEKGGLNTT
LPFQNVSKYAFGNCSKYIGIKSLKLAVGLRNVPSRSSRGLFGAIAGFIEGGWSGLVAGWY
GFQHSNDQGVGMAADRDSTQKAIDKITSKVNNIVDKMNKQYEIIDHEFSEVETRLNMINN
KIDDQIQDIWAYNAELLVLLENQKTLDEHDANVNNLYNKVKRALGSNAVEDGKGCFELYH
KCDDQCMETIRNGTYNRRKYQEESKLERQKIEGVKLESEGTYKILTIYSTVASSLVIAMG
FAAFLFWAMSNGSCRCNICI
>gi|353251164|gb|AEQ73404.1| hemagglutinin [Influenza A virus (A/chicken/Henan/G10/2010(H9N2))]
METVSLITILLVVTVSNADKICIGYQSTNSTETVDTLTENNVPVTHAKELLHTEHNGMLC
ATGLGHPLILDTCTIEGLIYGNPSCDLLLGGREWSYIVERPSAVNGLCYPGNVENLEELR
SLFSSASSYQRIQIFPDTIWNVTYSGTSKACSDSFYRSMRWLTQKNNAYPIQDAQYTNNQ
EKNILFMWGINHPPTDTVQTNLYTRTDTTTSVATEEINRTFKPLIGPRPLVNGLQGRIDY
YWSVLKPGQTLRIRSNGNLIAPWYGHILSGESHGRILKTDLKRGSCTVQCQTEKGGLNTT
LPFQNVSKYAFGNCSKYIGIKSLKLAVGLRNVPSRSSRGLFGAIAGFIEGGWSGLVAGWY
GFQHSNDQGVGMAADRDSTQKAIDKITSKVNNIVDKMNKQYEIIDHEFSEVEARLNMINN
KIDDQIQDIWAYNAELLVLLENQKTLDEHDANVNNLYNKVKRALGSNAMEDGKGCFELYH
KCDNQCMETIRNGTYNRRKYQEESKLERQKIEGVKLESEGTYKILTIYSTVASSLVIAMG
FAAFLFWAMSNGSCRCNICI
>gi|353251162|gb|AEQ73403.1| hemagglutinin [Influenza A virus (A/chicken/Henan/G9/2010(H9N2))]
METVSLITILLVVTVSNADKICIGYQSTNSTETVDTLTENNVPVTHAKELLHTEHNGMLC
ATGLGHPLILDTCTIEGLIYGNPSCDLLLGGREWSYIVERPSAVNGLCYPGNVENLEELR
SLFSSASSYQRIQIFPDTIWNVTYSGTSKACSDSFYRSMRWLTQKNNAYPIQDAQYTNNQ
EKNILFMWGINHPPTDTVQTNLYTRTDTTTSVATEEINRTFKPLIGPRPLVNGLQGRIDY
YWSVLKPGQTLRIRSNGNLIAPWYGHILSGESHGRILKTDLKRGSCTVQCQTEKGGLNTT
LPFQNVSKYAFGNCSKYIGIKSLKLAVGLRNVPSRSSRGLFGAIAGFIEGGWSGLVAGWY
GFQHSNDQGVGMAADRDSTQKAIDKITSKVNNIVDKMNKQYEIIDHEFSEVEARLNMINN
KIDDQIQDIWAYNAELLVLLENQKTLDEHDANVNNLYNKVKRALGSNAMEDGKGCFELYH
KCDNQCMETIRNGTYNRRKYQEESKLERQKIEGVKLESEGTYKILTIYSTVASSLVIAMG
FAAFLFWAMSNGSCRCNICI
>gi|353251160|gb|AEQ73402.1| hemagglutinin [Influenza A virus (A/chicken/Henan/G8/2010(H9N2))]
METVSLITILLVVTVSNADKICIGYQSTNSTETVDTLTENNVPVTHAKELLHTEHNGMLC
ATGLGHPLILDTCTIEGLIYGNPSCDLLLGGREWSYIVERPSAVNGLCYPGNVENLEELR
SLFSSASSYQRIQIFPDTIWNVTYSGTSKACSDSFYRSMRWLTQKNNAYPIQDAQYTNNQ
EKNILFMWGINHPPTDTVQTNLYTRTDTTTSVATEEINRTFKPLIGPRPLVNGLQGRIDY
YWSVLKPGQTLRIRSNGNLIAPWYGHILSGESHGRILKTDLKRGSCTVQCQTEKGGLNTT
LPFQNVSKYAFGNCSKYIGIKSLKLAVGLRNVPSRSSRGLFGAIAGFIEGGWSGLVAGWY
GFQHSNDQGVGMAADRDSTQKAIDKITSKVNNIVDKMNKQYEIIDHEFSEVEARLNMINN
KIDDQIQDIWAYNAELLVLLENQKTLDEHDANVNNLYNKVKRALGSNAMEDGKGCFELYH
KCDNQCMETIRNGTYNRRKYQEESKLERQKIEGVKLESEGTYKILTIYSTVASSLVIAMG
FAAFLFWAMSNGSCRCNICI
>gi|353251158|gb|AEQ73401.1| hemagglutinin [Influenza A virus (A/chicken/Henan/G7/2010(H9N2))]
METVSLITILLVVTVSNADKICIGYQSTNSTETVDTLTENNVPVTHAKELLHTEHNGMLC
ATSLGHPLILDTCTIEGLIYGNPSCDLLLGGREWSYIVERPSAVNGLCYPGNVENLEELR
SLFSSARSYQRIQIFPDTIWNVSYSGTSKACSDSFYRSMRWLTQKNNAYPIQDAQYTNNQ
EKNILFMWGINHPPTDTAQTNLYTRTDTTTSVATEEINRTFKPLIGPRPLVNGLQGRIDY
YWSVLKPGQTLRIRSNGNLIAPWYGHILSGESHGRILKTDLKRGSCTVQCQTEKGGLNTT
LPFQNVSKYAFGNCSKYIGIKSLKLAVGLRNVPSRSSRGLFGAIAGFIEGGWSGLVAGWY
GFQHSNDQGVGMAADRDSTQKAIDKITSKVNNIVDKMNKQYEIIDHEFSEVETRLNMINN
KIDDQIQDIWAYNAELLVLLENQKTLDEHDANVNNLYNKVKRALGSNAVEDGKGCFELYH
KCDDQCMETIRNGTYNRRKYQEESKLERQKIEGVKLESEGTYKILTIYSTVASSLVIAMG
FAAFLFWAMSNGSCRCNICI
>gi|353251156|gb|AEQ73400.1| hemagglutinin [Influenza A virus (A/chicken/Henan/G4/2010(H9N2))]
METVSLITILLVVTVSNADKICIGYQSTNSTETVDTLTENNVPVTHAKELLHTEHNGMLC
ATSLGHPLILDTCTIEGLIYGNPSCDLLLGGREWSYIVERPSAVNGLCYPGNVENLEELR
SLFSSARSYQRIQIFPDTIWNVSYSGTSKACSDSFYRSMRWLTQKNNAYPIQDAQYTNNQ
EKNILFMWGINHPPTDTAQTNLYTRTDTTTSVATEEINRTFKPLIGPRPLVNGLQGRIDY
YWSVLKPGQTLRIRSNGNLIAPWYGHILSGESHGRILKTDLKRGSCTVQCQTEKGGLNTT
LPFQNVSKYAFGNCSKYIGIKSLKLAVGLRNVPSRSSRGLFGAIAGFIEGGWSGLVAGWY
GFQHSNDQGVGMAADRDSTQKAIDKITSKVNNIVDKMNKQYEIIDHEFSEVETRLNMINN
KIDDQIQDIWAYNAELLVLLENQKTLDEHDANVNNLYNKVKRALGSNAVEDGKGCFELYH
KCDDQCMETIRNGTYNRRKYQEESKLERQKIEGVKLESEGTYKILTIYSTVASSLVIAMG
FAAFLFWAMSNGSCRCNICI
>gi|353251154|gb|AEQ73399.1| hemagglutinin [Influenza A virus (A/chicken/Henan/G1/2010(H9N2))]
METVSLITILLVVTVSNADKICIGYQSTNSTETVDTLTENNVPVTHAKELLHTEHNGMLC
ATSLGHPLILDTCTIEGLIYGNPSCDLLLGGREWSYIVERPSAVNGLCYPGNVENLEELR
SLFSSARSYQRIQIFPDTIWNVSYSGTSKACSDSFYRSMRWLTQKNNAYPIQDAQYTNNQ
EKNILFMWGINHPPTDTAQTNLYTRTDTTTSVATEEINRTFKPLIGPRPLVNGLQGRIDY
YWSVLKPGQTLRIRSNGNLIAPWYGHILSGESHGRILKTDLKRGSCTVQCQTEKGGLNTT
LPFQNVSKYAFGNCSKYIGIKSLKLAVGLRNVPSRSSRGLFGAIAGFIEGGWSGLVAGWY
GFQHSNDQGVGMAADRDSTQRAIDKITSKVNNIVDKMNKQYEIIDHEFSEVETRLNMINN
KIDDQIQDIWAYNAELLVLLENQKTLDEHDANVNNLYNKVKRALGSNAVEDGKGCFELYH
KCDDQCMETIRNGTYNRRKYQEESKLERQKIEGVKLESEGTYKILTIYSTVASSLVIAMG
FAAFLFWAMSNGSCRCNICI
>gi|353251152|gb|AEQ73398.1| hemagglutinin [Influenza A virus (A/chicken/Henan/F21/2010(H9N2))]
METVSLITMLLVATVSNADKICIGYQSTNSTETVDTLTENNVPVTHAKELLHTEHNGMLC
ATNLGHPLILDTCTIEGLIYGNPSCDLLLGGREWSYIVERPSAVNGLCYPGNVENLEELR
SLFSSASSYQRIQIFPDTIWNVSYSGTSKACSDSFYRSMRWLTQKNNAYPIQDAQYTNNR
EKNILFMWGINHPPTETAQTNLYTRTDTTTSVATEEINRTFKPLIGPRPLVNGLQGRIDY
YWSVLKPGQTLRIRSNGNLIAPWYGHILSGESHGRILKTDLKRGSCTVQCQTEKGGLNTT
LPFQNVSKYAFGNCSKYVGVKSLKLAVGLRNVPSKSSRGLFGAIAGFIEGGWSGLVAGWY
GFQHSNDQGVGMAADRDSTQKAIDKITSKVNNIVDKMNKQYEIIDHEFSEVENRLNMINN
KIDDQIQDIWAYNAELLVLLENQKTLDEHDANVNNLYNKVKRALGSNAVEDGKGCFELYH
RCDDQCMETIRNGTYNRRKYQEESKLERQRIEGVKLESEGTYKILTIYSTVASSLVIAMG
FAAFLFWAMSNGSCRCNICI
>gi|353251150|gb|AEQ73397.1| hemagglutinin [Influenza A virus (A/chicken/Henan/F20/2010(H9N2))]
METVSLITMLLVATVSNADKICIGYQSTNSTETVDTLTENNVPVTHAKELLHTEHNGMLC
ATNLGHPLILDTCTIEGLIYGNPSCDLLLGGREWSYIVERPSAVNGLCYPGNVENLEELR
SLFSSASSYQRIQIFPDTIWNVSYSGTSKACSDSFYRSMRWLTQKNNAYPIQDAQYTNNR
EKNILFMWGINHPPTETAQTNLYTRTDTTTSVATEEINRTFKPLIGPRPLVNGLQGRIDY
YWSVLKPGQTLRIRSNGNLIAPWYGHILSGESHGRILKTDLKRGSCTVQCQTEKGGLNTT
LPFQNVSKYAFGNCSKYVGVKSLKLAVGLRNVPSKSSRGLFGAIAGFIEGGWSGLVAGWY
GFQHSNDQGVGMAADRDSTQKAIDKITSKVNNIVDKMNKQYEIIDHEFSEVENRLNMINN
KIDDQIQDIWAYNAELLVLLENQKTLDEHDANVNNLYNKVKRALGSNAVEDGKGCFELYH
RCDDQCMETIRNGTYNRRKYQEESKLERQRIEGVKLESEGTYKILTIYSTVASSLVIAMG
FAAFLFWAMSNGSCRCNICI
>gi|353251148|gb|AEQ73396.1| hemagglutinin [Influenza A virus (A/chicken/Henan/F18/2010(H9N2))]
METVSLITMLLVATVSNADKICIGYQSTNSTETVDTLTENNVPVTHAKELLHTEHNGMLC
ATNLGHPLILDTCTIEGLIYGNPSCDLLLGGREWSYIVERPSAVNGLCYPGNVENLEELR
SLFSSASSYQRIQIFPDTIWNVSYSGTSKACSDSFYRSMRWLTQKNNAYPIQDAQYTNNR
EKNILFMWGINHPPTETAQTNLYTRTDTTTSVATEEINRTFKPLIGPRPLVNGLQGRIDY
YWSVLKPGQTLRIRSNGNLIAPWYGHILSGESHGRILKTDLKRGSCTVQCQTEKGGLNTT
LPFQNVSKYAFGNCSKYVGVKSLKLAVGLRNVPSKSSRGLFGAIAGFIEGGWSGLVAGWY
GFQHSNDQGVGMAADRDSTQKAIDKITSKVNNIVDKMNKQYEIIDHEFSEVENRLNMINN
KIDDQIQDIWAYNAELLVLLENQKTLDEHDANVNNLYNKVKRALGSNAVEDGKGCFELYH
RCDDQCMETIRNGTYNRRKYQEESKLERQRIEGVKLESEGTYKILTIYSTVASSLVIAMG
FAAFLFWAMSNGSCRCNICI
>gi|353251146|gb|AEQ73395.1| hemagglutinin [Influenza A virus (A/chicken/Henan/F17/2010(H9N2))]
METVSLITMLLVATVSNADKICIGYQSTNSTETVDTLTENNVPVTHAKELLHTEHNGMLC
ATNLGHPLILDTCTIEGLIYGNPSCDLLLGGREGSYIVERPSAVNGLCYPGNVENLEELR
SLFSSASSYQRIQIFPDTIWNVSYSGTSKACSDSFYRSMRWLTQKNNAYPIQDAQYTNNR
EKNILFMWGINHPPTETAQTNLYTRTDTTTSVATEEINRTFKPLIGPRPLVNGLQGRIDY
YWSVLKPGQTLRIRSNGNLIAPWYGHILSGESHGRILKTDLKRGSCTVQCQTEKGGLNTT
LPFQNVSKYAFGNCSKYVGVKSLKLAVGLRNVPSKSSRGLFGAIAGFIEGGWSGLVAGWY
GFQHSNDQGVGMAADRDSTQKAIDKITSKVNNIVDKMNKQYEIIDHEFSEVENRLNMINN
KIDDQIQDIWAYNAELLVLLENQKTLDEHDANVNNLYNKVKRALGSNAVEDGKGCFELYH
RCDDQCMETIRNGTYNRRKYQEESKLERQRIEGVKLESEGTYKILTIYSTVASSLVIAMG
FAAFLFWAMSNGSCRCNICI
>gi|353251144|gb|AEQ73394.1| hemagglutinin [Influenza A virus (A/chicken/Henan/F14/2010(H9N2))]
METVSLITMLLVATVSNADKICIGYQSTNSTETVDTLTENNVPVTHAKELLHTEHNGMLC
ATNLGHPLILDTCTIEGLIYGNPSCDLLLGGREWSYIVERPSAVNGLCYPGNVENLEELR
SLFSSASSYQRIQIFPDTIWNVSYSGTSKACSDSFYRSMRWLTQKNNAYPIQDAQYTNNR
EKNILFMWGINHPPTETAQTNLYTRTDTTTSVATEEINRTFKPLIGPRPLVNGLQGRIDY
YWSVLKPGQTLRIRSNGNLIAPWYGHILSGESHGRILKTDLKRGSCTVQCQTEKGGLNTT
LPFQNVSKYAFGNCSKYVGVKSLKLAVGLRNVPSKSSRGLFGAIAGFIEGGWSGLVAGWY
GFQHSNDQGVGMAADRDSTQKAIDKITSKVNNIVDKMNKQYEIIDHEFSEVENRLNMINN
KIDDQIQDIWAYNAELLVLLENQKTLDEHDANVNNLYNKVKRALGSNAVEDGKGCFELYH
RCDDQCMETIRNGTYNRRKYQEESKLERQRIEGVKLESEGTYKILTIYSTVASSLVIAMG
FAAFLFWAMSNGSCRCNICI
>gi|353251142|gb|AEQ73393.1| hemagglutinin [Influenza A virus (A/chicken/Henan/F8/2010(H9N2))]
METVSLITILLVVTVSNADKICIGYQSTNSTETVDTLTENNVPVTHAKELLHTEHNGMLC
ATSLGHPLILDTCTIEGLIYGNPSCDLLLGGREWSYIVERPSAVNGLCYPGNVENLEELR
SLFSSARSYQRIQIFPDTIWNVSYSGTSKACSDSFYRSMRWLTQKNNAYPIQDAQYTNNQ
EKNILFMWGINHPPTDTAQTNLYTRTDTTTSVATEEINRTFKPLIGPRPLVNGLQGRIDY
YWSVLKPGQTLRIRSNGNLIAPWYGHILSGESHGRILKTDLKRGSCTVQCQTEKGGLNTT
LPFQNVSKYAFGNCSKYIGIKSLKLAVGLRNVPSRSSRGLFGAIAGFIEGGWSGLVAGWY
GFQHSNDQGVGMAADRDSTQKAIDKITSKVNNIVDKMNKQYEIIDHEFSEVETRLNMINN
KIDDQIQDIWAYNAELLVLLENQKTLDEHDANVNNLYNKVKRALGSNAVEDGKGCFELYH
KCDDQCMETIRNGTYNRRKYQEESKLERQKIEGVKLESEGTYKILTIYSTVASSLVIAMG
FAAFLFWAMSNGSCRCNICI
>gi|353251140|gb|AEQ73392.1| hemagglutinin [Influenza A virus (A/chicken/Henan/E2/2010(H9N2))]
METVSLITMLLVATVSNADKICIGYQSTNSTETVDTLTENNVPVTHAKELLHTEHNGMLC
ATNLGHPLILDTCTIEGLIYGNPSCDLLLGGREWSYIVERPSAVNGLCYPGNVENLEELR
SLFSSASSYQRIQIFPDTIWNVSYSGTSKACSDSFYRSMRWLTQKNNAYPIQDAQYTNNR
EKNILFMWGINHPPTETAQTNLYTRTDTTTSVATEEINRTFKPLIGPRPLVNGLQGRIDY
YWSVLKPGQTLRIRSNGNLIAPWYGHILSGESHGRILKTDLKRGSCTVQCQTEKGGLNTT
LPFQNVSKYAFGNCSKYVGVKSLKLAVGLRNVPSKSSRGLFGAIAGFIEGGWSGLVAGWY
GFQHSNDQGVGMAADRDSTQKAIDKITSKVNNIVDKMNKQYEIIDHEFSEVENRLNMINN
KIDDQIQDIWAYNAELLVLLENQKTLDEHDANVNNLYNKVKRALGSNAVEDGKGCFELYH
RCDDQCMETIRNGTYNRRKYQEESKLERQRIEGVKLESEGTYKILTIYSTVASSLVIAMG
FAAFLFWAMSNGSCRCNICI
>gi|353251138|gb|AEQ73391.1| hemagglutinin [Influenza A virus (A/chicken/Henan/E1/2010(H9N2))]
METVSLITMLLVATVSNADKICIGYQSTNSTETVDTLTENNVPVTHAKELLHTEHNGMLC
ATNLGHPLILDTCTIEGLIYGNPSCDLLLGGREWSYIVERPSAVNGLCYPGNVENLEELR
SLFSSASSYQRIQIFPDTIWNVSYSGTSKACSDSFYRSMRWLTQKNNAYPIQDAQYTNNR
EKNILFMWGINHPPTETAQTNLYTRTDTTTSVATEEINRTFKPLIGPRPLVNGLQGRIDY
YWSVLKPGQTLRIRSNGNLIAPWYGHILSGESHGRILKTDLKRGSCTVQCQTEKGGLNTT
LPFQNVSKYAFGNCSKYVGVKSLKLAVGLRNVPSKSSRGLFGAIAGFIEGGWSGLVAGWY
GFQHSNDQGVGMAADRDSTQKAIDKITSKVNNIVDKMNKQYEIIDHEFSEVENRLNMINN
KIDDQIQDIWAYNAELLVLLENQKTLDEHDANVNNLYNKVKRALGSNAVEDGKGCFELYH
RCDDQCMETIRNGTYNRRKYQEESKLERQRIEGVKLESEGTYKILTIYSTVASSLVIAMG
FAAFLFWAMSNGSCRCNICI
>gi|353251136|gb|AEQ73390.1| hemagglutinin [Influenza A virus (A/chicken/Henan/B8/2010(H9N2))]
METVSLITILLVVTVSNADKICIGYQSTNSTETVDTLTENNVPVTHAKELLHTEHNGMLC
ATSLGHPLILDTCTIEGLIYGNPSCDLLLGGREWSYIVERPSAVNGLCYPGNVENLEELR
SLFSSARSYQRIQIFPDTIWNVSYSGTSKACSDSFYRSMRWLTQKNNAYPIQDAQYTNNQ
EKNILFMWGINHPPTDTAQTNLYTRTDTTTSVATEEINRTFKPLIGPRPLVNGLQGRIDY
YWSVLKPGQTLRIRSNGNLIAPWYGHILSGESHGRILKTDLKRGSCTVQCQTEKGGLNTT
LPFQNVSKYAFGNCSKYIGIKSLKLAVGLRNVPSRSSRGLFGAIAGFIEGGWSGLVAGWY
GFQHSNDQGVGMAADRDSTQKAIDKITSKVNNIVDKMNKQYEIIDHEFSEVETRLNMINN
KIDDQIQDIWAYNAELLVLLENQKTLDEHDANVNNLYNKVKRALGSNAVEDGKGCFELYH
KCDDQCMETIRNGTYNRRKYQEESKLERQKIEGVKLESEGTYKILTIYSTVASSLVIAMG
FAAFLFWAMSNGSCRCNICI
>gi|353251004|gb|AEQ73324.1| hemagglutinin, partial [Influenza A virus (A/chicken/Henan/D17/2011(H9N2))]
METVSLITILLVVTVSNADKICIGYQSTNSTETVDTLTENNVPVTHAKELLHTEHNGMLC
ATGLGHPLILDTCTIEGLIYGNPSCDLLLGGREWSYIVERPSAVNGLCYPGNVENLEELR
SLFSSASSYQRIQIFPDTIWNVTYSGTSKACSDSFYRSMRWLTQKNNAYPVQDAQYTNNQ
EKNILFMWGINHPPTDTTQTNLYTRTDTTTSVATEEINRTFKPLIGPRPLVNGLQGRINY
YWSVLKPGQTLRIRSNGNLIAPWYGHILSGESHGRILKTDLKRGSCTVQCQTEKGGLNTT
LPFQNVSKYAFGNCSKYIGIKSLKLAVGLRNVPSRSSRGLFGAIAGFIEGGWSGLVAGWY
GFQHSNDQGVGMAADRDSTQKAIDKITSKVNSIVDKMNKQYEIIDHEFSEVEARLNMINN
KIDDQIQDIWAYNAELLVLLENQKTLDEHDANVNNLYNKVKRALGSNAMEDGKGCFELYH
KCDNQCMETIRNGTYNRRKYQEESKLERQKIEGVKLESEGTYKILTIYSTVASSLVIAMG
FAAFLFWAMSNGSCRCNI
>gi|353250642|gb|AEQ73143.1| hemagglutinin, partial [Influenza A virus (A/chicken/Henan/F11/2011(H9N2))]
SLITILLVVTVSNADKICIGYQSTNSTETVDTLTENNVPVTHAKELLHTEHNGMLCATSL
GHPLILDTCTIEGLIYGNPSCDLLLGGREWSYIVERPSAVNGLCYPGNVENLEELRSLFS
SASSYQRIQIFPDTIWNVTYSGTSKACSDSFYRSMRWLTQKNNAYPIQDAQYTNNQEKNI
LFMWGINHPPTDTAQTNLYTRTDTTTSVATEEINRTFKPLIGPRPLVNGLQGRIDYYWSV
LKPGQTLRIRSNGNLIAPWYGHILSGESHGRILKTDLKRGSCTVQCQTEKGGLNTTLPFQ
NISKYAFGNCSKYIGIKSLKLAVGLRNVPSRSSRGLFGAIAGFIEGGWSGLVAGWYGFQH
SNDQGVGMAADRDSTQKAIDKITSKVNNIVDKMNKQYEIIDHEFSEVEARLNMINNKIDD
QIQDIWAYNAELLVLLENQKTLDEHDANVNNLYNKVKRALGSNAMEDGKGCFELYHKCDN
QCMETIRNGTYNRRKYQEESKLERQKIEGVKLESEGTYKILTIYSTVASSLVIAMGFAAF
LFWAMSNGSCRCNICI
>gi|353250640|gb|AEQ73142.1| hemagglutinin, partial [Influenza A virus (A/chicken/Henan/F1/2011(H9N2))]
SLITILLVVTVSNADKICIGYQSTNSTETVDTLTENNVPVTHAKELLHTEHNGMLCATSL
GHPLILDTCTIEGLIYGNPSCDLLLGGREWSYIVERPSAVNGLCYPGNVENLEELRSLFS
SASSYQRIQIFPDTIWNVTYSGTSKACSDSFYRSMRWLTQKNNAYPIQDAQYTNNQEKNI
LFMWGINHPPTDTAQTNLYTRTDTTTSVATEEINRTFKPLIGPRPLVNGLQGRIDYYWSV
LKPGQTLRIRSNGNLIAPWYGHILSGESHGRILKTDLKRGSCTVQCQTEKGGLNTTLPFQ
NISKYAFGNCSKYIGIKSLKLAVGLRNVPSRSSRGLFGAIAGFIEGGWSGLVAGWYGFQH
SNDQGVGMAADRDSTQKAIDKITSKVNNIVDKMNKQYEIIDHEFSEVEARLNMINNKIDD
QIQDIWAYNAELLVLLENQKTLDEHDANVNNLYNKVKRALGSNAMEDGKGCFELYHKCDN
QCMETIRNGTYNRRKYQEESKLERQKIEGVKLESEGTYKILTIYSTVASSLVIAMGFAAF
LFWAMSNGSCRCNICI
>gi|353250638|gb|AEQ73141.1| hemagglutinin, partial [Influenza A virus (A/chicken/Henan/K8/2011(H9N2))]
SLITILLVVTVSNADKICIGYQSTNSTETVDTLTENNVPVTHAKELLHTEHNGMLCATSL
GHPLILDTCTIEGLIYGNPSCDLLLEGREWSYIVERPSAVNGLCYPGNVENLEELRSLFS
SARSYQRIQIFPDTIWNVSYSGTSKACSDSFYRSMRWLTQKNNAYPIQDAQYTNNQEKNI
LFMWGINHPPTDTAQTNLYTRTDTTTSVATEEINRTFKPLIGPRPLVNGLQGRIDYYWSV
LKPGQTLRIRSNGNLIAPWYGHILSGESHGRILKTDLKRGSCTVQCQTEKGGLNTTLPFQ
NVSKYAFGNCSKYIGIKSLKLAVGLRNVPSRSSRGLFGAIAGFIEGGWSGLVAGWYGFQH
SNDQGVGMAADRDSTQKAIDKITSKVNNIVDKMNKQYEIIDHEFSEVETRLNMINNKIDD
QIQDIWAYNAELLVLLENQKTLDEHDANVNNLYNKVKRALGTNAVEDGKGCFELYHKCDD
QCMETIRNGTYNRRKYQEESKLERQKIEGVKLESEGTYKILTIYSTVASSLVIAMGFAAF
LFWAMSNGSCRCNICI
>gi|353250636|gb|AEQ73140.1| hemagglutinin, partial [Influenza A virus (A/chicken/Henan/K23/2011(H9N2))]
SLITILLVVTVSNADKICIGYQSTNSTETVDTLTENNVPVTHAKELLHTEHNGMLCATSL
GHPLILDTCTIEGLIYGNPSCDLLLEGREWSYIVERPSAVNGLCYPGNVENLEELRSLFS
SARSYQRIQIFPDTIWNVSYSGTSKACSDSFYRSMRWLTQKNNAYPIQDAQYTNNQEKNI
LFMWGINHPPTDTAQTNLYTRTDTTTSVATEEINRTFKPLIGPRPLVNGLQGRIDYYWSV
LKPGQTLRIRSNGNLIAPWYGHILSGESHGRILKTDLKRGSCTVQCQTEKGGLNTTLPFQ
NVSKYAFGNCSKYIGIKSLKLAVGLRNVPSRSSRGLFGAIAGFIEGGWSGLVAGWYGFQH
SNDQGVGMAADRDSTQKAIDKITSKVNNIVDKMNKQYEIIDHEFSEVETRLNMINNKIDD
QIQDIWAYNAELLVLLENQKTLDEHDANVNNLYNKVKRALGTNAVEDGKGCFELYHKCDD
QCMETIRNGTYNRRKYQEESKLERQKIEGVKLESEGTYKILTIYSTVASSLVIAMGFAAF
LFWAMSNGSCRCNICI
>gi|353250634|gb|AEQ73139.1| hemagglutinin, partial [Influenza A virus (A/chicken/Henan/K21/2011(H9N2))]
SLITILLVVTVSNADKICIGYQSTNSTETVDTLTENNVPVTHAKELLHTEHNGMLCATSL
GHPLILDTCTIEGLIYGNPSCDLLLGGREWSYIVERPSAVNGLCYPGNVENLEELRSLFS
SARSYQRIQIFPDTIWNVSYSGTSKACSDSFYRSMRWLTQKNNAYPIQDAQYTNNQEKNI
LFMWGINHPPTDTAQTNLYTRTDTTTSVATEEINRTFKPLIGPRPLVNGLQGRIDYYWSV
LKPGQTLRIRSNGNLIAPWYGHILSGESHGRILKTDLKRGSCTVQCQTEKGGLNTTLPFQ
NVSKYAFGNCSKYIGIKSLKLAVGLRNVPSRSSRGLFGAIAGFIEGGWSGLVAGWYGFQH
SNDQGVGMAADRDSTQKAIDKITSKVNNIVDKMNKQYEIIDHEFSEVETRLNMINNKIDD
QIQDIWAYNAELLVLLENQKTLDEHDANVNNLYNKVKRALGTNAVEDGKGCFELYHKCDD
QCMETIRNGTYNRRKYQEESKLERQKIEGVKLESEGTYKILTIYSTVASSLVIAMGFAAF
LFWAMSNGSCRCNICI
>gi|353250632|gb|AEQ73138.1| hemagglutinin, partial [Influenza A virus (A/chicken/Henan/K19/2011(H9N2))]
SLITILLVVTVSNADKICIGYQSTNSTETVDTLTENNVPVTHAKELLHTEHNGMLCATSL
GHPLILDTCTIEGLIYGNPSCDLLLEGREWSYIVERPSAVNGLCYPGNVENLEELRSLFS
SARSYQRIQIFPDTIWNVSYSGTSKACSDSFYRSMRWLTQKNNAYPIQDAQYTNNQEKNI
LFMWGINHPPTDTAQTNLYTRTDTTTSVATEEINRTFKPLIGPRPLVNGLQGRIDYYWSV
LKPGQTLRIRSNGNLIAPWYGHILSGESHGRILKTDLKRGSCTVQCQTEKGGLNTTLPFQ
NVSKYAFGNCSKYIGIKSLKLAVGLRNVPSRSSRGLFGAIAGFIEGGWSGLVAGWYGFQH
SNDQGVGMAADRDSTQKAIDKITSKVNNIVDKMNKQYEIIDHEFSEVETRLNMINNKIDD
QIQDIWAYNAELLVLLENQKTLDEHDANVNNLYNKVKRALGTNAVEDGKGCFELYHKCDD
QCMETIRNGTYNRRKYQEESKLERQKIEGVKLESEGTYKILTIYSTVASSLVIAMGFAAF
LFWAMSNGSCRCNICI
>gi|353250630|gb|AEQ73137.1| hemagglutinin, partial [Influenza A virus (A/chicken/Henan/K17/2011(H9N2))]
SLITILLVVTVSNADKICIGYQSTNSTETVDTLTENNVPVTHAKELLHTEHNGMLCATSL
GHPLILDTCTIEGLIYGNPSCDLLLEGREWSYIVERPSAVNGLCYPGNVENLEELRSLFS
SARSYQRIQIFPDTIWNVSYSGTSKACSDSFYRSMRWLTQKNNAYPIQDAQYTNNQEKNI
LFMWGINHPPTDTAQTNLYTRTDTTTSVATEEINRTFKPLIGPRPLVNGLQGRIDYYWSV
LKPGQTLRIRSNGNLIAPWYGHILSGESHGRILKTDLKRGSCTVQCQTEKGGLNTTLPFQ
NVSKYAFGNCSKYIGIKSLKLAVGLRNVPSRSSRGLFGAIAGFIEGGWSGLVAGWYGFQH
SNDQGVGMAADRDSTQKAIDKITSKVNNIVDKMNKQYEIIDHEFSEVETRLNMINNKIDD
QIQDIWAYNAELLVLLENQKTLDEHDANVNNLYNKVKRALGTNAVEDGKGCFELYHKCDD
QCMETIRNGTYNRRKYQEESKLERQKIEGVKLESEGTYKILTIYSTVASSLVIAMGFAAF
LFWAMSNGSCRCNICI
>gi|353250628|gb|AEQ73136.1| hemagglutinin, partial [Influenza A virus (A/chicken/Henan/K16/2011(H9N2))]
SLITILLVVTVSNADKICIGYQSTNSTETVDTLTENNVPVTHAKELLHTEHNGMLCATSL
GHPLILDTCTIEGLIYGNPSCDLLLEGREWSYIVERPSAVNGLCYPGNVENLEELRSLFS
SARSYQRIQIFPDTIWNVSYSGTSKACSDSFYRSMRWLTQKNNAYPIQDAQYTNNQEKNI
LFMWGINHPPTDTAQTNLYTRTDTTTSVATEEINRTFKPLIGPRPLVNGLQGRIDYYWSV
LKPGQTLRIRSNGNLIAPWYGHILSGESHGRILKTDLKRGSCTVQCQTEKGGLNTTLPFQ
NVSKYAFGNCSKYIGIKSLKLAVGLRNVPSRSSRGLFGAIAGFIEGGWSGLVAGWYGFQH
SNDQGVGMAADRDSTQKAIDKITSKVNNIVDKMNKQYEIIDHEFSEVETRLNMINNKIDD
QIQDIWAYNAELLVLLENQKTLDEHDANVNNLYNKVKRALGTNAVEDGKGCFELYHKCDD
QCMETIRNGTYNRRKYQEESKLERQKIEGVKLESEGTYKILTIYSTVASSLVIAMGFAAF
LFWAMSNGSCRCNICI
>gi|353250626|gb|AEQ73135.1| hemagglutinin, partial [Influenza A virus (A/chicken/Henan/K15/2011(H9N2))]
SLITILLVVTVSNADKICIGYQSTNSTETVDTLTENNVPVTHAKELLHTEHNGMLCATSL
GHPLILDTCTIEGLIYGNPSCDLLLEGREWSYIVERPSAVNGLCYPGNVENLEELRSLFS
SARSYQRIQIFPDTIWNVSYSGTSKACSDSFYRSMRWLTQKNNAYPIQDAQYTNNQEKNI
LFMWGINHPPTDTAQTNLYTRTDTTTSVATEEINRTFKPLIGPRPLVNGLQGRIDYYWSV
LKPGQTLRIRSNGNLIAPWYGHILSGESHGRILKTDLKRGSCTVQCQTEKGGLNTTLPFQ
NVSKYAFGNCSKYIGIKSLKLAVGLRNVPSRSSRGLFGAIAGFIEGGWSGLVAGWYGFQH
SNDQGVGMAADRDSTQKAIDKITSKVNNIVDKMNKQYEIIDHEFSEVETRLNMINNKIDD
QIQDIWAYNAELLVLLENQKTLDEHDANVNNLYNKVKRALGTNAVEDGKGCFELYHKCDD
QCMETIRNGTYNRRKYQEESKLERQKIEGVKLESEGTYKILTIYSTVASSLVIAMGFAAF
LFWAMSNGSCRCNICI
>gi|353250624|gb|AEQ73134.1| hemagglutinin, partial [Influenza A virus (A/chicken/Henan/K1/2011(H9N2))]
SLITILLVVTVSNADKICIGYQSTNSTETVDTLTENNVPVTHAKELLHTEHNGMLCATSL
GHPLILDTCTTEGLIYGNPSCDLLLGGREWSYIVERPSAVNGLCYPGNVENLEELRSLFS
SARSYQRIQIFPDTIWNVSYSGTSKACSDSFYRSMRWLTQKNNAYPIQDAQYTNNQEKNI
LFMWGINHPPTDTAQTNLYTRTDTTTSVATEEINRTFKPLIGPRPLVNGLQGRIDYYWSV
LKPGQTLRIRSNGNLIAPWYGHILSGESHGRILKTDLKRGSCTVQCQTEKGGLNTTLPFQ
NVSKYAFGNCSKYIGIKSLKLAVGLRNVPSRSSRGLFGAIAGFIEGGWSGLVAGWYGFQH
SNDQGVGMAADRDSTQKAIDKITSKVNNIVDKMNKQYEIIDHEFSEVETRLNMINNKIDD
QIQDIWAYNAELLVLLENQKTLDEHDANVNNLYNKVKRALGTNAVEDGKGCFELYHKCDD
QCMETIRNGTYNRRKYQEESKLERQKIEGVKLESEGTYKILTIYSTVASSLVIAMGFAAF
LFWAMSNGSCRCNICI
>gi|353250622|gb|AEQ73133.1| hemagglutinin, partial [Influenza A virus (A/chicken/Henan/J7/2011(H9N2))]
SLITILLVVTVSNADKICIGYQSTNSTETVDTLTENNVPVTHAKELLHTEHNGMLCATGL
GHPLILDTCTIEGLIYGNPSCDLLLGGREWSYIVERPSAVNGLCYPGNVENLEELRSLFS
SASSYQRIQIFPDTIWNVTYSGTSKACSDSFYRSMRWLTQKNNAYPIQDAQYTNNQEKNI
LFMWGINHPPTDTAQTNLYTRTDTTTSVATEEINRTFKPLIGPRPLVNGLQGRIDYYWSV
LKPGQTLRIRSNGNLIAPWYGHILSGESHGRILKTDLKRGSCTVQCQTEKGGLNTTLPFQ
NVSKYAFGNCSKYIGIKSLKLAVGLRNVPSRSSRGLFGAIAGFIEGGWSGLVAGWYGFQH
SNDQGVGMAADRDSTQKAIDKITSKVNNIVDKMNKQYEIIDHEFSEVEARLNMINNKIDD
QIQDIWAYNAELLVLLENQKTLDEHDANVNNLYNKVKRALGSNAMEDGKGCFELYHKCDN
QCMETIRNGTYNRRKYQEESKLERQKIEGVKLESEGTYKILTIYSTVASSLVIAMGFAAF
LFWAMSNGSCRCNICI
>gi|353250620|gb|AEQ73132.1| hemagglutinin, partial [Influenza A virus (A/chicken/Henan/J6/2011(H9N2))]
SLITILLVVTVSNADKICIGYQSTNSTETVDTLTENNVPVTHAKELLHTEHNGMLCATGL
GHPLILDTCTIEGLIYGNPSCDLLLGGREWSYIVERPSAVNGLCYPGNVENLEELRSLFS
SASSYQRIQIFPDTIWNVTYSGTSKACSDSFYRSMRWLTQKNNAYPIQDAQYTNNQEKNI
LFMWGINHPPTDTAQTNLYTRTDTTTSVATEEINRTFKPLIGPRPLVNGLQGRIDYYWSV
LKPGQTLRIRSNGNLIAPWYGHILSGESHGRILKTDLKRGSCTVQCQTEKGGLNTTLPFQ
NVSKYAFGNCSKYIGIKSLKLAVGLRNVPSRSSRGLFGAIAGFIEGGWSGLVAGWYGFQH
SNDQGVGMAADRDSTQKAIDKITSKVNNIVDKMNKQYEIIDHEFSEVEARLNMINNKIDD
QIQDIWAYNAELLVLLENQKTLDEHDANVNNLYNKVKRALGSNAMEDGKGCFELYHKCDN
QCMETIRNGTYNRRKYQEESKLERQKIEGVKLESEGTYKILTIYSTVASSLVIAMGFAAF
LFWAMSNGSCRCNICI
>gi|353250618|gb|AEQ73131.1| hemagglutinin, partial [Influenza A virus (A/chicken/Henan/J5/2011(H9N2))]
SLITILLVVTVSNADKICIGYQSTNSTETVDTLTENNVPVTHAKELLHTEHNGMLCATGL
GHPLILDTCTIEGLIYGNPSCDLLLGGREWSYIVERPSAVNGLCYPGNVENLEELRSLFS
SASSYQRIQIFPDTIWNVTYSGTSKACSDSFYRSMRWLTQKNNAYPIQDAQYTNNQEKNI
LFMWGINHPPTDTAQTNLYTRTDTTTSVATEEINRTFKPLIGPRPLVNGLQGRIDYYWSV
LKPGQTLRIRSNGNLIAPWYGHILSGESHGRILKTDLKRGSCTVQCQTEKGGLNTTLPFQ
NVSKYAFGNCSKYIGIKSLKLAVGLRNVPSRSSRGLFGAIAGFIEGGWSGLVAGWYGFQH
SNDQGVGMAADRDSTQKAIDKITSKVNNIVDKMNKQYEIIDHEFSEVEARLNMINNKIDD
QIQDIWAYNAELLVLLENQKTLDEHDANVNNLYNKVKRALGSNAMEDGKGCFELYHKCDN
QCMETIRNGTYNRRKYQEESKLERQKIEGVKLESEGTYKILTIYSTVASSLVIAMGFAAF
LFWAMSNGSCRCNICI
>gi|353250616|gb|AEQ73130.1| hemagglutinin, partial [Influenza A virus (A/chicken/Henan/J27/2011(H9N2))]
SLITILLVVTVSNADKICIGYQSTNSTETVDTLTENNVPVTHAKELLHTEHNGMLCATGL
GHPLILDTCTIEGLIYGNPSCDLLLGGREWSYIVERPSAVNGLCYPGNVENLEELRSLFS
SASSYQRIQIFPDTIWNVTYSGTSKACSDSFYRSMRWLTQKNNAYPIQDAQYTNNQEKNI
LFMWGINHPPTDTAQTNLYTRTDTTTSVATEEINRTFKPLIGPRPLVNGLQGRIDYYWSV
LKPGQTLRIRSNGNLIAPWYGHILSGESHGRILKTDLKRGSCTVQCQTEKGGLNTTLPFQ
NVSKYAFGNCSKYIGIKSLKLAVGLRNVPSRSSRGLFGAIAGFIEGGWSGLVAGWYGFQH
SNDQGVGMAADRDSTQKAIDKITSKVNNIVDKMNKQYEIIDHEFSEVEARLNMINNKIDD
QIQDIWAYNAELLVLLENQKTLDEHDANVNNLYNKVKRALGSNAMEDGKGCFELYHKCDN
QCMETIRNGTYNRRKYQEESKLERQKIEGVKLESEGTYKILTIYSTVASSLVIAMGFAAF
LFWAMSNGSCRCNICI
>gi|353250614|gb|AEQ73129.1| hemagglutinin, partial [Influenza A virus (A/chicken/Henan/J25/2011(H9N2))]
SLITILLVVTVSNADKICIGYQSTNSTETVDTLTENNVPVTHAKELLHTEHNGMLCATGL
GHPLILDTCTIEGLIYGNPSCDLLLGGREWSYIVERPSAVNGLCYPGNVENLEELRSLFS
SASSYQRIQIFPDTIWNVTYSGTSKACSDSFYRSMRWLTQKNNAYPIQDAQYTNNQEKNI
LFMWGINHPPTDTAQTNLYTRTDTTTSVATEEINRTFKPLIGPRPLVNGLQGRIDYYWSV
LKPGQTLRIRSNGNLIAPWYGHILSGESHGRILKTDLKRGSCTVQCQTEKGGLNTTLPFQ
NVSKYAFGNCSKYIGIKSLKLAVGLRNVPSRSSRGLFGAIAGFIEGGWSGLVAGWYGFQH
SNDQGVGMAADRDSTQKAIDKITSKVNNIVDKMNKQYEIIDHEFSEVEARLNMINNKIDD
QIQDIWAYNAELLVLLENQKTLDEHDANVNNLYNKVKRALGSNAMEDGKGCFELYHKCDN
QCMETIRNGTYNRRKYQEESKLERQKIEGVKLESEGTYKILTIYSTVASSLVIAMGFAAF
LFWAMSNGSCRCNICI
>gi|353250612|gb|AEQ73128.1| hemagglutinin, partial [Influenza A virus (A/chicken/Henan/J24/2011(H9N2))]
SLITILLVVTVSNADKICIGYQSTNSTETVDTLTENNVPVTHAKELLHTEHNGMLCATGL
GHPLILDTCTIEGLIYGNPSCDLLLGGREWSYIVERPSAVNGLCYPGNVENLEELRSLFS
SASSYQRIQIFPDTIWNVTYSGTSKACSDSFYRSMRWLTQKNNAYPIQDAQYTNNQEKNI
LFMWGINHPPTDTAQTNLYTRTDTTTSVATEEINRTFKPLIGPRPLVNGLQGRIDYYWSV
LKPGQTLRIRSNGNLIAPWYGHILSGESHGRILKTDLKRGSCTVQCQTEKGGLNTTLPFQ
NVSKYAFGNCSKYIGIKSLKLAVGLRNVPSRSSRGLFGAIAGFIEGGWSGLVAGWYGFQH
SNDQGVGMAADRDSTQKAIDKITSKVNNIVDKMNKQYEIIDHEFSEVEARLNMINNKIDD
QIQDIWAYNAELLVLLENQKTLDEHDANVNNLYNKVKRALGSNAMEDGKGCFELYHKCDN
QCMETIRNGTYNRRKYQEESKLERQKIEGVKLESEGTYKILTIYSTVASSLVIAMGFAAF
LFWAMSNGSCRCNICI
>gi|353250610|gb|AEQ73127.1| hemagglutinin, partial [Influenza A virus (A/chicken/Henan/J23/2011(H9N2))]
SLITILLVVTVSNADKICIGYQSTNSTETVDTLTENNVPVTHAKELLHTEHNGMLCATGL
GHPLILDTCTIEGLIYGNPSCDLLLGGREWSYIVERPSAVNGLCYPGNVENLEELRSLFS
SASSYQRIQIFPDTIWNVTYSGTSKACSDSFYRSMRWLTQKNNAYPIQDAQYTNNQEKNI
LFMWGINHPPTDTAQTNLYTRTDTTTSVATEEINRTFKPLIGPRPLVNGLQGRIDYYWSV
LKPGQTLRIRSNGNLIAPWYGHILSGESHGRILKTDLKRGSCTVQCQTEKGGLNTTLPFQ
NVSKYAFGNCSKYIGIKSLKLAVGLRNVPSRSSRGLFGAIAGFIEGGWSGLVAGWYGFQH
SNDQGVGMAADRDSTQKAIDKITSKVNNIVDKMNKQYEIIDHEFSEVEARLNMINNKIDD
QIQDIWAYNAELLVLLENQKTLDEHDANVNNLYNKVKRALGSNAMEDGKGCFELYHKCDN
QCMETIRNGTYNRRKYQEESKLERQKIEGVKLESEGTYKILTIYSTVASSLVIAMGFAAF
LFWAMSNGSCRCNICI
>gi|353250608|gb|AEQ73126.1| hemagglutinin, partial [Influenza A virus (A/chicken/Henan/J22/2011(H9N2))]
SLITILLLVTVSNADKLCIGYQSTNSTETVDPLTENNVPVTHAKELLHTEHNGMLCATGL
GHPLILDTCTIEGLIYGNPSCDLLLGGREWSYIVERPSAVNGLCYPGNVENLEELRSLFS
SASSYQRIQIFPDTIWNVTYSGTSKACSDSFYRSMRWLTQKNNAYPIQDAQYTNNQEKNI
LFMWGINHPPTDTAQTNLYTRTDTTTSVATEEINRTFKPLIGPRPLVNGLQGRIDYYWSV
LKPGQTLRIRSNGNLIAPWYGHILSGESHGRILKTDLKRGSCTVQCQTEKGGLNTTLPFQ
NVSKYAFGNCSKYIGIKSLKLAVGLRNVPSRSSRGLFGAIAGFIEGGWSGLVAGWYGFQH
SNDQGVGMAADRDSTQKAIDKITSKVNNIVDKMNKQYEIIDHEFSEVEARLNMINNKIDD
QIQDIWAYNAELLVLLENQKTLDEHDANVNNLYNKVKRALGSNAMEDGKGCFELYHKCDN
QCMETIRNGTYNRRKYQEESKLERQKIEGVKLESEGTYKILTIYSTVASSLVIAMGFAAF
LFWAMSNGSCRCNICI
>gi|353250606|gb|AEQ73125.1| hemagglutinin, partial [Influenza A virus (A/chicken/Henan/J18/2011(H9N2))]
SLITILLVVTVSNADKICIGYQSTNSTETVDTLTENNVPVTHAKELLHTEHNGMLCATGL
GHPLILDTCTIEGLIYGNPSCDLLLGGREWSYIVERPSAVNGLCYPGNVENLEELRSLFS
SASSYQRIQIFPDTIWNVTYSGTSKACSDSFYRSMRWLTQKNNAYPIQDAQYTNNQEKNI
LFMWGINHPPTDTAQTNLYTRTDTTTSVATEEINRTFKPLIGPRPLVNGLQGRIDYYWSV
LKPGQTLRIRSNGNLIAPWYGHILSGESHGRILKTDLKRGSCTVQCQTEKGGLNTTLPFQ
NVSKYAFGNCSKYIGIKSLKLAVGLRNVPSRSSRGLFGAIAGFIEGGWSGLVAGWYGFQH
SNDQGVGMAADRDSTQKAIDKITSKVNNIVDKMNKQYEIIDHEFSEVEARLNMINNKIDD
QIQDIWAYNAELLVLLENQKTLDEHDANVNNLYNKVKRALGSNAMEDGKGCFELYHKCDN
QCMETIRNGTYNRRKYQEESKLERQKIEGVKLESEGTYKILTIYSTVASSLVIAMGFAAF
LFWAMSNGSCRCNICI
>gi|353250604|gb|AEQ73124.1| hemagglutinin, partial [Influenza A virus (A/chicken/Henan/J17/2011(H9N2))]
SLITILLVVTVSNADKICIGYQSTNSTETVDTLTENNVPVTHAKELLHTEHNGMLCATGL
GHPLILDTCTIEGLIYGNPSCDLLLGGREWSYIVERPSAVNGLCYPGNVENLEELRSLFS
SASSYQRIQIFPDTIWNVTYSGTSKACSDSFYRSMRWLTQKNNAYPIQDAQYTNNQEKNI
LFMWGINHPPTDTAQTNLYTRTDTTTSVATEEINRTFKPLIGPRPLVNGLQGRIDYYWSV
LKPGQTLRIRSNGNLIAPWYGHILSGESHGRILKTDLKRGSCTVQCQTEKGGLNTTLPFQ
NVSKYAFGNCSKYIGIKSLKLAVGLRNVPSRSSRGLFGAIAGFIEGGWSGLVAGWYGFQH
SNDQGVGMAADRDSTQKAIDKITSKVNNIVDKMNKQYEIIDHEFSEVEARLNMINNKIDD
QIQDIWAYNAELLVLLENQKTLDEHDANVNNLYNKVKRALGSNAMEDGKGCFELYHKCDN
QCMETIRNGTYNRRKYQEESKLERQKIEGVKLESEGTYKILTIYSTVASSLVIAMGFAAF
LFWAMSNGSCRCNICI
>gi|353250602|gb|AEQ73123.1| hemagglutinin, partial [Influenza A virus (A/chicken/Henan/J14/2011(H9N2))]
SLITILLVVTVSNADKICIGYQSTNSTETVDTLTENNVPVTHAKELLHTEHNGMLCATGL
GHPLILDTCTIEGLIYGNPSCDLLLGGREWSYIVERPSAVNGLCYPGNVENLEELRSLFS
SASSYQRIQIFPDTIWNVTYSGTSKACSDSFYRSMRWLTQKNNAYPIQDAQYTNNQEKNI
LFMWGINHPPTDTAQTNLYTRTDTTTSVATEEINRTFKPLIGPRPLVNGLQGRIDYYWSV
LKPGQTLRIRSNGNLIAPWYGHILSGESHGRILKTDLKRGSCTVQCQTEKGGLNTTLPFQ
NVSKYAFGNCSKYIGIKSLKLAVGLRNVPSRSSRGLFGAIAGFIEGGWSGLVAGWYGFQH
SNDQGVGMAADRDSTQKAIDKITSKVNNIVDKMNKQYEIIDHEFSEVEARLNMINNKIDD
QIQDIWAYNAELLVLLENQKTLDEHDANVNNLYNKVKRALGSNAMEDGKGCFELYHKCDN
QCMETIRNGTYNRRKYQEESKLERQKIEGVKLESEGTYKILTIYSTVASSLVIAMGFAAF
LFWAMSNGSCRCNICI
>gi|353250600|gb|AEQ73122.1| hemagglutinin, partial [Influenza A virus (A/chicken/Henan/J13/2011(H9N2))]
SLITILLVVTVSNADKICIGYQSTNSTETVDTLTENNVPVTHAKELLHTEHNGMLCATGL
GHPLILDTCTIEGLIYGNPSCDLLLGGREWSYIVERPSAVNGLCYPGNVENLEELRSLFS
SASSYQRIQIFPDTIWNVTYSGTSKACSDSFYRSMRWLTQKNNAYPIQDAQYTNNQEKNI
LFMWGINHPPTDTAQTNLYTRTDTTTSVATEEINRTFKPLIGPRPLVNGLQGRIDYYWSV
LKPGQTLRIRSNGNLIAPWYGHILSGESHGRILKTDLKRGSCTVQCQTEKGGLNTTLPFQ
NVSKYAFGNCSKYIGIKSLKLAVGLRNVPSRSSRGLFGAIAGFIEGGWSGLVAGWYGFQH
SNDQGVGMAADRDSTQKAIDKITSKVNNIVDKMNKQYEIIDHEFSEVEARLNMINNKIDD
QIQDIWAYNAELLVLLENQKTLDEHDANVNNLYNKVKRALGSNAMEDGKGCFELYHKCDN
QCMETIRNGTYNRRKYQEESKLERQKIEGVKLESEGTYKILTIYSTVASSLVIAMGFAAF
LFWAMSNGSCRCNICI
>gi|353250598|gb|AEQ73121.1| hemagglutinin, partial [Influenza A virus (A/chicken/Henan/J1/2011(H9N2))]
SLITILLVVTVSNADKICIGYQSTNSTETVDTLTENNVPVTHAKELLHTEHNGMLCATGL
GHPLILDTCTIEGLIYGNPSCDLLLGGREWSYIVERPSAVNGLCYPGNVENLEELRSLFS
SASSYQRIQIFPDTIWNVTYSGTSKACSDSFYRSMRWLTQKNNAYPIQDAQYTNNQEKNI
LFMWGINHPPTDTAQTNLYTRTDTTTSVATEEINRTFKPLIGPRPLVNGLQGRIDYYWSV
LKPGQTLRIRSNGNLIAPWYGHILSGESHGRILKTDLKRGSCTVQCQTEKGGLNTTLPFQ
NVSKYAFGNCSKYIGIKSLKLAVGLRNVPSRSSRGLFGAIAGFIEGGWSGLVAGWYGFQH
SNDQGVGMAADRDSTQKAIDKITSKVNNIVDKMNKQYEIIDHEFSEVEARLNMINNKIDD
QIQDIWAYNAELLVLLENQKTLDEHDANVNNLYNKVKRALGSNAMEDGKGCFELYHKCDN
QCMETIRNGTYNRRKYQEESKLERQKIEGVKLESEGTYKILTIYSTVASSLVIAMGFAAF
LFWAMSNGSCRCNICI
>gi|353250596|gb|AEQ73120.1| hemagglutinin, partial [Influenza A virus (A/chicken/Henan/I9/2011(H9N2))]
SLITILLVVTVSNADKICIGYQSTNSTETVDTLTENNVPVTHAKELLHTEHNGMLCATSL
GHPLILDTCTIEGLIYGNPSCDLLLGGREWSYIVERPSAVNGLCYPGNVENLEELRSLFS
SARSYQRIQIFPDTIWNVSYSGTSKACSDSFYRSMRWLTQKNNAYPIQDAQYTNNQEKNI
LFMWGINHPPTDTAQTNLYTRTDTTTSVATEEINRTFKPLIGPRPLVNGLQGRIDYYWSV
LKPGQTLRIRSNGNLIAPWYGHILSGESHGRILKTDLKRGSCTVQCQTEKGGLNTTLPFQ
NVSKYAFGNCSKYIGTKSLKLAVGLRNVPSRSSRGLFGAIAGFIEGGWSGLVAGWYGFQH
SNDQGVGMAADRDSTQKAVDKITSKVNNIVDKMNKQYEIIDHEFSEVETRLNMINNKIDD
QIQDIWAYNAELLVLLENQKTLDEHDANVNNLYNKVKRALGTNAVEDGKGCFELYHKCDD
QCMETIRNGTYNRRKYQEESKLERQKIEGVKLESEGTYKILTIYSTVASSLVIAMGFAAF
LFWAMSNGSCRCNICI
>gi|353250594|gb|AEQ73119.1| hemagglutinin, partial [Influenza A virus (A/chicken/Henan/I27/2011(H9N2))]
SLITILLVVTVSNADKICIGYQSTNSTETVDTLTENNVPVTHAKELLHTEHNGMLCATSL
GHPLILDTCTIEGLIYGNPSCDLLLGGREWSYIVERPSAVNGLCYPGNVENLEELRSLFS
SARSYQRIQIFPDTIWNVSYSGTSKACSDSFYRSMRWLTQKNNAYPIQDAQYTNNQEKNI
LFMWGINHPPTDTAQTNLYTRTDTTTSVATEDINRTFKPLIGPRPLVNGLQGRIDYYWSV
LKPGQTLRIRSNGNLIAPWYGHILSGESHGRILKTDLKRGSCTVQCQTEKGGLNTTLPFQ
NVSKYAFGNCSKYIGTKSLKLAVGLRNVPSRSSRGLFGAIAGFIEGGWSGLVAGWYGFQH
SNDQGVGMAADRDSTQKAVDKITSKVNNIVDKMNKQYEIIDHEFSEVETRLNMINNKIDD
QIQDIWAYNAELLVLLENQKTLDEHDANVNNLYNKVKRALGTNAVEDGKGCFELYHKCDD
QCMETIRNGTYNRRKYQEESKLERQKIEGVKLESEGTYKILTIYSTVASSLVIAMGFAAF
LFWAMSNGSCRCNICI
>gi|353250592|gb|AEQ73118.1| hemagglutinin, partial [Influenza A virus (A/chicken/Henan/I25/2011(H9N2))]
SLITILLVVTVSNADKICIGYQSTNSTETVDTLTENNVPVTHAKELLHTEHNGMLCATSL
GHPLILDTCTIEGLIYGNPSCDLLLGGREWSYIVERPSAVNGLCYPGNVENLEELRSLFS
SARSYQRIQIFPDTIWNVSYSGTSKACSDSFYRSMRWLTQKNNAYPIQDAQYTNNQEKNI
LFMWGINHPPTDTAQTNLYTRTDTTTSVATEEINRTFKPLIGPRPLVNGLQGRIDYYWSV
LKPGQTLRIRSNGNLIAPWYGHILSGESHGRILKTDLKRGSCTVQCQTEKGGLNTTLPFQ
NVSKYAFGNCSKYIGTKSLKLAVGLRNVPSRSSRGLFGAIAGFIEGGWSGLVAGWYGFQH
SNDQGVGMAADRDSTQKAVDKITSKVNNIVDKMNKQYEIIDHEFSEVETRLNMINNKIDD
QIQDIWAYNAELLVLLENQKTLDEHDANVNNLYNKVKRALGTNAVEDGKGCFELYHKCDD
QCMETIRNGTYNRRKYQEESKLERQKIEGVKLESEGTYKILTIYSTVASSLVIAMGFAAF
LFWAMSNGSCRCNICI
>gi|353250590|gb|AEQ73117.1| hemagglutinin, partial [Influenza A virus (A/chicken/Henan/I23/2011(H9N2))]
SLITILLVVTVSNADKICIGYQSTNSTETVDTLTENNVPVTHAKELLHTEHNGMLCATSL
GHPLILDTCTIEGLIYGNPSCDLLLGGREWSYIVERPSAVNGLCYPGNVENLEELRSLFS
SARSYQRIQIFPDTIWNVSYSGTSKACSDSFYRSMRWLTQKNNAYPIQDAQYTNNQEKNI
LFMWGINHPPTDTAQTNLYTRTDTTTSVATEEINRTFKPLIGPRPLVNGLQGRIDYYWSV
LKPGQTLRIRSNGNLIAPWYGHILSGESHGRILKTDLKRGSCTVQCQTEKGGLNTTLPFQ
NVSKYAFGNCSKYIGTKSLKLAVGLRNVPSRSSRGLFGAIAGFIEGGWSGLVAGWYGFQH
SNDQGVGMAADRDSTQKAVDKITSKVNNIVDKMNKQYEIIDHEFSEVETRLNMINNKIDD
QIQDIWAYNAELLVLLENQKTLDEHDANVNNLYNKVKRALGTNAVEDGKGCFELYHKCDD
QCMETIRNGTYNRRKYQEESKLERQKIEGVKLESEGTYKILTIYSTVASSLVIAMGFAAF
LFWAMSNGSCRCNICI
>gi|353250588|gb|AEQ73116.1| hemagglutinin, partial [Influenza A virus (A/chicken/Henan/H7/2011(H9N2))]
SLITILLVVTVSNADKICIGYQSTNSTETVDTLTENNVPVTHAKELLHTEHNGMLCATSL
GHPLILDTCTIEGLIYGNPSCDLLLGGREWSYIVERPSAVNGLCYPGNVENLEELRSLFS
SARSYQRIQIFPDTIWNVSYSGTSKACSDSFYRSMRWLTQKNNAYPIQDAQYTNNQEKNI
LFMWGINHPPTDTVQTNLYTRTDTTTSVATEEINRTFKPLIGPRPLVNGLQGRIDYYWSV
LKPGQTLRIRSNGNLIAPWYGHILSGESHGRILKTDLKRGSCTVQCQTEKGGLNTTLPFQ
NVSKYAFGNCSKYIGIKSLKLAVGLRNVPSRSSRGLFGAIAGFIEGGWSGLVAGWYGFQH
SNDQGVGMAADRDSTQKAIDKITSKVNNIVDKMNKQYEIIDHEFSEVETRLNMINNKIDD
QIQDIWAYNAELLVLLENQKTLDEHDANVNNLYNKVKRALGTNAVEDGKGCFELYHKCDD
QCMETIRNGTYNRRKYQEESKLERQKIEGVKLESEGTYKILTIYSTVASSLVIAMGFAAF
LFWAMSNGSCRCNICI
>gi|353250586|gb|AEQ73115.1| hemagglutinin, partial [Influenza A virus (A/chicken/Henan/H6/2011(H9N2))]
SLITILLVVTVSNADKLCIGYQSTNSTETVDTLTENNVPVTHAKELLHTEHNGMLCATSL
GHPLILDTCTIEGLIYGNPSCDLLLGGREWSYIVERPSAVNGLCYPGNVENLEELRSLFS
SARSYQRIQIFPDTIWNVSYSGTSKACSDSFYRSMRWLTQKNNAYPIQDAQYTNNQEKNI
LFMWGINHPPTDTAQTNLYTRTDTTTSVATEEINRTFKPLIGPRPLVNGLQGRIDYYWSV
LKPGQTLRIRSNGNLIAPWYGHILSGESHGRILKTDLKRGSCTVQCQTEKGGLNTTLPFQ
NVSKYAFGNCSKYIGIKSLKLAVGLRNVPSRSSRGLFGAIAGFIEGGWSGLVAGWYGFQH
SNDQGVGMAADRDSTQKAIDKITSKVNNIVDKMNKQYEIIDHEFSEVETRLNMINNKIDD
QIQDIWAYNAELLVLLENQKTLDEHDANVNNLYNKVKRALGTNAVEDGKGCFELYHKCDD
QCMETIRNGTYNRRKYQEESKLERQKIEGVKLESEGTYKILTIYSTVASSLVIAMGFAAF
LFWAMSNGSCRCNICI
>gi|353250584|gb|AEQ73114.1| hemagglutinin, partial [Influenza A virus (A/chicken/Henan/H5/2011(H9N2))]
SLITILLVVTVSNADKICIGYQSTNSTETVDTLTENNVPVTHAKELLHTEHNGMLCATSL
GHPLILDTCTIEGLIYGNPSCDLLLGGREWSYIVERPSAVNGLCYPGNVENLEELRSLFS
SARSYQQIQIFPDTTWNVSYSGTSKACSDSFYRSMRWLTQKNNAYPIQDAQYTNNQEKNI
LFMWGINHPPTDTAQTNLYTRTDTTTSVATEEINRTFKPLIGPRPLVNGLQGRIDYYWSV
LKPGQTLRIRSNGNLIAPWYGHILSGESHGRILKTDLKRGSCTVQCQTEKGGLNTTLPFQ
NVSKYAFGNCSKYIGIKSLKLAVGLRNVPSRSSRGLFGAIAGFIEGGWSGLVAGWYGFQH
SNDQGVGMAADRDSTQKAIDKITSKVNNIVDKMNKQYEIIDHEFSEVETRLNMINNKIDD
QIQDIWAYNAELLVLLENQKTLDEHDANVNNLYNKVKRALGTNAVEDGKGCFELYHKCDD
QCMETIRNGTYNRRKYQEESKLERQKIEGVKLESEGTYKILTIYSTVASSLVIAMGFAAF
LFWAMSNGSCRCNICI
>gi|353250582|gb|AEQ73113.1| hemagglutinin, partial [Influenza A virus (A/chicken/Henan/H4/2011(H9N2))]
SLITILLVVTVSNADKICIGYQSTNSTETVDTLTENNVPVTHAKELLHTEHNGMLCATSL
GHPLILDTCTIEGLIYGNPSCDLLLGGREWSYIVERPSAVNGLCYPGNVENLEELRSLFS
SARSYQRIQIFPDTIWNVSYSGTSKACSDSFYRSMRWLTQKNNAYPIQDAQYTNNQEKNI
LFMWGINHPPTDTVQTNLYTRTDTTTSVATEEINRTFKPLIGPRPLVNGLQGRIDYYWSV
LKPGQTLRIRSNGNLIAPWYGHILSGESHGRILKTDLKRGSCTVQCQTEKGGLNTTLPFQ
NVSKYAFGNCSKYIGIKSLKLAVGLRNVPSRSSRGLFGAIAGFIEGGWSGLVAGWYGFQH
SNDQGVGMAADRDSTQKAIDKITSKVNNIVDKMNKQYEIIDHEFSEVETRLNMINNKIDD
QIQDIWAYNAELLVLLENQKTLDEHDANVNNLYNKVKRALGTNAVEDGKGCFELYHKCDD
QCMETIRNGTYNRRKYQEESKLERQKIEGVKLESEGTYKILTIYSTVASSLVIAMGFAAF
LFWAMSNGSCRCNICI
>gi|353250580|gb|AEQ73112.1| hemagglutinin, partial [Influenza A virus (A/chicken/Henan/H29/2011(H9N2))]
SLITILLVVTVSNADKLCMGYQSTNSTETVDTRAENNVPVTHAKELLHTEHNGMLCATSL
GHPLILDTCTIEGLIYGNPSCDLLLGGREWSYIVERPSAVNGLCYPGNVENLEELRSLFS
SARSYQRIQIFPDTIWNVSYSGTSKACSDSFYRSMRWLTQKNNAYPIQDAQYTNNQEKNI
LFMWGINHPPTDTVQTNLYTRTDTTTSVATEEINRTFKPLIGPRPLVNGLQGRIDYYWSV
LKPGQTLRIRSNGNLIAPWYGHILSGESHGRILKTDLKRGSCTVQCQTEKGGLNTTLPFQ
NVSKYAFGNCSKYIGIKSLKLAVGLRNVPSRSSRGLFGAIAGFIEGGWSGLVAGWYGFQH
SNDQGVGMAADRDSTQKAIDKITSKVNNIVDKMNKQYEIIDHEFSEVETRLNMINNKIDD
QIQDIWAYNAELLVLLENQKTLDEHDANVNNLYNKVKRALGTNAVEDGKGCFELYHKCDD
QCMETIRNGTYNRRKYQEESKLERQKIEGVKLESEGTYKILTIYSTVASSLVIAMGFAAF
LFWAMSNGSCRCNICI
>gi|353250578|gb|AEQ73111.1| hemagglutinin, partial [Influenza A virus (A/chicken/Henan/H28/2011(H9N2))]
SLITILLVVTVSNADKICIGYQSTNSTETVDTLTENNVPVTHAKELLHTEHNGMLCATSL
GHPLILDTCTIEGLIYGNPSCDLLLGGREWSYIVERPSAVNGLCYPGNVENLEELRSLFS
SARSYQRIQIFPDTIWNVSYSGTSKACSDSFYRSMRWLTQKNNAYPIQDAQYTNNQEKNI
LFMWGINHPPTDTAQTNLYTRTDTTTSVATEEINRTFKPLIGPRPLVNGLQGRIDYYWSV
LKPGQTLRIRSNGNLIAPWYGHILSGESHGRILKTDLKRGSCTVQCQTEKGGLNTTLPFQ
NVSKYAFGNCSKYIGIKSLKLAVGLRNVPSRSSRGLFGAIAGFIEGGWSGLVAGWYGFQH
SNDQGVGMAADRDSTQKAIDKITSKVNNIVDKMNKQYEIIDHEFSEVETRLNMINNKIDD
QIQDIWAYNAELLVLLENQKTLDEHDANVNNLYNKVKRALGTNAVEDGKGCFELYHKCDD
QCMETIRNGTYNRRKYQEESKLERQKIEGVKLESEGTYKILTIYSTVASSLVIAMGFAAF
LFWAMSNGSCRCNICI
>gi|353250576|gb|AEQ73110.1| hemagglutinin, partial [Influenza A virus (A/chicken/Henan/H27/2011(H9N2))]
SLITILLVVTVSNADKICIGYQSTNSTETVDTLTENNVPVTHAKELLHTEHNGMLCATSL
GHPLILDTCTIEGLIYGNPSCDLLLGGREWSYIVERPSAVNGLCYPGNVENLEELRSLFS
SARSYQRIQIFPDTIWNVSYSGTSKACSDSFYRSMRWLTQKNNAYPIQDAQYTNNQEKNI
LFMWGINHPPTDTVQTNLYTRTDTTTSVATEEINRTFKPLIGPRPLVNGLQGRIDYYWSV
LKPGQTLRIRSNGNLIAPWYGHILSGESHGRILKTDLKRGSCTVQCQTEKGGLNTTLPFQ
NVSKYAFGNCSKYIGIKSLKLAVGLRNVPSRSSRGLFGAIAGFIEGGWSGLVAGWYGFQH
SNDQGVGMAADRDSTQKAIDKITSKVNNIVDKMNKQYEIIDHEFSEVETRLNMINNKIDD
QIQDIWAYNAELLVLLENQKTLDEHDANVNNLYNKVKRALGTNAVEDGKGCFELYHKCDD
QCMETIRNGTYNRRKYQEESKLERQKIEGVKLESEGTYKILTIYSTVASSLVIAMGFAAF
LFWAMSNGSCRCNICI
>gi|353250574|gb|AEQ73109.1| hemagglutinin, partial [Influenza A virus (A/chicken/Henan/H26/2011(H9N2))]
SLITILLVVTVSNADKICIGYQSTNSTETVDTLTENNVPVTHAKELLHTEHNGMLCATSL
GHPLILDTCTIEGLIYGNPSCDLLLGGREWSYIVERPSAVNGLCYPGNVENLEELRSLFS
SARSYQRIQIFPDTIWNVSYSGTSKACSDSFYRSMRWLTQKNNAYPIQDAQYTNNQEKNI
LFMWGINHPPTDTAQTNLYTRTDTTTSVATEEINRTFKPLIGPRPLVNGLQGRIDYYWSV
LKPGQTLRIRSNGNLIAPWYGHILSGESHGRILKTDLKRGSCTVQCQTEKGGLNTTLPFQ
NVSKYAFGNCSKYIGIKSLKLAVGLRNVPSRSSRGLFGAIAGFIEGGWSGLVAGWYGFQH
SNDQGVGMAADRDSTQKAIDKITSKVNNIVDKMNKQYEIIDHEFSEVETRLNMINNKIDD
QIQDIWAYNAELLVLLENQKTLDEHDANVNNLYNKVKRALGTNAVEDGKGCFELYHKCDD
QCMETIRNGIYNRRKYQEESKLERQKIEGVKLESEGTYKILTIYSTVASSLVIAMGFAAF
LFWAMSNGSCRCNICI
>gi|353250572|gb|AEQ73108.1| hemagglutinin, partial [Influenza A virus (A/chicken/Henan/H25/2011(H9N2))]
SLITILLVVTVSNADKICIGYQSTNSTETVDTLTENNVPVTHAKELLHTEHNGMLCATSL
GHPLILDTCTIEGLIYGNPSCDLLLGGREWSYIVERPSAVNGLCYPGNVENLEELRSLFS
SARSYQRIQIFPDTIWNVSYSGTSKACSDSFYRSMRWLTQKNNAYPIQDAQYTNNQEKNI
LFMWGINHPPTDTAQTNLYTRTDTTTSVATEEINRTFKPLIGPRPLVNGLQGRIDYYWSV
LKPGQTLRIRSNGNLIAPWYGHILSGESHGRILKTDLKRGSCTVQCQTEKGGLNTTLPFQ
NVSKYAFGNCSKYIGIKSLKLAVGLRNVPSRSSRGLFGAIAGFIEGGWSGLVAGWYGFQH
SNDQGVGMAADRDSTQKAIDKITSKVNNIVDKMNKQYEIIDHEFSEVETRLNMINNKIDD
QIQDIWAYNAELLVLLENQKTLDEHDANVNNLYNKVKRALGTNAVEDGKGCFELYHKCDD
QCMETIRNGTYNRRKYQEESKLERQKIEGVKLESEGTYKILTIYSTVASSLVIAMGFAAF
LFWAMSNGSCRCNICI
>gi|353250570|gb|AEQ73107.1| hemagglutinin, partial [Influenza A virus (A/chicken/Henan/H24/2011(H9N2))]
SLITILLVVTVSNADKICIGYQSTNSTETVDTLTENNVPVTHAKELLHTEHNGMLCATSL
GHPLILDTCTIEGLIYGNPSCDLLLGGREWSYIVERPSAVNGLCYPGNVENLEELRSLFS
SARSYQRIQIFPDTIWNVSYSGTSKACSDSFYRSMRWLTQKNNAYPIQDAQYTNNQEKNI
LFMWGINHPPTDTVQTNLYTRTDTTTSVATEEINRTFKPLIGPRPLVNGLQGRIDYYWSV
LKPGQTLRIRSNGNLIAPWYGHILSGESHGRILKTDLKRGSCTVQCQTEKGGLNTTLPFQ
NVSKYAFGNCSKYIGIKSLKLAVGLRNVPSRSSRGLFGAIAGFIEGGWSGLVAGWYGFQH
SNDQGVGMAADRDSTQKAIDKITSKVNNIVDKMNKQYEIIDHEFSEVETRLNMINNKIDD
QIQDIWAYNAELLVLLENQKTLDEHDANVNNLYNKVKRALGTNAVEDGKGCFELYHKCDD
QCMETIRNGTYNRRKYQEESKLERQKIEGVKLESEGTYKILTIYSTVASSLVIAMGFAAF
LFWAMSNGSCRCNICI
>gi|353250568|gb|AEQ73106.1| hemagglutinin, partial [Influenza A virus (A/chicken/Henan/H23/2011(H9N2))]
SLITILLVVTVSNADKICIGYQSTNSTETVDTLTENNVPVTHAKELLHTEHNGMLCATSL
GHPLILDTCTIEGLIYGNPSCDLLLGGREWSYIVERPSAVNGLCYPGNVENLEELRSLFS
SARSYQRIQIFPDTIWNVSYSGTSKACSDSFYRSMRWLTQKNNAYPIQDAQYTNNQEKNI
LFMWGINHPPTDTVQTNLYTRTDTTTSVATEEINRTFKPLIGPRPLVNGLQGRIDYYWSV
LKPGQTLRIRSNGNLIAPWYGHILSGESHGRILKTDLKRGSCTVQCQTEKGGLNTTLPFQ
NVSKYAFGNCSKYIGIKSLKLAVGLRNVPSRSSRGLFGAIAGFIEGGWSGLVAGWYGFQH
SNDQGVGMAADRDSTQKAIDKITSKVNNIVDKMNKQYEIIDHEFSEVETRLNMINNKIDD
QIQDIWAYNAELLVLLENQKTLDEHDANVNNLYNKVKRALGTNAVEDGKGCFELYHKCDD
QCMETIRNGTYNRRKYQEESKLERQKIEGVKLESEGTYKILTIYSTVASSLVIAMGFAAF
LFWAMSNGSCRCNICI
>gi|353250566|gb|AEQ73105.1| hemagglutinin, partial [Influenza A virus (A/chicken/Henan/H22/2011(H9N2))]
SLITILLVVTVSNADKICIGYQSTNSTEIVDTLTENNVPVTHAKELLHTEHNGMLCATSL
GHPLILDTCTIEGLIYGNPSCDLLLGGREWSYIVERPSAVNGLCYPGNVENLEELRSLFS
SARSYQRIQIFPDTIWNVSYSGTSKACSDSFYRSMRWLTQKNNAYPIQDAQYTNNQEKNI
LFMWGINHPPTDTVQTNLYTRTDTTTSVATEEINRTFKPLIGPRPLVNGLQGRIDYYWSV
LKPGQTLRIRSNGNLIAPWYGHILSGESHGRILKTDLKRGSCTVQCQTEKGGLNTTLPFQ
NVSKYAFGNCSKYIGIKSLKLAVGLRNVPSRSSRGLFGAIAGFIEGGWSGLVAGWYGFQH
SNDQGVGMAADRDSTQKAIDKITSKVNNIVDKMNKQYEIIDHEFSEVETRLNMINNKIDD
QIQDIWAYNAELLVLLENQKTLDEHDANVNNLYNKVKRALGTNAVEDGKGCFELYHKCDD
QCMETIRNGTYNRRKYQEESKLERQKIEGVKLESEGTYKILTIYSTVASSLVIAMGFAAF
LFWAMSNGSCRCNICI
>gi|353250564|gb|AEQ73104.1| hemagglutinin, partial [Influenza A virus (A/chicken/Henan/H19/2011(H9N2))]
SLITILLVVTVSNADKICIGYQSTNSTETVDTLTENNVPVTHAKELLHTEHNGMLCATSL
GHPLILDTCTIEGLIYGNPSCDLLLGGREWSYIVERPSAVNGLCYPGNVENLEELRSLFS
SARSYQRIQIFPDTIWNVSYSGTSKACSDSFYRSMRWLTQKNNAYPIQDAQYTNNQEKNI
LFMWGINHPPTDTAQTNLYTRTDTTTSVATEEINRTFKPLIGPRPLVNGLQGRIDYYWSV
LKPGQTLRIRSNGNLIAPWYGHILSGESHGRILKTDLKRGSCTVQCQTEKGGLNTTLPFQ
NVSKYAFGNCSKYIGIKSLKLAVGLRNVPSRSSRGLFGAIAGFIEGGWSGLVAGWYGFQH
SNDQGVGMAADRDSTQKAIDKITSKVNNIVDKMNKQYEIIDHEFSEVETRLNMINNKIDD
QIQDIWAYNAELLVLLENQKTLDEHDANVNNLYNKVKRALGTNAVEDGKGCFELYHKCDD
QCMETIRNGTYNRRKYQEESKLERQKIEGVKLESEGTYKILTIYSTVASSLVIAMGFAAF
LFWAMSNGSCRCNNCI
>gi|353250562|gb|AEQ73103.1| hemagglutinin, partial [Influenza A virus (A/chicken/Henan/H17/2011(H9N2))]
SLITILLVVTVSNADKICIGYQSTNSTETVDTLTENNVPVTHAKELLHTEHNGMLCATSL
GHPLILDTCTIEGLIYGNPSCDLLLGGREWSYIVERPSAVNGLCYPGNVENLEELRSLFS
SARSYQRIQIFPDTIWNVSYSGTSKACSDSFYRSMRWLTQKNNAYPIQDAQYTNNQEKNI
LFMWGINHPPTDTAQTNLYTRTDTTTSVATEEINRTFKPLIGPRPLVNGLQGRIDYYWSV
LKPGQTLRIRSNGNLIAPWYGHILSGESHGRILKTDLKRGSCTVQCQTEKGGLNTTLPFQ
NVSKYAFGNCSKYIGIKSLKLAVGLRNVPSRSSRGLFGAIAGFIEGGWSGLVAGWYGFQH
SNDQGVGMAADRDSTQKAIDKITSKVNNIVDKMNKQYEIIDHEFSEVETRLNMINNKIDD
QIQDIWAYNAELLVLLENQKTLDEHDANVNNLYNKVKRALGTNAVEDGKGCFELYHKCDD
QCMETIRNGTYNRRKYQEESKLERQKIEGVKLESEGTYKILTIYSTVASSLVIAMGFAAF
LFWAMSNGSCRCNICI
>gi|353250560|gb|AEQ73102.1| hemagglutinin, partial [Influenza A virus (A/chicken/Henan/H15/2011(H9N2))]
SLITILLLVTVSNADKLCSGYQSTNSTETVAPLTENNVPVTHAKELLHTEHNGMLCATSL
GHPLILDTCTIEGLIYGNPSCDLLLGGREWSYIVERPSAVNGLCYPGNVENLEELRSLFS
SARSYQRIQIFPDTIWNVSYSGTSKACSDSFYRSMRWLTQKNNAYPIQDAQYTNNQEKNI
LFMWGINHPPTDTVQTNLYTRTDTTTSVATEEINRTFKPLIGPRPLVNGLQGRIDYYWSV
LKPGQTLRIRSNGNLIAPWYGHILSGESHGRILKTDLKRGSCTVQCQTEKGGLNTTLPFQ
NVSKYAFGNCSKYIGIKSLKLAVGLRNVPSRSSRGLFGAIAGFIEGGWSGLVAGWYGFQH
SNDQGVGMAADRDSTQKAIDKITSKVNNIVDKMNKQYEIIDHEFSEVETRLNMINNKIDD
QIQDIWAYNAELLVLLENQKTLDEHDANVNNLYNKVKRALGTNAVEDGKGCFELYHKCDD
QCMETIRNGTYNRRKYQEESKLERQKIEGVKLESEGTYKILTIYSTVASSLVIAMGFAAF
LFWAMSNGSCRCNICI
>gi|353250558|gb|AEQ73101.1| hemagglutinin, partial [Influenza A virus (A/chicken/Henan/H13/2011(H9N2))]
SLITILLVVTVSNADKICIGYQSTNSTETVDTLTENNVPVTHAKELLHTEHNGMLCATSL
GHPLILDTCTIEGLIYGNPSCDLLLGGREWSYIVERPSAVNGLCYPGNVENLEELRSLFS
SARSYQRIQIFPDTIWNVSYSGTSKACSDSFYRSMRWLTQKNNAYPIQDAQYTNNQEKNI
LFMWGINHPPTDTVQTNLYTRTDTTTSVATEEINRTFKPLIGPRPLVNGLQGRIDYYWSV
LKPGQTLRIRSNGNLIAPWYGHILSGESHGRILKTDLKRGSCTVQCQTEKGGLNTTLPFQ
NVSKYAFGNCSKYIGIKSLKLAVGLRNVPSRSSRGLFGAIAGFIEGGWSGLVAGWYGFQH
SNDQGVGMAADRDSTQKAIDKITSKVNNIVDKMNKQYEIIDHEFSEVETRLNMINNKIDD
QIQDIWAYNAELLVLLENQKTLDEHDANVNNLYNKVKRALGTNAVEDGKGCFELYHKCDD
QCMETIRNGTYNRRKYQEESKLERQKIEGVKLESEGTYKILTIYSTVASSLVIAMGFAAF
LFWAMSNGSCRCNICI
>gi|353250556|gb|AEQ73100.1| hemagglutinin, partial [Influenza A virus (A/chicken/Henan/H11/2011(H9N2))]
SLITILLVVTVSNADKICIGYQSTNSTETVDTLTENNVPVTHAKELLHTEHNGMLCATSL
GHPLILDTCTIEGLIYGNPSCDLLLGGREWSYIVERPSAVNGLCYPGNVENLEELRSLFS
SARSYQRIQIFPDTIWNVSYSGTSKACSDSFYRSMRWLTQKNNAYPIQDAQYTNNQEKNI
LFMWGINHPPTDTVQTNLYTRTDTTTSVATEEINRTFKPLIGPRPLVNGLQGRIDYYWSV
LKPGQTLRIRSNGNLIAPWYGHILSGESHGRILKTDLKRGSCTVQCQTEKGGLNTTLPFQ
NVSKYAFGNCSKYIGIKSLKLAVGLRNVPSRSSRGLFGAIAGFIEGGWSGLVAGWYGFQH
SNDQGVGMAADRDSTQKAIDKITSKVNNIVDKMNKQYEIIDHEFSEVETRLNMINNKIDD
QIQDIWAYNAELLVLLENQKTLDEHDANVNNLYNKVKRALGTNAVEDGKGCFELYHKCDD
QCMETIRNGTYNRRKYQEESKLERQKIEGVKLESEGTYKILTIYSTVASSFVIAMGFAAF
LFWAMSNGSCRCNICI
>gi|353250554|gb|AEQ73099.1| hemagglutinin, partial [Influenza A virus (A/chicken/Henan/H10/2011(H9N2))]
SLITILLVVTVSNADKICIGYQSTNSTETVDTLTENNVPVTHAKELLHTEHNGMLCATSL
GHPLILDTCTIEGLIYGNPSCDLLLGGREWSYIVERPSAVNGLCYPGNVENLEELRSLFS
SARSYQRIQIFPDTIWNVSYSGTSKACSDSFYRSMRWLTQKNNAYPIQDAQYTNNQEKNI
LFMWGINHPPTDTAQTNLYTRTDTTTSVATEEINRTFKPLIGPRPLVNGLQGRIDYYWSV
LKPGQTLRIRSNGNLIAPWYGHILSGESHGRILKTDLKRGSCTVQCQTEKGGLNTTLPFQ
NVSKYAFGNCSKYIGIKSLKLAVGLRNVPSRSSRGLFGAIAGFIEGGWSGLVAGWYGFQH
SNDQGVGMAADRDSTQKAIDKITSKVNNIVDKMNKQYEIIDHEFSEVETRLNMINNKIDD
QIQDIWAYNAELLVLLENQKTLDEHDANVNNLYNKVKRALGTNAVEDGKGCFELYHKCDD
QCMETIRNGTYNRRKYQEESKLERQKIEGVKLESEGTYKILTIYSTVASSLVIAMGFAAF
LFWAMSNGSCRCNICI
>gi|353250552|gb|AEQ73098.1| hemagglutinin, partial [Influenza A virus (A/chicken/Henan/G8/2011(H9N2))]
SLITILLVVTVSNADKICIGYQSTNSTETVDTLTENNVPVTHAKELLHTEHNGMLCATGL
GHPLILDTCTIEGLIYGNPSCDLLLGGREWSYIVERPSAVNGLCYPGNVENLEELRSLFS
SASSYQRIQIFPDTIWNVTYSGTSKACSDSFYRSMRWLTQKNNAYPIQDAQYTNNQEKNI
LFMWGINHPPTDTAQTNLYTRTDTTTSVATEEINRTFKPLIGPRPIVNGLQGRIDYYWSV
LKPGQTLRIRSNGNLIAPWYGHILSGESHGRILKTDLKRGSCTVQCQTEKGGLNTTLPFQ
NVSKYAFGNCSKYIGIKSLKLAVGLRNVPSRSSRGLFGAIAGFIEGGWSGLVAGWYGFQH
SNDQGVGMAADRDSTQKAIDKITSKVNNIVDKMNKQYEIIDHEFSEVEARLNMINNKIDD
QIQDIWAYNAELLVLLENQKTLDEHDANVNNLYNKVKRALGSNAMEDGKGCFELYHKCDN
QCMETIRNGTYNRRKYQEESKLERQKIEGVKLESEGTYKILTIYSTVASSLVIAMGFAAF
LFWAMSNGSCRCNICI
>gi|353250550|gb|AEQ73097.1| hemagglutinin, partial [Influenza A virus (A/chicken/Henan/G6/2011(H9N2))]
SLITILLVVTVSNADKICIGYQSTNSTETVDTLTENNVPVTHAKELLHTEHNGMLCATGL
GHPLILDTCTIEGLIYGNPSCDLLLGGREWSYIVERPSAVNGLCYPGNVENLEELRSLFS
SASSYQRIQIFPDTIWNVTYSGTSKACSDSFYRSMRWLTQKNNAYPIQDAQYTNNQEKNI
LFMWGINHPPTDTAQTNLYTRTDTTTSVATEEINRTFKPLIGPRPLVNGLQGRIDYYWSV
LKPGQTLRIRSNGNLIAPWYGHILSGESHGRILKTDLKRGSCTVQCQTEKGGLNTTLPFQ
NVSKYAFGNCSKYIGIKSLKLAVGLRNVPSRSSRGLFGAIAGFIEGGWSGLVAGWYGFQH
SNDQGVGMAADRDSTQKAIDKITSKVNNIVDKMNKQYEIIDHEFSEVEARLNMINNKIDD
QIQDIWAYNAELLVLLENQKTLDEHDANVNNLYNKVKRALGSNAMEDGKGCFELYHKCDN
QCMETIRNGTYNRRKYQEESKLERQKIEGVKLESEGTYKILTIYSTVASSLVIAMGFAAF
LFWAMSNGSCRCNICI
>gi|353250548|gb|AEQ73096.1| hemagglutinin, partial [Influenza A virus (A/chicken/Henan/G5/2011(H9N2))]
SLITILLVVTVSNADKICIGYQSTNSTETVDTLTENNVPVTHAKELLHTEHNGMLCATGL
GHPLILDTCTIEGLIYGNPSCDLLLGGREWSYIVERPSAVNGLCYPGNVENLEELRSLFS
SASSYQRIQIFPDTIWNVTYSGTSKACSDSFYRSMRWLTQKNNAYPIQDAQYTNNQEKNI
LFMWGINHPPTDTAQTNLYTRTDTTTSVATEEINRTFKPLIGPRPIVNGLQGRIDYYWSV
LKPGQTLRIRSNGNLIAPWYGHILSGESHGRILKTDLKRGSCTVQCQTEKGGLNTTLPFQ
NVSKYAFGNCSKYIGIKSLKLAVGLRNVPSRSSRGLFGAIAGFIEGGWSGLVAGWYGFQH
SNDQGVGMAADRDSTQKAIDKITSKVNNIVDKMNKQYEIIDHEFSEVEARLNMINNKIDD
QIQDIWAYNAELLVLLENQKTLDEHDANVNNLYNKVKRALGSNAMEDGKGCFELYHKCDN
QCMETIRNGTYNRRKYQEESKLERQKIEGVKLESEGTYKILTIYSTVASSLVIAMGFAAF
LFWAMSNGSCRCNICI
>gi|353250546|gb|AEQ73095.1| hemagglutinin, partial [Influenza A virus (A/chicken/Henan/G4/2011(H9N2))]
SLITILLVVTVSNADKICIGYQSTNSTETVDTLTENNVPVTHAKELLHTEHNGMLCATGL
GHPLILDTCTIEGLIYGNPSCDLLLGGREWSYIVERPSAVNGLCYPGNVENLEELRSLFS
SASSYQRIQIFPDTIWNVTYSGTSKACSDSFYRSMRWLTQKNNAYPIQDAQYTNNQEKNI
LFMWGINHPPTDTAQTNLYTRTDTTTSVATEEINRTFKPLIGPRPLVNGLQGRIDYYWSV
LKPGQTLRIRSNGNLIAPWYGHILSGESHGRILKTDLKRGSCTVQCQTEKGGLNTTLPFQ
NVSKYAFGNCSKYIGIKSLKLAVGLRNVPSRSSRGLFGAIAGFIEGGWSGLVAGWYGFQH
SNDQGVGMAADRDSTQKAIDKITSKVNNIVDKMNKQYEIIDHEFSEVEARLNMINNKIDD
QIQDIWAYNAELLVLLENQKTLDEHDANVNNLYNKVKRALGSNAMEDGKGCFELYHKCDN
QCMETIRNGTYNRRKYQEESKLERQKIEGVKLESEGTYKILTIYSTVASSLVIAMGFAAF
LFWAMSNGSCRCNICI
>gi|353250544|gb|AEQ73094.1| hemagglutinin, partial [Influenza A virus (A/chicken/Henan/G30/2011(H9N2))]
SLITILLVVTVSNADKICIGYQSTNSTETVDTLTENNVPVTHAKELLHTEHNGMLCATGL
GHPLILDTCTIEGLIYGNPSCDLLLGGREWSYIVERPSAVNGLCYPGNVENLEELRSLFS
SASSYQRIQIFPDTIWNVTYSGTSKACSDSFYRSMRWLTQKNNAYPIQDAQYTNNQEKNI
LFMWGINHPPTDTAQTNLYTRTDTTTSVATEEINRTFKPLIGPRPIVNGLQGRIDYYWSV
LKPGQTLRIRSNGNLIAPWYGHILSGESHGRILKTDLKRGSCTVQCQTEKGGLNTTLPFQ
NVSKYAFGNCSKYIGIKSLKLAVGLRNVPSRSSRGLFGAIAGFIEGGWSGLVAGWYGFQH
SNDQGVGMAADRDSTQKAIDKITSKVNNIVDKMNKQYEIIDHEFSEVEARLNMINNKIDD
QIQDIWAYNAELLVLLENQKTLDEHDANVNNLYNKVKRALGSNAMEDGKGCFELYHKCDN
QCMETIRNGTYNRRKYQEESKLERQKIEGVKLESEGTYKILTIYSTVASSLVIAMGFAAF
LFWAMSNGSCRCNICI
>gi|353250542|gb|AEQ73093.1| hemagglutinin, partial [Influenza A virus (A/chicken/Henan/G3/2011(H9N2))]
SLITILLVVTVSNADKICIGYQSTNSTETVDTLTENNVPVTHAKELLHTEHNGMLCATGL
GHPLILDTCTIEGLIYGNPSCDLLLGGREWSYIVERPSAVNGLCYPGNVENLEELRSLFS
SASSYQRIQIFPDTIWNVTYSGTSKACSDSFYRSMRWLTQKNNAYPIQDAQYTNNQEKNI
LFMWGINHPPTDTAQTNLYTRTDTTTSVATEEINRTFKPLIGPRPLVNGLQGRIDYYWSV
LKPGQTLRIRSNGNLIAPWYGHILSGESHGRILKTDLKRGSCTVQCQTEKGGLNTTLPFQ
NVSKYAFGNCSKYIGIKSLKLAVGLRNVPSRSSRGLFGAIAGFIEGGWSGLVAGWYGFQH
SNDQGVGMAADRDSTQKAIDKITSKVNNIVDKMNKQYEIIDHEFSEVEARLNMINNKIDD
QIQDIWAYNAELLVLLENQKTLDEHDANVNNLYNKVKRALGSNAMEDGKGCFELYHKCDN
QCMETIRNGTYNRRKYQEESKLERQKIEGVKLESEGTYKILTIYSTVASSLVIAMGFAAF
LFWAMSNGSCRCNICI
>gi|353250540|gb|AEQ73092.1| hemagglutinin, partial [Influenza A virus (A/chicken/Henan/G29/2011(H9N2))]
SLITILLVVTVSNADKICIGYQSTNSTETVDTLTENNVPVTHAKELLHTEHNGMLCATGL
GHPLILDTCTIEGLIYGNPSCDLLLGGREWSYIVERPSAVNGLCYPGNVENLEELRSLFS
SASSYQRIQIFPDTIWNVTYSGTSKACSDSFYRSMRWLTQKNNAYPIQDAQYTNNQEKNI
LFMWGINHPPTDTAQTNLYTRTDTTTSVATEEINRTFKPLIGPRPIVNGLQGRIDYYWSV
LKPGQTLRIRSNGNLIAPWYGHILSGESHGRILKTDLKRGSCTVQCQTEKGGLNTTLPFQ
NVSKYAFGNCSKYIGIKSLKLAVGLRNVPSRSSRGLFGAIAGFIEGGWSGLVAGWYGFQH
SNDQGVGMAADRDSTQKAIDKITSKVNNIVDKMNKQYEIIDHEFSEVEARLNMINNKIDD
QIQDIWAYNAELLVLLENQKTLDEHDANVNNLYNKVKRALGSNAMEDGKGCFELYHKCDN
QCMETIRNGTYNRRKYQEESKLERQKIEGVKLESEGTYKILTIYSTVASSLVIAMGFAAF
LFWAMSNGSCRCNICI
>gi|353250538|gb|AEQ73091.1| hemagglutinin, partial [Influenza A virus (A/chicken/Henan/G28/2011(H9N2))]
SLITILLVVTVSNADKICIGYQSTNSTETVDTLTENNVPVTHAKELLHTEHNGMLCATGL
GHPLILDTCTIEGLIYGNPSCDLLLGGREWSYIVERPSAVNGLCYPGNVENLEELRSLFS
SASSYQRIQIFPDTIWNVTYSGTSKACSDSFYRSMRWLTQKNNAYPIQDAQYTNNQEKNI
LFMWGINHPPTDTAQTNLYTRTDTTTSVATEEINRTFKPLIGPRPLVNGLQGRIDYYWSV
LKPGQTLRIRSNGNLIAPWYGHILSGESHGRILKTDLKRGSCTVQCQTEKGGLNTTLPFQ
NVSKYAFGNCSKYIGIKSLKLAVGLRNVPSRSSRGLFGAIAGFIEGGWSGLVAGWYGFQH
SNDQGVGMAADRDSTQKAIDKITSKVNNIVDKMNKQYEIIDHEFSEVEARLNMINNKIDD
QIQDIWAYNAELLVLLENQKTLDEHDANVNNLYNKVKRALGSNAMEDGKGCFELYHKCDN
QCMETIRNGTYNRRKYQEESKLERQKIEGVKLESEGTYKILTIYSTVASSLVIAMGFAAF
LFWAMSNGSCRCNICI
>gi|353250536|gb|AEQ73090.1| hemagglutinin, partial [Influenza A virus (A/chicken/Henan/G27/2011(H9N2))]
SLITILLVVTVSNADKICIGYQSTNSTETVDTLTENNVPVTHAKELLHTEHNGMLCATGL
GHPLILDTCTIEGLIYGNPSCDLLLGGREWSYIVERPSAVNGLCYPGNVENLEELRSLFS
SASSYQRIQIFPDTIWNVTYSGTSKACSDSFYRSMRWLTQKNNAYPIQDAQYTNNQEKNI
LFMWGINHPPTDTAQTNLYTRTDTTTSVATEEINRTFKPLIGPRPLVNGLQGRIDYYWSV
LKPGQTLRIRSNGNLIAPWYGHILSGESHGRILKTDLKRGSCTVQCQTEKGGLNTTLPFQ
NVSKYAFGNCSKYIGIKSLKLAVGLRNVPSRSSRGLFGAIAGFIEGGWSGLVAGWYGFQH
SNDQGVGMAADRDSTQKAIDKITSKVNNIVDKMNKQYEIIDHEFSEVEARLNMINNKIDD
QIQDIWAYNAELLVLLENQKTLDEHDANVNNLYNKVKRALGSNAMEDGKGCFELYHKCDN
QCMETIRNGTYNRRKYQEESKLERQKIEGVKLESEGTYKILTIYSTVASSLVIAMGFAAF
LFWAMSNGSCRCKICI
>gi|353250534|gb|AEQ73089.1| hemagglutinin, partial [Influenza A virus (A/chicken/Henan/G23/2011(H9N2))]
SLITILLVVTVSNADKICIGYQSTNSTETVDTLTENNVPVTHAKELLHTEHNGMLCATSL
GHPLILDTCTIEGLIYGNPSCDLLLGGREWSYIVERPSAVNGLCYPGNVENLEELRSLFS
SARSYQRIQIFPDTIWNVSYSGTSKACSDSFYRSMRWLTQKNNAYPIQDAQYTNNQEKNI
LFMWGINHPPTDTAQTNLYTRTDTTTSVATEEINRTFKPLIGPRPLVNGLQGRIDYYWSV
LKPGQTLRIRSNGNLIAPWYGHILSGESHGRILKTDLKRGSCTVQCQTEKGGLNTTLPFQ
NVSKYAFGNCSKYIGIKSLKLAVGLRNVPSRSSRGLFGAIAGFIEGGWSGLVAGWYGFQH
SNDQGVGMAADRDSTQKAVDKITSKVNNIVDKMNKQYEIIDHEFSEVETRLNMINNKIDD
QIQDIWAYNAELLVLLENQKTLDEHDANVNNLYNKVKRALGTNAVEDGKGCFELYHKCDD
QCMETIRNGTYNRRKYQEESKLERQKIEGVKLESEGTYKILTIYSTVASSLVIAMGFAAF
LFWAMSNGSCRCNICI
>gi|353250532|gb|AEQ73088.1| hemagglutinin, partial [Influenza A virus (A/chicken/Henan/G22/2011(H9N2))]
SLITILLVVTVSNADKICIGYQSTNSTETVDTLTENNVPVTHAKELLHTEHNGMLCATGL
GHPLILDTCTIEGLIYGNPSCDLLLGGREWSYIVERPSAVNGLCYPGNVENLEELRSLFS
SASSYQRIQIFPDTIWNVTYSGTSKACSDSFYRSMRWLTQKNNAYPIQDAQYTNNQEKNI
LFMWGINHPPTDTAQTNLYTRTDTTTSVATEEINRTFKPLIGPRPIVNGLQGRIDYYWSV
LKPGQTLRIRSNGNLIAPWYGHILSGESHGRILKTDLKRGSCTVQCQTEKGGLNTTLPFQ
NVSKYAFGNCSKYIGIKSLKLAVGLRNVPSRSSRGLFGAIAGFIEGGWSGLVAGWYGFQH
SNDQGVGMAADRDSTQKAIDKITSKVNNIVDKMNKQYEIIDHEFSEVEARLNMINNKIDD
QIQDIWAYNAELLVLLENQKTLDEHDANVNNLYNKVKRALGSNAMEDGKGCFELYHKCDN
QCMETIRNGTYNRRKYQEESKLERQKIEGVKLESEGTYKILTIYSTVASSLVIAMGFAAF
LFWAMSNGSCRCNICI
>gi|353250530|gb|AEQ73087.1| hemagglutinin, partial [Influenza A virus (A/chicken/Henan/G21/2011(H9N2))]
SLITILLVVTVSNADKICIGYQSTNSTETVDTLTENNVPVTHAKELLHTEHNGMLCATGL
GHPLILDTCTIEGLIYGNPSCDLLLGGREWSYIVERPSAVNGLCYPGNVENLEELRSLFS
SASSYQRIQIFPDTIWNVTYSGTSKACSDSFYRSMRWLTQKNNAYPIQDAQYTNNQEKNI
LFMWGINHPPTDTAQTNLYTRTDTTTSVATEEINRTFKPLIGPRPIVNGLQGRIDYYWSV
LKPGQTLRIRSNGNLIAPWYGHILSGESHGRILKTDLKRGSCTVQCQTEKGGLNTTLPFQ
NVSKYAFGNCSKYIGIKSLKLAVGLRNVPSRSSRGLFGAIAGFIEGGWSGLVAGWYGFQH
SNDQGVGMAADRDSTQKAIDKITSKVNNIVDKMNKQYEIIDHEFSEVEARLNMINNKIDD
QIQDIWAYNAELLVLLENQKTLDEHDANVNNLYNKVKRALGSNAMEDGKGCFELYHKCDN
QCMETIRNGTYNRRKYQEESKLERQKIEGVKLESEGTYKILTIYSTVASSLVIAMGFAAF
LFWAMSNGSCRCNICI
>gi|353250528|gb|AEQ73086.1| hemagglutinin, partial [Influenza A virus (A/chicken/Henan/G20/2011(H9N2))]
SLITILLVVTVSNADKICIGYQSTNSTETVDTLTENNVPVTHAKELLHTEHNGMLCATGL
GHPLILDTCTIEGLIYGNPSCDLLLGGREWSYIVERPSAVNGLCYPGNVENLEELRSLFS
SASSYQRIQIFPDTIWNVTYSGTSKACSDSFYRSMRWLTQKNNAYPIQDAQYTNNQEKNI
LFMWGINHPPTDTAQTNLYTRTDTTTSVATEEINRTFKPLIGPRPIVNGLQGRIDYYWSV
LKPGQTLRIRSNGNLIAPWYGHILSGESHGRILKTDLKRGSCTVQCQTEKGGLNTTLPFQ
NVSKYAFGNCSKYIGIKSLKLAVGLRNVPSRSSRGLFGAIAGFIEGGWSGLVAGWYGFQH
SNDQGVGMAADRDSTQKAIDKITSKVNNIVDKMNKQYEIIDHEFSEVEARLNMINNKIDD
QIQDIWAYNAELLVLLENQKTLDEHDANVNNLYNKVKRALGSNAMEDGKGCFELYHKCDN
QCMETIRNGTYNRRKYQEESKLERQKIEGVKLESEGTYKILTIYSTVASSLVIAMGFAAF
LFWAMSNGSCRCNICI
>gi|353250526|gb|AEQ73085.1| hemagglutinin, partial [Influenza A virus (A/chicken/Henan/G2/2011(H9N2))]
SLITILLVVTVSNADKICIGYQSTNSTETVDTLTENNVPVTHAKELLHTEHNGMLCATGL
GHPLILDTCTIEGLIYGNPSCDLLLGGREWSYIVERPSAVNGLCYPGNVENLEELRSLFS
SASSYQRIQIFPDTIWNVTYSGTSKACSDSFYRSMRWLTQKNNAYPIQDAQYTNNQEKNI
LFMWGINHPPTDTAQTNLYTRTDTTTSVATEEINRTFKPLIGPRPIVNGLQGRIDYYWSV
LKPGQTLRIRSNGNLIAPWYGHILSGESHGRILKTDLKRGSCTVQCQTEKGGLNTTLPFQ
NVSKYAFGNCSKYIGIKSLKLAVGLRNVPSRSSRGLFGAIAGFIEGGWSGLVAGWYGFQH
SNDQGVGMAADRDSTQKAIDKITSKVNNIVDKMNKQYEIIDHEFSEVEARLNMINNKIDD
QIQDIWAYNAELLVLLENQKTLDEHDANVNNLYNKVKRALGSNAMEDGKGCFELYHKCDN
QCMETIRNGTYNRRKYQEESKLERQKIEGVKLESEGTYKILTIYSTVASSLVIAMGFAAF
LFWAMSNGSCRCNICI
>gi|353250524|gb|AEQ73084.1| hemagglutinin, partial [Influenza A virus (A/chicken/Henan/G19/2011(H9N2))]
SLITILLVVTVSNADKICIGYQSTNSTETVDTLTENNVPVTHAKELLHTEHNGMLCATGL
GHPLILDTCTIEGLIYGNPSCDLLLGGREWSYIVERPSAVNGLCYPGNVENLEELRSLFS
SASSYQRIQIFPDTIWNVTYSGTSKACSDSFYRSMRWLTQKNNAYPIQDAQYTNNQEKNI
LFMWGINHPPTDTAQTNLYTRTDTTTSVATEEINRTFKPLIGPRPLVNGLQGRIDYYWSV
LKPGQTLRIRSNGNLIAPWYGHILSGESHGRILKTDLKRGSCTVQCQTEKGGLNTTLPFQ
NVSKYAFGNCSKYIGIKSLKLAVGLRNVPSRSSRGLFGAIAGFIEGGWSGLVAGWYGFQH
SNDQGVGMAADRDSTQKAIDKITSKVNNIVDKMNKQYEIIDHEFSEVEARLNMINNKIDD
QIQDIWAYNAELLVLLENQKTLDEHDANVNNLYNKVKRALGSNAMEDGKGCFELYHKCDN
QCMETIRNGTYNRRKYQEESKLERQKIEGVKLESEGTYKILTIYSTVASSLVIAMGFAAF
LFWAMSNGSCRCNICI
>gi|353250522|gb|AEQ73083.1| hemagglutinin, partial [Influenza A virus (A/chicken/Henan/G17/2011(H9N2))]
SLITILLVVTVSNADKICIGYQSTNSTETVDTLTENNVPVTHAKELLHTEHNGMLCATGL
GHPLILDTCTIEGLIYGNPSCDLLLGGREWSYIVERPSAVNGLCYPGNVENLEELRSLFS
SASSYQRIQIFPDTIWNVTYSGTSKACSDSFYRSMRWLTQKNNAYPIQDAQYTNNQEKNI
LFMWGINHPPTDTAQTNLYTRTDTTTSVATEEINRTFKPLIGPRPIVNGLQGRIDYYWSV
LKPGQTLRIRSNGNLIAPWYGHILSGESHGRILKTDLKRGSCTVQCQTEKGGLNTTLPFQ
NVSKYAFGNCSKYIGIKSLKLAVGLRNVPSRSSRGLFGAIAGFIEGGWSGLVAGWYGFQH
SNDQGVGMAADRDSTQKAIDKITSKVNNIVDKMNKQYEIIDHEFSEVEARLNMINNKIDD
QIQDIWAYNAELLVLLENQKTLDEHDANVNNLYNKVKRALGSNAMEDGKGCFELYHKCDN
QCMETIRNGTYNRRKYQEESKLERQKIEGVKLESEGTYKILTIYSTVASSLVIAMGFAAF
LFWAMSNGSCRCNICI
>gi|353250520|gb|AEQ73082.1| hemagglutinin, partial [Influenza A virus (A/chicken/Henan/G15/2011(H9N2))]
SLITILLLVTVSNADKICIGYQSTNSTETVDTLKENNVPVTHAKELLHTEHNGMLCATRL
GHPLILDTCTIEGLIYGNPSCDLLLGGREWSYIVERPSAVNGLCYPGNVENLEELRSLFS
SASSYQRIQIFPDTIWNVTYSGTSKACSDSFYRSMRWLTQKNNAYPIQDAQYTNNQEKNI
LFMWGINHPPTDTAQTNLYTRTDTTTSVATEEINRTFKPLIGLRPLVNGLQGRIDYYWSV
LKPGQTLRIRSNGNLIAPWYGHILSGESHGRILKTDLKRGSCTVQCQTEKGGLNTTLPFQ
NVSKYAFGNCSKYIGIKSLKLAVGLRNVPSRSSRGLFGAIAGFIEGGWSGLVAGWYGFQH
SNDQGVGMAADRDSTQKAIDKITSKVNNIVDKMNKQYEIIDHEFSEVEARLNMINNKIDD
QIQDIWAYNAELLVLLENQKTLDEHDANVNNLYNKVKRALGSNAMEDGKGCFELYHKCDN
QCMETIRNGTYNRRKYQEESKLERQKIEGVKLESEGTYKILTIYSTVASSLVIAMGFAAF
LFWAMSNGSCRCNICI
>gi|353250518|gb|AEQ73081.1| hemagglutinin, partial [Influenza A virus (A/chicken/Henan/G10/2011(H9N2))]
SLITILLVVTVSNADKICIGYQSTNSTETVDTLTENNVPVTHAKELLHTEHNGMLCATGL
GHPLILDTCTIEGLIYGNPSCDLLLGGREWSYIVERPSAVNGLCYPGNVENLEELRSLFS
SASSYQRIQIFPDTIWNVTYSGTSKACSDSFYRSMRWLTQKNNAYPIQDAQYTNNQEKNI
LFMWGINHPPTDTAQTNLYTRTDTTTSVATEEINRTFKPLIGPRPIVNGLQGRIDYYWSV
LKPGQTLRIRSNGNLIAPWYGHILSGESHGRILKTDLKRGSCTVQCQTEKGGLNTTLPFQ
NVSKYAFGNCSKYIGIKSLKLAVGLRNVPSRSSRGLFGAIAGFIEGGWSGLVAGWYGFQH
SNDQGVGMAADRDSTQKAIDKITSKVNNIVDKMNKQYEIIDHEFSEVEARLNMINNKIDD
QIQDIWAYNAELLVLLENQKTLDEHDANVNNLYNKVKRALGSNAMEDGKGCFELYHKCDN
QCMETIRNGTYNRRKYQEESKLERQKIEGVKLESEGTYKILTIYSTVASSLVIAMGFAAF
LFWAMSNGSCRCNICI
>gi|353250516|gb|AEQ73080.1| hemagglutinin, partial [Influenza A virus (A/chicken/Henan/F9/2011(H9N2))]
SLITILLVVTVSNADKICIGYQSTNSTETVDTLTENNVPVTHAKELLHTEHNGMLCATSL
GHPLILDTCTIEGLIYGNPSCDLLLGGREWSYIVERPSAVNGLCYPGNVENLEELRSLFS
SASSYQRIQIFPDTIWNVTYSGTSKACSDSFYRSMRWLTQKNNAYPIQDAQYTNNQEKNI
LFMWGINHPPTDTAQTNLYTRTDTTTSVATEEINRTFKPLIGPRPLVNGLQGRIDYYWSV
LKPGQTLRIRSNGNLIAPWYGHILSGESHGRILKTDLKRGSCTVQCQTEKGGLNTTLPFQ
NISKYAFGNCSKYIGIKSLKLAVGLRNVPSRSSRGLFGAIAGFIEGGWSGLVAGWYGFQH
SNDQGVGMAADRDSTQKAIDKITSKVNNIVDKMNKQYEIIDHEFSEVEARLNMINNKIDD
QIQDIWAYNAELLVLLENQKTLDEHDANVNNLYNKVKRALGSNAMEDGKGCFELYHKCDN
QCMETIRNGTYNRRKYQEESKLERQKIEGVKLESEGTYKILTIYSTVASSLVIAMGFAAF
LFWAMSNGSCRCNICI
>gi|353250514|gb|AEQ73079.1| hemagglutinin, partial [Influenza A virus (A/chicken/Henan/F8/2011(H9N2))]
SLITILLVVTVSNADKICIGYQSTNSTETVDTLTENNVPVTHAKELLHTEHNGMLCATSL
GHPLILDTCTIEGLIYGNPSCDLLLGGREWSYIVERPSAVNGLCYPGNVENLEELRSLFS
SASSYQRIQIFPDTIWNVTYSGTSKACSDSFYRSMRWLTQKNNAYPIQDAQYTNNQEKNI
LFMWGINHPPTDTAQTNLYTRTDTTTSVATEEINRTFKPLIGPRPLVNGLQGRIDYYWSV
LKPGQTLRIRSNGNLIAPWYGHILSGESHGRILKTDLKRGSCTVQCQTEKGGLNTTLPFQ
NISKYAFGNCSKYIGIKSLKLAVGLRNVPSRSSRGLFGAIAGFIEGGWSGLVAGWYGFQH
SNDQGVGMAADRDSTQKAIDKITSKVNNIVDKMNKQYEIIDHEFSEVEARLNMINNKIDD
QIQDIWAYNAELLVLLENQKTLDEHDANVNNLYNKVKRALGSNAMEDGKGCFELYHKCDN
QCMETIRNGTYNRRKYQEESKLERQKIEGVKLESEGTYKILTIYSTVASSLVIAMGFAAF
LFWAMSNGSCRCNICI
>gi|353250512|gb|AEQ73078.1| hemagglutinin, partial [Influenza A virus (A/chicken/Henan/F6/2011(H9N2))]
SLITILLVVTVSNADKICIGYQSTNSTETVDTLTENNVPVTHAKELLHTEHNGMLCATSL
GHPLILDTCTIEGLIYGNPSCDLLLGGREWSYIVERPSAVNGLCYPGNVENLEELRSLFS
SASSYQRIQIFPDTIWNVTYSGTSKACSDSFYRSMRWLTQKNNAYPIQDAQYTNNQEKNI
LFMWGINHPPTDTAQTNLYTRTDTTTSVATEEINRTFKPLIGPRPLVNGLQGRIDYYWSV
LKPGQTLRIRSNGNLIAPWYGHILSGESHGRILKTDLKRGSCTVQCQTEKGGLNTTLPFQ
NISKYAFGNCSKYIGIKSLKLAVGLRNVPSRSSRGLFGAIAGFIEGGWSGLVAGWYGFQH
SNDQGVGMAADRDSTQKAIDKITSKVNNIVDKMNKQYEIIDHEFSEVEARLNMINNKIDD
QIQDIWAYNAELLVLLENQKTLDEHDANVNNLYNKVKRALGSNAMEDGKGCFELYHKCDN
QCMETIRNGTYNRRKYQEESKLERQKIEGVKLESEGTYKILTIYSTVASSLVIAMGFAAF
LFWAMSNGSCRCNICI
>gi|353250510|gb|AEQ73077.1| hemagglutinin, partial [Influenza A virus (A/chicken/Henan/F5/2011(H9N2))]
SLITILLVVTVSNADKICIGYQSTNSTETVDTLTENNVPVTHAKELLHTEHNGMLCATSL
GHPLILDTCTIEGLIYGNPSCDLLLGGREWSYIVERPSAVNGLCYPGNVENLEELRSLFS
SASSYQRIQIFPDTIWNVTYSGTSKACSDSFYRSMRWLTQKNNAYPIQDAQYTNNQEKNI
LFMWGINHPPTDTAQTNLYTRTDTTTSVATEEINRTFKPLIGPRPLVNGLQGRIDYYWSV
LKPGQTLRIRSNGNLIAPWYGHILSGESHGRILKTDLKRGSCTVQCQTEKGGLNTTLPFQ
NISKYAFGNCSKYIGIKSLKLAVGLRNVPSRSSRGLFGAIAGFIEGGWSGLVAGWYGFQH
SNDQGVGMAADRDSTQKAIDKITSKVNNIVDKMNKQYEIIDHEFSEVEARLNMINNKIDD
QIQDIWAYNAELLVLLENQKTLDEHDANVNNLYNKVKRALGSNAMEDGKGCFELYHKCDN
QCMETIRNGTYNRRKYQEESKLERQKIEGVKLESEGTYKILTIYSTVASSLVIAMGFAAF
LFWAMSNGSCRCNICI
>gi|353250508|gb|AEQ73076.1| hemagglutinin, partial [Influenza A virus (A/chicken/Henan/F3/2011(H9N2))]
SLITILLVVTVSNADKICIGYQSTNSTETVDTLTENNVPVTHAKELLHTEHNGMLCATSL
GHPLILDTCTIEGLIYGNPSCDLLLGGREWSYIVERPSAVNGLCYPGNVENLEELRSLFS
SASSYQRIQIFPDTIWNVTYSGTSKACSDSFYRSMRWLTQKNNAYPIQDAQYTNNQEKNI
LFMWGINHPPTDTAQTNLYTRTDTTTSVATEEINRTFKPLIGPRPLVNGLQGRIDYYWSV
LKPGQTLRIRSNGNLIAPWYGHILSGESHGRILKTDLKRGSCTVQCQTEKGGLNTTLPFQ
NISKYAFGNCSKYIGIKSLKLAVGLRNVPSRSSRGLFGAIAGFIEGGWSGLVAGWYGFQH
SNDQGVGMAADRDSTQKAIDKITSKVNNIVDKMNKQYEIIDHEFSEVEARLNMINNKIDD
QIQDIWAYNAELLVLLENQKTLDEHDANVNNLYNKVKRALGSNAMEDGKGCFELYHKCDN
QCMETIRNGTYNRRKYQEESKLERQKIEGVKLESEGTYKILTIYSTVASSLVIAMGFAAF
LFWAMSNGSCRCNICI
>gi|353250506|gb|AEQ73075.1| hemagglutinin, partial [Influenza A virus (A/chicken/Henan/F28/2011(H9N2))]
SLITILLVVTVSNADKICIGYQSTNSTETVDTLTENNVPVTHAKELLHTEHNGMLCATSL
GHPLILDTCTIEGLIYGNPSCDLLLGGREWSYIVERPSAVNGLCYPGNVENLEELRSLFS
SASSYQRIQIFPDTIWNVTYSGTSKACSDSFYRSMRWLTQKNNAYPIQDAQYTNNQEKNI
LFMWGINHPPTDTAQTNLYTRTDTTTSVATEEINRTFKPLIGPRPLVNGLQGRIDYYWSV
LKPGQTLRIRSNGNLIAPWYGHILSGESHGRILKTDLKRGSCTVQCQTEKGGLNTTLPFQ
NISKYAFGNCSKYIGIKSLKLAVGLRNVPSRSSRGLFGAIAGFIEGGWSGLVAGWYGFQH
SNDQGVGMAADRDSTQKAIDKITSKVNNIVDKMNKQYEIIDHEFSEVEARLNMINNKIDD
QIQDIWAYNAELLVLLENQKTLDEHDANVNNLYNKVKRALGSNAMEDGKGCFELYHKCDN
QCMETIRNGTYNRRKYQEESKLERQKIEGVKLESEGTYKILTIYSTVASSLVIAMGFAAF
LFWAMSNGSCRCNICI
>gi|353250504|gb|AEQ73074.1| hemagglutinin, partial [Influenza A virus (A/chicken/Henan/F27/2011(H9N2))]
SLITILLVVTVSNADKICIGYQSTNSTETVDTLTENNVPVTHAKELLHTEHNGMLCATSL
GHPLILDTCTIEGLIYGNPSCDLLLGGREWSYIVERPSAVNGLCYPGNVENLEELRSLFS
SASSYQRIQIFPDTIWNVTYSGTSKACSDSFYRSMRWLTQKNNAYPIQDAQYTNNQEKNI
LFMWGINHPPTDTAQTNLYTRTDTTTSVATEEINRTFKPLIGPRPLVNGLQGRIDYYWSV
LKPGQTLRIRSNGNLIAPWYGHILSGESHGRILKTDLKRGSCTVQCQTEKGGLNTTLPFQ
NISKYAFGNCSKYIGIKSLKLAVGLRNVPSRSSRGLFGAIAGFIEGGWSGLVAGWYGFQH
SNDQGVGMAADRDSTQKAIDKITSKVNNIVDKMNKQYEIIDHEFSEVEARLNMINNKIDD
QIQDIWAYNAELLVLLENQKTLDEHDANVNNLYNKVKRALGSNAMEDGKGCFELYHKCDN
QCMETIRNGTYNRRKYQEESKLERQKIEGVKLESEGTYKILTIYSTVASSLVIAMGFAAF
LFWAMSNGSCRCNICI
>gi|353250502|gb|AEQ73073.1| hemagglutinin, partial [Influenza A virus (A/chicken/Henan/F26/2011(H9N2))]
SLITILLVVTVSNADKICIGYQSTNSTETVDTLTENNVPVTHAKELLHTEHNGMLCATSL
GHPLILDTCTIEGLIYGNPSCDLLLGGREWSYIVERPSAVNGLCYPGNVENLEELRSLFS
SASSYQRIQIFPDTIWNVTYSGTSKACSDSFYRSMRWLTQKNNAYPIQDAQYTNNQEKNI
LFMWGINHPPTDTAQTNLYTRTDTTTSVATEEINRTFKPLIGPRPLVNGLQGRIDYYWSV
LKPGQTLRIRSNGNLIAPWYGHILSGESHGRILKTDLKRGSCTVQCQTEKGGLNTTLPFQ
NISKYAFGNCSKYIGIKSLKLAVGLRNVPSRSSRGLFGAIAGFIEGGWSGLVAGWYGFQH
SNDQGVGMAADRDSTQKAIDKITSKVNNIVDKMNKQYEIIDHEFSEVEARLNMINNKIDD
QIQDIWAYNAELLVLLENQKTLDEHDANVNNLYNKVKRALGSNAMEDGKGCFELYHKCDN
QCMETIRNGTYNRRKYQEESKLERQKIEGVKLESEGTYKILTIYSTVASSLVIAMGFAAF
LFWAMSNGSCRCNICI
>gi|353250500|gb|AEQ73072.1| hemagglutinin, partial [Influenza A virus (A/chicken/Henan/F25/2011(H9N2))]
SLITILLVVTVSNADKICIGYQSTNSTETVDTLTENNVPVTHAKELLHTEHNGMLCATSL
GHPLILDTCTIEGLIYGNPSCDLLLGGREWSYIVERPSAVNGLCYPGNVENLEELRSLFS
SASSYQRIQIFPDTIWNVTYSGTSKACSDSFYRSMRWLTQKNNAYPIQDAQYTNNQEKNI
LFMWGINHPPTDTAQTNLYTRTDTTTSVATEEINRTFKPLIGPRPLVNGLQGRIDYYWSV
LKPGQTLRIRSNGNLIAPWYGHILSGESHGRILKTDLKRGSCTVQCQTEKGGLNTTLPFQ
NISKYAFGNCSKYIGIKSLKLAVGLRNVPSRSSRGLFGAIAGFIEGGWSGLVAGWYGFQH
SNDQGVGMAADRDSTQKAIDKITSKVNNIVDKMNKQYEIIDHEFSEVEARLNMINNKIDD
QIQDIWAYNAELLVLLENQKTLDEHDANVNNLYNKVKRALGSNAMEDGKGCFELYHKCDN
QCMETIRNGTYNRRKYQEESKLERQKIEGVKLESEGTYKILTIYSTVASSLVIAMGFAAF
LFWAMSNGSCRCNICI
>gi|353250498|gb|AEQ73071.1| hemagglutinin, partial [Influenza A virus (A/chicken/Henan/F23/2011(H9N2))]
SLITILLVVTVSNADKICIGYQSTNSTETVDTLTENNVPVTHAKELLHTEHNGMLCATSL
GHPLILDTCTIEGLIYGNPSCDLLLGGREWSYIVERPSAVNGLCYPGNVENLEELRSLFS
SASSYQRIQIFPDTIWNVTYSGTSKACSDSFYRSMRWLTQKNNAYPIQDAQYTNNQEKNI
LFMWGINHPPTDTAQTNLYTRTDTTTSVATEEINRTFKPLIGPRPLVNGLQGRIDYYWSV
LKPGQTLRIRSNGNLIAPWYGHILSGESHGRILKTDLKRGSCTVQCQTEKGGLNTTLPFQ
NISKYAFGNCSKYIGIKSLKLAVGLRNVPSRSSRGLFGAIAGFIEGGWSGLVAGWYGFQH
SNDQGVGMAADRDSTQKAIDKITSKVNNIVDKMNKQYEIIDHEFSEVEARLNMINNKIDD
QIQDIWAYNAELLVLLENQKTLDEHDANVNNLYNKVKRALGSNAMEDGKGCFELYHKCDN
QCMETIRNGTYNRRKYQEESKLERQKIEGVKLESEGTYKILTIYSTVASSLVIAMGFAAF
LFWAMSNGSCRCNICI
>gi|353250496|gb|AEQ73070.1| hemagglutinin, partial [Influenza A virus (A/chicken/Henan/F22/2011(H9N2))]
SLITILLVVTVSNADKICIGYQSTNSTETVDTLTENNVPVTHAKELLHTEHNGMLCATSL
GHPLILDTCTIEGLIYGNPSCDLLLGGREWSYIVERPSAVNGLCYPGNVENLEELRSLFS
SASSYQRIQIFPDTIWNVTYSGTSKACSDSFYRSMRWLTQKNNAYPIQDAQYTNNQEKNI
LFMWGINHPPTDTAQTNLYTRTDTTTSVATEEINRTFKPLIGPRPLVNGLQGRIDYYWSV
LKPGQTLRIRSNGNLIAPWYGHILSGESHGRILKTDLKRGSCTVQCQTEKGGLNTTLPFQ
NISKYAFGNCSKYIGIKSLKLAVGLRNVPSRSSRGLFGAIAGFIEGGWSGLVAGWYGFQH
SNDQGVGMAADRDSTQKAIDKITSKVNNIVDKMNKQYEIIDHEFSEVEARLNMINNKIDD
QIQDIWAYNAELLVLLENQKTLDEHDANVNNLYNKVKRALGSNAMEDGKGCFELYHKCDN
QCMETIRNGTYNRRKYQEESKLERQKIEGVKLESEGTYKILTIYSTVASSLVIAMGFAAF
LFWAMSNGSCRCNICI
>gi|353250494|gb|AEQ73069.1| hemagglutinin, partial [Influenza A virus (A/chicken/Henan/F21/2011(H9N2))]
SLITILLVVTVSNADKICIGYQSTNSTETVDTLTENNVPVTHAKELLHTEHNGMLCATSL
GHPLILDTCTIEGLIYGNPSCDLLLGGREWSYIVERPSAVNGLCYPGNVENLEELRSLFS
SASSYQRIQIFPDTIWNVTYSGTSKACSDSFYRSMRWLTQKNNAYPIQDAQYTNNQEKNI
LFMWGINHPPTDTAQTNLYTRTDTTTSVATEEINRTFKPLIGPRPLVNGLQGRIDYYWSV
LKPGQTLRIRSNGNLIAPWYGHILSGESHGRILKTDLKRGSCTVQCQTEKGGLNTTLPFQ
NISKYAFGNCSKYIGIKSLKLAVGLRNVPSRSSRGLFGAIAGFIEGGWSGLVAGWYGFQH
SNDQGVGMAADRDSTQKAIDKITSKVNNIVDKMNKQYEIIDHEFSEVEARLNMINNKIDD
QIQDIWAYNAELLVLLENQKTLDEHDANVNNLYNKVKRALGSNAMEDGKGCFELYHKCDN
QCMETIRNGTYNRRKYQEESKLERQKIEGVKLESEGTYKILSIYSTVASSLVIAMGFAAF
LFWAMSNGSCRCNICI
>gi|353250492|gb|AEQ73068.1| hemagglutinin, partial [Influenza A virus (A/chicken/Henan/F19/2011(H9N2))]
SLITILLVVTVSNADKICIGYQSTNSTETVDTLTENNVPVTHAKELLHTEHNGMLCATSL
GHPLILDTCTIEGLIYGNPSCDLLLGGREWSYIVERPSAVNGLCYPGNVENLEELRSLFS
SASSYQRIQIFPDTIWNVTYSGTSKACSDSFYRSMRWLTQKNNAYPIQDAQYTNNQEKNI
LFMWGINHPPTDTAQTNLYTRTDTTTSVATEEINRTFKPLIGPRPLVNGLQGRIDYYWSV
LKPGQTLRIRSNGNLIAPWYGHILSGESHGRILKTDLKRGSCTVQCQTEKGGLNTTLPFQ
NISKYAFGNCSKYIGIKSLKLAVGLRNVPSRSSRGLFGAIAGFIEGGWSGLVAGWYGFQH
SNDQGVGMAADRDSTQKAIDKITSKVNNIVDKMNKQYEIIDHEFSEVEARLNMINNKIDD
QIQDIWAYNAELLVLLENQKTLDEHDANVNNLYNKVKRALGSNAMEDGKGCFELYHKCDN
QCMETIRNGTYNRRKYQEESKLERQKIEGVKLESEGTYKILTIYSTVASSLVIAMGFAAF
LFWAMSNGSCRCNICI
>gi|353250490|gb|AEQ73067.1| hemagglutinin, partial [Influenza A virus (A/chicken/Henan/F18/2011(H9N2))]
SLITILLVVTVSNADKICIGYQSTNSTETVDTLTENNVPVTHAKELLHTEHNGMLCATSL
GHPLILDTCTIEGLIYGNPSCDLLLGGREWSYIVERPSAVNGLCYPGNVENLEELRSLFS
SASSYQRIQIFPDTIWNVTYSGTSKACSDSFYRSMRWLTQKNNAYPIQDAQYTNNQEKNI
LFMWGINHPPTDTAQTNLYTRTDTTTSVATEEINRTFKPLIGPRPLVNGLQGRIDYYWSV
LKPGQTLRIRSNGNLIAPWYGHILSGESHGRILKTDLKRGSCTVQCQTEKGGLNTTLPFQ
NISKYAFGNCSKYIGIKSLKLAVGLRNVPSRSSRGLFGAIAGFIEGGWSGLVAGWYGFQH
SNDQGVGMAADRDSTQKAIDKITSKVNNIVDKMNKQYEIIDHEFSEVEARLNMINNKIDD
QIQDIWAYNAELLVLLENQKTLDEHDANVNNLYNKVKRALGSNAMEDGKGCFELYHKCDN
QCMETIRNGTYNRRKYQEESKLERQKIEGVKLESEGTYKILTIYSTVASSLVIAMGFAAF
LFWAMSNGSCRCNICI
>gi|353250488|gb|AEQ73066.1| hemagglutinin, partial [Influenza A virus (A/chicken/Henan/F16/2011(H9N2))]
SLITILLVVTVSNADKLCIGYQSTNSTETVDPLTENNVPVTHAKELLHTEHNGMLCATSL
GHPLILDTCTIEGLIYGNPSCDLLLGGREWSYIVERPSAVNGLCYPGNVENLEELRSLFS
SASSYQRIQIFPDTIWNVTYSGTSKACSDSFYRSMRWLTQKNNAYPIQDAQYTNNQEKNI
LFMWGINHPPTDTAQTNLYTRTDTTTSVATEEINRTFKPLIGPRPLVNGLQGRIDYYWSV
LKPGQTLRIRSNGNLIAPWYGHILSGESHGRILKTDLKRGSCTVQCQTEKGGLNTTLPFQ
NISKYAFGNCSKYIGIKSLKLAVGLRNVPSRSSRGLFGAIAGFIEGGWSGLVAGWYGFQH
SNDQGVGMAADRDSTQKAIDKITSKVNNIVDKMNKQYEIIDHEFSEVEARLNMINNKIDD
QIQDIWAYNAELLVLLENQKTLDEHDANVNNLYNKVKRALGSNAMEDGKGCFELYHKCDN
QCMETIRNGTYNRRKYQEESKLERQKIEGVKLESEGTYKILTIYSTVASSLVIAMGFAAF
LFWAMSNGSCRCNICI
>gi|353250486|gb|AEQ73065.1| hemagglutinin, partial [Influenza A virus (A/chicken/Henan/F15/2011(H9N2))]
SLITILLVVTVSNADKICIGYQSTNSTETVDTLTENNVPVTHAKELLHTEHNGMLCATSL
GHPLILDTCTIEGLIYGNPSCDLLLGGREWSYIVERPSAVNGLCYPGNVENLEELRSLFS
SASSYQRIQIFPDTIWNVTYSGTSKACSDSFYRSMRWLTQKNNAYPIQDAQYTNNQEKNI
LFMWGINHPPTDTAQTNLYTRTDTTTSVATEEINRTFKPLIGPRPLVNGLQGRIDYYWSV
LKPGQTLRIRSNGNLIAPWYGHILSGESHGRILKTDLKRGSCTVQCQTEKGGLNTTLPFQ
NISKYAFGNCSKYIGIKSLKLAVGLRNVPSRSSRGLFGAIAGFIEGGWSGLVAGWYGFQH
SNDQGVGMAADRDSTQKAIDKITSKVNNIVDKMNKQYEIIDHEFSEVEARLNMINNKIDD
QIQDIWAYNAELLVLLENQKTLDEHDANVNNLYNKVKRALGSNAMEDGKGCFELYHKCDN
QCMETIRNGTYNRRKYQEESKLERQKIEGVKLESEGTYKILTIYSTVASSLVIAMGFAAF
LFWAMSNGSCRCNICI
>gi|353250484|gb|AEQ73064.1| hemagglutinin, partial [Influenza A virus (A/chicken/Henan/F14/2011(H9N2))]
SLITILLVVTVSNADKICIGYQSTNSTETVDTLTENNVPVTHAKELLHTEHNGMLCATSL
GHPLILDTCTIEGLIYGNPSCDLLLGGREWSYIVERPSAVNGLCYPGNVENLEELRSLFS
SASSYQRIQIFPDTIWNVTYSGTSKACSDSFYRSMRWLTQKNNAYPIQDAQYTNNQEKNI
LFMWGINHPPTDTAQTNLYTRTDTTTSVATEEINRTFKPLIGPRPLVNGLQGRIDYYWSV
LKPGQTLRIRSNGNLIAPWYGHILSGESHGRILKTDLKRGSCTVQCQTEKGGLNTTLPFQ
NISKYAFGNCSKYIGIKSLKLAVGLRNVPSRSSRGLFGAIAGFIEGGWSGLVAGWYGFQH
SNDQGVGMAADRDSTQKAIDKITSKVNNIVDKMNKQYEIIDHEFSEVEARLNMINNKIDD
QIQDIWAYNAELLVLLENQKTLDEHDANVNNLYNKVKRALGSNAMEDGKGCFELYHKCDN
QCMETIRNGTYNRRKYQEESKLERQKIEGVKLESEGTYKILTIYSTVASSLVIAMGFAAF
LFWAMSNGSCRCNICI
>gi|353250482|gb|AEQ73063.1| hemagglutinin, partial [Influenza A virus (A/chicken/Henan/F13/2011(H9N2))]
SLITILLVVTVSNADKICIGYQSTNSTETVDTLTENNVPVTHAKELLHTEHNGMLCATSL
GHPLILDTCTIEGLIYGNPSCDLLLGGREWSYIVERPSAVNGLCYPGNVENLEELRSLFS
SASSYQRIQIFPDTIWNVTYSGTSKACSDSFYRSMRWLTQKNNAYPIQDAQYTNNQEKNI
LFMWGINHPPTDTAQTNLYTRTDTTTSVATEEINRTFKPLIGPRPLVNGLQGRIDYYWSV
LKPGQTLRIRSNGNLIAPWYGHILSGESHGRILKTDLKRGSCTVQCQTEKGGLNTTLPFQ
NISKYAFGNCSKYIGIKSLKLAVGLRNVPSRSSRGLFGAIAGFIEGGWSGLVAGWYGFQH
SNDQGVGMAADRDSTQKAIDKITSKVNNIVDKMNKQYEIIDHEFSEVEARLNMINNKIDD
QIQDIWAYNAELLVLLENQKTLDEHDANVNNLYNKVKRALGSNAMEDGKGCFELYHKCDN
QCMETIRNGTYNRRKYQEESKLERQKIEGVKLESEGTYKILTIYSTVASSLVIAMGFAAF
LFWAMSNGSCRCNICI
>gi|353250480|gb|AEQ73062.1| hemagglutinin, partial [Influenza A virus (A/chicken/Henan/F12/2011(H9N2))]
SLITILLVVTVSNADKICIGYQSTNSTETVDTLTENNVPVTHAKELLHTEHNGMLCATSL
GHPLILDTCTIEGLIYGNPSCDLLLGGREWSYIVERPSAVNGLCYPGNVENLEELRSLFS
SASSYQRIQIFPDTIWNVTYSGTSKACSDSFYRSMRWLTQKNNAYPIQDAQYTNNQEKNI
LFMWGINHPPTDTAQTNLYTRTDTTTSVATEEINRTFKPLIGPRPLVNGLQGRIDYYWSV
LKPGQTLRIRSNGNLIAPWYGHILSGESHGRILKTDLKRGSCTVQCQTEKGGLNTTLPFQ
NISKYAFGNCSKYIGIKSLKLAVGLRNVPSRSSRGLFGAIAGFIEGGWSGLVAGWYGFQH
SNDQGVGMAADRDSTQKAIDKITSKVNNIVDKMNKQYEIIDHEFSEVEARLNMINNKIDD
QIQDIWAYNAELLVLLENQKTLDEHDANVNNLYNKVKRALGSNAMEDGKGCFELYHKCDN
QCMETIRNGTYNRRKYQEESKLERQKIEGVKLESEGTYKILTIYSTVASSLVIAMGFAAF
LFWAMSNGSCRCNICI
>gi|353250478|gb|AEQ73061.1| hemagglutinin, partial [Influenza A virus (A/chicken/Henan/F10/2011(H9N2))]
SLITILLVVTVSNADKICIGYQSTNSTETVDTLTENNVPVTHAKELLHTEHNGMLCATSL
GHPLILDTCTIEGLIYGNPSCDLLLGGREWSYIVERPSAVNGLCYPGNVENLEELRSLFS
SASSYQRIQIFPDTIWNVTYSGTSKACSDSFYRSMRWLTQKNNAYPIQDAQYTNNQEKNI
LFMWGINHPPTDTAQTNLYTRTDTTTSVATEEINRTFKPLIGPRPLVNGLQGRIDYYWSV
LKPGQTLRIRSNGNLIAPWYGHILSGESHGRILKTDLKRGSCTVQCQTEKGGLNTTLPFQ
NISKYAFGNCSKYIGIKSLKLAVGLRNVPSRSSRGLFGAIAGFIEGGWSGLVAGWYGFQH
SNDQGVGMAADRDSTQKAIDKITSKVNNIVDKMNKQYEIIDHEFSEVEARLNMINNKIDD
QIQDIWAYNAELLVLLENQKTLDEHDANVNNLYNKVKRALGSNAMEDGKGCFELYHKCDN
QCMETIRNGTYNRRKYQEESKLERQKIEGVKLESEGTYKILTIYSTVASSLVIAMGFAAF
LFWAMSNGSCRCNICI
>gi|353250476|gb|AEQ73060.1| hemagglutinin, partial [Influenza A virus (A/chicken/Henan/E7/2011(H9N2))]
SLITILLVVTVSNADKICIGYQSTNSTETVDTLTENNVPVTHAKELLHTEHNGMLCATSL
GHPLILDTCTIEGLIYGNPSCDLLLGGREWSYIVERPSAVNGLCYPGNVENLEELRSLFS
SARSYQRIQIFPDTIWNVSYSGTSKACSDSFYRSMRWLTQKNNAYPIQDAQYTNNQEKNI
LFMWGINHPPTDTAQTNLYTRTDTTTSVATEEINRTFKPLIGPRPLVNGLQGRIDYYWSV
LKPGQTLRIRSNGNLIAPWYGHILSGESHGRILKTDLKRGSCTVQCQTEKGGLNTTLPFQ
NVSKYAFGNCSKYIGIKSLKLAVGLRNVPSRSSRGLFGAIAGFIEGGWSGLVAGWYGFQH
SNDQGVGMAADRDSTQKAVDKITSKVNNIVDKMNKQYEIIDHEFSEVETRLNMINNKIDD
QIQDIWAYNAELLVLLENQKTLDEHDANVNNLYNKVKRALGTNAVEDGKGCFELYHKCDD
QCMETIRNGTYNRRKYQEESKLERQKIEGVKLESEGTYKILTIYSTVASSLVIAMGFAAF
LFWAMSNGSCRCNICI
>gi|353250474|gb|AEQ73059.1| hemagglutinin, partial [Influenza A virus (A/chicken/Henan/E5/2011(H9N2))]
SLITILLVVTVSNADKICIGYQSTNSTETVDTLTENNVPVTHAKELLHTEHNGMLCATSL
GHPLILDTCTIEGLIYGNPSCDLLLGGREWSYIVERPSAVNGLCYPGNVENLEELRSLFS
SARSYQRIQIFPDTIWNVSYSGTSKACSDSFYRSMRWLTQKNNAYPIQDAQYTNNQEKNI
LFMWGINHPPTDTAQTNLYTRTDTTTSVATEEINRTFKPLIGPRPLVNGLQGRIDYYWSV
LKPGQTLRIRSNGNLIAPWYGHILSGESHGRILKTDLKRGSCTVQCQTEKGGLNTTLPFQ
NVSKYAFGNCSKYIGIKSLKLAVGLRNVPSRSSRGLFGAIAGFIEGGWSGLVAGWYGFQH
SNDQGVGMAADRDSTQKAVDKITSKVNNIVDKMNKQYEIIDHEFSEVETRLNMINNKIDD
QIQDIWAYNAELLVLLENQKTLDEHDANVNNLYNKVKRALGTNAVEDGKGCFELYHKCDD
QCMETIRNGTYNRRKYQEESKLERQKIEGVKLESEGTYKILTIYSTVASSLVIAMGFAAF
LFWAMSNGSCRCNICI
>gi|353250472|gb|AEQ73058.1| hemagglutinin, partial [Influenza A virus (A/chicken/Henan/E4/2011(H9N2))]
SLITILLVVTVSNADKICIGYQSTNSTETVDTLTENNVPVTHAKELLHTEHNGMLCATSL
GHPLILDTCTIEGLIYGNPSCDLLLGGREWSYIVERPSAVNGLCYPGNVENLEELRSLFS
SARSYQRIQIFPDTIWNVSYSGTSKACSDSFYRSMRWLTQKNNAYPIQDAQYTNNQEKNI
LFMWGINHPPTDTAQTNLYTRTDTTTSVATEEINRTFKPLIGPRPLVNGLQGRIDYYWSV
LKPGQTLRIRSNGNLIAPWYGHILSGESHGRILKTDLKRGSCTVQCQTEKGGLNTTLPFQ
NVSKYAFGNCSKYIGIKSLKLAVGLRNVPSRSSRGLFGAIAGFIEGGWSGLVAGWYGFQH
SNDQGVGMAADRDSTQKAVDKITSKVNNIVDKMNKQYEIIDHEFSEVETRLNMINNKIDD
QIQDIWAYNAELLVLLENQKTLDEHDANVNNLYNKVKRALGTNAVEDGKGCFELYHKCDD
QCMETIRNGTYNRRKYQEESKLERQKIEGVKLESEGTYKILTIYSTVASSLVIAMGFAAF
LFWAMSNGSCRCNICI
>gi|353250470|gb|AEQ73057.1| hemagglutinin, partial [Influenza A virus (A/chicken/Henan/E28/2011(H9N2))]
SLITILLVVTVSNADKICIGYQSTNSTETVDTLTENNVPVTHAKELLHTEHNGMLCATSL
GHPLILDTCTIEGLIYGNPSCDLLLGGREWSYIVERPSAVNGLCYPGNVENLEELRSLFS
SARSYQRIQIFPDTIWNVSYSGTSKACSDSFYRSMRWLTQKNNAYPIQDAQYTNNQEKNI
LFMWGINHPPTDTAQTNLYTRTDTTTSVATEEINRTFKPLIGPRPLVNGLQGRIDYYWSV
LKPGQTLRIRSNGNLIAPWYGHILSGESHGRILKTDLKRGSCTVQCQTEKGGLNTTLPFQ
NVSKYAFGNCSKYIGIKSLKLAVGLRNVPSRSSRGLFGAIAGFIEGGWSGLVAGWYGFQH
SNDQGVGMAADRDSTQKAVDKITSKVNNIVDKMNKQYEIIDHEFSEVETRLNMINNKIDD
QIQDIWAYNAELLVLLENQKTLDEHDANVNNLYNKVKRALGTNAVEDGKGCFELYHKCDD
QCMETIRNGTYNRRKYQEESKLERQKIEGVKLESEGTYKILTIYSTVASSLVIAMGFAAF
LFWAMSNGSCRCNICI
>gi|353250468|gb|AEQ73056.1| hemagglutinin, partial [Influenza A virus (A/chicken/Henan/E26/2011(H9N2))]
SLITILLVVTVSNADKICIGYQSTNSTETVDTLTENNVPVTHAKELLHTEHNGMLCATSL
GHPLILDTCTIEGLIYGNPSCDLLLGGREWSYIVERPSAVNGLCYPGNVENLEELRSLFS
SARSYQRIQIFPDTIWNVSYSGTSKACSDSFYRSMRWLTQKNNAYPIQDAQYTNNQEKNI
LFMWGINHPPTDTAQTNLYTRTDTTTSVATEEINRTFKPLIGPRPLVNGLQGRIDYYWSV
LKPGQTLRIRSNGNLIAPWYGHILSGESHGRILKTDLKRGSCTVQCQTEKGGLNTTLPFQ
NVSKYAFGNCSKYIGIKSLKLAVGLRNVPSRSSRGLFGAIAGFIEGGWSGLVAGWYGFQH
SNDQGVGMAADRDSTQKAVDKITSKVNNIVDKMNKQYEIIDHEFSEVETRLNMINNKIDD
QIQDIWAYNAELLVLLENQKTLDEHDANVNNLYNKVKRALGTNAVEDGKGCFELYHKCDD
QCMETIRNGTYNRRKYQEESKLERQKIEGVKLESEGTYKILTIYSTVASSLVIAMGFAAF
LFWAMSNGSCRCNICI
>gi|353250466|gb|AEQ73055.1| hemagglutinin, partial [Influenza A virus (A/chicken/Henan/E25/2011(H9N2))]
SLITILLVVTVSNADKICIGYQSTNSTETVDTLTENNVPVTHAKELLHTEHNGMLCATSL
GHPLILDTCTIEGLIYGNPSCDLLLGGREWSYIVERPSAVNGLCYPGNVENLEELRSLFS
SARSYQRIQIFPDTIWNVSYSGTSKACSDSFYRSMRWLTQKNNAYPIQDAQYTNNQEKNI
LFMWGINHPPTDTAQTNLYTRTDTTTSVATEEINRTFKPLIGPRPLVNGLQGRIDYYWSV
LKPGQTLRIRSNGNLIAPWYGHILSGESHGRILKTDLKRGSCTVQCQTEKGGLNTTLPFQ
NVSKYAFGNCSKYIGIKSLKLAVGLRNVPSRSSRGLFGAIAGFIEGGWSGLVAGWYGFQH
SNDQGVGMAADRDSTQKAVDKITSKVNNIVDKMNKQYEIIDHEFSEVETRLNMINNKIDD
QIQDIWAYNAELLVLLENQKTLDEHDANVNNLYNKVKRALGTNAVEDGKGCFELYHKCDD
QCMETIRNGTYNRRKYQEESKLERQKIEGVKLESEGTYKILTIYSTVASSLVIAMGFAAF
LFWAMSNGSCRCNICI
>gi|353250464|gb|AEQ73054.1| hemagglutinin, partial [Influenza A virus (A/chicken/Henan/E24/2011(H9N2))]
SLITILLVVTVSNADKICIGYQSTNSTETVDTLTENNVPVTHAKELLHTEHNGMLCATGL
GHPLILDTCTIEGLIYGNPSCDLLLGGREWSYIVERPSAVNGLCYPGNVENLEELRSLFS
SARSYQRIQIFPDTIWNVTYSGTSKACSDSFYRSMRWLTQKNNAYPIQDAQYTNNQEKNI
LFMWGINHPPTDTAQTNLYTRTDTTTSVATEEINRTFKPLIGPRPLVNGLQGRIDYYWSV
LKPGQTLRIRSNGNLIAPWYGHILSGESHGRILKTDLKRGSCTVQCQTEKGGLNTTLPFQ
NVSKYAFGNCSKYIGIKSLKLAVGLRNVPSRSSRGLFGAIAGFIEGGWSGLVAGWYGFQH
SNDQGVGMAADRDSTQKAIDKITSKVNNIVDKMNKQYEIIDHEFSEVETRLNMINNKIDD
QIQDIWAYNAELLVLLENQKTLDEHDANVNNLYNKVKRALGPNAMEDGKGCFELYHKCDN
QCMETIRNGTYNRRKYQEESKLERQKIEGVKLESEGTYKILTIYSTVASSLVIAMGFAAF
LFWAMSNGSCRCNICI
>gi|353250462|gb|AEQ73053.1| hemagglutinin, partial [Influenza A virus (A/chicken/Henan/E21/2011(H9N2))]
SLITILLVVTVSNADKICIGYQSTNSTETVDTLTENNVPVTHAKELLHTEHNGMLCATSL
GHPLILDTCTIEGLIYGNPSCDLLLGGREWSYIVERPSAVNGLCYPGNVENLEELRSLFS
SARSYQRIQIFPDTIWNVSYSGTSKACSDSFYRSMRWLTQKNNAYPIQDAQYTNNQEKNI
LFMWGINHPPTDTAQTNLYTRTDTTTSVATEEINRTFKPLIGPRPLVNGLQGRIDYYWSV
LKPGQTLRIRSNGNLIAPWYGHILSGESHGRILKTDLKRGSCTVQCQTEKGGLNTTLPFQ
NVSKYAFGNCSKYIGIKSLKLAVGLRNVPSRSSRGLFGAIAGFIEGGWSGLVAGWYGFQH
SNDQGVGMAADRDSTQKAVDKITSKVNNIVDKMNKQYEIIDHEFSEVETRLNMINNKIDD
QIQDIWAYNAELLVLLENQKTLDEHDANVNNLYNKVKRALGSNAVEDGKGCFELYHKCDD
QCMETIRNGTYNRRKYQEESKLERQKIEGVKLESEGTYKILTIYSTVASSLVIAMGFAAF
LFWAMSNGSCRCNICI
>gi|353250460|gb|AEQ73052.1| hemagglutinin, partial [Influenza A virus (A/chicken/Henan/E2/2011(H9N2))]
SLITILLVVTVSNADKICIGYQSTNSTETVDTLTENNVPVTHAKELLHTEHNGMLCATGL
GHPLILDTCTIEGLIYGNPSCDLLLGGREWSYIVERPSAVNGLCYPGNVENLEELRSLFS
SARSYQRIQIFPDTIWNVSYSGTSKACSDSFYRSMRWLTQKNNAYPIQDAQYTNNQEKNI
LFMWGINHPPTDTAQTNLYTRTDTTTSVATEEINRTFKPLIGPRPLVNGLQGRIDYYWSV
LKPGQTLRIRSNGNLIAPWYGHILSGESHGRILKTDLKRGSCTVQCQTEKGGLNTTLPFQ
NVSKYAFGNCSKYIGIKSLKLAVGLRNVPSRSSRGLFGAIAGFIEGGWSGLVAGWYGFQH
SNDQGVGMAADRDSTQKAVDKITSKVNNIVDKMNKQYEIIDHEFSEVETRLNMINNKIDD
QIQDIWAYNAELLVLLENQKTLDEHDANVNNLYNKVKRALGSNAVEDGKGCFELYHKCDD
QCMETIRNGTYNRRKYQEESKLERQKIEGVKLESEGTYKILTIYSTVASSLVIAMGFAAF
LFWAMSNGSCRCNICI
>gi|353250458|gb|AEQ73051.1| hemagglutinin, partial [Influenza A virus (A/chicken/Henan/E18/2011(H9N2))]
SLITILLVVTVSNADKICIGYQSTNSTETVDTLTENNVPVTHAKELLHTEHNGMLCATGL
GHPLILDTCTIEGLIYGNPSCDLLLGGREWSYIVERPSAVNGLCYPGNVENLEELRSLFS
SARSYQRIQIFPDTIWNVSYSGTSKACSDSFYRSMRWLTQKNNAYPIQDAQYTNNQEKNI
LFMWGINHPPTDTAQTNLYTRTDTTTSVATEEINRTFKPLIGPRPLVNGLQGRIDYYWSV
LKPGQTLRIRSNGNLIAPWYGHILSGESHGRILKTDLKRGSCTVQCQTEKGGLNTTLPFQ
NVSKYAFGNCSKYIGIKSLKLAVGLRNVPSRSSRGLFGAIAGFIEGGWSGLVAGWYGFQH
SNDQGVGMAADRDSTQKAVDKITSKVNNIVDKMNKQYEIIDHEFSEVETRLNMINNKIDD
QIQDIWAYNAELLVLLENQKTLDEHDANVNNLYNKVKRALGSNAVEDGKGCFELYHKCDD
QCMETIRNGTYNRRKYQEESKLERQKIEGVKLESEGTYKILTIYSTVASSLVIAMGFAAF
LFWAMSNGSCRCNICI
>gi|353250456|gb|AEQ73050.1| hemagglutinin, partial [Influenza A virus (A/chicken/Henan/E16/2011(H9N2))]
SLITILLVVTVSNADKICIGYQSTNSTETVDTLTENNVPVTHAKELLHTEHNGMLCATSL
GHPLILDTCTIEGLIYGNPSCDLLLGGREWSYIVERPSAVNGLCYPGNVENLEELRSLFS
SARSYQRIQIFPDTIWNVSYSGTSKACSDSFYRSMRWLTQKNNAYPIQDAQYTNNQEKNI
LFMWGINHPPTDTAQTNLYTRTDTTTSVATEEINRTFKPLIGPRPLVNGLQGRIDYYWSV
LKPGQTLRIRSNGNLIAPWYGHILSGESHGRILKTDLKRGSCTVQCQTEKGGLNTTLPFQ
NVSKYAFGNCSKYIGIKSLKLAVGLRNVPSRSSRGLFGAIAGFIEGGWSGLVAGWYGFQH
SNDQGVGMAADRDSTQKAVDKITSKVNNIVDKMNKQYEIIDHEFSEVETRLNMINNKIDD
QIQDIWAYNAELLVLLENQKTLDEHDANVNNLYNKVKRALGTNAVEDGKGCFELYHKCDD
QCMETIRNGTYNRRKYQEESKLERQKIEGVKLESEGTYKILTIYSTVASSLVIAMGFAAF
LFWAMSNGSCRCNICI
>gi|353250454|gb|AEQ73049.1| hemagglutinin, partial [Influenza A virus (A/chicken/Henan/E14/2011(H9N2))]
SLITILLVVTVSNADKICIGYQSTNSTETVDTLTENNVPVTHAKELLHTEHNGMLCATSL
GHPLILDTCTIEGLIYGNPSCDLLLGGREWSYIVERPSAVNGLCYPGNVENLEELRSLFS
SARSYQRIQIFPDTIWNVSYSGTSKACSDSFYRSMRWLTQKNNAYPIQDAQYTNNQEKNI
LFMWGINHPPTDTAQTNLYTRTDTTTSVATEEINRTFKPLIGPRPLVNGLQGRIDYYWSV
LKPGQTLRIRSNGNLIAPWYGHILSGESHGRILKTDLKRGSCTVQCQTEKGGLNTTLPFQ
NVSKYAFGNCSKYIGIKSLKLAVGLRNVPSRSSRGLFGAIAGFIEGGWSGLVAGWYGFQH
SNDQGVGMAADRDSTQKAVDKITSKVNNIVDKMNKQYEIIDHEFSEVETRLNMINNKIDD
QIQDIWAYNAELLVLLENQKTLDEHDANVNNLYNKVKRALGTNAVEDGKGCFELYHKCDD
QCMETIRNGTYNRRKYQEESKLERQKIEGVKLESEGTYKILTIYSTVASSLVIAMGFAAF
LFWAMSNGSCRCNICI
>gi|353250452|gb|AEQ73048.1| hemagglutinin, partial [Influenza A virus (A/chicken/Henan/E12/2011(H9N2))]
SLITILLVVTVSNADKICIGYQSTNSTETVDTLTENNVPVTHAKELLHTEHNGMLCATSL
GHPLILDTCTIEGLIYGNPSCDLLLGGREWSYIVERPSAVNGLCYPGNVENLEELRSLFS
SARSYQRIQIFPDTIWNVSYSGTSKACSDSFYRSMRWLTQKNNAYPIQDAQYTNNQEKNI
LFMWGINHPPTDTAQTNLYTRTDTTTSVATEEINRTFKPLIGPRPLVNGLQGRIDYYWSV
LKPGQTLRIRSNGNLIAPWYGHILSGESHGRILKTDLKRGSCTVQCQTEKGGLNTTLPFQ
NVSKYAFGNCSKYIGIKSLKLAVGLRNVPSRSSRGLFGAIAGFIEGGWSGLVAGWYGFQH
SNDQGVGMAADRDSTQKAVDKITSKVNNIVDKMNKQYEIIDHEFSEVETRLNMINNKIDD
QIQDIWAYNAELLVLLENQKTLDEHDANVNNLYNKVKRALGTNAVEDGKGCFELYHKCDD
QCMETIRNGTYNRRKYQEESKLERQKIEGVKLESEGTYKILTIYSTVASSLVIAMGFAAF
LFWAMSNGSCRCNICI
>gi|353250450|gb|AEQ73047.1| hemagglutinin, partial [Influenza A virus (A/chicken/Henan/E11/2011(H9N2))]
SLITILLVVTVSNADKICIGYQSTNSTETVDTLTENNVPVTHAKELLHTEHNGMLCATSL
GHPLILDTCTIEGLIYGNPSCDLLLGGREWSYIVERPSAVNGLCYPGNVENLEELRSLFS
SARSYQRIQIFPDTIWNVSYSGTSKACSDSFYRSMRWLTQKNNAYPIQDAQYTNNQEKNI
LFMWGINHPPTDTAQTNLYTRTDTTTSVATEEINRTFKPLIGPRPLVNGLQGRIDYYWSV
LKPGQTLRIRSNGNLIAPWYGHILSGESHGRILKTDLKRGSCTVQCQTEKGGLNTTLPFQ
NVSKYAFGNCSKYIGIKSLKLAVGLRNVPSRSSRGLFGAIAGFIEGGWSGLVAGWYGFQH
SNDQGVGMAADRDSTQKAVDKITSKVNNIVDKMNKQYEIIDHEFSEVETRLNMINNKIDD
QIQDIWAYNAELLVLLENQKTLDEHDANVNNLYNKVKRALGTNAVEDGKGCFELYHKCDD
QCMETIRNGTYNRRKYQEESKLERQKIEGVKLESEGTYKILTIYSTVASSLVIAMGFAAF
LFWAMSNGSCRCNICI
>gi|353250448|gb|AEQ73046.1| hemagglutinin, partial [Influenza A virus (A/chicken/Henan/E10/2011(H9N2))]
SLITILLVVTVSNADKICIGYQSTNSTETVDTLTENNVPVTHAKELLHTEHNGMLCATSL
GHPLILDTCTIEGLIYGNPSCDLLLGGREWSYIVERPSAVNGLCYPGNVENLEELRSLFS
SARSYQRIQIFPDTIWNVSYSGTSKACSDSFYRSMRWLTQKNNAYPIQDAQYTNNQEKNI
LFMWGINHPPTDTAQTNLYTRTDTTTSVATEEINRTFKPLIGPRPLVNGLQGRIDYYWSV
LKPGQTLRIRSNGNLIAPWYGHILSGESHGRILKTDLKRGSCTVQCQTEKGGLNTTLPFQ
NVSKYAFGNCSKYIGIKSLKLAVGLRNVPSRSSRGLFGAIAGFIEGGWSGLVAGWYGFQH
SNDQGVGMAADRDSTQKAVDKITSKVNNIVDKMNKQYEIIDHEFSEVETRLNMINNKIDD
QIQDIWAYNAELLVLLENQKTLDEHDANVNNLYNKVKRALGTNAVEDGKGCFELYHKCDD
QCMETIRNGTYNRRKYQEESKLERQKIEGVKLESEGTYKILTIYSTVASSLVIAMGFAAF
LFWAMSNGSCRCNICI
>gi|353250446|gb|AEQ73045.1| hemagglutinin, partial [Influenza A virus (A/chicken/Henan/E1/2011(H9N2))]
SLITILLVVTVSNADKICIGYQSTNSTETVDTLTENNVPVTHAKELLHTEHNGMLCATSL
GHPLILDTCTIEGLIYGNPSCDLLLGGREWSYIVERPSAVNGLCYPGNVENLEELRSLFS
SARSYQRIQIFPDTIWNVSYSGTSKACSDSFYRSMRWLTQKNNAYPIQDAQYTNNQEKNI
LFMWGINHPPTDTAQTNLYTRTDTTTSVATEEINRTFKPLIGPRPLVNGLQGRIDYYWSV
LKPGQTLRIRSNGNLIAPWYGHILSGESHGRILKTDLKRGSCTVQCQTEKGGLNTTLPFQ
NVSKYAFGNCSKYIGIKSLKLAVGLRNVPSRSSRGLFGAIAGFIEGGWSGLVAGWYGFQH
SNDQGVGMAADRDSTQKAVDKITSKVNNIVDKMNKQYEIIDHEFSEVETRLNMINNKIDD
QIQDIWAYNAELLVLLENQKTLDEHDANVNNLYNKVKRALGTNAVEDGKGCFELYHKCDD
QCMETIRNGTYNRRKYQEESKLERQKIEGVKLESEGTYKILTIYSTVASSLVIAMGFAAF
LFWAMSNGSCRCNICI
>gi|353250444|gb|AEQ73044.1| hemagglutinin, partial [Influenza A virus (A/chicken/Henan/D24/2011(H9N2))]
SLITILLVVTVSNADKICIGYQSTNSTETVDTLTENNVPVTHAKELLHTEHNGMLCATGL
GHPLILDTCTIEGLIYGNPSCDLLLGGREWSYIVERPSAVNGLCYPGNVENLEELRSLFS
SASSYQRIQIFPDTIWNVTYSGTSKACSDSFYRSMRWLTQKNNAYPIQDAQYTNNQEKNI
LFMWGINHPPTDTAQTNLYTRTDTTTSVATEEINRTFKPLIGPRPLVNGLQGRIDYYWSV
LKPGQTLRIRSNGNLIAPWYGHILSGESHGRILKTDLKRGSCTVQCQTEKGGLNTTLPFQ
NVSKYAFGNCSKYIGIKSLKLAVGLRNVPSRSSRGLFGAIAGFIEGGWSGLVAGWYGFQH
SNDQGVGMAADRDSTQKAIDKITSKVNNIVDKMNKQYEIIDHEFSEVEARLNMINNKIDD
QIQDIWAYNAELLVLLENQKTLDEHDANVNNLYNKVKRALGSNAMEDGKGCFELYHKCDN
QCMETIRNGTYNRRKYQEESKLERQKIEGVKLESEGTYKILTIYSTVASSLVIAMGFAAF
LFWAMSNGSCRCNICI
>gi|353250442|gb|AEQ73043.1| hemagglutinin, partial [Influenza A virus (A/chicken/Henan/D21/2011(H9N2))]
SLITILLVVTVSNADKICIGYQSTNSTETVDTLTENNVPVTHAKELLHTEHNGMLCATGL
GHPLILDTCTIEGLIYGNPSCDLLLGGREWSYIVERPSAVNGLCYPGNVENLEELRSLFS
SASSYQRIQIFPDTIWNVTYSGTSKACSDSFYRSMRWLTQKNNAYPIQDAQYTNNQEKNI
LFMWGINHPPTDTAQTNLYTRTDTTTSVATEEINRTFKPLIGPRPLVNGLQGRIDYYWSV
LKPGQTLRIRSNGNLIAPWYGHILSGESHGRILKTDLKRGSCTVQCQTEKGGLNTTLPFQ
NVSKYAFGNCSKYIGIKSLKLAVGLRNVPSRSSRGLFGAIAGFIEGGWSGLVAGWYGFQH
SNDQGVGMAADRDSTQKAIDKITSKVNNIVDKMNKQYEIIDHEFSEVEARLNMINNKIDD
QIQDIWAYNAELLVLLENQKTLDEHDANVNNLYNKVKRALGSNAMEDGKGCFELYHKCDN
QCMETIRNGTYNRRKYQEESKLERQKIEGVKLESEGTYKILTIYSTVASSLVIAMGFAAF
LFWAMSNGSCRCNICI
>gi|353250440|gb|AEQ73042.1| hemagglutinin, partial [Influenza A virus (A/chicken/Henan/B7/2011(H9N2))]
SLITILLVVTVSNADKICIGYQSTNSTETVDTLTENNVPVTHAKELLHTEHNGMLCATSL
GHPLILDTCTIEGLIYGNPSCDLLLGGREWSYIVERPSAVNGLCYPGNVENLEELRSLFS
SARSYQRIQIFPDTIWNVSYSGTSKACSDSFYRSMRWLTQKNNAYPIQDAQYTNNQEKNI
LFMWGINHPPTDTAQTNLYTRTDTTTSVATEEINRTFKPLIGPRPLVNGLQGRIDYYWSV
LKPGQTLRIRSNGNLIAPWYGHILSGESHGRILKTDLKRGSCTVQCQTEKGGLNTTLPFQ
NVSKYAFGNCSKYIGIKSLKLAVGLRNVPSRSSRGLFGAIAGFIEGGWSGLVAGWYGFQH
SNDQGVGMAADRDSTQKAIDKITSKVNNIVDKMNKQYEIIDHEFSEVETRLNMINNKIDD
QIQDIWAYNAELLVLLENQKTLDEHDANVNNLYNKVKRALGTNAVEDGKGCFELYHKCDD
QCMETIRNGTYNRRKYQEESKLERQKIEGVKLESEGTYKILTIYSTVASSLVIAMGFAAF
LFWAMSNGSCRCNICI
>gi|353250438|gb|AEQ73041.1| hemagglutinin, partial [Influenza A virus (A/chicken/Henan/B6/2011(H9N2))]
SLITILLVVTVSNADKICIGYQSTNSTETVDTLTENNVPVTHAKELLHTEHNGMLCATGL
GHPLILDTCTIEGLIYGNPSCDLLLGGREWSYIVERPSAVNGLCYPGNVENLEELRSLFS
SASSYQRIQIFPDTIWNVTYSGTSKACSDSFYRSMRWLTQKNNAYPIQDAQYTNNQEKNI
LFMWGINHPPTDTAQTNLYTRTDTTTSVATEEINRTFKPLIGPRPLVNGLQGRIDYYWSV
LKPGQTLRIRSNGNLIAPWYGHILSGESHGRILKTDLKRGSCTVQCQTEKGGLNTTLPFQ
NVSKYAFGNCSKYIGIKSLKLAVGLRNVPSRSSRGLFGAIAGFIEGGWSGLVAGWYGFQH
SNDQGVGMAADRDSTQKAIDKITSKVNNIVDKMNKQYEIIDHEFSEVEARLNMINNKIDD
QIQDIWAYNAELLVLLENQKTLDEHDANVNNLYNKVKRALGSNAMEDGKGCFELYHKCDN
QCMETIRNGTYNRRKYQEESKLERQKIEGVKLESEGTYKILTIYSTVASSLVIAMGFAAF
LFWAMSNGSCRCNICI
>gi|353250436|gb|AEQ73040.1| hemagglutinin, partial [Influenza A virus (A/chicken/Henan/B19/2011(H9N2))]
SLITILLVVTVSNADKICIGYQSTNSTETVDTLTENNVPVTHAKELLHTEHNGMLCATSL
GHPLILDTCTIEGLIYGNPSCDLLLGGREWSYIVERPSAVNGLCYPGNVENLEELRSLFS
SARSYQRIQIFPDTIWNVSYSGTSKACSDSFYRSMRWLTQKNNAYPIQDAQYTNNQEKNI
LFMWGINHPPTDTAQTNLYTRTDTTTSVATEEINRTFKPLIGPRPLVNGLQGRIDYYWSV
LKPGQTLRIRSNGNLIAPWYGHILSGESHGRILKTDLKRGSCTVQCQTEKGGLNTTLPFQ
NVSKYAFGNCSKYIGIKSLKLAVGLRNVPSRSSRGLFGAIAGFIEGGWSGLVAGWYGFQH
SNDQGVGMAADRDSTQKAIDKITSKVNNIVDKMNKQYEIIDHEFSEVETRLNMINNKIDD
QIQDIWAYNAELLVLLENQKTLDEHDANVNNLYNKVKRALGTNAVEDGKGCFELYHKCDD
QCMETIRNGTYNRRKYQEESKLERQKIEGVKLESEGTYKILTIYSTVASSLVIAMGFAAF
LFWAMSNGSCRCNICI
>gi|353250434|gb|AEQ73039.1| hemagglutinin, partial [Influenza A virus (A/chicken/Henan/B16/2011(H9N2))]
SLITILLVVTVSNADKICIGYQSTNSTETVDTLTENNVPVTHAKELLHTEHNGMLCATSL
GHPLILDTCTIEGLIYGNPSCDLLLGGREWSYIVERPSAVNGLCYPGNVENLEELRSLFS
SARSYQRIQIFPDTIWNVSYSGTSKACSDSFYRSMRWLTQKNNAYPIQDAQYTNNQEKNI
LFMWGINHPPTDTAQTNLYTRTDTTTSVATEEINRTFKPLIGPRPLVNGLQGRIDYYWSV
LKPGQTLRIRSNGNLIAPWYGHILSGESHGRILKTDLKRGSCTVQCQTEKGGLNTTLPFQ
NVSKYAFGNCSKYIGIKSLKLAVGLRNVPSRSSRGLFGAIAGFIEGGWSGLVAGWYGFQH
SNDQGVGMAADRDSTQKAIDKITSKVNNIVDKMNKQYEIIDHEFSEVETRLNMINNKIDD
QIQDIWAYNAELLVLLENQKTLDEHDANVNNLYNKVKRALGTNAVEDGKGCFELYHKCDD
QCMETIRNGTYNRRKYQEESKLERQKIEGVKLESEGTYKILTIYSTVASSLVIAMGFAAF
LFWAMSNGSCRCNICI
>gi|341612546|gb|AEK85773.1| hemagglutinin [Influenza A virus (A/chicken/Henan/N12/2009(H9N2))]
MEALSLITILLVVTVSNADKICIGYQSTNSTETVDTLTENNVPVTHAKELLHTEHNGMLC
ATNLGRPLILDTCTIEGLIYGNPSCDLLLGGREWSYIVERPLAVNGMCYPGNVENLEELR
SLFSSASSYQRIQIFPDTIWNVSYNGTSKACSDSFYRSMRWLTQKNNAYPIQDAQYTNNR
GKSILFMWGINHPPTDTVQTNLYTRTDTTTSVATEDINRTFKPLIGPRPLVNGQQGRIDY
YWSVLKPGQTLRVRSNGNLIAPWYGHVLSGESHGRILKTDLKSGNCVVQCQTERGGLNTT
LPFHNVSKYAFGNCPKYVGVKSLKLAVGLRNVPARLSRGLFGAIAGFIEGGWSRLVAGWY
GFQHSNDQGVGMAADRESTQKAIDKITSKVNNIVDKMNKQYEIIDHEFSEVEARLNMINN
KIDDQIQDIWAYNAELLVLLENQKTLDEHDANVNNLYNKVKRALGSNAMEDGKGCFELYH
KCDDQCMETIRNGTYNRRKYKEESRLERQKIEGVKLESEGTYKILTIYSTVASSLVVAMG
FAAFLFWAMSNGSCRCNICI
>gi|341612542|gb|AEK85771.1| hemagglutinin [Influenza A virus (A/chicken/Henan/N3/2002(H9N2))]
MEVVSLITILLVVMVSNSDKICIGYQSTNSTETVDTLTENNVPVTHAKELLHTEHNGMLC
ATNLGRPLILDACTIEGLIYGNPSCDLLLGGREWSYIVERPSAVNGMCYPGNVENLEELT
SLFSSASSYQIIQIFPDTIWNVSYNGTSKACSDSFYRSMRWLTQNNNAYPIQDAQYTNNR
GKSILFMWGINHPPTDTVQTNLYTWTDTTTSVVTEDINRTFEPLIGPRPLVNGQQVRIDY
YWSVLKPGQTLRVRSNGNLIAPWYGHVLSGESHGRILKTDLKSGNCVVQCQTERGGLNTT
LPFHNVSKYAFGNCPKYVGVKSLKLAVGLRNVPARLSRGLFGAIAGFIEGGWSGLVAGWY
GFQHSNDQGVGMAADRESTQKAIDKITSKVNNIVDKMNKQYEIIDHEFSEVEARLNMINN
KIDDQIQDIWAYNAELLVLLENQKTLDEHDANVNNLYNKVKRALGSNAMEDGKGCFELYH
KCDDQCMETIRNGTYNRRKYKEESRLERQKIEGVKLESEGTYKILTIYSTVASSLVVAMG
FAAFLFWAMSNGSCRCNICI
>gi|341612540|gb|AEK85770.1| hemagglutinin [Influenza A virus (A/chicken/Henan/A3/1998(H9N2))]
MEVVSLITILLVVTVSNADKICIGYQSTNSTETVDTLTENNVPVTHAKELLHTEHNGMLC
ATNLGHPLILDTCTIEGLIYGNPSCNLLLGGREWSYIVERPSAVNGLCYPGNVENLEELR
SLFSSASSYQRIQIFPDTIWNVSYNGTSKACSDSFYRSMRWLTQKNNAYPIQDAQYTNNR
GKNILFMWGINHPPTDTVQTNLYTRTDTTTSVATEDINRTFKPLIGPRPLVNGQQGRIDY
YWSVLKPGQTLRVRSNGNLIAPWYGHILSGESHGRILKTDLNSGNCVVQCQTERGGLNTT
LPFHNVSKYAFGNCPKYVGVKSLKLAVGLRNVPARSSRGLFGAIAGFIEGGWSGLVAGWY
GFQHSNDQGVGMAADRDSTQKAIDKITSKVNNIVDKMNKQYEIIDHEFSEVETRLNMIND
KIDDQIQDIWAYNAELLVLLENQKTLDEHDANVNNLYNKVKRTLGSNAVEDGKGCFELYH
KCDDQCMETIRNGTYNRRKYKEESRLERQKIEGVKLESEGTYKILTIYSTVASSLVIAMG
FAAFLFWAMSNGSCRCNICI
>gi|117582677|gb|ABK41621.1| hemagglutinin [Influenza A virus (A/chicken/Henan/nd/1998(H9N2))]
VSNADKICIGYQSTNSTETVDTLTENNVPVTHAKELLHTEHNGMLCATNLGHPLILNTCT
IEGLIYGNPSCDQLLGGGKWSYIVERPSAVNGMCYPGNVENLEGLRSLFSSASSYQRIQI
FPDTIWNVSYNGTSKACSDSFYRSMRWLTQKNNAYPIQDAQYTNNRGKSILFMWGINHPP
TDTGQTNLYTRTDTTTSVTTEDITRTFKPMIGPRPLVNGQQGRIDYYWSVLKPGQTLRIR
SNGNLIAPWYGHILSGESHGRILKTDLNSGNCVVQCQTERGGLNTTLPFHNVSKYAFGNC
PKYVGVKSLKLAVGLRNVPARSSRGLFGAIAGFIEGGWSGLVAGWYGFQHSNDQGVGMAA
DRESTQRAIDKITSKVNNIVDKMNKPYEIIDHEFSEVETRLNMINNKIDDQIQDIWAYNA
ELLVLLGNQKTLDEHDANVNNLYNKVKRALGSNAMEDGKGCFELYHKCDDQCMETIRNGT
YNRRKYKEEAKLERQKIEGVKLESEGTYKILTIYSTVASSLVIAMGFAAFLF
>gi|115382743|gb|ABI96694.1| hemagglutinin [Influenza A virus (A/chicken/Henan/ni/2001(H9N2))]
TVSNADKICIGYQSTNSTETVDTLTENNVPVTHAKELLHTEHNGMLCATNLGHPLILNTC
TIEGLIYGNPSCDQLLGGGKWSYIVERPSAVNGMCYPGNVENLEELRSLFSSASSYQRIQ
IFPDTIWNVSYSGTSKACSDSFYRSMRWLTQKNNAYPIQDAQYTNNRGKSILFMWGINHP
PTDTAQTNLYTRTDTTTSVTTEDITRTFKPMIGPRPLVNGQQGRIDYYWSVLKPGQTLRI
RSNGNLIAPWYGHILSGESHGRILKTDLNSGNCVVQCQTERGGLNTTLPFHNVSKYAFGN
CPKYVGVKSLKLAVGLRNVPARSSRGLFGAIAGFIEGGWSGLVAGWYGFQHSNDQGVGMA
ADRESTQRAIDKITSKVNNIVDKMNKQYEIIDHEFSEVETRLNMINNKIDDQIQDIWAYN
AELLVLLENQKTLDEHDANVNNLYNKVKRALGSNAMEDGKGCFELYHKCDDQCMETIRNG
TYNRRKYKEEAKLERQKIEGVKLESEGTYKILTIYSTVASSLVIAMGFAAFLFWAMSNGS
CRCNICI
