# Supplementary material for: A global phylogenetic analysis in order to determine the host species and geography dependent features present in the evolution of avian H9N2 influenza hemagglutinin
Source: PeerJ. 2014 Oct 30;2:e655. doi: 10.7717/peerj.655 (PMC4217197; doi:10.7717/peerj.655)
Supplement: Supplemental Information 5 — There are two directories one for the protein sequences and a second for the nucleotide sequences. There are also two MEGA files that include the nucleotide alignment (.mas file) and the phylogenetic trees (.mts file). [file peerj-02-655-s005.zip › Raw Protein Data/Hong_Kong.fasta]

>gi|31339426|gb|AAP49045.1| hemagglutinin [Influenza A virus (A/Duck/Hong Kong/366/78(H9N2))]
IALIAILLVVTASNADKICIGYQSTNSTETVDTLIETNVPVTHAKELLHTGHNGMLCATN
LGHPLILDTCTIEGLVYGNPSCDLLLGGKEWSYIVERSSAVNGMCYPGNVEKLEELRSFF
SSANSYQRIQIFPDTIWNVTYSGTSKACSNSFYRSMRWLTHKSNSYPVQDAQYTNNEGKN
ILFMWGIHHPPTDAEQTNLYKKTGTTTSVTTEDINRTFKPVIGPRPLVNGQQGRIDYYWS
VLKPGQTLRVRSNGNLIAPW
>gi|31339424|gb|AAP49044.1| hemagglutinin [Influenza A virus (A/Duck/Hong Kong/610/79(H9N2))]
VTTSNADKICIGYQSTNSTETVDTLIENNVPVTHTKELLHTEHNGMLCATNLGHPLILDT
CTIEGLVYGNPSCDLLLGGKEWSYIVERSSAVNGMCYPGNVENLEELRSFFSSANSYRRI
QIFPDTIWNVTYTGTSRACSNSFYRSMRWLTHKSNSYPVQDAQYTNNEGKNIIFMWGIHH
PPTDTEQTSLYKKADTTTSVTTEDINRTFKPVIGPRPLVNGQQGRIDYYWSVLKPGQTLR
VRSNGNLIAPWYGHILSGESHGRILKTDLNSGNCVVQCQTEKGGLNTTLPFHNVSKYAFG
NCPKYVGVKSLKLAVGPRNVPAVSNRGLFGAIAGFIEGGWPGLVAGWYGFQHSNDQGVGM
AADRESTQEAVDKITSKVNNIIDKMNKQYEIIDHEFSEIEARLNMINNKIDDQIQDIWAY
NAELLVLLENQKTLDEHDANVNNLYNKVKRALGSNAMEDGNGCFELYH
>gi|31339422|gb|AAP49043.1| hemagglutinin [Influenza A virus (A/Duck/Hong Kong/86/76(H9N2))]
VTASNADKICIGYQSTNSTETVDTLIENNVPVTHTKELLHTEHNGMLCATNLGHPLILDT
CTIEGLVYGNPSCDLLLGGKEWSYIVERSSAVNGICYPGNVENLEELRSFFSSANSYQRI
QIFSDTIWNVTYSGTSRACSNSFYRSMRWLTHKGNSYPVQDAQYTNNKGKNILFMWGIHH
PPTDTEQTNLYKKADTTTSVTTEDINRTFKPVIGPRPLVNGQQGRIDYYWSVLKPGQTLR
VRSNGNLIAPWYGHILSGESHGRILKTDLNSGNCVVQCQTEKGGLNTTLPFHNVSKYAFG
NCPKYVGVKSLKLAVGLRNVPAASGRGLFGAIAGFIEGGWPGLVAGWYGFQHSNDQGVGM
AADRESTQRAVDKITSKVNNIIDKMSKQYEIIDHEFSEIEARLNMINNKIDDQIQDIWAY
NAELLVLLENQKTLDEHDANVNNLYNKVKRALGSNAIEDGNGCFELYHKCDDQCMETIRN
GTYDRQKYQEGSKL
>gi|31339420|gb|AAP49042.1| hemagglutinin [Influenza A virus (A/Duck/Hong Kong/552/79(H9N2))]
IENNVPVTHTKELLHTEHNGMLCATNLGHPLILDTCTIEGLVYGNPSCDLLLGGKEWSYI
VERSSAVNGMCYPGNVENLKELRSFFSSANSYRRIQIFPDTIWNVTYTGTSRACSNSFYR
SMRWLTHKSNSYPVQDAQYTNNEGKNIIFMWGIHHPPTDTEQTSLYKKADTTTSVTTEDI
NRTFNPMIGPRPVVNGQQGRIDYYWSVLKPGQTLRVRSNGNLIAPWYGHILSGESHGRIL
KTDLNSGNCVVQCQTEKGGLNTTLPFHNVSKYAFGNCPKYVGVKSLKLAVGLRNVPAVSN
RGLFGAIAGFIEGGWPGLVAGWYGFQHSNDQGVGMAADRESTQEAVDKITSKVNNIIDKM
NKQYEIIDHEFSEIEARLNMINNKIDDQIQDIWAYNAELLVLLENQKTLDEHDANVNNLY
KKVKRALGSNAMEDGNGCFELYHKCDDQCMETIRNGTYDRQKYQEESKLERQKIEGVKLE
SEGTYKILTIYSTVA
>gi|31339418|gb|AAP49041.1| hemagglutinin [Influenza A virus (A/Duck/Hong Kong/289/78(H9N2))]
IENNVPVTHTKELLHTEHNGMLCATNLGHPLILDTCTIEGLVYGNPSCDLLLGGKEWSYI
VERSSAVNGMCYPGNVENLEELRSFFSSANSYRRIQIFPDTIWNVTYTGTSRACSNSFYR
SMRWLTHKSNSYPVQDAQYTNNEGKNILFMWGIHHPPTDTEQTSLYKKADTTTSVTTEDI
NRTFKPVIGPRPLVNGQQGRIDYYWSVLKPGQTLRVRSNGNLIAPWYGHILSGESHGRIL
KTDLNSGNCVVQCQTEKGGLNTTLPFHNVSKYAFGNCPKYVGVKSLKLAVGLRNVPAASN
RGLFGAIAGFIEGGWPGLVAGWYGFQHSNDQGVGMAADRESTQEAVDKITSKVNNIIDKM
NKQYEIIDHEFSEIEARINMINNKIDDQIQDIWAYNAELLVLLENQKTLDEHDANVNNLY
NKVKRALGSNAMEDGNGCFELYHKCDDQCMETIRNGTYDRQKYQEESKLERQKIEGVKLE
SEGTYKILTIYSTVA
>gi|32140164|ref|NP_859037.1| Hemagglutinin [Influenza A virus (A/Hong Kong/1073/99(H9N2))]
METISLITILLVVTASNADKICIGHQSTNSTETVDTLTETNVPVTHAKELLHTEHNGMLC
ATSLGHPLILDTCTIEGLVYGNPSCDLLLGGREWSYIVERSSAVNGTCYPGNVENLEELR
TLFSSASSYQRIQIFPDTTWNVTYTGTSRACSGSFYRSMRWLTQKSGFYPVQDAQYTNNR
GKSILFVWGIHHPPTYTEQTNLYIRNDTTTSVTTEDLNRTFKPVIGPRPLVNGLQGRIDY
YWSVLKPGQTLRVRSNGNLIAPWYGHVLSGGSHGRILKTDLKGGNCVVQCQTEKGGLNST
LPFHNISKYAFGTCPKYVRVNSLKLAVGLRNVPARSSRGLFGAIAGFIEGGWPGLVAGWY
GFQHSNDQGVGMAADRDSTQKAIDKITSKVNNIVDKMNKQYEIIDHEFSEVETRLNMINN
KIDDQIQDVWAYNAELLVLLENQKTLDEHDANVNNLYNKVKRALGSNAMEDGKGCFELYH
KCDDQCMETIRNGTYNRRKYREESRLERQKIEGVKLESEGTYKILTIYSTVASSLVLAMG
FAAFLFWAMSNGSCRCNICI
>gi|81174816|gb|ABB58955.1| hemagglutinin, partial [Influenza A virus (A/guineafowl/HongKong/NT101/2003(H9N2))]
VSLITILLIVTVSNADKICIGYQSTNSTETVDTLTENNVPVTHAKELLHTEHNGMLCATN
LGRPLILDTCTMEGLIYGNPSCDLLLGGREWSYIVERPSAVNGLCYPGNVENLEELRSLF
SSASSYQRIQIFPDTIWNVSYSGTSKACSDSFYRSMRWLTQKNNAYPVQDAQYTNNRGRN
ILFMWGINHPPTDTAQTNLYTRTDTTTSVATEDINRTFKPLIGPRPLVNGLQGRIDYYWA
VLKPGQTLRVRSNGNLIAPWYGHILSGESHGRILKTDLNSGNCVVQCQTERGGLNTTLPF
HNVSKYAFGNCPKYVGVKSLKLAVGLRNVPARSSRGLFGAIAGFIEGGWSGLVAGWYGFQ
HSNDQGTGMAADRDSTQKAIDKITSKVNNIVDKMNKQYEIIDHEFSEVETRLNMINNKID
DQIQDIWAYNAELLVLLENQKTLDEHDANVNNLYNKVKRALGSNAVEDGKGCFELYHKCD
DQCMETIRNGTYNRRKYKEESRLERQKIEGVKLESEGTYKILTIYSTVASSL
>gi|81174804|gb|ABB58949.1| hemagglutinin, partial [Influenza A virus (A/chicken/HongKong/WF126/2003(H9N2))]
VSLITILLVVTLSNADKICIGYQSTNSTETVDTLTENNVPVTHAKELLHTEHNGMLCATN
LGHPLILDICTIEGLIYGNPSCDLLLGGREWSYIVERPSAVNGLCYPGNVENLEELRSLF
SSASSYQRIQIFPDTIWNVSYSGTSKACSDSFYRSMRWLTQKNNAYPVQDAQYTNNRGKN
ILFMWGINHPPTDTAQTNLYTRTDTTTSVATEDINRTFKPLIGPRPLVNGLQGRIDYYWA
VLKPGQTLRVRSNGNLIAPWYGHILSGESHGRILKTDLNSGNCVVQCQTERGGLNTTLPF
HNVSKYAFGNCPKYVGIRSLKLAVGLRNVPARSSRGLFGAIAGFIEGGWSGLVAGWYGFQ
HSNDQGTGMAADRDSTQKAIDKITSKVNNIVDKMNKQYEIIDHEFSEVETRLNMINNKID
DQIQDIWAYNAELLVLLENQKTLDEHDANVNNLYNKVKRALGSNAVEDGKGCFELYHKCD
DQCMETIRNGTYNRRKYKEESRLESQKIEGVKLESEGTYKILTIYSTVASSL
>gi|81174802|gb|ABB58948.1| hemagglutinin, partial [Influenza A virus (A/chicken/HongKong/NT142/03(H9N2))]
TSLITILLVATVSNADKICIGYQSTNSTETVDTLTENNVPVTHAKELLHTEHNGMLCATN
LGHPLILDTCTIEGLIYGNPSCDLLLGGREWSYIVERPSAVNGLCYPGNVENLEELRSLF
SSARSYQRIQIFPDTIWNVSYSGTSKACSDSFYRSMRWLTQKNNAYPVQDAQYTNTRGKN
ILFMWGINHPPTDTVQTNLYTRTDTTTSVATEDINRTFKPLIGPRPLVNGLQGRIDYYWA
VLKPGQTLRVRSNGNLIAPWYGHILSGESHGRILKTDLNSGNCVVQCQTERGGLNTTLPF
HNVSKYAFGNCPKYVGVKSLKLAIGLRNLPARSSRGLFGAIAGFIEGGWSGLVAGWYGFQ
HSNDQGTGMAADRDSTQKAIDKITSKVNNIVDKMNKQYEIIDHEFSEVETRLNMINNKID
DQIQDIWAYNAELLVLLENQKTLDEHDANVNNLYNKVKRALGSNAVEDGKGCFELYHKCD
DQCMETIRNGTYNRRKYKEESRLESGPRPGVKLESEGTYKILTIYSTVASSL
>gi|51859767|gb|AAU11158.1| hemagglutinin [Influenza A virus (A/chicken/HongKong/WF126/2003(H9N2))]
MEVVSLITILLVVTLSNADKICIGYQSTNSTETVDTLTENNVPVTHAKELLHTEHNGMLC
ATNLGHPLILDICTIEGLIYGNPSCDLLLGGREWSYIVERPSAVNGLCYPGNVENLEELR
SLFSSASSYQRIQIFPDTIWNVSYSGTSKACSDSFYRSMRWLTQKNNAYPVQDAQYTNNR
GKNILFMWGINHPPTDTAQTNLYTRTDTTTSVATEDINRTFKPLIGPRPLVNGLQGRIDY
YWAVLKPGQTLRVRSNGNLIAPWYGHILSGESHGRILKTDLNSGNCVVQCQTERGGLNTT
LPFHNVSKYAFGNCPKYVGIRSLKLAVGLRNVPARSSRGLFGAIAGFIEGGWSGLVAGWY
GFQHSNDQGTGMAADRDSTQKAIDKITSKVNNIVDKMNKQYEIIDHEFSEVETRLNMINN
KIDDQIQDIWAYNAELLVLLENQKTLDEHDANVNNLYNKVKRALGSNAVEDGKGCFELYH
KCDDQCMETIRNGTYNRRKYKEESRLERQKIEGVKLESEGTYKILTIYSTVASSLVIAMG
FAAFLFWAMSNGSCRCNICI
>gi|51859757|gb|AAU11153.1| hemagglutinin [Influenza A virus (A/guineafowl/HongKong/NT101/2003(H9N2))]
MEVVSLITILLVVTLSNADKICIGYQSTNSTETVDTLTENNVPVTHAKELLHTEHNGMLC
ATNLGRPLILDTCTIEGLIYGNPSCDLLLGGREWSYIVERPSAVNGLCYPGNVENLEELR
SLFSSASSYQRIQIFPDTIWNVSYSGTSKACSDSFYRSMRWLTQKNNAYPVQDAQYTNNR
GRNILFMWGINHPPTDTAQTNLYTRTDTTTSVATEDINRTFKPLIGPRPLVNGLQGRIDY
YWAVLKPGQTLRVRSNGNLIAPWYGHILSGESHGRILKTDLNSGNCVVQCQTERGGLNTT
LPFHNVSKYAFGNCPKYVGVKSLKLAVGLRNVPARSSRGLFGAIAGFIEGGWSGLVAGWY
GFQHSNDQGTGMAADRDSTQKAIDKITSKVNNIVDKMNKQYEIIDHEFSEVETRLNMINN
KIDDQIQDIWAYNAELLVLLENQKTLDEHDANVNNLYNKVKRALGSNAVEDGKGCFELYH
KCDDQCMETIRNGTYNRRKYKEESRLERQKIEGVKLESEGTYKILTIYSTVASSLVIAMG
FAAFLFWAMSNGSCRCNICI
>gi|347326463|gb|AEO79970.1| hemagglutinin [Influenza A virus (A/environment/Hong Kong/1226/1999(H9N2))]
MEVVSLITILLVVTIGNADKICIGYQSTNSTETVDTLTENNVPVTHAKELLHTEHNGMLC
ATNLGHPLILDTCTIEGLIYGNPSCDPLLGGREWSYIVERPSAVNGMCYPGNVENLEELR
SLFSSASSYQRIQIFPDTIWNVSYSGTSKACSDSFYRSMRWLTQKNNAYPIQDAQYTNNR
GKSILFMWGINHPPTDTAQTNLYTRTDTTTSVATEDINRTFKPVIGPRPLVNGLQGRIDY
YWSVLKPGQTLRVRSNGNLIAPWYGHILSGESHGRILKTDLNSGNCVVQCQTERGGLNTT
LPFHNVSKYAFGNCPKYVGVKSLKLAVGLRNVPARSSRGLFGAIAGFIEGGWSGLVAGWY
GFQHSNDQGVGMAADRDSTQKAIDKITSKVNNIVDKMNKQYEIIDHEFSEVEARLNMINN
KIDDQIQDIWAYNAELLVLLENQKTLDEHDANVNNLYNKVKRALGSNAMEDGKGCFELYH
KCDDQCMETIRNGTYNRRKYKEESRLERQKIEGVKLESEGTYKILTIYSTVASSLVVAMG
FAAFLFWAMSNGSCRCNICI
>gi|16903432|gb|AAL30487.1|AF400777_1 hemagglutinin [Influenza A virus (A/Swine/Hong Kong/3297/98(H9N2))]
DKICIGYQSTNSTETVDTLTENNVPVTHAKELLHTEHNGMLCATNLGHPLILDTCTIEGL
IYGNPSCDLLLGGREWSYIVERPSAVNGLCYPGNVENLEELRSLFSSASSYQRIQIFPDT
IWNVSYSGTSKACSDSFYRSMRWLTQKNNAYPIQDAQYTNNRGKNILFMWGINHPPTDTA
QTNLYTRTDTTTSVATEDINRTFKPLIGPRPLVNGLQGRIDYYWSVLKPGQTLRVRSNGN
LIAPWYGHILSGESHGRILKTDLKSGNCAVQCQTERGGLNTTLPFQNVSKYAFGNCPKYV
GVKSLKLAVGLRNVPARSSRGLFGAIAGFIEGGWSG
>gi|187474984|gb|ACD12205.1| hemagglutinin [Influenza A virus (A/duck/Hong Kong/702/1979-quail adapted(H9N2))]
METKALIAILLMVTTSNADKICIGYQSTNSTETVDTLTENNVPVTHAKELLHTEHNGMLC
ATNLGHPLILDTCTIEGLVYGNPSCDLLLGGKEWSYIVERSSAVNGMCYPGNVENLEELR
SFFSSANSYRRIQIFPDTIWNVTYTGTSGACSNSFYRSMRWLTHKSNSYPVQDAQYTNNE
GKNIIFMWGIHHPPTDTEQTSLYKKADTTTSVTTEDINRTFKPMIGPRPLVHGQQGRIDY
YWSVLKPGQTLRVRSNGNLIAPWYGHILSGKSHGRILKTDLNSGNCVVECQTEKGGLNTT
LPFHNVSKYAFGNCPKYVGVKSLKLAVGLRNVPAVSNRGLFGAIAGFIEGGWPGLVAGWY
GFQHSNDQGVGMAADRESTQKAVDKITSKVNNIIDKMNKQYEIIDHEFSEIEARLNMINN
KIDDQIQDIWAYNAELLVLLENQKTLDEHDANVNNLYNKVKRALGSNAMENGNGCFELYH
KCDDQCMETIRNGTYDRQKYQEESKLERQKIEGVKLESEGTYKILTIYSTVASSLVLAMG
FAAFLFWAMSNGSCRCNICI
>gi|187474965|gb|ACD12194.1| hemagglutinin [Influenza A virus (A/duck/Hong Kong/702/1979-quail adapted(H9N2))]
METKALIAILLMVTTSNADKICIGYQSTNSTETVDTLTENNVPVTHAKELLHTEHNGMLC
ATNLGHPLILDTCTIEGLVYGNPSCDLLLGGKEWSYIVERSSAVNGMCYPGNVENLEELR
SFFSSANSYRRIQIFPDTIWNVTYTGTSGACSNSFYRSMRWLTHKSNSYPVQDAQYTNNE
GKNIIFMWGIHHPPTDTEQTSLYKKADTTTSVTTEDINRTFKPMIGPRPLVHGQQGRIDY
YWSVLKPGQTLRVRSNGNLIAPWYGHILSGKSHGRILKTDLNSGNCVVECQTEKGGLNTT
LPFHNVSKYAFGNCPKYVGVKSLKLAVGLRNVPAVSNRGLFGAIAGFIEGGWPGLVAGWY
GFQHSNDQGVGMAADRESTQKAVDKITSKVNNIIDKMNKQYEIIDHEFSEIEARLNMINN
KIDDQIQDIWAYNAELLVLLENQKTLDEHDANVNNLYNKVKRALGSNAMENGNGCFELYH
KCDDQCMETIRNGTYDRQKYQEESKLERQKIEGVKLESEGTYKILTIYSTVASSLVLAMG
FAAFLFWAMSNGSCRCNICI
>gi|187474946|gb|ACD12183.1| hemagglutinin [Influenza A virus (A/duck/Hong Kong/702/1979-chicken adapted(H9N2))]
METKALIAILLMVTTSNADKICIGYQSTNSTETVDTLTENNVPVTHAKELLHTEHNGMLC
ATNLGHPLILDTCTIEGLVYGNPSCDLLLGGKEWSYIVERSSAVNGMCYPGNVENLEELR
SFFSSANSYRRIQIFPDTIWNVTYTGTSGACSNSFYRSMRWLTHKSNSYPVQDAQYTNNE
GKNIIFMWGIHHPPTDTEQTSLYKKADTTTSVTTEDINRTFKPMIGPRPLVHGQQGRIDY
YWSILKPGQTLRVRSNGNLIAPWYGHILSGKSHGRILKTDLNSGNCVVECQTEKGGLNTT
LPFHNVSKYAFGNCPKYVGVKSLKLAVGLRNVPAVSTRGLFGAIAGFIEGGWPGLVAGWY
GFQHSNDQGVGMAADRESTQKAVDKITSKVNNIIDKMNKQYEIIDHEFSEIEARLNMINN
KIDDQIQDIWAYNAELLVLLENQKTLDEHDANVNNLYNKVKRALGSNAMENGNGCFELYH
KCDDQCMETIRNGTYDRQKYQEESKLERQKIEGVKLESEGTYKILTIYSTVASSLVLAMG
FAAFLFWAMSNGSCRCNICI
>gi|187474927|gb|ACD12172.1| hemagglutinin [Influenza A virus (A/duck/Hong Kong/702/1979(H9N2))]
METKALIAILLMVTTSNADKICIGYQSTNSTETVDTLTENNVPVTHTKELLHTEHNGMLC
ATNLGHPLILDTCTIEGLVYGNPSCDLLLGGKEWSYIVERSSAVNGMCYPGNVENLEELR
SFFSSANSYRRIQIFPDTIWNVTYTGTSGACSNSFYRSMRWLTHKSNSYPVQDAQYTNNE
GKNIIFMWGIHHPPTDTEQTSLYKKADTTTSVTTEDINRTFKPMIGPRPLVHGQQGRIDY
YWSVLKPGQTLRVRSNGNLIAPWYGHILSGKSHGRILKTDLNSGNCVVECQTEKGGLNTT
LPFHNVSKYAFGNCPKYVGVKSLKLAVGLRNVPAVSNRGLFGAIAGFIEGGWPGLVAGWY
GFQHSNDQGVGMAADRESTQEAVDKITSKVNNIIDKMNKQYEIIDHEFSEIEARLNMINN
KIDDQIQDIWAYNAELLVLLENQKTLDEHDANVNNLYNKVKRALGSNAMEDGNGCFELYH
KCDDQCMETIRNGTYDRQKYQEESKLERQKIEGVKLESEGTYKILTIYSTVASSLVLAMG
FAAFLFWAMSNGSCRCNICI
>gi|8894696|emb|CAB95857.1| Hemagglutinin [Influenza A virus (A/Hong Kong/1074/99(H9N2))]
METISLITILLVVTASNADKICIGHQSTNSTETVDTLTETNVPVTHAKELLHTEHNGMLC
ATSLGHPLILDTCTIEGLVYGNPSCDLLLEGREWSYIVERSSAVNGTCYPGNVENLEELR
TLFSSASSYQRIQIFPDTTWNVTYTGTSRACSGSFYRSMRWLTQKSGFYPVQDAQYTNNR
GKSILFVWGIHHPPTYTEQTNLYIRNDTTTSVTTEDLNRTFKPVIGPRPLVNGLQGRIDY
YWSVLKPGQTLRVRSNGNLIAPWYGHVLSGGSHGRILKTDLKSGNCVVQCQTEKGGLNST
LPFHNISKYAFGTCPKYVRVNSLKLAVGLRNVPARSSRGLFGAIAGFIEGGWPGLVAGWY
GFQHSNDQGVGMAADRDSTQKAIDKITSKVNNIVDKMNKQYEIIDHEFSEVETRLNMINN
KIDDQIQDVWAYNAELLVLLENQKTLDEHDANVNNLYNKVKRALGSNAMEDGKGCFELYH
KCDDQCMETIRNGTYNRRKYREESRLERQKIEGVKLESEGAYKILTIYSTVASSLVLAMG
FAAFLFWAMSNGSCRCNICI
>gi|8894694|emb|CAB95856.1| Hemagglutinin [Influenza A virus (A/Hong Kong/1073/99(H9N2))]
METISLITILLVVTASNADKICIGHQSTNSTETVDTLTETNVPVTHAKELLHTEHNGMLC
ATSLGHPLILDTCTIEGLVYGNPSCDLLLGGREWSYIVERSSAVNGTCYPGNVENLEELR
TLFSSASSYQRIQIFPDTTWNVTYTGTSRACSGSFYRSMRWLTQKSGFYPVQDAQYTNNR
GKSILFVWGIHHPPTYTEQTNLYIRNDTTTSVTTEDLNRTFKPVIGPRPLVNGLQGRIDY
YWSVLKPGQTLRVRSNGNLIAPWYGHVLSGGSHGRILKTDLKGGNCVVQCQTEKGGLNST
LPFHNISKYAFGTCPKYVRVNSLKLAVGLRNVPARSSRGLFGAIAGFIEGGWPGLVAGWY
GFQHSNDQGVGMAADRDSTQKAIDKITSKVNNIVDKMNKQYEIIDHEFSEVETRLNMINN
KIDDQIQDVWAYNAELLVLLENQKTLDEHDANVNNLYNKVKRALGSNAMEDGKGCFELYH
KCDDQCMETIRNGTYNRRKYREESRLERQKIEGVKLESEGTYKILTIYSTVASSLVLAMG
FAAFLFWAMSNGSCRCNICI
>gi|311350327|gb|ADP92363.1| hemagglutinin [Influenza A virus (A/duck/Honghe/111/2009(H9N2))]
VVTVSNADKICIGYQSTNSTETVDTLTENNVPVTHAKELLHTEHNGMLCATNLGHPLILD
TCTIEGLIYGNPSCDLLLGEREWSYIVERPSAVNGLCYPGNVENLEELRSLFSSASSYQR
IQIFPDTIWNVSYSGTSKACSDSFYRSMRWLTQKNNAYPIQDAQYTNNREKNILFMWGIN
HPPTDTVQTNLYTRTDTTTSVATEEINRTFKPLIGPRPLVNGLQGRIDYYWSVLKPGQTL
RIRSYGNLIAPWYGHILSGESHGRILKTDLKRGSCTVQCQTEKGGLNTTLPFQNVSKYAF
GNCSKYVGIKSLKLAVGLRNVPSRSSRGLFGAIAGFIEGGWSGLVAGWYGFQHSNDQGVG
MAADRDSTQKAIDKITSKVNNIVDKMNKQYEIIDHEFSEVETRLNKINNKIDDQIQDIWA
YNAELLVLLENQKTLDEHDANVNNLYNKVKRALGSNAVEDGKGCFELYHKCDDQCMETIR
NGTYNRRKYQEESKLERQKIEGVKLESEGTYKILTIYSTVASSLVIAMGFAAFLFWAMSN
GSCRRNICI
>gi|78097628|gb|ABB20314.1| hemagglutinin [Influenza A virus (A/duck/Hong Kong/784/1979(H9N2))]
METIALIAILLVVTASNADKICIGYQSTNSTETVDTLTETSVPVTHTKELLHTEHNGMLC
ATNLGHPLILDTCTIEGLVYGNPSCDLLLGGKKWSYIVERSSAVNGMCYPGSVENLEELR
SFFSSANSYQRIQIFPDKIWNVTYSGTSKACSNSFYRSMRWLTHKSNSYPVQDAQYTNNE
GKNILFMWGIHHPPTDTEQTNLYKKTDTTTSVTTEDINRTFKPEIGPRPLVNGQQGRIDY
YWSVLKPGQTLRVRSNGNLIAPWYGHILSGESHGRILKTDLNSGNCVVQCQTEKGGLNTT
LPFHNVSKYAFGNCPKYVGVKSLKLAVGLRNVPAASDRGLFGAIAGFIEGGWPGLVAGWY
GFQHSNDQGIGMAADRESTQEAVDKITTKVNNIIDKMNNQYEIIDHEFSEIEARLNMINN
KIDDQIQDIWAYNAELLVLLENQKTLDEHDANVNNLYNKVKRALGSNAIEDGNGCFELYH
KCDDQCMETIRNGTYDRQKYQEESKLERQKIEGVKLESEGTYKILTIYSTVASSLVLAMG
FAAFLFWAMSNGSCRCNICI
>gi|39933029|gb|AAR32684.1| hemagglutinin [Influenza A virus (A/swine/Hong Kong/9/98-MP(H9N2))]
MEAASLITILLVVTASNADKICIGYQSTNSTETVDTLTETNVPVTHAKELLHTEHNGMLC
ATNLGHPLILDTCTIEGLIYGNPSCDLLLGGREWSYIVERPSAVNGMCYPGNVENLEELR
SLFSSASSYQRIQIFPDTIWNVSYNGTSKACSDSFYRSMRWLTQKNNAYPIQDAQYTNNR
GKSILFMWGINHPPTDTVQTNLYTRTDTTTSVTTEDINRTFKPVIGPRPLVNGLHGRIDY
YWSVLKPGQTLRVRSNGNLIAPWYGHILSGESHGRILKTDLNSGNCVVQCQTERGGLNTT
LPFHNVSKYAFGNCPKYVGVKSLKLAVGLRNVPARSSRGLFGAIAGFIEGGWSGLVAGWY
GFQHSNDQGVGMAADRDSTQKAIDKITSKVNNIVDKMNKQYGIIDHEFSEIETRLNMINN
KIDDQIQDIWTYNAELLVLLENQKTLDEHDANVNNLYNKVKRALGSNAMEDGKGCFELYH
KCDDQCMETIRNGTYNRRKYKEESKLERQKIEGIKLESEGTYKILTIYSTVASSLVIAMG
FAAFLFWAMS
>gi|51859781|gb|AAU11165.1| hemagglutinin, partial [Influenza A virus (A/chicken/HongKong/YU427/03(H9N2))]
MERVSLITILLVVTLSNADKICIGYQSTNSTETVDTLTENNVPVTHAKELLHTEHNGMLC
ATNLGHPLILDTCTIEGLIYGNPSCDLLLGGREWSYIVERPSAVNGLCYPGNVENLEELR
SLFSSASSYQRIQIFPDTIWNVSYSGTSKACSDSFYRSMRWLTQKNNAYPVQDAQYTNDR
GKNILFMWGINHPPTDTAQTNLYPRTDTTTSVATEDINRTFKPLIGPRPLVNGLQGRIDY
YWAVLKPGQTLRVRSNGNLIAPWYGHILSGESHGRILKTDLNSGNCVVQCQTERGGLNTT
LPFHNVSKYAFGNCPKYVGVKSLKLAVGLRNVPARSSRGLFGAIAGFIEGGWSGLIAGWY
GFQHSNDQGTGMAADRDSTQKAIDKITSKVNNIVDKMNKP
>gi|51859779|gb|AAU11164.1| hemagglutinin, partial [Influenza A virus (A/chicken/HongKong/SSP418/03(H9N2))]
MERVSLITILLVVTLSNADKICIGYQSTNSTETVDTLTENNVPVTHAKELLHTEHNGMLC
ATNLGHPLILDTCTIEGLIYGNPSCDLLLGGREWSYIVERPSAVNGLCYPGNVENLEELR
SLFSSASSYQRIQIFPDTIWNVSYSGTSKACSDSFYRSMRWLTQKNNAYPVQDAQYTNNR
GKNILFMWGINHPPTDTAQTNLYTRTDTTTSVATEDINRTFKPLIGPRPLVNGLQGRIDY
YWAVLKPGQTLRVRSNGNLIAPWYGHILSGESHGRILKTDLNSGNCVVQCQTERGGLNTT
LPFHNVSKYAFGNCPKYVGIKSLKLAVGLRNVPAKSSRGLFGAIAGFIEGGWSGLVAGWY
GFQHSNDQGTGMAADRDSTQKAIDKITSKVNNIVDKMNKPE
>gi|51859777|gb|AAU11163.1| hemagglutinin, partial [Influenza A virus (A/chicken/HongKong/NT366/03(H9N2))]
METVSLITILLVATVSNADKICIGYQSTNSTETVDTLTENNVPVTHAKELLHTEHNGMLC
ATNLGHPLILDTCTIEGLIYGNPSCDLLLGGRDWSYIVERPSAVNGLCYPGNVENLEELR
SLFSSARSYQRVQIFPDTIWNVSYSGTSKACSDSFYRSMRWLTQKNNAYPIQDAQYTNNR
GKNILFMWGINHPPTDTAQTNLYTRTDTTTSVATEDINRTFKPLIGPRPLVNGLQGRINY
YWSVLKPGQTLRVRSNGNLIAPWYGHILSGESHGRVLKTDLKSGNCAVQCQTERGGLNTT
LPFQNISKYAFGNCPKYVGVKSLKLAVGLRNVPARSSRGLFGAIAGFIEGGWSGLVAGWY
GFQHSNDQGVGMAADRDSTQKAIDKITSKVNNIVDKMNKPE
>gi|51859775|gb|AAU11162.1| hemagglutinin [Influenza A virus (A/chicken/HongKong/WF120/03(H9N2))]
METVSLITILLVATVSNADKICIGYQSTNSTETVDTLTENNVPVTHAKELLHTEHNGMLC
ATNLGHPLILDTCTIEGLIYGNPSCDLLLGGRDWSYIVERPSAVNGLCYPGNVENLEELR
SLFSSASSYQRIQIFPDTIWNVSYSGTSKACSDSFYRSMRWLTQKNNAYPIQDAQYTNNR
GKNILFMWGINHPPTDTAQTNLYTRTDTTTSVATEDINRTFRPLIGPRPLVNGLQGRINY
YWSVLKPGQTLRVRSNGNLIAPWYGHILSGKSHGRVLKTDLKSGNCAVQCQTERGGLNTT
LPFQNVSKYAFGNCPKYVGVKSLKLAVGLRNVPARSSRGLFGAIAGFIEGGWSGLVAGWY
GFQHSNDQGVGMAADRDSTQKAVDKITSKVNNIVDKMNKQYEIIDHEFSEVETRLNMINN
KIDDQIQDIWAYNAELLVLLENQKTLDEHDANVNNLYNKVKRALGSNAMEDGKGCFELYH
KCDDQCMETIRNGTYNRRKYKKESKLERQKIEGVKLESEGTYKILTIYSTVASSLVIAMG
FAAFLFWAMSNGSCRCNICI
>gi|51859773|gb|AAU11161.1| hemagglutinin [Influenza A virus (A/guineafowl/HongKong/NT184/03(H9N2))]
METIPLMTILLMVTAINADKICIGYQSTNSTETVDTLTETNVPVTHAKELLHTEHNGMLC
ATNLGHPLILDTCTIEGLIYGNPSCDLLLGGREWSYIVERPSAVNGMCYPGNVENLEELR
LLFSSASSYQRVQIFPDTIWNVTYSGTSNACSNSFYRSMRWLTQKDNTYPVQDAQYTNNR
GKSILFMWGINHPPTDTVQTNLYTRTDTTTSVTTEDINRAFKPMIGPRPLVNGQQGRIDY
YWSVLKPGQTLRVRSNGNLIAPWYGHILSGESHGRILKSDLNSGNCVVQCQTERGGLNTT
LPFHNVSKYAFGNCPKYVGVKSLKLAVGMRNVPARSSRGLFGAIAGFIEGGWPGLVAGWY
GFQHSNDQGVGMAADRDSTQKAIDKITSKVNNIVDKMNKQYEIIDHEFSEIETRLNMINN
KIDDQIQDIWAYNAELLVLLENQKTLDEHDANVNNLYNKVKRALGSNAMEDGKGCFELYH
KCDDQCMETIRNGTYNRGKYKEESRLERQKIEGVKLESEGTYKILTIYSTVASSLVIAMG
FAAFLFWAMSNGSCRCNICI
>gi|51859771|gb|AAU11160.1| hemagglutinin [Influenza A virus (A/pheasant/HongKong/WF54/03(H9N2))]
MEVISLITILLVVTVSNADKICIGYQSTNSTETVDTLTENNVPVTHAKELLHTEHNGMLC
ATNLGRPLILDTCTIEGLIYGNPSCDLLLGGREWSYIVERPSAVNGLCYPGNVENLEELR
SLFSSASSYQRIQIFPDTIWNVSYSGTSKACSDSFYRSMRWLTQKNNAYPVQDAQYTNNR
GRNILFMWGINHPPTDTAQTNLYTRNDTTTSVATEDINRTFKPLIGPRPLVNGLQGRIDY
YWAVLKPGQTLRVRSNGNLIAPWYGHILSGESHGRILKTDLNSGNCVVQCQTERGGLNTT
LPFHNVSKYAFGNCPKYVGVKSLKLAVGLRNVPARSSRGLFGAIAGFIEGGWSGLVAGWY
GFQHSNDQGTGMAADRDSTQKAIDKITSKVNNIVDKMNKQYEIIDHEFSEVETRLNMINN
KIDDQIQDIWAYNAELLVLLENQKTLDEHDANVNNLYNKVKRALGSNAVEDGKGCFELYH
KCDDRCMETIRNGTYNRRKYKEESRLERQKIEGVKLESEGTYKILTIYSTVASSLVIAMG
FAAFLFWAMSNGSCRCNICI
>gi|51859769|gb|AAU11159.1| hemagglutinin, partial [Influenza A virus (A/pigeon/HongKong/WF53/03(H9N2))]
MEVVSLITILLVVTVSNADKICIGYQSTNSTETVDTLTENNVPVTHAKELLHTEHNGMLC
ATNLGRPLILDTCTIEGLIYGNPSCDLLLGGREWSYIVERPSAVNGLCYPGNVENLEELR
SLFSSASSYQRIQIFPDTIWNVSYSGTSKACSDSFYRSMRWLTQKNNAYPVQDAQYTNNR
GRNILFMWGINHPPTDTAQTNLYTRTDTTTSVATEDINRTFKPLIGPRPLVNGLQGRIDY
YWAVLKPGQTLRVRSNGNLIAPWYGHILSGESHGRILKTDLNSGNCVVQCQTERGGLNTT
LPFHNVSKYAFGNCPKYVGVKSLKLAVGLRNVPARSSRGLFGAIAGFIEGGWSGLVAGWY
GFQHSNDQGTGMAADRDSTQKAIDKITSKVNNIVDKMNKQY
>gi|51859765|gb|AAU11157.1| hemagglutinin [Influenza A virus (A/chicken/HongKong/TP38/03(H9N2))]
MEVVSLITMLLVVTVSNADKICIGYQSTNSTETVDTLTENNVPVTHAKELLHTEHNGMLC
ATNLGHPLILDTCTIEGLIYGNPSCDLLLGGREWSYIVERPSAVNGLCYPGNVENLEELR
SLFSSASSYQRIQIFPDTIWNVSYSGTSKACSDSFYRSMRWLTQKNNAYPIQDAQYTNNR
EKNILFMWGINHPPTNTAQTNLYTRTDTTTSVATEDINRTFKPLIGPRPLVNGLQGRIDY
YWSVLKPGQTLRVRSNGNLIAPWYGHILSGESHGRILKTDLKRGNCAVQCQTEKGGLNTT
LPFQNVSKYAFGNCPKYVGIKSLKLAVGLRNVPSRSSRGLFGAIAGFIEGGWSGLVAGWY
GFQHSNDQGVGMAADRDSTQKAIDKITSKVNNIVDKMNKQYEIIDHEFSEVETRLNMINN
KIDDQIQDIWAYNAELLVLLENQKTLDEHDANVNNLYNKVKRALGSNAVEDGKGCFELYH
KCDDQCMETIRNGTYNRRKYQEESKLERQKIEGVKLESEGTYKILTIYSTVASSLVIAMG
FAAFLFWAMSNGSCRCNICI
>gi|51859763|gb|AAU11156.1| hemagglutinin [Influenza A virus (A/chicken/HongKong/SSP101/03(H9N2))]
MEVVSLITILLVVTVSNADKICIGYQSTNSTETVDTLTENNVPVTHAKELLHTEHNGMLC
ATNLGRPLILDTCTIEGLIYGNPSCDLLLGGREWSYIVERPSAVNGLCYPGNVENLEELR
SLFSSASSYQRIQIFPDTIWNVSYSGTSKACSDSFYRSMRWLTQKNNAYPVQDAQYTNNR
GRNILFMWGINHPPTDTAQTNLYTRTDTTTSVATEDINRTFKPLIGPRPLVNGLQGRIDY
YWAVLKPGQTLRVRSNGNLIAPWYGHILSGESHGRILKTDLNSGNCVVQCQTERGGLNTT
LPFHNVSKYAFGNCPKYVGVKSLKLAVGLRNVPARSSRGLFGAIAGFIEGGWSGLVAGWY
GFQHSNDQGTGMAADRDSTQKAIDKITSKVNNIVDKMNKQYEIIDHEFSEVETRLNMINN
KIDDQIQDIWAYNAELLVLLENQKTLDEHDANVNNLYNKVKRALGSNAVEDGKGCFELYH
KCDDRCMETIRNGTYNRRKYKEESRLERQKIEGVKLESEGTYKILTIYSTVASSLVIAMG
FAAFLFWAMSNGSCRCNICI
>gi|51859761|gb|AAU11155.1| hemagglutinin [Influenza A virus (A/chicken/HongKong/SF1/03(H9N2))]
MEVVSLITILLVVTLSNADKICIGYQSTNSTETVDTLTENNVPVTHAKELLHTEHNGMLC
ATNLGHPLILDTCTIEGLIYGNPSCDLLLGGREWSYIVERPSAVNGLCYPGNVENLEELR
SLFSSASSYQRIQIFPDTIWNVSYSGTSKACSDSFYRSMRWLTQKNNAYPVQDAQYTNNR
GKNILFMWGINHPPTDTAQTNLYTRTDTTTSVATEDINRTFKPLIGPRPLVNGLQGRIDY
YWAVLKPGQTLRVRSNGNLIAPWYGHILSGESHGRILKTDLNSGNCVVQCQTERGGLNTT
LPFHNVSKYAFGNCPKYVGIKSLKLAVGLRNVPARSSRGLFGAIAGFIEGGWSGLVAGWY
GFQHSNDQGTGMAADRDSTQKAIDKITSKVNNIVDKMNKQYEIIDHEFSEVETRLNMINN
KIDDQIQDIWAYNAELLVLLENQKTLDEHDANVNNLYNKVKRALGSNAVEDGKGCFELYH
KCDDQCMETIRNGTYNRRKYKEESRLERQKIEGVKLESEGTYKILTIYSTVASSLVIAMG
FAAFLFWAMSNGSCRCNICI
>gi|51859759|gb|AAU11154.1| hemagglutinin [Influenza A virus (A/chicken/HongKong/NT142/03(H9N2))]
MEAISLITILLVATVSNADKICIGYQSTNSTETVDTLTENNVPVTHAKELLHTEHNGMLC
ATNLGHPLILDTCTIEGLIYGNPSCDLLLGGREWSYIVERPSAVNGLCYPGNVENLEELR
SLFSSARSYQRIQIFPDTIWNVSYSGTSKACSDSFYRSMRWLTQKNNAYPVQDAQYTNTR
GKNILFMWGINHPPTDTAQTNLYTRTDTTTSVATEDINRTFRPLIGPRPLVNGLQGRINY
YWSVLKPGQTLRVRSNGNLIAPWYGHILSGKSHGRVLKTDLKSGNCAVQCQTERGGLNTT
LPFQNVSKYAFGNCPKYVGVKSLKLAVGLRNVPARSSRGLFGAIAGFIEGGWSGLVAGWY
GFQHSNDQGVGMAADRDSTQKAIDKITSKVNNIVDKMNKQYEIIDHEFSEVETRLNMINN
KIDDQIQDIWAYNAELLVLLENQKTLDEHDANVNNLYNKVKRALGSNAVEDGKGCFELYH
KCDDQCMETIRNGTYNRRKYKEESRLERQKIEGVKLESEGTYKILTIYSTVASSLVIAVG
FAAFLFWAMSNGSCRCNICI
>gi|51859755|gb|AAU11152.1| hemagglutinin [Influenza A virus (A/chicken/HongKong/FY23/03(H9N2))]
MEVVSLITILLVVTLSNADKICIGYQSTNSTETVDTLTENNVPVTHAKELLHTEHNGMLC
ATNLGHPLILDTCTIEGLIYGNPSCDLLLGGREWSYIVERPSAVNGLCYPGNVENLEELR
SLFSSASSYQRIQIFPDTIWNVSYSGTSKACSDSFYRSMRWLTQKNNAYPVQDAQYTNNR
GKHILFMWGINHPPTDTAQTNLYTRTDTTTSVATEDINRTFKPLIGPRPLVNGLQGRIDY
YWAVLKPGQTLRVRSNGNLIAPWYGHILSGESHGRILKTDLNSGNCVVQCQTERGGLNTT
LPFHNVSKYAFGNCPKYVGIKSLKLAVGLRNVPARSSRGLFGAIAGFIEGGWSGLVAGWY
GFQHSNDQGTGMAADRDSTQKAIDKITSKVNNIVDKMNKQYEIIDHEFSEVETRLNMINN
KIDDQIQDIWAYNAELLVLLENQKTLDEHDANVNNLYNKVKRALGSNAVEDGKGCFELYH
KCDDQCMETIRNGTYNRRKYKEESRLERQKIEGVKLESEGTYKILTIYSTVASSLVIAMG
FAAFLFWAMSNGSCRCNICI
>gi|51859753|gb|AAU11151.1| hemagglutinin [Influenza A virus (A/chicken/HongKong/CSW304/03(H9N2))]
MEVVSLITILLVVTVSNADKICIGYQSTNSTETVDTLTENNVPVTHAKELLHTEHNGMLC
ATNLGRPLILDTCTIEGLIYGNPSCDLLLGGREWSYIVERPSAVNGLCYPGNVENLEELR
SLFSSASSYQRIQIFPDTIWNVSYSGTSKACSGSFYRSMRWLTQKNNAYPVQDAQYTNNR
GRNILFMWGLNHPPTDTAQTNLYTRTDTTTSVATEDINRTFKPLIGPRPLVNGLQGRIDY
YWAVLKPGQTLRVRSNGNLIAPWYGHILSGESHGRILKTDLNSGNCVVQCQTERGGLNTT
LPFHNVSKYAFGNCPKYVGVKSLKLAVGLRNVPARSSRGLFGAIAGFIEGGWSGLVAGWY
GFQHSNDQGTGMAADRDSTQKAIDKITSKVNNIVDKMNKQYEIIDHEFSEVETRLNMINN
KIDDQIQDIWAYNAELLVLLENQKTLDEHDANVNNLYNKVKRALGSNAVEDGKGCFELYH
KCDDQCMETIRNGTYNRRKYKEESRLERQKIEGVKLESEGTYKILTIYSTVASSLVIAMG
FAAFLFWAMSNGSCRCNICI
>gi|51859751|gb|AAU11150.1| hemagglutinin [Influenza A virus (A/chicken/HongKong/CSW291/03(H9N2))]
MEVVSLITILLVVTVSNADKICIGYQSTNSTETVDTLTENNVPVTHAKELLHTEHNGMLC
ATNLGRPLILDTCTIEGLIYGNPSCDLLLGGREWSYIVERPSAVNGLCYPGNVENLEELR
SLFSSASSYQRIQIFPDTIWNVSYSGTSKACSGSFYRSMRWLTQKNNAYPVQDAQYTNNR
GRNILFMWGINHPPTDTAQTNLYTRTDTTTSVATEDINRTFKPLIGPRPLVNGLQGRIDY
YWAVLKPGQTLRVRSNGNLIAPWYGHILSGESHGRILKTDLNSGNCVVQCQTERGGLNTT
LPFHNVSKYAFGNCPKYVGVKSLKLAVGLRNVPARSSRGLFGAIAGFIEGGWSGLVAGWY
GFQHSNDQGTGMAADRDSTQKAIDKITSKVNNIVDKMNKQYEIIDHEFSEVETRLNMINN
KIDDQIQDIWAYNAELLVLLENQKTLDEHDANVNNLYNKVKRALGSNAVEDGKGCFELYH
KCDDQCMETIRNGTYNRRKYKEESRLERQKIEGVKLESEGTYKILTIYSTVASSLVIAMG
FAAFLFWAMSNGSCRCNICI
>gi|51859749|gb|AAU11149.1| hemagglutinin [Influenza A virus (A/chicken/HongKong/BD90/03(H9N2))]
MEVVSLITILLVVTVSNADKICIGYQSTNSTETVDTLTENNVPVTHAKELLHTEHNGMLC
ATNLGRPLILDTCTIEGLIYGNPSCDLLLGGREWSYIVERPSAVNGLCYPGNVENLEELR
SLFSSASSYQRIQIFPDTIWNVSYSGTSKACSDSFYRSMRWLTQKNNAYPVQDAQYTNNR
GRNILFMWGINHPPTDTAQTNLYTRTDTTTSVATEDINRTFKPLIGPRPLVDGLQGRIDY
YWAVLKPGQTLRVRSNGNLIAPWYGHILSGESHGRILKTDLNSGNCVVQCQTERGGLNTT
LPFHNVSKYAFGNCPKYVGVKSLKLAVGLRNVPARSSRGLFGAIAGFIEGGWSGLVAGWY
GFQHSNDQGTGMAADRDSTQKAIDKITSKVNNIVDKMNKQYEIIDHEFSEVETRLNMINN
KIDDQIQDIWAYNAELLVLLENQKTLDEHDANVNNLYNKVKRALGSNAVEDGKGCFELYH
KCDDRCMETIRNGTYNRRKYKEESRLERQKIEGVKLESEGTYKILTIYSTVASSLVIAMG
FAAFLFWAMSNGSCRCNICI
>gi|51859747|gb|AAU11148.1| hemagglutinin [Influenza A virus (A/chicken/HongKong/AP45/03(H9N2))]
MEVVSLITILLVVTVSNADKICIGYQSTNSTETVDTLTENNVPVTHAKELLHTEHNGMLC
ATNLGRPLILDTCTIEGLIYGNPSCDLLLGGREWSYIVERPSAVNGLCYPGNVENLEELR
SLFSSASSYQRIQIFPDTIWNVSYSGTSKACSDSFYRSMRWLTQKNNAYPVQDAQYTNNR
GRNILFMWGINHPPTDTAQTNLYTRTDTTTSVATEDINRTFKPLIGPRPLVNGLQGRIDY
YWAVLKPGQTLRVRSNGNLIAPWYGHILSGESHGRILKTDLNSGNCVVQCQTERGGLNTT
LPFHNVSKYAFGNCPKYVGVKSLKLAVGLRNVPARSSRGLFGAIAGFIEGGWSGLVAGWY
GFQHSNDQGTGMAADRDSTQKAIDKITSKVNNIVDKMNKQYEIIDHEFSEVETRLNMINN
KIDDQIQDIWAYNAELLVLLENQKTLDEHDANVNNLYNKVKRALGSNAVEDGKGCFELYH
KCDDQCMETIRNGTYNRRKYKEESRLERQKIEGVKLESEGTYKILTIYSTVASSLVIAMG
FAAFLFWAMSNGSCRCNICI
>gi|51859745|gb|AAU11147.1| hemagglutinin [Influenza A virus (A/chicken/HongKong/CSW153/03(H9N2))]
MEVVSLITILLVVTVSNADKICIGYQSTNSTETVDTLTENNVPVTHAKELLHTEHNGMLC
ATNLGRPLILDTCTIEGLIYGNPSCDLLLGGREWSYIVERPSAVNGLCYPGNVENLEELR
SLFSSASSYQRIQIFPDTIWNVSYSGTSKACSGSFYRSMRWLTQKNNAYPVQDAQYTNNR
GRNILFMWGINHPPTDTAQTNLYTRTDTTTSVATEDINRTFKPLIGPRPLVNGLQGRIDY
YWAVLKPGQTLRVRSNGNLIAPWYGHILSGESHGRILKTDLNSGNCVVQCQTERGGLNTT
LPFHNVSKYAFGNCPKYVGVKSLKLAVGLRNVPARSSRGLFGAIAGFIEGGWSGLVAGWY
GFQHSNDQGTGMAADRDSTQKAIDKITSKVNNIVDKMNKQYEIIDHEFSEVETRLNMINN
KIDDQIQDIWAYNAELLVLLENQKTLDEHDANVNNLYNKVKRALGSNAVEDGKGCFELYH
KCDDQCMETIRNGTYNRRKYKEESRLERQKIEGVKLESEGTYKILTIYSTVASSLVIAMG
FAAFLFWAMSNGSCRCNICI
>gi|158552014|gb|ABW73969.1| hemagglutinin [Influenza A virus (A/chicken/Yunnan/Honghe/2007(H9N2))]
METISLLVITVSNADKICIGYQSTNSTETVDTLTENNVPVTHAKELLHTEHNGMLCATNL
GRPLILDTCTIEGLIYGNPSCDLLLGGREWSYIVERPSAVNGLCYPGNVENLEELRSLFS
SASSYQRIQIFPDTIWNVSYSGTSKACSDSFYRSMRWLTQKNNAYPVQDAQYTNNRGRNI
LFMWGINHPPTDTAQTNLYTRTDTTTSVATEDINRTFKPLIGPRPLVNGLQGRIDYYWAV
LKPGQTLRVRSNGNLIAPWYGHILSGESHGRILKTDLNSGNCVVQCQTERGGLNTTLPFH
NVSKYAFGNCPKYVGVKSLKLAVGLRNVPARSSRGLFGAIAGFIEGGWSGLVAGWYGFQH
SNDQGTGMAADRDSTQKAIDKITSKVNNIVDKMNKQYEIIDHEFSEIETRLNMINNKIDD
QIQDIWAYNAELLVLLENQKTLDEHDANVNNLYNKVKRALGSNAVEDGKGCFELYHKCDD
QCMETIRNGTYNRRKYKEESRLERQKIEGVKLESEGTYKILTIYSTVASSLVIAMGFAAF
LFWAMSNGSCRRNICI
>gi|16903430|gb|AAL30486.1|AF400776_1 hemagglutinin [Influenza A virus (A/Swine/Hong Kong/2106/98(H9N2))]
DKICIGYQSTNSTETVDTLTENNVPVTHAKELLHTEHNGMLCATDLGHPLILDTCTIEGL
IYGNPSCDLLLGGREWSYIVERPSAVNGLCYPGNVENLEELRSLFSSASSYQRIQIFPDT
IWNVSYSGTSKACSDSFYRSMRWLTQKNNAYPIQDAQYTNNRGKNILFMWGINHPPTDTA
QTNLYTRTDTTTSVATEDINRTFKPLIGPRPLVNGLQGRIDYYWSVLKPGQTLRVRSNGN
LIAPWYGHILSGESHGRILKTDLNSGNCVVQCQTERGGLNTTLPFHNVSKYAFGNCPKYV
GVKSLKLAVGLRNVPARSSRGLFGAIAGFIEGGWSG
>gi|6537268|gb|AAF15583.1|AF186269_1 hemagglutinin [Influenza A virus (A/Chicken/Hong Kong/SF2/99(H9N2))]
SLITILLVVTIGNADKICIGYQSTNSTETVDTLTENNVPVTHAKELLHTEHNGMLCATNL
GHPLILDTCTIEGLIYGNPSCDPLLGGREWSYIVERPSAVNGMCYPGNVENLEELRSLFS
SASSYQRIQIFPDTIWNVSYSGTSKACSDSFYRSMRWLTQKNNAYPIQDAQYTNNRGKSI
LFMWGINHPPTDTAQTNLYTRTDTTTSVATEDINRTFKPVIGPRPLVNGLQGRIDYYWSV
LKPGQTLRVRSNGNLIAPWYGHILSGESHGRILKTDLNSGNCVVQCQTERGGLNTTLPFH
NVSKYAFGNCPKYVGVKSLKLAVGLRNVPARSSRGLFGAIAGFIEGGWSGLVAGWYGFQH
SNDQGVGMAADRDSTQKAIDKITFKVN
>gi|6537266|gb|AAF15582.1|AF186268_1 hemagglutinin [Influenza A virus (A/Silkie Chicken/Hong Kong/SF43/99(H9N2))]
VSLITILLVVAVGNADKICIGYQSTNSTETVDTLTENNVPVTHAKELLHTEHNGMLCATN
LGHPLILDTCTIEGLIYGNPSCDLLLGGREWSYIVERPSAVNGLCYPGNVENLEELRSLF
SSASSYQRIQIFPDTIWNVSYSGTSKACSDSFYRSMRWLTQKNNAYPIQDAQYTNNRGKN
ILFMWGINHPPTDTAQTNLYTRTDTTTSVATEDINRTFKPLIGPRPLVNGLQGRIDYYWS
VLKPGQTLRVRSNGNLIAPWYGHILSGESHGRILKTDLNSGNCVVQCQTERGGLNTTLPF
HNVSKYAFGNCPKYVGVKSLKLAVGLRNVPARSSRGLFGAIAGFIEGGWSGLVPGWYGFQ
HSNDQRVGMAADRDSTQKAIDKITFKVNNI
>gi|6537264|gb|AAF15581.1|AF186267_1 hemagglutinin [Influenza A virus (A/Quail/Hong Kong/NT28/99(H9N2))]
SLITILLVVTVSNADKICIGHQSTNSTETVDTLTENNVPVTHAKELLHTEHNGMLCATNL
GHPLILDTCTIEGLIYGNPSCDLLLGGREWSYIVERPSAVNGLCYPGNVENLEELRSLFS
SASSYQRIQIFPDTIWNVSYSGTSKACSDSFYRSMRWLTQKNNAYPIQDAQYTNNRGKNI
LFMWGINHPPTDTVQTNLYTRTDTTTSVATEDINRTFKPLIGPRPLVNGLQGRIDYYWSV
LKPGQTLRVRSNGNLIAPWYGHILSGESHGRILKTDLNSGNCVVQCQTERGGLNTTLPFH
NVSKYAFGNCPKYVGVKSLKLAVGLRNVPARSSRGLFGAIAGFIEGGWS
>gi|287029434|gb|ADC41863.1| hemagglutinin [Influenza A virus (A/Hong Kong/3239/2008(H9N2))]
MLLVATVINADKICIGYQSTNSTETVDTLTENNVPVTHAKELLHTEHNGMLCATNLGYPL
ILDTCTIEGLIYGNPSCDLLLGGREWSYIVERPSAVNGLCYPGNVENLEELRSLFSSASS
YQRIQIFPDTIWNVSYSGTSKACSDSFYRSMRWLTQKNNAYPIQDAQYTNNREKNILFMW
GINHPPTDTAQTNLYTRTDTTTSVATEEINRTFKPLIGPRPLVNGLQGRIDYYWSVLKPG
QTLRIRSNGNLIAPWYGHILSGESHGRILKTDLKRGSCTVQCQTEKGGLNTTLPFQNVSK
YAFGNCSKYVGVKSLKLAVGLRNVPSRSSRGLFGAIAGFIEGGWSGLVAGWYGFQHSNDQ
GVGMAADRDSTQKAIDKITSKVNNIVDKMNKQYEIIDHEFSEVETRLNMINNKIDDQIQD
IWAYNAELLVLLENQKTLDEHDANVNNLYNKVKRALGSNAVEDGKGCFELYHKCDDQCME
TIRNGTYNRRRYQEESKLERQKIEGVKLESEGTYKILTIYSTVASSLVIAMGFAAFLFWA
MSNG
>gi|287029357|gb|ADC41853.1| hemagglutinin [Influenza A virus (A/Hong Kong/35820/2009(H9N2))]
ILLITTASNADKICIGHQSTNSTETVDTLTETNVPVTHAKELLQTEHNGMLCATNLGHPL
ILDTCTIEGLIYGNPSCDLLLEGREWSYIVERPSAVNGTCYPGNVENLEELRTLFSSASS
YQRIQIFPDTTWNVTYTGTSRSCSGSFYRSMRWLTQKSGFYPVQDAKYTNNRGKNILFVW
GIHHPHTYTDQTTLYIRNDTTTSVTTEELNRIFKPVIVPRLLVNGQQGRIDYYWSVLKPG
QTLRVRSNGNLIAPWYGHVLSGGSHGRILKTDLKSGNCVVQCQTEKGGLNSTLPFHNISK
YAFGTCPKYVKVNSLKLAIGLRNVPARSNRGLFGAIAGFIEGGWPGLVAGWYGFQHSNDQ
GVGMAADRDSTQKAVDKITSKVNNIVDKMNKQYEIIDHEFSEVETRLNMINNKIDDQIQD
VWAYNAELLVLLENQKTLDEHDANVNNLYNKVKRALGSNAMEDGKGCFELYHKCDDQCME
TIRNGTYDRRKYREESRLERQRIEGVKLESEGTYKILTIYSTVASSLVIAMGFAAFLFWA
MSNG
>gi|287029282|gb|ADC41843.1| hemagglutinin [Influenza A virus (A/Hong Kong/33982/2009(H9N2))]
ILLITTASNADKICIGHQSTNSTETVDTLTETNVPVTHAKELLQTEHNGMLCATNLGHPL
ILDTCTIEGLIYGNPSCDLLLEGREWSYIVERPSAVNGTCYPGNVENLEELRTLFSSASS
YQRIQIFPDTTWNVTYTGTSRSCSGSFYRSMRWLTQKSGFYPVQDAKYTNNRGKNILFVW
GIHHPHTYTDQTTLYIRNDTTTSVTTEELNRIFKPVIVPRLLVNGQQGRIDYYWSVLKPG
QTLRVRSNGNLIAPWYGHVLSGGSHGRILKTDLKSGNCVVQCQTEKGGLNSTLPFHNISK
YAFGTCPKYVKVNSLKLAIGLRNVPARSNRGLFGAIAGFIEGGWPGLVAGWYGFQHSNDQ
GVGMAADRDSTQKAVDKITSKVNNIVDKMNKQYEIIDHEFSEVETRLNMINNKIDDQIQD
VWAYNAELLVLLENQKTLDEHDANVNNLYNKVKRALGSNAMEDGKGCFELYHKCDDQCME
TIRNGTYDRRKYREESRLERQRIEGVKLESEGTYKILTIYSTVASSLVIAMGFAAFLFWA
MSNG
>gi|12060614|gb|AAG48171.1|AF222613_1 hemagglutinin [Influenza A virus (A/Silky Chicken/Hong Kong/SF44/99(H9N2))]
DKICIGYQSTNSTETVDTLTENNVPVTHAKELLHTEHNGMLCATNLGHPLILDTCTIEGL
IYGNPSCDLLLGGREWSYIVERPSAVNGLCYPGNVENLEELRSLFSSASSYQRIQIFPDT
IWNVSYSGTSKACSDSFYRSMRWLTQKNNAYPIQDAQYTNNRGKNILFMWGINHPPTDTA
QTNLYTRTDTTTSVATEDINRTFKPLIGPRPLVNGLQGRIDYYWSVLKPGQTLRVRSNGN
LIAPWYGHILSGESHGRILKTDLNSGNCVVQCQTERGGLNTTLPFHNVSKYAFGNCPKYV
GVKSLKLAVGLRNVPARSSRGLFGAIAGFI
>gi|12060612|gb|AAG48170.1|AF222612_1 hemagglutinin [Influenza A virus (A/Chicken/Hong Kong/KC12/99(H9N2))]
DKICIGYQSTNSTETVDTLTENNVPVTHAKELLHTEHNGMLCATDLGHPLILDTCTIEGL
IYGNPSCDLLLGGREWSYIVERPSAVSGLCYPGNVENLEELRSLFSSASSYQRIQIFPDT
IWNVSYSGTSKACSDSFYRSMRWLTQKNNAYPIQDAQYTNNRGKNILFMWGINHPPTDTA
QTNLYTRTDTTTSVATEDINRTFKPLIGPRPLVNGLQGRIDYYWSVLKPGQTLRVRSNGN
LIAPWYGHILSGESHGRILKTDLNSGNCVVQCQTERGGLNTTLPFHNVSKYAFGNCPKYV
GVKSLKLAVGLRNVPARSSRGLFGAIAGFI
>gi|12060610|gb|AAG48169.1|AF222611_1 hemagglutinin [Influenza A virus (A/Chicken/Hong Kong/FY20/99(H9N2))]
DKICIGYQSTNSTETVDTLTENNVPVTHAKELLHTEHNGMLCATDLGHPLILDTCTIEGL
IYGNPSCDLLLGGREWSYIVERPSAVNGLCYPGKVENLEELRSLFSSASSYQRIQIFPDT
IWNVSYSGTSKACSDSFYRSMRWLTQKNNAYPIQDAQYTNNRGKNILFMWGINHPPTDTA
QTNLYTRTDTTTSVATEDINRTFKPLIGPRPLVNGLQGRINYYWSVLKPGQTLRVRSNGN
LIAPWYGHILSGESHGRILKTDLNSGNCVVQCQTERGGLNATLPFHNVSKYAFGNCPKYV
GVKSLKLAVGLRNVPARSSRGLFGAIAGFI
>gi|12060608|gb|AAG48168.1|AF222610_1 hemagglutinin [Influenza A virus (A/Pheasant/Hong Kong/SSP11/99(H9N2))]
DKICIGHQSTNSTETVDTLTETNVPVTHAKELLHTEHNGMLCATSLGHPLILDTCTIEGL
VYGNPSCDLLLEGREWSYIVERPSAVNGTCYPGNVENLEELRTLFSSASSYQRIQIFPDT
TWNVTYTGTSRACSGSFYRSMRWLTQNRGFYPVQDAQYTNNRGKSILFVWGIHHPPTYTE
QTNLYIRNDTTTSVTTEDLNRTFKPVIGPRPLVNGLQGRIDYYWSVLKPGQTLRVRSNGN
LIAPWYGHVLSGGSHGRILKTDLKSGNCVVQCQTEKGGLNSTLPFHNISKYAFGTCPKYV
RVNSLKLAVGLRNVPARSSRGLFGAIAGFI
>gi|12060606|gb|AAG48167.1|AF222609_1 hemagglutinin [Influenza A virus (A/Quail/Hong Kong/SSP10/99(H9N2))]
DKICIGHQSTNSTETVDTLTETNVPVTHAKELLHTEHNGMLCATSLGHPLILDICTIEGL
VYGNPSCDLLLEGREWSYIVERSSAVNGTCYPGNVENLEELRTLFSSASSYQRIQIFPDT
TWNVTYTGTSRACSGSFYRSMRWLTQKSGFYPVQDAQYTNNRGKSILFVWGIHHPPTYTE
QTNLYIRNDTTTSVTTEDLNRTFKPVIGPRPLVNGLQGRIDYYWSVLKPGQTLRVRSNGN
LIAPWYGHVLSGGSHGRILKTDLKSGNCVVQCQTEKGGLNSTLPFHNISKYAFGTCPKYV
RVNSLKLAVGLRNVPARSSRGLFGAIAGFI
>gi|12060604|gb|AAG48166.1|AF222608_1 hemagglutinin [Influenza A virus (A/Chicken/Hong Kong/NT16/99(H9N2))]
DKICIGHQSTNSTETVDTLTETNVPVTHAKELLHTEHNGMLCATSLGHPLILDICTIEGL
VYGNPSCDLLLEGREWSYIVERSSAVNGTCYPGNVENLEELRTLFSSASSYQRIQIFPDT
TWNVTYTGTSRACSGSFYRSMRWLTQKSGFYPVQDAQYTNNRGKSILFVWGIHHPPTYTE
QTNLYIRNDTTTSVTTEDLNRTFKPVIGPRPLVNGLQGRIDYYWSVLKPGQTLQVRSNGN
LIAPWYGHVLSGGSHGRILKTDLKSGNCVVQCQTEKGGLNSTLPFHNISKYAFGTCPKYV
RVNSLKLAVGLRNVPARSSRGLFGAIAGFI
>gi|12060602|gb|AAG48165.1|AF222607_1 hemagglutinin [Influenza A virus (A/Pigeon/Hong Kong/FY6/99(H9N2))]
DKICIGHQSTNSTETVDTLTETNVPVTHAKELLHTEHNGMLCATSLGHPLILDTCTIEGL
VYGNPSCDLLLEGREWSYIVERPSAVNGTCYPGNVENLEELRTLFSSASSYQRIQIFPDT
TWNVTYTGTSRACSGSFYRSMRWLTQNRGFYPVQDAQYTNNRGKSILFVWGIHHPPTYTE
QTNLYIRNDTTTSVTTEDLNRTFKPVIGPRPLVNGLQGRIDYYWSVLKPGQTLRVRSNGN
LIAPWYGHVLSGGSHGRILKTDLKSGNCVVQCQTEKGGLNSTLPFHNISKYAFGTCPKYV
RVNSLKLAIGLRNVPARSSRGLFGAIAGFI
>gi|12060600|gb|AAG48164.1|AF222606_1 hemagglutinin [Influenza A virus (A/Quail/Hong Kong/A17/99(H9N2))]
DKICIGHQSTNSTETVDTLTETNVPVTHAKELLHTEHNGMLCATSLGHPLILDICTIEGL
VYGNPSCDLLLEGREWSYIVERSSAVNGTCYPGNVENLEELRTLFSSASSYQRIQIFPDT
TWNVTYTGTSRACSGSFYRSMRWLTQKSGFYPVQDAQYTNNRGKSILFVWGIHHPPTYTE
QTNLYIRNDTTTSVTTEDLNRTFKPVIGPRPLVNGLQGRIDYYWSVLKPGQTLRVRSNGN
LIAPWYGHVLSGGSHGRILKTDLKSGNCVVQCQTEKGGLNSTLPFHNISKYAFGTCPKYV
RVNSLKLAVGLRNVPARSSRGLFGAIAGFI
>gi|294712742|gb|ADF29692.1| hemagglutinin [Influenza A virus (A/chicken/Yunnan/Honghe/2007(H9N2))]
METISLLVITVSNADKICIGYQSTNSTETVDTLTENNVPVTHAKELLHTEHNGMLCATNL
GRPLILDTCTIEGLIYGNPSCDLLLGGREWSYIVERPSAVNGLCYPGNVENLEELRSLFS
SASSYQRIQIFPDTIWNVSYSGTSKACSDSFYRSMRWLTQKNNAYPVQDAQYTNNRGRNI
LFMWGINHPPTDTAQTNLYTRTDTTTSVATEDINRTFKPLIGPRPLVNGLQGRIDYYWAV
LKPGQTLRVRSNGNLIAPWYGHILSGESHGRILKTDLNSGNCVVQCQTERGGLNTTLPFH
NVSKYAFGNCPKYVGVKSLKLAVGLRNVPARSSRGLFGAIAGFIEGGWSGLVAGWYGFQH
SNDQGTGMAADRDSTQKAIDKITSKVNNIVDKMNKQYEIIDHEFSEIETRLNMINNKIDD
QIQDIWAYNAELLVLLENQKTLDEHDANVNNLYNKVKRALGSNAVEDGKGCFELYHKCDD
QCMETIRNGTYNRRKYKEESRLERQKIEGVKLESEGTYKILTIYSTVASSLVIAMGFAAF
LFWAMSNGSCRRNICI
>gi|39933065|gb|AAR32702.1| hemagglutinin [Influenza A virus (A/swine/Hong Kong/9/98-MA(H9N2))]
MEAASLITILLVVTASNADKICIGYQSTNSTETVDTLTETNVPVTHAKELLHTEHNGMLC
ATNLGHPLILDTCTIEGLIYGNPSCDLLLGGREWSYIVERPSAVNGMCYPGNVENLEELR
SLFSSASSYQRIQIFPDTIWNVSYNGTSKACSDSFYRSMRWLTQKNNAYPIQDAQYTNNR
GKSILFMWGINHPPTDTVQTNLYTRTDTTTSVTTEDINRTFKPVIGPRPLVNGLHGRIDY
YWSVLKPGQTLRVRSNGNLIAPWYGHILSGESHGRILKTDLNSGNCVVQCQTERGGLNTT
LPFHNVSKYAFGNCPKYVGVKSLKLAVGLRNVPARSSRGLFGAIAGFIEGGWSGLVAGWY
GFQHSNDQGVGMAADRDSTQKAIDKITSKVNNIVDKMNKQYGIIDHEFSEIETRLNMINN
KIDDQIQDIWTYNAELLVLLENQKTLDEHDANVNNLYNKVKRALGSNAMEDGKGCFELYH
KCDDQCMETIRNGTYNRRKYKEESKLERQKIEGIKLESEGTYKILTIYSTVASSLVIAMG
FAAFLFWAMS
>gi|39933063|gb|AAR32701.1| hemagglutinin [Influenza A virus (A/swine/Hong Kong/9/98-MA(H9N2))]
MEAASLITILLVVTASNADKICIGYQSTNSTETVDTLTETNVPVTHAKELLHTEHNGMLC
ATNLGHPLILDTCTIEGLIYGNPSCDLLLGGREWSYIVERPSAVNGMCYPGNVENLEELR
SLFSSASSYQRIQIFPDTIWNVSYNGTSKACSDSFYRSMRWLTQTNNAYPIQDAQYTNNR
GKSILFMWGINHPPTDTVQTNLYTRTDTTTSVTTEDINRTFKPVIGPRPLVNGLHGRIDY
YWSVLKPGQTLRVRSNGNLIAPWYGHILSGESHGRILKTDLNSGNCVVQCQTERGGLNTT
LPFHNVSKYAFGNCPKYVGVKSLKLAVGLRNVPARSSRGLFGAIAGFIEGGWSGLVAGWY
GFQHSNDQGVGMAADRDSTQKAIDKITSKVNNIVDKMNKQYGIIDHEFSEIETRLNMINN
KIDDQIQDIWTYNAELLVLLENQKTLDEHDANVNNLYNKVKRALGSNAMEDGKGCFELYH
KCDDQCMETIRNGTYNRRKYKEESKLERQKIEGIKLESEGTYKILTIYSTVASSLVIAMG
FAAFLFWAMS
>gi|39933061|gb|AAR32700.1| hemagglutinin [Influenza A virus (A/swine/Hong Kong/9/98-MA(H9N2))]
MEAASLITILLVVTASNADKICIGYQSTNSTETVDTLTETNVPVTHAKELLHTEHNGMLC
ATNLGHPLILDTCTIEGLIYGNPSCDLLLGGREWSYIVERPSAVNGMCYPGNVENLEELR
SLFSSASSYQRIQIFPDTIWNVSYSGTSKACSDSFYRSMRWLTQTNNAYPIQDAQYTNNR
GKSILFMWGINHPPTDTVQTNLYTRTDTTTSVTTEDINRTFKPVIGPRPLVNGLHGRIDY
YWSVLKPGQTLRVRSNGNLIAPWYGHILSGESHGRILKTDLNSGNCVVQCQTERGGLNTT
LPFHNVSKYAFGNCPKYVGVKSLKLAVGLRNVPARSSRGLFGAIAGFIEGGWSGLVAGWY
GFQHSNDQGVGMAADRDSTQKAIDKITSKVNNIVDKMNKQYGIIDHEFSEIETRLNMINN
KIDDQIQDIWTYNAELLVLLENQKTLDEHDANVNNLYNKVKRALGSNAMEDGKGCFELYH
KCDDQCMETIRNGTYNRRKYKEESKLERQKIEGIKLESEGTYKILTIYSTVASSLVIAMG
FAAFLFWAMS
>gi|39933059|gb|AAR32699.1| hemagglutinin [Influenza A virus (A/swine/Hong Kong/9/98-MA(H9N2))]
MEAASLITILLVVTASNADKICIGYQSTNSTETVDTLTETNVPVTHAKELLHTEHNGMLC
ATNLGHPLILDTCTIEGLIYGNPSCDLLLGGREWSYIVERPSAVNGMCYPGNVENLEELR
SLFSSASSYQRIQIFPDTIWNVSYSGTSKACSDSFYRSMRWLTQKNNAYPIQDAQYTNNR
GKSILFMWGINHPPTDTVQTNLYTRNDTTTSVTTEDINRTFKPVIGPRPLVNGLHGRIDY
YWSVLKPGQTLRVRSNGNLIAPWYGHILSGESHGRILKTDLNSGNCVVQCQTERGGLNTT
LPFHNVSKYAFGNCPKYVGVKSLKLAVGLRNVPARSSRGLFGAIAGFIEGGWPGLVAGWY
GFQHSNDQGVGMAADRDSTQKAIDKITSKVNNIVDKMNKQYGIIDHEFSEIETRLNMINN
KIDDQIQDIWTYNAELLVLLENQKTLDEHDANVNNLYNKVKRALGSNAMEDGKGCFELYH
KCDDQCMETIRNGTYNRRKYKEESKLERQKIEGIKLESEGTYKILTIYSTVASSLVIAMG
FAAFLFWAMS
>gi|39933057|gb|AAR32698.1| hemagglutinin [Influenza A virus (A/swine/Hong Kong/9/98-MA(H9N2))]
MEAASLITILLVVTASNADKICIGYQSTNSTETVDTLTETNVPVTHAKELLHTEHNGMLC
ATNLGHPLILDTCTIEGLIYGNPSCDLLLGGREWSYIVERPSAVNGMCYPGNVENLEELR
SLFSSASSYQRIQIFPDTIWNVSYSGKSKACSDSFYRSMRWLTQKNNAYPIQDAQYTNNR
GKSILFMWGINHPPTDTVQTDLYTRTDTTTSVTTEDINRTFKPVIGPRPLVNGLHGRIDY
YWSVLKPGQTLRVRSNGNLIAPWYGHILSGESHGRILKTDLNSGNCVVQCQTERGGLNTT
LPFHNVSKYAFGNCPKYVGVKSLKLAVGLRNVPARSSRGLFGAIAGFIEGGWPGLVAGWY
GFQHSNDQGVGMAADRDSTQKAIDKITSKVNNIVDKMNKQYGIIDHEFSEIETRLNMINN
KIDDQIQDIWTYNAELLVLLENQKTLDEHDANVNNLYNKVKRALGSNAMEDGKGCFELYH
KCDDQCMETIRNGTYNRRKYKEESKLERQKIEGIKLESEGTYKILTIYSTVASSLVIAMG
FAAFLFWAMS
>gi|39933055|gb|AAR32697.1| hemagglutinin [Influenza A virus (A/swine/Hong Kong/9/98-MA(H9N2))]
MEAASLITILLVVTASNADKICIGYQSTNSTETVDTLTETNVPVTHAKELLHTEHNGMLC
ATNLGHPLILDTCTIEGLIYGNPSCDLLLGGREWSYIVERPSAVNGMCYPGNVENLEELR
SLFSSAISYQRIQIFPDTIWNVSYSGKSKACSDSFYRSMRWLTQKNNAYPIQDAQYTNNR
GKSILFMWGINHPPTDTVQTDLYTRTDTTTSVTTEDINRTFKPVIGPRPLVNGLHGRIDY
YWSVLKPGQTLRVRSNGNLIAPWYGHILSGESHGRILKTDLNSGNCVVQCQTERGGLNTT
LPFHNVSKYAFGNCPKYVGVKSLKLAVGLRNVPARSSRGLFGAIAGFIEGGWSGLVAGWY
GFQHSNDQGVGMAADRDSTQKAIDKITSKVNNIVDKMNKQYGIIDHEFSEIETRLNMINN
KIDDQIQDIWTYNAELLVLLENQKTLDEHDANVNNLYNKVKRALGSNAMEDGKGCFELYH
KCDDQCMETIRNGTYNRRKYKEESKLERQKIEGIKLESEGTYKILTIYSTVASSLVIAMG
FAAFLFWAMS
>gi|39933053|gb|AAR32696.1| hemagglutinin [Influenza A virus (A/swine/Hong Kong/9/98-MA(H9N2))]
MEAASLITILLVVTASNADKICIGYQSTNSTETVDTLTETNVPVTHAKELLHTEHNGMLC
ATNLGHPLILDTCTIEGLIYGNPSCDLLLGGREWSYIVERPSAVNGMCYPGNVENLEELR
SLFSSASSYQRIQIFPDTIWNVSYSGTSKACSDSFYRSMRWLTQKNNAYPIQDAQYTNNR
GKSILFMWGINHPPTDAVQTDLYTRTDTTTSVTTEDINRTFKPVIGPRPLVNGLHGRIDY
YWSVLKPGQTLRVRSNGNLIAPWYGHILSGESHGRILKTDLNSGNCVVQCQTERGGLNTT
LPFHNVSKYAFGNCPKYVGVKSLKLAVGLRNVPARSSRGLFGAIAGFIEGGWPGLVAGWY
GFQHSNDQGVGMAADRDSTQKAIDKITSKVNNIVDKMNKQYGIIDHEFSEIETRLNMINN
KIDDQIQDIWTYNAELLVLLENQKTLDEHDANVNNLYNKVKRALGSNAMEDGKGCFELYH
KCDDQCMETIRNGTYNRRKYKEESKLERQKIEGIKLESEGTYKILTIYSTVASSLVIAMG
FAAFLFWAMS
>gi|39933051|gb|AAR32695.1| hemagglutinin [Influenza A virus (A/swine/Hong Kong/9/98-MA(H9N2))]
MEAASLITILLVVTASNADKICIGYQSTNSTETVDTLTETNVPVTHAKELLHTEHNGMLC
ATNLGHPLILDTCTIEGLIYGNPSCDLLLGGREWSYIVERPSAVNGMCYPGNVENLEELR
SLFSSASSYQRIQIFPDTIWNVSYSGTSKACSDSFYRSMRWLTQKNNAYPIQDAQYTNNR
GKSILFMWGINHPPTDTVQTDLYTRTDTTTSVTTEDINRTFKPVIGPRPLVNGLHGRIDY
YWSVLKPGQTLRVRSNGNLIAPWYGHILSGESHGRILKTDLNSGNCVVQCQTERGGLNTT
LPFHNVSKYAFGNCPKYVGVKSLKLAVGLRNVPARSSRGLFGAIAGFIEGGWSGLVAGWY
GFQHSNDQGVGMAADRDSTQKAIDKITSKVNNIVDKMNKQYGIIDHEFSEIETRLNMINN
KIDDQIQDIWTYNAELLVLLENQKTLDEHDANVNNLYNKVKRALGSNAMEDGKGCFELYH
KCDDQCMETIRNGTYNRRKYKEESKLERQKIEGIKLESEGTYKILTIYSTVASSLVIAMG
FAAFLFWAMS
>gi|39933049|gb|AAR32694.1| hemagglutinin [Influenza A virus (A/swine/Hong Kong/9/98-MA(H9N2))]
MEAASLITILLVVTASNADKICIGYQSTNSTETVDTLTETNVPVTHAKELLHTEHNGMLC
ATNLGHPLILDTCTIEGLIYGNPSCDLLLGGREWSYIVERPSAVNGMCYPGNVENLEELR
SLFSSASSYQRIQIFPDTIWNVSYNGTSKACSDSFYRSMRWLTQKNNAYPIQDAQYTNNR
GKSILFMWGINHPPTDTVQTDLYTRTDTTTSVTTEDINRTFKPVIGPRPLVNGLHGRIDY
YWSVLKPGQTLRVRSNGNLIAPWYGHILSGESHGRILKTDLNSGNCVVQCQTERGGLNTT
LPFHNVSKYAFGNCPKYVGVKSLKLAVGLRNVPARSSRGLFGAIAGFIEGGWPGLVAGWY
GFQHSNDQGVGMAADRDSTQKAIDKITSKVNNIVDKMNKQYGIIDHEFSEIETRLNMINN
KIDDQIQDIWTYNAELLVLLENQKTLDEHDANVNNLYNKVKRALGSNAMEDGKGCFELYH
KCDDQCMETIRNGTYNRRKYKEESKLERQKIEGIKLESEGTYKILTIYSTVASSLVIAMG
FAAFLFWAMS
>gi|39933047|gb|AAR32693.1| hemagglutinin [Influenza A virus (A/swine/Hong Kong/9/98-MA(H9N2))]
MEAASLITILLVVTASNADKICIGYQSTNSTETVDTLTETNVPVTHAKELLHTEHNGMLC
ATNLGHPLILDTCTIEGLIYGNPSCDLLLGGREWSYIVERPSAVNGMCYPGNVENLEELR
SLFSSASSYQRIQIFPDTIWNVSYSGTSKACSDSFYRSMRWLTQKNNAYPIQDAQYTNNR
GKSILFMWGINHPPTDTVQTDLYTRTDTTTSVTTEDINRTFKPVIGPRPLVNGLHGRIDY
YWSVLKPGQTLRVRSNGNLIAPWYGHILSGESHGRILKTDLNSGNCVVQCQTERGGLNTT
LPFHNVSKYAFGNCPKYVGVKSLKLAVGLRNVPARSSRGLFGAIAGFIEGGWSGLVAGWY
GFQHSNDQGVGMAADRDSTQKAIDKITSKVNNIVDKMNKQYGIIDHEFSEIETRLNMINN
KIDDQIQDIWTYNAELLVLLENQKTLDEHDANVNNLYNKVKRALGSNAMEDGKGCFELYH
KCDDQCMETIRNGTYNRRKYKEESKLERQKIEGIKLESEGTYKILTIYSTVASSLVIAMG
FAAFLFWAMS
>gi|39933045|gb|AAR32692.1| hemagglutinin [Influenza A virus (A/swine/Hong Kong/9/98-MA(H9N2))]
MEAASLITILLVVTASNADKICIGYQSTNSTETVDTLTETNVPVTHAKELLHTEHNGMLC
ATNLGHPLILDTCTIEGLIYGNPSCDLLLGGREWSYIVERPSAVNGMCYPGNVENLEELR
SLFSSASSYQRIQIFPDTIWNVSYSGTSKACSDSFYRSMRWLTQKNNAYPIQDAQYTNNR
GKSILFMWGINHPPTDTVQTNLYTRTDTTTSVTTEDINRTFKPVIGPRPLVNGQHGRIDY
YWSVLKPGQTLRVRSNGNLIAPWYGHILSGESHGRILKTDLNSGNCVVQCQTERGGLNTT
LPFHNVSKYAFGNCPKYVGVKSLKLAVGLRNVPARSSRGLFGAIAGFIEGGWSGLVAGWY
GFQHSNDQGVGMAADRDSTQKAIDKITSKVNNIVDKMNKQYGIIDHEFSEIETRLNMINN
KIDDQIQDIWTYNAELLVLLENQKTLDEHDANVNNLYNKVKRALGSNAMEDGKGCFELYH
KCDDQCMETIRNGTYNRRKYKEESKLERQKIEGIKLESEGTYKILTIYSTVASSLVIAMG
FAAFLFWAMS
>gi|39933043|gb|AAR32691.1| hemagglutinin [Influenza A virus (A/swine/Hong Kong/9/98-MA(H9N2))]
MEAASLITILLVVTASNADKICIGYQSTNSTETVDTLTETNVPVTHAKELLHTEHNGMLC
ATNLGHPLILDTCTIEGLIYGNPSCDLLLGGREWSYIVERPSAVNGMCYPGNVENLEELR
SLFSSASSYQRIQIFPDTIWNVSYNGTSKACSDSFYRSMRWLTQKNNAYPIQDAQYTNNR
GKSILFMWGINHPPTDTVQTNLYTRTDTTTSVTTEDINRTFKPVIGPRPLVNGQHGRIDY
YWSVLKPGQTLRVRSNGNLIAPWYGHILSGESHGRILKTDLNSGNCVVQCQTERGGLNTT
LPFHNVSKYAFGNCPKYVGVKSLKLAVGLRNVPARSSRGLFGAIAGFIEGGWSGLVAGWY
GFQHSNDQGVGMAADRDSTQKAIDKITSKVNNIVDKMNKQYGIIDHEFSEIETRLNMINN
KIDDQIQDIWTYNAELLVLLENQKTLDEHDANVNNLYNKVKRALGSNAMEDGKGCFELYH
KCDDQCMETIRNGTYNRRKYKEESKLERQKIEGIKLESEGTYKILTIYSTVASSLVIAMG
FAAFLFWAMS
>gi|39933041|gb|AAR32690.1| hemagglutinin [Influenza A virus (A/swine/Hong Kong/9/98-MA(H9N2))]
MEAASLITILLVVTASNADKICIGYQSTNSTETVDTLTETNVPVTHAKELLHTEHNGMLC
ATNLGHPLILDTCTIEGLIYGNPSCDLLLGGREWSYIVERPSAVNGMCYPGNVENLEELR
SLFSSASSYQRIQIFPDTIWNVSYNGTSKACSDSFYRSMRWLTQKNNAYPIQDAQYTNNR
GKSILFMWGINHPPTDTVQTNLYTRTDTTTSVTTEDINRTFKPVIGPRPLVNGLHGRIDY
YWSVLKPGQTLRVRSNGNLIAPWYGHILSGESHGRILKTDLNSGNCVVQCQTERGGLNTT
LPFHNVSKYAFGNCPKYVGVKSLKLAVGLRNVPARSSRGLFGAIAGFIEGGWSGLVAGWY
GFQHSNDQGVGMAADRDSTQKAIDKITSKVNNIVDKMNKQYGIIDHEFSEIETRLNMINN
KIDDQIQDIWTYNAELLVLLENQKTLDEHDANVNNLYNKVKRALGSNAMEDGKGCFELYH
KCDDQCMETIRNGTYNRRKYKEESKLERQKIEGIKLESEGTYKILTIYSTVASSLVIAMG
FAAFLFWAMS
>gi|39933039|gb|AAR32689.1| hemagglutinin [Influenza A virus (A/swine/Hong Kong/9/98-MA(H9N2))]
MEAASLITILLVVTASNADKICIGYQSTNSTETVDTLTETNVPVTHAKELLHTEHNGMLC
ATNLGHPLILDTCTIEGLIYGNPSCDLLLGGREWSYIVERPSAVNGMCYPGNVENLEELR
SLFSSASSYQRIQIFPDTIWNVSYSGTSKACSDSFYRSMRWLTQKNNAYPIQDAQYTNNR
GKSILFMWGINHPPTDTVQTNLYTRNDTTTSVTTEDINRTFKPVIGPRPLVNGLHGRIDY
YWSVLKPGQTLRVRSNGNLIAPWYGHILSGESHGRILKTDLNSGNCVVQCQTERGGLNTT
LPFHNVSKYAFGNCPKYVGVKSLKLAVGLRNVPARSSRGLFGAIAGFIEGGWSGLVAGWY
GFQHSNDQGVGMAADRDSTQKAIDKITSKVNNIVDKMNKQYGIIDHEFSEIETRLNMINN
KIDDQIQDIWTYNAELLVLLENQKTLDEHDANVNNLYNKVKRALGSNAMEDGKGCFELYH
KCDDQCMETIRNGTYNRRKYKEESKLERQKIEGIKLESEGTYKILTIYSTVASSLVIAMG
FAAFLFWAMS
>gi|39933037|gb|AAR32688.1| hemagglutinin [Influenza A virus (A/swine/Hong Kong/9/98-MA(H9N2))]
MEAASLITILLVVTASNADKICIGYQSTNSTETVDTLTETNVPVTHAKELLHTEHNGMLC
ATNLGHPLILDTCTIEGLIYGNPSCDLLLGGREWSYIVERPSAVNGMCYPGNVENLEELR
SLFSSASSYQRIQIFPDTIWNVSYSGTSKACSESFYRSMRWLTQKNNAYPIQDAQYTNNR
GKSILFMWGINHPPTDTVQTNLYTRTDTTTSVTTEDINRTFKPVIGPRPLVNGLHGRIDY
YWSVLKPGQTLRVRSNGNLIAPWYGHILSGESHGRILKTDLNSGNCVVQCQTERGGLNTT
LPFHNVSKYAFGNCPKYVGVKSLKLAVGLRNVPARSSRGLFGAIAGFIEGGWSGLVAGWY
GFQHSNDQGVGMAADRDSTQKAIDKITSKVNNIVDKMNKQYGIIDHEFSEIETRLNMINN
KIDDQIQDIWTYNAELLVLLENQKTLDEHDANVNNLYNKVKRALGSNAMEDGKGCFELYH
KCDDQCMETIRNGTYNRRKYKEESKLERQKIEGIKLESEGTYKILTIYSTVASSLVIAMG
FAAFLFWAMS
>gi|39933035|gb|AAR32687.1| hemagglutinin [Influenza A virus (A/swine/Hong Kong/9/98-MA(H9N2))]
MEAASLITILLVVTASNADKICIGYQSTNSTETVDTLTETNVPVTHAKELLHTEHNGMLC
ATNLGHPLILDTCTIEGLIYGNPSCDLLLGGREWSYIVERPSAVNGMCYPGNVENLEELR
SLFSSASSYQRIQIFPDTIWNVSYSGASKACSDSLYRSMRWLTQKNNAYLIQDAQYTNNR
GKSILFMWGINHPPTDTVQTNLYTRTDTTTSVTTEDINRTFKPVIGPRPLVNGLHGRIDY
YWSVLKPGQTLRVRSNGNLIAPWYGHILSGESHGRILKTDLNSGNCVVQCQTERGGLNTT
LPFHNVSKYAFGNCPKYVGVKSLKLAVGLRNVPARSSRGLFGAIAGFIEGGWPGLVAGWY
GFQHSNDQGVGMAADRDSTQKAIDKITSKVNNIVDKMNKQYGIIDHEFSEIETRLNMINN
KIDDQIQDIWTYNAELLVLLENQKTLDEHDANVNNLYNKVKRALGSNAMEDGKGCFELYH
KCDDQCMETIRNGTYNRRKYKEESKLERQKIEGIKLESEGTYKILTIYSTVASSLVIAMG
FAAFLFWAMS
>gi|39933033|gb|AAR32686.1| hemagglutinin [Influenza A virus (A/swine/Hong Kong/9/98-MA(H9N2))]
MEAASLITILLVVTASNADKICIGYQSTNSTETVDTLTETNVPVTHAKELLHTEHNGMLC
ATNLGHPLILDTCTIEGLIYGNPSCDLLLGGREWSYIVERPSAVNGMCYPGNVENLEELR
SLFSSASSYQRIQIFPDTIWNVSYSGTSKACSDSFYRSMRWLTQKNNAYLIQDAQYTNNR
GKSILFMWGINHPPTDTVQTTLYTRTDTTTSVTTEDINRTFKPVIGPRPLVNGLHGRIDY
YWSVLKPGQTLRVRSNGNLIAPWYGHILSGESHGRILKTDLNSGNCVVQCQTERGGLNTT
LPFHNVSKYAFGNCPKYVGVKSLKLAVGLRNVPARSSRGLFGAIAGFIEGGWPGLVAGWY
GFQHSNDQGVGMAADRDSTQKAIDKITSKVNNIVDKMNKQYGIIDHEFSEIETRLNMINN
KIDDQIQDIWTYNAELLVLLENQKTLDEHDANVNNLYNKVKRALGSNAMEDGKGCFELYH
KCDDQCMETIRNGTYNRRKYKEESKLERQKIEGIKLESEGTYKILTIYSTVASSLVIAMG
FAAFLFWAMS
>gi|39933031|gb|AAR32685.1| hemagglutinin [Influenza A virus (A/swine/Hong Kong/9/98-MA(H9N2))]
MEAASLITILLVVTASNADKICIGYQSTNSTETVDTLTETNVPVTHAKELLHTEHNGMLC
ATNLGHPLILDTCTIEGLIYGNPSCDLLLGGREWSYIVERPSAVNGMCYPGNVENLEELR
SLFSSASSYQRIQIFPDTIWNVSYSGTSKACSDSFYRSMRWLTQKNNAYLIQDAQYTNNR
GKSILFMWGINHPPTDTVQTNLYTRTDTTTSVTTEDINRTFKPVIGPRPLVNGLHGRIDY
YWSVLKPGQTLRVRSNGNLIAPWYGHILSGESHGRILKTDLNSGNCVVQCQTERGGLNTT
LPFHNVSKYAFGNCPKYVGVKSLKLAVGLRNVPARSSRGLFGAIAGFIEGGWSGLVAGWY
GFQHSNDQGVGMAADRDSTQKAIDKITSKVNNIVDKMNKQYGIIDHEFSEIETRLNMINN
KIDDQIQDIWTYNAELLVLLENQKTLDEHDANVNNLYNKVKRALGSNAMEDGKGCFELYH
KCDDQCMETIRNGTYNRRKYKEESKLERQKIEGIKLESEGTYKILTIYSTVASSLVIAMG
FAAFLFWAMS
>gi|39933027|gb|AAR32683.1| hemagglutinin [Influenza A virus (A/swine/Hong Kong/9/98-MA(H9N2))]
MEAASLITILLVVTASNADKICIGYQSTNSTETVDTLTETNVPVTHAKELLHTEHNGMLC
ATNLGHPLILDTCTIEGLIYGNPSCDLLLGGREWSYIVERPSAVNGMCYPGNVENLEELR
SLFSSASSYQRIQIFPDTIWNVSYSGTSKACSDSFYRSMRWLTQKNNAYPIQDAQYTNNR
GKSILFMWGINHPPTDTVQTNLYTRTDTTTSVTTEDINRTFKPVIGPRPLVNGLHGRIDY
YWSVLKPGQTLRVRSNGNLIAPWYGHILSGESHGRILKTDLNSGNCVVQCQTERGGLNTT
LPFHNVSKYAFGNCPKYVGVKSLKLAVGLRNVPARSSRGLFGAIAGFIEGGWSGLVAGWY
GFQHSNDQGVGMAADRDSTQKAIDKITSKVNNIVDKMNKQYGIIDHEFSEIETRLNMINN
KIDDQIQDIWTYNAELLVLLENQKTLDEHDANVNNLYNKVKRALGSNAMEDGKGCFELYH
KCDDQCMETIRNGTYNRRKYKEESKLERQKIEGIKLESEGTYKILTIYSTVASSLVIAMG
FAAFLFWAMS
>gi|269826345|gb|ACZ48627.1| hemagglutinin [Influenza A virus (A/Hong Kong/1074/1997(H9N2))]
METISLITILLVVTASNADKICIGHQSTNSTETVDTLTETNVPVTHAKELLHTEHNGMLC
ATSLGHPLILDTCTIEGLVYGNPSCDLLLEGREWSYIVERSSAVNGTCYPGNVENLEELR
TLFSSASSYQRIQIFPDTTWNVTYTGTSRACSGSFYRSMRWLTQKSGFYPVQDAQYTNNR
GKSILFVWGIHHPPTYTEQTNLYIRNDTTTSVTTEDLNRTFKPVIGPRPLVNGLQGRIDY
YWSVLKPGQTLRVRSNGNLIAPWYGHVLSGGSHGRILKTDLKSGNCVVQCQTEKGGLNST
LPFHNISKYAFGTCPKYVRVNSLKLAVGLRNVPARSSRGLFGAIAGFIEGGWPGLVAGWY
GFQHSNDQGVGMAADRDSTQKAIDKITSKVNNIVDKMNKQYEIIDHEFSEVETRLNMINN
KIDDQIQDVWAYNAELLVLLENQKTLDEHDANVNNLYNKVKRALGSNAMEDGKGCFELYH
KCDDQCMETIRNGTYNRRKYREESRLERQKIEGVKLESEGAYKILTIYSTVASSLVLAMG
FAAFLFWAMSNGSCRCNICI
>gi|18996348|dbj|BAB85618.1| hemagglutinin [Influenza A virus (A/swine/Hong Kong/9/98(H9N2))]
DKICIGYQSTNSTETVDTLTETNVPVTHAKELLHTEHNGMLCATNLGHPLILDTCTIEGL
IYGNPSCDLLLGGREWSYIVERPSAVNGMCYPGNVENLEELRSLFSSASSYQRIQIFPDT
IWNVSYSGTSKACSDSFYRSMRWLTQKNNAYPIQDAQYTNNRGKSILFMWGINHPPTDTV
QTNLYTRTDTTTSVTTEDINRTFKPVIGPRPLVNGLHGRIDYYWSVLKPGQTLRVRSNGN
LIAPWYGHILSGESHGRILKTDLNSGNCVVQCQTERGGLNTTLPFHNVSKYAFGNCPKYV
GVKSLKLAVGLRNVPARSSR
>gi|18996346|dbj|BAB85617.1| hemagglutinin [Influenza A virus (A/swine/Hong Kong/10/98(H9N2))]
DKICIGYQSTNSTETVDTLTETNVPVTHAKELLHTEHNGMLCATNLGHPLILDTCTIEGL
IYGNPSCDLLLGGREWSYIVERPSAVNGMCYPGNVENLEELRSLFSSASSYQRIQIFPDT
IWNVSYSGTSKACSDSFYRSMRWLTQKNNAYPIQDAQYTNNRGKSILFMWGINHPPTDTV
QTNLYTRTDTTTSVTTEDINRTFKPVIGPRPLVNGLHGRIDYYWSVLKPGQTLRVRSNGN
LIAPWYGHILSGESHGRILKTDLNSGNCVVQCQTERGGLNTTLPFHNVSKYAFGNCPKYV
GVKSLKLAVGLRNVPARSSR
>gi|18996344|dbj|BAB85616.1| hemagglutinin [Influenza A virus (A/Hong Kong/1073/99(H9N2))]
DKICIGHQSTNSTETVDTLTETNVPVTHAKELLHTEHNGMLCATSLGHPLILDTCTIEGL
VYGNPSCDLLLGGREWSYIVERSSAVNGTCYPGNVENLEELRTLFSSASSYQRIQIFPDT
TWNVTYTGTSRACSGSFYRSMRWLTQKSGFYPVQDAQYTNNRGKSILFVWGIHHPPTYTE
QTNLYIRNDTTTSVTTEDLNRTFKPVIGPRPLVNGLQGRIDYYWSVLKPGQTLRVRSNGN
LIAPWYGHVLSGGSHGRILKTDLKGGNCVVQCQTEKGGLNSTLPFHNISKYAFGTCPKYV
RVNSLKLAVGLRNVPARSSR
>gi|18996340|dbj|BAB85614.1| hemagglutinin [Influenza A virus (A/duck/Hong Kong/448/78(H9N2))]
DKICIGYQSTNSTETVDTLIETNVPVTHTKELLHTEHNGMLCATNLGHPLILDTCTIEGL
VYGNPSCDLLLGGKEWSYIVERSSAVNGMCYPGNVENLEELRSFFSSANSYQRIQIFPDT
IWNVTYSGTSKACSNSFYRSMRWLTHKNSAYPVQDAQYTNNEGKNILFMWGIHHPPTDTE
QTNLYKKTDTTTSVTTEDINRTFKPVIGPRPHVNGQQGRIDYYWSVLKPGQTLRVRSNGN
LIAPWYGHILSGESHGRILKTDLNSGNCVVQCQTEKGGLNTTLPFHNVSKYAFGNCPKYV
GVKSLKLAVGLRNVPAVSDR
>gi|82654738|gb|ABB88298.1| hemagglutinin [Influenza A virus (A/duck/Hong Kong/24/1976(H4N2))]
MLSIVILFLLVAENSSQNYTGNPVICMGHHAVANGTMVKTLTDDQVEVVTAQELVESQNL
PELCPSPLRLVDGQTCDIINGALGSPGCDHLNGAEWDVFIERPNTIDTCYPFDVPDYQSL
RSILANNGKFEFIAEEFQWTTVKQNGKSGACKRANVNDFFNRLNWLVKSDGNEYPLQNLT
KINNGDYARLYIWGVHHPSTDTEQTNLYKNNPGRVTVSTKTSQTSVVPNIGSRPWVRGQS
GRISFYWTIVEPGDLIVFNTIGNLIAPRGHYKLNNQKKSTILNTAIPIGSCVSKCHTDKG
SLSTTKPFQNISRIAIGDCPKYVKQGSLKLATGMRNIPEKASRGLFGAIAGFIENGWQGL
IDGWYGFRHQNAEGTGTAADLKSTQAAIDQINGKLNRLIEKTNEKYHQIEKEFEQVEGRI
QDLEKYVEDTKIDLWSYNAELLVALENQHTIDVTDSEMNKLFERVRRQLRENAEDKGNGC
FEIFHKCDNNCIESIRNGTYDHDIYRDEAINNRFQIQGVKLTQGYKDIILWISFSISCFL
LVALLLAFILWACQNGNIRCQICI
>gi|16903386|gb|AAL30464.1|AF400754_1 hemagglutinin [Influenza A virus (A/Swine/Hong Kong/2429/98(H3N2))]
QKLPGNDNSTATLCLGHHAVPNGTLVKTITSDQIEVTNATELVQSSSTGRICDSPHRILD
GENCTLIDALLGDPHCDGFQNKEWDLFVERSKAYSTCYPYDVPDYASLRSLVASSGTLEF
NNESFNWTGVAQNGTSFACKRRSIKSFFSRLNWLHQLKYKYPALNVTMPNNDKFDKLYIW
GVHHPSTDSDQTSLYAQASGRVTVSTKRSQQTVIPNIGSRPWVRGVSSIISIYWTIVKPG
DILLINSTGNLIAPRGYFKIRSGKSSIMRSDAPIGKCNSECITPNGSIPNDKPFQNVNRI
TYGACPRYVKQNTLKLATGMRNVPEKQTRGIFGAIAGFIENGWEGMVDGWYGFRHQNSEG
TGQAADLKSTQAAINQINGKLNRLIEKTNEKFHQIEKEFSEVEGRIQDLEKYVEDTKIDL
WSYNAELLVALENQHTIDLTDSEMNKLFERTRKQLRENAEDMGNGCFKIYHKCDNACIGS
IRKGTYDHDVYRDEALNNRFQIKGVELKSGYKDWILWISFAISCFLLCVVLLGFIMWACQ
KGNIRCNI
>gi|16903384|gb|AAL30463.1|AF400753_1 hemagglutinin [Influenza A virus (A/Swine/Hong Kong/2422/98(H3N2))]
QKLPGNDNSTATLCLGHYAVPNGTLVKTITNDQIEVTNATELVQSSSTGRICDSPHRILD
GENCTLIDALLGDPHCDGFQNKEWDLFVERSKAYSNCYPYDVQDYASLRSLVASSGTLEF
NNESFNWTGVAQNGTSYACKRRSIKSFFSRLNWLHQLKYKYPALNVTMPNNDKFDKLYIW
GVHHPSTDSDQTSLYAQASGRVTVSTKRSQQTVIPNIGSRPWVRGVSSIISIYWTIVKPG
DILLINSTGNLIAPRGYFKIRSGKSSIMRSDAPIGKCNSECITPNGSIPNDKPFQNVNRI
TYGACPRYVKQNTLKLATGMRNVPEKQTRGIFGAIAGFIENGWEGMVDGWYGFRHQNSEG
TGQAADLKSTQAAINQINGKLNRLIEKTNEKFHQIEKEFSEVEGRIQDLEKYVEDTKIDL
WSYNAEILVALENQHTIDLTDSEMNKLLKRTRKQLRENAEDMGNGCFKIYHKCDNACIGS
IRNGTYDHDVYRDEALNNRFQIKGVELKSGYKDWILWISFAISCFLLCVVLLGFIMWACQ
KGNIRCNI
>gi|16903382|gb|AAL30462.1|AF400752_1 hemagglutinin [Influenza A virus (A/Swine/Hong Kong/2405/98(H3N2))]
QKLPGNDNSTATLCLGHHAVPNGTLVKTITNDQIEVTNATELVQSSSTGRICDSPHRILD
GENCTLIDALLGDPHCDGFQNKEWDLFVERSKAYSNCYPYDVPDYASLRSLVASSGTLEF
NNESFNWTGVAQNGTSFACKRRSIKSFFSRLNWLHQLKYKYPALNVTMPNNDKFDKLYIW
GVHHPSTDSDQTSLYAQASGRVTVSTKRSQQTVIPNIGSRPWVRGVSSRISIYWTIVKPG
DILLINSTGNLIAPRGYFKIRSGKSSIMRSDAPIGKCNSECITPNGSIPNDKPFQNVNRI
TYGACPRYVKQNTLKLATGMRNVPEKQTRGIFGAIAGFIENGWEGMVDGWYGFRHQNSEG
TGQAADLKSTQAAINQINGKLNRLIEKTNEKFHQIEKEFSEVEGRIQDLEKYVEDTKIDL
WSYNAELLVALENQHTIDLTDSEMNKLFERTRKQLRENAEDMGNGCFKIYHKCDNACIGS
IRNGTYDHDVYRDEALNNRFQIKGVELKSGYKDWILWISFAISCFLLCVVLLGFIMWACQ
KGNIRCNI
>gi|18996342|dbj|BAB85615.1| hemagglutinin [Influenza A virus (A/Duck/Hong Kong/702/79(H9N5))]
DKICIGYQSTNSTETVDTLTENNVPVTHTKELLHTEHNGMLCATNLGHPLILDTCTIEGL
VYGNPSCDLLLGGKEWSYIVERSSAVNGMCYPGNVENLEELRSFFSSANSYRRIQIFPDT
IWNVTYTGTSGACSNSFYRSMRWLTHKSNSYPVQDAQYTNNEGKNIIFMWGIHHPPTDTE
QTSLYKKADTTTSVTTEDINRTFKPMIGPRPLVHGQQGRIDYYWSVLKPGQTLRVRSNGN
LIAPWYGHILSGKSHGRILKTDLNSGNCVVECQTEKGGLNTTLPFHNVSKYAFGNCPKYV
GVKSLKLAVGLRNVPAVSNR
>gi|6006996|gb|AAF00706.1|AF156378_1 hemagglutinin precursor [influenza A virus (A/Quail/Hong Kong/G1/97 (H9N2))]
METISLITILLVVTASNADKICIGHQSTNSTETVDTLTETNVPVTHAKELLHTEHNGMLC
ATSLGHPLILDTCTIEGLVYGNPSCDLLLEGREWSYIVERSSAVNGTCYPGNVENLEELR
TLFSSASSYQRIQIFPDTIWNVTYTGISRACSGSFYRSMRWLTQKSGFYPVQDAQYTNNR
GKSILFVWGIHHPPTYTEQTNLYIRNDTTTSVTTEDLNRTFKPVIGPRPLVNDLQGRIDY
YWSVLKPGQTLRVRSNGNLIAPWYGHVLSGGSHGRILKTDLKSGNCVVQCQTEKGGLNST
LPFHNISKYAFGTCPKYVRVKSLKLAVGLRNVPARSSRGLFGAIAGFIEGGWPGLVAGWY
GFQHSNDQGVGMAADRDSTQKAIDKITSKVNNIVDKMNKQYEIIDHEFSEVETRLNMINN
KIDDQIQDVWAYNAELLVLLENQKTLDEHDANVNNLYNKVKRALGSNAMEDGKGCFELYH
KCDDQCMETIRNGTYNRRKYREESRLERQKIEGVKLESEGTYKILTIYSTVASSLVLAMG
FAA
>gi|6007006|gb|AAF00711.1|AF156383_1 hemagglutinin precursor [Influenza A virus (A/duck/Hong Kong/784/1979(H9N2))]
METIALIAILLVVTASNADKICIGYQSTNSTETVDTLTETSVPVKHTKELLHTEHNGMLC
ATNLGHPLILDTCTIEGLVYGNPSCDLLLGGKKWSYIVERSSAVNGMCYPGSVENLEELR
SFFSSANSYQRIQIFPDKIWNVTYSGTSKACSNSFYRSMRWLTHKSNSYPVQDAQYTNNE
GKNILFMWGIHHPPTDTEQTNLYKKTDTTTSVTTEDINRTFKPEIGPRPLVNGQQGRIDY
YWSVLKPGQTLRVRSNGNLIAPWYGHILSGESHGRILKTDLNSGNCVVQCQTEKGGLNTT
LPFHNVSKYAFGNCPKYVGVKSLKLAVGLRNVPAASDRGLFGAIAGFIEGGWPGLVAGWY
GFQHSNDQGIGMAADRESTQEAVDKITTKVNNIIDKMNNQYEIIDHEFSEIEARLNMINN
KIDDQIQDIWAYNAELLVLLENQKTLDEHDANVNNLYNKVKRALGSNAIEDGNGCFELYH
KCDDQCMETIRNGTYDRQKYQEESKLERQKIEGVKLESEGTYKILTIYSTVASSLVLAMG
FAAFLFWAMSNGSCRCN
>gi|6007004|gb|AAF00710.1|AF156382_1 hemagglutinin precursor [influenza A virus (A/Duck/Hong Kong/168/77(H9N2))]
TEAIIAALLVVTAANADKICIGYQSANSTETVDTLIESNVPVTHTKELLHTEHNGMLCAT
NLGHPLILDTCTIEGLGYGNPSCDLLLGGKEWSYIVERSSAVNGMCYPGSVENLEELRSF
FSSANSYQRIQIFSDTIWNVTYSGTSRACSNSFYRSMRWLTHKGNSYPVQDAQYTNNKGK
NILFMWGIHHPPTDTEQTNLYKKADTTTSVTTEDINRTFKPVIGPRPLVNGQQGRIDYYW
SVLKPGQTLRVRSNGNLIAPWYGHILSGESHGRILKTDLNSGNCVVQCQTEKGGLNTTLP
FHNVSKYAFGNCPKYVGVKSLKLAVGLRNVPAASGRGLFGAIAGFIEGGWPGLVAGWYGF
QHSNDQGVGMAADRESTQRAVDKITSKVNNIIDKMNKQYEIIDHEFSEIEARLNMINNKI
DDQIQDIWAYNAELLVLLENQKTLDEHDANVNNLYNKVKRALGSNAIEDGNGCFELYHKC
DDQCMETIRNGTYDRQKYQEESKLERQKIEGVKLESEGTYKILTIYSTVASSLVLAMGFA
AFLFWAMSNGSCR
>gi|6007002|gb|AAF00709.1|AF156381_1 hemagglutinin precursor [Influenza A virus (A/Quail/Hong Kong/AF157/92(H9N2))]
METIALMTLLLVVTASNADKICIGYQSTNSTETVDTLMENNVPVTHTKELLHTEHNGMLC
ATNLGHPLILDTCTIEGLIYGNPSCDLLLGGKEWSYIVERPTAVNGLCYPGNVENLEELR
SLFSSANSYQRIQIFPDTIWNVTYSGTSKACSNSFYRSMRWLTHKSGFYPVQDVQYTNDR
GKNILFMWGIHHPPTDTEQTNLYIRTDTTTSVTTEDINRTFKPVIGPRPLVNGHKGRIDY
YWSVLKPGQTLRVRSNGNLIAPWYGHILSGESHGRILKTDLTSGNCVVQCQTEKGGLNTT
LPFHNVSKYAFGNCPKYVGVKSLKLAVGPRNVPAKSSRGLFGAIAGFIEGGWPGLVAGWY
GFQHSNDQGVGMAADRESTQKAVDKITSKVNNIVDKMNKQYEIIDHEFSEIETRLNMINT
KIDDQIQDIWAYNAELLVLLENQKTLDEHDANVNNLYNKVKRALGYNAMEDGKGCFELYH
KCDDQCMETIRNGTYNRRKYQEESKLGRQKIEGVKLESEGTYKILTIYSTVASSLVLAMG
FAAFLFWAMSNGSCRCN
>gi|6006998|gb|AAF00707.1|AF156379_1 hemagglutinin precursor [influenza A virus (A/Chicken/Hong Kong/739/94(H9N2))]
METISLITILLVITASSADKICIGYQSTNSTETVDTLIESNVPVTHTKELLHTEHNGMLC
ATNLGHPLILDTCTIEGLIYGNPYCDLLLGGREWSYIVERSSAVNGMCYPGNVENLEELR
SLFSSATSYQRVQIFPDTIWNVTYSGTSKACSDSFYRSMRWLTQKNNAYPVQDAQYTNNR
GKSILFMWGIHHPPTDTAQTNLYTRTDTTTSVTTEDINRTFKPVIGPRPLVNGQQGRIDY
YWSVLKPGQTLRVRSNGNLIAPWYGHILSGESHGRVLKTDLSSGNCVVQCQTEKGGLNTT
LPFHNISKYAFGNCPKYVGVKSLKLAVGLRNVPARSSRGLFGAIAGFIEGGWSGLVAGWY
GFQHSNDQGVGMAADRESTQKAIDKITSKVNNIVDKMNKQYEIIDHEFSEIETRLNMINN
KIDDQIQDIWAYNAELLVLLENQKTLDEHDANVNNLYNKVKRALGSNAMEDGKGCFELYH
KCDNQCMETIRNGTYNRRKYKEESRLERQKIEGVKLESEGTYKILTIYSTVASSLVLAIG
FAAFLFWAMSNGSCRCN
>gi|6006994|gb|AAF00705.1|AF156377_1 hemagglutinin precursor [influenza A virus (A/Duck/Hong Kong/Y439/97(H9N2))]
MEIIALIAILLVTTTSNADKICIGYQSTNSTETVDTLIENNVPVTHTKELLHTEHNGMLC
ATNLGHPLILDTCTIEGLVYGNPSCDLLLGGKKWSYIVERPSAINGMCYPGNVENLEELR
SFFSSANSYRRIQIFPDTIWNVTYTGTSRACSNSFYRSMRWLTHKSNSYPVQDAQYTNNE
GKNILFMWGIHHPPTDTEQTNLYKKADTTTSVTTEDINRTFKPMIGPRPLVNDQQGRIDY
YWSVLKPGQTLRVRSNGNLIAPWYGHILSGESHGRILKTDLNSGNCVVQCQTEKGGLNTT
LPFHNVSKYAFGNCPKYVGVKSLKLAVGLRNVPAASNRGLFGAIAGFIEGGWPGLVAGWY
GFQHSNDQGTGIAADRESTQEAVDKITSKVNNIIDKMNKQYEIIDHEFSEIEARLNMINN
KIDGQIQDIWAYNAELLVLLENQKTLDEHDANVNKLYNKVKRALGSNAMEDGNGCFELYH
KCDDQCMETIRNGTYNRQKYQEESRLERQKVEG
>gi|6006992|gb|AAF00704.1|AF156376_1 hemagglutinin precursor [influenza A virus (A/Duck/Hong Kong/Y280/97(H9N2))]
MEVVSLITILLVVTVSNADKICIGYQSTNSTETVDTLTENNVPVTHAKELLHTEHNGMLC
ATNLGHPLILDTCTIEGLIYGNPSCDLLLGGREWSYIVERPSAVNGLCYPGNVENLEELR
SLFKSASSYQRIQIFPDTIWNVSYSGTSKACSDSFYRSMRWLTQKNNAYPIQDAQYTNNR
GKNILFMWGINHPPTDTTQTNLYTRTDTTTSVATEDINRTFKPLIGPRPLVNGLQGRIDY
YWSVLKPGQTLRVRSNGNLIAPWYGHILSGESHGRILKTDLNSGNCVVQCQTERGGLNTT
LPFHNVSKYAFGNCPKYVGVKSLKLAVGLRNVPARSSRGLFGAIAGFIEGGWSGLVAGCN
GFQHSNDQGVGIAADRDSTQRAIDKITSKVNNIVDKMNKQYEIIDHEFSEVENRLNMINN
KIDDQIQDIWAYNAELLVLLENQKTLDEHDANVNNLYNKVKRALGSNAVEDGKGCFELYH
KCDDQCMETIRNGTYNRRKYKEESRLERQKIEGVKLESEGTY
>gi|6006990|gb|AAF00703.1|AF156375_1 hemagglutinin precursor [influenza A virus (A/Pigeon/Hong Kong/Y233/97(H9N2))]
IPLISILLVVTASNADKICIGYQSTNSTETVDTLTENNVPVTHAKELLHTEHNGMLCATN
LGRPLILDTCTIEGLIYGNPSCDLLLGGREWSYIVERPSAVNGMCYPGNVENLEELRSFF
SSASSYQGIQIFPDTIWNVSYSGTSKACSDSFYRSMRWLTQKNNAYPIQDAQYTNNRGKS
ILIMWGINHPPTDTAQTNLYTRTDTTTSVATEDINRTFKPVIGPRPLVNALQGRIDYYWS
VLKPGQTLRVRSNGNLIAPWYGHILSGESHGRILKTDLNSGSCVVQCQTERGGLNTTLPF
HNVSKYAFGNCPKYVGVKSLKLAVGLRNVPARSSRGLFGAIAGFIEGGWSGLVAGWMGFQ
HSNDQGVGIAADRDSTQRAIDKITSKVNNIVDKMNKQYEIIDHEFSEVENRLNMINNKID
DQIQDIWAYNAELLVLLENQKTLDEHDANVNNLYNKVKRALGSNAMEDGKGCFELYHKCD
DQCMETIRNGTYNRRKYKEESRLERQKIEGVKLESEGTYK
>gi|6006988|gb|AAF00702.1|AF156374_3 hemagglutinin precursor [influenza A virus (A/Chicken/Hong Kong/G23/97(H9N2))]
IPLITILLVVTASNADKICIGYQSTNSTETVDTLTENNVPVTHAKELLHTEHNGMLCATN
LGRPLILDTCTIEGLIYGNPSCDLLLGGREWSYIVERPSAVNGMCYPGNVENLEELRSFF
SSASSYQRIQIFPDTIWNVSYSGTSKACSDSFYRSMRWLTQKNNAYPIQDAQYTNNRGKS
ILFMWGINHPPTDTAQTNLYTRTDTTTSVATEDINRTFKPVIGPRPLVNGLQGRIDYYWS
VLKPGQTLRVRSNGNLIAPWYGHILSGESHGRILKTDLNSGSCVVQCQTERGGLNTTLPF
HNVSKYAFGNCPKYVGVKSLKLAVGLRNVPARSSRGLFGAIAGFIEGGWSGLVAGWMGFQ
HSNDQGVGIAADRDSTQRAIDKITSKVNNIVDKMNKQYEIIDHEFSEVENRLNMINNKID
DQIQDIWAYNAELLVLLENQKTLDEHDANVNNLYNKVKRALGSNAMEDGKGCFELYHKCD
DQCMETIRNGTYNRRKYKEESRLERQKVEGVKLES
>gi|6006986|gb|AAF00701.1|AF156373_3 hemagglutinin precursor [influenza A virus (A/Chicken/Hong Kong/G9/97(H9N2))]
IPLITILLVVTASNADKICIGYQSTNSTETVDTLTENNVPVTHAKELLHTEHNGMLCATN
LGRPLILDTCTIEGLIYGNPSCDLLLGGREWSYIVERPSAVNGMCYPGNVENLEELRSFF
SSASSYQRIQIFPDTIWNVSYSGTSKACSDSFYRSMRWLTQKNNAYPIQDAQYTNNRGKS
ILFMWGINHPPTDTAQTNLYTRTDTTTSVATEDINRTFKPVIGPRPLVNGLQGRIDYYWS
VLKPGQTLRVRSNGNLIAPWYGHILSGESHGRILKTDLNSGSCVVQCQTERGGLNTTLPF
HNVSKYAFGNCPKYVGVKSLKLAVGLRNVPARSSRGLFGAIAGFIEGGWSGLVAGWYGFQ
HSNDQGVGIAADRDSTQRAIDKITSKVNNIVDKMNKQYEIIDHEFSEVENRLNMINNKID
DQIQDIWAYNAELLVLLENQKTLDEHDANVNNLYNKVKRALGSNAMEDGKGCFELYHKCD
DQCMETIRNGTYNRRKYKEESRLERQKIEGVKLESEGTYKILTIYSTVASSL
>gi|28776803|gb|AAO46078.1| hemagglutinin precursor [Influenza A virus (A/duck/Hong Kong/702/1979(H9N2))]
METKALIAILLMVTTSNADKICIGYQSTNSTETVDTLTENNVPVTHTKELLHTEHNGMLC
ATNLGHPLILDTCTIEGLVYGNPSCDLLLGGKEWSYIVERSSAVNGMCYPGNVENLEELR
SFFSSANSYRRIQIFPDTIWNVTYTGTSGACSNSFYRSMRWLTHKSNSYPVQDAQYTNNE
GKNIIFMWGIHHPPTDTEQTSLYKKADTTTSVTTEDINRTFKPMIGPRPLVHGQQGRIDY
YWSVLKPGQTLRVRSNGNLIAPWYGHILSGKSHGRILKTDLNSGNCVVECQTEKGGLNTT
LPFHNVSKYAFGNCPKYVGVKSLKLAVGLRNVPAVSNRGLFGAIAGFIEGGWPGLVAGWY
GFQHSNDQGVGMAADRESTQEAVDKITSKVNNIIDKMNKQYEIIDHEFSEIEARLNMINN
KIDDQIQDIWAYNAELLVLLENQKTLDEHDANVNNLYNKVKRALGSNAMEDGNGCFELYH
KCDDQCMETIRNGTYDRQKYQEESKLERQKIEGVKLESEGTYKILTIYSTVASSLVLAMG
FAAFLFWAMSNGSCRCNICI
>gi|16076701|gb|AAL14081.1| hemagglutinin precursor [Influenza A virus (A/Swine/Hong Kong/10/98(H9N2))]
MEAESLITILLVVTASNADKICIGYQSTNSTETVDTLTETNVPVTHAKELLHTEHNGMLC
ATNLGHPLILDTCTIEGLIYGNPSCDLLLGGREWSYIVERPSAVNGMCYPGNVENLEELR
SLFSSASSYQRIQIFPDTIWNVSYSGTSKACSDSFYRSMRWLTQKNNAYPIQDAQYTNNR
GKSILFMWGINHPPTDTVQTNLYTRTDTTTSVTTEDINRTFKPVIGPRPLVNGLHGRIDY
YWSVLKPGQTLRVRSNGNLIAPWYGHILSGESHGRILKTDLNSGNCVVQCQTERGGLNTT
LPFHNVSKYAFGNCPKYVGVKSLKLAVGLRNVPARSSRGLFGAIAGFIEGGWSGLVAGWY
GFQHSNDQGVGMAADRDSTQKAIDKITSKVNNIVDKMNKQYGIIDHEFSEIETRLNMINN
KIDDQIQDIWTYNAELLVLLENQKTLDEHDANVNNLYNKVKRALGSNAMEDGKGCFELYH
KCDDQCMETIRNGTYNRRKYKEESKLERQKIEGIKLESEGTYKILTIYSTVASSLVIAMG
FAAFLFWAMS
>gi|16076699|gb|AAL14080.1| hemagglutinin precursor [Influenza A virus (A/Swine/Hong Kong/9/98(H9N2))]
MEAASLITILLVVTASNADKICIGYQSTNSTETVDTLTETNVPVTHAKELLHTEHNGMLC
ATNLGHPLILDTCTIEGLIYGNPSCDLLLGGREWSYIVERPSAVNGMCYPGNVENLEELR
SLFSSASSYQRIQIFPDTIWNVSYSGTSKACSDSFYRSMRWLTQKNNAYPIQDAQYTNNR
GKSILFMWGINHPPTDTVQTNLYTRTDTTTSVTTEDINRTFKPVIGPRPLVNGLHGRIDY
YWSVLKPGQTLRVRSNGNLIAPWYGHILSGESHGRILKTDLNSGNCVVQCQTERGGLNTT
LPFHNVSKYAFGNCPKYVGVKSLKLAVGLRNVPARSSRGLFGAIAGFIEGGWPGLVAGWY
GFQHSNDQGVGMAADRDSTQKAIDKITSKVNNIVDKMNKQYGIIDHEFSEIETRLNMINN
KIDDQIQDIWTYNAELLVLLENQKTLDEHDANVNNLYNKVKRALGSNAMEDGKGCFELYH
KCDDQCMETIRNGTYNRRKYKEESKLERQKIEGIKLESEGTYKILTIYSTVASSLVIAMG
FAAFLFWAMS
>gi|28779295|gb|AAO46086.1| hemagglutinin precursor [Influenza A virus (A/duck/Hong Kong/610/79(H9N2))]
METTALIAILLMVTTSNADKICIGYQSTNSTETVDTLIENNVPVTHTKELLHTEHNGMLC
ATNLGHPLILDTCTIEGLVYGNPSCDLLLGGKEWSYIVERSSAVNGMCYPGNVENLEELR
SFFSSANSYRRIQIFPDTIWNVTYTGTSRACSNSFYRSMRWLTHKSNSYPVQDAQYTNNE
GKNIIFMWGIHHPPTDTEQTSLYKKADTTTSVTTEDINRTFKPVIGPRPLVNGQQGRIDY
YWSVLKPGQTLRVRSNGNLIAPWYGHILSGESHGRILKTDLNSGNCVVQCQTEKGGLNTT
LPFHNVSKYAFGNCPKYVGVKSLKLAVGPRNVPAVSNRGLFGAIAGFIEGGWPGLVAGWY
GFQHSNDQGVGMAADRESTQEAVDKITSKVNNIIDKMNKQYEIIDHEFSEIEARLNMINN
KIDDQIQDIWAYNAELLVLLENQKTLDEHDANVNNLYNKVKRALGSNAMEDGNGCFELYH
KCDDQCMETIRNGTYDRQKYQEESKLERQKIEGVKLESEGTYKILTIYSTVASSLVLAMG
FAAFLFWAMSNGSCRCNICI
>gi|28779293|gb|AAO46085.1| hemagglutinin precursor [Influenza A virus (A/duck/Hong Kong/552/79(H9N2))]
METTALIAILLMVTTSNADKICIGYQSTNSTETVDTLIENNVPVTHTKELLHTEHNGMLC
ATNLGHPLILDTCTIEGLVYGNPSCDLLLGGKEWSYIVERSSAVNGMCYPGNVENLEELR
SFFSSANSYRRIQIFPDTIWNVTYTGTSRACSNSFYRSMRWLTHKSNSYPVQDAQYTNNE
GKNIIFMWGIHHPPTDTEQTSLYKKADTTTSVTTEDINRTFKPMIGPRPLVNGQQGRIDY
YWSVLKPGQTLRVRSNGNLIAPWYGHILSGESHGRILKTDLNSGNCVVQCQTEKGGLNTT
LPFHNVSKYAFGNCPKYVGVKSLKLAVGLRNVPAVSNRGLFGAIAGFIEGGWPGLVAGWY
GFQHSNDQGVGMAADRESTQEAVDKITSKVNNIIDKMNKQCEIIDHEFSEIEARLNMINN
KIDDQIQDIWAYNAELLVLLENQKTLDEHDANVNNLYKKVKRALGSNAMEDGNGCFELYH
KCDDQCMETIRNGTYDRQKYQEESKLERQKIEGVKLESEGTYKILTIYSTVASSLVLAMG
FAAFLFWAMSNGSCRCNICI
>gi|28779291|gb|AAO46084.1| hemagglutinin precursor [Influenza A virus (A/duck/Hong Kong/644/79(H9N2))]
METIALILLVVTASNADKICIGYQSTNSTETVDTLIETNVPVTHTKELLHTEHNGMLCAT
NLGHPLILDTCTIEGLVYGNPSCDLLLGGKEWSYIVERSSAVNGMCYPGNVENLEELRSF
FSSANSYQRIQIFPDTIWNVTYSGTSKACSNSFYRSMRWLTHKSNAYPVQDAQYTNNEGK
NILFMWGIHHPPTDTEQTNLYKKTDTTTSVTTEDVNRTFKPVIGPRPLVNGQQGRIDYYW
SVLKPGQTLRVRSNGNLIAPWYGHILSGESHRRILKTDLNSGNCVVQCQTEKGGLNTTLP
FHNVSKYAFGNCPKYVGVKSLKLAVGLRNVPAVSDRGLFGAIAGFIEGGWPGLVAGWYGF
QHSNDQGVGMAADRESTQKAIDKITSKVNNIIDKMNKQYEIIDHEFSEIEARLNMINNKI
DDQIQDIWAYNAELLVLLENQKTLDEHDANVNNLYNKVKRALGSNAIESGNGCFELYHKC
DDQCMETIRNGTYDRQKYQEESKLERQKIEGVKLESEGTYKILTIYSTVASSLVLAMGFA
AFLFWAMSNGSCRCNICI
>gi|28779289|gb|AAO46083.1| hemagglutinin precursor [Influenza A virus (A/chicken/Hong Kong/WF2/99(H9N2))]
MEVVSLITILLVVTISNADKICIGYQSTNSTETVDTLTENNVPVTHAKELLHTEHNGMLC
ATNLGHPLILDTCTIEGLIYGNPSCDLLLGGREWSYIVERPSAVNGLCYPGNVENLEELR
SLFSSASSYQRIQIFPDTIWNVSYSGTSKACSDSFYRSMRWLTQKNNAYPIQDAQYTNNR
GKNILFMWGINHPPTDTAQTNLYTRTDTTTSVATEDINRTFKPLIGPRPLVNGLQGRIDY
YWSVLKPGQTLRVRSNGNLIAPWYGHILSGESHGRILKTDLNSGNCVVQCQTEKGGLNTT
LPFHNVSKYAFGNCPKYVGVKSLKLAVGLRNVPARSSRGLFGAIAGFIEGGWSGLVAGWY
GFQHSNDQGVGMAADRDSTQKAIDKITSKVNNIVDKMNKQYEIIDHEFSEVETRLNMINN
KIDDQIQDIWAYNAELLVLLENQKTLDEHDANVNNLYNKVKRALGSNAVEDGKGCFELYH
KCDDQCMETIRNGTYNRRKYKEESRLERQKIEGVKLESEGTYKILTIYSTVASSLVIAXG
FAAFLFWAMSNGSCRCNICI
>gi|28779183|gb|AAO46082.1| hemagglutinin precursor [Influenza A virus (A/guinea fowl/Hong Kong/WF10/99(H9N2))]
METISLITILLVVTASNADKICIGHQSTNSTETVDTLTETNVPVTHAKELLHTEHNGMLC
ATSLGHPLILDTCTIEGLVYGNPSCDLLLEGREWSYIVERSSAVNGTCYPGNVENLEELR
TLFSSASSYQRIQIFPDTTWNVTYTGTSRACSGSFYRSMRWLTQKSGFYPVQDAQYTNNR
GKSILFVWGIHHPPTYTEQTNLYIRNDTTTSVTTEDLNRTFKPVIGPRPLVNGLQGRIDY
YWSVLKPGQTLRVRSNGNLIAPWYGHVLSGGSHGRILKTDLKSGSCVVQCQTEKGGLNST
LPFHNISKYAFGTCPKYVRVNSLKLAVGLRNVPARSSRGLFGAIAGFIEGGWPGLVAGWY
GFQHSNDQGVGMAADRDSTQKAIDKITSKVNNIVDKMNKQYEIIDHEFSEVETRLNMINN
KIDDQIQDVWAYNAELLVLLENQKTLDEHDANVNNLYNKVKRALGSNAMEDGKGCFELYH
KCDDQCMETIRNGTYNRRKYREESRLERQKIEGVKLESEGTYKILTIYSTVASSLVLAMG
FAAFLFWAMSNGSCRCNICI
>gi|28778730|gb|AAO46081.1| hemagglutinin precursor [Influenza A virus (A/quail/Hong Kong/A28945/88(H9N2))]
MEAIALITILLVVTASNADKICIGYQSTNSTETVDTLMESNVPVTHTKELLHTEHNGMLC
ATNLGHPLILDTCTIEGLIYGNPSCDLLLGGKEWSYIVERSSAVNGMCYPGNVENLEELR
SFFSSANSYQRVQIFPDTIWNVTYSGTSKACSNSFYRSMRWLTHKSGFYPVQDVQYTNDR
GKSILFMWGIHHPPTDTEQTNLYIRTDTTTSVTTEDINRTFKPVIGPRPLVNGQQGRIDY
YWSVLKPGQTLRVRSNGNLIAPWYGHILSGESHGRILKTDLNSGNCVVQCQTEKGGLNTT
LPFHNVSKYAFGNCPKYVGVKSLKLAVGPRNVPAKSSRGLFGAIAGFIEGGWPGLVAGWY
GFQHSNDQGVGMAADRESTQKAVDKITSKVNNIVDKMNKQYEIIDHEFSEIETRLNMINN
KIDDQIQDIWAYNAELLVLLENQKTLDEHDANVNNLYNKVKRALGSNAMEDGKGCFELYH
KCDDQCMETIRNGTYNRRKYQEESKLERQKIEGVKLESEGTYKILTIYSTVASSLVLAMG
FAAFLFWAMSNGSCRCNICI
>gi|28778236|gb|AAO46080.1| hemagglutinin precursor [Influenza A virus (A/duck/Hong Kong/366/78(H9N2))]
METIALIAILLVVTASNADKICIGYQSTNSTETVDTLIETNVPVTHAKELLHTEHNGMLC
ATNLGHPLILDTCTIEGLVYGNPSCDLLLGGKEWSYIVERSSAVNGMCYPGNVENLEELR
SFFSYANSYQRIQIFPDTIWNVTYSGTSKACSNSFYRSMRWLTHKSNSYPVQDAQYTNNE
GKNILFMWGIHHPPTDAEQTNLYKKTDTTTSVTTEDINRTFKPVIGPRPLVNGQQGRIDY
YWSVLKPGQTLRVRSNGNLIAPWYGHILSGESHGRILKTDLNSGNCVVQCQTEKGGLNTT
LPFHNVSKYAFGNCPKYVGVKSLKLAVGLRNVPAALDRGLFGAIAGFIEGGWPGLVAGWY
GFQHSNDQGVGMAADRESTQEAVDKITSKVNNIIDKMNKQYEIIDHEFSEIEARLNMINN
KIDDQIQDIWAYNAELLVLLENQKTLDEHDANVNNLYNKVKRALGSNAIEDGNGCFELYH
KCDDQCMETIRNGTYNRQKYQEESKLERQKIEGVKLESEGTYKILTIYSTVASSLVLAMG
FAAFLFWAMSNGSCRCNICI
>gi|28777558|gb|AAO46079.1| hemagglutinin precursor [Influenza A virus (A/duck/Hong Kong/448/78(H9N2))]
METIALITILLVVTASNADKICIGYQSTNSTETVDTLIETNVPVTHTKELLHTEHNGMLC
ATNLGHPLILDTCTIEGLVYGNPSCDLLLGGKEWSYIVERSSAVNGMCYPGNVENLEELR
SFFSSANSYQRIQIFPDTIWNVTYSGTSKACSNSFYRSMRWLTHKNSAYPVQDAQYTNNE
GKNILFMWGIHHPPTDTEQTNLYKKTDTTTSVTTEDINRTFKPVIGPRPHVNGQQGRIDY
YWSVLKPGQTLRVRSNGNLIAPWYGHILSGESHGRILKTDLNSGNCVVQCQTEKGGLNTT
LPFHNVSKYAFGNCPKYVGVKSLKLAVGLRNVPAVSDRGLFGAIAGFIEGGWPGLVAGWY
GFQHSNDQGVGMAADRESTQEAVDKITSKVNNIIDKMNKQYEIIDHEFSEIEARLNMINN
KIDDQIQDIWAYNAELLVLLENQKTLDDHDANVNNLYNKVKRALGSNAIEDGNGCFELYH
KCDDQCMETIRNGTYDRQKYQEESKLERQKIEGVKLESEGTYKILTIYSTVASSLVLAMG
FAAFLFWAMSNGSCRCNICI
>gi|90093250|ref|YP_529489.1| HA2 [Influenza A virus (A/Hong Kong/1073/99(H9N2))]
GLFGAIAGFIEGGWPGLVAGWYGFQHSNDQGVGMAADRDSTQKAIDKITSKVNNIVDKMN
KQYEIIDHEFSEVETRLNMINNKIDDQIQDVWAYNAELLVLLENQKTLDEHDANVNNLYN
KVKRALGSNAMEDGKGCFELYHKCDDQCMETIRNGTYNRRKYREESRLERQKIEGVKLES
EGTYKILTIYSTVASSLVLAMGFAAFLFWAMSNGSCRCNICI
>gi|90093249|ref|YP_529488.1| HA1 [Influenza A virus (A/Hong Kong/1073/99(H9N2))]
DKICIGHQSTNSTETVDTLTETNVPVTHAKELLHTEHNGMLCATSLGHPLILDTCTIEGL
VYGNPSCDLLLGGREWSYIVERSSAVNGTCYPGNVENLEELRTLFSSASSYQRIQIFPDT
TWNVTYTGTSRACSGSFYRSMRWLTQKSGFYPVQDAQYTNNRGKSILFVWGIHHPPTYTE
QTNLYIRNDTTTSVTTEDLNRTFKPVIGPRPLVNGLQGRIDYYWSVLKPGQTLRVRSNGN
LIAPWYGHVLSGGSHGRILKTDLKGGNCVVQCQTEKGGLNSTLPFHNISKYAFGTCPKYV
RVNSLKLAVGLRNVPARSSR
>gi|311350303|gb|ADP92351.1| truncated neuraminidase [Influenza A virus (A/duck/Honghe/111/2009(H9N2))]
NPNQKIIAIGPVSLTIAITCFLMQIAILTTTMTLHFRQNECSNPSNNQVVPCEPTIIERN
TVQLNNTTIEKEICPRVAEYKNWSKPQCQITGFAPFSKDNSIRLSAGGDIWVTREPYVSC
SLGKCYQFALGQGTTLKNSHSNGTTHDRIPHRTLLMNELGVPFHLGTKQVCIAWSSSSCY
DGKAWLHICVTGDDKNATASIIYDGMLVDSIGSWSKNILRTQESECVCINGTCAVVMTDG
SASGKADTRILFIREGKIINISPLSGSAQHVEECSCYPRYPEVRCVCRDNWKGSNRPVLY
INMADYSIESSYVCSGLVGDTPRNDDSSSSSNCRDPNNERGAPGVKGWAFDDGNGVWMGR
TIKDNSRSGYETFRVVNGWTTANSKSQINRQVIVDSDNWSGYSGIFSVEGKNCINRCFYV
ELIRGRPQESRVWWTSNSIIAFCGTSGTYGTGSWPDGANIDLMA
>gi|208609565|dbj|BAG72217.1| haemagglutinin [Influenza A virus (A/duck/Hong Kong/W213/1997(H9N2))]
MEAVSLITILLVVTASNADKICIGYQSTNSTETVDTLTENNVPVTHAKELLHTEHNGMLC
ATNLGHPLILDTCTIEGLIYGNPSCDLLLGGREWSYIVERPSAVNGMCYPGNVENLEELR
SLFSSASSYQRIQIFPDTTWNVSYSGTSKACSDSFYRSMRWLTQKNNAYPIQDAQYTNNR
GKSILFMWGINHPPTDTAQTNLYTRTDTTTSVTTEDIDRTFKPVIGPRPLVNGLQGRIDY
YWSVLKPGQTLRVRSNGNLIAPWYGHILTGESHGRILKTDLNSGNCVVQCQTERGGLNTT
LPFHNVSKYAFGNCPKYVGVKSLKLAVGLRNVPARSSRGLFGAIAGFIEGGWSGLVAGWY
GFQHSNDQGVGMAADRDSTQKAIDKITSKVNNIVDKMNKQYEIIDHEFNEIETRLNMINN
KIDDQIQDIWAYNAELLVLLENQKTLDEHDANVNNLYNKVKRALGSNAMEDGKGCFELYH
KCDDQCMETIRNGTYNRRKYKEESKLERQKIEGVKLESEGTYKILTIYSTVASSLVIAMG
FAAFLFWAMSNGSCRCNICI
>gi|12382127|gb|AAG53036.1| haemagglutinin [Influenza A virus (A/duck/Hong Kong/D91/76(H9N2))]
WGIHHPPTDTEQTNLYKKADTTTSVTTEDINRTFKPVIGPRPLVNGQQGRIDYYWSVLKP
GQTLRVRSNGNLIAPWYGHILSGESHGRILKTDLNSGNCVVQCQTEKGGLNTTLPFHNVS
KYAFGNCPKYVGVKSLKLAVGLRNVPAASGRGLF
