# Supplementary material for: A global phylogenetic analysis in order to determine the host species and geography dependent features present in the evolution of avian H9N2 influenza hemagglutinin
Source: PeerJ. 2014 Oct 30;2:e655. doi: 10.7717/peerj.655 (PMC4217197; doi:10.7717/peerj.655)
Supplement: Supplemental Information 5 — There are two directories one for the protein sequences and a second for the nucleotide sequences. There are also two MEGA files that include the nucleotide alignment (.mas file) and the phylogenetic trees (.mts file). [file peerj-02-655-s005.zip › Raw Protein Data/Hubei.fasta]

>gi|357528382|gb|AET80433.1| hemagglutinin [Influenza A virus (A/chicken/Hubei/LLM03/2011(H9N2))]
MEVVSLITTLLAITTSNADKICIGYQSTNSTETVDTLTENNVPVTHAKELLHTEHNGMLC
ATNLGHPLILDTCSIEGLIYGNPSCDLLLGGREWSYIVERPSAVNGLCYPGNVENLEELR
SLFSSASSYQRIQIFPDTIWNVSYSGTSKACSDSFYRSMRWLTQKNNAYPIQDAQYTNNQ
EKNILFMWGINHPPTETAQTNLYTRTDTTTSVATEEMNRTFKPLIGPRPLVNGLQGRIDY
YWSVLKPGQTLRIRSNGNLIAPWYGHILSGESHGRILKTDLKRGSCTVQCQTEKGGLNTT
LPFQNVSKYAFGNCPKYIGIKSLKLAVGLRNVPSRSSRGLFGAIAGFIEGGWSGLVAGWY
GFQHSNDQGVGMAADRDSTQKAIDKITSKVNNIVDKMNKQYEIIDHEFSEVENRLNMINN
KIDDQIQDIWAYNAELLVLLENQKTLDEHDANVNNLYNKVKRALGSNAVEDGKGCFELYH
KCDDQCMETIRNGTYNRRKYQEESKLERQKIEGVKLESEGTYKILTIYSTVASSLVIAMG
FAAFLFWAMSNGSCRCNICI
>gi|284930007|gb|ADC30089.1| hemagglutinin [Influenza A virus (A/chicken/Hubei/HE27/2008(H9N2))]
MEVVSLITMLLVVTVSNADKICIGYQSTNSTETVDTLTENNVPATHAKELLHTEHNGMLC
ATSLGHPLILDTCTIEGLIYGNPSCDLLLGGREWSYIVERPSAVNGLCYPGNVENLEELR
SLFSSASSYQRIQIFPDTIWNVSYSGTSKACSDSFYRSMRWLTQKNNAYPIQDAQYTNNQ
EKNILFMWGINHLPTDTVQTNLYTRTDTTTSVATEEINRTFKPLIGPRPLVNGLQGRIDY
YWSVLKPGQTLRIRSNGNLIAPWYGHILSGESHGRILKTDLKRGSCTVQCQTEKGGLNTT
LPFQNVSKYAFGNCSKYIGIKSLKLAVGLRNVPSRSSRGLFGAIAGFIEGGWSGLVAGWY
GFQHSNAQGVGMAADRDSTQKAIDKITSKVNNIVDKMNKQYEIIDHEFSEVETRLNMINN
KIDDQIQDIWAYNAELLVLLENQKTLDEHDANVNNLYNKVKRALGSNAVEDGKGCFELYH
KCDDQCMETIRNGTYNRRKYQEESKLERQKIEGVKLESEGTYKILTIYSTVASSLVIAMG
FAAFLFWAMSNGSCRCNICI
>gi|284930003|gb|ADC30087.1| hemagglutinin [Influenza A virus (A/chicken/Hubei/E13/2008(H9N2))]
MEVVSLITMLLVATVSNADKICIGYQSTNSTETVDTLTENNVPVTHAKELLHSEHNGMLC
ATNLGQPLILDTCTIEGLIYGNPSCDLLLGGREWSYIVERPSAVNGLCYPGTVENLEELR
SLFSSASSYQRIQIFPDTIWNVSYSGTSKACSDSFYRSMRWLTQKNNAYPIQDAQYTNNQ
EKNILFMWGINHPPTDTVQTNLYTRTDTTTSVATEEINRTFKPLIGPRPLVNGLQGRIDY
YWSVLKPGQTLRIRSNGNLIAPWYGHILSGESHGRILKTNLKRGSCTVQCQTEKGGLNTT
LPFQNVSKYAFGNCSKYVGVKSLKLAVGLRNVPSRSSRGLFGAIAGFIEGGWSGLVAGWY
GFQHSNDQGVGMAADRDSTQKAIDKITSKVNNIVDKMNKQYEIIDHEFSEVETRLNMINN
KIDDQIQDLWAYNAELLVLLENQKTLDEHDANVNNLYNKVKRALGSNAVEDGKGCFELYH
KCDDQCMETIRNGTYNRKRYQEESKLERQKIEGVKLESEGTYKILTIYSTVASSLVIAMG
FAAFLFWAMSNGSCRCNICI
>gi|284930001|gb|ADC30086.1| hemagglutinin [Influenza A virus (A/chicken/Hubei/E9/2008(H9N2))]
MEVVSLITILLVVTVSNADKICIGYQSTNSTETVDTLTENNVPVTHAKELLHTEHNGMLC
ATSLGHPLILDTCTIEGLIYGNPSCDLLLGGREWSYIVERPSAVNGLCYPGNVENLEELR
SLFSSARSYQRIQIFPDTIWNVSYSGTSKACSDSFYRSMRWLTQKNNAYPIQDAQYTNNQ
EKNILFMWGINHPPTDTAQTNLYTRTDTTTSVATEEINRTFKPLIGPRPLVNGLQGRIDY
YWSVLKPGQTLRIRSNGNLIAPWYGHILSGESHGRILKTDLKRGSCTVQCQTEKGGLNTT
LPFQNVSKYAFGNCSKYIGIKSLKLAVGLRNVPSRSSRGLFGAIAGFIEGGWSGLVAGWY
GFQHSNDQGVGMAADRDSTQKAIDKITSKVNNIVDKMNKQYEIIDHEFSEVETRLNMINN
KIDDQIQDIWAYNAELLVLLENQKTLDEHDANVHNLYNKVKRALGSNAVEDGKGCFELYH
KCDDQCMETIRNGTYNRRKYQEESKLERQKIEGVKLESEGTYKILTIYSTVASSLVIAMG
FAAFLFWAMSNGSCRCNICI
>gi|401716687|gb|AFP99853.1| hemagglutinin [Influenza A virus (A/chicken/Hubei/TS3/2011(H9N2))]
MEVVSLITILLVVTVSNADKICIGYQSTNSTETVDTLTENNVPVTHAKELLHTGHNGMLC
ATGLGHPLILDTCTIEGLIYGNPSCDLLLGGREWSYIVERPSAVNGLCYPGNVENLEELR
SLFSSASSYQRIQIFPDTIWNVTYSGTSKACSDSFYRSMRWLTQKNNAYPIQDAQYTNNQ
EKNILFMWGINHPPTDTVQTNLYTRTDTTTSVATEEINRTFKPLIGPRPLVNGLQGRIDY
YWSVLKPGQTLRIRSNGNLIAPWYGHILSGESHGRILKTDLKRGSCTVQCQTEKGGLNTT
LPFQNVSKYAFGNCSKYIGIKSLKLAVGLRNVPSRSSRGLFGAIAGFVEGGWSGLVAGWY
GFQHSNDQGVGMAADRDSTQKAIDKITSKVNNIVDKMNKQYEIIDHEFSEVEARLNMINN
KIDDQIQDIWAYNAELLVLLENQKTLDEHDANVNNLYNKVKRALGSNAMEDGKGCFELYH
KCDNQCMETIRNGTYNRRKYQEESKLERQKIEGVKLESEGTYKILTIYSTVASSLVIAMG
FAAFLFWAMSNGSCRCNICI
>gi|401716685|gb|AFP99852.1| hemagglutinin [Influenza A virus (A/chicken/Hubei/TS1/2011(H9N2))]
MEVVSLITILLVVTVSNADKICIGYQSTNSTETVDTLTENNVPVTHAKELLHTGHNGMLC
ATGLGHPLILDTCTIEGLIYGNPSCDLLLGGREWSYIVERPSAVNGLCYPGNVENLEELR
SLFSSASSYQRIQIFPDTIWNVTYSGTSKACSDSFYRSMRWLTQKNNAYPIQDAQYTNNQ
EKNILFMWGINHPPTDTAQTNLYTRTDTTTSVATEEINRTFKPLIGPRPLVNGLQGRIDY
YWSVLKPGQTLRIRSNGNLIAPWYGHILSGESHGRILKTDLKRGSCTVQCQTEKGGLNTT
LPFQNVSKYAFGNCSKYIGIKSLKLAVGLRNVPSRSSRGLFGAIAGFIEGGWSGLVAGWY
GFQHSNDQGVGMAADRDSTQKAIDKITSKVNNIVDKMNKQYEIIDHEFSEVEARLNMINN
KIDDQIQDIWAYNAELLVLLENQKTLDEHDANVNNLYNKVKRALGSNAMEDGKGCFELYH
KCDNQCMETIRNGTYNRRKYQEESKLERQKIEGVKLESEGTYKILTIYSTVASSLVIAMG
FAAFLFWAMSNGSCRCNICI
>gi|401716683|gb|AFP99851.1| hemagglutinin [Influenza A virus (A/chicken/Hubei/HC/2010(H9N2))]
MEVVSLITILLLITGSNADKICIGYQSTNSTETVDTLTENNVPVTHAKELLHTEHNGMLC
ATNLGRPLILDTCTIEGLIYGNPSCDLPLEGREWSYIVERPSAVNGVCYPGNVENLEELR
SLFSSASSYQRIQIFPDSIWNVSYSGTSKACSDSFYRSMRWLTQKNNNYPVQDAQYTNNR
GKNILFMWGINHPPTDTAQTNLYTRTDTTTSVATEDINRTFKPLIGPRPLVNGLQGRIDY
YWAVLKPGQTLRVRSNGNLIAPWYGHILLGESHGRILKTDLKSGNCVVQCQTERGGLNTT
LPFHNVSKYAFGNCPKYIGVKSLKLAVGLRNVPARSSRGLFGAIAGFIEGGWSGLVAGWY
GFQHSNDQGTGMAADRDSTQKAIDKITSKVNNIVDKMNKQYEIIDHEFSEIETRLNMIND
KIDDQIQDIWAYNAELLVLLENQKTLDEHDANVNNLYNKVKRALGSNAVEDGKGCFDLYH
KCDNQCMETIRNGTYNRRKYQEESRIERQKIEGVKLESEGTYKILTIYSTVASSLVIAMG
FAAFLFWAMSNGSCRCNICI
>gi|347440224|gb|AEO92422.1| hemagglutinin [Influenza A virus (A/chicken/Hubei/01/1999(H9N2))]
MEVVSLITILLVVTVSNADKICIGYQSTNSTETVDTLTENNVPVTHAKELLHTEHNGMLC
ATNLGHPLILDTCTIEGLIYGNPSCNLLLGGREWSYIVERPSAVNGLCYPGNVENLEELR
SLFSSASSYQSIQIFPDTIWNVSYSGTSKACSDSFYRSMRWLTQKNNAYPIQDAQYTNNR
GKNILFMWGINHPPTDTVQTDLYTRTDTTTSVATEDINRTFKPLIGPRPLVNGQQGRIDY
YWSVLKPGQTLRVRSNGNLIAPWYGHILSGESHGRILKTDLNSGNCVVQCQTERGGLNTT
LPFHNVSKYAFGNCPKYVGVKSLKLAVGLRNVPARSSRGLFGAIAGFIEGGWSGLVAGWY
GFQHSNDQGVGMAADRDSTQKAIDKITSKVNNIVDKMNKQYEIIDHEFSEVETRLNMIND
KIDDQIQDIWAYNAELLVLLENQKTLDEHDANVNNLYNKVKRTLGSNAVEDGKGCFELYH
KCDDQCMETIRNGTYNRRKYKEESRLERQKIEGVKLESEGTYKILTIYSTVASSLVIAMG
FAAFLFWAMSNGSCRCNICI
>gi|327420643|gb|AEA76395.1| hemagglutinin [Influenza A virus (A/chicken/Hubei/HWC/2011(H9N2))]
MEVVSLITTLLAITTSNADKICIGYQSTNSTETVDTLTENNVPVTHAKELLHTEHNGMLC
ATNLGHPLILDTCSIEGLIYGNPSCDLLLGGREWSYVVERPSAVNGLCYPGNVENLEELR
SLFSSASSYQRIQIFPDTIWNVSYSGTSKACSDSFYRSMRWLTQKNNAYPIQDAQYTNNQ
EKNILFMWGINHPPTETVQTNLYTRTDTTTSVATEEMNRTFKPLIGPRPLVNGLQGRIDY
YWSVLKPGQTLRIRSNGNLIAPWYGHILSRESHGRILKTDLKRGSCTVQCQTEKGGLNTT
LPFQNVSKYAFGNCSKYVGIKSLKLAVGLRNVPSRSSRGLFGAIAGFIEGGWSGLVAGWY
GFQHSNDQGVGMAADRDSTQKAIDKITSKVNNIVDKMNKQYEIIDHEFSEVENRLNMINN
KIDDQIQDIWAYNAELLVLLENQKTLDEHDANVNNLYNKVKRALGSNAVEDGKGCFELYH
KCDDQCMETIRNGTYNRRKYQEESKLERQKIEGVKLESEGTYKILTIYSTVASSLVIAMG
FAAFLFWAMSNGSCRCNICI
>gi|327420641|gb|AEA76394.1| hemagglutinin [Influenza A virus (A/chicken/Hubei/ZWC/2011(H9N2))]
MEVVSLITTLLAITTSNADKICIGYQSTNSTETVDTLTENNVPVTHAKELLHTEHNGVLC
ATNLGHPLILDTCSIEGLIYGNPSCDLLLGGREWSYIVERPSAVNGLCYPGNVENLEELR
SLFSSASSYQRIQIFPDTIWNVSYNGTSKACSDSFYRSMRWLTQKNNAYPIQDAQYTNNQ
EKNILFMWGINHPPTETAQTNLYTRTDTTTSVATEEMNRTFKPLIGPRPLVNGLQGRIDY
YWSVLKPGQTLRIRSNGNLIAPWYGHILSGESHGRILKTDLKRGSCTVQCQTEKGGLNTT
LPFQNVSKYAFGNCSKYVGIKSLKLAVGLRNVPSRSSRGLFGAIAGFIEGGWSGLVAGWY
GFQHSNDQGVGMAADRDSTQKAIDKITSKVNNIVDKMNKQYEIIDHEFSEVENRLNMINN
KIDDQIQDIWAYNAELLVLLENQKTLDEHDANVNNLYNKVKRALGSNAVEDGKGCFELYH
KCDDQCMETIRNGTYNRRKYQEESKLERQKIEGVKLESEGTYKILTIYSTVASSLVIAMG
FAAFLFWAMSNGSCRCNICI
>gi|327420629|gb|AEA76388.1| hemagglutinin [Influenza A virus (A/chicken/Hubei/GYC/2011(H9N2))]
MEVVSLITTLLAVTTSNADKICIGYQSTNSTETVDTLTENNVPVTHAKELLHTEHNGMLC
ATNLGHPLILDTCTIEGLIYGNPSCDLLLGGREWSYIVERPSAVNGLCYPGNVENLEELR
SLFSSASSYQRIQIFPDTIWNVSYSGTSKACSDSFYRSMRWLTQKNNAYPIQDAQYTNNQ
EKNILFMWGINHPPTETAQTNLYTRTDTTTSVATEEINRTFKPLIGPRPLVNGLQGRIDY
YWSVLKPGQTLRIRSNGNLIAPWYGHILSGESHGRILKTDLKRGSCTVQCQTEKGGLNTT
LPFQNVSKYAFGNCSKYVGIKSLKLAVGLRNVPSRSSRGLFGAIAGFIEGGWSGLVAGWY
GFQHSNDQGVGMAADRDSTQKAIDKITSKVNNIVDKMNKQYEIIDHEFSEVENRLNMINN
KIDDQIQDIWAYNAELLVLLENQKTLDEHDANVNNLYNKVKRALGSNAVEDGKGCFELYH
KCDDQCMETIRNGTYNKRKYQEESKLERQKIEGVKLESEGTYKILTIYSTVASSLVIAMG
FAAFLFWAMSNGSCRCNICI
>gi|91317035|gb|ABE28413.1| hemagglutinin [Influenza A virus (A/duck/Hubei/W1/2004(H9N2))]
MEVVSLITILLVVTVSNADKICIGYQSTNSTETVDTLTENNVPVTHAKELLHTEHNGMLC
ATNLGHPLILDTCTIEGLIYGNPSCNLLLGGREWSYIVERPSAVNGLCYPGNVENLEELR
SLFSSASSYQSIQIFPDTIWNVSYSGTSKACSDSFYRSMRWLTQKNNAYPIQDAQYTNNR
GKNILFMWGINHPPTDTVQTNLYTRTDTTTSVATEDINRTFKPLIGPRPLVNGQQGRIDY
YWSVLKPGQTLRVRSNGNLIAPWYGHILSGESHGRILKTDLNSGNCVVQCQTERGGLNTT
LPFHNVSKYAFGNCPKYVGVKSLKLAVGLRNVPARSSRGLFGAIAGFIEGGWSGLVAGWY
GFQHSNDQGVGMAADRDSTQKAIDKITSKVNNIVDKMNKQYEIIDHEFSEVETRLNMIND
KIDDQIQDIWAYNAELLVLLENQKTLDEHDANVNNLYNKVKRTLGSNAVEDGKGCFELYH
KCDDQCMETIRNGTYNRRKYKEESRLERQKIEGVKLESEGTYKILTIYSTVASSLVIAMG
FAAFLFWAMSNGSCRCNICI
>gi|163963373|gb|ABY50573.1| hemagglutinin [Influenza A virus (A/chicken/Hubei/C1/2007(H9N2))]
METISLIAILLVVTVSNADKICIGYQSTNSTEPVDTLTENNVPVTHAKELLHTEHNGMLC
ATNLGHPLILNTCTIEGLIYGNPSRDQLLGGGKWSYIVERPSAVNGMCYPGNVENLEELR
SLFSSASSYQRIRIFPDTIWNVSYNGTSKACSDSFYRSMRWLTQKNTAYPIQDAQYTNNR
GKSILFMWGINHPPTDTVQTNLYTRTDTTTSVTTEDITRTFKPMIGPRPLVNGQQGRIDY
YWSVLKPGQTLRIRSNGNLIAPWYGHILPGESHGRILKTDLNSGNCVVQCQTERGGLNTT
LPFHNVSKYAFGNCPKYVGVKSLRLAVGLRNVPARSSRGLFGAIAGFIEGGWSGLVAGWY
GFQHSNDQGVGMAADRGSTQRAIDKITSKVNNIVDKMNKQYEIIDHEFSEVETRLNMINN
KIDDQIQDIWAYNAELLVLLENQKTLDEHDANVNNLYNKVKRALGSNAMEDGKGCFELYH
KCADQCMETIRNGTYNRRKYKEEAKLERQKIEGVKLESEGTYKILTIYSTVASSLVIAMG
FAAFLFWAMSNGSCRCNICI
>gi|63029318|gb|AAY27556.1| hemagglutinin [Influenza A virus (A/chicken/Hubei(H9N2))]
MEAVSLITILLVVTVSNADKICIGYQSTNSTETVDTLTENNVPVTHAKELLHTEHNGMLC
ATNLGHPLILDTCTIEGLIYGNPSCNLLLGGREWSYIVERPSAVNGLCYPGNVENLEELR
SLFSSASSYQSIQIFPDTIWNVSYSGTSKACSDSFYGSMRWLAQKNNAYPIQDAQYTNNR
GKNIPFMWGINHPPTDTVQTNLYTRTDTTTSVATEDINRTFKPLIGPRPLVNGQQGRIDY
YWSVLKPGQTLRVRSNGNLTAPWYGHILSGESHGRILKTDLNSGNCVVQCQTERGGLNTT
LPFHNVSKYAFGNCPKYVGVKSLKLAVGLRNVPARSSRGLFGAIAGFIEGGWSGLVAGWY
GFQHSNDQGVGMAADRDSTQKAIDKITSKVNNIVDKMNKQYEIIDHEFSEVETRLNMIND
KIDDQIQDIWAYNAELLVLLENQKPLDEHDANVNNLYNKVKRTLGSNAVEDGKGCFELYH
KCDDQCMETIRNGTYNRRKYKEESRLERQKIEGVKLESEGTYKILTIYSTVASSLVIAMG
FAAFLFWAMSNGSCRCNICI
>gi|353251372|gb|AEQ73508.1| hemagglutinin, partial [Influenza A virus (A/chicken/Hubei/G27/2010(H9N2))]
VLLITTLLAVTTSNADKICIGYQSTNSTETVDTLTENNVPVTHAKELLHTEHNGMLCATN
LGHPLILDTCSIEGLIYGNPSCDLLLGGREWSYIVERPSAVNGLCYPGNVENLEELRSLF
SSASSYQRIQIFPDTIWNVSYSGTSKACSDSFYRSMRWLTQKNNAYPIQDAQYTNNQEKN
ILFMWGINHPPTETAQTNLYTRTDTTTSVATEEINRTFKPLIGPRPLVNGLQGRIDYYWS
VLKPGQTLRIRSNGNLIAPWYGHILSGESHGRILKTDLKRGSCTVQCQTEKGGLNTTLPF
QNVSKYAFGNCSKYVGIKSLKLAVGLRNVPSRSSRGLFGAIAGFIEGGWSGLVAGWYGFQ
HSNDQGVGMAADRDSTQKAIDKITSKVNNIIDKMNKQYEIIDHEFSEVENRLNMINNKID
DQIQDIWAYNAELLVLLENQKTLDEHDANVNNLYNKVKRALGSNAVEDGKGCFELYHKCD
DQCMETIRNGTYNRRKYQEESKLERQKIEGVKLESEGTYKILTIYSTVASSLVIAMGFAA
FLFWAMSNGSCRCNICI
>gi|353251370|gb|AEQ73507.1| hemagglutinin, partial [Influenza A virus (A/chicken/Hubei/G21/2010(H9N2))]
VLLITTLLAVTTSNADKTCIGYQSTNSTETVDTLTENNVPVTHAKELLHTEHNGMLCATN
LGHPLILDTCSIEGLIYGNPSCDLLLGGREWSYIVERPSAVNGLCYPGNVENLEELRSLF
SSASSYQRIQIFPDTIWNVSYSGTSKACSDSFYRSMRWLTQKNNAYPIQDAQYTNNQEKN
ILFMWGINHPPTDTAQTNLYTRTDTTTSVATEEINRTFTPLIGPRPLVNGLQGRIDYYWS
VLKPGQTLRIRSNGNLIAPWYGHILSGESHGRILKTDLKRGSCTVQCQTEKGGLNTTLPF
QNVSKYAFGNCSKYVGIKSLKLAVGLRNVPSRSSRGLFGAIAGFIEGGWSGLVAGWYGFQ
HSNDQGVGMAADRDSTQKAIDKITSKVNNIVDKMNKQYEIIDHEFSEVENRLNMINNKID
DQIQDIWAYNAELLVLLENQKTLDEHDANVNNLYNKVKRALGSNAVEDGKGCFELYHKCD
DQCMETIRNGTYNRRKYQEESKLERQKIEGVKLESEGTYKILTIYSTVASSLVIAMGFAA
FLFWAMSNGSCRCNICI
>gi|353251368|gb|AEQ73506.1| hemagglutinin, partial [Influenza A virus (A/chicken/Hubei/G19/2010(H9N2))]
VLLITTLLAVTTSNADKICIGYQSTNSTETVDTLTENNVPVTHAKELLHTEHNGMLCATN
LGHPLILDTCSIEGLIYGNPSCDLLLGGREWSYIVERPSAVNGLCYPGNVENLEELRSLF
SSASSYQRIQIFPDTIWNVSYSGTSKACSDSFYRSMRWLTQKNNAYPIQDAQYTNNQEKN
ILFMWGINHPPTETAQTNLYTRTDTTTSVATEEINRTFKPLIGPRPLVNGLQGRIDYYWS
VLKPGQTLRIRSNGNLIAPWYGHILSGESHGRILKTDLKRGSCTVQCQTEKGGLNTTLPF
QNVSKYAFGNCSKYVGIKSLKLAVGLRNVPSRSSRGLFGAIAGFIEGGWSGLVAGWYGFQ
HSNDQGVGMAADRDSTQKAIDKITSKVNNIVDKMNKQYEIIDHEFSEVENRLNMINNKID
DQIQDIWAYNAELLVLLENQKTLDEHDANVNNLYNKVKRALGSNAVEDGKGCFELYHKCD
DQCMETIRNGTYNRRKYQEESKLERQKIEGVKLESEGTYKILTIYSTVASSLVIAMGFAA
FLFWAMSNGSCRCNICI
>gi|353251366|gb|AEQ73505.1| hemagglutinin, partial [Influenza A virus (A/chicken/Hubei/G16/2010(H9N2))]
VLLITTLLAVTTSNADKICIGYQSTNSTETVDTLTENNVPVTHAKELLHTEHNGMLCATN
LGHPLILDTCSIEGLIYGNPSCDLLLGGREWSYIVERPSAVNGLCYPGNVENLEELRSLF
SSASSYQRIQIFPDTIWNVSYSGTSKACSDSFYRSMRWLTQKNNAYPIQDAQYTNNQEKN
ILFMWGINHPPTETAQTNLYTRTDTTTSVATEEINRTFKPLIGPRPLVNGLQGRIDYYWS
VLKPGQTLRIRSNGNLIAPWYGHILSGESHGRILKTDLKRGSCTVQCQTEKGGLNTTLPF
QNVSKYAFGNCSKYVGIKSLKLAVGLRNVPSRSSRGLFGAIAGFIEGGWSGLVAGWYGFQ
HSNDQGVGMAADRDSTQKAIDKITSKVNNIIDKMNKQYEIIDHEFSEVENRLNMINNKID
DQIQDIWAYNAELLVLLENQKTLDEHDANVNNLYNKVKRALGSNAVEDGKGCFELYHKCD
DQCMETIRNGTYNRRKYQEESKLERQKIEGVKLESEGTYKILTIYSTVASSLVIAMGFAA
FLFWAMSNGSCRCNICI
>gi|353251364|gb|AEQ73504.1| hemagglutinin, partial [Influenza A virus (A/chicken/Hubei/G10/2010(H9N2))]
VLLITTLLAVTTSNADKICIGYQSTNSTETVDTLTENNVPVTHAKELLHTEHNGMLCATN
LGHPLILDTCSIEGLIYGNPSCDLLLGGREWSYIVERPSAVNGLCYPGNVENLEELRSLF
SSASSYQRIQIFPDTIWNVSYSGTSKACSDSFYRSMRWLTQKNNAYPIQDAQYTNNQEKN
ILFMWGINHPPTETAQTNLYTRTDTTTSVATEEINRTFKPLIGPRPLVNGLQGRIDYYWS
VLKPGQTLRIRSNGNLIAPWYGHILSGESHGRILKTDLKRGSCTVQCQTEKGGLNTTLPF
QNVSKYAFGNCSKYVGIKSLKLAVGLRNVPSRSSRGLFGAIAGFIEGGWSGLVAGWYGFQ
HSNDQGVGMAADRDSTQKAIDKITSKVNNIVDKMNKQYEIIDHEFSEVENRLNMINNKID
DQIQDIWAYNAELLVLLENQKTLDEHDANVNNLYNKVKRALGSNAMEDGKGCFELYHKCD
DQCMETIRNGTYNRRKYQEESKLERQKIEGVKLESEGTYKILTIYSTVASSLVIARGFAA
FLFWAMSNGSCRCNICI
>gi|353251362|gb|AEQ73503.1| hemagglutinin, partial [Influenza A virus (A/chicken/Hubei/G9/2010(H9N2))]
VLLITTLLAVTTSNADKTFIGYQSTNSTETVDTLTENNVPVTHAKELLQTEHNGMLCATN
LGHPLILDTCSIEGLIYGNPSCDLLLGGREWSYIVERPSAINGLCYPGNVENLEELRSLF
SSASSYQRIQIFPDTIWNVSYSGTSKACSDSFYRSMRWLTQKNNAYPIQDAQYTNNQEKN
ILFMWGINHPPTETAQTNLYTRTDTTTSVATEEINRTFKPLIGPRPLVNGLQGRIDYYWS
VLKPGQTLRIRSNGNLIAPWYGHILSGESHGRILKTDLKRGSCTVQCQTEKGGLNTTLPF
QNVSKYAFGNCSKYVGIKSLKLAVGLRNVPSRSSRGLFGAIAGFIEGGWSGLVAGWYGFQ
HSNDQGVGMAADRDSTQKAIDKITSKVNNIVDKMNKQYEIIDHEFSEVENRLNMINNKID
DQIQDIWAYNAELLVLLENQKTLDEHDANVNNLYNKVKRALGSNAVEDGKGCFELYHKCD
DQCMETIRNGTYNRRKYQEESKLERQKIEGVKLESEGTYKILTIYSTVASSLVIAMGFAA
FLFWAMSNGSCRCNICI
>gi|353251360|gb|AEQ73502.1| hemagglutinin, partial [Influenza A virus (A/chicken/Hubei/G6/2010(H9N2))]
VLLITTLLAVTTSNADKICIGYQSTNSTETVDTLTENNVPVTHAKELLHTEHNGMLCATN
LGHPLILDTCSIEGLIYGNPSCDLLLGGREWSYIVERPSAVNGLCYPGNVENLEELRSLF
SSASSYQRIQIFPDTIWNVSYSGTSKACSDSFYRSMRWLTQKNNAYPIQDAQYTNNQEKN
ILFMWGINHPPTETAQTNLYTRTDTTTSVATEEINRTFKPLIGPRPLVNGLQGRIDYYWS
VLKPGQTLRIRSNGNLIAPWYGHILSGESHGRILKTDLKRGSCTVQCQTEKGGLNTTLPF
QNVSKYAFGNCSKYVGIKSLKLAVGLRNVPSRSSRGLFGAIAGFIEGGWSGLVAGWYGFQ
HSNDQGVGMAADRDSTQKAIDKITSKVNNIVDKMNKQYEIIDHEFSEVENRLNMINNKID
DQIQDIWAYNAELLVLLENQKTLDEHDANVNNLYNKVKRALGSNAMEDGKGCFELYHKCD
DQCMETIRNGTYNRRKYQEESKLERQKIEGVKLESEGTYKILTIYSTVASSLVIAMGFAA
FLFWAMSNGSCRCNICI
>gi|353251358|gb|AEQ73501.1| hemagglutinin, partial [Influenza A virus (A/chicken/Hubei/G5/2010(H9N2))]
VLLITTLLAVTTSNADKTCIGYQSTNSTETVDTLTENNVPVTHAKELLHTEHNGMLCATN
LGHPLILDTCSIEGLIYGNPSCDLLLGGREWSYIVERPSAVNGLCYPGNVENLEELRSLF
SSASSYQRIQIFPDTIWNVSYSGTSKACSDSFYRSMRWLTQKNNAYPIQDAQYTNNQEKN
ILFMWGINHPPTETAQTNLYTRTDTTTSVATEEINRTFKPLIGPRPLVNGLQGRIDYYWS
VLKPGQTLRIRSNGNLIAPWYGHILSGESHGRILKTDLKRGSCTVQCQTEKGGLNTTLPF
QNVSKYAFGNCSKYVGIKSLKLAVGLRNVPSRSSRGLFGAIAGFIEGGWSGLVAGWYGFQ
HSNDQGIGMAADRDSTQKAIDKITSKVNNIVDKMNKQYEIIDHEFSEVENRLNMINNKID
DQIQDIWAYNAELLVLLENQKTLDEHDANVNNLYNKVKRALGSNAVEDGKGCFELYHKCD
DQCMETIRNGTYNRRKYQEESKLERQKIEGVKLESEGTYKILTIYSTVASSLVIAMGFAA
FLFWAMSNGSCRCNICI
>gi|353251356|gb|AEQ73500.1| hemagglutinin, partial [Influenza A virus (A/chicken/Hubei/G4/2010(H9N2))]
VLLITTLLAVTTSNADKICIGYQSTNSTETVDTLTENNVPVTHAKELLHTEHNGMLCATN
LGHPLILDTCSIEGLIYGNPSCDLLLGGREWSYIVERPSAVNGLCYPGNVENLEELRSLF
SSASSYQRIQIFPDTIWNVSYSGTSKACSDSFYRSMRWLTQKNNAYPIQDAQYTNNQEKN
ILFMWGINHPPTENAQTNLYTRTDTTTSVATEEINRTFKPLIGPRPLVNGLQGRIDYYWS
VLKPGQTLRIRSNGNLIAPWYGHILSGESHGRILKTDLKRGSCTVQCQTEKGGLNTTLPF
QNVSKYAFGNCSKYVGIKSLKLAVGLRNVPSRSSRGLFGAIAGFIEGGWSGLVAGWYGFQ
HSNDQGVGMAADRDSTQKAIDKITSKVNNIVDKMNKQYEIIDHEFSEVENRLNMINNKID
DQIQDIWAYNAELLVLLENQKTLDEHDANVNNLYNKVKRALGSNAVEDGKGCFELYHKCD
DQCMETIRNGTYNRRKYQEESKLERQKIEGVKLESEGTYKILTIYSTVASSLVIAMGFAA
FLFWAMSNGSCRCNICI
>gi|353251354|gb|AEQ73499.1| hemagglutinin, partial [Influenza A virus (A/chicken/Hubei/G2/2010(H9N2))]
VLLIITLLAVTTSNADKICIGYQSTNSTETVDTLTENNVPVTHAKELLQTEHNGMLCATN
LGHPLILDTCSIEGLIYGNPSCDLLLGGREWSYIVERPSAINGLCYPGNVENLEELRSLF
SSASSYQRIQIFPDTIWNVSYSGTSKACSDSFYRSMRWLTQKNNAYPIQDAQYTNNQEKN
ILFMWGINHPPTETAQTNLYTRTDTTTSVATEEINRTFKPLIGPRPLVNGLQGRIDYYWS
VLKPGQTLRIRSNGNLIAPWYGHILSGESHGRILKTDLKRGSCTVQCQTEKGGLNTTLPF
QNVSKYAFGNCSKYVGIKSLKLAVGLRNVPSRSSRGLFGAIAGFIEGGWSGLVAGWYGFQ
HSNDQGVGMAADRDSTQKAIDKITSKVNNIVDKMNKQYEIIDHEFSEVENRLSMINNKID
DQIQDIWAYNAELLVLLENQKTLDEHDANVNNLYNKVKRALGSNAVEDGKGCFELYHKCD
DQCMETIRNGTYNRRKYQEESKLERQKIEGVKLESEGTYKILTIYSTVASSLVIAMGFAA
FLFWAMSNGSCRCNICI
>gi|353251352|gb|AEQ73498.1| hemagglutinin, partial [Influenza A virus (A/duck/Hubei/F1/2010(H9N2))]
VLLITTLLAVTTSNADKICIGYQSTNSTETVDTLTENNVPVTHAKELLQTEHNGMLCATN
LGHPLILDTCSIEGLIYGNPSCDLLLGGREWSYIVERPSAINGLCYPGNVENLEELRSLF
SSASSYQRIQIFPDTIWNVSYSGTSKACSDSFYRSMRWLTQKNNAYPIQDAQYTNNQEKN
ILFMWGINHPPTETAQTNLYTRTDTTTSVATEEINRTFKPLIGPRPLVNGLQGRIDYYWS
VLKPGQTLRIRSNGNLIAPWYGHILSGESHGRILKTDLKRGSCTVQCQTEKGGLNTTLPF
QNVSKYAFGNCSKYVGIKSLKLAVGLRNVPSRSSRGLFGAIAGFIEGGWSGLVAGWYGFQ
HSNDQGVGMAADRDSTQKAIDKITSKVNNIVDKMNKQYEIIDHEFSEVENRLSMINNKID
DQIQDIWAYNAELLVLLENQKTLDEHDANVNNLYNKVKRALGSNAVEDGKGCFELYHKCD
DQCMETIRNGTYNRRKYQEESKLERQKIEGVKLESEGTYKILTIYSTVASSLVIAMGFAA
FLFWAMSNGSCRCNICI
>gi|353251350|gb|AEQ73497.1| hemagglutinin, partial [Influenza A virus (A/chicken/Hubei/E29/2010(H9N2))]
VLLIITLLAVTTSNADKICIGYQSTNSTETVDTLTENNVPVTHAKELLQTEHNGMLCATN
LGHPLILDTCSIEGLIYGNPSCDLLLGGREWSYIVERPSAINGLCYPGNVENLEELRSLF
SSASSYQRIQIFPDTIWNVSYSGTSKACSDSFYRSMRWLTQKNNAYPIQDAQYTNNQEKN
ILFMWGINHPPTETAQTNLYTRTDTTTSVATEEINRTFKPLIGPRPLVNGLQGRIDYYWS
VLKPGQTLRIRSNGNLIAPWYGHILSGESHGRILKTDLKRGSCTVQCQTEKGGLNTTLPF
QNVSKYAFGNCSKYVGIKSLKLAVGLRNVPSRSSRGLFGAIAGFIEGGWSGLVAGWYGFQ
HSNDQGVGMAADRDSTQKAIDKITSKVNNIVDKMNKQYEIIDHEFSEVENRLNMINNKID
DQIQDIWAYNAELLVLLENQKTLDEHDANVNNLYNKVKRALGSNAVEDGKGCFELYHKCD
DQCMETIRNGTYNRRKYQEESKLERQKIEGVKLESEGTYKILTIYSTVASSLVIAMGFAA
FLFWAMSNGSCRCNICI
>gi|353251348|gb|AEQ73496.1| hemagglutinin, partial [Influenza A virus (A/chicken/Hubei/E23/2010(H9N2))]
VSLITILLVVTVSNADKICIGYQSTNSTETVDTLTENNVPVTHAKELLHTEHNGMLCATS
LGHPLILDTCTIEGLIYGNPSCDLLLGGREWSYIVERPSAVNGLCYPGNVENLEELRSLF
SSARSYQRIQIFPDTIWNVSYSGTSKACSDSFYRSMRWLTQKNNAYPIQDAQYTNNQEKN
ILFMWGINHPPTDTAQTNLYTRTDTTTSVATEEINRTFKPLIGPRPLVNGLQGRIDYYWS
VLKPGQTLRIRSNGNLIAPWYGHILSGESHGRILKTDLKRGSCTVQCQTEKGGLNTTLPF
QNVSKYAFGNCSKYIGIKSLKLAVGLRNVPSRSSRGLFGAIAGFIEGGWSGLVAGWYGFQ
HSNAQGVGMAADRDSTQKAIDKITSKVNNIVDKMNKQYEIIDHEFSEVETRLNMINNKID
DQIQDIWAYNAELLVLLENQKTLDEHDANVNNLYNKVKRALGSNAVEDGKGCFELYHKCD
DQCMETIRNGTYNKRKYQEESKLERQKIEGVKLESEGTYKILTIYSTVASSLVIAMGFAA
FLFWAMSNGSCRCNICI
>gi|353251346|gb|AEQ73495.1| hemagglutinin, partial [Influenza A virus (A/chicken/Hubei/E21/2010(H9N2))]
VLLITTLLAVTTSNADKICIGYQSTNSTETVDTLTENNVPVTHAKELLHTEHNGMLCATN
LGHPLILDTCSIEGLIYGNPSCDLLLGGREWSYIVERPSAVNGLCYPGNVENLEELRSLF
SSASSYQRIQIFPDTIWNVSYSGTSKACSDSFYRSMRWLTQKNNAYPIQDAQYTNNQEKN
ILFMWGINHPPTETAQTNLYTRTDTTTSVATEEINRTFKPLIGPRPLVNGLQGRIDYYWS
VLKPGQTLRIRSNGNLIAPWYGHILSGESHGRILKTDLKRGSCTVQCQTEKGGLNTTLPF
QNVSKYAFGNCSKYVGIKSLKLAVGLRNVPSRSSRGLFGAIAGFIEGGWSGLVAGWYGFQ
HSNDQGVGMAADRDSTQKAIDKITSKVNNIVDKMNKQYEIIDHEFSEVENRLNMINNKID
DQIQDIWAYNAELLVLLENQKTLDEHDANVNNLYNKVKRALGSNAVEDGKGCFELYHKCD
DQCMETIRNGTYNRRKYQEESKLERQKIEGVKLESEGTYKILTIYSTVASSLVIAMGFAA
FLFWAMSNGSCRCNICI
>gi|353251344|gb|AEQ73494.1| hemagglutinin, partial [Influenza A virus (A/chicken/Hubei/E20/2010(H9N2))]
VLLITTLLAVTTSNADKICIGYQSTNSTETVDTLTENNVPVTHAKELLHTEHNGMLCATN
LGHPLILDTCSIEGLIYGNPSCDLLLGGREWSYIVERPSAVNGLCYPGNVENLEELRSLF
SSASSYQRIQIFPDTIWNVSYSGTSKACSDSFYRSMRWLTQKNNAYPIQDAQYTNNQEKN
ILFMWGINHPPTETAQTNLYTRTDTTTSVATEEINRTFKPLIGPRPLVNGLQGRIDYYWS
VLKPGQTLRIRSNGNLIAPWYGHILSGESHGRILKTDLKRGSCTVQCQTEKGGLNTTLPF
QNVSKYAFGNCSKYVGIKSLKLAVGLRNVPSRSSRGLFGAIAGFIEGGWSGLVAGWYGFQ
HSNDQGVGMAADRDSTQKAIDKITSKVNNIVDKMNKQYEIIDHEFSEVENRLNMINNKID
DQIQDIWAYNAELLVLLENQKTLDEHDANVNNLYNKVKRALGSNAVEDGKGCFELYHKCD
DQCMETIRNGTYNRRKYQEESKLERQKIEGVKLESEGTYKILTIYSTVASSLVIAMRFAA
FLFWAMSNGSCRCNICI
>gi|353251342|gb|AEQ73493.1| hemagglutinin, partial [Influenza A virus (A/chicken/Hubei/E19/2010(H9N2))]
VLLITTLLAVTTSNADKICIGYQSTNSTETVDTLTENNVPVTHAKELLHTEHNGMLCATN
LGHPLILDTCSIEGLIYGNPSCDLLLGGREWSYIVERPSAVNGLCYPGNVENLEELRSLF
SSASSYQRIQIFPDTIWNVSYSGTSKACSDSFYRSMRWLTQKNNAYPIQDAQYTNNQEKN
ILFMWGINHPPTETAQTNLYTRTDTTTSVATEEINRTFKPLIGPRPLVNGLQGRIDYYWS
VLKPGQTLRIRSNGNLIAPWYGHILSGESHGRILKTDLKRGSCTVQCQTEKGGLNTTLPF
QNVSKYAFGNCSKYVGIKSLKLAVGLRNVPSRSSRGLFGAIAGFIEGGWSGLVAGWYGFQ
HSNDQGVGMAADRDSTQKAIDKITSKVNNIVDKMNKQYEIIDHEFSEVENRLNMINNKID
DQIQDIWAYNAELLVLLENQKTLDEHDANVNNLYNKVKRALGSNAVEDGKGCFELYHKCD
DQCMETIRNGTYNRRKYQEESKLERQKIEGVKLESEGTYKILTIYSTVASSLVIAMGFAA
FLFWAMSNGSCRCNICI
>gi|353251340|gb|AEQ73492.1| hemagglutinin, partial [Influenza A virus (A/chicken/Hubei/E18/2010(H9N2))]
VLLITTLLAVTTSNADKICIGYQSTNSTETVDTLTENNVPVTHAKELLHTEHNGMLCATS
LGHPLILDTCSIEGLIYGNPSCDLLLGGREWSYIVERPSAVNGLCYPGNVENLEELRSLF
SSASSYQRIQIFPDTIWNVSYSGTSKACSDSFYRSMRWLTQKNNAYPIQDAQYTNNQEKN
ILFMWGINHPPTETAQTNLYTRTDTTTSVATEEINRTFKPLIGPRPLVNGLQGRIDYYWS
VLKPGQTLRIRSNGNLIAPWYGHILSGESHGRILKTDLKRGSCTVQCQTEKGGLNTTLPF
QNVSKYAFGNCSKYVGIKSLKLAVGLRNVPSRSSRGLFGAIAGFIEGGWSGLVAGWYGFQ
HSNDQGVGMAADRDSTQKAIDKITSKVNNIVDKMNKQYEIIDHEFSEVENRLNMINNKID
DQIQDIWAYNAELLVLLENQKTLDEHDANVNNLYNKVKRALGSNAVEDGKGCFELYHKCD
DQCMETIRNGTYNRRKYQEESKLERQKIEGVKLESEGTYKILTIYSTVASSLVIAIGFAA
FLFWAMSNGSCRCNICI
>gi|353251338|gb|AEQ73491.1| hemagglutinin, partial [Influenza A virus (A/chicken/Hubei/E17/2010(H9N2))]
VLLITTLLAVTTSNADKICIGYQSTNSTETVDTLTENNVPVTHAKELLHTEHNGMLCATN
LGHPLILDTCSIEGLIYGNPSCDLLLGGREWSYIVERPSAVNGLCYPGNVENLEELRSLF
SSASSYQRIQIFPDTIWNVSYSGTSKACSDSFYRSMRWLTQKNNAYPIQDAQYTNNQEKN
ILFMWGINHPPTETAQTNLYTRTDTTTSVATEEINRTFKPLIGPRPLVNGLQGRIDYYWS
VLKPGQTLRIRSNGNLIAPWYGHIISGESHGRILKTDLKRGSCTVQCQTEKGGLNTTLPF
QNVSKYAFGNCSKYVGIKSLKLAVGLRNVPSRSSRGLFGAIAGFIEGGWSGLVAGWYGFQ
HSNDQGVGMAADRDSTQKAIDKITSKVNNIVDKMNKQYEIIDHEFSEVENRLNMINNKID
DQIQDIWAYNAELLVLLENQKTLDEHDANVNNLYNKVKRALGSNAVEDGKGCFELYHKCD
DQCMETIRNGTYNRRKYQEESKLERQKIEGVKLESEGTYKILTIYSTVASSLVIAMGFAA
FLFWAMSNGSCRCNICI
>gi|353251336|gb|AEQ73490.1| hemagglutinin, partial [Influenza A virus (A/chicken/Hubei/E16/2010(H9N2))]
VLLITTLLAVTTSNADKICIGYQSTNSTETVDTLTENNVPVTHAKELLHTEHNGMLCATN
LGHPLILDTCSIEGLIYGNPSCDLLLGGREWSYIVERPSAVNGLCYPGNVENLEELRSLF
SSASSYQRIQIFPDTIWNVSYSGTSKACSDSFYRSMRWLTQKNNAYPIQDAQYTNNQEKN
ILFMWGINHPPTETAQTNLYTRTDTTTSVATEEINRTFKPLIGPRPLVNGLQGRIDYYWS
VLKPGQTLRIRSNGNLIAPWYGHILSGESHGRILKTDLKRGSCTVQCQTEKGGLNTTLPF
QNVSKYAFGNCSKYVGIKSLKLAVGLRNVPSRSSRGLFGAIAGFIEGGWSGLVAGWYGFQ
HSNDQGVGMAADRDSTQKAIDKITSKVNNIVDKMNKQYEIIDHEFSEVENRLNMINNKID
DQIQDIWAYNAELLVLLENQKTLDEHDANVNNLYNKVKRALGSNAVEDGKGCFELYHKCD
DQCMETIRNGTYNRRKYQEESKLERQKIEGVKLESEGTYKILTIYSTVASSLVIAMGFAA
FLFWAMSNGSCRCNICI
>gi|353251334|gb|AEQ73489.1| hemagglutinin, partial [Influenza A virus (A/chicken/Hubei/E15/2010(H9N2))]
VLLITTLLAVTTSNADKICIGYQSTNSTETVDTLTENNVPVTHAKELLHTEHNGMLCATN
LGHPLILDTCSIEGLIYGNPSCDLLLGGREWSYIVERPSAVNGLCYPGNVENLEELRSLF
SSASSYQRIQIFPDTIWNVSYSGTSKACSDSFYRSMRWLTQKNNAYPIQDAQYTNNQEKN
ILFMWGINHPPTETAQTNLYTRTDTTTSVATEEINRTFKPLIGPRPLVNGLQGRIDYYWS
VLKPGQTLRIRSNGNLIAPWYGHILSGESHGRILKTDLKRGSCTVQCQTEKGGLNTTLPF
QNVSKYAFGNCSKYVGIKSLKLAVGLRNVPSRSSRGLFGAIAGFIEGGWSGLVAGWYGFQ
HSNDQGVGMAADRDSTQKAIDKITSKVNNIVDKMNKQYEIIDHEFSEVENRLNMINNKID
DQIQDIWAYNAELLVLLENQKTLDEHDANVNNLYNKVKRALGSNAVEDGKGCFELYHKCD
DQCMETIRNGTYNRRKYQEESKLERQKIEGVKLESEGTYKILTIYSTVASSLVIAMGFAA
FLFWAMSNGSCRCNICI
>gi|353251332|gb|AEQ73488.1| hemagglutinin, partial [Influenza A virus (A/chicken/Hubei/E13/2010(H9N2))]
VLLITTLLAVTTSNADKICIGYQSTNSTETVDTLTENNVPVTHAKELLHTEHNGMLCATN
LGHPLILDTCSIEGLIYGNPSCDLLLGGREWSYIVERPSAVNGLCYPGNVENLEELRSLF
SSASSYQRIQIFPDTIWNVSYSGTSKACSDSFYRSMRWLTQKNNAYPIQDAQYTNNQEKN
ILFMWGINHPPTETAQTNLYTRTDTTTSVATEEINRTFKPLIGPRPLVNGLQGRIDYYWS
VLKPGQTLRIRSNGNLIAPWYGHILSGESHGRILKTDLKRGSCTVQCQTEKGGLNTTLPF
QNVSKYAFGNCSKYVGIKSLKLAVGLRNVPSRSSRGLFGAIAGFIEGGWSGLVAGWYGFQ
HSNDQGVGMAADRDSTQKAIDKITSKVNNIVDKMNKQYEIIDHEFSEVENRLNMINNKID
DQIQDIWAYNAELLVLLENQKTLDEHDANVNNLYNKVKRALGSNAVEDGKGCFELYHKCD
DQCMETIRNGTYNRRKYQEESKLERQKIEGVKLESEGTYKILTIYSTVASSLVIAMGFAA
FLFWAMSNGSCRCNICI
>gi|353251330|gb|AEQ73487.1| hemagglutinin, partial [Influenza A virus (A/chicken/Hubei/E12/2010(H9N2))]
VLLITTLLAVTTSNADKICIGYQSTNSTETVDTLTENNVPVTHAKELLHTEHNGMLCATN
LGHPLILDTCSIEGLIYGNPSCDLLLGGREWSYIVERPSAVNGLCYPGNVENLEELRSLF
SSASSYQRIQIFPDTIWNVSYSGTSKACSDSFYRSMRWLTQKNNAYPIQDAQYTNNQEKN
ILFMWGINHPPTETAQTNLYTRTDTTTSVATEEINRTFKPLIGPRPLVNGLQGRIDYYWS
VLKPGQTLRIRSNGNLIAPWYGHILSGESHGRILKTDLKRGSCTVQCQTEKGGLNTTLPF
QNVSKYAFGNCSKYVGIKSLKLAVGLRNVPSRSSRGLFGAIAGFIEGGWSGLVAGWYGFQ
HSNDQGVGMAADRDSTQKAIDKITSKVNNIVDKMNKQYEIIDHEFSEVENRLNMINNKID
DQIQDIWAYNAELLVLLENQKTLDEHDANVNNLYNKVKRALGSNAVEDGKGCFELYHKCD
DQCMETIRNGTYNRRKYQEESKLERQKIEGVKLESEGTYKILTIYSTVASSLVIAMGFAA
FLFWAMSNGSCRCNICI
>gi|353251328|gb|AEQ73486.1| hemagglutinin, partial [Influenza A virus (A/chicken/Hubei/E9/2010(H9N2))]
VLLITTLLAVTTSNADKICIGYQSTNSTETVDTLTENNVPVTHAKELLHTEHNGMLCATN
LGHPLILDTCSIEGLIYGNPSCDLLLGGREWSYIVERPSAVNGLCYPGNVENLEELRSLF
SSASSYQRIQIFPDTIWNVSYSGTSKACSDSFYRSMRWLTQKNNAYPIQDAQYTNNQEKN
ILFMWGINHPPTETAQTNLYTRTDTTTSVATEEINRTFKPLIGPRPLVNGLQGRIDYYWS
VLKPGQTLRIRSNGNLIAPWYGHILSGESHGRILKTDLKRGSCTVQCQTEKGGLNTTLPF
QNVSKYAFGNCSKYVGIKSLKLAVGLRNVPSRSSRGLFGAIAGFIEGGWSGLVAGWYGFQ
HSNDQGVGMAADRDSTQKAIDKITSKVNNIVDKMNKQYEIIDHEFSEVENRLNMINNKID
DQIQDIWAYNAELLVLLENQKTLDEHDANVNNLYNKVKRALGSNAVEDGKGCFELYHKCD
DQCMETIRNGTYNRRKYQEESKLERQKIEGVKLESEGTYKILTIYSTVASSLVIAMGFAA
FLFWAMSNGSCRCNICI
>gi|353251326|gb|AEQ73485.1| hemagglutinin, partial [Influenza A virus (A/chicken/Hubei/E8/2010(H9N2))]
VLLITTLLAVTTSNADKIGIGYQSTNSTETVDTLTENNVPVTHAKELLHTEHNGMLCATN
LGHPLILDTCSIEGLIYGNPSCDLLLGGREWSYIVERPSAVNGLCYPGNVENLEELRSLF
SSASSYQRIQIFPDTIWNVSYSGTSKACSDSFYRSMRWLTQKNNAYPIQDAQYTNNQEKN
ILFMWGINHPPTETAQTNLYTRTDTTTSVATEEINRTFKPLIGPRPLVNGLQGRIDYYWS
VLKPGQTLRIRSNGNLIAPWYGHILSGESHGRILKTDLKRGSCTVQCQTEKGGLNTTLPF
QNVSKYAFGNCSKYVGIKSLKLAVGLRNVPSRSSRGLFGAIAGFIEGGWSGLVAGWYGFQ
HSNDQGVGMAADRDSTQKAIDKITSKVNNIVDKMNKQYEIIDHEFSEVENRLNMINNKID
DQIQDIWAYNAELLVLLENQKTLDEHDANVNNLYNKVKRALGSNAVEDGKGCFELYHKCD
DQCMETIRNGTYNRRKYQEESKLERQKIEGVKLESEGTYKILTIYSTVASSLVIAMGFAA
FLFWAMSNGSCRCNICI
>gi|353251324|gb|AEQ73484.1| hemagglutinin, partial [Influenza A virus (A/chicken/Hubei/E7/2010(H9N2))]
VLLITTLLAVTTSNADKICIGYQSTNSTETVDTLTENNVPVTHAKELLHTEHNGMLCATN
LGHPLILDTCSIEGLIYGNPSCDLLLGGREWSYIVERPSAVNGLCYPGNVENLEELRSLF
SSASSYQRIQIFPDTIWNVSYSGTSKACSDSFYRSMRWLTQKNNAYPIQDAQYTNNQEKN
ILFMWGINHPPTETAQTNLYTRTDTTTSVATEEINRTFKPLIGPRPLVNGLQGRIDYYWS
VLKPGQTLRIRSNGNLIAPWYGHILSGESHGRILKTDLKRGSCTVQCQTEKGGLNTTLPF
QNVSKYAFGNCSKYVGIKSLKLAVGLRNVPSRSSRGLFGAIAGFIEGGWSGLVAGWYGFQ
HSNDQGVGMAADRDSTQKAIDKITSKVNNIVDKMNKQYEIIDHEFSEVENRLNMINNKID
DQIQDIWAYNAELLVLLENQKTLDEHDANVNNLYNKVKRALGSNAVEDGKGCFELYHKCD
DQCMETIRNGTYNRRKYQEESKLERQKIEGVKLESEGTYKILTIYSTVASSLVIAMGFAA
FLFWAMSNGSCRCNICI
>gi|353251322|gb|AEQ73483.1| hemagglutinin, partial [Influenza A virus (A/chicken/Hubei/D25/2010(H9N2))]
VLLITTLLAVTTSNADKICIGYQSTNSTETVDTLTENNVPVTHAKELLHTEHNGMLCATN
LGHPLILDTCSIEGLIYGNPSCDLLLGGREWSYIVERPSAVNGLCYPGNVENLEELRSLF
SSASSYQRIQIFPDTIWNVSYSGTSKACSDSFYRSMRWLTQKNNAYPIQDAQYTNNQEKN
ILFMWGINHPPTETAQTNLYTRTDTTTSVATEEINRTFKPLIGPRPLVNGLQGRIDYYWS
VLKPGQTLRIRSNGNLIAPWYGHILSGESHGRILKTDLKRGSCTVQCQTEKGGLNTTLPF
QNVSKYAFGNCSKYVGIKSLKLAVGLRNVPSRSSRGLFGAIAGFIEGGWSGLVAGWYGFQ
HSNDQGVGMAADRDSTQKAIDKITSKVNNIVDKMNKQYEIIDHEFSEVENRLNMINNKID
DQIQDIWAYNAELLVLLENQKTLDEHDANVNNLYNKVKRALGSNAVEDGKGCFELYHKCD
DQCMETIRNGTYNRRKYQEESKLERQKIEGVKLESEGTYKILTIYSTVASSLVIAMGFAA
FLFWAMSNGSCRCNICI
>gi|353251320|gb|AEQ73482.1| hemagglutinin, partial [Influenza A virus (A/chicken/Hubei/D21/2010(H9N2))]
VLLITTLLAVTTSNADKICIGYQSTNSTETVDTLTENNVPVTHAKELLHTEHNGMLCATN
LGHPLILDTCSIEGLIYGNPSCDLLLGGREWSYIVERPSAVNGLCYPGNVENLEELRSLF
SSASSYQRIQIFPDTIWNVSYSGTSKACSDSFYRSMRWLTQKNNAYPIQDAQYTNNQEKN
ILFMWGINHPPTETAQTNLYTRTDTTTSVATEEINRTFKPLIGPRPLVNGLQGRIDYYWS
VLKPGQTLRIRSNGNLIAPWYGHILSGESHGRILKTDLKRGSCTVQCQTEKGGLNTTLPF
QNVSKYAFGNCSKYVGIKSLKLAVGLRNVPSRSSRGLFGAIAGFIEGGWSGLVAGWYGFQ
HSNDQGVGMAADRDSTQKAIDKITSKVNNIVDKMNKQYEIIDHEFSEVENRLNMINNKID
DQIQDIWAYNAELLVLLENQKTLDEHDANVNNLYNKVKRALGSNAVEDGKGCFELYHKCD
DQCMETIRNGTYNRRKYQEESKLERQKIEGVKLESEGTYKILTIYSTVASSLVIAMGFAA
FLFWAMSNGSCRCNICI
>gi|353251318|gb|AEQ73481.1| hemagglutinin, partial [Influenza A virus (A/chicken/Hubei/D17/2010(H9N2))]
VLLITTLLAVTTSNADKICIGYQSTNSTETVDTLTENNVPVTHAKELLHTEHNGMLCATN
LGHPLILDTCSIEGLIYGNPSCDLLLGGREWSYIVERPSAVNGLCYPGNVENLEELRSLF
SSASSYQRIQIFPDTIWNVSYSGTSKACSDSFYRSMRWLTQKNNAYPIQDAQYTNNQEKN
ILFMWGINHPPTETAQTNLYTRTDTTTSVATEEINRTFKPLIGPRPLVNGLQGRIDYYWS
VLKPGQTLRIRSNGNLIAPWYGHILSGESHGRILKTDLKRGSCTVQCQTEKGGLNTTLPF
QNVSKYAFGNCSKYVGIKSLKLAVGLRNVPSRSSRGLFGAIAGFIEGGWSGLVAGWYGFQ
HSNDQGVGMAADRDSTQKAIDKITSKVNNIVDKMNKQYEIIDHEFSEVENRLNMINNKID
DQIQDIWAYNAELLVLLENQKTLDEHDANVNNLYNKVKRALGSNAVEDGKGCFELYHKCD
DQCMETIRNGTYNRRKYQEESKLERQKIEGVKLESEGTYKILTIYSTVASSLVIAMGFAA
FLFWAMSNGSCRCNICI
>gi|353251316|gb|AEQ73480.1| hemagglutinin, partial [Influenza A virus (A/chicken/Hubei/D2/2010(H9N2))]
VLLITTLLAVTTSNADKICIGYQSTNSTETVDTLTENNVPVTHAKELLHTEHNGMLCATN
LGHPLILDTCSIEGLIYGNPSCDLLLGGREWSYIVERPSAVNGLCYPGNVENLEELRSLF
SSASSYQRIQIFPDTIWNVSYSGTSKACSDSFYRSMRWLTQKNNAYPIQDAQYTNNQEKN
ILFMWGINHPPTETAQTNLYTRTDTTTSVATEEINRTFKPLIGPRPLVNGLQGRIDYYWS
VLKPGQTLRIRSNGNLIAPWYGHILSGESHGRILKTDLKRGSCTVQCQTEKGGLNTTLPF
QNVSKYAFGNCSKYVGIKSLKLAVGLRNVPSRSSRGLFGAIAGFIEGGWSGLVAGWYGFQ
HSNDQGVGMAADRDSTQKAIDKITSKVNNIVDKMNKQYEIIDHEFSEVENRLNMINNKID
DQIQDIWAYNAELLVLLENQKTLDEHDANVNNLYNKVKRALGSNAVEDGKGCFELYHKCD
DQCMETIRNGTYNRRKYQEESKLERQKIEGVKLESEGTYKILTIYSTVASSLVIAMGFAA
FLFWAMSNGSCRCNICI
>gi|353251314|gb|AEQ73479.1| hemagglutinin, partial [Influenza A virus (A/duck/Hubei/B13/2010(H9N2))]
VLLITTLLAVTTSNADKICIGYQSTNSTETVDTLTENNVPVTHAKELLHTEHNGMLCATN
LGHPLILDTCSIEGLIYGNPSCDLLLGGREWSYIVERPSAVNGLCYPGNVENLEELRSLF
SSASSYQRIQIFPDTIWNVSYSGTSKACSDSFYRSMRWLTQKNNAYPIQDAQYTNNQEKN
ILFMWGINHPPTETAQTNLYTRTDTTTSVATEEINRTFKPLIGPRPLVNGLQGRIDYYWS
VLKPGQTLRIRSNGNLIAPWYGHILSGESHGRILKTDLKRGSCTVQCQTEKGGLNTTLPF
QNVSKYAFGNCSKYVGIKSLKLAVGLRNVPSRSSRGLFGAIAGFIEGGWSGLVAGWYGFQ
HSNDQGVGMAADRDSTQKAIDKITSKVNNIVDKMNKQYEIIDHEFSEVENRLNMINNKID
DQIQDIWAYNAELLVLLENQKTLDEHDANVNNLYNKVKRALGSNAVEDGKGCFELYHKCD
DQCMETIRNGTYNRRKYQEESKLERQKIEGVKLESEGTYKILTIYSTVASSLVIAMGFAA
FLFWAMSNGSCRCNICI
>gi|353251312|gb|AEQ73478.1| hemagglutinin, partial [Influenza A virus (A/chicken/Hubei/A30/2010(H9N2))]
VLLITTLLAVTTSNADKICIGYQSTNSTETVDTLTENNVPVTHAKELLHTEHNGMLCATN
LGHPLILDTCSIEGLIYGNPSCDLLLGGREWSYIVERPSAVNGLCYPGNVENLEELRSLF
SSASSYQRIQIFPDTIWNVSYSGTSKACSDSFYRSMRWLTQKNNAYPIQDAQYTNNQEKN
ILFMWGINHPPTETAQTNLYTRTDTTTSVATEEINRTFKPLIGPRPLVNGLQGRIDYYWS
VLKPGQTLRIRSNGNLIAPWYGHILSGESHGRILKTDLKRGSCTVQCQTEKGGLNTTLPF
QNVSKYAFGNCSKYVGIKSLKLAVGLRNVPSRSSRGLFGAIAGFIEGGWSGLVAGWYGFQ
HSNDQGVGMAADRDSTQKAIDKITSKVNNIVDKMNKQYEIIDHEFSEVENRLNMINNKID
DQIQDIWAYNAELLVLLENQKTLDEHDANVNNLYNKVKRALGSNAVEDGKGCFELYHKCD
DQCMETIRNGTYNRRKYQEESKLERQKIEGVKLESEGTYKILTIYSTVASSLVIAMGFAA
FLFWAMSNGSCRCNFCI
>gi|353251310|gb|AEQ73477.1| hemagglutinin, partial [Influenza A virus (A/chicken/Hubei/A29/2010(H9N2))]
VLLITTLLAVTTSNADKICIGYQSTNSTETVDTLTENNVPVTHAKELLHTEHNGMLCATN
LGHPLILDTCSIEGLIYGNPSCDLLLGGREWSYIVERPSAVNGLCYPGNVENLEELRSLF
SSASSYQRIQIFPDTIWNVSYSGTSKACSDSFYRSMRWLTQKNNAYPIQDAQYTNNQEKN
ILFMWGINHPPTETAQTNLYTRTDTTTSVATEEINRTFKPLIGPRPLVNGLQGRIDYYWS
VLKPGQTLRIRSNGNLIAPWYGHILSGESHGRILKTDLKRGSCTVQCQTEKGGLNTTLPF
QNVSKYAFGNCSKYVGIKSLKLAVGLRNVPSRSSRGLFGAIAGFIEGGWSGLVAGWYGFQ
HSNDQGVGMAADRDSTQKAIDKITSKVNNIVDKMNKQYEIIDHEFSEVENRLNMINNKID
DQIQDIWAYNAELLVLLENQKTLDEHDANVNNLYNKVKRALGSNAVEDGKGCFELYHKCD
DQCMETIRNGTYNRRKYQEESKLERQKIEGVKLESEGTYKILTIYSTVASSLVIAMGFAA
FLFWAMSNGSCRCNICI
>gi|353251308|gb|AEQ73476.1| hemagglutinin, partial [Influenza A virus (A/chicken/Hubei/A28/2010(H9N2))]
VLLIITLLAVTTSNADKICIGYQSTNSTETVDTLTENNVPVTHAKELLQTEHNGMLCATN
LGHPLILDTCSIEGLIYGNPSCDLLLGGREWSYIVERPSAINGLCYPGNVENLEELRSLF
SSASSYQRIQIFPDTIWNVSYSGTSKACSDSFYRSMRWLTQKNNAYPIQDAQYTNNQEKN
ILFMWGINHPPTETAQTNLYTRTDTTTSVATEEINRTFKPLIGPRPLVNGLQGRIDYYWS
VLKPGQTLRIRSNGNLIAPWYGHILSGESHGRILKTDLKRGSCTVQCQTEKGGLNTTLPF
QNVSKYAFGNCSKYVGIKSLKLAVGLRNVPSRSSRGLFGAIAGFIEGGWSGLVAGWYGFQ
HSNDQGVGMAADRDSTQKAIDKITSKVNNIVDKMNKQYEIIDHEFSEVENRLNMINNKID
DQIQDIWAYNAELLVLLENQKTLDEHDANVNNLYNKVKRALGSNAVEDGKGCFELYHKCD
DQCMETIRNGTYNRRKYQEESKLERQKIEGVKLESEGTYKILTIYSTVASSLVIAMGFAA
FLFWAMSNGSCRCNICI
>gi|353251306|gb|AEQ73475.1| hemagglutinin, partial [Influenza A virus (A/chicken/Hubei/A27/2010(H9N2))]
VLLIITLLAVTTSNADKICIGYQSTNSTETVDTLTENNVPVTHAKELLQTEHNGMLCATN
LGHPLILDTCSIEGLIYGNPSCDLLLGGREWSYIVERPSAINGLCYPGNVENLEELRSLF
SSASSYQRIQIFPDTIWNVSYSGTSKACSDSFYRSMRWLTQKNNAYPIQDAQYTNNQEKN
ILFMWGINHPPTETAQTNLYTRTDTTTSVATEEINRTFKPLIGPRPLVNGLQGRIDYYWS
VLKPGQTLRIRSNGNLIAPWYGHILSGESHGRILKTDLKRGSCTVQCQTEKGGLNTTLPF
QNVSKYAFGNCSKYVGIKSLKLAVGLRNVPSRSSRGLFGAIAGFIEGGWSGLVAGWYGFQ
HSNDQGVGMAADRDSTQKAIDKITSKVNNIVDKMNKQYEIIDHEFSEVENRLNMINNKID
DQIQDIWAYNAELLVLLENQKTLDEHDANVNNLYNKVKRALGSNAVEDGKGCFELYHKCD
DQCMETIRNGTYNRRKYQEESKLERQKIEGVKLESEGTYKILTIYSTVASSLVIAMGFAA
FLFWAMSNGSCRCNICI
>gi|353251304|gb|AEQ73474.1| hemagglutinin, partial [Influenza A virus (A/chicken/Hubei/A25/2010(H9N2))]
VLLIITLLAVTTSNADKICIGYQSTNSTETVDTLTENNVPVTHAKELLQTEHNGMLCATN
LGHPLILDTCSIEGLIYGNPSCDLLLGGREWSYIVERPSAINGLCYPGNVENLEELRSLF
SSASSYQRIQIFPDTIWNVSYSGTSKACSDSFYRSMRWLTQKNNAYPIQDAQYTNNQEKN
ILFMWGINHPPTETAQTNLYTRTDTTTSVATEEINRTFKPLIGPRPLVNGLQGRIDYYWS
VLKPGQTLRIRSNGNLIAPWYGHILSGESHGRILKTDLKRGSCTVQCQTEKGGLNTTLPF
QNVSKYAFGNCSKYVGIKSLKLAVGLRNVPSRSSRGLFGAIAGFIEGGWSGLVAGWYGFQ
HSNDQGVGMAADRDSTQKAIDKITSKVNNIVDKMNKQYEIIDHEFSEVENRLNMINNKID
DQIQDIWAYNAELLVLLENQKTLDEHDANVNNLYNKVKRALGSNAVEDGKGCFELYHKCD
DQCMETIRNGTYNRRKYQEESKLERQKIEGVKLESEGTYKILTIYSTVASSLVIAMGFAA
FLFWAMSNGSCRCNICI
>gi|353251302|gb|AEQ73473.1| hemagglutinin, partial [Influenza A virus (A/chicken/Hubei/A23/2010(H9N2))]
VLLIITLLAVTTSNADKICIGYQSTNSTETVDTLTENNVPVTHAKELLQTEHNGMLCATN
LGHPLILDTCSIEGLIYGNPSCDLLLGGREWSYIVERPSAINGLCYPGNVENLEELRSLF
SSASSYQRIQIFPDTIWNVSYSGTSKACSDSFYRSMRWLTQKNNAYPIQDAQYTNNQEKN
ILFMWGINHPPTETAQTNLYTRTDTTTSVATEEINRTFKPLIGPRPLVNGLQGRIDYYWS
VLKPGQTLRIRSNGNLIAPWYGHILSGESHGRILKTDLKRGSCTVQCQTEKGGLNTTLPF
QNVSKYAFGNCSKYVGIKSLKLAVGLRNVPSRSSRGLFGAIAGFIEGGWSGLVAGWYGFQ
HSNDQGVGMAADRDSTQKAIDKITSKVNNIVDKMNKQYEIIDHEFSEVENRLNMINNKID
DQIQDIWAYNAELLVLLENQKTLDEHDANVNNLYNKVKRALGSNAVEDGKGCFELYHKCD
DQCMETIRNGTYNRRKYQEESKLERQKIEGVKLESEGTYKILTIYSTVASSLVIAMGFAA
FLFWAMSNGSCRCNICI
>gi|353251300|gb|AEQ73472.1| hemagglutinin, partial [Influenza A virus (A/chicken/Hubei/A4/2010(H9N2))]
VLLITTLLAVTTSNADKICIGYQSTNSTETVDTLTENNVPVTHAKELLHTEHNGMLCATN
LGHPLILDTCSIEGLIYGNPSCDLLLGGREWSYIVERPSAVNGLCYPGNVENLEELRSLF
SSASSYQRIQIFPDTIWNVSYSGTSKACSDSFYRSMRWLTQKNNAYPIQDAQYTNNQEKN
ILFMWGINHPPTETAQTNLYTRTDTTTSVATEEINRTFKPLIGPRPLVNGLQGRIDYYWS
VLKPGQTLRIRSNGNLIAPWYGHILSGESHGRILKTDLKRGSCTVQCQTEKGGLNTTLPF
QNVSKYAFGNCSKYVGIKSLKLAVGLRNVPSRSSRGLFGAIAGFIEGGWSGLVAGWYGFQ
HSNDQGVGMAADRDSTQKAIDKITSKVNNIVDKMNKQYEIIDHEFSEVENRLNMINNKID
DQIQDIWAYNAELLVLLENQKTLDEHDANVNNLYNKVKRALGSNAVEDGKGCFELYHKCD
DQCMETIRNGTYNRRKYQEESKLERQKIEGVKLESEGTYKILTIYSTVASSLVIAMGFAA
FLFWAMSNGSCRCNICI
>gi|353251298|gb|AEQ73471.1| hemagglutinin, partial [Influenza A virus (A/chicken/Hubei/A1/2010(H9N2))]
VLLITTLLAVTTSNADKICIGYQSTNSTETVDTLTENNVPVTHAKELLQTEHNGMLCATN
LGHPLILDTCSIEGLIYGNPSCDLLLGGREWSYIVERPSAINGLCYPGNVENLEELRSLF
SSASSYQRIQIFPDTIWNVSYSGTSKACSDSFYRSMRWLTQKNNAYPIQDAQYTNNQEKN
ILFMWGINHPPTETAQTNLYTRTDTTTSVATEEINRTFKPLIGPRPLVNGLQGRIDYYWS
VLKPGQTLRIRSNGNLIAPWYGHILSGESHGRILKTDLKRGSCTVQCQTEKGGLNTTLPF
QNVSKYAFGNCSKYVGIKSLKLAVGLRNVPSRSSRGLFGAIAGFIEGGWSGLVAGWYGFQ
HSNDQGVGMAADRDSTQKAIDKITSKVNNIVDKMNKQYEIIDHEFSEVENRLSMINNKID
DQIQDIWAYNAELLVLLENQKTLDEHDANVNNLYNKVKRALGSNAVEDGKGCFELYHKCD
DQCMETIRNGTYNRRKYQEESKLERQKIEGVKLESEGTYKILTIYSTVASSLVIAMGFAA
FLFWAMSNGSCRCNICI
>gi|353251046|gb|AEQ73345.1| hemagglutinin, partial [Influenza A virus (A/chicken/Hubei/661/2011(H9N2))]
METVLLMTTLLAITTSNADKICIGYQSTNSTETVDTLTENNVPVTHAKELLHTEHNGMLC
ATNLGHPLILDTCSIEGLIYGNPSCDLLLGGREWSYIVERPSAVNGLCYPGNVENLEELR
SLFSSASSYQRIQIFPDTIWNVSYSGTSKACSDSFYRSMRWLTQKNNAYPIQDAQYTNNQ
EKNILFMWGINHPPTETAQTNLYTRTDTTTSVATEEMNRTFKPLIGPRPLVNGLQGRIDY
YWSVLKPGQTLRIRSNGNLIAPWYGHILSGESHGRILKTDLKRGSCTVQCQTEKGGLNTT
LPFQNVSKYAFGNCSKYVGIKSLKLAVGLRNVPSRSSRGLFGAIAGFIEGGWSGLVAGWY
GFQHSNDQGVGMAADRDSTQKAIDKITSKVNNIVDKMNKQYEIIDHEFSEVENRLNMINN
KIDDQIQDIWAYNAELLVLLENQKTLDEHDANVNNLYNKVKRALGSNAVEDGKGCFELYH
KCDDQCMETIRNGTYNRRKYQEESKLERQKIEGVKLESEGTYKILTIYSTVASSLVIAMG
FAAFLFWAMSNGSCRCNI
>gi|353251044|gb|AEQ73344.1| hemagglutinin, partial [Influenza A virus (A/chicken/Hubei/581/2011(H9N2))]
METVLLMTTLLAITTSNADKICIGYQSTNSTETVDTLTENNVPVTHAKELLHTEHNGMLC
ATNLGHPLILDTCSIEGLIYGNPSCDLLLGGREWSYIVERPSAVNGLCYPGNVENLEELR
SLFSSASSYQRIQIFPDTIWNVSYSGTSKACSDSFYRSMRWLTQKNNAYPIQDAQYTNNQ
EKNILFMWGINHPPTETAQTNLYTRTDTTTSVATEEMNRTFKPLIGPRPLVNGLQGRIDY
YWSVLKPGQTLRIRSNGNLIAPWYGHILSGESHGRILKTDLKRGSCTVQCQTEKGGLNTT
LPFQNVSKYAFGNCSKYVGIKSLKLAVGLRNVPSRSSRGLFGAIAGFIEGGWSGLVAGWY
GFQHSNDQGVGMAADRDSTQKAIDKITSKVNNIVDKMNKQYEIIDHEFSEVENRLNMINN
KIDDQIQDIWAYNAELLVLLENQKTLDEHDANVNNLYNKVKRALGSNAVEDGKGCFELYH
KCDDQCMETIRNGTYNRRKYQEESKLERQKIEGVKLESEGTYKILTIYSTVASSLVIAMG
FAAFLFWAMSNGSCRCNI
>gi|353251042|gb|AEQ73343.1| hemagglutinin, partial [Influenza A virus (A/chicken/Hubei/580/2011(H9N2))]
METVLLMTTLLAITTSNADKICIGYQSTNSTETVDTLTENNVPVTHAKELLHTEHNGMLC
ATNLGHPLILDTCSIEGLIYGNPSCDLLLGGREWSYIVERPSAVNGLCYPGNVENLEELR
SLFSSASSYQRIQIFPDTIWNVSYSGTSKACSDSFYRSMRWLTQKNNAYPIQDAQYTNNQ
EKNILFMWGINHPPTETAQTNLYTRTDTTTSVATEEMNRTFKPLIGPRPLVNGLQGRIDY
YWSVLKPGQTLRIRSNGNLIAPWYGHILSGESHGRILKTDLKRGSCTVQCQTEKGGLNTT
LPFQNVSKYAFGNCSKYVGIKSLKLAVGLRNVPSRSSRGLFGAIAGFIEGGWSGLVAGWY
GFQHSNDQGVGMAADRDSTQKAIDKITSKVNNIVDKMNKQYEIIDHEFSEVENRLNMINN
KIDDQIQDIWAYNAELLVLLENQKTLDEHDANVNNLYNKVKRALGSNAVEDGKGCFELYH
KCDDQCMETIRNGTYNRRKYQEESKLERQKIEGVKLESEGTYKILTIYSTVASSLVIAMG
FAAFLFWAMSNGSCRCNI
>gi|353251040|gb|AEQ73342.1| hemagglutinin, partial [Influenza A virus (A/chicken/Hubei/558/2011(H9N2))]
MKTVLLMTTLLAITTSNADKICIGYQSTNSTETVDTLTENNVPVTHAKELLHTEHNGMLC
ATNLGHPLILDTCSIEGLIYGNPSCDLLLGGREWSYIVERPSAVNGLCYPGNVENLEELR
SLFSSASSYQRIQIFPDTIWNVSYSGTSKACSDSFYRSMRWLTQKNNAYPIQDAQYTNNQ
EKNILFMWGINHPPTETAQTNLYTRTDTTTSVATEEMNRTFKPLIGPRPLVNGLQGRIDY
YWSVLKPGQTLRIRSNGNLIAPWYGHILSGESHGRILKTDLKRGSCTVQCQTEKGGLNTT
LPFQNVSKYAFGNCSKYVGIKSLKLAVGLRNVPSRSSRGLFGAIAGFIEGGWSGLVAGWY
GFQHSNDQGVGMAADRDSTQKAIDKITSKVNNIVDKMNKQYEIIDHEFSEVENRLNMINN
KIDDQIQDIWAYNAELLVLLENQKTLDEHDANVNNLYNKVKRALGSNAVEDGKGCFELYH
KCDDQCMETIRNGTYNRRKYQEESKLERQKIEGVKLESEGTYKILTIYSTVASSLVIAMG
FAAFLFWAMSNGSCRCNI
>gi|351738316|gb|AEQ61240.1| hemagglutinin, partial [Influenza A virus (A/chicken/Hubei/J4/2009(H9N2))]
LGHPLILDTCTIEGLIYGNPSCDLLLGGREWSYIVERPSAVNGLCYPGNVENLEELRSLF
SSASSYQRIQIFPDTIWNVSYSGTSKACSDSFYRSMRWLTQKNNAYPIQDAQYTNNREKN
ILFMWGINHPPTETAQTNLYTRTDTTTSVATEEINRTFKPLIGPRPLVNGLQGRIDYYWS
VLKPGQTLRIRSNGNLIAPWYGHILSGESHGRILKTDLKRGSCTVQCQTEKGGLNTTLPF
QNVSKYAFGNCSKYVGVKSLKLAVGLRNVPSKSSRGLFGAIAGFIEGGWSGLVAGWYGFQ
HSNDQGVGMAADRDSTQKAIDKITSKVNNIVDKMNKQYEIIDHEFSEVENRLNMINNKID
DQIQDIWAYNAELLVLLENQKTLDEHDANVNNLYNKVKRALGSNAVEDGKGCFELYHRCD
DQCMETIRNGTYNRRKYQEESKLERQRIEGVKLESEGT
>gi|351738314|gb|AEQ61239.1| hemagglutinin, partial [Influenza A virus (A/chicken/Hubei/I13/2009(H9N2))]
LGHPLILDTCTIEGLIYGNPSCDLLLGGREWSYIVERPSAVNGLCYPGNVENLEELRSLF
SSASSYQRIQIFPDTIWNVSYSGTSKACSDSFYRSMRWLTQKNNAYPIQDAQYTNNREKN
ILFMWGINHPPTETAQTNLYTRTDTTTSVATEEINRTFKPLIGPRPLVNGLQGRIDYYWS
VLKPGQTLRIRSNGNLIAPWYGHILSGESHGRILKTDLKRGSCTVQCQTEKGGLNTTLPF
QNVSKYAFGNCSKYVGVKSLKLAVGLRNVPSKSSRGLFGAIAGFIEGGWSGLVAGWYGFQ
HSNDQGVGMAADRDSTQKAIDKITSKVNNIVDKMNKQYEIIDHEFSEVENRLNMINNKID
DQIQDIWAYNAELLVLLENQKTLDEHDANVNNLYNKVKRALGSNAVEDGKGCFELYHRCD
DQCMETIRNGTYNRRKYQEESKLERQRIEGVKLESEGT
>gi|351738308|gb|AEQ61236.1| hemagglutinin, partial [Influenza A virus (A/chicken/Hubei/N17/2009(H9N2))]
LGHPLILDTCTIEGLIYGNPSCDLLLGGREWSYIVERPSAVNGLCYPGNVENLEELRSLF
SSASSYQRIQIFPDTIWNVSYSGTSKACSDSFYRSMRWLTQKNNAYPIQDAQYTNNREKN
ILFMWGINHPPTETAQTNLYTRTDTTTSVATEEINRTFKPLIGPRPLVNGLQGRIDYYWS
VLKPGQTLRIRSNGNLIAPWYGHILSGESHGRILKTDLKRGSCTVQCQTEKGGLNTTLPF
QNVSKYAFGNCSKYVGVKSLKLAVGLRNVPSKSSRGLFGAIAGFIEGGWSGLVAGWYGFQ
HSNDQGVGMAADRDSTQKAIDKITSKVNNIVDKMNKQYEIIDHEFSEVENRLNMINNKID
DQIQDIWAYNAELLVLLENQKTLDEHDANVNNLYNKVKRALGSNAVEDGKGCFELYHRCD
DQCMETIRNGTYNRRKYQEESKLERQRIEGVKLESEGT
>gi|351738294|gb|AEQ61229.1| hemagglutinin, partial [Influenza A virus (A/chicken/Hubei/E1/2009(H9N2))]
LGHPLILDTCTIEGLIYGNPSCDLLLGGREWSYIVERPSAVNGLCYPGNVENLEELRSLF
SSASSYQRIQIFPDTIWNVSYSGTSKACSDSFYRSMRWLTQKNNAYPIQDAQYTNNREKN
ILFMWGINHPPTETAQTNLYTRTDTTTSVATEEINRTFKPLIGPRPLVNGLQGRIDYYWS
VLKPGQTLRIRSNGNLIAPWYGHILSGESHGRILKTDLKRGSCTVQCQTEKGGLNTTLPF
QNVSKYAFGNCSKYVGVKSLKLAVGLRNVPSKSSRGLFGAIAGFIEGGWSGLVAGWYGFQ
HSNDQGVGMAADRDSTQKAIDKITSKVNNIVDKMNKQYEIIDHEFSEVENRLNMINNKID
DQIQDIWAYNAELLVLLENQKTLDEHDANVNNLYNKVKRALGSNAVEDGKGCFELYHRCD
DQCMETIRNGTYNRRKYQEESKLERQRIEGVKLESEGT
>gi|351738286|gb|AEQ61225.1| hemagglutinin, partial [Influenza A virus (A/chicken/Hubei/B23/2009(H9N2))]
LGHPLILDTCTIEGLIYGNPPCDLLLGGREWSYIVERPSAVNGLCYPGNVENLEELRSLF
SSASSYQRIQIFPDTIWNVSYSGTSKACSDSFYRSMRWLTQKNNAYPIQDAQYTNNREKN
ILFMWGINHPPTETAQTNLYTRTDTTTSVATEEINRTFKPLIGPRPLVNGLQGRIDYYWS
VLKPGQTLRIRSNGNLIAPWYGHILSGESHGRILKTDLKRGSCTVQCQTEKGGLNTTLPF
QNVSKYAFGNCSKYVGVKSLKLAVGLRNVPSKSSRGLFGAIAGFIEGGWSGLVAGWYGFQ
HSNDQGVGMAADRDSTQKAIDKITSKVNNIVDKMNKQYEIIDHEFSEVENRLNMINNKID
DQIQDIWAYNAELLVLLENQKTLDEHDANVNNLYNKVKRALGSNAVEDGKGCFELYHRCD
DQCMETIRNGTYNRRKYQEESKLERQRIEGVKLESEGT
>gi|351738278|gb|AEQ61221.1| hemagglutinin, partial [Influenza A virus (A/chicken/Hubei/I5/2009(H9N2))]
LGHPLILDTCTIEGLIYGNPSCDLLLGGREWSYIVERPSAVNGLCYPGNVENLEELRSLF
SSASSYQRIQIFPDTIWNVSYSGTSKACSDSFYRSMRWLTQKNNAYPIQDAQYTNNREKN
ILFMWGINHPPTETAQTNLYTRTDTTTSVATEEINRTFKPLIGPRPLVNGLQGRIDYYWS
VLKPGQTLRIRSNGNLIAPWYGHILSGESHGRILKTDLKRGSCTVQCQTEKGGLNTTLPF
QNVSKYAFGNCSKYVGVKSLKLAVGLRNVPSKSSRGLFGAIAGFIEGGWSGLVAGWYGFQ
HSNDQGVGMAADRDSTQKAIDKITSKVNNIVDKMNKQYEIIDHEFSEVENRLNMINNKID
DQIQDIWAYNAELLVLLENQKTLDEHDANVNNLYNKVKRALGSNAVEDGKGCFELYHRCD
DQCMETIRNGTYNRRKYQEESKLERQRIEGVKLESEGT
>gi|351738276|gb|AEQ61220.1| hemagglutinin, partial [Influenza A virus (A/chicken/Hubei/N14/2009(H9N2))]
LGHPLILDTCTIEGLIYGNPSCDLLLGGREWSYIVERPSAVNGLCYPGNVENLEELRSLF
SSASSYQRIQIFPDTIWNVSYSGTSKACSDSFYRSMRWLTQKNNAYPIQDAQYTNNREKN
ILFMWGINQPPTETAQTNLYTRTDTTTSVATEEINRTFKPLIGPRPLVNGLQGRIDYYWS
VLKPGQTLRIRSNGNLIAPWYGHILSGESHGRILKTDLKRGSCTVQCQTEKGGLNTTLPF
QNVSKYAFGNCSKYVGVKSLKLAVGLRNVPSKSSRGLFGAIAGFIEGGWSGLVAGWYGFQ
HSNDQGVGMAADRDSTQKAIDKITSKVNNIVDKMNKQYEIIDHEFSEVENRLNMINNKID
DQIQDIWAYNAELLVLLENQKTLDEHDANVNNLYNKVKRALGSNAVEDGKGCFELYHRCD
DQCMETIRNGTYNRRKYQEESKLERQRIEGVKLESEGT
>gi|351738274|gb|AEQ61219.1| hemagglutinin, partial [Influenza A virus (A/chicken/Hubei/Y30/2009(H9N2))]
LGHPLILDTCTIEGLIYGNPSCDLLLGGREWSYIVERPSAVNGLCYPGNVENLEELRSLF
SSASSYQRIQIFPDTIWNVSYSGTSKACSDSFYRSMRWLTQKNNAYPIQDAQYTNNREKN
ILFMWGINQPPTETAQTNLYTRTDTTTSVATEEINRTFKPLIGPRPLVNGLQGRIDYYWS
VLKPGQTLRIRSNGNLIAPWYGHILSGESHGRILKTDLKRGSCTVQCQTEKGGLNTTLPF
QNVSKYAFGNCSKYVGVKSLKLAVGLRNVPSKSSRGLFGAIAGFIEGGWSGLVAGWYGFQ
HSNDQGVGMAADRDSTQKAIDKITSKVNNIVDKMNKQYEIIDHEFSEVENRLNMINNKID
DQIQDIWAYNAELLVLLENQKTLDEHDANVNNLYNKVKRALGSNAVEDGKGCFELYHRCD
DQCMETIRNGTYNRRKYQEESKLERQRIEGVKLESEGT
>gi|351738272|gb|AEQ61218.1| hemagglutinin, partial [Influenza A virus (A/chicken/Hubei/I22/2009(H9N2))]
LGHPLILDTCTIEGLIYGNPSCDLLLGGREWSYIVERPSAVNGLCYPGNVENLEELRSLF
SSASSYQRIQIFPDTIWNVSYSGTSKACSDSFYRSMRWLTQKNNAYPIQDAQYTNNREKN
ILFMWGINQPPTETAQTNLYTRTDTTTSVATEEINRTFKPLIGPRPLVNGLQGRIDYYWS
VLKPGQTLRIRSNGNLIAPWYGHILSGESHGRILKTDLKRGSCTVQCQTEKGGLNTTLPF
QNVSKYAFGNCSKYVGVKSLKLAVGLRNVPSKSSRGLFGAIAGFIEGGWSGLVAGWYGFQ
HSNDQGVGMAADRDSTQKAIDKITSKVNNIVDKMNKQYEIIDHEFSEVENRLNMINNKID
DQIQDIWAYNAELLVLLENQKTLDEHDANVNNLYNKVKRALGSNAVEDGKGCFELYHRCD
DQCMETIRNGTYNRRKYQEESKLERQRIEGVKLESEGT
>gi|351738256|gb|AEQ61210.1| hemagglutinin, partial [Influenza A virus (A/chicken/Hubei/L13/2009(H9N2))]
LGHPLILDTCTIEGLIYGNPSCDLLLGGREWSYIVERPSAVNGLCYPGNVENLEELRSLF
SSASSYQRIQIFPDTIWNVSYSGTSKACSDSFYRSMRWLTQKNNAYPIQDAQYTNNREKN
ILFMWGINHPPTETAQTNLYTRTDTTTSVATEEINRTFKPLIGPRPLVNGLQGRIDYYWS
VLKPGQTLRIRSNGNLIAPWYGHILSGESHGRILKTDLKRGSCTVQCQTEKGGLNTTLPF
QNVSKYAFGNCSKYVGVKSLKLAVGLRNVPSKSSRGLFGAIAGFIEGGWSGLVAGWYGFQ
HSNDQGVGMAADRDSTQKAIDKITSKVNNIVDKMNKQYEIIDHEFSEVENRLNMINNKID
DQIQDIWAYNAELLVLLENQKTLDEHDANVNNLYNKVKRALGSNAVEDGKGCFELYHRCD
DQCMETIRNGTYNRRKYQEESKLERQRIEGVKLESEGT
>gi|351738246|gb|AEQ61205.1| hemagglutinin, partial [Influenza A virus (A/chicken/Hubei/Y14/2009(H9N2))]
LGHPLILDTCTIEGLIYGNPSCDLLLGGREWSYIVERPSAVNGLCYPGNVENLEELRSLF
SSASSYQRIQIFPDTIWNVSYSGTSKACSDSFYRSMRWLTQKNNAYPIQDAQYTNNREKN
ILFMWGINHPPTETAQTNLYTRTDTTTSVATEEINRTFKPLIGPRPLVNGLQGRIDYYWS
VLKPGQTLRIRSNGNLIAPWYGHILSGESHGRILKTDLKRGSCTVQCQTEKGGLNTTLPF
QNVSKYAFGNCSKYVGVKSLKLAVGLRNVPSKSSRGLFGAIAGFIEGGWSGLVAGWYGFQ
HSNDQGVGMAADRDSTQKAIDKITSKVNNIVDKMNKQYEIIDHEFSEVENRLNMINNKID
DQIQDIWAYNAELLVLLENQKTLDEHDANVNNLYNKVKRALGSNAVEDGKGCFELYHRCD
DQCMETIRNGTYNRRKYQEESKLERQRIEGVKLESEGT
>gi|351738240|gb|AEQ61202.1| hemagglutinin, partial [Influenza A virus (A/duck/Hubei/N21/2009(H9N2))]
LGHPLILDTCTIEGLIYGNPSCDLLLGGREWSYIVERPSAVNGLCYPGNVENLEELRSLF
SSASSYQRIQIFPDTIWNVSYSGTSKACSDSFYRSMRWLTQKNNAYPIQDAQYTNNREKN
ILFMWGINHPPTETAQTNLYTRTDTTTSVATEEINRTFKPLIGPRPLVNGLQGRIDYYWS
VLKPGQTLRIRSNGNLIAPWYGHILSGESHGRILKTDLKRGSCTVQCQTEKGGLNTTLPF
QNVSKYAFGNCSKYVGVKSLKLAVGLRNVPSKSSRGLFGAIAGFIEGGWSGLVAGWYGFQ
HSNDQGVGMAADRDSTQKAIDKITSKVNNIVDKMNKQYEIIDHEFSEVENRLNMINNKID
DQIQDIWAYNAELLVLLENQKTLDEHDANVNNLYNKVKRALGSNAVEDGKGCFELYHRCD
DQCMETIRNGTYNRRKYQEESKLERQRIEGVKLESEGT
>gi|351738232|gb|AEQ61198.1| hemagglutinin, partial [Influenza A virus (A/duck/Hubei/N30/2009(H9N2))]
LGHPLILDTCTIEGLIYGNPSCDLLLGGREWSYIVERPSAVNGLCYPGNVENLEELRSLF
SSASSYQRIQIFPDTIWNVSYSGTSKACSDSFYRSMRWLTQKNNAYPIQDAQYTNNREKN
ILFMWGINHPPTETAQTNLYTRTDTTTSVATEEINRTFKPLIGPRPLVNGLQGRIDYYWS
VLKPGQTLRIRSNGNLIAPWYGHILSGESHGRILKTDLKRGSCTVQCQTEKGGLNTTLPF
QNVSKYAFGNCSKYVGVKSLKLAVGLRNVPSKSSRGLFGAIAGFIEGGWSGLVAGWYGFQ
HSNDQGVGMAADRDSTQKAIDKITSKVNNIVDKMNKQYEIIDHEFSEVENRLNMINNKID
DQIQDIWAYNAELLVLLENQKTLDEHDANVNNLYNKVKRALGSNAVEDGKGCFELYHRCD
DQCMETIRNGTYNRRKYQEESKLERQRIEGVKLESEGT
>gi|351738222|gb|AEQ61193.1| hemagglutinin, partial [Influenza A virus (A/chicken/Hubei/N15/2009(H9N2))]
LGHPLILDTCTIEGLIYGNPSCDLLLGGREWSYIVERPSAVNGLCYPGNVENLEELRSLF
SSASSYQRIQIFPDTIWNVSYSGTSKACSDSFYRSMRWLTQKNNAYPIQDAQYTNNREKN
ILFMWGINHPPTETAQTNLYTRTDTTTSVATEEINRTFKPLIGPRPLVNGLQGRIDYYWS
VLKPGQTLRIRSNGNLIAPWYGHILSGESHGRILKTDLKRGSCTVQCQTEKGGLNTTLPF
QNVSKYAFGNCSKYVGVKSLKLAVGLRNVPSKSSRGLFGAIAGFIEGGWSGLVAGWYGFQ
HSNDQGVGMAADRDSTQKAIDKITSKVNNIVDKMNKQYEIIDHEFSEVENRLNMINNKID
DQIQDIWAYNAELLVLLENQKTLDEHDANVNNLYNKVKRALGSNAVEDGKGCFELYHRCD
DQCMETIRNGTYNRRKYQEESKLERQRIEGVKLESEGT
>gi|351738220|gb|AEQ61192.1| hemagglutinin, partial [Influenza A virus (A/chicken/Hubei/X21/2009(H9N2))]
LGHPLILDTCTIEGLIYGNPSCDLLLGGREWSYIVERPSAVNGLCYPGNVENLEELRSLF
SSASSYQRIQIFPDTIWNVSYSGTSKACSDSFYRSMRWLTQKNNAYPIQDAQYTNNREKN
ILFMWGINHPPTETAQTNLYTRTDTTTSVATEEINRTFKPLIGPRPLVNGLQGRIDYYWS
VLKPGQTLRIRSNGNLIAPWYGHILSGESHGRILKTDLKRGSCTVQCQTEKGGLNTTLPF
QNVSKYAFGNCSKYVGVKSLKLAVGLRNVPSKSSRGLFGAIAGFIEGGWSGLVAGWYGFQ
HSNDQGVGMAADRDSTQKAIDKITSKVNNIVDKMNKQYEIIDHEFSEVENRLNMINNKID
DQIQDIWAYNAELLVLLENQKTLDEHDANVNNLYNKVKRALGSNAVEDGKGCFELYHRCD
DQCMETIRNGTYNRRKYQEESKLERQRIEGVKLESEGT
>gi|351738218|gb|AEQ61191.1| hemagglutinin, partial [Influenza A virus (A/duck/Hubei/N27/2009(H9N2))]
LGHPLILDTCTIEGLIYGNPSCDLLLGGREWSYIVERPSAVNGLCYPGNVENLEELRSLF
SSASSYQRIQIFPDTIWNVSYSGTSKACSDSFYRSMRWLTQKNNAYPIQDAQYTNNREKN
ILFMWGINQPPTETAQTNLYTRTDTTTSVATEEINRTFKPLIGPRPLVNGLQGRIDYYWS
VLKPGQTLRIRSNGNLIAPWYGHILSGESHGRILKTDLKRGSCTVQCQTEKGGLNTTLPF
QNVSKYAFGNCSKYVGVKSLKLAVGLRNVPSKSSRGLFGAIAGFIEGGWSGLVAGWYGFQ
HSNDQGVGMAADRDSTQKAIDKITSKVNNIVDKMNKQYEIIDHEFSEVENRLNMINNKID
DQIQDIWAYNAELLVLLENQKTLDEHDANVNNLYNKVKRALGSNAVEDGKGCFELYHRCD
DQCMETIRNGTYNRRKYQEESKLERQRIEGVKLESEGT
>gi|351738216|gb|AEQ61190.1| hemagglutinin, partial [Influenza A virus (A/chicken/Hubei/N11/2009(H9N2))]
LGHPLILDTCTIEGLIYGNPSCDLLLGGREWSYIVERPSAVNGLCYPGNVENLEELRSLF
SSASSYQRIQIFPDTIWNVSYSGTSKACSDSFYRSMRWLTQKNNAYPIQDAQYTNNQEKN
ILFMWGINHPPTETAQTNLYTRTDTTTSVATEEINRTFKPLIGPRPLVNGLQGRIDYYWS
VLKPGQTLRIRSNGNLIAPWYGHILSGESHGRILKTDLKRGSCTVQCQTEKGGLNTTLPF
QNVSKYAFGNCSKYVGIKSLKLAVGLRNVPSRSSRGLFGAIAGFIEGGWSGLVAGWYGFQ
HSNDQGVGMAADRDSTQKAIDKITSKVNNIVDKMNKQYEIIDHEFSEVENRLNMINNKID
DQIQDIWAYNAELLVLLENQKTLDEHDANVNNLYNKVKRALGSNAVEDGKGCFELYHKCD
DQCMETIRNGTYNRRKYQEESKLERQKIEGVKLESEGT
>gi|351738214|gb|AEQ61189.1| hemagglutinin, partial [Influenza A virus (A/duck/Hubei/J25/2009(H9N2))]
LGHPLILDTCTIEGLIYGNPSCDLLLGGREWSYIVERPSAVNGLCYPGNVENLEELRSLF
SSASSYQRIQIFPDTIWNVSYSGTSKACSDSFYRSMRWLTQKNNAYPIQDAQYTNNQEKN
ILFMWGINHPPTETAQTNLYTRTDTTTSVATEEINRTFKPLIGPRPLVNGLQGRIDYYWS
VLKPGQTLRIRSNGNLIAPWYGHLLSGESHGRILKTDLKRGSCTVQCQTEKGGLNTTLPF
QNVSKYAFGNCSKYVGIKSLKLAVGLRNVPSRSSRGLFGAIAGFIEGGWSGLVAGWYGFQ
HSNDQGVGMAADRDSTQKAIDKITSKVNNIVDKMNKQYEIIDHEFSEVENRLNMINNKID
DQIQDIWAYNAELLVLLENQKTLDEHDANVNNLYNKVKRALGSNAVEDGKGCFELYHKCD
DQCMETIRNGTYNRRKYQEESKLERQKIEGVKLESEGT
>gi|351738212|gb|AEQ61188.1| hemagglutinin, partial [Influenza A virus (A/chicken/Hubei/J9/2009(H9N2))]
LGHPLILDTCTIEGLIYGNPSCDLLLGGREWSYIVERPSAVNGLCYPGNVENLEELRSLF
SSASSYQRIQIFPDTIWNVSYSGTSKACSDSFYRSMRWLTQKNNAYPIQDAQYTNNQEKN
ILFMWGINHPPTETAQTNLYTRTDTTTSVATEEINRTFKPLIGPRPLVNGLQGRIDYYWS
VLKPGQTLRIRSNGNLIAPWYGHLLSGESHGRILKTDLKRGSCTVQCQTEKGGLNTTLPF
QNVSKYAFGNCSKYVGIKSLKLAVGLRNVPSRSSRGLFGAIAGFIEGGWSGLVAGWYGFQ
HSNDQGVGMAADRDSTQKAIDKITSKVNNIVDKMNKQYEIIDHEFSEVENRLNMINNKID
DQIQDIWAYNAELLVLLENQKTLDEHDANVNNLYNKVKRALGSNAVEDGKGCFELYHKCD
DQCMETIRNGTYNRRKYQEESKLERQKIEGVKLESEGT
>gi|351738116|gb|AEQ61140.1| hemagglutinin, partial [Influenza A virus (A/chicken/Hubei/Q2/2009(H9N2))]
LGHPLILDTCTIEGLIYGNPSCDQLLEGREWSYIVERSSAVNGLCYPGNVENLEELRSLF
SSASSYQRIQIFPDTIWNVSYSGTSKACSDSFYRSMRWLTQKNNAYPIQDAQYTNNREKN
ILFMWGINHPPTDTAQTNLYTRTDTTTSVATEEINRTLKPLIGPRPLVNGLQGRMDYYWS
VLKPGQTLRIRSNGNLIAPWYGHILSGESHGRILKTDLKRGSCTVQCQTEKGGLNTTLPF
QNVSKYAFGNCSKYVGIKSLKLAVGLRNVPSRSSRGLFGAIAGFIEGGWSGLVAGWYGFQ
HSNDQGVGMAADRESTQKAIDKITSKVNNIVDKMNKQYEIIDHEFSEVETRLNMINNKID
DQIQDIWAYNAELLVLLENQKTLDEHDANVNNLYNKVKRALGSNAVEDGKGCFELYHKCD
DQCMETIRNGTYNRRKYHEESKLERQKIEGVKLESEGT
>gi|346989911|gb|AEO52437.1| hemagglutinin [Influenza A virus (A/chicken/Hubei/10/2009(H9N2))]
METVSLITMLLVVTVSNADKICIGYQSTNSTETVDTLTENNVPVTHAKELLHTEHNGMLC
ATNLGHPLILDTCTIEGLIYGNPSCDPLLGGREWSYIVERPSAVNGLCYPGNVENLEELR
SLFSSASSYQRIQIFPDTIWNVSYSGTSKACSDSFYRSMRWLTQKNNAYPIQDAQYTNNR
EKNILFMWGINHPPTETAQTNLYTRTDTTTSVATEEINRTFKPLIGPRPLVNGLQGRIDY
YWSVLKPGQTLRIRSNGNLIAPWYGHILSGESHGRILKTDLKRGSCTVQCQTEKGGLNTT
LPFQNVSKYAFGNCSKYVGIKSLKLAVGLRNVPSRSSRGLFGAIAGFIEGGWSGLVAGWY
GFQHSNDQGVGMAADRDSTQKAIDKITSKVNNIVDKMNKQYEIIDHEFSEVENRLNMINN
KIDDQIQDIWAYNAELLVLLENQKTLDEHDANVNNLYNKVKRALGSNAVEDGKGCFELYH
RCDDQCMETIRNGTYNRRKYQEESKLERQRIEGVKLESEGTYKILTIYSTVASSLVIAMG
FAAFLFWAMSNGSCRCNI
