# Supplementary material for: A global phylogenetic analysis in order to determine the host species and geography dependent features present in the evolution of avian H9N2 influenza hemagglutinin
Source: PeerJ. 2014 Oct 30;2:e655. doi: 10.7717/peerj.655 (PMC4217197; doi:10.7717/peerj.655)
Supplement: Supplemental Information 5 — There are two directories one for the protein sequences and a second for the nucleotide sequences. There are also two MEGA files that include the nucleotide alignment (.mas file) and the phylogenetic trees (.mts file). [file peerj-02-655-s005.zip › Raw Protein Data/India.fasta]

>gi|349503143|gb|AEP84155.1| hemagglutinin, partial [Influenza A virus (A/chicken/India/IVRI-0011/2011(H9N2))]
ISLITILLVVTTSNADKICIGHQSTNSTETVDTLTETNVPVTHAKELLHTEHNGMLCATN
LGQPLILNTCTIEGLIYGNPSCDLLLGGREWSYIVERPSAVNGTCYPGNVENLEELRTLF
SSSSSYRRIQIFPDTIWNVTFTGTSKSCSDSFYRNMRWLTQKNGLYPVQDAQYTNNQGRD
ILFVWGIHHPPTDTAQTNLYTRTDTTTSVTTENLDRTFKPLIGPRPLVNGLIGRINYYWS
VLKPGQTLRVRSNGNLIAPWYGHVLSGESHGRILKTDLKSGNCVVQCQTEKGGLNSTLPF
HNISKYAFGTCPKYIGVKSLKLAIGLRNVPARSSRGLFGAIAGFIEGGWPGLVAGWYGFQ
HTNDQGVGIAADRDSTQKAIDKITSKVNNIVDKMNKQYEIIDHEFSEVETRLNMINDKID
DQIQDVWAYNAELLVLLENQKTLDEHDANVNNLYNKVKRALGSNAMEDGKGCFELYHKCD
DHCMETIRNGTYNRRKYTEESRIGRQKIEGVKLESEGTYKILTIYSTVASSLVLALGFAA
FLFWAMSNGSCRC
>gi|349503134|gb|AEP84150.1| hemagglutinin, partial [Influenza A virus (A/chicken/India/IVRI-0010/2010(H9N2))]
GGWPGLIAGWYGFQHSNDQGVGIAADRVSTQKAIDKITSKVNNIVDKMNKQYEIIDHEFS
EVETRLNMINNKIDDQIQDVWAYNAELLVLLENQKTLDEHDANVNNLYNKVRRALGSNAL
EDGKGCFELYHKCDDQCMETIRNGTYNRRKYEEESRLERQKIEGVKLESEGTYKILAIYS
TVASSLVLAMGFAAFLFWAMSNGSC
>gi|349503132|gb|AEP84149.1| hemagglutinin, partial [Influenza A virus (A/chicken/India/IVRI-0009/2011(H9N2))]
GGWPGLIAGWYGFQHSNDQGVGIAADRVSTQKAIDKITSKVNNIVDKMNKQYEIIDHEFS
EVETRLNMINNKIDDQIQDVWAYNAELLVLLENQKTLDEHDANVNNLYNKVRRALGSNAL
EDGKGCFELYHKCDDQCMETIRNGTYNRRKYEEESRLERQKIEGVKLESEGTYKILAIYS
TVASSLVLAMGFAAFLFWAMSNGSC
>gi|349503128|gb|AEP84147.1| hemagglutinin, partial [Influenza A virus (A/chicken/India/IVRI-0008/2010(H9N2))]
GGWPGLIAGWYGFQHSNDQGVGIAADRVSTQKAIDKITSKVNNIVDKMNKQYEIIDHEFS
EVETRLNMINNKIDDQIQDVWAYNAELLVLLENQKTLDEHDANVNNLYNKVRRALGSNAL
EDGKGCFELYHKCDDQCMETIRNGTYNRRKYEEESRLERQKIEGVKLESEGTYKILAIYS
TVASSLVLAMGFAAFLFWAMSNGSC
>gi|349503124|gb|AEP84145.1| hemagglutinin, partial [Influenza A virus (A/chicken/India/IVRI-0006/2010(H9N2))]
GGWPGLIAGWYGFQHSNDQGVGIAADRVSTQKAIDKITSKVNNIVDKMNKQYEIIDHEFS
EVETRLNMINNKIDDQIQDVWAYNAELLVLLENQKTLDEHDANVNNLYNKVRRALGSNAL
EDGKGCFELYHKCDDQCMETIRNGTYNRRKYEEESRLERQKIEGVKLESEGTYKILAIYS
TVASSLVLAMGFAAFLFWAMSNGSC
>gi|349503120|gb|AEP84143.1| hemagglutinin, partial [Influenza A virus (A/chicken/India/IVRI-0005/2010(H9N2))]
GGWPGLIAGWYGFQHSNDQGVGIAADRVSTQKAIDKITSKVNNIVDKMNKQYEIIDHEFS
EVETRLNMINNKIDDQIQDVWAYNAELLVLLENQKTLDEHDANVNNLYNKVRRALGSNAL
EDGKGCFELYHKCDDQCMETIRNGTYNRRKYEEESRLERQKIEGVKLESEGTYKILAIYS
TVASSLVLAMGFAAFLFWAMSNGSC
>gi|349503108|gb|AEP84136.1| hemagglutinin, partial [Influenza A virus (A/chicken/India/IVRI-0004/2010(H9N2))]
TISLITILLVITTSNADKICIGHQSTNSTETVDTLTETNVPVTHAKELLHTEHNGMLCAT
NLGHPLILDTCTIEGLIYGNPSCDLLLGGREWSYIVERPSAVNGTCYPGNVENLEELRTL
FSSSSSYQRIQIFPDAIWNVTYTGTSKSCSDSFYRNMRWLTQKDGLYPVQDAQYTNNRGK
DILFVWGIHHPPSDTAQTNLYTRTDTTTSVTTENLDRTFKPLIGPRPLVNGLIGRINYYW
SILKPGQTLRVRSNGNLIAPWYGHVLSGESHGRILKTNLNSGNCVVQCQTEKGGLNSTLP
FHNISKYAFGNCPKYIGVKSLKLAIGLRNVPAKSSRGLFGAIAGFIEGGWPGLIAGWYGF
QHSNDQGVGIAADRVSTQKAIDKITSKVNNIVDKMNKQYEIIDHEFSEVETRLNMINNKI
DDQIQDVWAYNAELLVLLENQKTLDEHDANVNNLYNKVRRALGSNALEDGKGCFELYHKC
DDQCMETIRNGTYNRRKYEEESRLERQKIEGVKLESEGTYKILAIYSTVASSLVLAMGFA
AFLFWAMSNGSC
>gi|349503096|gb|AEP84130.1| hemagglutinin, partial [Influenza A virus (A/chicken/India/IVRI-0003/2010(H9N2))]
GGWPGLIAGWYGFQHSNDQGVGIAADRVSTQKAIDKITSKVNNIVDKMNKQYEIIDHEFS
EVETRLNMINNKIDDQIQDVWAYNAELLVLLENQKTLDEHDANVNNLYNKVRRALGSNAL
EDGKGCFELYHKCDDQCMETIRNGTYNRRKYEEESRLERQKIEGVKLESEGTYKILAIYS
TVASSLVLAMGFAAFLFWAMSNGSC
>gi|349503092|gb|AEP84128.1| hemagglutinin, partial [Influenza A virus (A/chicken/India/IVRI-0002/2010(H9N2))]
GGWPGLIAGWYGFQHSNDQGVGIAADRVSTQKAIDKITSKVNNIVDKMNKQYEIIDHEFS
EVETRLNMINNKIDDQIQDVWAYNAELLVLLENQKTLDEHDANVNNLYNKVRRALGSNAL
EDGKGCFELYHKCDDQCMETIRNGTYNRRKYEEESRLERQKIEGVKLESEGTYKILAIYS
TVASSLVLAMGFAAFLFWAMSNGSC
>gi|349503088|gb|AEP84126.1| hemagglutinin, partial [Influenza A virus (A/chicken/India/IVRI-0001/2010(H9N2))]
GGWPGLIAGWYGFQHSNDQGVGIAADRVSTQKAIDKITSKVNNIVDKMNKQYEIIDHEFS
EVETRLNMINNKIDDQIQDVWAYNAELLVLLENQKTLDEHDANVNNLYNKVRRALGSNAL
EDGKGCFELYHKCDDQCMETIRNGTYNRRKYEEESRLERQKIEGVKLESEGTYKILAIYS
TVASSLVLAMGFAAFLFWAMSNGSC
>gi|77812660|gb|ABB03902.1| hemagglutinin [Influenza A virus (A/chicken/India/2543/04(H9N2))]
FKPVIGPRPLVNGLIGRINYCWSVLKPGQTLRVRSNGNLIAPWYGHVLSGESHGRILKTN
LNSGNCVVQCQTEKGGLNSTLPFHNISKYALGNCPKYIGVKSLKLAIGLRNVPARSSRGL
FGAIAGFIEGGWPGL
>gi|398324729|gb|AFO83275.1| hemagglutinin [Influenza A virus (A/chicken/India/3/2003(H9N2))]
METISLIIILLVVTTSNADKICIGHQSTNSTETVDTLTETNVPVTHAKELLHTEHNGMLC
ATNLGHPLILDTCTIEGLIYGNPSCDLLLGGREWSYIVERPSAVNGTCYPGNVENLEELR
TLFSSSSSYQRIQIFPDTIWNVTYTGTSKSCSDSFYRNMRWLTQKNGLYPVQDAQYTNNR
GKDILFVWGIHHPPTDTAQTNLYTRTDTTTSVTTENLDRTFKPLIGPRPLVNGLIGRINY
YWSVLKPGQTLRVRSNGNLIAPWYGHVLSGESHGRILKTNLNSGNCVVQCQTEKGGLNST
LPFHNISKYAFGNCPKYIGVKSLKLAIGLRNVPARSSRGLFGAIAGFIEGGWPGLVAGWY
GFQHSNDQGVGMAADRDSTQKAIDKITSKVNNIVDKMNKQYEIIDHEFSEVETRLNMINN
KIDDQIQDVWAYNAELLVLLENQKTLDEHDANVNNLYNKVKRALGSNALEDGKGCFELYH
KCDDQCMETIRNGTYNRRKYKEESRLERQKIEGIKLESEGTYKILTIYSTVASSLVLAMG
FAAFLFWAMSNGSCRCNICI
>gi|398324173|gb|AFO82966.1| hemagglutinin [Influenza A virus (A/chicken/India/WB-NIV1057231/2010(H9N2))]
METIPLITILLVITTSNADKICIGHQSTNSTETVDTLTETNVPVTHAKELLHTEHNGMLC
ATNLGHPLILNTCTIEGLIYGNPSCDLLLGGREWSYIVERPSAVNGTCYPGNVENLEELR
TLFSSSSSYRRIQIFPDAIWNVTYTGTSKSCSDSFYRNMRWLTQKNGLYPVQDAQYTNNQ
GRDILFVWGIHHPPTDTVQTNLYTRTDTTTSVTTENLDRTFKPLIGPRPLVNGLIGRINY
YWSVLKPDQTLRVRSNGNLIAPWYGYVLSGESHGRILKTDLKSGNCVVQCQTEKGGLNST
LPFHNISKYAFGTCPKYIGVKSLKLAIGLRNVPARSSRGLFGAIAGFIEGGWPGLVAGWY
GFQHSNDQGVGIAADRDSTQKAIDKITSKVNNIVDKMNKQYEIIDHEFSEVETRLNMINN
KIDDQIQNDWAYNAELLVLLENQKTLDEHDANVNNLYNKVRRALGSNAMEDGKGCFELYH
KCDDHCMETIRNGTYNRRKYTEESRIGRQKIEGVKLESEGTYKILTIYSTVASSLVFAMG
FAAFLFWAMSNGSCRCNICI
>gi|398324171|gb|AFO82965.1| hemagglutinin [Influenza A virus (A/chicken/India/WB-NIV1057183/2010(H9N2))]
MATISLITILLVITTSNADKICIGHQSTNSTETVDTLTETNVPVTHAKELLHTEHNGMLC
ATNLGQPLILNTCTIEGLIYGNPSCDLLLGGREWSYIVERPSAVNGTCYPGNVENLEELR
TLFSSSSSYRRIQIFPDTIWNVTYTGTSKSCSDSFYRNMRWLTQKNGLYPVQDAQYTNNQ
GRDILFVWGIHHPPTDTAQTNLYTRTDTTTSVTTENLDRTFKPLIGPRPLVNGLIGRINY
YWSVLKPDQTLRVRSNGNLIAPWYGYVLSGESHGRILKTDLKSGNCIVQCQTEKGGLNST
LPFHNISKYAFGTCPKYIGVKSLKLAIGLRNVPARSSRGLFGAIAGFIEGGWPGLVAGWY
GFQHSNDQGVGIAADRDSTQKAIDKITSKVNNIVDKMNKQYEIIDHEFSEVETRLNMINN
KIDDQIQDVWAYNAELLVLLENQKTLDEHDANVNNLYNKVRRALGSNAMEDGKGCFELYH
KCDDHCMETIRNGTYNRRKYTEESRIGRQKIEGVKLESEGTYKILTIYSTVASSLVLAMG
FAAFLFWAMSNGSCRCNICI
>gi|398324169|gb|AFO82964.1| hemagglutinin [Influenza A virus (A/chicken/India/WB-NIV1057169/2010(H9N2))]
METIPLITILLVITTSNADKICIGHQSTNSTETVDTLTETNVPVTHAKELLHTEHNGMLC
ATNLGHPLILNTCTIEGLIYGNPSCDLLLGGREWSYIVERPSAVNGTCYPGNVENLEELR
TLFSSSSSYRRIQIFPDAIWNVTYTGTSKSCSDSFYRNMRWLTQKNGLYPVQDAQYTNNQ
GRDILFVWGIHHPPTDTAQTNLYTRTDTTTSVTTENLDRTFKPLIGPRPLVNGLIGRINY
YWSVLKPDQTLRVRSNGNLIAPWYGYVLSGESHGRILKTDLKSGNCVVQCQTEKGGLNST
LPFHNISKYAFGTCPKYIGVKSLKLAIGLRNVPARSSRGLFGAIAGFIEGGWPGLVAGWY
GFQHSNDQGIGIAADRDSTQKAIDKITSKVNNIVDKMNKQYEIIDHEFSEVETRLNMINN
KIDDQIQDVWAYNAELLVLLENQKTLDEHDANVNNLYNKVRRALGSNAMEDGKGCFELYH
KCDDHCMETIRNGTYNRRKYTEESRIERQKIEGVKLESEGTYKILTIYSTVASSLVFAMG
FAAFLFWAMSNGSCRCNICI
>gi|33188209|gb|AAP97867.1| hemagglutinin [Influenza A virus (A/chicken/India/2793/2003(H9N2))]
KPVIGPRPLVNGLIGRINYYWSVLKPGQTLRVRSNGNLIAPWYGHVLSGESHGRILKTNL
NSGNCVVQCQTEKGGLNSTLPFHNISKYAFGNCPKYIGVNSLKLA
>gi|38046018|gb|AAR08918.1| hemagglutinin [Influenza A virus (A/chicken/India/2784/2003(H9N2))]
LHTEHNGMLCATNLGHPLILDTCTIEGLIYGNPSCDLLLGGREWSYIVERPSAVNGTCYP
GNVENLEELRTLFSSSSSYQRIRIFPDTIWNVTYTGTSKSCSDSFYRNMRWLTQKNGLYP
VQDAQYTDNRGKDILFVWGIHHPPTDTAQTNLYTRTDTTTSVT
>gi|38046016|gb|AAR08917.1| hemagglutinin [Influenza A virus (A/chicken/India/2788/2003(H9N2))]
LHTEHNGMLCATNLGHPLILDTCTIEGLIYGNPSCDLLLGGREWSYIVERPSAVNGTCYP
GNVENLEELRTLFSSSSSYQRIQIFPDTIWNVTYTGTSKSCSDSFYRNMRWLTQKNGLYP
VQDAQYTNNRGKDILFVWGIHHPPTDTAQTNLYTRTDTTTSVT
>gi|78057335|gb|ABB17191.1| hemagglutinin [Influenza A virus (A/chicken/India/2056/2003(H9N2))]
VQDAQYTDNRGKDILFVWGIHHPPTDTAQTNLYTRTDTTTSVTTENLDRTFKPVIGPRPL
VNGLIGRINYYWSVLKPGQTLRVRSNGNLIAPWYGHVLSGESHGRILKTNLNSGNCVVQC
QTEKGGLNSTLPFHNISKYAFGNCPKYIGVNSLKLAIGLRNVPARSSRGLFGAIAGFIEG
GWPGL
>gi|12382135|gb|AAG53040.1| haemagglutinin [Influenza A virus (A/duck/India/31g/86(H9N2))]
WGIHHPPTDTAQTNLYIRTDTTTSVTTEDINRTFKPVIGPRPLVNGQQGRIDYYWSVLKP
GQTLRVRSNGNLIAPWYGHVLSGGSHGRILKTDLNSGKCVVQCQTEKGGLNSTLPFHNVS
KYAFGTCPKYVGVKSLKLAVGLRNVPAVSSRGLF
