# Supplementary material for: A global phylogenetic analysis in order to determine the host species and geography dependent features present in the evolution of avian H9N2 influenza hemagglutinin
Source: PeerJ. 2014 Oct 30;2:e655. doi: 10.7717/peerj.655 (PMC4217197; doi:10.7717/peerj.655)
Supplement: Supplemental Information 5 — There are two directories one for the protein sequences and a second for the nucleotide sequences. There are also two MEGA files that include the nucleotide alignment (.mas file) and the phylogenetic trees (.mts file). [file peerj-02-655-s005.zip › Raw Protein Data/Iran.fasta]

>gi|116294887|gb|ABJ98406.1| hemagglutinin [Influenza A virus (A/chicken/Iran/L248/2003(H9N2))]
MKTISLITILLVVTTSNADKICIGHQSTNSTETVDTLTETNVPVTHAKELLHTEHNGMLC
ATNLGHPLILDTCTIEGLIYGNPSCDLLLGGREWSYIVERPSAVNGTCYPGNVENLEELR
TLFSSSSSYQRIQIFPDTIWNVTYTGTSKSCSDSFYRNMRWLTQKNGLYPVQDAQYTNNR
GKDILFLWGIHHPPTDTAQTNLYTRTDTTTSVTTENLDRTFKPLIGPRPLVNGLIGRINY
YWSVLKPGQTLRVRSNGNLIAPWYGHVLSGESHGRILKTDLNSGNCVVQCQTEKGGLNST
LPFHNISKYAFGTCPKYIGVKSLKLAIGLRNVPARSSRGLFGAIAGFIEGGWPGLVAGWY
GFQHSNDQGVGMAADRDSTQKAIDKITSKVNNIVDKMNKQYEIIDHEFSEVETRLNMINN
KIDDQIQDVWAYNAELLVLLENQKTLDEHDANVNNLYNKVKRALGSNAMEDGKGCFELYH
KCDDQCMETIRNGTYNRRKYKEEVRLERQKIEGVKLESEGTYKILTIYSTVASSLVLAMG
FAAFLFWAMSNGSCRCNICI
>gi|157460209|gb|ABV56832.1| hemagglutinin, partial [Influenza A virus (A/chicken/Iran/SR110/2007(H9N2))]
VNGTCYPGNVENLEELKTLFSSSNSYQRIQLFPDTIWNVTYTGTSKSCSDSFYRNMRWLT
QKNGLYPVQDAQYTNNRGKDILFVWGIHHPPTDTAQTNLYTRTDTTTSVTTENLDRTFKP
LIGPRPLVNGLIGRINYYWSVLKPGQTLRIRSNGNLIAPWYGHVLSGESHGRILKTDLNN
GNCVVQCQTEKGGLNSTLPFHNISKYAFGTCPKYIGVKSLKLAIGLRNVPTRSSRGLFGA
IAGFIKGGWPRLVAGL
>gi|34223877|gb|AAQ63108.1| hemagglutinin, partial [Influenza A virus (A/chicken/Iran/327/2000(H9N2))]
PPTETAQTNLYIRTDTTTSVTTEDLNRIFKPMVGPRPLVNGLQGRINYYWSVLKPGQTLR
VRSNGNLIAPWYGHVLSGGSHGRILKTDLNSGNCVVQCQTEKGGLNSTLPFHNVSKYAFG
NCPKYVRVKSLKLAVGLRNVPARSSRGLF
>gi|34223893|gb|AAQ63116.1| hemagglutinin [Influenza A virus (A/chicken/Iran/738/99(H9N2))]
PPTETAQTNLYIRTDTTTSVTTEDLNRIFKPMVGPRPLVNGLQGRINYYWSVLKPGQTLR
VRSNGNLIAPWYGHVLSGGSHGRILKTDLNSGNCVVQCQTEKGGLNSTLPFHNISKYAFG
NCPKYVRVKSLKLAVGLRNVPARSSRGLF
>gi|34223883|gb|AAQ63111.1| hemagglutinin [Influenza A virus (A/chicken/Iran/430/98(H9N2))]
PPTETAQTNLYIRTDTTTSVTTEDLNRIFKPMIGPRPLVNGLQGRINYYWSVLKPGQTLR
VRSNGNLIAPWYGHVLSGGSHGRILKTDLNSGNCVVQCQTEKGGLNSTLPFHNISKYAFG
NCPKYVRVKSLKLAVGLRNVPARSSRGLF
>gi|34223873|gb|AAQ63106.1| hemagglutinin [Influenza A virus (A/chicken/Iran/261/01(H9N2))]
PPTETAQTNLYIRADTTTSVTTEDLNRIFKPMIGPRPLVNGQQGRINYYWSVLKPGQTLR
VRSNGNLIAPWYGHVLSGGSHGRILKTDLKSGNCVVQCQTEKGGLNSTLPFHNISKYAFG
NCPKYVRVKSLKLAVGLRNVPARSSRGLF
>gi|398323927|gb|AFO82823.1| hemagglutinin [Influenza A virus (A/chicken/Iran/AGH-B4/2012(H9N2))]
METISLMAILLVVTTSNADKICIGHQSTNSTETVDTLTETNVPVTHAKELLHTEHNGMLC
ATNLGRPLILNTCTIEGLIYGNPSCDLLLGGREWSYIVERSSAVNGTCYPGNVENLEELR
TLFSSSSSYQRIQIFPDTIWNVTYTGTSKSCSDSFYRNMRWLTQKNGLYPIQDAQYTNNQ
GKDILFVWGIHHPPTDTAQTNLYTRTDTTTSVTTENLDRTFKPLIGPRPLVNGLIGRINY
YWSILKPSQTLRVRSNGNLIAPWFGHVLSGESHGRILKTDLNSGNCVVQCQTEKGGLNST
LPFHNISKFAFGNCPKYIGVKSLKLAIGLRNVPAKSSRGLFGAIAGFIEGGWPGLVAGWY
GFQHSNDQGVGMAADRDSTQKAVDKITSKVNTIVDKMNKQYEIIDHEFSEVETRLNMINN
KIDDQIQDVWAYNAELLVLLENQKTLDEHDANVNNLYNKVKRALGSNAVEDGKGCFELYH
KCDNQCMETIRNGTYNRRKYKEESRLERQKIEGVKLESEGTYKILTIYSTVASSGVLAMG
FAAFLFWAMSNGSCRCNICI
>gi|398323925|gb|AFO82822.1| hemagglutinin [Influenza A virus (A/chicken/Iran/AGH-B3/2012(H9N2))]
METISLMAILLVVTTSNADKICIGHQSTNSTETVDTLTETNVPVTHAKELLPTEHNGMLC
ATNLGRPLILNTCTIEGLIYGNPSCDLLLGGREWSYIVERSSAVNGTCYPGNVENLEELR
TLFSSSSSYQRIQIFPDTIWNVTYTGTSKSCSDSFYRNMRWLSQKNGLYPIQDAQYTNNQ
GKDILFVWGIHHPPSDIAQTNLYTRIDRTTSVTTENLDRTFKPLIGPRPLVNGLIGRIKY
YWSILKPGQTLRVRSNGNLIAPWYGHILSGESHGRILKTDLNSGNCVVQCQTEKGGLNST
LPFHNISKFAFGNCPKYIGVKSLKLAIGLRNVPAKSSRGLFGAIAGFIEGGWPGLVAGWY
GFQHSNDQGVGMAADRDSTQKAVDKITSKVNTIVDKMNKQYEIIDHEFSEVETRLNMINN
KIDDQIQDVWAYNAELLVLLENQKTLDEHDANVNNLYNKVKRALGSNAVEDGKGCFELYH
KCDNQCMETIRNGTYNRRKYKEESRLERQKIEGVKLESEGTYKILTIYSTVASSGVLAMG
FAAFLFWAMSNGSCRCNICI
>gi|398323923|gb|AFO82821.1| hemagglutinin [Influenza A virus (A/chicken/Iran/AGH-B2/2012(H9N2))]
METISLMAILLVVTTSNADKICIGHQSTNSTETVDTLTETNVPVTHAKELLPTEHNGMLC
ATNLGRPLILNTCTIEGLIYGNPSCDLLLGGREWSYIVERSSAVNGTCYPGNVENLEELR
TLFSSSSSYQRIQIFPDTIWNVTYTGTSKSCSDSFYRNMRWLTQKNGLYPIQDAQYTNNQ
GKDILFVWGIHHPPTDTAQTNLYTRTDTTTSVTTENLDRTFKPLIGPRPLVNGLIGRINY
YWSILKPSQTLRVRSNGNLIAPWFGHVLSGESHGRILKTDLNSGNCVVQCQTEKGGLNST
LPFHNISKFAFGNCPKYIGVKSLKLAIGLRNVPAKSSRGLFGAIAGFIEGGWPGLVAGWY
GFQHSNDQGVGMAADRGSTQKSFDKITSKVNSIIDKMNRQYEIIDHEFSEVETRLNMINN
KIDDQIQDVWAYNAELLVLLENQKTLDEHDANVNNLYNKVKRALGFNAMEDGKGCFELYH
KCDDQCMETIRNGTYNRRKYMEESRLERQKIEGVKLKSEGTYKILTIYSTVASSLVLAMG
FAAFLFWAMSNGSCRCNICI
>gi|398323921|gb|AFO82820.1| hemagglutinin [Influenza A virus (A/chicken/Iran/AGH-B1/2012(H9N2))]
METISLMAILLVVTTSNADKICIGHQSTNSTETVDTLTETNVPVTHAKELLPTEHNGMLC
ATNLGRPLILNTCTIEGLIYGNPSCDLLLGGREWSYIVERSSAVNGTCYLGNVENLEKVR
ILFSSSSSYQRIQIFPDTIWNVTYTGTSKSCSDSFYRNMRWLTQKNGLYPIQDAQYTNNQ
GKDILFVWGIHHPPTDTAQTNLYTRTDTTTSVTTENLDRTFKPLIGPRPLVNGLIGRINY
YWSILKPGQTLRVRSNGNLIAPWFGHVLSGESHGRILKTDLNSGNCVVQCQTEKGGLNST
LPFHNISKFAFGNCPKWVGVKSLKLAIGLRNVPAKSSRGLFGAIAGFIEGGWPGLVAGWY
GFQHSNDQGVGMAADRDSTQKAVDKITSKVNTIVDKMNKQYEIIDHEFSEVETRLNMINN
KIDDQIQDVWAYNAELLVLLENQKTLDEHDANVNNLYNKVKRALGSNAVEDGKGCFELYH
KCDNQCMETIRNGTYNRRKYKEESRLERQKIEGVKLESEGTYKILTIYSTVASSGVLAMG
FAAFLFWAMSNGSCRCNICI
>gi|375313979|gb|AFA51692.1| hemagglutinin, partial [Influenza A virus (A/chicken/Iran/725/1998(H9N2))]
METTSLLTILLVVTTSNADKICIGHQSTNSTETVDTLTETNIPVTHAKELLHTEHNGMLC
ATNLGNPLILDTCTIEGLIYGNPSCDLLLGGREWSYIVERPSAVNGTCYPGNVENLEELR
TLFSSSSSYQRIQIFPDTIWNVTYTGTSKSCSDSFYRNMRWLTQKNGLYPVQDAQYTNNR
GKDILFLWGIHHPPTDTTQTNLYTRTDTTTSVTTENLDRTFKPLIGPRPLVNGLIGRINY
YWSVLKPGQTLRVRSNGNLIAPWYGHVLSGESHGRILKTGLKSGNCVVQCQTEKGGLNST
LPFHNISKYAFGICPKYIGVKSLKLAIGLRNVPARSSRGLFGAIAGFIEGGWPGLVAGWY
GFQHSNDQGVGMAADRDSTQKAIDKITSKVNNIVDKMNKQYEIIDHEFSEVETRLNMINN
KIDDQIQDVWAYNAELLVLLENQKTLDEHDANVNNLYNKVKRALGSNAMEDGKGCFELYH
KCDDQCMETIRNGTYNRRKYKEEAKLERQKLEGVKLESEGTYKILTIYSTVASSLVLAMG
FAAFLFWAMSNGSCRCSIE
>gi|375313977|gb|AFA51691.1| hemagglutinin, partial [Influenza A virus (A/chicken/Iran/192/2009(H9N2))]
METIPLMTILLVVTTSNADKICIGHQSTNSTETVDTLTETNVPVTHAKELLHTEHNGMLC
ATNLGRPLILNTCTIEGLIYGNPSCDLLLGGREWSYIVERSSAVNGTCYPGNVENLEELR
TLFSSSSSYQRIQIFPDTIWNVTYTGTSKSCSDSFYRNMRWLTQKNGLYPIQDAQYTNNR
GKDILFVWGIHHPPTDTAQTNLYTRTDTTTSVTTENLDRTFKPLIGPRPLVNGLIGRINY
YWSILKPGQTLRVRSNGNLIAPWFGHVLSGESHGRILKTDLNSGNCVVQCQTEKGGLNST
LPFHNVSKYAFGTCPKYIGVKSLKLAIGLRNVPAKSSRGLFGAIAGFIEGGWPGLVAGWY
GFQHSNDQGVGMAADRDSTQKAVDKITSKVNTIVDKMNKQYEIIDHEFSEVETRLNMINN
KIDDQIQDVWAYNAELLVLLENQKTLDEHDANVNNLYNKVKRALGSNAMEDGKGCFELYH
KCDDQCMETIRNGTYNRRKYKEESRLERQKIEGVKLESEGTYKILTIYSTVASSLVLAMG
FAAFLFWAMSNGSCRCNID
>gi|375313975|gb|AFA51690.1| hemagglutinin, partial [Influenza A virus (A/chicken/Iran/121/2009(H9N2))]
METTSLITILLVVTTSNADKICIGHQSTNSTETVDTLTETNIPVTHAKELLHTEHNGMLC
ATNLGNPLILDTCTIEGLIYGNPSCDLLLGGREWSYIVERPSAVNGTCYPGNVENLEELR
TLFSSSSSYQRIQIFPDTIWNVTYTGTSKSCSDSFYRNMRWLTQKNGLYPVQDAQYTNNR
GKDILFLWGIHHPPTDTTQTNLYTRTDTTTSVTTENLDRTFKPLIGPRPLVNGLIGRINY
YWSVLKPGQTLRVRSNGNLIAPWYGHVLSGESHGRILKTGLKSGNCVVQCQTEKGGLNST
LPFHNISKYAFGICPKYIGVKSLKLAIGLRNVPARSSRGLFGAIAGFIEGGWPGLVAGWY
GFQHSNDQGVGMAADRDSTQKAIDKITSKVNNIVDKMNKQYEIIDHEFSEVETRLNMINN
KIDDQIQDVWAYNAELLVLLENQKTLDEHDANVNNLYNKVKRALGSNAMEDGKGCFELYH
KCDDQCMETIRNGTYNRRKYKEEAKLERQKLEGVKLESEGTYKILTIYSTVASSLVLAMG
FAAFLFWAMSNGSCRCSI
>gi|375313973|gb|AFA51689.1| hemagglutinin, partial [Influenza A virus (A/chicken/Iran/119/2009(H9N2))]
METIPLMAILLVVTTSNADKICIGHQSTNSTETVDTLTETNVPVTHAKELLHTEHNGMLC
ATNLGRPLILDTCTIEGLIYGNPSCDLLLGGREWSYIVERSSAVNGTCYPGNVENLEELR
TLFSSSSSYQRIQIFPDTIWNVTYTGTSKSCSDSFYRNMRWLTQKNGLYPIQDAQYTNNR
GKDILFVWGIHHPPTDTTQTNLYTRTDTTTSVTTENLDRTFKPLIGPRPLVNGLIGRINY
YWSILKPGQTLRVRSNGNLIAPWFGHILSGESHGRILKTDLNSGNCVVQCQTEKGGLNST
LPFHNISKYAFGTCPKYIGVKSLKLAIGLRNVPAKSSRGLFGAIAGFIEGGWPGLVAGWY
GFQHSNDQGVGMAADRDSTQKAVDKITSKVNTIVDKMNKQYEIIDHEFSEVETRLNMINN
KIDDQIQDVWAYNAELLVLLENQKTLDEHDANVNNLYNKVKRALGSNAMEDGKGCFELYH
KCDDQCMETIRNGTYNRRKYKEESRLERQKIEGVKLESEGTYKILTIYSTVASSLVLAMG
FAAFLFWAMSNGSCRCNM
>gi|375313971|gb|AFA51688.1| hemagglutinin, partial [Influenza A virus (A/chicken/Iran/114/2009(H9N2))]
METIPLMAILLVVTTSNADKICIGHQSTNSTETVDTLTETNVPVTHAKELLHTEHNGMLC
ATNLGRPLILDTCTIEGLIYGNPSCDLLLGGREWSYIVERSSAVNGTCYPGNVENLEELR
TLFSSSSSYQRIQIFPDTIWNVTYTGTSKSCSDSFYRNMRWLTQKNGLYPIQDAQYTNNR
GKDILFVWGIHHPPTDTAQTNLYTRTDTTTSVTTENLDRTFKPLIGPRPLVNGLIGRINY
YWSILKPGQTLRVRSNGNLIAPWFGHVLSGESHGRILKTDLNSGNCVVQCQTEKGGLNST
LPFHNISKYAFGTCPKYIGVKSLKLAIGLRNVPAKSSRGLFGAIAGFIEGGWPGLVAGWY
GFQHSNDQGVGMAADRDSTQKAVDKITSKVNTIVDKMNKQYEIIDHEFSEVETRLNMINN
KIDDQIQDVWAYNAELLVLLENQKTLDEHDANVNNLYNKVKRALGSNAMEDGKGCFELYH
KCDDQCMETIRNGTYNRRKYKEESRLERQKIEGVKLESEGTYKILTIYSTVASSLVLAMG
FAAFLFWAMSNGSCRCNIE
>gi|375313969|gb|AFA51687.1| hemagglutinin, partial [Influenza A virus (A/chicken/Iran/113/2009(H9N2))]
METIPLMAILLVVTSNADKICIGHQSTNSTETVDTLTETNVPVTHAKELLHTEHNGMLCA
TNLGRPLILDTCTIEGLIYGNPSCDLLLGGREWSYIVERSSAVNGTCYPGNVENLEELRT
LFSSSSSYQRIQIFPDTIWNVTYTGTSKSCSDSFYRNMRWLTQKNGLYPIQDAQYTNNRG
KDILFVWGIHHPPTDTAQTNLYTRTDTTTSVTTENLDRTFKPLIGPRPLVNGLIGRINYY
WSILKPGQTLRVRSNGNLIAPWFGHVLSGESHGRILKTDLNSGNCVVQCQTEKGGLNSTL
PFHNISKYAFGTCPKYIGVKSLKLAIGLRNVPAKSSRGLFGAIAGFIEGGWPGLVAGWYG
FQHSNDQGVGMAADRDSTQKAVDKITSKVNTIVDKMNKQYEIIDHEFSEVETRLNMINNK
IDDQIQDVWAYNAELLVLLENQKTLDEHDANVNNLYNKVKRALGSNAMEDGKGCFELYHK
CDDQCMETIRNGTYNRRKYKEESRLERQKIEGVKLESEGTYKILTIYSTVASSLVLAMGF
AAFLFWAMSNGSCRCNIV
>gi|375313967|gb|AFA51686.1| hemagglutinin, partial [Influenza A virus (A/chicken/Iran/106/2009(H9N2))]
METIPLMAILLVDTSNADKICIGHQSTNSTETVDTLTETNVPVTHAKELLHTEHNGMLCA
TNLGRPLILDTCTIEGLIYGNPSCDLLLGGREWSYIVERSSAVNGTCYPGNVENLEELRT
LFSSSSSYQRIQIFPDTIWNVTYTGTSKSCSDSFYRNMRWLTQKNGLYPIQDAQYTNNRG
KDILFVWGIHHPPTDTAQTNLYTRTDTTTSVTTENLDRTFKPLIGPRPLVNGLIGRINYY
WSILKPGQTLRVRSNGNLIAPWFGHVLSGESHGRILKTDLNSGNCVVQCQTEKGGLNSTL
PFHNISKYAFGTCPKYIGVKSLKLAIGLRNVPAKSSRGLFGAIAGFIEGGWPGLVAGWYG
FQHSNDQGVGMAADRDSTQKAVDKITSKMNTIVDKMNKQYEIIDHEFSEVETRLNMINNK
IDDQIQDVWAYNAELLVLLENQKTLDEHDANVNNLYNKVKRALGSNAMEDGKGCFELYHK
CDDQCMETIRNGTYNRRKYKEESRLERQKIEGVKLESEGTYKILTIYSTVASSLVLAMGF
AAFLFWAMSNGSCSAT
>gi|375313965|gb|AFA51685.1| hemagglutinin, partial [Influenza A virus (A/chicken/Iran/95/2009(H9N2))]
METIPLMAILLVVTTSNADKICIGHQSTNSTETVDTLTETNVPVTHAKELLHTEHNGMLC
ATNLGRPLILDTCTIEGLIYGNPSCDLLLGGREWSYIVERSSAVNGTCYPGNVENLEELR
TLFSSSSSYQRIQIFPDTIWNVTYTGTSKSCSDSFYRNMRWLTQKNGLYPIQDAQYTNNR
GKDILFVWGIHHPPTDTTQTNLYTRTDTTTSVTTENLDRTFKPLIGPRPLVNGLIGRINY
YWSILKPGQTLRVRSNGNLIAPWFGHVLSGESHGRILKTDLNSGNCVVQCQTEKGGLNST
LPFHNISKYAFGTCPKYIGVKSLKLAIGLRNVPAKSSRGLFGAIAGFIEGGWPGLVAGWY
GFQHSNDQGVGMAADRDSTQKAVDKITSKVNTIVDKMNKQYEIIDHEFSEVETRLNMINN
KIDDQIQDVWAYNAELLVLLENQKTLDEHDANVNNLYNKVKRALGSNAMEDGKGCFELYH
KCDDQCMETIRNGTYNRRKYKEESRLERQKIEGVKLESEGTYKILTIYSTVASSLVLAMG
FAAFLFWAMSNGSCRCNIG
>gi|224578773|gb|ACN58060.1| hemagglutinin [Influenza A virus (A/chicken/Iran/SS2/2008(H9N2))]
METVSLITILLVVTASNADKICIGHQSTNSTETVDTLTETNVPVTHAKELLHTEHNGMLC
ATNLGHPLILDTCTIEGLIYGNPSCDLLLGGREWSYIVERPSAVNGTCYPGNVENLEELR
TLFSSSSSYQRIQIFPDTIWNVTYTGTSKSCSDSFYRNMRWLTQKNGSYPVQDAQYTNNR
GKNILFVWGIHHPPTDTAQTNLYTRTDTTTSVTTENLDRTFKPLIGPRPLVNGLIGRINY
YWSVLKPGQTLRVRSNGNLIAPWYGHVLSGESHGRILKTDLNSGNCVVQCQTEKGGLNST
LPFHNISKYAFGTCPKYIGVKSLKLAIGLRNVPARSSRGLFGAIAGFIEGGWPGLVAGWY
GFQHSNDQGVGMAADRDSTQKAIDKITSKVNNIVDKMNKQYEIIDHEFSEVETRLNMINN
KIDDQIQDVWAYNAELLVLLENQKTLDEHDANVNNLYNKVKRALGSNAIEDGKGCFELYH
KCDDQCMETIRNGTYNRRKYKEESRLERQKIEGVKLESEGTYKILTIYSTVASSLVLAMG
FAAFLFWAMSNGSCRCNICI
>gi|224578771|gb|ACN58059.1| hemagglutinin [Influenza A virus (A/chicken/Iran/SS1/1998(H9N2))]
METVSLITILLVVTASNADKICIGHQSTNSTETVDTLTETNVPVTHAKELLHTEHNGMLC
ATNLGHPFILDTCTIEGLIYGNPSCDLLLGGREWSYIVERSSAVNGTCYPGNVENLEELR
TLFSSASSYQRIQIFPDTIWNVTYTGTSKACSDSFYRSMRWLTQKSGSYPVQDAQYTNNR
GKSILFVWGIHHPPTDTEQTNLYIRNDTTTSVTTEDLNRTFKPMIGPRPLVNGLQGRINY
YWSVLKPGQTLRVRSNGNLIAPWYGHVLSGGSHGRILKTDLNSGNCVVQCQTEKGGLNST
LPFHNISKYAFGNCPKYVRVKSLKLAVGLRNVPARSSRGLFGAIAGFIEGGWPGLVAGWY
GFQHSNDQGVGMAADRDSTQKAIDKITSKVNNIVDKMNKQYEIIDHEFSEVETRLNMINN
KIDDQIQDVWAYNAELLVLLENQKTLDEHDANVNNLYNKVKRALGSNAMEDGKGCFELYH
KCDDQCMETIRNGTYNRRKYKEESKLERQKIEGVKLESEGTYKILTIYSTVASSLVLAMG
FAAFLFWAMSNGSCRCNICI
>gi|387965791|gb|AFK13879.1| hemagglutinin [Influenza A virus (A/chicken/Iran/N102/2011(H9N2))]
METIPLMAILLVVTTSNADKICIGHQSTNSTETVDTLTETNVPVTHAKELLHTEHNEMLC
ATNLGRPLILDTCTIEGLIYGNPSCDLLLGGREWSYIVERSSAVNGTCYPGNVENLEELR
TLFSSSSSYQRIQIFPDTIWNVTYTGTSKSCSDSFYRNMRWLTQKNGLYPIQDAQYTNNR
GKDILFVWGIHHPPTDTAQTNLYTRTDTTTGVTTENLDRTFKPLIGPRPLVNGLIGRINY
YWSILKPGQTLRVRSNGNLIAPWYGHVLSGESHGRILKTDLNSGNCVVQCQPEKGGLNST
LPFHNISKFAFGICPKYIGVKSLKLAIGLRNVPAKSSRGLFGAIAGFIEGGWPGLVAGWY
GFQHSNDQGVGMAADRDSTQKAVDKITSKVNTIVDKMNKQYEIIDHEFSEVETRLNMINN
KIDDQIQDVWAYNAELLVLLENQKTLDEHDANVNNLYNKVKRALGSNAMEDGKGCFELYH
KCDDQCMETIRNGTYNRRKYKEESRLKRQKIEGVKLESEGTYKILTIYSTVASSLVLAIG
FAAFLFWAMSNGSCRCNICI
>gi|387965789|gb|AFK13878.1| hemagglutinin [Influenza A virus (A/chicken/Iran/N101/2011(H9N2))]
METIPLMAILLVVTTSNADKICIGHQSTNSTETVDTLTETNVPVTHAKELLHTEHNEMLC
ATNLGRPLILDTCTIEGLIYGNPSCDLLLGGREWSYIVERSSAVNGTCYPGNVENLEELR
TLFSSSSSYQRIQIFPDTIWNVTYTGTSKSCSDSFYRNMRWLTQKNGLYPIQDAQYTNNR
GKDILFVWGIHHPPTDTTQTNLYTRTDTTTSVTTENLDRTFKPLIGPRPLVNGLIGRINY
YWSILKPGQTLRVRSNGNLIAPWYGHVLSGESHGRILKTGLNSGNCVVQCQTEKGGLNST
LPFHNISKFAFGICPKYIGVKSLKLAIGLRNVPAKSSRGLFGAIAGFIEGGWPGLVAGWY
GFQHSNDQGVGMAADRDSTQKAVDKITSKVNTIVDKMNKQYEIIDHEFSEVETRLNMINN
KIDDQIQDVWAYNAELLVLLENQKTLDEHDANVNNLYNKVKRALGSNAMEDGKGCFELYH
KCDDQCMETIRNGTYNRRKYKEESRLERQKIEGVKLESEGTYKILTIYSTVASSLVLAIG
FAAFLFWAMSNGSCRCNICI
>gi|261863866|gb|ACY01414.1| hemagglutinin [Influenza A virus (A/chicken/Iran/RZ53/2008(H9N2))]
MKTISLVTILLVVTTSNADKICIGHQSTNSTETVDTLTETNVPVTHAKELLHTEHNGMLC
ATNLGHPLILNTCTIEGLIYGNPSCDLLLEKREWSYIVERSSAVNGTCYPGNVENLEELR
TLFSSSSSYQRIQIFPDTIWNVTYTGTSKSCSDSFYRNMRWLTQKNGLYPVQDAQYTNNR
GKDILFVWGIHHPPTDTAQTNLYTRTDTTTSVTTESLDRTFKPLIGPRPLVNGLIGRINY
YWSVLKPGQTLRVRSNGNLIAPWYGHILSGESHGRILKTDLNNGNCVVQCQTEKGGLNST
LPFHNISKYAFGTCPKYIGVKSLKLAIGLRNVPARSSRGLFGAIAGFIEGGWPGLVAGWY
GFQHSNDQGVGIAADRDSTQKAIDKITSKVNNIVDKMNKQYEIIDHEFSEVETRLNMINN
KIDDQIQDIWAYNAELLVLLENQKTLDEHDANVNNLYNKVKRALGSNAMEDGKGCFELYH
KCDDLCMETIRNGTYNRRKYKEEARLERQKIEGVKLESEETYKILTIYSTVASSLVLAMG
SAAFLFWAMSNGSCRCNICI
>gi|261863864|gb|ACY01413.1| hemagglutinin [Influenza A virus (A/chicken/Iran/RZ42/2008(H9N2))]
MKTISLVTILLVVTTSNADKICIGHQSTNSTETVDTLTEANVPVTHAKELLHTEHNGMLC
ATNLGHPLILDTCTIEGLIYGNPSCDLLLGGREWSYIVERPSAVNGTCYPGNVENLEELR
TLFSSSSSYQRIQIFPDTIWNVTYTGTSKSCSDSFYRNMRWLTQKNGLYPVQDAQYTNNR
GKDILFVWGIHHPPTDTAXTNLYXRTDTXTSVTTENLDRTFKPLIGPRPLVNGLIGRINY
YWSVLKPGQTLRVRSNGNLIAPWYGHVLSGESHGRIXRSDLNNGDCVVQCQTEKGGLNST
LPFXNISKYAFGTCPKYIGVKSLKLAIGLRNVPARSSRGLFGAIAGFIEGGWPGLVAGWY
GFQHSNDQGVGMAADRDSTQKAIDKITSKVNNIVDKMNKQYEIIDHEFSEVETRLNMINN
KIDDQIQDVWAYNAELLVLLENQKTLDEHDANVNNLYNKVKRALGSNAMEDGKGCFELYH
KCDDQCMETIRNGTYNRRKYREEARLERQKIEGVKLESEGTYKILTIYSTVASSLVLAMG
FAAFLFWAMSNGSCRCNICI
>gi|261863862|gb|ACY01412.1| hemagglutinin [Influenza A virus (A/chicken/Iran/RZ37/2008(H9N2))]
MKTISLVTILLVVTTSNADKICIGHQSTNSTETVDTLTEANVPVTHAKELLHTEHNGMLC
ATNLGHPLILDTCTIEGLIYGNPSCDLLLGGREWSYIVERPSAVNGTCYPGNVENLEELR
TLFSSSSSYQRIQIFPDTIWNVTYTGTSKSCSDSFYRNMRWLTQKNGLYPVQDAQYTNNR
GKDILFVWGIHHPPTDTAQTNLYTRTDTTTSVTTENLDRTFKPLIGPRPLVNGLIGRINY
YWSVLKPGQTLRVRSNGNLIAPWYGHVLSGESHGRILRTDLNNGDCVVQCQTEKGGLNST
LPFHNISKYAFGTCPKYIGVKSLKLAIGLRNVPARSSRGLFGAIAGFIEGGWPGLVAGWY
GFQHSNDQGVGMAADRDSTQKAIDKITSKVNNIVDKMNKQYEIIDHEFSEVETRLNMINN
KIDDQIQDVWAYNAELLVLLENQKTLDEHDANVNNLYNKVKRALGSNAMEDGKGCFELYH
KCDDQCMETIRNGTYNRRKYREEARLERQKIEGVKLESEGTYKILTIYSTVASSLVLAMG
FAAFLFWAMSNGSCRCNICI
>gi|261863860|gb|ACY01411.1| hemagglutinin [Influenza A virus (A/chicken/Iran/RZ36/2008(H9N2))]
MKTISLVTILLVVTTSNADKICIGHQSTNSTETVDTLTEANVPVTHAKELLHTEHNGMLC
ATNLGHPLILDTCTIEGLIYGNPSCDLLLGGREWSYIVERPSAVNGTCYPGNVENLEELR
TLFSSSSSYQRIQIFPDTIWNVTYTGTSKSCSDSFYRNMRWLTQKNGLYPVQDAQYTNNR
GKDILFVWGIHHPPTDTAQTNLYTRTDTTTSVTTENLDRTFKPLIGPRPLVNGLIGRINY
YWSVLKPGQTLRVRSNGNLIAPWYGHVLSGESHGRILRTDLNNGDCVVQCQTEKGGLNST
LPFHNISKYAFGTCPKYIGVKSLKLAIGLRNVPARSSRGLFGAIAGFIEGGWPGLVAGWY
GFQHSNDQGVGMAADRDSTQKAIDKITSKVNNIVDKMNKQYEIIDHEFSEVETRLNMINN
KIDDQIQDVWAYNAELLVLLENQKTLDEHDANVNNLYNKVKRALGSNAMEDGKGCFELYH
KCDDQCMETIRNGTYNRRKYREEARLERQKIEGVKLESEGTYKILTIYSTVASSLVLAMG
FAAFLFWAMSNGSCRXNICI
>gi|261863858|gb|ACY01410.1| hemagglutinin [Influenza A virus (A/chicken/Iran/RZ28/2008(H9N2))]
MKTISLVTILLVVTTSNADKICIGHQSTNSTETVDTLTEANVPVTHAKELLHTEHNGMLC
ATNLGHPLILDTCTIEGLIYGNPSCDLLLGGREWSYIVERPSAVNGTCYPGNVENLEELR
TLFSSSSSYQRIQIFPDTIWNVTYTGTSKSCSDSFYRNMRWLTQKNGLYPVQDAQYTNNR
GKDILFVWGIHHPPTDTAQTNLYTRTDTTTSVTTENLDRTFKPLIGPRPLVNGLIGRINY
YWSVLKPGQTLRVRSNGNLIAPWYGHVLSGESHGRILRTDLNNGDCVVQCQTEKGGLNST
LPFHNISKYAFGTCPKYIGVKSLKLAIGLRNVPARSSRGLFGAIAGFIEGGWPGLVAGWY
GFQHSNDQGVGMAADRDSTQKAIDKITSKVNNIVDKMNKQYEIIDHEFSEVETRLNMINN
KIDDQIQDVWAYNAELLVLLENQKTLDEHDANVNNLYNKVKRALGSNAMEDGKGCFELYH
KCDDQCMETIRNGTYNRRKYREEARLERQKIEGVKLESEGTYKILTIYSTVASSLVLAMG
FAAFLFWAMSNGSCRCNICI
>gi|126360806|gb|ABO09921.1| hemagglutinin [Influenza A virus (A/chicken/Iran/B326/2005(H9N2))]
MKTISLITILLVVTTSNADKICIGHQSTNSTETVDTLTETNVPVTHAKELLHTEHNGMLC
ATNLGHPLILDTCTIEGLIYGNPSCDLLLGGREWSYIVERPSAVNGTCYPGNVENLEELR
TLFSSSSSYQRIQIFPDTIWNVTYTGTSKSCSDSFYRNMRWLTQKNGLYPVQDAQYTNNR
GKDILFLWGIHHPPTDTAQTNLYTRTDTTTSVTTENLDRTFKPLIGPRPLVNGLIGRINY
YWSVLKPGQTLRVRSNGNLIAPWYGHVLSGESHGRILKTDLNSGNCVVQCQTEKGGLNST
LPFHNISKYAFGTCPKYIGVKSLKLAIGLRNVPARSSRGLFGAIAGFIEGGWPGLVAGWY
GFQHSNDQGVGMAADRDSTQKAIDKITSKVNNIVDKMNKQYEIIDHEFSEVETRLNMINN
KIDDQIQDVWAYNAELLVLLENQKTLDEHDANVNNLYNKVKRALGSNAMEDGKGCFELYH
KCDDQCMETIRNGTYNRRKYKEEVRLERQKIEGVKLESEGTYKILTIYSTVASSLVLAMG
FAAFLFWAMSNGSCRCNICI
>gi|126360804|gb|ABO09920.1| hemagglutinin [Influenza A virus (A/chicken/Iran/B11A/2005(H9N2))]
METISLITILLVVTTSNADKICIGHQSTNSTETVDTLTETNVPVTHAKELLHTEHNGMLC
ATNLGHPLILDTCTIEGLIYGNPSCDLLLGGREWSYIVERPSAVNGTCYPGNVENLEELR
TLFSSSSSYQRIQIFPDTIWNVTYTGTSKSCSDSFYRNMRWLTQKNGLYPVQDAQYTNNR
GKDILFLWGIHHPPTDTAQTNLYTRTDTTTSVTTENLDRTFKPLIGPRPLVNGLIGRINY
YWSVLKPGQTLRVRSNGNLIAPWYGHVLSGESHGRILKTDLNSGNCVVQCQTEKGGLNST
LPFHNISKYAFGTCPKYIGVKSLKLAIGLRNVPARSSRGLFGAIAGFIEGGWPGLVAGWY
GFQHSNDQGVGMAADRDSTQKAIDKITSKVNNIVDKMNKQYEIIDHEFSEVETRLNMINN
KIDDQIQDVWAYNAELLVLLENQKTLDEHDANVNNLYNKVKRALGSNAMEDGKGCFELYH
KCDDQCMETIRNGTYNRRKYKEEVRLERQKIEGVKLESEGTYKILTIYSTVASSLVLAMG
FAAFLFWAMSNGSCRCNICI
>gi|126360802|gb|ABO09919.1| hemagglutinin [Influenza A virus (A/chicken/Iran/B102/2005(H9N2))]
METISLITILLVVTTSNADKICIGHQSTNSTETVDTLTETNVPVTHAKELLHTEHNGMLC
ATNLGHPLILDTCTIEGLIYGNPSCDLLLGGREWSYIVERPSAVNGTCYPGNVENLEELR
TLFSSSSSYQRIQIFPDTIWNVTYTGTSKSCSDSFYRNMRWLTQKSGLYPVQDAQYTNNR
GKDILFVWGIHHPPTDTAQTNLYTRTDTTTSVTTENLDRTFKPLIGPRPLVNGLIGRINY
YWSVLKPGQTLRVRSNGNLIAPWYGHVLSGESHGRILKTDLNSGNCVVQCQTEKGGLNST
LPFHNISKYAFGTCPKYIGVKSLKLAIGLRNVPARSSRGLFGAIAGFIEGGWPGLVAGWY
GFQHSNDQGVGMAADRDSTQKAIDKITSKVNNIVDKMNKQYEIIDHEFSEVETRLNMINN
KIDDQIQDVWAYNAELLVLLENQKTLDEHDANVNNLYNKVKRALGSNAMEDGKGCFELYH
KCDDQCMETIRNGTYNRRKYKEEARLERQKIEGVKLESEGTYKILTIYSTVASSLILAMG
FAAFLFWAMSNGSCRCNICI
>gi|126360800|gb|ABO09918.1| hemagglutinin [Influenza A virus (A/chicken/Iran/B99/2005(H9N2))]
METISLITILLVVTTSNADKICIGHQSTNSTETVDTLTETNVPVTHAKELLHTEHNGMLC
ATNLGHPLILDTCTIEGLIYGNPSCDLLLGGREWSYIVERPSAVNGTCYPGNVENLEELR
TLFSSSSSYQRIQIFPDTIWNVTYTGTSKSCSDSFYRNMRWLTQKNGLYPVQDAQYTNNR
GKDILFLWGIHHPPTDTTQTNLYTRTDTTTSVTTENLDRTFKPLIGPRPLVNGLIGRINY
YWSVLKPGQTLRVRSNGNLIAPWYGHVLSGESHGRILKTDLNSGNCVVQCQTEKGGLNST
LPFHNISKYAFGTCPKYIGVKSLKLAIGLRNVPARSSRGLFGAIAGFIEGGWPGLVAGWY
GFQHSNDQGVGMAADRDSTQKAIDKITSKVNNIVDKMNKQYEIIDHEFSEVETRLNMINN
KIDDQIQDVWAYNAELLVLLENQKTLDEHDANVNNLYNKVKRALGSNAMEDGKGCFELYH
KCDDQCMETIRNGTYNRRKYKEEVRLERQKIEGVKLESEGTYKILTIYSTVASSLVLAMG
FAAFLFWAMSNGSCRCNICI
>gi|126360798|gb|ABO09917.1| hemagglutinin [Influenza A virus (A/chicken/Iran/B76/2004(H9N2))]
MKTISLITILLVVTTSNADKICIGHQSTNSTETVDTLTETNVPVTHAKELLHTEHNGMLC
ATNLGHPLILDTCTIEGLIYGNPSCDLLLGGREWSYIVERPSAVNGTCYPGNVENLEELR
TLFSSSSSYQRIQIFPDTIWNVTYTGTSKSCSDSFYRNMRWLTQKNGLYPVQDAQYTNNR
GKDILFLWGIHHPPTDTAQTNLYTRTDTTTSVTTENLDRTFKPLIGPRPLVNGLIGRINY
YWSVLKPGQTLRVRSNGNLIAPWYGHVLSGESHGRILKTDLNSGNCVVQCQTEKGGLNST
LPFHNISKYAFGTCPKYIGVKSLKLAIGLRNVPARSSRGLFGAIAGFIEGGWPGLVAGWY
GFQHSNDQGVGMAADRDSTQKAIDKITSKVNNIVDKMNKQYEIIDHEFSEVETRLNMINN
KIDDQIQDVWAYNAELLVLLENQKTLDEHDANVNNLYNKVKRALGSNAMEDGKGCFELYH
KCDDQCMETIRNGTYNRRKYKEEARLERQKIEGVKLESEGTYKILTIYSTVASSLVLAMG
FAAFLFWAMSNGSCRCNICI
>gi|126360796|gb|ABO09916.1| hemagglutinin [Influenza A virus (A/chicken/Iran/B322/2004(H9N2))]
METVSLMTILLVATASNADKICIGHQSTNSTETVDTLTETNVPVTDAKELLHTEHNGMLC
ATNLGHPLILDTCTIEGLIYGNPSCDLLLGGREWSYIVERPSAVNGTCYPGNVENLEELR
TLFSSASSYRRIQIFPDTIWNVTYTGTSKACSDSFYRSMRWLTQRSGSYPVQDAQYTNNM
EKNILFVWGIHHPPTETAQTNLYTRTDTTTSVTTEDLNRIFKPMVGPRPLVNGLQGRINY
YWSVLKPGQTLRVRSNGNLIAPWYGHILSGGSHGRILKTDLRSSNCVVQCQTEKGGLNST
LPFHNISKYAFGNCPKYIRVKSLKLAVGLRNVPARSSRGLFGAIAGFIEGGWPGLVAGWY
GFQHSNDQGVGIAADRDSTQKAIDRITTKVNNIVDKMNKQYEIIDHEFSEVETRLNMIND
KIDDQIQDVWAYNAELLVLLENQKTLDEHDANVNNLYNKVKRALGSNAMEDGKGCFELYH
KCDDQCMETIRNGTYNRRKYKEESRLERQKIEGVKLESEGTYKILTIYSTVASSLVLAMG
FAAFLFWAMSNGSCRCTICI
>gi|126360794|gb|ABO09915.1| hemagglutinin [Influenza A virus (A/chicken/Iran/B308B/2004(H9N2))]
MKTISLITILLVVTTSNADKICIGHQSTNSTETVDTLTETNVPVTHARELLHTEHNGMLC
ATNLGHPLILDTCTIEGLIYGNPSCDLLLGGREWSYIVERPSAVNGTCYPGNVENLEELR
TLFSSSSSYQRIQIFPDTIWNVTYTGTSKSCSDSFYRNMRWLTQKNGLYPVQDAQYTNNR
GKDILFVWGIHHPPTDTAQTNLYTRTDTTTSVTTENLDRTFKPLIGPRPLVNGLIGRINY
YWSVLKPGQTLRVRSNGNLIAPWYGHVLSGESHGRIMKTDLNSGNCVVQCQTEKGGLNST
LPFHNISKYAFGTCPKYIGVKSLKLAIGLRNVPARSSRGLFGAIAGFIEGGWPGLVAGWY
GFQHSNDQGVGMAADRDSTQKAIDKITSKVNNIVDKMNKQYEIIDHEFSEVETRLNMINN
KIDDQIQDVWAYNAELLVLLENQKTLDEHDANVNNLYNKVKRALGSNAMEDGKGCFELYH
KCDDQCMETIRNGTYNRRKYKEEVRLERQKIEGVKLESEGTYKILTIYSTVASSLVLAMG
FAAFLFWAMSNGSCRCNICI
>gi|126360792|gb|ABO09914.1| hemagglutinin [Influenza A virus (A/chicken/Iran/B308A/2004(H9N2))]
METISLMAILLVVTASNADKICIGHQSTNSTETVDTLTETNVPVTHAKELLHTEHNGMLC
ATNLGHPLILDTCSIEGLIYGNPSCDLLLGGREWSYIVERSSAVNGTCYPGNVENLEELR
TLFSSASSYQRIQIFPDTIWNVTYTGTSKACSDSFYRSMRWLTQKSGSYPVQDAQYTNNR
GKSILFVWGIHHPPSETAQTNLYIRTDTTTSVTTEDLNRIFKPMIGPRPLVNGLQGRINY
YWSVLKPGQTLRVRSNGNLIAPWYGHVLSGGSHGRILKTDLKSGNCVVQCQTEKGGLNST
LPFHNISKYAFGNCPKYVRVKSLKLAVGLRNVPARSSRGLFGAIAGFIEGGWPGLVAGWY
GFQHSNDQGVGMAADRDSTQKAIDKITTKVNNIVDKMNKQYEIIDHEFSEVETRLNMINN
KIDDQIQDVWAYNAELLVLLENQKTLDEHDANVNNLYNKVKRALGSNAREDGKGCFELYH
KCDDQCMETIRNGTYSKRKYKEESRLERQKIEGIKLESEGTYKILTIYSTVASSLVLAMG
FAAFLFWAMSNGSCRCNICI
>gi|126360790|gb|ABO09913.1| hemagglutinin [Influenza A virus (A/chicken/Iran/B314/2003(H9N2))]
METVSLMTILLVATASNADKICIGHQSTNSTETVDTLTETNVPVTHAKELLHTEHNGMLC
ATNLGHPLILDTCTIEGLIYGNPSCDLLLGGREWSYIVERSSAVNGTCYPGNVENLEELR
TLFSSASSYRRIQIFPDTIWNVTYTGTSKXCSDSFYRSMRWLTQKSGSYPVQDAQYTNNM
GKSILFVWGIHHPPTETAQTNLYTRTDTTTSVTTEDLNRIFKPMVGPRPLVNGQQGRINY
YWSVLKPGQTLRVRSNGNLIAPWYGHILSGGSHGRILKTDLKSSNCVVQCQTEKGGLNST
LPFHNISKYAFGNCPKYVRVKSLKLAVGLRNVPARSSRGLFGAIAGFIEGGWPGLVAGWY
GFQHSNDQGVGIAADRDSTQKAIDRITTKVNNIVDKMNKQYEIIDHEFSEVETRLNMINN
KIDDQIQDIWAYNAELLVLLENQKTLDEHDANVNNLYNKVKRALGSNAMEDGKGCFELYH
KCDDQCMETIRNGTYNRRKYKEESRLERQKIEGVKLESEGTYKILTIYSTVASSLVLAMG
FAAFLFWAMSNGSCRCNICI
>gi|126360788|gb|ABO09912.1| hemagglutinin [Influenza A virus (A/chicken/Iran/B263/2003(H9N2))]
METVSLMTILLVVTASNADKICIGHQSTNSTETVDTLTETNVPVTHAKELLHTEHNGMLC
ATNLGNPLILDTCTIEGLIYGNPSCDLLLGGREWSYIVERSSAVNGTCYPGNVENLEELR
TLFSSASSYQRIQIFPDTIWNVTYTGTSKACSDSFYRSMRWLTQKSGSYPVQDAQYTNNR
GKSILFVWGIHHPPTETAQTNLYTRTDTTTSVTTEDLNRIFKPMIGPRPLVNGQQGRINY
YWSVLKPGQTLRVRSNGNLIAPWYGHVLSGGSHGRILKTDLKSGNCVVQCQTEKGGLNST
LPFHNISKYAFGNCPKYVRVKSLKLAVGLRNVPARSSRGLFGAIAGFIEGGWPGLVAGWY
GFQHSNDQGVGMAADRDSTQKAIDKITTKVNNIVDKMNKQYEIIDHEFSEVETRLNMINN
KIDDQIQDVWAYNAELLVLLENQKTLDEHDANVNNLYNKVKRALGSNAMEDGKGCFELYH
KCDDQCMETIRNGTYSKRKYKEESRLERQKIEGIKLESEGTYKILTIYSTVASSLVLAMG
FAAFLFWAMSNGSCRCNICI
>gi|126360786|gb|ABO09911.1| hemagglutinin [Influenza A virus (A/chicken/Iran/L252/2003(H9N2))]
METVSLMTILLVATASNADKICIGHQSTNSTETVDTLTETNIPVTHAKELLHTEHNGMLC
ATNLGHPLILDTCTIEGLIYGNPSCDLLLEGREWSYIVERSSAVNGTCYPGNIENLEELR
TLFSSASSYQRIQIFPDTIWNVTYTGTSKACSDSFYRSMRWLTQKSGSYPVQDAQYTNNR
GKNILFVWGIHHPPTDTAQTNLYTRTDTTTSVTTEDLNRVYKPMIGPRPLVNGLQGRINY
YWSVLKPGQTLRVRSNGNLIAPWYGHVLSGGSHGRILKTDLKGGNCVVQCQTEKGGLNST
LPFHNISKYAFGNCPKYVRVKSLKLAVGLRNVPARSSRGLFGAIAGFIEGGWPGLVAGWY
GFQHSNDQGVGIAADRDSTQKAIDKITSKVNNIVDKMNKQYEIIDHEFSEVETRLNMINN
KIDDQIQDVWAYNAELLVLLENQKTLDEHDANVNNLYNKVKRALGSNAVEDGKGCFELYH
KCDDQCMETIRNGTYDRKKYKEESRLERQKIDGVKLESEGTYKILTIYSTVASSLVLATG
FAAFLFWAMSNGSCRCNICI
>gi|401715683|gb|AFP99294.1| hemagglutinin [Influenza A virus (A/chicken/Iran/SS8/2011(H9N2))]
METIPLMAILLVVTTSNADKICIGHQSTNSTETVDTLTETNVPVTHAKELLHTEHNEMLC
ATNLGRPLILDTCTIEGLIYGNPSCDLLLGGREWSYIVERSSAVNGTCYPGNVENLEELR
TLFSSSSSYQRIQIFPDTIWNVTYTGTSKSCSDSFYRNMRWLTQKNGLYPIQDAQYTNNR
GKDILFVWGIHHPPTDTAQTNLYTRTDTTTGVTTENLDRTFKPLIGPRPLVNGLIGRINY
YWSILKPGQTLRVRSNGNLIAPWYGHVLSGESHGRILKTDLNSGNCVVQCQPEKGGLNST
LPFHNISKFAFGICPKYIGVKSLKLAIGLRNVPAKSSRGLFGAIAGFIEGGWPGLVAGWY
GFQHSNDQGVGMAADRDSTQKAVDKITSKVNTIVDKMNKQYEIIDHEFSEVETRLNMINN
KIDDQIQDVWAYNAELLVLLENQKTLDEHDANVNNLYNKVKRALGSNAMEDGKGCFELYH
KCDDQCMETIRNGTYNRRKYKEESRLKRQKIEGVKLESEGTYKILTIYSTVASSLVLAIG
FAAFLFWAMSNGSCRCNICI
>gi|401715681|gb|AFP99293.1| hemagglutinin [Influenza A virus (A/chicken/Iran/SS7/2011(H9N2))]
METIPLMAILLVVTTSNADKICIGHQSTNSTETVDTLTETNVPVTHAKELLHTEHNEMLC
ATNLGRPLILDTCTIEGLIYGNPSCDLLLGGREWSYIVERSSAVNGTCYPGNVENLEELR
TLFSSSSSYQRIQIFPDTIWNVTYTGTSKSCSDSFYRNMRWLTQKNGLYPIQDAQYTNNR
GKDILFVWGIHHPPTDTAQTNLYTRTDTTTGVTTENLDRTFKPLIGPRPLVNGLIGRINY
YWSILKPGQTLRVRSNGNLIAPWYGHVLSGESHGRILKTDLNSGNCVVQCQPEKGGLNST
LPFHNISKFAFGICPKYIGVKSLKLAIGLRNVPAKSSRGLFGAIAGFIEGGWPGLVAGWY
GFQHSNDQGVGMAADRDSTQKAVDKITSKVNTIVDKMNKQYEIIDHEFSEVETRLNMINN
KIDDQIQDVWAYNAELLVLLENQKTLDEHDANVNNLYNKVKRALGSNAMEDGKGCFELYH
KCDDQCMETIRNGTYNRRKYKEESRLKRQKIEGVKLESEGTYKILTIYSTVASSLVLAIG
FAAFLFWAMSNGSCRCNICI
>gi|401715679|gb|AFP99292.1| hemagglutinin [Influenza A virus (A/chicken/Iran/SS6/2010(H9N2))]
METIPLIAILLVVTTSNADKICIGHQSTNSTETVDTLTETNVPVTHAKELLHTEHNEMLC
ATNLGRPLILDTCTIEGLIYGNPSCDLLLGGREWSYIVERSSAVNGTCYPGNVENLEELR
TLFSSSSSYQRIQIFPDTIWNVTYTGTSKSCSDSFYRNMRWLTQKNGLYPIQDAQYTNNR
GKDILFVWGIHHPPTDTAQTNLYTRTDTTTGVTTENLDRTFKPLIGPRPLVNGLIGRINY
YWSILKPGQTLRVRSNGNLIAPWYGHVLSGESHGRILKTDLNSGNCVVQCQPEKGGLNST
LPFHNISKFAFGICPKYIGVKSLKLAIGLRNVPARSSRGLFGAIAGFIEGGWPGLVAGWY
GFQHSNDQGVGMAADRDSTQKAVDKITSKVNTIVDKMNKQYEIIDHEFSEVETRLNMINN
KIDDQIQDVWAYNAELLVLLENQKTLDEHDANVNNLYNKVKRALGSNAMEDGKGCFELYH
KCDDQCMETIRNGTYNRRKYKEESRLKRQKIEGVKLESEGTYKILTIYSTVASSLVLAIG
FAAFLFWAMSNGSCRCNICI
>gi|401715677|gb|AFP99291.1| hemagglutinin [Influenza A virus (A/chicken/Iran/SS5/2009(H9N2))]
METISLIAILLVVTASNADKICIGHQSTNSTETVDTLTETNVPVTHAKELLHTEHNGMLC
ATNLGHPLILDTCTIEGLIYGNPSCDLLLGGREWSYIVERPSAVNGTCYPGNVENLEELR
TLFSSSSSYQRIQIFPDTIWNVTYTGTSKSCSDSFYRNMRWLTQKNGSYPVQDAQYTNNR
GKNILFVWGIHHPPTDTAQTNLYTRTDTTTSVTTENLDRTFKPLIGPRPLVNGLIGRINY
YWSVLKPGQTLRVRSNGNLIAPWYGHVLSGESHGRILKTDLNSGNCVVQCQTEKGGLNST
LPFHNISKYAFGTCPKYIGVKSLKLAIGLRNVPARSSRGLFGAIAGFIEGGWPGLVAGWY
GFQHSNDQGVGMAADRDSTQKAIDKITSKVNTIVDKMNKQYEIIDHEFSEVETRLNMINN
KIDDQIQDVWAYNAELLVLLENQKTLDEHDANVNNLYNKVKRALGSNAIEDGKGCFELYH
KCDDQCMETIRNGTYNRRKYKEESRLERQKIEGVKLESEGTYKILTIYSTVASSLVLAMG
FAAFLFWAMSNGSCRCNICI
>gi|401715675|gb|AFP99290.1| hemagglutinin [Influenza A virus (A/chicken/Iran/SS4/2009(H9N2))]
METISLIAILLVVTTSNADKICIGHQSTNSTETVDTLTEANVPVTHAKELLHTEHNGMLC
ATNLGHPLILDTCTIEGLIYGNPSCDLLLGGREWSYIVERPSAVNGTCYPGNVENLEELR
TLFSSSSSYQRIQIFPDTIWNVTYTGTSKSCSDSFYRNMRWLTQKNGSYPVQDAQYTNNR
GKNILFVWGIHHPPTDTAQTNLYTRTDTTTSVTTENLDRTFKPLIGPRPLVNGLIGRINY
YWSVLKPGQTLRVRSNGNLIAPWYGHVLSGESHGRILKTDLNSGNCVVQCQTEKGGLNST
LPFHNISKYAFGTCPKYIGVKSLKLAIGLRNVPARSSRGLFGAIAGFIEGGWPGLVAGWY
GFQHSNDQGVGMAADRDSTQKAIDKITSKVNNIVDKMNKQYEIIDHEFSEVETRLNMINN
KIDDQIQDVWAYNAELLVLLENQKTLDEHDANVNNLYNKVKRALGSNAIEDGKGCFELYH
KCDDQCMETIRNGTYNRRKYKEESRLERQKIEGVKLESEGTYKILTIYSTVASSLVLAMG
FAAFLFWAMSNGSCRCNICI
>gi|401715673|gb|AFP99289.1| hemagglutinin [Influenza A virus (A/chicken/Iran/SS3/2008(H9N2))]
METISLITILLVVTASNADKICIGHQSTNSTETVDTLTETNVPVTHAKELLHTEHNGMLC
ATNLGHPLILDTCTIEGLIYGNPSCDLLLGGREWSYIVERPSAVNGTCYPGNVENLEELR
TLFSSSSSYQRIQIFPDTIWNVTYTGTSKSCSDSFYRNMRWLTQKNGSYPVQDAQYTNNR
GKNILFVWGIHHPPTDTAQTNLYTRTDTTTSVTTENLDRTFKPLIGPRPLVNGLIGRINY
YWSVLKPGQTLRVRSNGNLIAPWYGHVLSGESHGRILKTDLNSGNCVVQCQTEKGGLNST
LPFHNISKYAFGTCPKYIGVKSLKLAIGLRNVPARSSRGLFGAIAGFIEGGWPGLVAGWY
GFQHSNDQGVGMAADRDSTQKAIDKITSKVNNIVDKMNKQYEIIDHEFSEVETRLNMINN
KIDDQIQDVWAYNAELLVLLENQKTLDEHDANVNNLYNKVKRALGSNAIEDGKGCFELYH
KCDDQCMETIRNGTYNRRKYKEESRLERQKIEGVKLESEGTYKILTIYSTVASSLVLAMG
FAAFLFWAMSNGSCRCNICI
>gi|374256507|gb|AEZ01146.1| hemagglutinin, partial [Influenza A virus (A/chicken/Iran/313/2010(H9N2))]
LYTRTDTTTSVTTENLDRTFKPLIGPRPLVNGLIGRINYYWSVLKPGQTLRVRSNGNLVA
PWYGHVLSGESHGRVLKTDLKSGNCVVQCQTEKGGLNSTLPFHNISKYAFGTCPKYIGVK
SLKLAIGLRNVPAKSSRGLFGAIAG
>gi|374256505|gb|AEZ01145.1| hemagglutinin, partial [Influenza A virus (A/chicken/Iran/312/2010(H9N2))]
LYTRTDTTTSVTTENLDRTFKPLIGPRPLVNGLIGRINYYWSVLKPGQTLRVRSNGNLIA
PWYGHVLSGESHGRILKTDLKSGNCVVQCQTEKGGLNSTLPFHNISKYAFGTCPKYIGVK
SLKLAIGLRNVPAKSSRGLFGAIAG
>gi|374256503|gb|AEZ01144.1| hemagglutinin, partial [Influenza A virus (A/chicken/Iran/311/2010(H9N2))]
LYTRTDTTTSITTENLDRTFKPLIGPRPLVNGLIGRINYYWSVLKPGQTLRVRSNGNLIA
PWYGHVLSGESHGRILKTDLKSGNCVVQCQTEKGGLNSTLPFHNISKYAFGTCPKYIGVK
SLKLAIGLRNVPAKSSRGLFGAIAG
>gi|374256501|gb|AEZ01143.1| hemagglutinin, partial [Influenza A virus (A/chicken/Iran/310/2010(H9N2))]
LYTRTDTTTSITTENLDRTFKPLIGPRPLVNGLIGRINYYWSVLKPGQTLRVRSNGNLIA
PWYGHVLSGESHGRILKTDLKSGNCVVQCQTEKGGLNSTLPFHNISKYAFGTCPKYIGVK
SLKLAIGLRNVPAKSSRGLFGAIAG
>gi|374256499|gb|AEZ01142.1| hemagglutinin, partial [Influenza A virus (A/chicken/Iran/309/2010(H9N2))]
LYTRTDTTTSITTENLDRTFKPLIGPRPLVNGLIGRINYYWSVLKPGQTLRVRSNGNLIA
PWYGHVLSGESHGRILKTDLKSDNCVVQCQTEKGGLNSTLPFHNISKYAFGTCPKYIGVK
SLKLAIGLRNVPAKSSRGLFGAIAG
>gi|374256497|gb|AEZ01141.1| hemagglutinin, partial [Influenza A virus (A/chicken/Iran/308/2010(H9N2))]
LYTRTDTTTSVTTENLDRTFKPLIGPRPLVNGLIGRINYYWSILKPGQTLRVRSNGNLIA
PWFGHVLSGESHGRILKTDLNSGNCVVQCQTEKGGLNSTLPFHNISKFAFGTCPKYIGVK
SLKLAIGLRNVPAKSSRGLFGAIAG
>gi|374256495|gb|AEZ01140.1| hemagglutinin, partial [Influenza A virus (A/chicken/Iran/307/2010(H9N2))]
LYTRTDTTTSITTENLDRTFKPLIGPRPLVNGLIGRINYYWSVLKPGQTLRVRSNGNLIA
PWYGHVLSGESHGRILKTDLKSGNCVVQCQTEKGGLNSTLPFHNISKYAFGTCPKYIGVK
SLKLAIGLRNVPAKSSRGLFGAIAG
>gi|346427149|gb|AEO27891.1| hemagglutinin [Influenza A virus (A/chicken/Iran/EBGV-88/2010(H9N2))]
METISLMAILLVVTTSNADKICIGHQSTNSTETVDTLTETNVPVTHAKELLHTEHNGMLC
ATNLGRPLILDTCTIEGLIYGNPSCDLLLGGREWSYIVERSSAVNGTCYPGNVENLEELR
TLFSSSSSYQRIQIFPDTIWNVTYTGTSKSCSDSFYRNMRWLTQKNGLYPIQDAQYTNNR
GKDILFVWGIHHPPTDTTQTNLYTRTDTTTSVTTENLDRTFKPLIGPRPLVNGLIGRINY
YWSILKPGQTLRVRSNGNLIAPWFGHVLSGESHGRILKTDLNSGNCVVQCQTEKGGLNST
LPFHNISKFAFGTCPKYIGVKSLKLAIGLRNVPAKSSRGLFGAIAGFIEGGWPGLVAGWY
GFQHSNDQGVGMAADRDSTQKAVDKITSKVNTIVDKMNKQYEIIDHEFSEVETRLNMINN
KIDDQIQDVWAYNAELLVLLENQKTLDEHDANVNNLYNKVKRALGSNAMEDGKGCFELYH
KCDDQCMETIRNGTYNRRKYKEESRLERQKIEGVKLESEGTYKILTIYSTVASSLVLAMG
FAAFLFWAMSNGSCRCNICI
>gi|257043908|gb|ACV33288.1| hemagglutinin [Influenza A virus (A/chicken/Iran/SH2/2007(H9N2))]
METISLMTILLVVTTGNADKICIGHQSTNSTETVDTLTETNVPVTHAKELLHTEHNGMLC
ATNLGHPLILDTCTIEGLIYGNPSCDLLLGGREWSYIVERPSAVNGTCYPGNVENLEELR
TLFSSSSSYQRIQIFPDTIWNVTYTGTSKSCSNSFYRNMRWLTQKNGLYPVQDAQYTNNR
GKDILFLWGIHHPPTDTAQTNLYTRIDTTTSITTENLDRTFKPLIGPRPLVNGLIGRINY
YWSVLRPGQTLRVRSNGNLIAPWYGHVLSGESHGRILKTDLNSGNCVVQCQTEKGGLNST
LPFHNISKYAFGTCPKYIGVKSLKLAIGLRNVPARSSRGLFGAIAGFIEGGWPGLVAGWY
GFQHSNDQGVGIAADRDSTQKAIDKITSKVNNIVDKMNKQYEIIDHEFSEVETRLNMINN
KVDDQIQDVWAYNAELLVLLENQKTLDEHDANVNNLYNKVKRALGSNAMEDGKGCFELYH
KCDDQCMETIRNGTYNRRKYKEEVRLERQKIEGVKLESEGTYKILTIYSTVASSLVLAMG
FAAFLFWAMSN
>gi|257043906|gb|ACV33287.1| hemagglutinin [Influenza A virus (A/chicken/Iran/SH1/2007(H9N2))]
METVSLMTILLVVTASNADKICIGHQSTNSTETVDTLTETNIPVTHAKELLHTEHNGMLC
ATNLGHPLILDTCTIEGLIYGNPSCDLLLGGREWSYIVERSSAVNGTCYPGNIENIEELR
TLFSSASSYQRIQIFPDTIWNVTYTGTSKACSDSFYRSMRWLTQKSGSYPVQDAQYTNNR
GKSILFVWGIHHPPTDTAQTNLYTRTDTTTSVTTEDLNRSTKPMIGPRPLANGLQGRINY
FWSVLKPGQTLRVRSNGNLIAPWYGHVLSGGSHGRILKTDLKSGNCVVQCQTEKGGLNST
LPFHNISKYAFGNCPKYVRVKSLKLAVGLRNVPARSSRGLFGAIAGFIEGGWPGLVAGWY
GFQHSNDQGVGIAADRDSTQKAIDKITSKVNNIVDKMNKQYEIIDHEFSEVETRLNMINN
KIDDQIQDVWAYNAELLVLLENQKTLDEHDANVNNLYNKVKRALGSNAVEDGKGCFELYH
KCDDQCMETIRNGTYDRRKYKEESRLEKQKIDGVKLESEGTYKILTIYSTVASSLVLATG
FAAFLFWAMSNGFCRCNICI
>gi|257043904|gb|ACV33286.1| hemagglutinin [Influenza A virus (A/chicken/Iran/68/2006(H9N2))]
METTSLITILLVVTTSNADKICIGHQSTNSTETVDTLTETNVPVTHAKELLHTEHNGMLC
ATNLGHPLILDTCTIEGLIYGNPSCDLLLGGRKWSYIVERPSAVNGTCYPGNVENLEELR
TLFSSSSSYQRIQIFPDTIWNVTYTGTSKSCSDSFYRNMRWLTQKNGLYPVQDAQYTNNR
GKDILFLWGIHHPPTDTAQTNLYTRIDTTTSVTTENLDRTFKPLIGPRPLVNGLIGRINY
YWSVLKPGQTLRVRSNGNLIAPWYGHVLSGESHGRILKTDLNSGNCVVQCQTEKGGLNST
LPFHNISKYAFGTCPKYIGVKSLKLAIGLRNVPARSSRGLFGAIAGFIEGGWPGLVAGWY
GFQHSNDQGVGIAADRDSTQKAIDKITSKVNNIVDKMNKQYEIIDHEFSEVETRLNMINN
KIDDQIQDVWAYNAELLVLLENQKTLDEHDANVNNLYNKVKRALGSNAMEDGKGCFELYH
KCDDQCMETIRNGTYNRRKYKEEVRLERQKIEGVKLESEGTYKILTIYSTVASSLVLAMG
FAAFLFWAMSNG
>gi|257043902|gb|ACV33285.1| hemagglutinin [Influenza A virus (A/chicken/Iran/20/2006(H9N2))]
MEQLSLITILLVVTTSNADKICIGHQSTNSTETVDTLTETNVPVTHAKELLHTEHNGMLC
ATNLGHPLILDTCTIEGLIYGNPSCDLLLGGREWSYIVERPSAVNGTCYPGNVENLEELR
TLFSSSSSYQRIQIFPDTIWNVTYTGTSKSCSDSFYRNMRWLTQKNGLYPVQDAQYTNNR
GKDILFLWGIHHPPTDTAQTNLYTRTDTTTSVTTENLDRTFKPLIGPRPLVNGLIGRINY
YWSVLKPGQTLRVRSNGNLIAPWYGHVLSGRSHGRILKTDLNSGNCVVQCQTEKGGLNST
LPFHNISKYAFGTCPKYIGVNSLKLAIGLRNVPARSSRGLFGAIAGFIEGGWPGLVAGWY
GFQHSNDQGVGMAADRDSTQKAIDKITSKVNNIVDKMNKQYEIIDHEFSEVETRLNMINN
KIDDQIQDVWAYNAELLVLLENQKTLDEHDANVNNLYNKVKRALGSNAMEDGKGCFELYH
KCDDQCMETIRNGTYNRRKYKEEVRLERQKIEGVKLESEGTYKILTIYSTVASSLVLAMG
FAAFLFWAMSNGSCRCNICI
>gi|257043900|gb|ACV33284.1| hemagglutinin [Influenza A virus (A/chicken/Iran/119/2005(H9N2))]
METVSLMTILLVATASNADKICIGHQSTNSTETVDTLTETNVPVTHAKELLHTEHNGMLC
ATNLGHPLILDTCTIEGLIYGNPSCDLLLGGREWSYIVERSSAVNGTCYPGNVENLEELR
TLFSSASSYRRIQIFPDTIWNVTYTGTSKACSDSFYRSMRWLTQKSGSYPVQDAQYTNNM
GKSILFVWGIHHPPTETAQTNLYTRTDTTTSVTTEDLNRIFKPMVGPRPLVNGQQGRINY
YWSVLNPGQTLRVRSNGNLIAPWYGHILSGRSHGRILNIDLKSGNCVVQCQTEKGGLNST
LPFHNISKYAFGNCPKYVRVKSLKLAVGLRNVPARSSRGLFGAIAGFIEGGWPGLVAGWY
GFQHSNDQGVGIAADRDSTQKAIDRITTKVNNIVDKMNKQYEIIDHEFSEVETRLNMINN
KIDDQIQDIWAYNAELLVLLENQKTLDEHDANVNNLYNKVKRALGSNAMEDGKGCFELYH
KCDDQCMETIRNGTYNRRKYKEESRLERQKIEGVKLESEGTYKILTIYSTVASSLVLAMG
FAAFLFWAMSNGSCRC
>gi|257043898|gb|ACV33283.1| hemagglutinin [Influenza A virus (A/chicken/Iran/86/2005(H9N2))]
MEQLSLMTILLVVTASNADKICIGHQSTNSTETVDTLTETNIPVTHAKELLHTEHNGMLC
ATNLGHPLILDTCTIEGLIYGNPSCDLLLGGREWSYIVERSSAVNGTCYPGNIENIEELR
TLFSSASSYQRIQIFPDTIWNVTYTGTSKACSDSFYRSMRWLTQKSGSYPVQDAQYTNNR
GKSILFVWGIHHPPTDTAQTNLYTRTDTTTSVTTEDLNRVYKPMIGPRPLVNGLQGRINY
YWSVLKPGQTLRVRSNGNLIAPWYGHVLSGRSHGRILKTDLKSGNCVVQCQTEKGGLNST
LPFHNISKYAFGNCPKYVRVKSLKLAVGLRNVPARSSRGLFGAIAGFIEGGWPGLVAGWY
GFQHSNDQGVGIAADRDSTQKAIDKITSKVNNIVDKMNKQYEIIDHEFSEVETRLNMINN
KIDDQIQDVWAYNAELLVLLENQKTLDEHDANVNNLYNKVKRALGSNAVEDGKGCFELYH
KCDDQCMETIRNGTYDRRKYKEESRLEKQKIDGVKLESEGTYKILTIYSTVASSLVLATG
FAAFLFWAMSNGSCRCNICI
>gi|257043896|gb|ACV33282.1| hemagglutinin [Influenza A virus (A/chicken/Iran/152/2004(H9N2))]
METLSLMTILLVVTAGNADKICTGHQSTNSTETVDTLTETNVPVTHAKELLHTEHNGMLC
ATNLGNPLILDTCTIEGLIYGNPSCDLLLGGREWSYIVERSSAVNGTCYPGNVENLEELR
TLFGSASSYQRIQIFPDTIWNVTYTGTSKACSDSFYRSMRWLTQKSGSYPVQDAQYTNNR
GKSILFVWGIHHPPTETAQTNLYTRTDTTTSVTTEDLNRIFKPIKGPRPLVNGLQGRINY
YWSVLKPGQTLRVRSNGNLIAPWYEHVLSGGSHGRILKTGLKSGNCVVQCQTEKGGLNST
LPFHNISKYAFGNCPKYVRVKSLKLAVGLRNVPARSSRGLFGAIAGFIEGGWPGLVAGWY
GFQHSNDQGVGMAADRDSTQKAIDKITTKVNNIVDKMNKQYEIIDHEFSEVETRLNMINN
KIDDQIQDVWAYNAELLVLLENQKTLDEHDANVNNLYNKVKRALGSNAMEDGKGCFELYH
KCDDQCMETIRNGTYSKRKYKEESKLERQKIEGIKLESEGTYKILTIYSTVASSLVLAMG
FAAFLFWAMSNGSCRCNICI
>gi|257043894|gb|ACV33281.1| hemagglutinin [Influenza A virus (A/chicken/Iran/133/2004(H9N2))]
METISLITILLVVTTSNADKICIGHQSTNSTETVDTLTETNVPVTHAKELLHTEHNGMLC
ATNLGHPLILDTCTIEGLIYGNPSCDLLLGGREWSYIVERPSAVNGTCYPGNVENLEELR
TLFSSSSSYQRIQIFPDTIWNVTYTGTSKSCSDSFYRNMRWLTQKNGLYPVQDAQYTNNR
GKDILFVWGIHHPPTDTAQTNLYTRTDTTTSVTTENLDRTFKPLIGPRPLVNGLIGRINY
YWSVLKPGQTLRVRSNGNLIAPWYGHVLSGESHGRILKTDLNNGNCVVQCQTEKGGLNST
LPFHNISKYAFGTCPKYIGVKSLKLAIGLRNVPARSSRGLFGAIAGFIEGGWPGLVAGWY
GFQHSNDQGVGMAADRDSTQKAIDKITSKVNNIVDKMNKQYEIIDHEFSEVETRLNMINN
KIDDQIQDVWAYNAELLVLLENQKTLDEHDANVNNLYNKVKRALGSNAMEDGKGCFELYH
KCDDQCMETIRNGTYNRRKYKEEARLERQKIEGVKLESEGTYKILTIYSTVASSLVLAMG
FAAFLFWAMSNGSCRC
>gi|257043892|gb|ACV33280.1| hemagglutinin [Influenza A virus (A/chicken/Iran/320/2003(H9N2))]
METISLITILLVVTTSNADKICIGHQSTNSTETVDTLTETNVPVTHAKELLHTEHNGMLC
ATNLGHPLILDTCTIEGLIYGNPSCDLLLGGREWSYIVERPSAVNGTCYPGNVENLEELR
TLFSSSSSYQRIQIFPDTIWNVTYTGTSKSCSDSFYRNMRWLTQKNGLYPVQDAQYTNNR
GKDILFVWGIHHPPTDTAQTNLYTRTDTTTSVTTENLDRTFKPLIGPRPLVNGLIGRINY
YWSVLKPGQTLRVRSNGNLIAPWYGHVLSGESHGRILKTDLNSGNCVVQCQTEKGGLNST
LPFHNISKYAFGTCPKYIGVKSLKLAIGLRNVPARSSRGLFGAIAGFIEGGWPGLVAGWY
GFQHSNDQGVGMAADRDSTQKAIDKITSKVNNIVDKMNKQYEIIDHEFSEVETRLNMINN
KIDDQIQDVWAYNAELLVLLENQKTLDEHDANVNNLYNKVKRALGSNAMEDGKGCFELYH
KCDDQCMETIRNGTYNRRKYKEEARLERQKIEGVKLESEGTYKILTIYSTVASSLVLAMG
FAAFLFWAMSNGSCRCNIC
>gi|257043890|gb|ACV33279.1| hemagglutinin [Influenza A virus (A/chicken/Iran/92/2003(H9N2))]
METVSLMTILLVATASNADKICIGHQSTNSTETVDTLTETNVPVTHAKELLHTEHNGMLC
ATNLGHPLILDTCTIEGLIYGNPSCDLLLGGREWSYIVERSSAVNGTCYPGNVENLEELR
TLFSSASSYRRIQIFPDTIWNVTYTGTSKACSDSFYRSMRWLTQKSGSYPVQDAQYTNNM
GKSILFVWGIHHPPTETAQTNLYTRTDTTTSVTTEDLNRIFKPMVGPRPLVNGLQGRINY
YWSVLKPGQTLRVRSNGNLIAPWYGHILSGGSHGRILKTDLKSSNCVVQCQTEKGGLNST
LPFHNISKYAFGNCPKYVRVKSLKLAVGLRNVPARSSRGLFGAIAGFIEGGWPGLVAGWY
GFQHSNDQGVGIAADRDSTQKAIDRITTKVNNIVDKMNKQYEIIDHEFSEVETRLNMINN
KIDDQIQDIWAYNAELLVLLENQKTLDEHDANVNNLYNKVKRALGSNAMEDGKGCFELYH
KCDDQCMETIRNGTYNRRKYKEESRLERQKIEGVKLESEGTYKILTIYSTVASSLVLAMG
FAAFLFWAMSNGSCRCNICI
>gi|257043888|gb|ACV33278.1| hemagglutinin [Influenza A virus (A/chicken/Iran/466/2002(H9N2))]
METVSLMTILLVATASNADKICIGHQSTNSTETVDTLTETNVPVTHAKELLHTEHNGMLC
ATNLGHPLILDTCTIEGLIYGNPSCDLLLGGREWSYIVERSSAVNGTCYPGNVENLEELR
TLFSSASSYRRIQIFPDTIWNVTYTGTSKACSDSFYRSMRWLTQKSGSYPVQDAQYTNNM
GKSILFVWGIHHPPTETAQTNLYTRTDTTTSVTTEDLNRIFKPMVGPRPLVNGLQGRINY
YWSVLKPGQTLRVRSNGNLIAPWYGHILSGGSHGRILKTDLKSSNCVVQCQTEKGGLNST
LPFHNISKYAFGNCPKYVRVKSLKLAVGLRNVPARSSRGLFGAIAGFIEGGWPGLVAGWY
GFQHSNDQGVGIAADRDSTQKAIDRITTKVNNIVDKMNKQYEIIDHEFSEVETRLNMINN
KIDDQIQDIWAYNAELLVLLENQKTLDEHDANVNNLYNKVKRALGSNAMEDGKGCFELYH
KCDDQCMETIRNGTYNRRKYKEESRLERQKIEGVKLESEGTYKILTIYSTVASSLVLAMG
FAAFLFWAMSNGSCRC
>gi|257043886|gb|ACV33277.1| hemagglutinin [Influenza A virus (A/chicken/Iran/284/2002(H9N2))]
MEQVSLMTVLLVATASNADKICIGHQSTNSTETVDTLTETNVPVTHAKELLHTEHNGMLC
ATNLGHPLILDTCTIEGLIYGNPSCDLLLGGREWSYIVERSSAVNGTCYPGNVENLEELR
TLFSSASSYRRIQIFPDTIWNVTYTGTSKACSDSFYRSMRWLTQKSGSYPVQDAQYTNNM
GKSILFVWGIHHPPTETAQTNLYTRTDTTTSVTTEDLNRIFKPMVGPRPLVNGQQGRINY
YWSVLKPGQTLRVRSNGNLIAPWYGHILSGGSHGRILKTDLKSSNCVVQCQTEKGGLNST
LPFHNISKYAFGNCPKYVRVKSLKLAVGLRNVPARSSRGLFGAIAGFIEGGWPGLVAGWY
GFQHSNDQGVGIAADRDSTQKAIDRITTKVNNIVDKMNKQYEIIDHEFSEVETRLNMINN
KIDDQIQDIWAYNAELLVLLENQKTLDEHDANVNNLYNKVKRALGSNAMEDGKGCFELYH
KCDDQCMETIRNGTYNRRKYKEESRLERQKIEGVKLESEGTYKILTIYSTVASSLVLAMG
FAAFLFWAMSNG
>gi|257043884|gb|ACV33276.1| hemagglutinin [Influenza A virus (A/chicken/Iran/450/2001(H9N2))]
METVSLMTILLVVTASNADKICIGHQSTNSTETVDTLTETNIPVTHAKELLHTEHNGMLC
ATNLGHPLILDTCTIEGLIYGNPSCDLLLGGREWSYIVERSSAVNGTCYPGNIENIEELR
TLFSSASSYQRIQIFPDTIWNVTYTGTSKACSDSFYRSMRWLTQKSGSYPVQDAQYTNNR
GKSILFVWGIHHPPTDTAQTNLYTRTDTTTSVTTEDLNRVYKPMIGPRPLVNGLQGRINY
YWSVLKPGQTLRVRSNGNLIAPWYGHVLSGGSHGRILKTDLKSGNCVVQCQTEKGGLNST
LPFHNISKYAFGNCPKYVRVKSLKLAVGLRNVPARSSRGLFGAIAGFIEGGWPGLVAGWY
GFQHSNDQGVGIAADRDSTQKAIDKITSKVNNIVDKMNKQYEIIDHEFSEVETRLNMINN
KIDDQIQDVWAYNAELLVLLENQKTLDEHDANVNNLYNKVKRALGSNAVEDGKGCFELYH
KCDDQCMETIRNGTYDRRKYKEESRLEKQKIDGVKLESEGTYKILTIYSTVASSLVLATG
FAAFLFWAMSNGSCRCNICI
>gi|257043882|gb|ACV33275.1| hemagglutinin [Influenza A virus (A/chicken/Iran/233/2001(H9N2))]
METVSLMTILLVVTASNADKICIGHQSTNSTETVDTLTETNVPVTHAKELLHTEHNGMLC
ATNLGHPLILDTCTIEGLIYGNPSCDLLLGGREWSYIVERSSAVNGTCYPGNVENLEELR
TLFSSASSYQRIQIFPDTIWNVTYTGTSKACSDSFYRSMRWLTQKSGSYPVQDAQYTNDR
GKSILFVWGIHHPPTETAQTNLYIRTDTTTSVTTEDLYMIFIPMIGPRPLVNGLQGRINY
YWSVLKPGQTLRVRSNGNLIAPWYGPVFSGGSHGRILKTDLKSGNCVVQCQTEKGGLNST
LPFHNISKYAFGNCPKYVRVKSLKLAVGLRNVPARSSRGLFGAIAGFIEGGWPGLVAGWY
GFQHSNDQGVGMAADRDSTQKAIDKITTKVNNIVDKMNKQYEIIDHEFSEVETRLNMINN
KIDDQIQDVWAYNAELLVLLENQKTLDEHDANVNNLYNKVKRALGSNAKEDGKGCFELYH
KCNDQCMETIRNGTYNKRKYKEESRLERQKIEGVKLESEGTYKILTIYSTVASSLVLAMG
FAAFLFWAMSNGSCRCNICI
>gi|257043880|gb|ACV33274.1| hemagglutinin [Influenza A virus (A/chicken/Iran/584/2000(H9N2))]
MEQVSLMTILLVVTASNADKICIGHQSTNSTETVDTLTETNVPVTHAKELLHTEHNGMLC
ATNLGHPLILDTCTIEGLIYGNPSCDLLLGGREWSYIVERSSAVNGTCYPGNVENLEELR
TLFSSASSYQRIQIFPDTIWNVTYTGTSKACSDSFYRSMRWLTQKSGSYPVQDAQYTNNR
GKSILFVWGIHHPPTETAQTNLYIRTDTTTSVTTEDLNRIFKPMVGPRPLVNGQQGRIDY
YWSVLKPGQTLGVRSNGNLIAPWYGHVLSGGSHGRILKTDLNSGNCVVQCQTEKGGLNST
LPFHNISKYAFGNCPKYVRVKSLKLAVGLRNVPARSSRGLFGAIAGFIEGGWPGLVAGWY
GFQHSNDQGVGMAADRDSTQKAIDKITTKVNNIVDKMNKQYEIIDHEFSEVETRLNMINN
KIDDQIQDVWAYNAELLVLLENQKTLDEHDANVNNLYNKVKRALGSNAMEDGKGCFELYH
KCDDQCMETIRNGTYNKRKYKEESRLERQKIEGVKLESEGTYKILTIYSTVASSLVLAMG
FAAFLFWAMSNGSCRCNICI
>gi|257043878|gb|ACV33273.1| hemagglutinin [Influenza A virus (A/chicken/Iran/565/2000(H9N2))]
METVSLMTILLVVTASNADKICIGHQSTNSTETVDTLTETNVPVTHAKELLHTEHNGMLC
ATNLGHPLILDTCTIEGLIYGNPSCDLLLGGREWSYIVERSSAVNGTCYPGNVENLEELR
TLFSSASSYQRIQIFPDTIWNVTYTGTSKACSDSFYRSMRWLTQKSGSYPVQDAQYTNNR
GKSILFVWGIHHPPTETAQTNLYIKTDTTTSVTTKDLTWIFKPMVGPRPLVNGQQEKIDY
YWSAQKPSQTLRVRSNGNLIAPWYGPVLSGGSHGRILKTDLNSGNCVVQCQTEKGGLNST
LPFHNISKYAFGNCPKYVRVKSLKLAVGLRNVPARSSRGLFGAIAGFIEGGWPGLVAGWY
GFQHSNDQGVGMAADRDSTQKAIDKITTKVNNIVDKMNKQYEIIDHEFSEVETRLNMINN
KIDDQIQDVWAYNAELLVLLENQKTLDEHDANVNNLYNKVKRALGSNAMEDGKGCFELYH
KCDDQCMETIRNGTYNKRKYKEESRLERQKIEGVKLESEGTYKILTIYSTVASSLVLAMG
FAAFLFWAMSNGSCRCNIVM
>gi|257043876|gb|ACV33272.1| hemagglutinin [Influenza A virus (A/chicken/Iran/772/1999(H9N2))]
METVSLMTILLVVTASNADKICIGHQSTNSTETVDTLTETNVPVTHAKELLHTEHNGMLC
ATNLGHPLILDTCTIEGLIYGNPSCDLLLGGREWSYIVERSSAVNGTCYPGNVENLEELR
TLFSSASSYQRIQIFPDTIWNVTYTGTSKACSDSFYRSMRWLTQKXGSYPVQDAQYTNNR
GKSILFVWGIHHPPTETAQTNLYIRTDTTTSVTTEDLNRIFKPMIGPRPLVNGQQGRINY
YWSVLKPGQTLRVRSNGNLIAPWYGHVLSGGSHGRILKTDLKSGNCVVQCQTEKGGLNST
LPFHNISKYAFGNCPKYVRVKSLKLAVGLRNVPARSSRGLFGAIAGFIEGGWPGLVAGWY
GFQHSNDQGVGMAADRDSTQKAIDKITTKVNNIVDKMNKQYEIIDHEFSEVETRLNMINN
KIDDQIQDVWAYNAELLVLLENQKTLDEHDANVNNLYNKVKRALGSNAMEDGKGCFELYH
KCDDQCMETIRNGTYNKRKYKEESRLERQKIEGVKLESEGTYKILTIYSTVASSLVLAMG
FAAFLFWAMSNGSCSGNICI
>gi|257043874|gb|ACV33271.1| hemagglutinin [Influenza A virus (A/chicken/Iran/705/1999(H9N2))]
METVSLMTILLVVTASNADKICIGPYHTNSTETVDTLTETNVPVTHAKELLHTEHNGMLC
ATNLGHPLILDTCTIEGLIYGNPSCDLLLGGREWSYIVERSSAVNGTCYPGNVENLEELR
TLFSSASSYQRIQIFPDTIWNVTYTGTSKACSDSFYRSMRWLTQKSGSYPVQDSQYTIIR
EKSILIVWGIHHPPTETAQTNLYIRTDTATNVTTEDLNRTFKPMVGPRPLVNGQQGRINY
YWSVLKPGQTLRVRSNGNLIAPWYGHVLSGGSHGRILKTDLKSGNCVVQCQTEKGGLNST
LPFHNISKYAFGNCPKYVRVKSLKLAVGLRNVPARSSRGLFGAIAGFIEGGWPGLVAGWY
GFQHSNDQGVGMAADRDSTQKAIDKITTKVNNIVDKMNKQYEIIDHEFSEVETRLNMINN
KIDDQIQDVWAYNAELLVLLENQKTLDEHDANVNNLYNKVKRALGSNAMEDGKGCFELYH
KCDDQCMETIRNGTYNRRKYKEESRLERQKIEGVKLESEGTYKILTIYSTVASSLGLAMG
FAAFLFWAMSNGSCRCNIVI
>gi|257043872|gb|ACV33270.1| hemagglutinin [Influenza A virus (A/chicken/Iran/661/1998(H9N2))]
MEQVSLITILLVVTASNADKICIGHQSTNSTETVDTLTETNVPVTHAKELLHTEHNGMLC
ATNLGHPLILDTCTIEGLIYGNPSCDLLLGGREWSYIVERSSAVNGTCYPGNVENLEELR
TLFSSASSYQRIQIFPDTIWNVTYTGTSKACSGSFYRSMRWLTQKSGSYPVQDAQYTNNR
GKSILFVWGIHHPPTDTAQTNLYIRTDTTTSVTTEDLNRIFKPMIGPRPLVNGLQGRINY
YWSVLKPGQTLRVRSNGNLIAPWYGHVLSGGSHGRILKTDLNSGNCVVQCQTEKGGLNST
LPFHNISKYAFGNCPKYVRVKSLKLAVGLRNVPARSSRGLFGAIAGFIEGGWPGLVAGWY
GFQHSNDQGVGMAADRDSTQKAIDKITSKVNNIVDKMNKQYEIIDHEFSEVETRLNMINN
KIDDQIQDVWAYNAELLVLLENQKTLDEHDANVNNLYNKVKRALGSNAMEDGKGCFELYH
KCDDQCMETIRNGTYNRRKYKEESRLERQKIEGVKLESEGTYKILTIYSTVASSLVLAMG
FAAFLFWAMSNGFCRCNIC
>gi|257043870|gb|ACV33269.1| hemagglutinin [Influenza A virus (A/chicken/Iran/698/1998(H9N2))]
METVSLMTILLVVTASNADKICIGHQSTNSTETVDTLTETNVPVTHAKELLHTEHNGLLC
ATNLGHPLILDTCTIEGLIYGNPSCDLLLGGREWSYIVERSSAVNGMCYPGNVENLEELR
TLFSSASSYQRIQIFPDTIWNVTYTGTSKACSGSFYRNMRWLTQKSGSYPVQDAQYTNNR
GKSILFVWGIHHPPTDTAQTNLYIRTDTTTSVTTEDLNRIFKPMVGPRPLVNGLQGRINY
YWSVLKPGQTLRVRSNGNLIAPWYGHVLSGGSHGRILKTDLNSGNCVVQCQTEKGGLNST
LPFHNISKYAFGNCPKYVRVKSLKLAVGLRNVPARSSRGLFGAIAGFIEGGWPGLVAGWY
GFQHSNDQGVGMAADRDSTQKAIDKITSKVNNIVDKMNKQYEIIDHEFSEVETRLNMINN
KIDDQIQDVWAYNAELLVLLENQKTLDEHDANVNNLYNKVKRALGSNAMEDGKGCFELYH
KCDDQCMETIRNGTYNRRKYKEESRLERQKIEGVKLESEGTYKILTIYSTVASSLVLAMG
FAALLFWAMSNGSCRCNICI
>gi|33317947|gb|AAQ04847.1|AF508558_1 hemagglutinin [Influenza A virus (A/Chicken/Iran/11T/99(H9N2))]
ATNADKICIGHQSTNSTETVDTLTETNVPVTHAKELLHTEHNGMLCATNLGHPLILDTCT
IEGLIYGNPSCDLLLGGREWSYIVERSSAVNGTCYPGNVENLEELRTLFSSASSYQRIQI
FPDTIWNVTYTGTSKACSGSFYRSMRWLTQKSGSYPVQDAQYTNNRGKSILFVWGIHHPP
TDTAQTNLYIRTDTTTSVTTEDLNRIFKPMVGPRPLVNGQQGRINYYWSVLKPGQTLRVR
SNGNLIAPWYGHVLSGGSHGRILKTDLNSGNCVVQCQTEKGGLNSTLPFHNISKYAFGNC
PKYVRVKSLKLAVGLRNVPARSSRGLFGAIAGFIEGGWPGLVAGWYGFQHSNDQGVGMAA
DRDSTQKAIDKITSKVNNIVDKMNKQYEIIDHEFSEVETRLNMINNKIDDQIQDVWAYNA
ELLVLLENQKTLDEHDANVNNLYNKVKRALGSNAMEDGKGCFELYHKCDDQCMETIRNGT
YNRRKYKEESRLERQKIEGVKLESEGTYKILTIYSTVASSLVLAMGFAAFLFWAM
>gi|169212596|gb|ACA50032.1| hemagglutinin [Influenza A virus (A/chicken/Iran/TH80/2000(H9N2))]
METVSLMTILLVVTAGNADKICIGHQSTNSTETVDTLTETNVPVTHAKELLHTEHNGMLC
ATNLGHPLILDTCTIEGLIYGNPSCDLLLGGREWSYIVERSSAVNGTCYPGNVENLEELR
TLFSSASSYQRIQIFPDTIWNVTYTGTSKACSDSFYRSMRWLTQKSGSYPVQDAQYTNNR
GKSILFVWGIHHPPTETAQTNLYIRTDTTTSVTTEDLNRIFKPMIGPRPLVNGLQGRINY
YWSVLKPGQTLRVRSNGNLIAPWYGHVLSGGSHGRILKTDLKSGNCVVQCQTEKGGLNST
LPFHNISKYAFGNCPKYVRVKSLKLAVGLRNVPARSSRGLFGAIAGFIEGGWPGLVAGWY
GFQHSNDQGVGMAADRDSTQKAIDKITTKVNNIVDKMNKQYEIIDHEFSEVETRLNMINN
KIDDQIQDVWAYNAELLVLLENQKTLDEHDANVNNLYNKVKRALGSNAMEDGKGCFELYH
KCDDQCMEAIRNGTYNKRKYKEESRLERQKIEGVKLESEGTYKILTIYSTVASSLVLAMG
FAAFLFWAMSNGTCRCNICI
>gi|169212594|gb|ACA50031.1| hemagglutinin [Influenza A virus (A/chicken/Iran/TH79/2000(H9N2))]
METVSLMTILLVVTASNADKICIGHQSTNSTETVDTLTETNVPVTHAKELLHTEHNGMLC
ATNLGHPLILDTCTIEGLIYGNPSCDLLLGGREWSYIVERSSAVNGTCYPGNVENLEELR
TLFSSASSYQRIQIFPDTIWNVTYTGTSKACSDSFYRSMRWLTQKSGSYPVQDAQYTNNR
GKSILFVWGIHHPPTETEQTNLYIRTDTTTSVTTEDLNRIFKPMVGPRPLVNGQQGRINY
YWSVLKPGQTLRVRSNGNLIAPWYGHVLSGGSHGRILKTDLNSGNCVVQCQTEKGGLNST
LPFHNISKYAFGNCPKYVRVKSLKLAVGLRNVPARSSRGLFGAIAGFIEGGWPGLVAGWY
GFQHSNDQGVGMAADRDSTQKAIDKITTKVNNIVDKMNKQYEIIDHEFSEVETRLNMINN
KIDDQIQDVWAYNAELLVLLENQKTLDEHGANVNNLYNKVKRALGSNAMEDGKGCFELYH
KCDDQCMETIRDGTYNRRKYKEESRLERQKIEGVKLESEGTYKILTIYSTVASSLVLAMG
FAAFLFWAMSNGSCRCNICI
>gi|169212592|gb|ACA50030.1| hemagglutinin [Influenza A virus (A/chicken/Iran/TH78/1999(H9N2))]
METVSLMTMLLVVTASNADKICIGHQSTNSTETVDTLTETNVPVTHAKELLHTEHNGMLC
ATNQGHPLILDTCTIEGLIYGNPSCDLLLGGREWSYIVERSSAVNGTCYPGNVENLQELR
TLFSSASSYQRIQIFPDTIWNVTYTGTSKACSDSFYRSMRWLTHKSRSYPVQDAQYTNNR
GKSILFVWGIHHPPTETAQTNLYIRTDTTTSVTTEDLNRIFKPMVGPRPLVNGLQGRINY
YWSVLKPGQTLRVRSNGNLIAPWYGHVLSGGSHGRILKTDLNSGNCVVQCQTEKGGLNST
LPFHNISKYAFGNCPKYVRVKSLKLAVGLRNVPARSSRGLFGAIAGFIEGGWPGLVAGWY
GFQHSNDQGVGMAADRDSTQKAIDKITTKVNNIVDKMNKQYEIIDHEFSEVETRLNMINN
KIDDQIQDVWAYNAELLVLLENQKTLDEHDANVNNLYNKVKRALGSNAMEDGKGCFELYH
KCDDQCMETIRNGTYNRRKYKEESRLERQKIEGVKLESEGTYKILTIYSTVASSLVLAMG
FAAFLFWAMSNGSCRCNICI
>gi|169212590|gb|ACA50029.1| hemagglutinin [Influenza A virus (A/chicken/Iran/TH81/2002(H9N2))]
METVSLMTILLVVTASNADKICIGHQSTNSTETVDTLTETNIPVTHAKELLHTEHNGMLC
ATNLGHPLILDTCTIEGLIYGNPSCDLLLGGREWSYIVERSSAVNGTCYPGNIENIEELR
TLFSSASSYQRIQIFPDTIWNVTYTGTSKACSDSFYRSMRWLTQKSGSYPVQDAQYTNNR
GKSILFVWGIHHPPTDTAQTNLYTRTDTTTSVTTEDLNRVYKPMIGPRSLVNGQQGRINY
YWSVLKPGQTLRVRSNGNLIAPWYGHVLSGGSHGRILKTDLKSGNCVVQCQTEKGGLNST
LPFHNISKYAFGNCPKYVRVKSLKLAVGLRNVPARSSRGLFGAIAGFIEGGWPGLVAGWY
GFQHSNDQGVGIAADRDSTQKAIDKITSKVNNIVDKMNKQYEITDHEFSEVETRLNMINN
KIDDQIQDVWAYNAELLVLLENQKTLDEHDANVNNLYNKVKRALGSNAVEDGKGCFELYH
KCDDQCMETIRNGTYDRRKYKEESRLERQKIDGVKLESEGTYKILTIYSTVASSLVLATG
FAAFLFWAMSNGSCRCNICI
>gi|169212588|gb|ACA50028.1| hemagglutinin [Influenza A virus (A/chicken/Iran/TH186/2007(H9N2))]
MKTISLITILLIVTTSNADKICIGHQSTNSTETVDTLAETNVPVTHAKELLHTEHNGMLC
ATNLGNPLILDTCTIEGLIYGNPSCDLLLGGREWSYIVERPSAVNGTCYPGNVENLEELR
TLFSSSSSYQRIQIFPDTIWNVTYTGTSKSCSDSFYRNMRWLTQKNGLYPVQDAQYTNNR
GKDILFVWGIHHPPTDTAQTNLYTRTDTTTSVTTENLDRTFKPLIGPRPLVNGLIGRINY
YWSVLKPGQTLRVRSNENLIAPWYGHVLSGESHGRILKTDLNNGNCVVQCQTEKGGLNST
LPFHNISKYAFGTCPKYIGVKSLKLAIGLRNVPARSSRGLFGAIAGFIEGGWPGLVAGWY
GFQHSNDQGVGMAADRESTQKAIDKITSKVNNIVDKMNKQYEIIDHEFSEVETRLNMINN
KVDDQIQDVWAYNAELLVLLENQKTLDEHDANANNLYNKVKRALGSNAIEDGKGCFELYH
KCDDQCMETIRNGTYNRRKYREEARLERQKIEGVKLESEGIYKILSIYSTVASSLVLAMG
FAAFLFWAMSNGSCRCNICI
>gi|169212586|gb|ACA50027.1| hemagglutinin [Influenza A virus (A/chicken/Iran/TH386/2007(H9N2))]
MKTISLITILLVVTTSNADKICIGHQSTNSTETVDTLAETNIPVTHAKELLHTEHNGMLC
ATNLGHPLILDTCTIEGLIYGNPSCDLLLGGREWSYIVERPSAVNGTCYPGNVENLEELR
TLFSSSSSYQRIQIFPDTIWNVTYTGTSKSCSDTFYRNMRWLTQKNGLYPVQDAQYTNNR
GKDILFVWGIHHPPTDTTQTNLYTRTDTITSVTTENLDRTFKPLIGPRPLVNGLIGRINY
YWSVLKPGQTLRVRSNGNLIAPWYGHVLSGESHGRILKTDLNNGNCVVQCQTEKGGLNST
LPFHNISKYAFGTCPKYIGVKSLKLAIGLRNVPARSNRGLFGAIAGFIEGGWPGLVAGWY
GFQHSNDQGVGMAADRDSTQKAIDKITSKVNNIVDKMNKQYEIIDHEFNEVETRLNMINN
KIDDQIQDVWAYNAELLVLLENQKTLDEHDANVNNLYNKVKRALGSNAMEDGKGCFELYH
KCDDQCMETIRNGTYNRRKYREEARLERQKIEGVKLESEGTYKILTIYSTVASSLVLAMG
FAAFLFWAMSNGSCRCNICI
>gi|169212584|gb|ACA50026.1| hemagglutinin [Influenza A virus (A/chicken/Iran/TH286/2007(H9N2))]
MKTISLITILLIVTTSNADKICIGHQSTNSTETVDTLAETNVPVTHAKELLHTEHNGMLC
ATNLGNPLILDTCTIEGLIYGNPSCDLLLGGREWSYIVERPSAVNGTCYPGNVENLEELR
TLFSSSSSYQRIQIFPDTIWNVTYTGTSKSCSDSFYRNMRWLTQKNGLYPVQDAQYTNNR
GKDILFVWGIHHPPTDTSQTNLYTRTDTTTSVTTENLDRTFKPLIGPRPLVNGLIGRINY
YWSVLKPGQTLRVRSNGNLIAPWYGHVLSGESHGRILKTDLNNGNCVVQCQTEKGGLSST
LPFHNISKYAFGTCPKYIGVKSLKLAIGLRNVPARSSRGLFGAIAGFIEGGWPGLVAGWY
GFQHSNDQGVGMAADRESTQKAIDKITSKVNNIVDKMNKQYEIIDHEFSEVETRLNMINN
KVDDQIQDVWAYNAELLVLLENRKTLDEHDANVNNLYNKVKRALGSNAIEDGKGCFELYH
KCDDQCMETIRNGTYNRRKYREEARLERQKIEGVKLESEGIYKILSIYSTVASSLVLAMG
FAAFLFWAMSNGSCRCNICI
>gi|169212582|gb|ACA50025.1| hemagglutinin [Influenza A virus (A/chicken/Iran/TH85/2007(H9N2))]
MKTISLITVLLVVTTSNADKICIGHQSTNSTETVDTLTETNVPVTHAKELLHTEHNGMLC
ATNLGHPLILDTCTIEGLIYGNPSCDLLLGGREWSYIVERPSAVNGTCYPGNVENLEELR
TLFSSSNSYQRIQLFPDTIWNVTYTGTSKSCSDSFYRNMRWLTQKNGLYPVQDAQYTNNR
GKDILFVWGIHHPPTDTAQTNLYTRTDTTTSVTTENLDRTFKPLIGPRPLVNGQIGRINY
YWSVLKPGQTLRVRSNGNLIAPWYGHVLSGESHGRILKTDLNNGNCVVQCQTEKGGLNST
LPFHNISKYAFGTCPKYIGVKSLKLAIGLRNVPTRSSRGLFGAIAGFIEGGWPGLVAGWY
GFQHSNDQGVGMAADRDSTQKAMDKITSKVNNIVDKMNKQYEIIDHEFSEVETRLNMINN
KIDDQIQDVWAYNAELLVLLENQKTLDEHDANVNNLYNKVKRALGSNAMEDGKGCFELYH
KCDDQCMETIRNGTYNRRKYREEARLERQKIEGVKLESEGTYKILTIYSTVASSLVLAMG
FAAFLFWAMSNGSCRCNICI
>gi|169212580|gb|ACA50024.1| hemagglutinin [Influenza A virus (A/chicken/Iran/TH77/1998(H9N2))]
METVSLITILLVVTASNADKICVGYQSTNSTETVDTLTETNVPVTHAKELLHTEHNGMLC
ATNLGHPLILDTCTIEGLIYGNPSCDLLLGGREWSYIVERSSAVNGTCYPGNVENLEELR
TLFSSASSYQRIQIFPDTIWNVTYTGTSKACSGSFYRSMRWLTQKSGSYPVQDAQYTNNR
GKSILFVWGIHHPPTDTEQTNLYIRTDTTTSVTTEDLNRIFKPMIGPRPLVNGLQGRINY
YWSVLKPGQTLRVRSNGNLIAPWYGHVLSGGSHGRILKTDLNSGNCVVQCQTEKGGLNST
LPFHNISKYAFGNCPKYVRVKSLKLAVGMRNVPARSSRGLFGAIAGFIEGGWPGLVAGWY
GFQHSNDQGVGMAADRDSTQKAIDKITSKVNNIVDKMNKQYEIIDHEFSEVETRLNMINN
KIDDQIQDVWAYNAELLVLLENQKTLDEHDANVNNLYNKVKRALGSNAMEDGKGCFELYH
KCDDQCMETIRNGTYNRRKYKEESKLERQKIEGVKLESEGTYKILTIYSTVASSLVLAMG
FAAFLFWAMSNGSCRCNICI
>gi|264664456|gb|ACY25803.2| hemagglutinin [Influenza A virus (A/chicken/Iran/THLBM868/2007(H9N2))]
MKTISLITILLVVTTSNADKICIGHQSTNSTETVDTLAETNIPVTHAKELLHTEHNGMLC
ATNLGHPLILDTCTIEGLIYGNPSCDLLLGGREWSYIVERPSAVNGTCYPGNVENLEELR
TLFSSSSSYQRIQIFPDTIWNVTYTGTSKSCSDTFYRNMRWLTQKNGLYPVQDAQYTNNR
GKDILFVWGIHHPPTDTAQTSLYTRTDTITSVTTENLDRTFKPLIGPRPLVNGLIGRINY
YWSVLKPGQTLRVRSNGNLIAPWYGHNLSGESHGRILKTDLNKGSGVVQCQTEKGALKRK
FPSHNIRKYAFGTRPKYIGSKSHKLAIGLRNVPARSNKRLFGAIAGFIEGGWPGLVAGWY
GFQHSNDQGVGMAADRDSTQKAIDKITSKVNNIVDKMNKQYEIIDHEFNEVETRLNMINN
KIDDQIQDVWAYNAELLVLLENQKTLDEHDANVNNLYNKVKRALGSNAMEDGKGCFELYH
KCDDQCMETIRNGTYNRRKYREEARLERQKIEGVKLESEGTYKILTIYSTVASSLELQRG
FAAFLFWVMSNGSCRCNICI
>gi|264664454|gb|ACY25800.2| hemagglutinin [Influenza A virus (A/chicken/Iran/THLBM865/2007(H9N2))]
MKTIPLLTILLVVTTSNADKICAVHHSTNSPETVDTLAETNVPVTHAKDMLHTEHNGMLC
ATNLGHPLILDTCTIEGLIYGNPSCDLLLGGGEWSYFVERPSAVKGTNYPGNIEKLEGLR
KIFSSFSSYQRIQIFPDTIWNVTYTGTSKSCSDSFYPNMRWLTQKNGLYPVQDAQSTNNR
GKDNLLVCGIHRPPTDTVQTNLYTRTDTTTSVTTENLDRTFKPLIGPRPLVNGLIGRINY
YWSVLKPGQTLRVRSNGNLIAPWYGHVLSGESHGRILKTDLNNGNCVVQCQTEKGGLNST
LPFHNISKYAFGTCPKYIGVKSLKLAIGLRNVPARSSRGLFGAIAGFIEGGWPGLVAGWY
GFQHSNDQGVGMAADRDSTQKAIDKITSKVNNIVDKMNKQYEIIDHEFNEVETRLNMINN
KIDDQIQDVWAYNAELLVLLENQKTLDEHDANVNNLYNKVKRALGSNAMEDGKGCFELYH
KCDDQCMETIRNGTYNRRKYREEARLERQKIEGVKLESEGTYKILTIYSTVASSLVLAMG
FAAFLVWGMSNGSCRCPICI
>gi|264664452|gb|ACY25799.2| hemagglutinin [Influenza A virus (A/chicken/Iran/THLBM864/2007(H9N2))]
MKTISLITILLVVTASNADKICIGHQSTNSTETVDTLTETNVPVTHAKELLHTEHNGMLC
ATNLGHPLILDTCTIEGLIYGNPSCDLLLGGREWSYIVERPSAVNGTCYPGNVENLEELR
TLFSSASSYQRIQIFPDTIWNVTYTGTSKACSDSFYRSMRWLTQKSGSYPVQDAQYTNNR
GKNILFVWGIHHPPTETAQTNLYIRTDTTTSVTTEDLNRIFKPMVGPRPLVNGLIGRINY
YWSVLKPGQTLRVRSNGNLIAPWYGHVLSGESHGRILKTDLNNGNCVVQCQTEKGGLNST
LPFHNISKYAFGTCPKYIGVKSLKLAIGLRNVPARSSRGLFGAIAGFIEGGWPGLVAGWY
GFQHSNDQGIGIAADRDSTQKAIDKITTKVNNIVDKMNKQYEIIDHEFSEVETRLNMINN
KIDDQIQDVWAYNAELLVLLENQKTLDEHDANVNNLYNKVKRALGSNAMEDGKGCFELYH
KCDDQCMETIRNGTYNRRKYKEESKLERQKIEGVKLESEGIYKILTIYTTVASSLVLAMG
FAAFLFWAMSNGSCRCNICI
>gi|264664450|gb|ACY25797.2| hemagglutinin [Influenza A virus (A/chicken/Iran/THLBM862/2007(H9N2))]
METVSEITILLVVTASNADKICIGPQATNSTETVDTLTETNVPVTHAKELLHTEHNGMLC
ATNLGHPVILDTCTIEGLFYGNPSSDLLLGGSEWSYIVERPSAVNGTCYPGNVGNLEELR
TLLSFFCSYQRIQIFPDTIWNVTYTGTSKACSDSFYRSMRWLTHKNRSYPVQDAQYTNIR
GKDILFVWGIHHPPADTAQTNLYTRTDTTTSVTTENLDRTIKPLIGPRPLVNGLIGRINY
YLSVLKPGQTLRVRSNGNLIAPWYGHVLSGESHGRILKTDLNNGNCVVQCQTEKGGLNST
LPFHNISKYAFGTCPKYIGVKSLKLAIGLRNVPARSSRGLFGAIAGFIEGGWPGLVAGWY
GFQHSNDQGVGMAADRDSTQKAIDKITSKVNNIVDKMNKQYEIIDHEFNEVETRLNMINN
KIDDQIQDVWAYNAELLVLLENQKTLDEHDANVNNLYNKVKRALGSNAMEDGKGCFELYH
KCDDQCMETIRNGTYNRRKYGEEARLERQKREGVKLESQGTYKILTIYSTVPSSLVLAVG
FAAFLFWVQSNGSCRCNICI
>gi|262093005|gb|ACY25802.1| hemagglutinin [Influenza A virus (A/chicken/Iran/THLBM867/2007(H9N2))]
MKSISLITILLVVTTSNADKICIGHQSTNSTETVDTLAETNIPVTHAKELLHTEHNGMLC
ATNLGHPLILDTCTIEGLIYGNPSCDLLLGGREWSYIVERPSAVNGTCYPGNVENLEELR
TLFSSSSSYQRIQIFPDTIWNVTYTGTSKSCSDTFYRNMRWLTQKNGLYPVQDAQYTNNR
GKDILFVWGIHHPPTDTAQTNLYTRTDTITSVTTENLDRTFKPLIGPRPLVNGLIGRINY
YWSVLKPGQTLRVRSNGNLIAPWYGHNLSGESHGRILKTDLNKGSWVVQCQTEKGALNST
LPFHNISKYAFGTCPKYIGGKNLKLAIGLRNVPARSNRRLFGAIAGFIEGGWPGLVAGWY
GFQHSNDQGVGMAADRDSTQKAIDKITSKVNNIVDKMNKQYEIIDHEFNEVETRLNMINN
KIDDQIQDVWAYNAELLVLLENQKTLDEHDANVNNLYNKVKRALGSNAMEDGKGGFELYH
KCDDQCMETIRNGTYNRRKYREEARLERQKIEGVKLESEGTYKILTIYSTVASSLVLQTG
FAAFLFCLMSNGTCRCNICI
>gi|262093003|gb|ACY25801.1| hemagglutinin [Influenza A virus (A/chicken/Iran/THLBM866/2007(H9N2))]
MKTIPLITILLVVTTSNADKICIGHQSTNSTETVDTLAETNVPVTHAQRMLHTEHNGMLG
AKNLGHPLILDTCTIEGLIYGNPSCDLLLGGREWSYIVERPSAVNGTCYPGNVENLEELR
TLFSSSSSYQRIQIFPDTIWNVTYTGTSKSCSDSFYRNMRWLTQKNGLYPVQDAQYTNNR
GKDILFVWGIHHPPTDPILTNLYTRTDTTTSVTTENLDRTFKPLIGPRPLVNGLIGRINY
YWSVLKPGQTLRVRSNGNLIAPWYGHVLSGESHGRILKTDLNNGNCVVQCQTEKGGLNST
LPFHNISKYAFGTCPKYIGVKSLKLAIGLRNVPARSSRGLFGAIAGFIEGGWPGLVAGWY
GFQHSNDQGVGMAADRDSTQKAIDKITSKVNNIVDKMNKQYEIIDHEFNEVETRLNMINN
KIDDQIQDVWAYNAELLVLLENQKTLDEHDANVNNLYNKVKRALGSNAMEDGKGCFELYH
KCDDQCMETIRNGTYNRRKYREEARLERQKIEGVKLESEGTYKILTIYSTVASSLVLAMG
FAAFLFWVMSNASCTCNVCI
>gi|262092997|gb|ACY25798.1| hemagglutinin [Influenza A virus (A/chicken/Iran/THLBM863/2007(H9N2))]
MKTIPLITILLVVTTSNADKICIGHQSTNSTETVDTLAETNVPVTHAKELLHTEHNGMLC
ATNLGHPLILDTCTIEGLIYGNPSCDLLLGGREWSYIVERPSAVNGTCYPGNVENLEELR
TLFSSSSSYQRIQIFPDTIWNVTYTGTSKSCSDSFYRNMRWLTQKNGLYPVQDAQYTNNR
GKDILFVWGIHHPPTDTAQTNLYTRTDTTTSVTTENLDRTFKPLIGPRPLVNGLIGRINY
YWSVLKPGQTLRVRSNGNLIAPWYGHVLSGESHGRILKTDLNNGNCVVQCQTEKGGLNST
LPFHNISKYAFGTCPKYIGVKSLKLAIGLRNVPARSSRGLFGAIAGFIEGGWPGLVAGWY
GFQHSNDQGVGMAADRDSTQKAIDKITSKVNNIVDKMNKQYEIIDHEFSEVETRLNMINN
KIDDQIQDVWAYNAELLVLLENQKTLDEHDANVNNLYNKVKRALGSNAMEDGKGCFELYH
KCDDQCMETIRNGTYNRRKYREEARLERQKIEGVKLESEGTYKILTIYSTVASSLVLAMG
FAAILFWVHVHPSCTCSICI
>gi|262092993|gb|ACY25796.1| hemagglutinin [Influenza A virus (A/chicken/Iran/THLBM861/2007(H9N2))]
MKTISLITILLVVTTSNADKICIGHQSTNSTETVDTLAETNIPVTHAKELLHTEHNGMLC
ATNLGHPLILDTCTIEGLIYGNPSCDLLLGGREWSYIVERPSAVNGTCYPGNVENLEELR
TLFSSSSSYQRIQIFPDTIWNVTYTGTSKSCSDTFYRNMRWLTQKNGLYPVQDAQYTNNR
GKDILFVWGIHHPPTDTAQTSLYTRTDTITSVTTENLDRTFKPLIGPRPLVNGLIGRINY
YWSVLKPGQTLRVRSNGNLIAPWYGHVLSGESHGRILKTDLNNGSCVVQCQTEKGGLNST
LPFHNISKYAFGTCPKYIGVKSLKLAIGLRNVPARSSRGLFGAIAGFIEGGWPGLVAGWY
GFQHSNDQGVGMAADRDSTQKAIDKITSKVNNIVDKMNKQYEIIDHEFNEVETRLNMINN
KIDDQIQDVWAYNAELLVLLENQKTLDEHDANVNNLYNKVKRALGSNAMEDGKGCFELYH
KCDDQCMETIRNGTYNRRKYREEARLERQKIEGVKLESEGTYKILTIYSTVASSLYLQWG
FAAFLFWVMSNGSCRCNICI
>gi|169639580|gb|ACA60875.1| hemagglutinin [Influenza A virus (A/chicken/Iran/TH486-masoumi/2007(H9N2))]
MKTISLITILLVVTTSNADKICIGHQSTNSTETVDTLTETNVPVTHAKELLHTEHNGMLC
ATNLGHPLILDTCTIEGLIYGNPSCDLLLGGREWSYIVERPSAVNGTCYPGNVENLEELR
TLFSSSNSYQRIQLFPDTIWNVTYTGTSKSCSDSFYRNMRWLTQKNGLYPVQDAQYTNNR
GKDILFVWGIHHPPTDTAQTNLYTRTDTTTSVTTENLDRTFKPLIGPRPLVNGQIGRINY
YWSVLKPGQTLRVRSNGNLIAPWYGHVLSGESHGRILKTDLNNGNCVVQCQTEKGGLNST
LPFHNISKYAFGTCPKYIGVKSLKLAIGLRNVPARSNRGLFGAIAGFIEGGWPGLVAGWY
GFQHSNDQGVGMAADRDSTQKAIDKITSKVNNIVDKMNKQYEIIDHEFNEVETRLNMINN
KIDDQIQDVWAYNAELLVLLENQKTLDEHDANVNNLYNKVKRALGSNAMEDGKGCFELYH
KCDDQCMETIRNGTYNRRKYREEARLERQKIEGVKLESEGTYKILTIYSTVASSLVLAMG
FAAFLFWAMSNGSCRCNICI
>gi|34223899|gb|AAQ63119.1| hemagglutinin [Influenza A virus (A/chicken/Iran796/00(H9N2))]
PPTETAQTNLYIRTDTTTSVTTEDLNRIFKPMIGPRPLVNGQQGRINYYWSVLKPGQTLR
VRSNGNLIAPWYGHVLSGGSHGRILKTDLKSGNCVVQCQTEKGGLNSTLPFHNISKYAFG
NCPKYVRVKSLKLAVGLRNVPARSSRGLF
>gi|34223897|gb|AAQ63118.1| hemagglutinin [Influenza A virus (A/chicken/Iran577/01(H9N2))]
PPTETAQTNLYIRTDTTTSVTTEDLNRIFKPMIGPRPLVNGQQGRINYYWSVLKPGQTLR
VRSNGNLIAPWYGHVLSGGSHGRILKTDLKSGNCVVQCQTEKGGLNSTLPFHNISKYAFG
NCPKYVRVKSLKLAVGLRNVPARSSRGLF
>gi|34223895|gb|AAQ63117.1| hemagglutinin [Influenza A virus (A/chicken/Iran8/01(H9N2))]
PPTETAQTNLYIRTDTTTSVTTEDLNRIFKPMIGPRPLVNGQQGRINYYWSVLKPGQTLR
VRSNGNLIAPWYGLVLSGGSHGRILKTDLKSGNCVVQCQTEKGGLNSTLPFHNISKYAFG
NCPKYVRVKSLKLAVGLRNVPARSSRGLF
>gi|34223891|gb|AAQ63115.1| hemagglutinin [Influenza A virus (A/chicken/Iran694/99(H9N2))]
PPTETAQTNLYIRTDTTTSVTTEDLNRIFKPMVGPRPLVNGLQGRINYYWSVLKPGQTLR
VRSNGNLIAPWYGHVLSGGSHGRILKTDLNSGNCVVQCQTEKGGLNSTLPFHNISKYAFG
NCPKYVRVKSLKLAVGLRNVPARSSRGLF
>gi|34223889|gb|AAQ63114.1| hemagglutinin [Influenza A virus (A/chicken/Iran685/00(H9N2))]
PPTETAQTNLYIRTDTTTSVTTEDLNRIFKPMVGPRPLVNGQQGRINYYWSVLKPGQTLR
VRSNGNLIAPWYGHVLSGGSHGRILKTDLNSGNCVVQCQTEKGGLNSTLPFHNISKYAFG
NCPKYVRVKSLKLAVGLRNVPARSSRGLF
>gi|34223887|gb|AAQ63113.1| hemagglutinin [Influenza A virus (A/chicken/Iran675/00(H9N2))]
PPTETAQTNLYTRTDTTTSVTTEDLNRVYKPMIGPRPLVNGLQGRINYYWSVLKPGQTLR
VRSNGNLIAPWYGHVLSGGSHGRILKTDLKSGNCVVQCQTEKGGLNSTLPFHNISKYAFG
NCPKYVRVKSLKLAVGLRNVPARSSRGLF
>gi|34223885|gb|AAQ63112.1| hemagglutinin [Influenza A virus (A/chicken/Iran610/98(H9N2))]
PPTETAQTNLYTRTDTTTSVTTEDLNRVYKPMIGPRPLVNGQQGRINYYWSVLKPGQTLR
VRSNGNLIAPWYGHVLSGGSHGRILKTDLKGGNCVVQCQTEKGGLNSTLPFHNISKYAFG
NCPKYVRVKSLKLAVGLRNVPARSSRGLF
>gi|34223881|gb|AAQ63110.1| hemagglutinin [Influenza A virus (A/chicken/Iran414/98(H9N2))]
PPTETAQTNLYIRTDTTTSVTTEDLNRIFKPMIGPRPLVNGLQGRINYYWSVLKPGQTLR
VRSNGNLIAPWYGHVLSGGSHGRILKTDLKSGNCVVQCQTEKGGLNSTLPFHNISKYAFG
NCPKYVRVKGLKLAVGLRNVPARSSRGLF
>gi|34223879|gb|AAQ63109.1| hemagglutinin [Influenza A virus (A/chicken/Iran353/98(H9N2))]
PPTETAQTSLYIRTDTTTSVTTEDLNRIFKPMIGPRPLVNGLQGRINYYWSVLKPGQTLR
VRSNGNLIAPWYGHVLSGGSHGRILKTDLNSGNCVVQCQTEKGGLNSTLPFHNISKYAFG
NCPKYVRVKSLKLAIGLRNVPARSSRGLF
>gi|34223875|gb|AAQ63107.1| hemagglutinin [Influenza A virus (A/chicken/Iran26/00(H9N2))]
PPTETAQTNLYIRTDTTTSVTTEDLNRIFKPMIGPRPLVNGQQGRINYYWSVLKPGQTLR
VRSNGNLIAPWYGHVLSGGSHGRILKTDLNSGNCVVQCQTEKGGLNSTLPFHNISKYAFG
NCPKYVRVKSLKLAVGLRNVPARSSRGLF
>gi|34223871|gb|AAQ63105.1| hemagglutinin [Influenza A virus (A/chicken/Iran222/00(H9N2))]
PPTETAQTNLYIRTDTITSVTTEDLNRIFKPMVGPRPLVNGQQGRINYYWSVLKPGQTLR
VRSNGNLIAPWYGHVLSGGSHGRILKTDLNIGNCVVQCQTEKGGLNSTLPFHNISKYAFG
NCPKYVRVKSLKLAVGLRNVPARSSRGLF
>gi|34223869|gb|AAQ63104.1| hemagglutinin [Influenza A virus (A/chicken/Iran221/01(H9N2))]
PPTETAQTNLYIKTDTTTSVTTEDLNRIFKPMIGPRPLVNGQQGRINYYWSVLKPGQTLR
VRSDGNLIAPWYGHVLSGGSHGRILKTDLKSGNCVVQCQTEKGGLNSTLPFHNISKYAFG
NCPKYVRVKSLKLAVGLRNVPARSSRGLF
>gi|317416938|emb|CBI68715.1| hemagglutinin [Influenza A Virus (A/mallard/Iran/C370/2007(H9N2))]
MEIIALIAILLVTTTSNADKICIGYQSTNSTETVDTLIENNVPVTHTKELLHTEHNGMLC
ATNLGHPLILDTCTIEGLVYGNPSCDLLLGGKEWSYIVERSSATNGMCYPGNVENLEELR
SFFSSANSYQRIQIFPDTIWNVTYSGTSKACSNSFYRSMRWLTHKSNSYPVQDAQYTNNE
GKNILFMWGIHHPPTDTEQTNLYKRADTTTSVTTEDINRTFKPVIGPRPLVNGQQGRIDY
YWSVLKPGQTLRVRSNGNLIAPWYGHILSGESHGRILKTDLNSGNCVVQCQTEKGGLNTT
LPFHNVSKYAFGNCPKYVGVKSLKLAVGLRNVPAASDRGLFGAIAGFIEGGWPGLVAGWY
GFQHSNEQGVGMAADRESTQEAVNKITSKVNNIIDKMNKQYEIIDHEFSEIEARLNMINN
KIDDQIQDIWAYNAELLVLLENQKTLDEHDANVNNLYNKVKRALGSNAREDGNGCFELYH
KCDDQCMETIRNGTYDRQKYQEESKLERQKIEGVKLESEGTYKILTIYSTVASSLVLAMG
FAAFLFWAMSNGSCRCNICI
>gi|317416936|emb|CBI68714.1| hemagglutinin [Influenza A Virus (A/mallard/Iran/T370/2007(H9N2))]
MEIIALIAILLVTTTSNADKICIGYQSTNSTETVDTLIENNVPVTHTKELLHTEHNGMLC
ATNLGHPLILDTCTIEGLVYGNPSCDLLLGGKEWSYIVERSSATNGMCYPGNVENLEELR
SFFSSANSYQRIQIFPDTIWNVTYSGTSKACSNSFYRSMRWLTHKSNSYPVQDAQYTNNE
GKNILFMWGIHHPPTDTEQTNLYKRADTTTSVTTEDINRTFKPVIGPRPLVNGQQGRIDY
YWSVLKPGQTLRVRSNGNLIAPWYGHILSGESHGRILKTDLNSGNCVVQCQTEKGGLNTT
LPFHNVSKYAFGNCPKYVGVKSLKLAVGLRNVPAASDRGLFGAIAGFIEGGWPGLVAGWY
GFQHSNEQGVGMAADRESTQEAVNKITSKVNNIIDKMNKQYEIIDHEFSEIEARLNMINN
KIDDQIQDIWAYNAELLVLLENQKTLDEHDANVNNLYNKVKRALGSNAREDGNGCFELYH
KCDDQCMETIRNGTYDRQKYQEESKLERQKIEGVKLESEGTYKILTIYSTVASSLVLAMG
FAAFLFWAMSNGSCRCNICI
>gi|317416934|emb|CBI68713.1| hemagglutinin [Influenza A Virus (A/mallard/Iran/T366/2007(H9N2))]
MEIIALIAILLVTTTSNADKICIGYQSTNSTETVDTLIENNVPVTHTKELLHTEHNGMLC
ATNLGHPLILDTCTIEGLVYGNPSCDLLLGGKEWSYIVERSSATNGMCYPGNVENLEELR
SFFSSANSYQRIQIFPDTIWNVTYSGTSKACSNSFYRSMRWLTHKSNSYPVQDAQYTNNE
GKNILFMWGIHHPPTDTEQTNLYKRADTTTSVTTEDINRTFKPVIGPRPLVNGQQGRIDY
YWSVLKPGQTLRVRSNGNLIAPWYGHILSGESHGRILKTDLNSGNCVVQCQTEKGGWTTT
LPFHNVSKYAFGNCPKYVGVKSLKLAVGLRNVPAASDRGLFGAIAGFIEGGWPGLVAGWY
GFQHSNEQGVGMAADRESTQEAVNRITSKVNNIIDKMNKQYEIIDHEFSEIEARLNMINN
KIDDQIQDIWAYNAELLVLLENQKTLDEHDANVNNLYNKVKRALGSNAREDGNGCFELYH
KCDDQCMETIRNGTYDRQKYQEESKLERQKIEGVKLESEGTYKILTIYSTVASSLVLAMG
FAAFLFWAMSNGSCRCNICI
>gi|317416932|emb|CBI68712.1| hemagglutinin [Influenza A Virus (A/mallard/Iran/C364/2007(H9N2))]
MEIIALIAILLVTTTSNADKICIGYQSTNSTETVDTLIENNVPVTHTKELLHTEHNGMLC
ATNLGHPLILDTCTIEGLVYGNPSCDLLLGGKEWSYIVERSSATNGMCYPGNVENLEELR
SFFSSANSYQRIQIFPDTIWNVTYSGTSKACSNSFYRSMRWLTHKSNSYPVQDAQYTNNE
GKNILFMWGIHHPPTDTEQTNLYKRADTTTSVTTEDINRTFKPVIGPRPLVNGQQGRIDY
YWSVLKPGQTLRVRSNGNLIAPWYGHILSGESHGRILKTDLNSGNCVVQCQTEKGGLNTT
LPFHNVSKYAFGNCPKYVGVKSLKLAVGLRNVPAASDRGLFGAIAGFIEGGWPGLVAGWY
GFQHSNEQGVGMAADRESTQEAVNKITSKVNNIIDKMNKQYEIIDHEFSEIEARLNMINN
KIDDQIQDIWAYNAELLVLLENQKTLDEHDANVNNLYNKVKRALGSNAREDGNGCFELYH
KCDDQCMETIRNGTYDRQKYQEESKLERQKIEGVKLESEGTYKILTIYSTVASSLVLAMG
FAAFLFWAMSNGSCRCNICI
>gi|317416930|emb|CBI68711.1| hemagglutinin [Influenza A Virus (A/garganey/Iran/K8/2003(H9N2))]
METVSLMTILLVATASNADKICIGHQSTNSTETVDTLTETNVPVTHAKELLHTEHNGMLC
ATNLGHPLILDTCTIEGLIYGNPSCDLLLGGREWSYIVERSSAVNGTCYPGNVENLEELR
TLFSSASSYRRIQIFPDTIWNVTYTGTSKACSDSFYRSMRWLTQKSGSYPVQDAQYTNNM
GKSILFVWGIHHPPTETAQTNLYTRTDTTTSVTTEDLNRIFKPMVGPRPLVNGQQGRINY
YWSVLKPGQTLRVRSNGNLIAPWYGHILSGGSHGRILKTDLKSSNCVVQCQTEKGGLNST
LPFHNISKYAFGNCPKYVRVKSLKLAVGLRNVPARSSRGLFGAIAGFIEGGWPGLVAGWY
GFQHSNDQGVGIAADRDSTQKAIDRITTKVNNIVDKMNKQYEIIDHEFSEVETRLNMINN
KIDDQIQDIWAYNAELLVLLENQKTLDEHDANVNNLYNKVKRALGSNAMEDGKGCFELYH
KCDDQCMETIRNGTYNRRKYKEESRLERQKIEGVKLESEGTYKILTIYSTVASSLVLAMG
FAAFLFWAMSNGSCRCNICI
>gi|57335104|emb|CAH04118.1| hemagglutinin precursor [Influenza A virus (A/chicken/Iran/AG541/2000(H9N2))]
METVSLITILLVVTASNADKICIGYQSTNSTETVDTLTETNVPVTHAKELLHTEHNGMLC
ATNLGHPLILDTCTIEGLIYGNPSCDLLLGGREWSYIVERSSAVNGTCYPGKVENLEELR
TLFSSASSYQRIQIFPDTIWNVTYTGTSKACSGSFYRSMRWLTQKGGFYPVQDAQYTNNR
GKSILFVWGIHHPPTYAAQTNLYIRYDTTTSVTTEDLNRIFKPMVGPRPLVNGQQGRIDY
YWSVLKPGQTLRVRSNGNLIAPWYGHVLSGGSHGRILKTDLNSGNCVVQCQTEKGGLNST
LPFHNISKYAFGNCPKYVRVKSLKLAVGLKNVPARSSRGLFGAIAGFIEGGWPGLVAGWY
GFQHSNDQGVGMAADRDSTQKAIDKITSKVXNIVDKMNKQYEIIDHEFSEVETRLNMINN
KIDDQIQDVWAYNAELLVLLENQKTLDEHDANVK
>gi|375313989|gb|AFA51697.1| neuraminidase [Influenza A virus (A/chicken/Iran/725/1998(H9N2))]
MNPNQKIIALGSVSLTIATICLLMQIAILATTMTLHFKQNECTNPSNNQAVPCEPIIIER
NITEIVYLNNTTIEKENCPKVAEYKNWSKPQCQITGFAPFSKDNSIRLSAGGDIWVTREP
YVSCGLGKCYQFALGQGTTLNNKHSNGTTHDRSPHRTLLMNELGVPFHLGTKQVCIAWSS
SSCHDGKAWLHVCVTGDDRNATASIIYDGMLTDSIGSWSKSILRTQESECVCINGTCTVV
MTDGSASGRADTRILFIREGKIVHISPLSGSAQHVEECSCYPRYPEVRCVCRDNWKGSNR
PVLYINVADYSIDSSYLCSGLVGDTPRNDDSSSSSNCRDPNNERGGPGVKGWAFDNGNDV
WMGRTIKKDSRAGYETFRVVGGWTTANSKSQINRQVIVDSDNLSGYSGIFSVEGKSCINR
CFYVELIRGRPQETRVWWTSNSIIVFCGTSGTYGTGSWPDGANINFMSI
>gi|375313987|gb|AFA51696.1| neuraminidase [Influenza A virus (A/chicken/Iran/193/2009(H9N2))]
MNPTQKIIALGSASLTIATVCLLIQIAILATTMTLHFNQNEYTNSSKNHVVQCEPIIIER
NVTEIVHLNGTIIEKEICSKASEYKNWSKPQCQITGFVPFSKDNSIRLSAGGDIWVTREP
YVSCGISKCYQFALGQGTTLNNKHSNGTTHDRSPYRTLLMSELGVPFHLGTKQVCIAWSS
SSCHDGRAWLHVCITGDDRNATASIIYDGMITDSIGSWSNSILRTQESECVCINGTCTVV
MTDGSASGMADTRILFIREGRIVHISPLSGSAQHVEECSCYPRYPEVRCVCRDNWKGSNR
PVLYINVEDYNIDSSYVCSGLVGDTPRSDDSSSSSNCRDPNNERGGPGVKGWAFDNGNDV
WMGRTIKKDSRAGYETFRVIGGWTIANSKSQINRQVIVDSDNMSGYSGIFSVEGKTCINR
CFYVELIRGRPQETRVWWTSNSIIVFCGTSGTYGTGSWPDGADISFMPI
>gi|375313985|gb|AFA51695.1| neuraminidase [Influenza A virus (A/chicken/Iran/121/2009(H9N2))]
MNPNQKIIALGSASLTIATICLLIQIAILATTMTLHLKQNEYTNSSKNQVVPCEPIIIER
NITEIVHLNGTIIEKEICPKASEYKNWSKPQCQITGFVPFSKDNSIRLSAGGDIWVTREP
YVSCGLSKCYQFALGQGTTLNNKHSNGTTHDRSPYRTLLMSELGVPFHLGTKQVCIAWSS
SSCHDGKAWLHVCVTGDDRNATASIIYDGMLTDSIGSWSKNILRTQESECVCINGTCAVV
MTDGSASGRADTRILFIREGKIVHISPLSGSAQHVEECSCYPRYPEVRCVCRDNWKGSNR
PVIYINVADYSIDSSYVCSGLVGDTPRSDDSSSSSNCRDPNNERGGPGVKGWAFDNGNDV
WMGRTIKKDSRAGYETFKVVGGWNVANSKSQRNRQVIVDSDNWSGYSGIFSVEGKVCINR
CFYVELIRGRPQEARVWWTSNSIIVFCGTSGTYGTGSWPDGADINFMPI
>gi|375313983|gb|AFA51694.1| neuraminidase [Influenza A virus (A/chicken/Iran/106/2009(H9N2))]
MNPNQKIIALGSASLTIATVCLLIQIAILATTMTLHFNQKEYTNSSKNHVVQCEPIIIEK
NITEIVHLNGTIIGKESCSKAAEYKNWSKPQCQITGFVPFSKDNSIRLSAGGDIWVTREP
YVSCGLSKCYQFALGQGTTLNNKHSNGTTHDRSPYRTLLMSELGVPFHLGTKQVCIAWSS
SSCHDGRAWLHVCITGDDRNATASIIYDGMVTDSIGSWSNNILRTQESECVCINGTCTVV
MTDGSASGMADTRILFIREGRIVHTSPLSGSAQHVEECSCYPRYPEVRCVCRDNWKGSNR
PVLYINVEDYNIDSSYVCSGLVGDTPRSDDSSSSSNCRDPNNERGGPGVKGWAFDNGNDV
WMGRTIKKDSRAGYETFRVIGGWTMANSKSQINRQVIVDSDNRSGYSGIFSVEGKTCINR
CFYVELIRGRPQETRVWWTSNSIIVFCGTSGTYGTGSWPDGADISFMPI
>gi|375313981|gb|AFA51693.1| neuraminidase [Influenza A virus (A/chicken/Iran/95/2009(H9N2))]
MNPNQKIIALGSASLTIATVCLLIQIAILATTMTLHFNQKEYTNSSKNHVVQCEPIIIEK
NITEIVHLDGTIIGKESCSKAAEYKNWSKPQCQITGFVPFSKDNSIRLSAGGDIWVTREP
YVSCGLSKCYQFALGQGTTLNNKHSNGTTHDRSPYRTLLMSELGVPFHLGTKQVCIAWSS
SSCHDGRAWLHVCITGDDRNATASIIYDGMVTDSIGSWSNNILRTQESECVCINGTCTVV
MTDGSASGMADTRILFIREGRIVHISPLSGSAQHVEECSCYPRYPEVRCVCRDNWKGSNR
PVLYINVEDYNIDSSYVCSGLVGDTPRSDDSSSSSNCRDPNNERGGPGVKGWAFDNGNDV
WMGRTIKKDSRSGYETFRVIGGWTMANSKSQINRQVIVDSDNRSGYSGIFSVEGKTCINR
CFYVELIRGRPQETRVWWTSNSIIVFCGTSGTYGTGSWPDGADISFMPI
>gi|261863876|gb|ACY01419.1| neuraminidase [Influenza A virus (A/chicken/Iran/RZ53/2008(H9N2))]
MNPNQKIIALGSVSLTIAAICLLMQIAILATTMTLHLQQDGCTNPPNNQAVPHEPIIIER
NRTEIVYVNNTTIEKENCPKVAEYKNWSKPQCQITGFAPFSKDNSIRLSAGGDIWVTREP
YVSCGLGKCYQFALGQGTTLNNRHSNGTTHDRSPHRTLLMNELGVPFHLGTKQVCIAWSS
SSCHDGKAWLHVCITGDDRNATASIIYDGLLTDSIGTWSKNILRTQESECICINGTCTVV
MTDGSASGWADTRILFIREGKIVHISPLSGSAQHVEECSCYPRYPEVRCVCRDNWKGSNR
PVLYINVEDYSIDSSYLCSGLVGDTPRNEDSSSSSNCRDPNNERGGPGVKGWAFDSGNDV
WMGRTIRKDSREGYETFRVVGGWTTANSKSQINRQVIVDSDNLSGYSGMFSVEGKSCINR
CFYVELIRGRPQETRVWWTSNSIIVFCGTSGTYGTGSWPDGANINFMSI
>gi|261863874|gb|ACY01418.1| neuraminidase [Influenza A virus (A/chicken/Iran/RZ42/2008(H9N2))]
MNPNQKIIALGSVSLTIATMCLLIQIAILATTMTLHFKQNECTNPPKNQVVPCEPIVIER
NITEIVHLNGTIIEKESCPKAAEYKNWSKPQCQITGFVPFSKDNSIRLSAGGDIWVTREP
YVSCSLSKCYQFALGQGTTLNNKHSNGTTHDRSPYRTLLMSELGVPFHLGTKQVCIAWSS
ASCHDGRAWLHVCVTGDDKNATASIIYDGMLTDSIGSWSKNILRTQESECVCINGTCTVV
MTDGSASGRADTRILFIREGKIVHISPLSGSAQHVEECSCYPRYPEVRCVCRDNWKGSNR
PVLYINMADYSIDSSYVCSGLVGDTPRNDDSSSSSNCRDPNNERGGPGVKGWAFDNGNDV
WMGRTIRKDSRAGYETFRVVGGWTMASSKSQINRQVIVDSDNWSGYSGIFSVEGKICINR
CFYVELIRGRPQETRVWWTSNSIIVFCGTSGTYGTGSWPDGADINFMSI
>gi|261863872|gb|ACY01417.1| neuraminidase [Influenza A virus (A/chicken/Iran/RZ37/2008(H9N2))]
MNPNQKIIALGSVSLTIATMCLLIQIAILATTMTLHFKQNECTNPPKNQVVPCEPIVIER
NITEIVHLNGTIIEKESCPKAAEYKNWSKPQCQITGFVPFSKDNSIRLSAGGDIWVTREP
YVSCSLSKCYQFALGQGTTLNNKHSNGTTHDRSPYRTLLMSELGVPFHLGTKQVCIAWSS
ASCHDGRAWLHVCVTGDDKNATASIIYDGMLTDSIGSWSKNILRTQESECVCINGTCTVV
MTDGSASGRADTRILFIREGKIVHISPLSGSAQHVEECSCYPRYPEVRCVCRDNWKGSNR
PVLYINMADYSIDSSYLCSGLVGDTPRNDDSSSSSNCRDPNNERGGPGVKGWAFDNGNDV
WMGRTIRKDSRAGYETFRVVGGWTMASSKSQINRQVIVDSDNWSGYSGIFSVEGKICINR
CFYVELIRGRPQETRVWWTSNSIIVFCGTSGTYGTGSWPDGADINFMSI
>gi|261863870|gb|ACY01416.1| neuraminidase [Influenza A virus (A/chicken/Iran/RZ36/2008(H9N2))]
MNPNQKIIALGSVSLTIATMCLLIQIAILATTMTLHFKQNECTNPPKNQVVPCEPIVIER
NITEIVHLNGTIIEKESCPKAAEYKNWSKPQCQITGFVPFSKDNSIRLSAGGDIWLTREP
YVSCSLSKCYQFALGQGTTLNNKHSNGTTHDRSPYRTLLMSELGVPFHLGTKQVCIAWSS
ASCHDGRAWLHVCVTGDDKNATASIIYDGMLTDSIGSWSKNILRTQESECVCINGTCTVV
MTDGSASGRADTRILFIREGKIVHISPLSGSAQHVEECSCYPRYPEVRCVCRDNWKGSNR
PVLYINMADYSIDSSYVCSGLVGDTPRNDDSSSSSNCRDPNNERGGPGVKGWAFDNGNDV
WMGRTIRKDSRAGYETFRVVGGWTMASSKSQINRQVIVDSDNWSGYSGIFSVEGKICINR
CFYVELIRGRPQETRVWWTSNSIIVFCGTSGTYGTGSWPDGADINFMSI
>gi|261863868|gb|ACY01415.1| neuraminidase [Influenza A virus (A/chicken/Iran/RZ28/2008(H9N2))]
MNPNQKIIALGSVSLTIATMCLLIQIAILATTMTLHFKQNECTNPPKNQVVPCEPIVIER
NITEIVHLNGTIIEKESCPKAAEYKNWSKPQCQITGFVPFSKDNSIRLSAGGDIWVTREP
YVSCSLSKCYQFALGQGTTLNNKHSNGTTHDRSPYRTLLMSELGVPFHLGTKQVCIAWSS
ASCHDGRAWLHVCVTGDDKNATASIIYDGMLTDSIGSWSKNILRTQESECVCINGTCTVV
MTDGSASGRADTRILFIREGKIVHISPLSGSAQHVEECSCYPRYPEVRCVCRDNWKGSNR
PVLYINMADYSIDSSYVCSGLVGDTPRNDDSSSSSNCRDPNNERGGPGVKGWAFDNGNDV
WMGRTIRKDSRAGYETFRVVGGWTMASSKSQINRQVIVDSDNWSGYSGIFSVEGKICINR
CFYVELIRGRPQETRVWWTSNSIIVFCGTSGTYGTGSWPDGADINFMSI
>gi|12382177|gb|AAG53061.1| haemagglutinin [Influenza A virus (A/chicken/Iran/11T/99(H9N2))]
WGIHHPPTDTAQTNLYIRTDTTTSVTTEDLNRIFKPMIGPRPLVNGLQGRINYYWSVLKP
GQTLRVRSNGNLIAPWYGHVLSGGSHGRILKTDLNSGNCVVQCQTEKGGLNSTLPFHNIS
KYAFGNCPKYVRVKSLKLAVGLRNVPARSSRGLF
>gi|12382171|gb|AAG53058.1| haemagglutinin [Influenza A virus (A/chicken/Iran/16/98(H9N2))]
WGIHHPPTDTAQTSLYIRADTTTSVTTEDLNRIFKPMIGPRPLVNGLQGRINYYWSVLKP
GQTLRVRSNGNLIAPWYGHVLSGGSHGRILKTDLNSGNCVVQCQTEKGGLNSTLPFHNIS
KYAFGNCPKYVRVKSLKLAIGLRNVPARSSRGLF
>gi|37496530|emb|CAD60403.1| haemagglutinin [Influenza A virus (A/chicken/Iran/798/2000(H9N2))]
HHPPTETAQTNLYIRTDTTTSVTTEDLNRIFKPMIGPRPLVNGQQGRINYYWSVLKPGQT
LRVRSNGNLIAPWYGHVLSGGSHGRILKTDLKSGNCVVQCQTEKGGLNSTLPFHNISKYA
FGNCPKYVRVKSLKLAVGLRNVPARSSRGLFGAIAG
>gi|37496528|emb|CAD60402.1| haemagglutinin [Influenza A virus (A/chicken/Iran/528/2001(H9N2))]
WGIHHPPTETAQTNLYTRTDTTTSVTTEDLNRIFKPMVGPRPLVNGMQGRINYYWSVLKP
GQTLRVRSNGNLIAPWYGHILSGGSHGRILKTDLNSGNCVVQCQTEKGGLNSTLPFHNIS
KYAFGNCPKYVRVKSLKLAVGLRNVPARSSRGL
>gi|37496526|emb|CAD60401.1| haemagglutinin [Influenza A virus (A/chicken/Iran/772/2000(H9N2))]
WGIHHPPTETAQTNLYIRTHTTTSVTTEDLNRIFKPMIGPRPLVNGQQGRINYYWSVLKP
GQTLRVRSNGNLIAPWYGHVLSGGSHGRILKTDLKSGNCVVQCQTEKGGLNSTLPFHNIS
KYAFGNCPKYVRVKSLKLAVGLRNVPARSSRGLFGAIAG
