# Supplementary material for: A global phylogenetic analysis in order to determine the host species and geography dependent features present in the evolution of avian H9N2 influenza hemagglutinin
Source: PeerJ. 2014 Oct 30;2:e655. doi: 10.7717/peerj.655 (PMC4217197; doi:10.7717/peerj.655)
Supplement: Supplemental Information 5 — There are two directories one for the protein sequences and a second for the nucleotide sequences. There are also two MEGA files that include the nucleotide alignment (.mas file) and the phylogenetic trees (.mts file). [file peerj-02-655-s005.zip › Raw Protein Data/Israel.fasta]

>gi|153800277|gb|ABS50812.1| hemagglutinin [Influenza A virus (A/chicken/Israel/1966/2004(H9N2))]
METISLITILLISTASNADKICIGYQSTNSTETVDTLTETNVPVTHAKELLHTEHNGMLC
ATNLGHPLILDTCTIEGLIYGNPSCDLLLGGREWSYIVERPSAVNGTCYPGNIENLEELR
TLFSSASSYQRIQIFPDTIWNVTYTGTSKACSDSFYRSMRWLTQKSGSYPVQDAQYTNNR
EKSILFVWGIHHPPTDTAQTNLYINTDTTTSVATEDLNRVFKPVIGPRPLANGLQGRINY
YWSVLKPGQTLRVRSNGNLIAPWYGHILSGGSHGRILKTDLKSGNCVVQCQTEKGGLNST
LPFHNISKYAFGTCPKYIRVKSLKLAVGLRNVPARSSRGLFGAIAGFIEGGWPGLVAGWY
GFQHSNDQGVGMAADRDSTQKAIDKITSKVNSIVDKMNKQYEIIDHEFSEIETRLNMINN
KIDDQIQDVWAYNAELLVLLENQKTLDEHDANVNNLYNQVKRALGSNAMEDGKGCFELYH
KCDDQCMETIRNGTYNRRKYKEESRLERQKIEGVKLESEGTYKILTIYSTVASSLVLAMG
FAAFLFWAMSNGSCRCNICI
>gi|153800275|gb|ABS50811.1| hemagglutinin [Influenza A virus (A/chicken/Israel/1808/2004(H9N2))]
METISLITILLISTASNADKICIGYQSTNSTETVDTLTETNVPVTHAKELLHTEHNGMLC
ATNLGHPLILDTCTIEGLVYGNPSCDLLLGGREWSYIVERPSAVNGTCYPGNIENLEELR
TLFSSASSYQRIQIFPDTIWNVTYTGTSKACSDSFYRSMRWLTQKSGSYPVQDAQYTNNR
EKSILFVWGIHHPPTDTAQTNLYINTDTTTSVATEDLNRVFKPVIGPRPLANGLQGRINY
YWSVLKPGQTLRVRSNGNLIAPWYGHILSGGSHGRILKTDLKSGNCVVQCQTEKGGLNST
LPFHNISKYAFGTCPKYIRVKSLKLAVGLRNVPARSSRGLFGAIAGFIEGGWPGLVAGWY
GFQHSNDQGVGMAADRDSTQKAIDKITSKVNSIVDKMNKQYEIIDHEFSEIETRLNMINN
KIDDQIQDVWAYNAELLVLLENQKTLDEHDANVNNLYNKVKRALGSNAMEDGKGCFELYH
KCDDQCMETIRNGTYNRRKYKEESRLERQKIEGVKLESEGTYKILTIYSTVASSLVLAMG
FAAFLFWAMSNGSCRCNICI
>gi|153800273|gb|ABS50810.1| hemagglutinin [Influenza A virus (A/turkey/Israel/1567/2004(H9N2))]
METISLITILLISTASNADKICIGYQSTNSTETVDTLTETNVPVTHAKELLHTEHNGMLC
ATNLGHPLILDTCTIEGLIYGNPSCDLLLEGREWSYIVERPSAVNGTCYPGNIENLEELR
TLFSSASSYQRIQIFPDTIWNVTYTGTSKACSDSFYRSMRWLTQKSGSYPVQDAQYTNNR
EKSILFVWGIHHPPTDTAQTNLYINTDTTTSVATEDLNRVFKPVIGPRPLANGLQGRINY
YWSVLKPGQTLRVRSNGNLIAPWYGHILSGGSHGRILKTDLKSGNCVVQCQTEKGGLNST
LPFHNISKYAFGTCPKYIRVKSLKLAVGLRNVPARSSRGLFGAIAGFIEGGWPGLVAGWY
GFQHSNDQGVGMAADRDSTQKAIDKITSKVNSIVDKMNKQYEIIDHEFSEIETRLNMINN
KIDDQIQDVWAYNAELLVLLENQKTLDEHDANVNNLYNKVKRALGSNAMEDGKGCFELYH
KCDDQCMETIRNGTYNRRKYKEESRLERQKIEGVKLESEGTYKILTIYSTVASSLVLAMG
FAAFLFWAMSNGSCRCNICI
>gi|153800271|gb|ABS50809.1| hemagglutinin [Influenza A virus (A/chicken/Israel/1475/2003(H9N2))]
METISLITILLISTASNADKICIGYQSTNSTETVDTLTETNVPVTHAKELLHTEHNGMLC
ATNLGHPLILDTCTIEGLIYGNPSCDLLLGGREWSYIVERPSAVNGTCYPGNIENLEELR
TLFSSASSYQRIQIFPDTIWNVTYTGTSKACSDSFYRSMRWLTQKSGSYPVQDAQYTNNG
EKSILFVWGIHHPPTDTAQTNLYINTDTTTSVATEDLNRVFKPVIGPRPLANGLQGRINY
YWSVLKPGQTLRVRSNGNLIAPWYGHILSGGSHGRILKTDLKSGNCVVQCQTEKGGLNST
LPFHNISKYAFGTCPKYIRVKSLKLAVGLRNVPTRSSRGLFGAIAGFIEGGWPGLVAGWY
GFQHSNDQGVGMAADRDSTQKAIDKITSKVNSIVDKMNKQYEIIDHEFSEIETRLNMINN
KIDDQIQDVWAYNAELLVLLENQKTLDEHDANVNNLYNKVKRALGSNAMEDGKGCFELYH
KCDDQCMETIRNGTYNRRKYKEESRLERQKIEGVKLESEGTYKILTIYSTVASSLVLAMG
FAAFLFWAMSNGSCRCNICI
>gi|153800269|gb|ABS50808.1| hemagglutinin [Influenza A virus (A/chicken/Israel/1376/2003(H9N2))]
METISLITILLISTASNADKICIGYQSTNSTETVDTLTETNVPVTHAKELLHTEHNGMLC
ATNLGHPLILDTCTIEGLIYGNPSCDLLLGGREWSYIVERPSAVNGTCYPGNIENLEELR
TLFSSASSYQRIQIFPDTIWNVTYTGTSKACSDSFYRSMRWLTQKSGSYPVQDAQYTNNR
EKSILFVWGIHHPPTDTAQTNLYINTDTTTSVATEDLNRVFKPVIGPRPLANGLQGRIBY
YWSVLKPGQTLRVRSNGNLIAPWYGHILSGGSHGRILKTDLKSGNCVVQCQTEKGGLNST
LPFHNISKYAFGTCPKYIRVKSLKLAVGLRNVPARSSRGLFGAIAGFIEGGWPGLVAGWY
GFQHSNDQGVGMAADRDSTQKAIDKITSKVNSIVDKMNKQYEIIDHEFSEIETRLNMINN
KIDDQIQDVWAYNAELLVLLENQKTLDEHDANVNNLYNKVKRALGSNAMEDGKGCFELYH
KCDDQCMETIRNGTYNRRKYKEESRLERQKIEGVKLESEGTYKILTIYSTVASSLVLAMG
FAAFLFWAMSNGSCRCNICI
>gi|153800267|gb|ABS50807.1| hemagglutinin [Influenza A virus (A/turkey/Israel/1209/2003(H9N2))]
METISLITILLVVTASNADKICIGYQSTNSTETVDTLTETNVPVTHAKELLHTEHNGMLC
ATNLGHPLILETCTIEGLIYGNPSCDLLLGGREWSYIVERSSAVNGTCYPGNVENLEELR
TLFSSASSYQRIQIFPDTIWNVTYTGTSKACSGSFYRSMRWLTQKSGSYPVQDAQYTNNR
EKSILFVWGIHHPPTDTEQTNLYINTDTTTSVTTEDLNRIFKPVIGPRPLVNGQQGRINY
YWSVLKPGQTLRVRSNGNLIAPWYGHVLSGGSHGRILKTDLNSGNCVVQCQTEKGGLNST
LPFHNISKYAFGICPKYVRVKSLKLAVGLRNVPARSKRGLFGAIAGFIEGGWPGLVAGWY
GFQHSNDQGVGMAADRDSTQRAIDKITSKVNNIVDKMNKQYEIIDHEFSEVETRLNMINN
KIDDQIQDVWAYNAELLVLLENQKTLDEHDANVNNLYNKVKRALGSNAMEDGKGCFELYH
KCDDQCMETIRNGTYNRRKYKEESRLERQKIEGVKLESEGTYKILTIYSTAASSLVLAMG
FAAFLFWAMSNGSCRCNICI
>gi|153800265|gb|ABS50806.1| hemagglutinin [Influenza A virus (A/turkey/Israel/1013/2002(H9N2))]
METISLITILLVVTASNADKICIGYQSTNSTETVDTLTETNVPVTHAKELLHTEHNGMLC
ATNLGHPLILDTCTIEGLIYGNPSCDLLLGGREWSYIVERSSAVNGTCYPGNVENLEELR
TLFSSASSYQRIQIFPDTIWNVTYTGTSKACSGSFYRSMRWLTQKSGSYPVQDAQYTNNR
EKNILFVWGIHHPPTDTEQTNLYINTDTTTSVTTEDLNRIFKPVIGPRPLVNGQQGRINY
YWSVLKPGQTLRVRSNGNLIAPWYGHVLSGGSYGRILKTDLNSGNCVVQCQTEKGGLNST
LPFHNISKYAFGICPKYVRVKSLKLAVGLRNVPARSKRGLFGAIAGFIKGGWPGLVAGWY
GFQHSNDQGVGMAADRDSTQRAIDKITSKVNNIVDKMNKQYEIIDHEFSEVETRLNMINN
KIDDQIQDVWAYNAELLVLLENQKTLDEHDANVDNLYNKVKRALGSNAMEDGKGCFELYH
KCDDQCMETIRNGTYNRRKYKEESKLERQKIEGVKLESEGTYKILTIYSTAASSLVLAMG
FAAFLFWAMSNGSCRCNICI
>gi|153800263|gb|ABS50805.1| hemagglutinin [Influenza A virus (A/chicken/Israel/909/2005(H9N2))]
METISLITILLISTAINADKICIGYQSTNSTEAVDTLTETNVPVTHAKELLHTEHNGMLC
ATNLGHPLILDTCTIEGLIYGNPSCDLLLGGREWSYIVERPSAVNGTCYPGNIENLEELR
TLFSSASSYQRIQIFPDTIWNVTYTGTSKACSDSFYRNMRWLTQKSGSYPVQDAQYTNNR
EKSILFMWGIHHPPTDTAQTNLYINTDTTTSVATEDLNRVFKPVIGPRPLANGLQGRINY
YWSVLKPGQTLRVRSNGNLIAPWYGHILSGESHGRILKTDLKSGNCIVQCQTEKGGLNST
LPFHNISKYAFGTCPKYIRVNSLKLAVGLRNVPARSSRGLFGAIAGFIEGGWPGLVAGWY
GFQHSNDQGVGMAADRDSTQKAIDKITSKVNSIVDKMNKQYEIIDHEFSEVETRLNMINN
KIDDQIQDVWAYNAELLVLLENQKTLDEHDANVNNLYNKVKRALGSNAMEDGKGCFELYH
KCDDKCMETIRNGTYNRRKYQEESRLERQKIEGVKLESEGTYKILTIYSTVASSLVLAMG
FAAFMFWAMSNGSCRCNICI
>gi|153800261|gb|ABS50804.1| hemagglutinin [Influenza A virus (A/turkey/Israel/884/2005(H9N2))]
METISLITILLISTASNADKICIGYQSTNSTETVDTLTETNVPVTHAKELLHAEHNGMLC
ATNLGHPLILDTCTIEGLIYGNPSCDLLLGGREWSYIVERPSAVNGTCYPGNIENLEELR
TLFSSASSYQRILIFPDTIWNVTYTGTSKACSDSFYRSMRWLTQKSGSYPVQDAQYTNNR
EKSILFVWGIHHPPTDTEQTNLYINTDTTTSVATEDLNRVFKPVIGPRPLANGQQGRINY
YWSVLKPGQTLRVRSNGNLIAPWYGHILSGGSHGRILKTDLKSGNCVVQCQTEKGGLNST
LPFHNISKYAFGTCPKYIRVKSLKLAVGLRNVPARSSRGLFGAIAGFIEGGWPGLVAGWY
GFQHSNDQGVGMAADRDSTQKAIDKITSKVNSIVDKMNKQYEIVDHEFSEIETRLNMINN
KIDDQIQDVWAYNAELLVLLENQKTLDEHDANVNNLYNKVKRALGSNAMEDGKGCFELYH
KCDDQCMETIRNGTYNRRKYKEESRLERQKIEGVKLESEGTYKILTIYSTVASSLVLAVG
FAAFLFWAMSNGSCRCNICI
>gi|153800259|gb|ABS50803.1| hemagglutinin [Influenza A virus (A/chicken/Israel/853/2005(H9N2))]
METISLITILLISTAINADKICIGYQSTNSTEAVDTLTETNVPVTHAKELLHTEHNGMLC
ATNLGHPLILDTCTIEGLIYGNPSCDLLLGGREWSYIVERPSAVNGTCYPGNIENLEELR
TLFSSASSYQRIQIFPDTIWNVTYTGTSKACSDSFYRNMRWLTQKSGSYPVQDAQYTNNR
EKSILFMWGIHHPPTDTAQTNLYINTDTTTSVATEDLNRVFKPVIGPRPLANGLQGRINY
YWSVLKPGQTLRVRSNGNLIAPWYGHILSGGSHGRILKTDLKSGNCIVQCQTEKGGLNST
LPFHNISKYAFGTCPKYIRVNSLKLAVGLRNVPARSSRGLFGAIAGFIEGGWPGLVAGWY
GFQHSNDQGVGMAADRDSTQKAIDKITSKVNSIVDKMNKQYEIIDHEFSEVETRLNMINN
KIDDQIQDVWAYNAELLVLLENQKTLDEHDANVNNLYNKVKRALGSNAMEDGKGCFELYH
KCDDKCMETIRNGTYNRRKYQEESRLERQKIEGVKLESEGTYKILTIYSTVASSLVLAMG
FAAFMFWAMSNGSCRCNICI
>gi|153800257|gb|ABS50802.1| hemagglutinin [Influenza A virus (A/turkey/Israel/810/2001(H9N2))]
METISLITILLVVTASNADKICIGYQSTNSTETVDTLTETNVPVTHAKELLHTEHNGMLC
ATNLGHPLILDTCTIEGLIYGNPSCDLLLGGREWSYIVERSSAVNGTCYPGNVENLEELR
TLFSSASSYQRIQIFPDTIWNVTYTGTSKACSGSFYRSMRWLTQKSGSYPVQDAQYTNNR
EKSILFVWGIHHPPTDTAQTNLYINTDTTTSVTTEDLNRIFKPVIGPRPLVNGLQGRINY
YWSVLKPGQTLRVRSNGNLIAPWYGHVLSGGSHGRILKTDLNSGNCVVQCQTEKGGLNST
LPFHNISKYAFGICPKYVRVKSLKLAVGLRNVPARSKRGLFGAIAGFIEGGWPGLVAGWY
GFQHSNDQGVGMAADRDSTQRAIDKITSKVNNIVDKMNKQYEIIDHEFSEVETRLNMINN
KIDDQIQDVWAYNAELLVLLENQKTLDEHDANVNNLYNKVKRALGSNAMEDGKGCFELYH
KCDDQCMETIRNGTYNRRKYKEESRLERQKIEGVKLESEGTYKILTIYSTAASSLVLAMG
FAAFLFWAMSNGSCRCNICI
>gi|153800255|gb|ABS50801.1| hemagglutinin [Influenza A virus (A/chicken/Israel/793/2005(H9N2))]
METISLITILLISTAINADKICIGYQSTNSTEAVDTLTETNVPVTHAKELLHTEHNGMLC
ATNLGHPLILDTCTIEGLIYGNPSCDLLLGGREWSYIVERPSAVNGTCYPGNIENLEELR
TLFSSASSYQRIQIFPDTIWNVTYTGTSKACSDSFYRNMRWLTQKSGSYPVQDAQYTNNR
EKSILFMWGIHHPPTDTAQTNLYINTDTTTSVATEDLNRVFKPVIGPRPLANGLQGRINY
YWSVLKPGQTLRVRSNGNLIAPWYGHILSGGSHGRILKTDLKSGNCIVQCQTEKGGLNST
LPFHNISKYAFGTCPKYIRVNSLKLAVGLRNVPARSSRGLFGAIAGFIEGGWPGLVAGWY
GFQHSNDQGVGMAADRDSTQKAIDKITSKVNSIVDKMNKQYEIIDHEFSEVETRLNMINN
KIDDQIQDVWAYNAELLVLLENQKTLDEHDANVNNLYNKVKRALGSNAMEDGKGCFELYH
KCDDKCMETIRNGTYNRRKYQEESRLERQKIEGVKLESEGTYKILTIYSTVASSLVLAMG
FAAFMFWAMSNGSCRCNICI
>gi|153800253|gb|ABS50800.1| hemagglutinin [Influenza A virus (A/chicken/Israel/786/2001(H9N2))]
METISLITILLVVTASNADKICIGYQSTNSTETVDTLTETNVPVTHAKELIHTEHNGMLC
ATNLGHPLILDTCTIEGLIYGNPSCDLLLGGREWSYIVERSSAVNGTCYPGNVENLEELR
TLFSSASSYQRIQIFPDTIWNVTYTGTSKACSGSFYRSMRWLTQKSGSYPVQDAQYTNNR
EKSILFVWGIHHPPTDTAQTNLYINTDTTTSVTTEDLNRIFKPVIGPRPLVNGLQGRINY
YWSVLKPGQTLRVRSNGNLIAPWYGHVLSGGSHGRILKTDLNSGNCVVQCQTEKGGLNST
LPFHNISKYAFGICPKYVRVKSLKLAVGLRNVPARSNRGLFGAIAGFIEGGWPGLVAGWY
GFQHSNDQGVGMAADRDSTQRAIDKITSKVNNIVDKMNKQYEIIDHEFSEVETRLNMINN
KIDDQIQDVWAYNAELLVLLENQKTLDEHDANVNNLYNKVKRALGSNAMEDGKGCFELYH
KCDDQCMETIRNGTYNRRKYKEESKLERQKIEGVKLESEGTYKILTIYSTAASSLVLAMG
FAAFLFWAMSNGSCRCNICI
>gi|153800251|gb|ABS50799.1| hemagglutinin [Influenza A virus (A/turkey/Israel/747/2005(H9N2))]
METISLITILLISTASNADKICIGYQSTNSTETVDTLTETNVPVTHAKELLHAEHNGMLC
ATNLGHPLILDTCTIEGLIYGNPSCDLLLGGREWSYIVERPSAVNGTCYPGNIENLEELR
TLFSSASSYQRILIFPDTIWNVTYTGTSKACSDSFYRSMRWLTQKSGSYPVQDAQYTNNR
EKSILFVWGIHHPPTDTEQTNLYINTDTTTSVATEDLNRVFKPVIGPRPLANGQQGRINY
YWSVLKPGQTLRVRSNGNLIAPWYGHILSGGSHGRILKTDLKSGNCVVQCQTEKGGLNST
LPFHNISKYAFGTCPKYIRVKSLKLAVGLRNVPARSGRGLFGAIAGFIEGGWPGLVAGWY
GFQHSNDQGVGMAADRDSTQKAIDKITSKVNSIVDKMNKQYEIVDHEFSEIETRLNMINN
KIDDQIQDVWAYNAELLVLLENQKTLDEHDANVNNLYNKVKRALGSNAMEDGKGCFELYH
KCDDQCMETIRNGTYNRRKYKEESRLERQKIEGVKLESEGTYKILTIYSTVASSLVLAVG
FAAFLFWAMSNGSCRCNICI
>gi|153800249|gb|ABS50798.1| hemagglutinin [Influenza A virus (A/turkey/Israel/619/2002(H9N2))]
METISLITILLVVTASNADKICIGYQSTNSTETVDTLTETNVPVTHAKELLHTEHNGMLC
ATNLGHPLILDTCTIEGLIYGNPSCDLLLGGREWSYIVERSSAVNGTCYPGNVENLEELR
TLFSSASSYQRIQIFPDTIWNVTYTGTSKACSGSFYRSMRWLTQKSGSYPVQDAQYTNNR
EKSILFVWGIHHPPTDTEQTNLYINTDTTTSVTTEDLNRIFKPVIGPRPLVNGLQGRINY
YWSVLKPGQTLRVRSNGNLIAPWYGHVLSGGSHGRILKTDLNSGNCVVQCQTEKGGLNST
LPFHNISKYAFGICPKYVRVKSLKLAVGLRNVPARSKRGLFGAIAGFIEGGWPGLVAGWY
GFQHSNDQGVGMAADRDSTQRAIDKITSKVNNIVDKMNKQYEIIDHEFSEVETRLNMINN
KIDDQIQDVWAYNAELLVLLENQKTLDEHDANVNNLYNKVKRALGSNAMEDGKGCFELYH
KCDDQCMETIRNGTYNRRKYKEESRLERQKIEGVKLESEGTYKILTIYSTAASSLVLAMG
FAAFLFWAMSNGSCRCNICI
>gi|153800247|gb|ABS50797.1| hemagglutinin [Influenza A virus (A/avian/Israel/584/2005(H9N2))]
METISLITILLISTASNADKICIGYQSTNSTETVDTLTETNVPVTHAKELLHTEHNGMLC
ATNLGHPLILDTCTIEGLIYGNPSCDLLLGGREWSYIVERPSAVNGTCYPGNIENLEELR
TLFSSASSYQRIQIFPDTIWNVTYTGTSKACSDSFYRSMRWLTQKSGSYPVQDAQYTNNR
EKSILFVWGIHHPPTDTAQTNLYINTDTTTSVATEDLNRVFKPVIGPRPLANGLQGRINY
YWSVLKPGQTLRVRSNGNLIAPWYGHILSGGSHGRILKTDLKSGNCVVQCQTEKGGLNST
LPFHNISKYAFGTCPKYIRVKSLKLAVGLRNVPARSSRGLFGAIAGFIEGGWPGLVAGWY
GFQHSNDQGVGMAADRDSTQKAIDKITSKVNSIVDKMNKQYEIIDHEFSEVETRLNMINN
KIDDQIQDVWAYNAELLVLLENQKTLDEHDANVNNLYNKVKRALGSNAMEDGKGCFELYH
KCDDQCMETIRNGTYNRRKYKEESRLERQKIEGVKLESEGTYKILTIYSTVASSLVLAMG
FAAFLFWAMSNGSCRCNICI
>gi|153800245|gb|ABS50796.1| hemagglutinin [Influenza A virus (A/chicken/Israel/554/2005(H9N2))]
METISLITILLISTASNADKICIGYQSTNSTETVDTLTETNVPVTHAKELLHTEHNGMLC
ATNLGHPLILDTCTVEGLIYGNPSCDLLLGGREWSYIVERPSAVNGTCYPGNIENLEELR
TLFSSASSYQRIQIFPDTIWNVTYTGTSKACSDSFYRSMRWLTQKSGSYPLQDAQYTNNR
EKSILFVWGIHHPPTDTAQTNLYINTDTTTSVATEDLNRVFKPVIGPRPLANGQQGRINY
YWSVLKPGQTLRVRSNGNLIAPWYGHILSGGSHGRILKTDLKSGNCVVQCQTEKGGLNST
LPFHNISKYAFGTCPKYIRVKSLKLAVGLRNVPARSSRGLFGAIAGFIEGGWPGLVAGWY
GFQHSNDQGVGMAADRDSTQKAIDKITSKVNSIVDKMNKQYEIIDHEFSEIETRLNMINN
KIDDQIQDVWAYNAELLVLLENQKTLDEHDANVNNLYNKVKRALGSNAMEDGKGCFELYH
KCDDQCMETIRNGTYNRRKYKEESRLERQKIEGVKLESEGTYKILTIYSTVASSLVLAMG
FAAFLFWAMSNGSCRCNIWI
>gi|153800243|gb|ABS50795.1| hemagglutinin [Influenza A virus (A/turkey/Israel/425/2005(H9N2))]
METISLITILLISTASNADKICIGYQSTNSTETVDTLTETNVPVTHAKELLHTEHNGMLC
ATNLGHPLILDTCTIEGLIYGNPSCDMLLEGREWSYIVERPSAVNGTCYPGNIENLEELR
TLFSSASSYQRIQIFPDTIWNVTYTGTSKACSDSFYRSMRWLTQKSRSYPVQDAQYTNNR
EKSILFVWGIHHPPTDTEQTNLYINTDTTTSVATEDLNRVFKPVIGPRPLANGQQGRINY
YWSVLKPGQTLRVRSNGNLIAPWYGHILSGGSHGRILKTDLKSGNCVVQCQTEKGGLNST
LPFHNISKYAFGTCPKYIRVKSLKLAVGLRNVPARSSRGLFGAIAGFIEGGWPGLVAGWY
GFQHSNDQGVGMAADRDSTQKAIDKITSKVNSIVDKMNKQYEIIDHEFSEIETRLNMINN
KIDDQIQDVWAYNAELLVLLENQKTLDEHDANVNNLYSKVKRALGSNAMEDGKGCFELYH
KCDDQCMETIRNGTYNRRKYKEESRLERQKIEGVKLESEGTYKILTIYSTVASSLVLAMG
FAAFFFWAMSNGSCRCNICI
>gi|153800241|gb|ABS50794.1| hemagglutinin [Influenza A virus (A/chicken/Israel/282/2005(H9N2))]
METISLITILLISTASNADKICIGYQSTNSTETVDTLTETNVPVTHAKELLHTEHNGMLC
ATNLGQPLILDTCTIEGLIYGNPSCDQLLGGREWSYIVERPSAVNGTCYPGNVENLEELR
TLFSSASSYQRIQIFPDTIWNVTYTGTSKACSDSFYRSMRWLTQKSGSYPVQDAQYTNNR
EKSILFVWGIHHPPTDTAQTNLYINTDTTTSVATEDLNRVFKPVIGPRPLANGLQGRINY
YWSVLKPGQTLRVRSNGNLIAPWYGHILSGGSHGRILKTDLKSGNCVVQCQTEKGGLNST
LPFHNISKYAFGTCPKYIRVKSLKLAVGLRNVPARSSRGLFGAIAGFIEGGWPGLVAGWY
GFQHSNDQGVGMAADRDSTQKAIDKITSKVNSIVDKMNKQYEIIDHEFSEIETRLNMINN
KIDDQIQDVWAYNAELLVLLENQKTLDEHDANVNNLYNKVKRALGSNAMEDGKGCFELYH
KCDDQCMETIRNGTYNRRKYKEESRLKRQKIEGVKLESEGTYKILTIYSTAASSLVLAMG
FAAFLFWAMSNGSCRCNICI
>gi|153800221|gb|ABS50793.1| hemagglutinin [Influenza A virus (A/chicken/Israel/178/2006(H9N2))]
METISLITILLISTASNADKICIGYQSTNSTETVDTLTETNVPVTHAKELLHTEHNGMLC
ATNLGHPLILDTCTIEGLIYGNPSCDLLLGGREWSYIVERPSAVNGTCYPGNIENLEELR
TLFSSASSYQRIQIFPDTIWNVTYTGTSKACSDSFYRSMRWLTQKSGSYPVQDAQYTNNR
EKSILFVWGIHHPPTDTAQTNLYINTDTTTSVATEDLNRVFKPVIGPRPLANGLQGRINY
YWSXLKPGQTLRVRSNGNLIAPWYGHILSGGSHGRILKTDLRIGNCVVQCQTEKGGLNST
LPFHNISKYAFGTCPKYIRVKSLKLAVGLRNVPARSSRGLFGAIAGFIEGGWPGLVAGWY
GFQHSNDQGVGMAADRDSTQKAIDKITSKVNSIVDKMNKQYEIIDHEFSEVETRLNMINN
KIDDQIQDVWAYNAELLVLLENQKTLDEHDANVNNLYNKVKRALGSNAMEDGKGCFELYH
KCDDQCMETIRNGTYNRRKYKEESRLERQKIEGVKLESEGTYKILTIYSTVASSLVLAMG
FAAFLFWAMSNGSCRCNICI
>gi|153800219|gb|ABS50792.1| hemagglutinin [Influenza A virus (A/turkey/Israel/89/2005(H9N2))]
METISLITILLISTASNADKICIGYQSTNSTETVDTLTETNVPVTHAKELLHTEHNGMLC
ATNLGHPLILDTCTVEGLIYGNPSCDLLLGGREWSYIVERPSAVNGTCYPGNIENLEELR
TLFSSASSYQRIQIFPDTIWNVTYTGTSKACSDSFYRSMRWLTQKSGSYPLQDAQYTNNR
EKSILFVWGIHHPPTDTAQTNLYINTDTTTSVATEDLNRVFKPVIGPRPLANGQQGRINY
YWSVLKPGQTLRVRSNGNLIAPWYGHILSGGSHGRILKTDLKSGNCVVQCQTEKGGLNST
LPFHNISKYAFGTCPKYIRVKSLKLAVGLRNVPARSSRGLFGAIAGFIEGGWPGLVAGWY
GFQHSNDQGVGMAADRDSTQKAIDKITSKVNSIVDKMNKQYEIIDHEFSEIETRLNMINN
KIDDQIQDVWAYNAELLVLLENQKTLDEHDANVNNLYNKVKRALGSNAMEDGKGCFELYH
KCDDQCMETIRNGTYNRRKYKEESRLERQKIEGVKLESEGTYKILTIYSTVASSLVLAMG
FAAFLFWAMSNGSCRCNICI
>gi|153800217|gb|ABS50791.1| hemagglutinin [Influenza A virus (A/chicken/Israel/29/2005(H9N2))]
METISLITILLISTASNADKICIGYQSTNSTETVDTLTETNVPVTHAKELLHTEHNGMLC
ATNLGHPLILDTCTIEGLIYGNPSCDLLLGGREWSYIVERPSAVNGTCYPGNIENLEELR
TLFSSASSYQRIQIFPDTIWNVTYTGTSKACSDSFYRSMRWLTQKSGSYPVQDAQYTNNR
EKSILFVWGIHHPPTDTAQTNLYINTDTTTSVATEDLNRVFKPVIGPRPLANGLQGRINY
YWSVLKPGQTLRVRSNGNLIAPWYGHILSGGSHGRILKTDLKSGNCVVQCQTEKGGLNST
LPFHNISKYAFGTCPKYIRVKSLKLAVGLRNVPARSSRGLFGAIAGFIEGGWPGLVAGWY
GFQHSNDQGVGMAADRDSTQKAIDKITSKVNSIVDKMNKQYEIIDHEFSEIETRLNMINN
KIDDQIQDVWAYNAELLVLLENQKTLDEHDANVNNLYNQVKRALGSNAMEDGKGCFELYH
KCDDQCMETIRNGTYNRRKYKEESRLERQKIEGVKLESEGTYKILTIYSTVASSLVLAMG
FAAFLFWAMSNGSCRCNICI
>gi|153800215|gb|ABS50790.1| hemagglutinin [Influenza A virus (A/chicken/Israel/90658/2000(H9N2))]
METISLITILLVVTASNADKICIGYQSTNSTETVDTLTETNVPVTHAKELLHTEHNGMLC
ATNLGHPLILDTCTIEGLIYGNPSCDLLLGGREWSYIVERSSAVNGTCYPGNVENLEELR
TLFSSASSYQRIQIFPDTIWNVTYTGTSKACSGSFYRSMRWLTQKSGSYPVQDAQYTNNR
EKSILFVWGIHHPPTDTAQTNLYINTDTTTSVTTEDLNRIFKPVIGPRPLVNGLQGRINY
YWSVLKPGQTLRVRSNGNLIAPWYGHVLSGGSHGRILKTDLNSGNCVVQCQTEKGGLNST
LPFHNISKYAFGICPKYVRVKSLKLAVGLRNVPARSSRGLFGAIAGFIEGGWPGLVAGWY
GFQHSNDQGVGMAADRDSTQRAIDKITSKVNNIVDKMNKQYEIIDHEFSEVETRLNMINN
KIDDQIQDVWAYNAELLVLLENQKTLDEHDANVNNLYNKVKRALGSNAMEDGKGCFELYH
KCDDQCMETIRNGTYNRRKYKEESRLERQKIEGVKLESEGTYKILTIYSTVASSLVLAMG
FAAFLFWAMSNGSCRCNICI
>gi|387965815|gb|AFK13891.1| hemagglutinin, partial [Influenza A virus (A/chicken/Israel/1205/2008(H9N2))]
METISLMTILLVVTTSNADKICIGHQSTNSTETVDTLTETNVPVTHAKELLHTEHNGMLC
ATNLGHPLILDTCTIEGLVYGNPSCDLLLGGREWSYIVERPSAVNGTCYPGNVENLEELR
TLFSSSSSYQRIQIFPDTIWNVTYTGTSKSCSDSFYRNMRWLTQKNGVYPVQDAQYTNNR
GKDILFVWGIHHPPTDTAQTNLYTRTDTTTSVTTENLDRTFKPLIGPRPLVNGLIGRINY
YWSVLKPGQTLRVRSNGNLIAPWFGHVLSGESHGRILKTDLNSGNCVVQCQTEKGGLNST
LPFHNISKYAFGTCPKYIGVKSLKLAIGLRNVPARSSRGLFGAIAGFIEGGWPGLVAGWY
GFQHSNDQGVGMAADRDSTQKAVDKITSKVNNIVDKMNKQYEIIDHEFSEVETRLNMINN
KIDDQIQDVWAYNAELLVLLENQKTLDEHDANVNNLYNKVKRALGSNAMEDGKGCFELYH
KCDNQCMETIRNGTYSRRKYKEESRLERQKIEGVKLESEGTYKILTIYSTVASSLVLAMG
FAAFLFWAMSNGSCRCNICI
>gi|387965813|gb|AFK13890.1| hemagglutinin, partial [Influenza A virus (A/chicken/Israel/1164/2011(H9N2))]
MEITSLMTILLVITTSSADKICIGHQSTNSTETVDTLTETNVPVTHAKELLHTEHNGMLC
ATNLGRPLILDTCTIEGLVYGNPSCDLLLGGREWSYIVERPSAVNGTCYPGNVENLEELR
TLFSSSSSYQRIQMFPDTIWNVTYTGTSKSCSDSFYRNMRWLTQKNGVYPVQDAQYTNNR
GKDILFVWGIHHPPTDTAQTNLYTRTDTTTSVTTENLDRTFKPLIGPRPLVNGLIGRINY
YWSVLKPGQTLRVRSNGNLIAPWFGHVLSGESHGRILKTDLNSGNCVVQCQTEKGGLNST
LPFHNISKYAFGTCPKYIRAKSLKLAIGLRNVPARSSRGLFGAIAGFIEGGWPGLVAGWY
GFQHSNDQGVGMAADRDSTQKAVDKITSKVNNIVDKMNKQYEIIDHEFSEVETRLNMINN
KIDDQIQDVWAYNAELLVLLENQKTLDEHDANVNNLYNKVKRALGSNAIEDGKGCFELYH
KCDNQCMETIRNGTYNRIKYKEESRLERQRIEGVKLESEGTYKILTIYSTVASSLVLAMG
FAAFLFWAMSNGSCRCNICI
>gi|387965811|gb|AFK13889.1| hemagglutinin, partial [Influenza A virus (A/chicken/Israel/1163/2011(H9N2))]
MEAISLMTILLVVTTSNADKICIGHQSTNSTETVDTLTETNVPVTQAKELLHTEHNGMLC
ATNLGRPLILDTCTIEGLIYGNPSCDMLLGGREWSYIVERPSAVNGTCYPGNVENLEELR
TLFSSSSSYQRIQLFPDSIWNVTYTGTSKSCSDSFYRNMRWLTQKNGVYPVQDAQYINNR
GKDILFVWGIHHPPTDTAQTNLYTRTDTTTSVTTENLDRTFKPLIGPRPLVNGLIGRINY
YWSVLKPGQTLRVRSNGNLIAPWFGHVLSGESHGRILRTDLSSGNCVVQCQTEKGGLNST
LPFHNISKYAFGTCPKYIGVKSLKLAIGLRNVHARSSRGLFGAIAGFIEGGWPGLVAGWY
GFQHSNDQGVGMAADRVSTQKAVDKITSKVNNIVDKMNKQYEIIDHEFSEVESRLNMINN
KIDDQIQDIWAYNAELLVLLENQKTLDEHDANVNNLYNKVKRALGSNAMEDGKGCFELYH
KCDDQCMETIRNGTYNRRKYTEESRLERQKIEGVKLETEGTYKILSIYSTVASSLVLAMG
FAAFLFWAMSNGSCRCNICI
>gi|387965809|gb|AFK13888.1| hemagglutinin, partial [Influenza A virus (A/chicken/Israel/1115/2011(H9N2))]
MEIISLMTILLVVTTSNADKICIGHQSTNSTETVDTLTETNVPVTQAKELLHTEHNGMLC
ATNLGRPLILDTCTIEGLIYGNPSCDMLLGGREWSYIVERPSAVNGTCYPGNVENLEELR
TLFSSSSSYQRIQLFPDSIWNVTYTGTSKSCSDSFYRNMRWLTQKNGVYPVQDAQYINNR
GKDILFVWGIHHPPTDTAQTNLYTRTDTTTSVTTENLDRTFKPLIGPRPLVNGLIGRINY
YWSVLKPGQTLRVRSNGNLIAPWFGHVLSGESHGRILRTDLSSGNCVVQCQTEKGGLNST
LPFHNISKYAFGTCPKYIGVKSLKLAIGLRNVHARSSRGLFGAIAGFIEGGWPGLVAGWY
GFQHSNDQGVGMAADRVSTQKAVDKITSKVNNIVDKMNKQYEIIDHEFSEVESRLNMINN
KIDDQIQDIWAYNAELLVLLENQKTLDEHDANVNNLYNKVKRALGSNAMEDGKGCFELYH
KCDDQCMETIRNGTYNRRKYTDESRLERQKIEGVKLETEGTYKILSIYSTVASSLVLAMG
FAAFLFWAMSNGSCRCNICI
>gi|387965807|gb|AFK13887.1| hemagglutinin, partial [Influenza A virus (A/chicken/Israel/1089/2011(H9N2))]
MEIISLMTILLVVTTSNADKICIGHQSTNSTETVDTLTETNVPVTQAKELLHTEHNGMLC
ATNLGRPLILDTCTIEGLIYGNPSCDMLLGGREWSYIVERPSAVNGTCYPGNVENLEELR
TLFSSSSSYQRIQLFPDSIWNVTYTGTSKSCSDSFYRNMRWLTQKNGVYPVQDAQYINNR
GKDILFVWGIHHPPTDTAQTNLYTRTDTTTSVTTENLDRTFKPLIGPRPLVNGLIGRINY
YWSVLKPGQTLRVRSNGNLIAPWFGHVLSGESHGRILRTDLSSGNCVVQCQTEKGGLNST
LPFHNISKYAFGTCPKYIGVKSLKLAIGLRNVHARSSRGLFGAIAGFIEGGWPGLVAGWY
GFQHSNDQGVGMAADRVSTQKAVDKITSKVNNIVDKMNKQYEIIDHEFSEVESRLNMINN
KIDDQIQDIWAYNAELLVLLENQKTLDEHDANVNNLYNKVKRALGSNAMEDGKGCFELYH
KCDDQCMETIRNGTYNRRKYTEESRLERQKIEGVKLETEGTYKILSIYSTVASSLVLAMG
FAAFLFWAMSNGSCRCNICI
>gi|387965805|gb|AFK13886.1| hemagglutinin, partial [Influenza A virus (A/chicken/Israel/58/2012(H9N2))]
MEIISLMTVLLVVTTSNADKICIGHQSTNSTETVDTLTENNVPVTHAKELLHTEHNGMLC
ATNLGNPLILDTCTIEGLIYGNPSCDMLLGGREWSYIVERPSAVNGTCYPGNVENLEELR
TLFSSSSSYQRIQIFPDTIWNVTHTGTSKSCSDSFYRNMRWLTQKNGAYPVQDAQFTNNR
GKDILFVWGIHHPPTDTAQTNLYTRTDTTTSVTTENLDRTFKPLIGPRPLVNGLIGRINY
YWSVLKPGQTLRVRSNGNLIAPWFGHVLSGESHGRILKTDLNSGNCVVQCQTEKGGLNST
LPFHNISKYAFGNCPKYIGVKSLKLAIGLRNVPARSSRGLFGAIAGFIEGGWPGLVAGWY
GFQHSNDQGVGIAADRDSTQKAVDKITSKVNNIVDKMNKQYEIIDHEFSEVETRLNMINN
KIDDQIQDVWAYNAELLVLLENQKTLDEHDANVNNLYNKVKRALGSNAMEDGKGCFELYH
KCDDQCMETIRNGTYNRRKYKEESRLERQKIEGVKLESEGIYKILSIYSTVASSLVLAMG
FAAFLFWAMSNGSCRCNICI
>gi|387965803|gb|AFK13885.1| hemagglutinin, partial [Influenza A virus (A/chicken/Israel/51/2012(H9N2))]
MEIISLMTILLVVTTSNADKICIGHQSTNSTETVDTLTETNVPVTQAKELLHTEHNGMLC
ATNLGRPLILDTCTIEGLIYGNPSCDMLLGGREWSYIVERPSAVNGTCYPGNVENLEELR
TLFSSSSSYQRIQLFPDSIWNVTYTGTSKSCSDSFYRNMRWLTQKNGVYPVQDAQYINNR
GKDILFVWGIHHPPTDTAQTNLYTRTDTTTSVTTENLDRTFKPLIGPRPLVNGLIGRINY
YWSVLKPGQTLRVRSNGNLIAPWFGHVLSGESHGRILRTDLSSGNCVVQCQTEKGGLNST
LPFHNISKYAFGTCPKYIGVKSLKLAIGLRNVHARSSRGLFGAIAGFIEGGWPGLVAGWY
GFQHSNDQGVGMAADRVS
>gi|387965801|gb|AFK13884.1| hemagglutinin, partial [Influenza A virus (A/chicken/Israel/50/2012(H9N2))]
MEIISLMTVLLVVTTSNADKICIGHQSTNSTETVDTLTENNVPVTHAKELLHTEHNGMLC
ATNLGNPLILDTCTIEGLIYGNPSCDMLLGGREWSYIVERPSAVNGTCYPGNVENLEELR
TLFSSSSSYQRIQIFPDTIWNVTHTGTSKSCSDSFYRNMRWLTQKNGAYPVQDAQFTNNR
GKDILFVWGIHHPPTDTAQTNLYTRTDTTTSVTTENLDRTFKPLIGPRPLVNGQIGRINY
YWSVLKPGQTLRVRSNGNLIAPWFGHVLSGESHGRILKTDLNSGNCVVQCQTEKGGLNST
LPFHNISKYAFGNCPKYIGVKSLKLAIGLRNVPARSSRGLFGAIAGFIEGGWPGLVAGWY
GFQHSNDQGVGIAADRDSTQKAVDKITSKVNNIVDKMNKQYEIIDHEFSEVETRLNMINN
KIDDQIQDVWAYNAELLVILENQKTLDEHDANVNNLYNKVKRALGSNAMEDGKGCFELYH
KCDDQCMETIRNGTYNRRKYKEESRLERQKIEGVKLESEGIYKILSIYSTVASSLVLAMG
FAAFLFWAMSNGSCRCNICI
>gi|387965799|gb|AFK13883.1| hemagglutinin, partial [Influenza A virus (A/chicken/Israel/46/2012(H9N2))]
MEPISLMTILLVVTTSNADKICIGHQSTNSTETVDTLTETNVPVTQAKELLHTEHNGMLC
ATNLGRPLILDTCTIEGLIYGNPSCDMLLGGREWSYIVERPSAVNGTCYPGNVENLEELR
TLFSSSSSYQRIQLFPDSIWNVTYTGTSKSCSDSFYRNMRWLTQKNGVYPVQDAQYINNR
GKDILFVWGIHHPPTDTAQTNLYTRTDTTTSVTTENLDRTFKPLIGPRPLVNGLIGRINY
YWSVLKPGQTLRVRSNGNLIAPWFGHVLSGESHGRILRIDLSSGNCVVQCQTEKGGLNST
LPFHNISKYAFGTCPKYIGVKSLKLAIGLRNVHARSSRGLFGAIAGFIEGGWPGLVAGWY
GFQHSNDQGVGMAADRVSTQKAVDKITSKVNNIVDKMNKQYEIIDHEFSEVESRLNMINN
KIDDQIQDIWAYNAELLVLLENQKTLDEHDANVNNLYNKVKRALGSNAMEDGKGCFELYH
KCDDQCMETIRNGTYNRRKYTEESRLERQKIEGVKLETEGTYKILSIYSTVASSLVLAMG
FAAFLFWAMSNGSCRCNICI
>gi|387965797|gb|AFK13882.1| hemagglutinin, partial [Influenza A virus (A/chicken/Israel/11/2012(H9N2))]
METISLMTILLVVTTSNADKICIGHQSTNSTETVDTLTETNVPVTQAKELLHTEHNGMLC
ATNLGRPLILDTCTIEGLIYGNPSCDMLLGGREWSYIVERPSAVNGTCYPGSVENLEELR
TLFSSSSSYQRIQLFPDSIWNVTYTGTSKSCSDSFYRNMRWLTQKNGVYPVQDAQYINNR
GKDILFVWGIHHPPTDTAQTNLYTRTDTTTSVTTENLDRTFKPLIGPRPLVNGLIGRINY
YWSVLKPGQTLRVRSNGNLIAPWFGHVLSGESHGRILRTDLSSGNCVVQCQTEKGGLNST
LPFHNISKYAFGTCPKYIGVKSLKLAIGLRNVHARSSRGLFGAIAGFIEGGWPGLVAGWY
GFQHSNDQGVGMAADRVSTQKAVDKITSKVNNIVDKMNKQYEIIDHEFSEVESRLNMINN
KIDDQIQDIWAYNAELLVLLENQKTLDEHDANVNNLYNKVKRALGSNAMEDGKGCFELYH
KCDDQCMETIRNGTYNRRKYTEESRLERQKIEGVKLETEGTYKILSIYSTVASSLVLAMG
FAAFLFWAMSNGSCRCNICI
>gi|387965795|gb|AFK13881.1| hemagglutinin, partial [Influenza A virus (A/chicken/Israel/3/2012(H9N2))]
MEIISLMTVLLVVTTSNADKICIGHQSTNSTETVDTLTENNVPVTHAKELLHTEHNGMLC
ATNLGNPLILDTCTIEGLIYGNPSCDMLLGGREWSYIVERPSAVNGTCYPGNVENLEELR
TLFSSSSSYQRIQIFPDTIWNVTHTGTSKSCSDSFYRNMRWLTQKNGAYPVQDAQFTNNR
GKDILFVWGIHHPPTDTAQTNLYTRTDTTTSVTTENLDRTFKPLIGPRPLVNGQIGRINY
YWSVLKPGQTLRVRSNGNLIAPWFGHVLSGESHGRILKTGLNSGNCVVQCQTEKGGLNST
LPFHNISKYAFGNCPKYIGVKSLKLAIGLRNVPARSSRGLFGAIAGFIEGGWPGLVAGWY
GFQHSNDQGVGIAADRDSTQKAVDKITSKVNNIVDKMNKQYEIIDHEFSEVETRLNMINN
KIDDQIQDVWAYNAELLVLLENQKTLDEHDANVNNLYNKVKRALGSNAMEDGKGCFELYH
KCDDQCMETIRNGTYNRRKYKEESRLERQKIEGVKLESEGIYKILSIYSTVASSLVLAMG
FAAFLFWAMSNGSCRCNICI
>gi|374719175|gb|AEZ67272.1| hemagglutinin [Influenza A virus (A/chicken/Israel/32/2009(H9N2))]
MGIISLMTILLVVTTSNADKICIGHQSTNSTETVDTLTETNVPVTHAKELLHTEHNGMLC
ATNLGHPLILDTCTIEGLVYGNPSCDLLLGGREWSYIVERPSAVNGTCYPGNVENLEELR
TLFSSSSSYQRIQIFPDTIWNVTYTGTSKSCSDSFYRNMRWLTQKNGVYPAQDAQYTNNR
GKDILFVWGIHHPPTDTAQTNLYTRTDTTTSVTTENLDRTFKPLIGPRPLVNGLIGRINY
YWSVLKPGQTLRVRSNGNLIAPWFGHVLSGESHGRILKTDLKSGNCVVQCQTEKGGLNST
LPFHNISKYAFGTCPKYIGVKSLKLAIGLRNVPARSSRGLFGAIAGFIEGGWPGLVAGWY
GFQHTNDQGVGMAADRDSTQKAVDKITSKVNNIVDKMNKQYEIIDHEFSEVETRLNMINN
KIDDQIQDVWAYNAELLVLLENQKTLDEHDANVNNLYNKVKRALGSNAMEDGKGCFELYH
KCDNQCMETIRNGTYNRRKYREESRLERQKIEGVKLESEGTYKILTIYSTVASSLVLAMG
FAAFLFWAMSNESCRCNICI
>gi|374719156|gb|AEZ67261.1| hemagglutinin [Influenza A virus (A/turkey/Israel/311/2009(H9N2))]
MGIISLMTILLLVTTSNADKICIGHQSTNSTETVDTLTETNVPVTHAKELLHTEHNGMLC
ATNLGNPLILDTCTIEGLIYGNPSCDMLLGGREWSYIVERPSAVNGTCYPGNVENLEELR
ILFSSSSSYQRIQIFPDTIWNVTYTGTSKSCSDSFYRNMRWLTQKNGGYPVQDAQYTNNR
GKDILFVWGIHHPPTDTAQTNLYTRTDTTTSVTTENLDRTFKPLIGPRPLVNGLIGRINY
YWSVLKPGQTLRVRSNGNLIAPWFGHVLSGESHGRILKTDLNSGNCVVQCQTEKGGLNST
LPFHNISKYAFGDCPKYIGVKSLKLAIGLRNVPARSSRGLFGAIAGFIEGGWPGLVAGWY
GFQHSNDQGVGMAADRDSTQKAVDKITSKVNNIVDKMNKQYEIIDHEFSEVETRLNMINN
KIDDQIQDVWAYNAELLVLLENQKTLDEHDANVNNLYNKVKRALGSNAMEDGKGCFELYH
KCDDQCMETIRNGTYNRRKYKEESRLERQKIEGVKLESEGTYKILTIYSTVASSLVLAMG
FAAFLFWAMSNGSCRCNICI
>gi|374719135|gb|AEZ67249.1| hemagglutinin [Influenza A virus (A/chicken/Israel/1067/2010(H9N2))]
MEIISLMTVLLVVTTSNADKICIGHQSTNSTETVDTLTENNVPVTHAKELLHTEHNGMLC
ATNLGNPLILDTCTIEGLIYGNPSCDMLLGGREWSYIVERPSAVNGTCYPGNVENLEELR
TLFSSSSSYQRIQIFPDTIWNVTHTGTSKSCSDSFYRNMRWLTQKNGAYPVQDAQFTNNR
GKDILFVWGIHHPPTDTAQTNLYTRTDTTTSVTTENLDRTFKPLIGPRPLVNGLIGRINY
YWSVLKPGQTLRVRSNGNLIAPWFGHVLSGESHGRILKTDLNSGNCVVQCQTEKGGLNST
LPFHNISKYAFGNCPKYIGVKSLKLAIGLRNVPARSSRGLFGAIAGFIEGGWPGLVAGWY
GFQHSNDQGVGIAADRDSTQKAVDKITSKVNNIVDKMNKQYEIIDHEFSEVETRLNMINN
KIDDQIQDVWAYNAELLVLLENQKTLDEHDANVNNLYNKVKRALGSNAMEDGKGCFELYH
KCDDQCMETIRNGTYNRRKYKEESRLERQKIEGVKLESEGIYKILSIYSTVASSLVLAMG
FAAFLFWAMSNGSCRCNICL
>gi|374719116|gb|AEZ67238.1| hemagglutinin [Influenza A virus (A/chicken/Israel/1167/2010(H9N2))]
METISLMTILLVITTSNADKICIGHQSTNSTETVDTLTETNVPVTHAKELLHTEHNGMLC
ATNLGRPLILDTCTIEGLVYGNPSCDLLLGGREWSYIVERPSAVNGTCYPGNVENLEELR
TLFSSSSSYQRIQMFPDTIWNVTYTGTSKSCSDSFYRNMRWLTQKNGVYPVQDAQYTNNR
GKDILFVWGIHHPPTDTAQTNLYTRTDTTTSVTTENLDRTFKPLIGPRPLVNGLIGRINY
YWSVLKPGQTLRVRSNGNLIAPWFGHVLSGESHGRILKTDLNSGNCVVQCQTEKGGLNST
LPFHNISKYAFGTCPKYIGVKSLKLAIGLRNVPARSSRGLFGAIAGFIEGGWPGLVAGWY
GFQHSNDQGVGMAADRDSTQKAVDKITSKVNNIVDKMNKQYEIIDHEFSEVETRLNMINN
KIDDQIQDVWAYNAELLVLLENQKTLDEHDANVNNLYNKVKRALGSNAIEDGKGCFELYH
KCDNQCMETIRNGTYNRRKYKEESRLERQRIEGVKLESEGTYKILTIYSTVASSLVLAMG
FAAFLFWAMSNGSCRCNICI
>gi|374719097|gb|AEZ67227.1| hemagglutinin [Influenza A virus (A/chicken/Israel/1184/2010(H9N2))]
METISLMTILLVITTSNADKICIGHQSTNSTETVDTLTETNVPVTHAKELLHTEHNGMLC
ATNLGRPLILDTCTIEGLVYGNPSCDLLLGGREWSYIVERPSAVNGTCYPGNVENLEELR
TLFSSSSSYQRIQMFPDTIWNVTYTGTSKSCSDSFYRNMRWLTQKNGVYPVQDAQYTNNR
GKDILFVWGIHHPPTDTAQTNLYTRTDTTTSVTTENLDRTFKPLIGPRPLVNGLIGRINY
YWSVLKPGQTLRVRSNGNLIAPWFGHVLSGESHGRILKTDLNSGNCVVQCQTEKGGLNST
LPFHNISKYAFGTCPKYIGVKSLKLAIGLRNVPARSSRGLFGAIAGFIEGGWPGLVAGWY
GFQHSNDQGVGMAADRDSTQKAVDKITSKVNNIVDKMNKQYEIIDHEFSEVETRLNMINN
KIDDQIQDVWAYNAELLVLLENQKTLDEHDANVNNLYNKVKRALGSNAIEDGKGCFELYH
KCDNQCMETIRNGTYNRRKYKEESRLERQRIEGVKLESEGTYKILTIYSTVASSLVLAMG
FAAFLFWAMSNGSCRCNICI
>gi|374719080|gb|AEZ67217.1| hemagglutinin [Influenza A virus (A/chicken/Israel/1293/2010(H9N2))]
METISLMTILLVITTSNADKICIGHQSTNSTETVDTLTETNVPVTHAKELLHTEHNGMLC
ATNLGRPLILDTCTIEGLVYGNPSCDLLLGGREWSYIVERPSAVNGTCYPGNVENLEELR
TLFSSSSSYQRIQMFPDTIWNVTYTGTSKSCSDSFYRNMRWLTQKNGVYPVQDAQYTNNR
GKDILFVWGIHHPPTDTAQTNLYTRTDTTTSVTTENLDRTFKPLIGPRPLVNGLIGRINY
YWSVLKPGQTLRVRSNGNLIAPWFGHVLSGESHGRILKTDLNSGNCVVQCQTEKGGLNST
LPFHNISKYAFGTCPKYIGVKSLKLAIGLRNVPARSSRGLFGAIAGFIEGGWPGLVAGWY
GFQHSNDQGVGMAADRDSTQKAVDKITSKVNNIVDKMNKQYEIIDHEFSEVETRLNMINN
KIDDQIQDVWAYNAELLVLLENQKTLDEHDANVNNLYNKVKRALGSNAIEDGKGCFELYH
KCDNQCMETIRNGTYNRRKYKEESRLERQRIEGVKLESEGTYKILTIYSTVASSLVLAMG
FAAFLFWAMSNGSCRCNICI
>gi|374719060|gb|AEZ67206.1| hemagglutinin [Influenza A virus (A/chicken/Israel/1302/2010(H9N2))]
MEIISLMTVLLVVTTSNADKICIGHQSTNSTETVDTLTENNIPVTHAKELLHTEHNGMLC
ATNLGNPLILDTCTIEGLIYGNPSCDMLLGGREWSYIVERPSAVNGTCYPGNVENLEELR
TLFSSSSSYQRIQIFPDTIWNVTHTGTSKSCSDSFYRNMRWLTQKNGAYPVQDAQFTNNR
GKDILFVWGIHHPPTDTAQTNLYTRTDTTTSVTTENLDRTFKPLIGPRPLVNGLIGRINY
YWSVLKPGQTLRVRSNGNLIAPWFGHVLSGESHGRILKTDLNSGNCVVQCQTEKGGLNST
LPFHNISKYAFGNCPKYIGVKSLKLAIGLRNVPARSSRGLFGAIAGFIEGGWPGLVAGWY
GFQHSNDQGVGMAADRDSTQKAVDKITSKVNNIVDKMNKQYEIIDHEFSEVETRLNMINN
KIDDQIQDVWAYNAELLVLLENQKTLDEHDANVNNLYNKVKRALGSNAMEDGKGCFELYH
KCDDQCMETIRNGTYNRRKYKEESRLERQKIEGVKLESEGIYKILSIYSTVASSLVLAMG
FAAFLFWAMSNGSCRCNICI
>gi|371946137|gb|AEX63610.1| hemagglutinin, partial [Influenza A virus (A/turkey/Israel/1257/2008(H9N2))]
MEIISLMTILLVVTTSNADKICIGHQSTNSTETVDTLTETNVPVTHAKELLHTEHNGMLC
ATNLGNPLILDTCTIEGLIYGNPSCDMLLGGREWSYIVERPSAVNGTCYPGNVENLEELR
TLFSSSSSYQRIQIFPDTIWNVTYTGTSKSCSDSFYRNMRWLTQKNGGYPVQDAQYTNNR
GKDILFVWGIHHPPTDTAQTNLYTRTDTTTSVTTENLDRTFKPLIGPRPLVNGQIGRINY
YWSVLKPGQTLRVRSNGNLIAPWFGHVLSGESHGRILKTDLNSGNCVVQCQTEKGGLNST
LPFHNISKYAFGDCPKYIGVKSLKLAIGLRNVPARSSRGL
>gi|371946135|gb|AEX63609.1| hemagglutinin, partial [Influenza A virus (A/chicken/Israel/1256/2008(H9N2))]
METISLMTILLVVTTSNADKICIGHQSTNSTETVDTLTETNVPVTHAKELLHTEHNGMLC
ATNLGHPLILDTCTIEGLVYGNPSCDLLLGGREWSYIVERPSAVNGTCYPGNVENLEELR
TLFSSSSSYQRIQIFPDTIWNVTYTGTSKSCSDSFYRNMRWLTQKNGVYPVQDAQYTNNR
GKDILFVWGIHHPPTDTAQTNLYTRTDTTTSVTTENLDRTFKPLIGPRPLVNGLIGRINY
YWSVLKPGQTLRIRSNGNLIAPWFGHVLSGESHGRILKTDLNSGNCVVQCQTEKGGLNST
LPFHNISKYAFGTCPKYIGVKSLKLAIGLRNVPARSSRGLFGA
>gi|371946133|gb|AEX63608.1| hemagglutinin, partial [Influenza A virus (A/turkey/Israel/1223/2008(H9N2))]
METISLMTILLVVTTSNADKICIGHQSTNSTETVDTLTETNVPVTHAKELLHTEHNGMLC
ATNLGHPLILDTCTIEGLIYGNPSCDLLLGEREWSYIVERPSAVNGTCYPGNVENLEELR
TLFSSSSSYQRIQIFPDTIWNVTYTGTSKSCSNSFYRNMRWLTQKNGVYPVQDAQYTNDR
GKNILFVWGIHHPPTDTAQTNLYTRTDTTTSVTTENLDRTFKPLIGPRPLVNGLIGRINY
YWSVLKPGQTLRVRSNGNLIAPWFGHVLSGESHGRILKTDLNSGNCVVQCQTEKGGLNST
LPFHNISRYAFGTCPKYIGVKSLKLAIGLRNVPARSSRGL
>gi|371946131|gb|AEX63607.1| hemagglutinin, partial [Influenza A virus (A/chicken/Israel/1195/2008(H9N2))]
METISLMTILLVVTTSNADKICIGHQSTNSTETVDTLTETNVPVTHAKELLHTEHNGMLC
ATNLGHPLILDTCTIEGLVYGNPSCDLLLGGREWSYIVERPSAVNGTCYPGNVENLEELR
TLFSSSSSYQRIQIFPDTIWNVTYTGTSKSCSDSFYRNMRWLTQKNGVYPAQDAQYTNNR
GKDILFVWGIHHPPTDTAQTNLYTRTDTTTSVTTENLDRTFKPLIGPRPLVNGLIGRINY
YWSVLKPGQTLRVRSNGNLIAPWFGHVLSGESHGRILKTDLNSGNCVVQCQTEKGGLNST
LPFHNISKYAFGTCPKYIGVKSLKLAIGLRNVPARSSRGLFGAI
>gi|371946129|gb|AEX63606.1| hemagglutinin, partial [Influenza A virus (A/chicken/Israel/1018/2008(H9N2))]
METISLMTILLVVTTSNADKICIGHQSTNSTETVDTLTETNVPVTHAKELLHTEHNGMLC
ATNLGHPLILDTCTIEGLVYGNPSCDLLLGGREWSYIVERPSAVNGTCYPGNVENLEELR
TLFSSSSSYQRIQIFPDTIWNVTYTGTSKSCSDSFYRNMRWLTQKNGVYPVQDAQYTNNR
GKDILFVWGIHHPPTDTAQTNLYTRTDTTTSVTTENLDRTFKPLIGPRPLVNGLIGRINY
YWSVLKPGQTLRVRSNGNLIAPWFGHVLSGESHGRILKTDLNSGNCVVQCQTEKGGLNST
LPFHNISKYAFGTCPKYIGVKSLKLAIGLRNVL
>gi|371946127|gb|AEX63605.1| hemagglutinin, partial [Influenza A virus (A/chicken/Israel/884/2008(H9N2))]
METISLMTILLVVTTSNADKICIGHQSTNSTETVDTLTETNVPVTHAKELLHTEHNGMLC
ATNLGHPLILDTCTIEGLVYGNPSCDLLLGGREWSYIVERPSAVNGTCYPGNVENLEELR
TLFSSSSSYQRIQIFPDTIWNVTYTGTSKSCSDSFYRNMRWLTQKNGVYPVQDAQYTNNR
GKDILFVWGIHHPPTDTAQTNLYTRTDTITSVTTENLDRTFKPLIGPRPLVNGLIGRINY
YWSVLKPGQTLRVRSNGNLIAPWFGHVLSGESHGRILKTDLNSGNCVVQCQTEKGGLNST
LPFHNISKYAFGICPKYIGVKSLKLAIGLRNVPARSSRGLF
>gi|371946125|gb|AEX63604.1| hemagglutinin, partial [Influenza A virus (A/chicken/Israel/794/2009(H9N2))]
MEIISLMTILLVVTTSNADKICIGHQSTNSTETVDTLTETNVPVTHAKELLHTEHNGVLC
ATNLGNPLILDTCTIEGLIYGNPSCDMLLGGREWSYIVERPSAVNGTCYPGNVENLEELR
TLFSSSSSYQRIQIFPDTIWNVTYTGTSKSCSDSFYRNMRWLTQKNGGYPIQDAQYTNNR
GKDILFVWGIHHPPTDTAQTNLYTRTDTITSVTTENLDRTFKPLIGPRPLVNGLIGRINY
YWSVLKPGQTLRVRSNGNLIAPWFGHVLSGESHGRILKTDLNSGNCVVQCQTEKGGLNST
LPFHNISKYAFGDCPKYIGVKSLKLAIGLRNVPARCSRGL
>gi|371946123|gb|AEX63603.1| hemagglutinin, partial [Influenza A virus (A/turkey/Israel/775/2009(H9N2))]
MEIISLMTILLVVTTSNADKICIGHQSTNSTETVDTLTETNVPVTHAKELLHTEHNGMLC
ATNLGHPLILDTCTIEGLVYGNPSCDLLLGGREWSYIVERPSAVNGTCYPGNVENLEELR
TLFSSSSSYQRIQIFPDTIWNVTYTGTSKSCSNSFYRNMRWLTQKNGVYPVQDAQYTNNR
GKDILFVWGIHHPPTDTAQTNLYTRTDTTTSVTTENLDRTFKPLIGPRPLVNGLIGRINY
YWSILKPGQTLRVRSNGNLIAPWFGHVLSGESHGRILKTDLNSGNCVVQCQTEKGGLNST
LPFHNISKYAFGTCPKYIGVKSLKLAIGLRNVPANASKGLFGPL
>gi|371946121|gb|AEX63602.1| hemagglutinin, partial [Influenza A virus (A/chicken/Israel/760/2008(H9N2))]
METISLMTILLVVTTSNADKICIGHQSTNSTETVDTLTETNVPVTHAKELLHTEHNGMLC
ATNLGHPLILDTCTIEGLVYGNPSCDLLLGGREWSYIVERPSAVNGTCYPGNVENLEELR
TLFSSSSSYQRIQIFPDTIWNVTYTGTSKSCSDSFYRNMRWLTQKNGVYPVQDAQYTNNR
GKDILFVWGIHHPPTDTAQTNLYTRTDTITSVTTENLDRTFKPLIGPRPLVNGLIGRINY
YWSVLKPGQTLRVRSNGNLIAPWFGHVLSGESHGRILKTDLNSGNCVVQCQTEKGGLNST
LPFHNISKYAFGTCPKYIGVKSLKLAIGLRNVPARSSRGLF
>gi|371946119|gb|AEX63601.1| hemagglutinin, partial [Influenza A virus (A/turkey/Israel/746/2009(H9N2))]
MEIISLMTVLLVVTTSNADKICIGHQSTNSTETVDTLTENNVPVTHAKELLHTEHNGMLC
ATNLGNPLILDTCTIEGLIYGNPSCDMLLGGREWSYIVERPSAVNGTCYPGNVENLEELR
TLFSSSSSYQRIQIFPDTIWNVTHTGTSKSCSDSFYRNMRWLTQKNGAYPVQDAQFTNNR
GKDILFVWGIHHPPTDTAQTNLYTRTDTTTSVTTENLDRTFKPLIGPRPLVNGLIGRINY
YWSVLKPGQTLRVRSNGNLIAPWFGHVLSGESHGRILKTDLNSGNCVVQCQTEKGGLNST
LPFHNISKYAFGNCPKYIGVKSLKLAIGLRNVPASASRGLFGAI
>gi|371946117|gb|AEX63600.1| hemagglutinin, partial [Influenza A virus (A/chicken/Israel/742/2009(H9N2))]
MEIISLMTVLLVVTTSNADKICIGHQSTNSTETVDTLTENNVPVTHAKELLHTEHNGMLC
ATNLGNPLILDTCTIEGLIYGNPSCDMLLGGREWSYIVERPSAVNGTCYPGNVENLEELR
TLFSSSSSYQRIQIFPDTIWNVTHTGTSKSCSDSFYRNMRWLTQKNGAYPVQDAQFTNNR
GKDILFVWGIHHPPTDTAQTNLYTRTDTTTSVTTENLDRTFKPLIGPRPLVNGLIGRINY
YWSVLKPGQTLRVRSNGNLIAPWFGHVLSGESHGRILKTDLNSGNCVVQCQTEKGGLNST
LPFHNISKYAFGNCPKYIGVKSLKLAIGLRNVPARSSRGLFGAI
>gi|371946115|gb|AEX63599.1| hemagglutinin, partial [Influenza A virus (A/chicken/Israel/724/2009(H9N2))]
MGIISLMTVLLVVTTSNADKICIGHQSTNSTETVDTLTENNVPVTHAKELLHTEHNGMLC
ATNLGNPLILDTCTIEGLIYGNPSCDMLLGGREWSYIVERPSAVNGTCYPGNVENLEELR
TLFSSSSSYQRVQIFPDTIWNVTHTGTSKSCSDSFYRNMRWLTQKNGAYPVQDAQFTNNR
GKDILFVWGIHHPPTDTAQTNLYTRTDTTTSVTTENLDRTFKPLIGPRPLVNGLIGRINY
YWSVLKPGQTLRVRSNGNLIAPWFGHVLSGESHGRILKTDLNSGNCVVQCQTEKGGLNST
LPFHNISKYAFGNCPKYIGVKSLKLAIGLRNVPASASRGLF
>gi|371946113|gb|AEX63598.1| hemagglutinin, partial [Influenza A virus (A/chicken/Israel/712/2009(H9N2))]
MEIISLMTILLVVTTSNADKICIGHQSTNSTETVDTLTETNVPVTHAKELLHTEHNGMLC
ATNLGHPLILDTCTIEGLVYGNPSCDLLLGGREWSYIVERPSAVNGTCYPGNVENLEELR
TLFSSSSSYQRIQIFPDTIWNVTYTGTSKSCSNSFYRNMRWLTQKNGVYPVQDAQYTNNR
GKDILFVWGIHHPPTDTAQTNLYTRTDTTTSVTTENLDRTFKPLIGPRPLVNGLIGRINY
YWSVLKPGQTLRVRSNGNLIAPWFGHVLSGESHGRILKTDLNSGNCVVQCQTEKGGLNST
LPFHNISKYAFGTCPKYIGVKSLKLAIGLRNVPASASKGLF
>gi|371946111|gb|AEX63597.1| hemagglutinin, partial [Influenza A virus (A/chicken/Israel/663/2009(H9N2))]
MEIISLMTILLVVTTSNADKICIGHQSTNSTETVDTLTETNVPVTHAKELLHTEHNGVLC
ATNLGNPLILDTCTIEGLIYGNPSCDMLLGGREWSYIVERPSAVNGTCYPGNVENLEELR
TLFSSSSSYQRIQIFPDTIWNVTYTGTSKSCSDSFYRNMRWLTQKNGGYPIQDAQYTNNR
GKDILFVWGIHHPPTDTAQTNLYTRTDTTTSVTTENLDRTFKPLIGPRPLVNGLIGRINY
YWSVLKPGQTLRVRSNGNLIAPWFGHVLSGESHGRILKTDLNSGNCVVQCQTEKGGLNST
LPFHNISKYAFGDCPKYIGVKSLKLAIGLRNVPASASRGLFG
>gi|371946109|gb|AEX63596.1| hemagglutinin, partial [Influenza A virus (A/turkey/Israel/117/2009(H9N2))]
METISLMTILLVVTTSNADKICIGHQSTNSTETVDTLTETNVPVTHAKELLHTEHNGMLC
ATNLGNPLILDTCTIEGLIYGNPSCDMLLGGREWSYIVERPSAVNGTCYPGNVENLEELR
TLFSSSSSYQRIQIFPDTIWNVTYTGTSKSCSDSFYRNMRWLTQKNGGYPVQDAQYTNNR
GKDILFVWGIHHPPTDTAQTNLYTRTDTTTSVTTENLDRTFKPLIGPRPLVNGLIGRINY
YWSVLKPGQTLRVRSNGNLIAPWFGHVLSGESHGRILKTDLNSGNCVVQCQTEKGGLNST
LPFHNISKYAFGDCPKYIGVKSLKLAIGLRNVPA
>gi|371946107|gb|AEX63595.1| hemagglutinin, partial [Influenza A virus (A/chicken/Israel/43/2009(H9N2))]
METISLMTILLVVTTSNADKICIGHQSTNSTETVDTLTETNVPVTHAKELLHTEHNGMLC
ATNLGHPLILDTCTIEGLVYGNPSCDLLLGGREWSYIVERPSAVNGTCYPGNVENLEELR
TLFSSSSSYQRIQIFPDTIWNVTYTGTSKSCSDSFYRNMRWLTQKNGVYPVQDAQYTNNR
GKDILFVWGIHHPPTDTAQTNLYTRTDTTTSVTTENLDRTFKPLIGPRPLVNGLIGRISY
YWSVLKPGQTLRVRSNGNLIAPWFGHVLSGESHGRILKTDLNSGNCVVQCQTEKGGLNST
LPFHNISKYAFGTCPKYIGAKSLKLAIGLRNV
>gi|371946105|gb|AEX63594.1| hemagglutinin, partial [Influenza A virus (A/chicken/Israel/9/2009(H9N2))]
MEIISLMTILLVVTTSNADKICIGHQSTNSTETVDTLTETNVPVTHAKELLHTEHNGMLC
ATNLGHPLILDTCTIEGLVYGNPSCDLLLGGREWSYIVERPSAVNGTCYPGNVENLEELR
TLFSSSSSYKRIQIFPDTIWNVTYTGTSKSCSNSFYRNMRWLTQKNGVYPVQDAQYTNNL
GKDILFVWGIHHPPTDTAQTNLYTRTDTTTSVTTENLDRTFKPLIGPRPLVNGLIGRINY
YWSVLKPGQTLRVRSNGNLIAPWFGHVLSGESHGRILKTDLNSGNCVVQCQTEKGGLNST
LPFHNISKYAFGTCPKYIGVKSLKLAIGLRNVPARSSRGLF
>gi|398324733|gb|AFO83277.1| hemagglutinin [Influenza A virus (A/chicken/Israel/421201/2004(H9N2))]
METISLITILLISTASNADKICIGYQSTNSTETVDTLTETNVPVTHAKELLHTEHNGMLC
ATNLGHPLILDTCTIEGLIYGNPSCDLLLGGREWSYIVERPSAVNGTCYPGNIENLEELR
TLFSSASSYQRIQIFPDTIWNVTYTGTSKACSDSFYRSMRWLTQKSGSYPVQDAQYTNNR
EKSILFVWGIHHPPTDTAQTNLYINTDTTTSVATEDLNRVFKPVIGPRPLANGLQGRINY
YWSVLKPGQTLRVRSNGNLIAPWYGHILSGGSHGRILKTDLKSGNCVVQCQTEKGGLNST
LPFHNISKYAFGTCPKYIRVKSLKLAVGLRNVPARSSRGLFGAIAGFIEGGWPGLVAGWY
GFQHSNDQGVGMAADRDSTQKAIDKITSKVNSIVDKMNKQYEIIDHEFSEIETRLNMINN
KIDDQIQDVWAYNAELLVLLENQKTLDEHDANVNNLYNKVKRALGSNAMEDGKGCFELYH
KCDDQCMETIRNGTYNRRKYKEESRLERQKIEGVKLESEGTYKILTIYSTVASSLVLAMG
FAAFLFWAMSNGSCRCNICI
>gi|145652207|gb|ABP88149.1| hemagglutinin [Influenza A virus (A/chicken/Israel/1953/2004(H9N2))]
METISLITILLISTASNADKICIGYQSTNSTETVDTLTETNVPVTHAKELLHTEHNGMLC
ATNLGHPLILDTCTIEGLIYGNPSCDLLLEGREWSYIVERPSAVNGTCYPGNIENLEELR
TLFSSASSYQRIQIFPDTIWNVTYTGTSKACSDSFYRSMRWLTQKSGSYPVQDAQYTNNR
EKSILFVWGIHHPPTDTAQTNLYINTDTTTSVATEDLNRVFKPVIGPRPLANGLQGRINY
YWSVLKPGQTLRVRSNGNLIAPWYGHILSGGSHGRILKTDLKSGNCVVQCQTEKGGLNST
LPFHNISKYAFGTCPKYIRVKSLKLAVGLRNVPARSSRGLFGAIAGFIEGGWPGLVAGWY
GFQHSNDQGVGMAADRDSTQKAIDKITSKVNSIVDKMNKQYEIIDHEFSEIETRLNMINN
KIDDQIQDVWAYNAELLVLLENQKTLDEHDANVNNLYNKVKRALGSNAMEDGKGCFELYH
KCDDQCMETIRNGTYNRRKYKEESRLERQKIEGVKLESEGTYKILTIYSTVASSLVLAMG
FAAFLFWAMSNGSCRCNICI
>gi|238627217|gb|ACR48916.1| hemagglutinin [Influenza A virus (A/chicken/Israel/1040/2007(H9N2))]
METISLMTILLVVTTSNADKICIGHQSTNSTETVDTLTETNVPVTHAKELLHTEHNGMLC
ATNLGHPLILDTCTIEGLVYGNPSCDLLLGGREWSYIVERPSAVNGTCYPGNVENLEELR
TLFSSSSSYQRIQIFPDTIWNVTYTGTSKSCSDSFYRNMRWLTQKNGVYPVQDAQYTNNR
GKDILFVWGIHHPPTDTAQTNLYTRTDTTTSVTTENLDRTFKPLIGPRPLVNGLIGRINY
YWSVLKPGQTLRVRSNGNLIAPWFGHVLSGESHGRILKTDLNSGNCVVQCQTEKGGLNST
LPFHNISKYAFGTCPKYIGVKSLKLAIGLRNVPARSSRGLFGAIAGFIEGGWPGLVAGWY
GFQHSNDQGVGMAADRDSTQKAVDKITSKVNNIVDKMNKQYEIIDHEFSEVETRLNMINN
KIDDQIQDVWAYNAELLVLLENQKTLDEHDANVNNLYNKVKRALGSNAIEDGKGCFELYH
KCDNQCMETIRNGTYNRRKYKEESRLERQKIEGVKLESEGTYKILTIYSTVASSLVLAMG
FAAFLFWAMSNGSCRCNICI
>gi|238627215|gb|ACR48915.1| hemagglutinin [Influenza A virus (A/chicken/Israel/953/2007(H9N2))]
METISLMTILLVVTTSNADKICIGHQSTNSTETVDTLTETNVPVTHAKELLHTEHNGMLC
ATNLGHPLILDTCTIEGLIYGNPSCDLLLGGREWSYIVERPSAVNGTCYPGNVENLEELR
TLFSSSSSYQRIQIFPDTIWNVTYTGTSKSCSNSFYRNMRWLTQKNGVYPVQDAQYTNNR
GKDILFVWGIHHPPTDTAQTNLYTRTDTTTSVTTENLDRTFKPLIGPRPLVNGLIGRINY
YWSVLKPGQTLRVRSNGNLIAPWFGHVLSGESHGRILKTDLNSGNCVVQCQTEKGGLNST
LPFHNISKYAFGTCPKYIGVKSLKLAVGLRNVPARSSRGLFGAIAGFIEGGWPGLVAGWY
GFQHSNDQGVGMAADRDSTQKAFDKITSKVNNIVDKMNKQYEIIDHEFSEVETRLNMINN
KIDDQIQDVWAYNAELLVLLENQKTLDEHDANVNNLYNKVKRALGSNAMEDGKGCFELYH
KCDNQCMETIRNGTYNRRKYKEESRLERQKIEGVKLESEGTYKILTIYSTVASSLVLAMG
FAAFLFWAMSNGSCRCNICI
>gi|238627213|gb|ACR48914.1| hemagglutinin [Influenza A virus (A/chicken/Israel/951/2007(H9N2))]
METISLMTILLVVTTSNADKICIGHQSTNSTETVDTLTETNVPVTHAKELLHTEHNGMLC
ATNLGHPLILDTCTIEGLVYGNPSCDLLLGGREWSYIVERPSAVNGTCYPGNVENLEELR
TLFSSSSSYQRIQIFPDTIWNVTYTGTSKSCSDSFYRNMRWLTQKNGVYPVQDAQYTNNR
GKDILFVWGIHHPPTDTAQTNLYTRTDTITSVTTENLDRTFKPLIGPRPLVNGLIGRINY
YWSVLKPGQTLRVRSNGNLIAPWFGHVLSGESHGRILKTDLNSGNCVVQCQTEKGGLNST
LPFHNISKYAFGTCPKYIGVKSLKLAIGLRNVPARSSRGLFGAIAGFIEGGWPGLVAGWY
GFQHSNDQGVGMAADRDSTQEAVDKITSKVNNIVDKMNKQYEIIDHEFSEVETRLNMINN
KIDDQIQDVWAYNAELLVLLENQKTLDEHDANVNNLYNKVKRALGSNAIEDGKGCFELYH
KCDNQCMETIRNGTYNRRKYKEESRLERQKIEGVKLESEGTYKILTIYSTVASSLVLAMG
FAAFLFWAMSNGSCRCNICI
>gi|238627211|gb|ACR48913.1| hemagglutinin [Influenza A virus (A/chicken/Israel/883/2008(H9N2))]
METISLMTILLVVTTSNADKICIGHQSTNSTETVDTLTETNVPVTHAKELLHTEHNGMLC
ATNLGHPLILDTCTIEGLVYGNPSCDLLLGGREWSYIVERPSAVNGTCYPGNVENLEELR
TLFSSSSSYQRIQIFPDTIWNVTYNGTSKSCSGSFYRNMRWLTQKNGVYPVQDAQYTNNR
GKDILFVWGIHHPPTDTAQTNLYTRTDTTTSVTTENLDRTFKPLIGPRPLVNGLIGRINY
YWSVLKPGQTLRVRSNGNLIAPWFGHVLSGESHGRILKTDLNSGNCVVQCQTEKGGLNST
LPFHNISKYAFGTCPKYIGVKSLKLAIGLRNVPARSSRGLFGAIAGFIEGGWPGLVAGWY
GFQHSNDQGVGMAADRDSTQKAVDKITSKVNNIVDKMNKQYEIIDHEFSEVETRLNMINN
KIDDQIQDVWAYNAELLVLLENQKTLDEHDANVNNLYNKVKRALGSNAMEDGKGCFELYH
KCDNQCMETIRNGTYNRRKYKEESRLERQKIEGVKLESEGTYKILTIYSTVASSLVLAMG
FAAFLFWAMSNGSCRCNICI
>gi|238627209|gb|ACR48912.1| hemagglutinin [Influenza A virus (A/chicken/Israel/869/2007(H9N2))]
METISLMTILLVVTTSNADKICIGHQSTNSTETVDTLTETNVPVTHAKELLHTEHNGMLC
ATNLGHPLILDTCTIEGLVYGNPSCDLLLGGREWSYIVERPSAVNGTCYPGNVENLEELR
TLFSSSSSYQRIQIFPDTIWNVTYTGTSKSCSDSFYRNMRWLTQKNGVYPVQDAQYTNNR
GKDILFVWGIHHPPTDTAQTNLYTRTDTTTSVTTENLDRTFKPLIGPRPLVNGLIGRINY
YWSVLKPGQTLRVRSNGNLIAPWFGHVLSGESHGRILKTDLNSGNCVVQCQTEKGGLNST
LPFHNISKYAFGTCPKYIGVKSLKLAIGLRNVPARSSRGLFGAIAGFIEGGWPGLVAGWY
GFQHSNDQGVGMAADRDSTQKAVDKITSKVNNIVDKMNKQYEIIDHEFSEVETRLNMINN
KIDDQIQDVWAYNAELLVLLENQKTLDEHDANVNNLYNKVKRALGSNAIEDGKGCFELYH
KCDNQCMETIRNGTYNRRKYKEESRLERQKIEGVKLESEGTYKILTIYSTVASSLVLAMG
FAAFLFWAMSNGSCRCNICI
>gi|238627207|gb|ACR48911.1| hemagglutinin [Influenza A virus (A/chicken/Israel/702/2008(H9N2))]
METISLMTILLVVTTSNADKICIGHQSTNSTETVDTLTETNVPVTHAKELLHTEHNGMLC
ATNLGHPLILDTCTIEGLVYGNPSCDLLLGGREWSYIVERPSAVNGTCYPGNVENLEELR
TLFSSSSSYQRIQIFPDTIWNVTYTGTSKSCSDSFYRNMRWLTQKNGVYPVQDAQYTNNR
GKDILFVWGIHHPPTDTAQTNLYTRTDTTTSVTTENLDRTFKPLIGPRPLVNGLIGRINY
YWSVLKPGQTLRVRSNGNLIAPWFGHVLSGESHGRILKTDLNSGNCVVQCQTEKGGLNST
LPFHNISKYAFGTCPKYIGVKSLKLAIGLRNVPARSNRGLFGAIAGFIEGGWPGLVAGWY
GFQHSNDQGVGMAADRDSTQKAVDKITSKVNNIVDKMNKQYEIIDHEFSEVETRLNMINN
KIDDQIQDVWAYNAELLVLLENQKTLDEHDANVNNLYNKVKRALGSNAIEDGKGCFELYH
KCDNQCMETIRNGTYNRRKYKEESRLERQKIEGVKLESEGTYKILTIYSTVASSLVLAMG
FAAFLFWAMSNGSCRCNICI
>gi|238627205|gb|ACR48910.1| hemagglutinin [Influenza A virus (A/chicken/Israel/694/2008(H9N2))]
METISLMTILLVVTTSNADKICIGHQSTNSTETVDTLTENNVPVTHAKELLHTEHNGMLC
ATNLGHPLILDTCTIEGLVYGNPSCDLLLGGREWSYIVERPSAVNGTCYPGNVENLEELR
TLFSSSSSYQRIQIFPDTIWNVTHTGTSKSCSDSFYRNMKWLTQKNGVYPVQDAQYTNNR
GKDILFVWGIHHPPTDTAQTNLYTRTDTTTSVTTENLDRTFKPLIGPRPLVNGLIGRINY
YWSVLKPGQTLRVRSNGNLIAPWFGHVLSGESHGRILKTDLNSGNCVVQCQTEKGGLNST
LPFHNISKYAFGTCPKYIGVKSLKLAIGLRNVPARSSRGLFGAIAGFIEGGWPGLVAGWY
GFQHSNDQGVGMAADRDSTQKAVDKITSKVNNIVDKMNKQYEIIDHEFSEVETRLNMINN
KIDDQIQDVWAYNAELLVLLENQKTLDEHDANVNNLYNKVKRALGSNAIEDGKGCFELYH
KCDNQCMETIRNGTYNRRKYKEESRLERQKIEGVKLESEGTYKILTIYSTVASSLVLAMG
FAAFLFWAMSNGSCRCNICI
>gi|238627203|gb|ACR48909.1| hemagglutinin [Influenza A virus (A/turkey/Israel/689/2008(H9N2))]
METISLMTILLVVTTSNADKICIGHQSTNSTETVDTLTETNVPVTHAKELLHTEHNGMLC
ATNLGHPLILDTCTIEGLVYGNPSCDLLLGGREWSYIVERPSAVNGTCYPGNVENLEELR
TLFSSSSSYQRIQIFPDTIWNVTYTGTSKSCSDSFYRNMRWLTQKSGVYPVQDAQYTNNR
GKDILFVWGIHHPPTDTAQTNLYTRTDTTTSVTTENLDRTFKPLIGPRPLVNGLIGRINY
YWSVLKPGQTLRVRSNGNLIAPWFGHVLSGESHGRILKTDLNSGNCVVQCQTEKGGLNST
LPFHNISKYAFGTCPKYIGVKSLKLAIGLRNVPARSSRGLFGAIAGFIEGGWPGLVAGWY
GFQHSNDQGVGMAADRDSTQKAVDKITSKVNNIVDKMNKQYEIIDHEFSEVETRLNMINN
KIDDQIQDVWAYNAELLVLLENQKTLDEHDANVNNLYNKVKRALGSNAIEDGKGCFELYH
KCDNQCMETIRNGTYNRRKYKEESRLERQKIEGVKLESEGTYKILTIYSTVASSLVLAMG
FAAFLFWAMSNGSCRCNICI
>gi|238627201|gb|ACR48908.1| hemagglutinin [Influenza A virus (A/chicken/Israel/375/2007(H9N2))]
METISLITILLISTASNADKICIGYQSTNSTEAVDTLTETNVPVTHAKELLHTEHNGMLC
ATNLGHPLILDTCTIEGLIYGNPSCDLLLEGREWSYIVERPSAVNGTCYPGNIENLEELR
TLFSSASSYQRIQIFPDTIWNVTYTGTSKACSDSFYRNMRWLTQKSGSYPVQDAQYTNNR
EKSILFVWGIHHPPTDTAQTNLYINTDTTTSVATEDLNRVFKPVIGPRPLANGLQGRINY
YWSVLKPGQTLRVRSNGNLIAPWYGHILSGGSHGRILKTDLKSGNCVVQCQTEKGGLNST
LPFHNISKYAFGTCPKYIRVNSLKLAVGLRNVPARSSRGLFGAIAGFIEGGWPGLVAGWY
GFQHSNDQGVGMAADRDSTQKAIDKITSKVNSIVDKMNKQYEIIDHEFSEVETRLNMINN
KIDDQIQDVWAYNAELLVLLENQKTLDEHDANVNNLYNKVKRALGSNAMEDGKGCFELYH
KCDDQCMETIRNGTYNRRKYQEESRLERQKIEGVKLESEGTYKILTIYSTVASSLVLAMG
FAAFLFWAMSNGSCRCNICI
>gi|238627199|gb|ACR48907.1| hemagglutinin [Influenza A virus (A/chicken/Israel/330/2008(H9N2))]
METISLMTILLVVTTSNADKICIGHQSTNSTETVDTLTETNVPVTHAKELLHTEHNGMLC
ATNLGHPLILDTCTIEGLVYGNPSCDLLLGGKEWSYIVERPSAVNGTCYPGNVENLEELR
TLFSSSSSYQRIQIFPDTIWNVTYTGTSKSCSDSFYRNMRWLTQKNGVYPVQDAQYTNNR
GKDILFVWGIHHPPTDTAQTNLYTRTDTTTSVTTENLDRTFKPLIGPRPLVNGLIGRINY
YWSVLKPGQTLRVRSNGNLIAPWFGHVLSGESHGRILKTDLNSGNCVVQCQTEKGGLNST
LPFHNISKYAFGTCPKYIGVKSLKLAIGLRNVPARSSRGLFGAIAGFIEGGWPGLVAGWY
GFQHSNDQGVGMAADRDSTQKAVDKITSKVNNIVDKMNKQYEIIDHEFSEVETRLNMINN
KIDDQIQDVWAYNAELLVLLENQKTLDEHDANVNNLYNKVKRALGSNAIEDGKGCFELYH
KCDNQCMETIRNGTYNRRKYKEESRLERQKIEGVKLESEGTYKILTIYSTVASSLVLAMG
FAAFLFWAMSNGSCRCNICI
>gi|238627197|gb|ACR48906.1| hemagglutinin [Influenza A virus (A/chicken/Israel/310/2008(H9N2))]
METISLMTILLVVTTSNADKICIGHQSTNSTETVDTLTETNVPVTHAKELLHTEHNGMLC
ATNLGHPLILDTCTIEGLVYGNPSCDLLLGGREWSYIVERPSAVNGTCYPGNVENLEELR
TLFSSSSSYQRIQIFPDTIWNVTYTGTSKSCSDSFYRNMRWLTQKNGVYPVQDAQYTNNR
GKDILFVWGIHHPPTDTAQTNLYTRTDTTTSVTTENLDRTFKPLIGPRPLVNGLIGRINY
YWSVLKPGQTLRVRSNGNLIAPWFGHVLSGESHGRILKTDLNSGNCVVQCQTEKGGLNST
LPFHNISKYAFGTCPKYIGVKSLKLAIGLRNVPARSSRGLFGAIAGFIEGGWPGLVAGWY
GFQHSNDQGVGMAADRDSTQKAVDKITSKVNNIVDKMNKQYEIIDHEFSEVETRLNMINN
KIDDQIQDVWAYNAELLVLLENQKTLDEHDANVNNLYNKVKRALGSNAIEDGKGCFELYH
KCDNQCMETIRNGTYNRRKYKEESRLERQKIEGVKLESEGTYKILTIYSTVASSLVLAMV
FAAFLFWAMSNGSCRCNICI
>gi|238627195|gb|ACR48905.1| hemagglutinin [Influenza A virus (A/chicken/Israel/184/2009(H9N2))]
METISLMTILLVVTTSNADKICIGHQSTNSTETVDTLTETNVPVTHAKELLHTEHNGMLC
ATNLGHPLILDTCTIEGLVYGNPSCDLLLGGREWSYIVERPSAVNGTCYPGNVENLEELR
TLFSSSSSYQRIQIFPDTIWNVTYTGTSKSCSDSFYRNMRWLTQKNGVYPVQDAQYTNNR
GKDILFVWGIHHPPTDTAQTNLYTRTDTTTSVTTENLDRTFKPLIGPRPLVNGLIGRINY
YWSVLKPGQTLRIRSNGNLIAPWFGHVLSGESHGRILKTDLNSGNCVVQCQTEKGGLNST
LPFHNISKYAFGTCPKYIGVKSLKLAIGLRNVPARSSRGLFGAIAGFIEGGWPGLVAGWY
GFQHSNDQGVGMAADRDSTQKAVDKMTSKVNNIVDKMNKQYEIIDHEFSEVETRLNMINN
KIDDQIQDVWAYNAELLVLLENQKTLDEHDANVNNLYNKVRRALGSNAMEDGKGCFELYH
KCDNQCMETIRNGTYNRRKFKEESRLERQKIEGVKLESEGTYKILTIYSVVASSLVLAMG
FAAFLFWAMSNGSCRCNICI
>gi|238627193|gb|ACR48904.1| hemagglutinin [Influenza A virus (A/chicken/Israel/182/2008(H9N2))]
MGIISLMTILLVVTTSNADKICIGHQSTNSTETVDTLTETNVPVTHAKELLHTEHNGMLC
ATNLGNPLILDTCTIEGLIYGNPSCDMLLGGREWSYIVERPSAVNGTCYPGNVENLEELR
TLFSSSSSYQRIQIFPDTIWNVTYTGTSKSCSDSFYRNMRWLTQKNGVYPVQDAQYTNNR
GKDILYVWGIHHPPTDTTQTNLYTRTDTTTSVTTENLDRTFKPLIGPRPLVNGLIGRINY
YWSVLKPGQTLRVRSNGNLIAPWFGHVLSGESHGRILKTDLNSGNCVVQCQTEKGGLNST
LPFHNISKYAFGNCPKYIGVKSLKLAIGLRNVPARSSRGLFGAIAGFIEGGWPGLVAGWY
GFQHSNDQGVGMAADRDSTQKAVDKITSKVNNIVDKMNKQYEIIDHEFSEVETRLNMINN
KIDDQIQDVWAYNAELLVLLENQKTLDEHDANVNNLYNKVKRALGSNAMEDGKGCFELYH
KCDDQCMETIRNGTYNRRKYKEESRLERQKIEGVKLESEGIYKILTIYSTVASSLVLAIG
FAAFLFWAMSNGSCRCNICI
>gi|238627191|gb|ACR48903.1| hemagglutinin [Influenza A virus (A/chicken/Israel/54/2008(H9N2))]
MGIISLMTILLVVTTSNADKICIGHQSTNSTETVDTLTETNVPVTHAKELLHTEHNGMLC
ATNLGNPLILDTCTIEGLIYGNPSCDMLLGGREWSYIVERPSAVNGTCYPGNVENLEELR
TLFSSSSSYQRIQIFPDTIWNVTYTGTSKSCSDSFYRNMRWLTQKNGVYPVQDAQYTNNR
GKDILYVWGIHHPPTDTTQTNLYTRTDTTTSVTTENLDRTFKPLIGPRPLVNGLIGRINY
YWSVLKPGQTLRVRSNGNLIAPWFGHVLSGESHGRILKTDLNSGNCVVQCQTEKGGLNST
LPFHNISKYAFGNCPKYIGVKSLKLAIGLRNVPARSSRGLFGAIAGFIEGGWPGLVAGWY
GFQHSNDQGVGMAADRDSTQKAVDKITSKVNNIVDKMNKQYEIIDHEFSEVETRLNMINN
KIDDQIQDVWAYNAELLVLLENQKTLDEHDANVNNLYNKVKRALGSNAMEDGKGCFELYH
KCDDQCMETIRNGTYNRRKYKEESRLERQKIEGVKLESEGIYKILTIYSTVASSLVLAIG
FAAFLFWAMSNGSCRCNICI
>gi|215536669|gb|ACJ68796.1| hemagglutinin [Influenza A virus (A/turkey/Israel/1608/2006(H9N2))]
MEIISLMTILLVVTTSNADKICIGYQSTNSTETVDTLTETNVPVTHAKELLHTVHNGMLC
ATNLGNPLILDTCTIEGLIYGNPSCDMLLGGREWSYIVERPSAVNGTCYPGNVENLEELR
TLFSSSSSYQRIQIFPDTIWNVTYTGTSKSCSDSFYRNMRWLTQKNGVYPVQDAQYTNNR
GKDILFVWGIHHPPTDTAQTNLYTRTDTTTSVTTENLDRTFKPLIGPRPLVNGLIGRINY
YWSVLKPGQTLRVRSNGNLIAPWFGHVLSGESHGRILKTDLNSGNCVVQCQTEKGGLNST
LPFHNISKYAFGNCPKYIGVKSLKLAIGLRNVPARSSRGLFGAIAGFIEGGWPGLVAGWY
GFQHSNDQGVGMAADRDSTQKAVDKITSKVNNIVDKMNKQYEIIDHEFSEVETRLNMINN
KIDDQIQDVWAYNAELLVLLENQKTLDEHDANVNNLYNKVKRALGSNAMEDGKGCFELYH
KCDDQCMETIRNGTYNRRKYKEESRLERQKIEGVKLESEGIYKILTIYSTVASSLVLAMG
FAAFLFWAMSNGSCRCNICI
>gi|215536650|gb|ACJ68785.1| hemagglutinin [Influenza A virus (A/chicken/Israel/1548/2006(H9N2))]
MEIISLMTILLVVTTSNADKICIGHQSTNSTETVDTLTETNVPVTHAKELLHTEHNGMLC
ATNLGNPLILDTCTIEGLIYGNPSCDMLLGGREWSYIVERPSAVNGTCYPGNVENLEELR
TLFSSSSSYQRIQIFPDTIWNVTYTGTSKSCSDSFYRNMRWLTQKNGVYPVQDAQYTNNR
GKDILFVWGIHHPPTDTTQTNLYTRTDTTTSVTTENLDRTFKPLIGPRPLVNGLIGRINY
YWSVLKPGQTLRVRSNGNLIAPWFGHVLSGESHGRILKTDLNSGNCVVQCQTEKGGLNST
LPFHNISKYAFGNCPKYIGVKSLKLAIGLRNVPARSSRGLFGAIAGFIEGGWPGLVAGWY
GFQHSNDQGVGMAADRDSTQKAVDKITSKVNNIVDKMNKQYEIIDHEFSEVETRLNMINN
KIDDQIQDVWAYNAELLVLLENQKTLDEHDANVNNLYNKVKRALGSNAMEDGKGCFELYH
KCDDQCMETIRNGTYNRRKYKEESRLERQKIEGVKLESEGIYKILTIYSTVASSLVLAMG
FAAFLFWAMSNGSCRCNICI
>gi|215536631|gb|ACJ68774.1| hemagglutinin [Influenza A virus (A/chicken/Israel/1525/2006(H9N2))]
MEIISLMTILLVVTTSNADKICIGHQSTNSTETVDTLTETNVPVTHAKELLHTEHNGMLC
ATNLGNPLILDTCTIEGLIYGNPSCDMLLGGREWSYIVERPSAVNGTCYPGNVENLEELR
TLFSSSSSYQRIQIFPDTIWNVTYTGTSKSCSGSFYRNMRWLTQKNGVYPVQDAQYTNNR
GKDILFVWGIHHPPTDTAQTNLYTRTDTTTSVTTENLDRTFKPLIGPRPLVNGLIGRINY
YWSVLKPGQTLRVRSNGNLIAPWFGHVLSGESHGRILKTDLNSGNCVVQCQTEKGGLNST
LPFHNISKYAFGNCPKYIGVKSLKLAIGLRNVPARSSRGLFGAIAGFIEGGWPGLVAGWY
GFQHSNDQGVGMAADRDSTQKAVDKITSKVNNIVDKMNKQYEIIDHEFSEVETRLNMINN
KIDDQIQDVWAYNAELLVLLENQKTLDEHDANVNNLYNKVKRALGSNAMEDGKGCFELYH
KCDDQCMETIRNGTYNRRKYKEESRLERQKIEGVKLESEGIYKILTIYSTVASSLVLAMG
FAAFLFWAMSNGSCRCNICI
>gi|215536612|gb|ACJ68763.1| hemagglutinin [Influenza A virus (A/chicken/Israel/1033/2007(H9N2))]
METISLMTILLVVTTSNADKICIGHQSTNSTETVDTLTETNVPVTHAKELLHTEHNGMLC
ATNLGHPLILDTCTIEGLVYGNPSCDLLLGGREWSYIVERPSAVNGTCYPGNVENLEELR
TLFSSSSSYQRIQIFPDTIWNVTYTGTSKSCSDSFYRNMRWLTQKNGVYPVQDAQYTNNR
GKDILFVWGIHHPPTDTTQTNLYTRTDTTTSVTTENLDRTFKPLIGPRPLVNGLIGRINY
YWSVLKPGQTLRVRSNGNLIAPWFGHVLSGESHGRILKTDLNSGNCVVQCQTEKGGLNST
LPFHNISKYAFGTCPKYIGVKSLKLAIGLRNVPARSSRGLFGAIAGFIEGGWPGLVAGWY
GFQHSNDQGVGMAADRDSTQKAVDKITSKVNNIVDKMNKQYEIIDHEFSEVETRLNMINN
KIDDQIQDVWAYNAELLVLLENQKTLDEHDANVNNLYNKVKRALGSNAIEDGKGCFDLYH
KCDNQCMETIRNGTYNRRKYKEESRLERQKIEGVKLESEGTYKILTIYSTVASSLVLAMG
FAAFLFWAMSNGSCRCNICI
>gi|215536593|gb|ACJ68752.1| hemagglutinin [Influenza A virus (A/chicken/Israel/933/2007(H9N2))]
METISLMTILLVVTTSNADKICIGHQSTNSTETVDTLTETNVPVTHAKELLHTEHNGMLC
ATNLGHPLILDTCTIEGLIYGNPSCDLLLGGREWSYIVERPSAVNGTCYPGNVENLEELR
TLFSSSSSYQRIQIFPDTIWNVTYTGTSKSCSNSFYRNMRWLTQKNGVYPVQDAQYTNNR
GKDILFVWGIHHPPTDTAQTNLYTRTDTTTSVTTENLDRTFKPLIGPRPLVNGLIGRINY
YWSVLKPGQTLRVRSNGNLIAPWFGHVLSGESHGRILKTDLNSGNCVVQCQTEKGGLNST
LPFHNISKYAFGTCPKYIGVKSLKLAVGLRNVPARSSRGLFGAIAGFIEGGWPGLVAGWY
GFQHSNDQGVGMAADRDSTQKAFDKITSKVNNIVDKMNKQYEIIDHEFSEVETRLNMINN
KIDDQIQDVWAYNAELLVLLENQKTLDEHDANVNNLYNKVKRALGSNAMEDGKGCFELYH
KCDNQCMETIRNGTYNRRKYKEESRLERQKIEGVKLESEGTYKILTIYSTVASSLVLAMG
FAAFLFWAMSNGSCRCNICI
>gi|215536574|gb|ACJ68741.1| hemagglutinin [Influenza A virus (A/turkey/Israel/900/2007(H9N2))]
METISLMTILLVVTTSNADKICIGHQSTNSTETVDTLTETNVPVTHAKELLHTEHNGMLC
ATNLGHPLILDTCTIEGLVYGNPSCDLLLGGREWSYIVERPSAVNGTCYPGNVENLEELR
TLFSSSSSYQRIQIFPDTIWNVTYTGTSKSCSDSFYRNMRWLTQKNGVYPVQDAQYTNNR
GKDILFVWGIHHPPTDTAQTNLYTRTDTTTSVTTENLDRTFKPLIGPRPLVNGLIGRINY
YWSVLKPGQTLRVRSNGNLIAPWFGHVLSGESHGRILKTDLNSGNCVVQCQTEKGGLNST
LPFHNISKYAFGTCPKYIGVKSLKLAIGLRNVPARSSRGLFGAIAGFIEGGWPGLVAGWY
GFQHSNDQGVGMAADRDSTQKAVDKITSKVNNIVDKMNKQYEIIDHEFSEVETRLNMINN
KIDDQIQDVWAYNAELLVLLENQKTLDEHDANVNNLYNKVKRALGSNAIEDGKGCFELYH
KCDNQCMETIRNGTYNRRKYKEESRLERQKIEGVKLESEGTYKILTIYSTVASSLVLAMG
FAAFLFWAMSNGSCRCNICI
>gi|215536555|gb|ACJ68730.1| hemagglutinin [Influenza A virus (A/chicken/Israel/728/2007(H9N2))]
MEITSLMTILLVVTTSNADKICIGHQSTNSTETVDTLTETNVPVTHAKELLHTEHNGMLC
ATNLGNPLILDTCTIEGLIYGNPSCDMLLGGREWSYIVERPSAVNGTCYPGNVENLEELR
TLFSSSSSYQRIQIFPDTIWNVTYTGTSKSCSDSFYRNMRWLTQKNGVYPVQDAQYTNNR
GKDILFVWGIHHPPTDTTQTNLYTRTDTTTSVTTENLDRTFKPLIGPRPLVNGLIGRINY
YWSVLKPGQTLRVRSNGNLIAPWFGHILSGESHGRILKTDLNSGNCVVQCQTEKGGLNST
LPFHNISKYAFGNCPKYIGVRSLKLAIGLRNVPARSSRGLFGAIAGFIEGGWPGLVAGWY
GFQHSNDQGVGMAADRDSTQKAVDKVTSKVNNIVDKMNKQYEIIDHEFSEVETRLNMINN
KIDDQIQDVWAYNAELLVLLENQKTLDEHDANVNNLYNKVKRALGSNAMEDGKGCFELYH
KCDDQCMETIRNGTYNRRKYKEESRLERQKIEGVKLESEGIYKILTIYSTVASSLVLAMG
FTAFLFWAMSNGSCRCNICI
>gi|215536536|gb|ACJ68719.1| hemagglutinin [Influenza A virus (A/chicken/Israel/524/2008(H9N2))]
METISLMTILLVVTTSNADKICIGHQSTNSTETVDTLTETNVPVTHAKELLHTEHNGMLC
ATNLGHPLILDTCTIEGLVYGNPSCDLLLGGREWSYIVERPSAVNGTCYPGNVENLEELR
TLFSSSSSYQRIQIFPDTIWNVTYTGTSKSCSDSFYRNMRWLTQKNGVYPVQDAQYTNNR
GKDILFVWGIHHPPTDTAQTNLYTRTDTTTSVTTENLDRTFKPLIGPRPLVNGLIGRINY
YWSVLKPGQTLRVRSNGNLIAPWFGHVLSGESHGRILKTDLNSGNCVVQCQTEKGGLNST
LPFHNISKYAFGTCPKYIGVKSLKLAIGLRNVPARSSRGLFGAIAGFIEGGWPGLVAGWY
GFQHSNDQGVGMAADRDSTQKAVDKITSKVNNIVDKMNKQYEIIDHEFSEVETRLNMINN
KIDDQIQDVWAYNAELLVLLENQKTLDEHDANVNNLYNKVKRALGSNAIEDGKGCFELYH
KCDNQCMETIRNGTYNRRKYKEESRLERQKIEGVKLESEGTYKILTIYSTVASSLVLAMG
FAAFLFWAMSNGSCRCNICI
>gi|215536517|gb|ACJ68708.1| hemagglutinin [Influenza A virus (A/chicken/Israel/449/2007(H9N2))]
MEIISLMTILLVVTTSNADKICIGHQSTNSTETVDTLTETNVPVTHAKELLHTEHNGMLC
ATNLGNPLILDTCTIEGLIYGNPSCDMLLGGREWSYIVERPSAVNGTCYPGNVENLEELR
TLFSSSSSYQRIQIFPDTIWNVTYTGTSKSCSDSFYRNMRWLTQKNGVYPVQDAQYTNNR
GKDILFVWGIHHPPTDTAQTNLYTRTDTTTSVTTENLDRTFKPLIGPRPLVNGLIGRINY
YWSVLKPGQTLRVRSNGNLIAPWFGHILSGESHGRILKTDLNSGNCVVQCQTEKGGLNST
LPFHNISKYAFGNCPKYIGVKSLKLAIGLRNVPARSSRGLFGAIAGFIEGGWPGLVAGWY
GFQHSNDQGVGMAADRDSTQKAVDKITSKVNNIVDKMNKQYEIIDHEFSEVETRLNMINN
KIDDQIQDVWAYNAELLVLLENQKTLDEHDANVNNLYNKVKRALGSNAMEDGKGCFELYH
KCDDQCMETIRNGTYNRRKYKEESRLERQKIEGVKLESEGIYKILTIYSTVASSLVLAMG
FAAFLFWAMSNGSCRCNICI
>gi|215536498|gb|ACJ68697.1| hemagglutinin [Influenza A virus (A/chicken/Israel/402/2007(H9N2))]
MEIISLMTILLVVTTSNADKICIGHQSTNSTETVDTLTETNVPVTHAKELLHTEHNGMLC
ATNLGNPLILDTCTIEGLIYGNPSCDMLLGGREWSYIVERPSAVNGTCYPGNVENLEELR
TLFSSSSSYQRIQIFPDTIWNVTYTGTSKSCSDSFYRNMRWLTQKNGVYPVQDAQYTNNQ
GKDILFVWGIHHPPTDTVQTNLYTRTDTTTSVTTENLDRTFKPLIGPRPLVNGLIGRINY
YWSVLKPGQTLRVRSNGNLIAPWFGHILSGESHGRILKTDLNSGNCVVQCQTEKGGLNST
LPFHNISKYAFGNCPKYIGVKSLKLAIGLRNVPARSSRGLFGAIAGFIEGGWPGLVAGWY
GFQHSNDQGVGMAADRDSTQKAVDKITSKVNNIVDKMNKQYEIIDHEFSEVETRLNMINN
KIDDQIQDVWAYNAELLVLLENQKTLDEHDANVNNLYNKVKRALGSNAMEDGKGCFELYH
KCDDQCMETIRNGTYNRRKYKEESRLERQKIEGVKLESEGIYKILTIYSTVASSLVLAMG
FAAFLFWAMSNGSCRCNICI
>gi|215536479|gb|ACJ68686.1| hemagglutinin [Influenza A virus (A/chicken/Israel/386/2007(H9N2))]
MEIISLMTILLVVTTSNADKICIGHQSTNSTETVDTLTETNVPVTHAKELLHTEHNGMLC
ATNLGNPLILDTCTIEGLIYGNPSCDMLLGGREWSYIVERPSAVNGTCYPGNVENLEELR
TLFSSSSSYQRIQIFPDTIWNVTYTGTSKSCSDSFYRNMRWLTQKNGVYPVQDAQYTNNR
GKDILFVWGIHHPPTDTAQTNLYTRTDTTTSVTTENLDRTFKPLIGPRPLVNGLIGRINY
YWSVLKPGQTLRVRSNGNLIAPWFGHVLSGESHGRILKTDLNSGNCVVQCQTEKGGLNST
LPFHNISKYAFGNCPKYIGVKSLKLAIGLRNVPARSSRGLFGAIAGFIEGGWPGLVAGWY
GFQHSNDQGVGMAADRDSTQKAVDKITSKVNNIVDKMNKQYEIIDHEFSEVETRLNMINN
KIDDQIQDVWAYNAELLVLLENQKTLDEHDANVNNLYNKVKRALGSNAMEDGKGCFELYH
KCDDQCMETIRNGTYNRRKYKEESRLERQKIEGVKLESEGIYKILTIYSTVASSLVLAMG
FAAFLFWAMSNGSCRCNICI
>gi|215536460|gb|ACJ68675.1| hemagglutinin [Influenza A virus (A/avian/Israel/314/2008(H9N2))]
METISLMTILLVVTTSNADKICIGHQSTNSTETVDTLTETNVPVTHAKELLHTEHNGMLC
ATNLGHPLILDTCTIEGLVYGNPSCDLLLGGREWSYIVERPSAVNGTCYPGNVENLEELR
TLFSSSSSYQRIQIFPDTIWNVTYTGTSKSCSDSFYRNMRWLTQKNGVYPVQDAQYTNNR
GKDILFVWGIHHPPTDTAQTNLYTRTDTTTSVTTENLDRTFKPLIGPRPLVNGLIGRINY
YWSVLKPGQTLRVRSNGNLIAPWFGHVLSGESHGRILKTDLNSGNCVVQCQTEKGGLNST
LPFHNISKYAFGTCPKYIGVKSLKLAIGLRNVPARSSRGLFGAIAGFIEGGWPGLVAGWY
GFQHSNDQGVGMAADRDSTQKAVDKITSKVNNIVDKMNKQYEIIDHEFSEVETRLNMINN
KIDDQIQDVWAYNAELLVLLENQKTLDEHDANVNNLYNKVKRALGSNAIEDGKGCFELYH
KCDNQCMETIRNGTYNRRKYKEESRLERQKIEGVKLESEGTYKILTIYSTVASSLVLAMV
FAAFLFWAMSNGSCRCNICI
>gi|215536441|gb|ACJ68664.1| hemagglutinin [Influenza A virus (A/avian/Israel/313/2008(H9N2))]
METISLMTILLVVTTSNADKICIGHQSTNSTETVDTLTETNVPVTHAKELLHTEHNGMLC
ATNLGHPLILDTCTIEGLVYGNPSCDLLLGGREWSYIVERPSAVNGTCYPGNVENLEELR
TLFSSSSSYQRIQIFPDTIWNVTYTGTSKSCSDSFYRNMRWLTQKNGVYPVQDAQYTNNR
GKDILFVWGIHHPPTDTAQTNLYTRTDTTTSVTTENLDRTFKPLIGPRPLVNGLIGRINY
YWSVLKPGQTLRVRSNGNLIAPWFGHVLSGESHGRILKTDLNSGNCVVQCQTEKGGLNST
LPFHNISKYAFGTCPKYIGVKSLKLAIGLRNVPARSSRGLFGAIAGFIEGGWPGLVAGWY
GFQHSNDQGVGMAADRDSTQKAVDKITSKVNNIVDKMNKQYEIIDHEFSEVETRLNMINN
KIDDQIQDVWAYNAELLVLLENQKTLDEHDANVNNLYNKVKRALGSNAIEDGKGCFELYH
KCDNQCMETIRNGTYNRRKYKEESRLERQKIEGVKLESEGTYKILTIYSTVASSLVLAMV
FAAFLFWAMSNGSCRCNICI
>gi|215536422|gb|ACJ68653.1| hemagglutinin [Influenza A virus (A/chicken/Israel/292/2008(H9N2))]
METISLMTILLVVTTSNADKICIGHQSTNSTETVDTLTETNVPVTHAKELLHTEHNGMLC
ATNLGHPLILDTCTIEGLVYGNPSCDLLLGGREWSYIVERPSAVNGTCYPGNVENLEELR
TLFSSSSSYQRIQIFPDTIWNVTYTGTSKSCSDSFYRNMRWLTQKNGVYPVQDAQYTNNR
GKDILFVWGIHHPPTDTAQTNLYTRTDTTTSVTTENLDRTFKPLIGPRPLVNGLIGRINY
YWSVLKPGQTLRVRSNGNLIAPWFGHVLSGESHGRILKTDLNSGNCVVQCQTEKGGLNST
LPFHNISKYAFGTCPKYIGVKSLKLAIGLRNVPARSSRGLFGAIAGFIEGGWPGLVAGWY
GFQHSNDQGVGMAADRDSTQKAVDKITSKVNNIVDKMNKQYEIIDHEFSEVETRLNMINN
KIDDQIQDVWAYNAELLVLLENQKTLDEHDANVNNLYNKVKRALGSNAIEDGKGCFELYH
KCDNQCMETIRNGTYNRRKYKEESRLERQRIEGVKLESEGTYKILTIYSTVASSLVLAMV
FAAFLFWAMSNGSCRCNICI
>gi|215536403|gb|ACJ68642.1| hemagglutinin [Influenza A virus (A/chicken/Israel/215/2007(H9N2))]
MEIISLMTILLVVTTSNADKICIGHQSTNSTETVDTLTETNVPVTHAKELLHTEHNGMLC
ATNLGNPLILDTCTIEGLIYGNPSCDMLLGGREWSYIVERPSAVNGTCYPGNVENLEELR
TLFSSSSSYQRIQIFPDTIWNVTYNGTSKSCSNSFYRNMRWLTQKNGVYPVQDAQYTNNR
GKDILFVWGIHHPPTDTAQTNLYTRTDTTTSVTTENLDRTFKPLIGPRPLVNGLIGRINY
YWSVLKPGQTLRVRSNGNLIAPWFGHVLSGESHGRILKTDLNSGNCVVQCQTEKGGLNST
LPFHNISKYAFGNCPKYIGVKSLKLAIGLRNVPARSSRGLFGAIAGFIEGGWPGLVAGWY
GFQHSNDQGVGMAADRDSTQKAVDKITSKVNNIVDKMNKQYEIIDHEFSEVETRLNMINN
KIDDQIQDVWAYNAELLVLLENQKTLDEHDANVNNLYNKVKRALGSNAMEDGKGCFELYH
KCDDQCMETIRNGTYNRRKYKEESRLERQKIEGVKLESEGIYKILTIYSTVASSLVLAMG
FAAFLFWAMSNGSCRCNICI
>gi|215536386|gb|ACJ68632.1| hemagglutinin [Influenza A virus (A/chicken/Israel/114/2007(H9N2))]
MGTISLITILLISTASNADKICIGYQSTNSTEAVDTLTETNVPVTHAKELLHTEHNGMLC
ATNLGHPLILDTCTIEGLIYGNPSCDLLLGGREWSYIVERPSAVNGTCYPGNIENLEELR
TLFSSASSYQRIQIFPDTIWNVTYTGTSKACSDSFYRNMRWLTQKSGSYPVQDAQYTNNR
EKSILFVWGIHHPPTDTAQTNLYINTDTTTSVATEDLNRVFKPVIGPRPLANGLQGRVNY
YWSVLKPGQTLRVRSNGNLIAPWYGHILSGGSHGRILKTDLKSGNCVVQCQTEKGGLNST
LPFHNISKYAFGTCPKYIRVNSLKLAVGLRNVPARSSRGLFGAIAGFIEGGWPGLVAGWY
GFQHSNDQGVGMAADRDSTQKAIDKITSKVNSIVDKMNKQYEIIDHEFSEVETRLNMINN
KIDDQIQDVWAYNAELLVLLENQKTLDEHDANVNNLYNKVKRALGSNAMEDGKGCFELYH
KCDDKCMETIRNGTYNRRKYQEESRLERQKIEGVKLESEGTYKILTIYSTVASSLVLAMG
FAAFLFWAMSNGSCRCNICI
>gi|215536367|gb|ACJ68621.1| hemagglutinin [Influenza A virus (A/chicken/Israel/1638/2006(H9N2))]
MEIISLMTILLVVTTSNADKICIGHQSTNSTETVDTLTETNVPVTHAKELLHTEHNGMLC
ATTLGNPLILDTCTIEGLIYGNPSCDMLLGGREWSYIVERPSAVNGTCYPGNVENLEELR
TLFSSSSSYQRIQIFPDTIWNVTYTGTSKSCSDSFYRNMRWLTQKNGVYPVQDAQYTNNR
GEDILFVWGIHHPPTDTAQTNLYTRTDTTTSVTTENLDRTFKPLIGPRPLVNGLIGRINY
YWSVLKPGQTLRVRSNGNLIAPWFGHVLSGESHGRILKTDLNSGNCVVQCQTEKGGLNST
LPFHNISKYAFGNCPKYIGVKSLKLAIGLRNVPARSSRGLFGAIAGFIEGGWPGLVAGWY
GFQHSNDQGVGMAADRDSTQKAVDKITSKVNNIVDKMNKQYEIIDHEFSEVETRLNMINN
KIDDQIQDVWAYNAELLVLLENQKTLDEHDANVNNLYNKVKRALGSNAMEDGKGCFELYH
KCDDQCMETIRNGTYNRRKYKEESRLERQKIEGVKLESEGIYKILTIYSTVASSLVLAMG
FAAFLFWAMSNGSCRCNICI
