# Supplementary material for: A global phylogenetic analysis in order to determine the host species and geography dependent features present in the evolution of avian H9N2 influenza hemagglutinin
Source: PeerJ. 2014 Oct 30;2:e655. doi: 10.7717/peerj.655 (PMC4217197; doi:10.7717/peerj.655)
Supplement: Supplemental Information 5 — There are two directories one for the protein sequences and a second for the nucleotide sequences. There are also two MEGA files that include the nucleotide alignment (.mas file) and the phylogenetic trees (.mts file). [file peerj-02-655-s005.zip › Raw Protein Data/Italy.fasta]

>gi|12382149|gb|AAG53047.1| haemagglutinin [Influenza A virus (A/chicken/Italy/B/94(H9N2))]
WGIHHPPTDDEQTNLYKKADTTTSVTTEDINRTFKPVIGPRPLVNGQQGRIDYYWSVLKP
GQTLRVRSNGNLIAPWYGHILSGESHGRILKTDLNSGNCIVQCQTEKGGLNTTLPFHNIS
KYAFGNCPKYVGVKSLKLAVGLRNVPATSGRGLF
>gi|12382143|gb|AAG53044.1| haemagglutinin [Influenza A virus (A/turkey/Italy/125/89(H9N2))]
TSLYKKADTTTSVTTEDINRTFKPVIGPRPPVNGQQGRIDYYWSVLKPGQTLRVRSNGNL
IAPWYGHILSGESHGRILKTDLNSGNCVVQCQTEKGGLNTTLPFHNVSKYAFGNCPKYVG
VKSLKLAIGLRNVPAISGRGLF
>gi|12382133|gb|AAG53039.1| haemagglutinin [Influenza A virus (A/chicken/Italy/169/85(H9N2))]
WGIHHPPTDTEQISLSKKADTTTSVTTEDINRTFKPVIGPRPLVNGQQGRIDYYWSVLKP
GQTLRVRSNGNLIAPWYGHILSGESHGRILKTDLNSGNCVVQCQTEKGGLNTTLPFHNIS
KYAFGNCPKYVGVKSLKLAVGLRNVPA
>gi|12382131|gb|AAG53038.1| haemagglutinin [Influenza A virus (A/turkey/Italy/245/84(H9N2))]
TEQISLYKKADTTTSVTTEDINRTFKPVIGPRPLVNGQQGRIDYYWSVLKPGQTLRVRSN
GNLIAPWYGHILSGESHGRILKTDLNSGNCVVQCQTEKGGLNTTLPFHNISKYAFGNCPK
YVGVKSLKLAVGLRNVPATSNRGLF
>gi|12382129|gb|AAG53037.1| haemagglutinin [Influenza A virus (A/turkey/Italy/VR86/83(H9N2))]
HHPPTDAEQTNLYKKADTTTSVTTEDINRTFKPVIGPRPLVNGQQGRIDYYWSVLKPGQT
LRVRSNGNLIAPWYGHILSGESHGRILKTDLNSGNCIVQCQTEKGGLNTTLPFHNISKYA
FGNCPKYVGVKSLKLAVGLRNVPATSGRGLF
