# Supplementary material for: A global phylogenetic analysis in order to determine the host species and geography dependent features present in the evolution of avian H9N2 influenza hemagglutinin
Source: PeerJ. 2014 Oct 30;2:e655. doi: 10.7717/peerj.655 (PMC4217197; doi:10.7717/peerj.655)
Supplement: Supplemental Information 5 — There are two directories one for the protein sequences and a second for the nucleotide sequences. There are also two MEGA files that include the nucleotide alignment (.mas file) and the phylogenetic trees (.mts file). [file peerj-02-655-s005.zip › Raw Protein Data/Jiangsu.fasta]

>gi|18182684|gb|AAL65235.1| hemagglutinin [Influenza A virus (A/chicken/Jiangsu/1/1999(H9N2))]
METISLITILLVVTASNADKICIGYQSTNSTETVDTLTESNVPVTHAKELLHTEHNGMLC
ATNLGHPLILNTCTIEGLIYGNPSCDLLLGGREWSYIVERPSAVNGMCYPGNVENLEELR
SLFSSASSYQRIQIFPDTIWNVSYSGTSRACSDSFYRSMRWLTKKDNAYPIQDAQYTNNR
GKSILFMWGINHPPTDTVQTELYTRTDTTTSVTTEDINRTFKPMIGPRPLVNGLQGRIDY
YWSVLKPGQTLRVRSNGNLIAPWYGHILSGESHGRILKTDLTNGNCVVQCQTERGGLNTT
LPFHNISKYAFGNCPKYVGVKSLKLAVGLRNVPTRSSRGLFGAIAGFIEGGWSGLVAGWY
GFQHSNDQGVGMAADRDSTQRAIDKITSKVNNIVDKMNKQYEIIDHEFSEIETRLNMINN
KIDDQIQDIWAYNAELLVLLENQKTLDEHDANVNNLYNKVKRALGSNAMEDGKGCFELYH
KCDDQCMETIRNGTYNRRKYKEEAKLERQKIEGVKLESEGTYKILTIYSTVASSLVIAMG
FAAFLFWAMSNGSCRCNICI
>gi|195957867|gb|ACG59785.1| hemagglutinin [Influenza A virus (A/chicken/Jiangsu/L2/2005(H9N2))]
MEVVSLITILLAVTVSNADKICIGYQSTNSTETVDTLTENNVPVTHAKELLHTEHNGMLC
ATNLGHPLILDTCTIEGLIYGNPSCDLLLGGREWSYIVERPSAVNGMCYPGNVENLEELR
SLFSSASSYQRIQIFPDTIWNVSYSGTSKACSDSFYRSMRWLTQKNNAYPIQDAQYTNNR
GKSILFMWGINHPPTDTAQTNLYTRTDTTTSVATEDINRTFKPLIGPRPLVNGQQGRIDY
YWSVLKPGQTLRIRSNGNLIAPWYGHILSGESHGRILKTDLKSGNCVVQCQTERGGLNTT
LPFHNVSKYAFGNCPKYVGVKSLKLAVGLRNVPARSSRGLFGAIAGFIEGGWS
>gi|195957863|gb|ACG59783.1| hemagglutinin [Influenza A virus (A/chicken/Jiangsu/L1/2004(H9N2))]
MEAVSLITILLVVTVSNADKICIGYQSTNSTETVDTLTENNVPVTHAKELLHTEHNGMLC
ATNLGHPLILDTCTIEGLIYGNPSCDLLLGGREWSYIVERPSAVNGMCYPGKVENLEELR
SLFSSASSYQRIQIFPDTIWNVSYSGTSKACSDSFYRSMRWLTQKNNAYPIQDAQYTNNR
EKSILFMWGINHPPTDTAQTNLYTRTDTTTSVATEDINRTFKPLIGPRPLVNGQQGRIDY
YWSVLKPGQTLRIRSNGNLIAPWYGHILSGESHGRILKTDLKSGNCVVQCQTERGGLNTT
LPFHNVSKYAFGNCPKYVGVKSLKLAVGLRNVPARSSRGLFGAIAGFIEGGWSG
>gi|66733527|gb|AAY52510.1| hemagglutinin [Influenza A virus (A/chicken/Jiangsu/1/00(H9N2))]
METVLLITILLVVTVSNADKICIGYQSTNSTETVDTLTENNVPVTHAKELLHTEHNGMLC
ATNLGHPLILDTCTIEGLIYGNPSCDLLLGGREWSYIVERPSAVNGLCYPGNVENLEELR
SLFSSASSYQRIQIFPDTIWNVSYSGTSKACSDSFYRNMRWLTQKNNAYPIQDAQYTNNR
GKNILFMWGINHPPTDTTQTNLYTRTDTTTSVATEDINRTFKPLIGPRPLVNGLQGRIDY
YWSVLKPGQTLRVRSNGNLIAPLYGHILSGESHGRILKTDLKSGNCAVQCQTERGGLNTT
LPFQNVSKYAFGNCPKYVGVKSLKLAVGLRNVPARSSRGLFGAIAGFIEGGWSGLVAGWY
GFQHSNDQGVGMAADRDSTQKAIDKITSKVNNIVDKMNKQYEIIDHEFSEVETRINMINN
KIDDQIQDIWAYNAELLVLLENQKTLDEHDANVNNLYNKVKRALGSNAVEDGKGCFELYH
KCDDQCMEIIRNGTYNRRKYKEESRLERQKIEGVKLESEGTYKILTIYSTVASSLVIAMG
FAAFLFWAMSNGSCRCNTCI
>gi|357528380|gb|AET80432.1| hemagglutinin [Influenza A virus (A/chicken/Jiangsu/FQD03/2011(H9N2))]
MEVVSLITILLVVTVSNADKICIGYQSTNSTETVDTLTENNVPVTHAKELLHTEHNGMLC
ATGLGHPLILDTCTIEGLIYGNPSCDLLLGGREWSYIVERPSAVNGLCYPGNVENLEELR
SLFSSASSYQRIQIFPDTIWNVTYSGTSKACSDSFYRSMRWLTQKNNAYPIQDAQYTNNQ
EKNILFMWGINHPPTDTAQTNLYTRTDTTTSVATEEINRTFKPLIGPRPLVNGLQGRIDY
YWSVLKPGQTLRIRSNGNLIAPWYGHILSGESHGRILKTDLKRGSCTVQCQTEKGGLNTT
LPFQNVSKYAFGNCSKYIGIKSLKLAVGLRNVPSRSSRGLFGAIAGFIEGGWSGLVAGWY
GFQHSNDQGVGMAADRDSTQKAIDKITSKVNNIVDKMNKQYEIIDHEFSEVEARLNMINN
KIDDQIQDIWAYNAELLVLLENQKTLDEHDANVNNLYNKVKRALGSNAMEDGKGCFELYH
KCDNQCMETIRNGTYNRRKYQEESKLERQKIEGVKLESEGTYKILTIYSTVASSLVIAMG
FAAFLFWAMSNGSCRCNICI
>gi|284930005|gb|ADC30088.1| hemagglutinin [Influenza A virus (A/chicken/Jiangsu/E26/2007(H9N2))]
MEVVSLITMLLVVTVSNADKICIGYQSTNSTETVDTLTENNVPVTHAKELLHTEHNGMLC
ATSLGHPLILDTCTIEGLIYGNPSCDLLLGGREWSYIVERPSAVNGLCYPGNVENLEELR
SLFSSASSYQRIQIFPDTIWNVSYSGTSKACSDSFYRSMRWLTQKNNAYPIQDAQYTNNQ
EKNILFMWGINHPPTDTVQTNLYTRTDTTTSVATEEINRTFKPLIGPRPLVNGLQGRIDY
YWSVLKPGQTLRIRSNGNLIAPWYGHILSGESHGRILKTDLKRGSCTVQCQTEKGGLNTT
LPFQNVSKYAFGNCSKYIGIKSLKLAVGLRNVPSRSSRGLFGAIAGFIEGGWSGLVAGWY
GFQHSNAQGVGMAADRDSTQKAIDKITSKVNNIVDKMNKQYEIIDHEFSEVETRLNMINN
KIDDQIQDIWAYNAELLVLLGNQKTLDEHDANVNNLYNKVKRALGSNAVEDGKGCFELYH
KCDDQCMETIRNGTYNRRKYQEESKLERQKIEGVKLESEGTYKILTIYSTVASSLVIAMG
FAAFLFWAMSNGSCRCNICI
>gi|202071366|gb|ACH95466.1| hemagglutinin [Influenza A virus (A/chicken/Jiangsu/nj15/2001(H9N2))]
MEATSLITILLLVTTSNADKICIGYQSTNPTETVDTLAENNVPVTHAKELLHTEHNGMLC
ATNLGHPLILDTCTIEGLIYGNPSCDLLLGGGEWSYIVERPSAVNGMCYPGNVENLEELR
SLFSSASSYQRIQIFPDTIWNVSYSGTSKACSDSFYRSMRWLTQKDNAYPIQDAQYTNNR
GKSILFMWGVNHPPTDTTQTNLYTRTDTTTSVTTEDIDRTFKPVIGPRPLVNGQQGRIDY
YWSVLKPGQTLRVRSDGNLIAPWYGHILSGESHGRILKTDLNSGNCVVQCQTERGGLNTT
LPFQNVSKYAFGNCPKYVGVKSLKLAVGLRNVPARSSRGLFGAIAGFIEGGWSGLVAGWY
GFQHSNDQGVGMAADKGSTQKAIDKITPKVNNIIDKMNKQYEVIDHEFNELEGRLNMINN
KIDDQIQDIWAYNAELLVLLENQKTLDEHDANVNNLYNKVKRALGSNAVEDGNGCFELYH
KCDDQRMETIRNGTYDRQKYQEESRLERQKIEGVKLESEGTYKILTIYSTVASSLVLAMG
FAAFLFWAMSNGSCRCNICI
>gi|202071364|gb|ACH95465.1| hemagglutinin [Influenza A virus (A/chicken/Jiangsu/nj13/2001(H9N2))]
MEATSLITILLLVTTSNADKICIGYQSTNSTETVDTLAENNVPVTHAKELLHTEHNGMLC
ATNLGHPLILDTCTIEGLIYGNPSCDLLLRGGEWSYIVERPSAVNGMCYPGNVENLEELR
SLFSSASSYQRIQIFPDTIWNVSYSGTSKACSDSFYRSMRWLTQKDNAYPIQDAQYTNNR
GKSILFMWGINHPPTDTTQTNLYTRTDTTTSVTTEDIDRTFKPVIGPRPLVNGQQGRIDY
YWSVLKPGQTLRVRSDGNLIAPWYGHILSGESHGRILKTDLNSGNCVVQCQTERGGLNTT
LPFQNVSKYAFGNCPKYVGVKSLKLAVGLRNVPARSSRGLFGAIAGFIEGGWSGLVAGWY
GFQHSNDQGVGIAADRDSTQKAIDKITSKVNNMVDKMNKQYEIIDHEFSEIETRLNMINN
KIDDQIQDIWAYNAELLVLLENQKTLDEHDANVNNLYNKVKRALGSNAMEDGKGCFELYH
KCDDQCMETIRNGTYNRRKYKEESRLERQKIEGVKLESEGTYKILTIYSTVASSLVVAMG
FAAFLFWAMSNGSCRCNICI
>gi|18182686|gb|AAL65236.1| hemagglutinin [Influenza A virus (A/Chicken/Jiangsu/2/98(H9N2))]
METISLITILLVVTVSNADKICIGYQSTNSTETVDTLTENNVPVTHARELLHTEHNGMLC
ATNLGHPLILDTCTIEGLLYGNPSCDLLLGGREWSYIVERPSAVNGMCYPGTVENLEELR
ALFSSASSYQRIQIFPDTIWNVSYSGTSKACSDSFYRSMRWFTQKNNAYPIQDAQYTNNR
GKSILFMWGINHPPTDTAQTNLYTRTDTTTSVTTEDINRTFKPVIGPRPLVNGLQGRIDY
YWSGLKPGQTLRVRSNGNLIAPWYGHILSGESHGRILKTDLNSGNCVVQCQTEKGGLNTT
LPCHNVSKYAFGNCPKYVGVKSLKLAVGLRNVPAKSSRGLFGAIAGFIEGGWSGLVAGWY
GFQHSNDQGVGMAADRDSTQRAIDKITSKVNNIVDKMNKQYEIIDHEFSEVEARLNMINN
KIDDQIQDIWAYNAELLVLLENQKTLDEHDANVNNLYNKVKRALGSNAMEDGKGCFELYH
KCDDQCMETIRNGTYNRRKYKEESRLERQKIEGVKLESEGTYKILTIYSTVASSLVIAMG
FAAFLFWAMSNGSCRCNICI
>gi|333943949|dbj|BAK26798.1| hemagglutinin [Influenza A virus (A/chicken/Jiangsu/48/2001(H9N2))]
MKVVSLITILLAVTVSNADKICIGYQSTNSTETVDTLTENNVPVTHAKELLHTEHNGMLC
ATNLGHPLILDTCTIEGLIYGNPSCDLLLGGREWSYIVERPSAVNGMCXPGNVENLEELR
SLFSSASSYQRIQIFPDTIWNVSYNGTSKACSDSFYRSMRWLTQKNNAYPIQDAQFTNNR
EKSILFMWGINHPPTDTVQTNLYTRTDTTTSVATEDINRTFKPLIGPRPLVNGQQGRIDY
YWSVLKPGQTLRIRSNGNLIAPWYGHILSGESHGRILKTDLKSGNCVVQCQTERGGLNTT
LPFHNVSKYAFGNCPKYVGVKSLKLAVGLRNVPARSSRGLFGAIAGFIEGGWSGLVAGWY
GFQHSNDQGVGMAADRDSTQKAIDKITSKVNNIVDKMNKQYEIIDHEFSQVEARLNMINN
KIDDQIQDIWAYNAELLVLLENQKTLDEHDANVNNLYNKVKRALGSNAMEDGKGCFELYH
KCDDQCMETIRNGTYNRRKYKEESKLERQKIEGVKLESEGTYKILTIYSTVASSLVIAMG
FAAFLFWAMSNGSCRCNICI
>gi|34398343|gb|AAQ67246.1| hemagglutinin [Influenza A virus (A/chicken/Jiangsu/JS-1/2002(H9N2))]
MEVVSLIAILLVVTVSNADKICIGYQPTNSTETVDTLTENNVPVTHAKELLHTEHNGMLC
ATNLGHPLILNTCTIEGLIYGNPSCDQLLGGGKWSYIVERPSAVNGMCYPGNVESLEELR
SLFSSASSYQRIQIFPDTIWNVSYSGTSKACSDSFYRSMRWLTQKNNAYPIQDAQYTNNR
GKSILFMWGINHPPTDTAQTNLYTRTDTTTSVTTEDINRTFKPMIGPRPLVNGQQGRIDY
YWSVLKPGQTLRIRSNGNLIAPWYGHILSGESNGRILKTDLNSGNCVVQCQTERGGLNTT
LPFHNVSKYAFGNCPKYVGVKSLKLAVGLRNVPARSSRGLFGAIAGFIEGGWSGLVAGWY
GFQHSNDQGVGMAADRESTQRAIDKITSKVNNIVDKMNKQYEIIDHEFSEVETRLNMISN
KIDDQIQDIWAYNAELLVLLENQKTLDEHDANVNNLYNKVKRALGSNAMEDGKGCFELYH
KCDDQCMETIRNGTYNRRKYKEEAKLERQKIEGVKLESEGTYKILTIYSTVASSLVIAMG
FAAFLFWAMSNGSCRCNICI
>gi|484847918|gb|AGK62453.1| hemagglutinin [Influenza A virus (A/chicken/Jiangsu/HA/2012(H9N2))]
MEVVSLITILLLVTVSNADKICIGYQSTNSTETVDTLTENDVPVTHAKELLHTEHNGMLC
ATSLGHPLILDTCTIEGLIYGNPSCDLLLGGREWSYIVERPSAVNGLCYPGNVENLEELR
SLFSSARSYQRIQIFPDTIWNVSYSGTSKACSDSFYRSMRWLTQKDNAYPIQDAQYTNNQ
EKNILFMWGINHPPTDTVQTNLYTRTDTTTSVATEEINRTFKPLIGPRPLVNGLMGRINY
YWSVLKPGQTLRIKSNGNLIAPWYGYILSGESHGRILKTDLKRGNCIVQCQTEKGGLNTT
LPFQNVSKYAFGNCSKYIGIKSLKLAVGLRNVPSRSSRGLFGAIAGFIEGGWSGLVAGWY
GFQHSNDQGVGMAADRDSTQKAIDKITSKVNNIVDKMNKQYEIIDHEFSEVETRLNMINN
KIDDQIQDIWAYNAELLVLLENQKTLDEHDANVNNLYNKVKRALGSNAVEDGKGCFELYH
KCDDQCMETIRNGTYNRRKYQEESKLERQKIEGVKLESEGTYKILTIYSTVASSLVIAMG
FAAFLFWAMSNGSCRCNICI
>gi|327420663|gb|AEA76405.1| hemagglutinin [Influenza A virus (A/chicken/Jiangsu/LWC/2011(H9N2))]
MEVVSLITILLVVTVSNADKICIGYQSTNSTETVDTLTENNVPVTHAKELLHTEHNGMLC
ATGLGHPLILDTCTIEGLIYGNPSCDLLLGGREWSYIVERPSAVNGLCYPGNVENLEELR
SLFSSASSYQRIQIFPDTIWNVTYSGTSKACSDSFYRSMRWLTQKNNAYPIQDAQYTNNQ
EKNILFMWGINHPPTDTVQTNLYTRTDTTTSVATEEINRTFKPLIGPRPLVNGLQGRIDY
YWSVLKPGQTLRIRSNGNLIAPWYGHILSGESHGRILKTDLKKGSCTVQCQTEKGGLNTT
LPFQNVSKYAFGNCSKYIGIKSLKLAVGLRNVPSRSSRGLFGAIAGFIEGGWSGLVAGWY
GFQHSNDQGVGMAADRDSTQKAIDKITSKVNNIVDKMNKQYEIIDHEFSEVEARLNMINN
KIDDQIQDIWAYNAELLVLLENQKTLDEHDANVNNLYNKVKRALGSNAMEDGKGCFELYH
KCDNQCMETIRNGTYNRRKYQEESKLERQKIEGVKLESEGTYKILTIYSTVASSLVIAMG
FAAFLFWAMSNGSCRCNICI
>gi|327420651|gb|AEA76399.1| hemagglutinin [Influenza A virus (A/chicken/Jiangsu/WXY/2011(H9N2))]
MEVVSLMTILLVVTVSNADKICIGYQSTNSTETVDTLTENNVPVTHAKELLHTEHNGMLC
ATSLGHPLILDTCTVEGLIYGNPSCDLLLGGREWSYIVERPSAVNGVCYPGNVENLEELR
SLFSSARSYQRIQIFPDTIWNVSYSGTSKACSDSFYRSMRWLTQKNNAYPVQDAQYTNNQ
EKNILFMWGINHPPTDTAQTNLYTRTDTTTSVATEEINRTFKPLIGPRPLVNGLQGRIDY
YWSVLKPGQTLRIRSNGNLIAPWYGHILSGESHGRILKTDLKRGSCTVQCQTEKGGLNTT
LPFQNVSKYAFGNCPKYIGIKSLKLAVGLRNVPSRSSRGLFGAIAGFIEGGWSGLVAGWY
GFQHSNDQGVGMAADKDSTQKAIDKITSKVNNIVDKMNKQYEIIDHEFSEVETRLNMINN
KIDDQIQDIWAYNAELLVLLENQKTLDEHDANVNNLYNKVKRALGSNAVEDGKGCFELYH
KCDDQCMETIRNGTYNRRKYQEESKLERQKIEGVKLESEGTYKILTIYSTVASSLVIAMG
FAAFLFWAMSNGSCRCNICI
>gi|327420637|gb|AEA76392.1| hemagglutinin [Influenza A virus (A/chicken/Jiangsu/ZHM/2011(H9N2))]
MEVVSLMTILLVVTVSNADKICIGYQSTNSTETVDTLTENNVPVTHAKELLHTEHNGMLC
ATSLGHPLILDTCTVEGLIYGNPSCDLLLGGREWSYIVERPSAVNGLCYPGNVENLEELR
SLFSSARSYQRIQIFPDTIWNVSYSGTSKACSDSFYRSMRWLTQKNNAYPVQDAQYTNNQ
EKNILFMWGINHPPTDTAQTNLYTRTDTTTSVATEEINRTFKPLIGPRPLVNGLQGRIDY
YWSVLKPGQTLRIRSNGNLIAPWYGHILSGESHGRILKTDLKRGSCTVQCQTEKGGLNTT
LPFQNVSKYAFGNCSKYIGIKSLKLAVGLRNVPSRSSRGLFGAIAGFIEGGWSGLVAGWY
GFQHSNDQGVGMAADRDSTQKAIDKITSKVNNIVDKMNKQYEIIDHEFSEVETRLNMINN
KIDDQIQDIWAYNAELLVLLENQKTLDEHDANVNNLYNKVKRALGSNAVEDGKGCFELYH
KCDDQCMETIRNGTYNRRKYQEESKLERQKIEGVKLESEGTYKILTIYSTVASSLVIAMG
FAAFLFWAMSNGSCRCNICI
>gi|327420589|gb|AEA76368.1| hemagglutinin [Influenza A virus (A/chicken/Jiangsu/Q3/2010(H9N2))]
MEVVSLITILLVVTVSNADKICIGYQSTNSTETVGTLTENNVPVTHAKELLHTEHNGMLC
ATGLGHPLILDTCTIEGLIYGNPSCDLLLGGREWSYIVERPSAVNGLCYPGNVENLEELR
SLFSSASSYQRIQIFPDTIWNVTYSGTSKACSDSFYRSMRWLTQKNNAYPIQDAQYTNNQ
EKNILFMWGINHPPTDTVQTNLYTRTDTTTSVATEEINRTFKPLIGPRPLVNGLQGRIDY
YWSVLKPGQTLRIRSNGNLIAPWYGHILSGESHGRILKTDLKRGSCTAQCQTEKGGLNTT
LPFQNVSKYAFGNCSKYIGIKSLKLAVGLRNVPSRSSRGLFGAIAGFIEGGWSGLVAGWY
GFQHSNDQGVGMAADRDSTQKAIDKITSKVNNIVDKMNKQYEIIDHEFSEVEARLNMINN
KIDDQIQDIWAYNAELLVLLENQKTLDEHDANVNNLYNKVKRALGSNAMEDGKGCFELYH
KCDNQCMETIRNGTYNRRKYQEESKLERQKIEGVKLESEGTYKILTIYSTVASSLVIAMG
FAAFLFWAMSNGSCRCNICI
>gi|327420583|gb|AEA76365.1| hemagglutinin [Influenza A virus (A/chicken/Jiangsu/Q7/2010(H9N2))]
MEVVSLITILLVVTVSNADKICIGYQSTNSTETVDTLTENNVPVTHAKELLHTEHNGMLC
ATGLGHPLILDTCTIEGLIYGNPSCDLLLGGREWSYIVERPSAVNGLCYPGNVENLEELR
SLFSSASSYQRIQIFPDTIWNVTYSGTSKACSDSFYRSMRWLTQKNNAYPIQDAQYTNNQ
EKNILFMWGINHPPTDTVQTNLYTRTDTTTSVATEEINRTFKPLIGPRPLVNGLQGRIDY
YWSVLKPGQTLRIRSNGNLIAPWYGHILSGESHGRILKTDLKRGSCTVQCQTEKGGLNTT
LPFQNVSKYAFGNCSKYIGIKSLKLAVGLRNVPSRSSRGLFGAIAGFIEGGWSGLVAGWY
GFQHSNDQGVGMAADRDSTQKAIDKITSKVNNIVDKMNKQYEIIDHEFSEVEARLNMINN
KIDDQIQDIWAYNAELLVLLENQKTLDEHDANVNNLYNKVKRALGSNAMEDGKGCFELYH
KCDNQCMETIRNGTYNRRKYQEESKLERQKIEGVKLESEGTYKILTIYSTVASSLVIAMG
FAAFLFWAMSNGSCRCNICI
>gi|327420581|gb|AEA76364.1| hemagglutinin [Influenza A virus (A/chicken/Jiangsu/U1/2010(H9N2))]
MEVVSLITILLVVTVSNADKICIGYQSTNSTETVDTLTENNVPVTHAKELLHTEHNGMLC
ATSLGHPLILDTCAIEGLIYGNPSCDLLLGGREWSYIVERPSAVNGLCYPGNVENLEELR
SLFSSARSYQRIQIFPDTIWNVSYSGTSKACSDSFYRNMRWLTQKNNAYPIQDAQYTNNQ
EKNILFMWGINHPPTDTVQTNLYTRTDTTTSVATEEINRTFKPLIGPRPLVNGLQGRIDY
YWSVLKPGQTLRIRSNGNLIAPWYGHILSGESHGRILKTDLKRGSCTVQCQTEKGGLNTT
LPFQNVSKYAFGNCSKYIGIKSLKLAVGLRNVPSRSSRGLFGAIAGFIEGGWSGLVAGWY
GFQHSNDQGVGMAADRDSTQKAIDKITSKVNNIVDKMNKRYEIIDHEFSEVETRLNMINN
KIDDQIQDIWAYNAELLVLLENQKTLDEHDANVNNLYNKVKRALGSNAVEDGKGCFELYH
KCDDQCMETIRNGTYNRRKYQEESKLERQKIEGVKLESEGTYKILTIYSTVASSLVIAMG
FAAFLFWAMSNGSCRCNICI
>gi|327420579|gb|AEA76363.1| hemagglutinin [Influenza A virus (A/chicken/Jiangsu/U2/2010(H9N2))]
MEVVSLITILLVVTVSNADKICIGYQSTNSTETVDTLTENNVPVTHAKELLHTEHNGMLC
ATSLGHPLILDTCTIEGLIYGNPSCDLLLGGREWSYIVERPSAVNGLCYPGNVENLEELR
SLFSSARSYQRIQIFPDTIWNVSYSGTSKACSDSFYRSMRWLTQKNNAYPIQDAQYTNNQ
EKNILFMWGINHPPTDTVQTNLYTRTDTTTNVATEEINRTFKPLIGPRPLVNGLQGRIDY
YWSVLKPGQTLRIRSNGNLIAPWYGHILSGESHGRILKTDLKRGSCTVQCQTEKGGLNTT
LPFQNVSKYAFGNCSEYIGIKSLKLAVGLRNVPSRSSRGLFGAIAGFIEGGWSGLVAGWY
GFQHSNDQGVGMAADRDSTQKAIDKITSKVNNIVDKMNKQYEIIDHEFSEVETRLNMINN
KIDDQIQDIWAYNAELLVLLENQKTLDEHDANVNNLYNKVKRALGSNAVEDGKGCFELYH
KCDDQCMETIRNGTYNRRKYQEESKLERQKIEGVKLESEGTYKILTIYSTVASSLVIAMG
FAAFLFWAMSNGSCRCNICI
>gi|327420577|gb|AEA76362.1| hemagglutinin [Influenza A virus (A/chicken/Jiangsu/U3/2010(H9N2))]
MEVVSLITILLVVTVSNADKICIGYQSTNSTETVDTLTENNVPVTHAKELLHTEHNGMLC
ATGLGHPLILDTCTIEGLIYGNPSCDLLLGGREWSYIVERPSAVNGLCYPGNVENLEELR
SLFSSASSYQRIQIFPDTIWNVTYSGTSKACSDSFYRSMRWSTQKNNAYPIQDAQYTNNQ
EKNILFMWGINHPPTDTAQTNLYTRTDTTTSVATEEINRTFKPLIGPRPLVNGLQGRIDY
YWSVLKPGQTLRIRSNGNLIAPWYGHILSGESHGRILKTDLKRGSCTVQCQTEKGGLNTT
LPFQNVSKYAFGNCSKYIGIKSLKLAVGLRNVPSRSSRGLFGAIAGFIEGGWSGLVAGWY
GFQHSNDQGVGMAADRDSTQKAIDKITSKVNNIVDKMNKQYEIIDHEFSEVEARLNMINN
KIDDQIQDIWAYNAELLVLLENQKTLDEHDANVNNLYNKVKRALGSNAMEDGKGCFELYH
KCDNQCMETIRNGTYNRRKYQKESKLERQKIEGVKLESEGTYKILTIYSTVASSLVIAMG
FAAFLFWAMSNGSCRCNICI
>gi|224590638|gb|ACN59866.1| hemagglutinin [Influenza A virus (A/duck/Jiangsu/3/2005(H9N2))]
LITILLVVTASNADKICIGYQSTNSTETVDTLTENNVPVTHAKELLHTEHNGMLCATNLG
HPLILDTCTIEGLIYGNPSCDLLLGGGEWSYIVERPSAVNGMCYPGNVENLEELRSLFSS
ASSYQRIQIFPDTIWNVSYSGTSKACSDSFYRSMRWLTQKDNDYPIQDAQYTNNRGKSIL
FMWGINHPPTDTVQTNLYTRTDTTTSVTTEDINRTFKPVIGPRPLVNGQQGRIDYYWSVL
KPGQTLRVRSNGNLIAPWYGHILSGESHGRILKTDLNSGNCVVQCQTERGGLNTTLPFHN
VSKYAFGNCPKYVGVKSLKLAVGLRNVPARSSRGLFGAIAGFIEGGWSGLVAGWYGFQHS
NDQGVGMAADRDSTQKAIDKITSKVNNIVDKMNKQYEIIDHEFSEVETRLNMINNKIDDQ
IQDIWAYNAELLVLLENQKTLDEHDANVNNLYNKVKRALGSNAMEDGKGCFELYHKCDDQ
CMETIRNGTYNRRKYKEESRLERQKIEGVKLESEGTYKILTIYSTVASSL
>gi|224590620|gb|ACN59856.1| hemagglutinin [Influenza A virus (A/duck/Jiangsu/9/2004(H9N2))]
LIAILLVVTVSNADKICIGYQSTNSTETVDTLTENNVPVTHAKELLHTEHNGMLCATNLG
HPLILNTCTIEGLIYGNPSCDQLLGGGKWSYIVERPSAVNGMCYPGNVENLEELISLFSS
ASSYQRIQIFPDTIWNVSYSGTSKACSDSFYRSMRWLTQKNNAYPIQDAQYTNNRGKSIL
FMWGINHPPTDTAQTNLYTRTDTTTSVTTEDINRTFKPMIGPRPLVNGQQGRIDYYWSVL
KPGQTLRIRSNGNLIAPWYGHILSGESHGRILKTDLNSGNCVVQCQTERGGLNTTLPFHN
VSKYAFGNCPKYVGVKSLKLAVGLRNVPARSSRGLFGAIAGFIEGGWSGLVAGWYGFQHS
NDQGVGMAADRESTQRAIDKITSKVNNIVDKMNKQYEIIDHEFSEVETRLNMINNKIDDQ
IQDIWAYNAELLVLLENQKTLDEHDANVNNLYNKVKRALGSNAMEDGKGCFELYHKCDDQ
CMETIRNGTYNRRKYKEEAKLERQKIEGVKLESEGTYKILTIYSTVASSL
>gi|224590458|gb|ACN59766.1| hemagglutinin [Influenza A virus (A/chicken/Jiangsu/1/2002(H9N2))]
LITILLAVTISNADKICIGYQSTNSTETVDTLTENNVPVTHAKELLHTEHNGMLCATNLG
HPLILDTCTIEGLIYGNPSCDLLLGGREWSYIVERPSAVNGMCYPGNVENLEELRSLFSS
ASSYQRIQIFPDTIWNVSYSGTSKACSDSFYRSMRWLTQKNNAYPIQDAQYTNNGEKSIL
FMWGINHPPTDTAQTNLYTRTDTTTSVATEDINRTFKPLIGPRPLVNGLQGRIDYYWSVL
KPGQTLRIRSNGNLIAPWYGHILSGESHGRILKTDLKSGNCVVQCQTERGGLNTTLPFHN
VSKYAFGNCPKYVGVKSLKLAVGLRNVPARSSRGLFGAIAGFIEGGWSGLVAGWYGFQHS
NDQGVGMAADRDSTQKAIDKITSKVNNIVDKMNKQYEIIDHEFSEVEARLNMINNKIDDQ
IQDIWAYNAELLVLLENQKTLDEHDANVNNLYNKVKRALGSNAMEDGKGCFELYHKCDDQ
CMETIRNGTYNRRKYKEESRLERQKIEGIKLESEGTYKILTIYSTVASSL
>gi|224590440|gb|ACN59756.1| hemagglutinin [Influenza A virus (A/chicken/Jiangsu/1/2004(H9N2))]
LIAILLVVTVSNADKICIGYQSTNSTETVDTLTENNVPVTHAKELLHTEHNGMLCATNLG
HPLILNTCTIEGLIYGNPSCDQLLGGGKWSYIVERPSAVNGMCYPGNVENLEELRSLFSS
ASSYQKIQIFPDTIWNVSYSGTSKACSDSFYRSMRWLTQKNNAYPIQDAQYTNNRGKSIL
FMWGINHPPTDTAQTNLYTRTDTTTSVTTEDINRTFKPMIGPRPLVNGQQGRIDYYWSVL
KPGQTLRIRSNGNLIAPWYGHILSGESHGRILKTDLNSGNCVVQCQTERGGLNTTLPFHN
VSKYAFGNCPKYVGVKSLKLAVGLRNVPAKSSRGLFGAIAGFIEGGWSGLVAGWYGFQHS
NDQGVGMAAARESTQRAIDKITSKVNNIVAKMNKPYEFLDHEFSEVETRLHMINNKIDDQ
IQDIWAYNADSLVSLENQKTLDEHDANVNNLYNKVKRALGSNAMEDGKGCFELYHKCDDQ
CMETIRNGTYNRRKYKEEAKLESPKIEGVKLECEGTYKVLTIYSTVASSL
>gi|224590422|gb|ACN59746.1| hemagglutinin [Influenza A virus (A/chicken/Jiangsu/1/1998(H9N2))]
LITILLVVTVSNADKICIGYQSTNSTETVDTLTENNVPVTHAKELLHTEHNGMLCATDLG
HPLILDTCTIEGLIYGNPSCDLLLGGREWSYIVERPSAVNGMCYPGNVENLEELRSLFSS
ASSYQRIQIFPDTIWNVSYNGTSKACSDSFYRSMRWLTQKNNAYPIQDAQYTNNRGKSIL
FMWGINHPPADTVQTNLYTRTDTTTSVVTEDINRAFKPLIGPRPLVNGQQGRIDYYWSVL
KPGQTLRVRSNGNLIAPWYGHILSGESHGRILKTDLKSGNCVVQCQTERGGLNTTLPFHN
VSKYAFGNCPKYVGVKSLKLAVGLRNVPARSSRGLFGAIAGFIEGGWSGLVAGWYGFQHS
NDQGVGMAADRDSTQKAIDKITSKVNNIVDKMNKQYEIIDHEFSEVEARLNMINNKIDDQ
IQDIWAYNAELLVLLENQKTLDEHDANVNNLYNKVKRALGSNAMEDGKGCFELYHKCDDQ
CMETIRNGTYNRRKYKEESRLERQKIEGVKLESEGTYKILTIYSTVASSL
>gi|224590404|gb|ACN59736.1| hemagglutinin [Influenza A virus (A/chicken/Jiangsu/1/1999(H9N2))]
LITILLVVTVSNADKICIGYQSTNSTETVDTLTENNVPVTHARELLHTEHNGMLCATNLG
HPLILDTCTIEGLLYGNPSCDLLLGGREWSYIVERPSAVNGMCYPGTVENLEELRTLFSS
ASSYQRIQIFPDTIWNVSYSGTSKACSDSFYRSMRWLTQKNNAYPIQDAQYTNNRGKSIL
FMWGINHPPTDTTQTNLYTRTDTTTSVTTEDINRTFKPVIGPRPLVNGQQGRIDYYWSVL
KPGQTLRVRSNGNLIAPWYGHILSGESHGRILKTDLNSGNCVVQCQTEKGGLNTTLPFHN
VSKYAFGNCPKYVGVKSLKLAVGLRNVPAKSSRGLFGAIAGFIEGGWSGLVAGWYGFQHS
NDQGVGMAADRDSTQKAIDKITSKVNNIVDKMNKQYEIIDHEFSEVEARLNMINNKIDDQ
IQDIWAYNAELLVLLENQKTLNEHDANVNNLYNKVKRALGSNAMEDGKGCFELYHKCDDQ
CMETIRNGTYNRRKYKEESRLERQKIEGVKLESEGTYKILTIYSTVASSL
>gi|224590386|gb|ACN59726.1| hemagglutinin [Influenza A virus (A/chicken/Jiangsu/2/2001(H9N2))]
LITILLVVTVSNADKICIGYQSTNSTETVDTLTENNVPVTHARELLHTEHNGMLCATKLG
HPLILDTCTIEGLLYGNPSCDLLLGGREWSYIVERPSAVNGMCYPGTVENLEELRTLFSS
ASSYQRVQIFPDTIWNVSYSGTSKACSDSFYRSMRWLTQKNNAYPIQDAQYTNNRGKSIL
FMWGINHPPSDTTQTNLYTRTDTTTSVATEDINRTFKPVIGPRPLVNGQQGRIDYYWSIL
KPGQTLRVRSNGNLIAPWYGHILSGESHGRILKTDLNNGNCVVQCQTEKGGLNTTLPFHN
VSKYAFGNCPKYVGVKSLKLAVGLRNVPAKSSRGLFGAIAGFIEGGWSGLVAGWYGFQHS
NDQGVGMAADRDSTQKAIDKITSKVNNIVDKMNKQYEIIDHEFSEVEARLNMINNKIDDQ
IQDIWAYNAELLVLLENQKTLDEHDANVNNLYNKVKRALGSNAMEDGKGCFELYHKCDDQ
CMETIRNGTYNRRKYKEESKLERQKIEGVKLESEGTYKILTIYSTVASSL
>gi|224590278|gb|ACN59666.1| hemagglutinin [Influenza A virus (A/duck/Jiangsu/1/2002(H9N2))]
LITILLVVTASNADKICIGYRSTNSTETVDTLTENNVPVTHAKELLHTEHNGMLCATNLG
HPLILDTCNIEGLIYGNPSCDLLLGGREWSYIVERPSAVNGLCYPGNVENLEELRSLFSS
ASSYQRIQIFPDTIWNVSYSGTSKACSDSFYRSMRWLTQKSNAYPIQDAQYTNNRGKNIL
FMWGINHPPTDTAQTNLYTRTDTTTSVATEDINRTFKPLIGPRPLVNGQQGRIDYYWSIL
KPGQTLRVRSNGNLIAPWYGHVLSGESHGRILKTDLNSGNCVVQCQTEIGGLNTTLPFQN
VSKYAFGNCPKYVGVKSLKLAIGLRNVPARSSRGLFGAIAGFIEGGWSGLVAGWYGFQHS
NDQGVGMAADRDSTQKAIDKITSKVNNIVDKMNKQYEIIDHEFSEVETRLNMINNKIDDQ
IQDIWAYNAELLVLLENQKTLDEHDANVNNLYNKVKRALGSNAVEDGKGCFELYHKCDDQ
CMETIRNGTYNRRKYKEESRLERQKIEGVKLESEGTYKILTIYSTVASSL
>gi|209865719|gb|ACI89450.1| hemagglutinin [Influenza A virus (A/chicken/Jiangsu/7/2002(H9N2))]
METISLIAILLVVTVSNADKICIGYQSTNSTETVDTLTENNVPVTHAKELLHTEHNGMLC
ATNLGHPLILNTCTIEGLIYGNPSCDQLLGGGKWSYIVERPSAVNGMCYPGNVENLEELR
SLFSSASSYQRIQIFPDTIWNVSYNGTSKACSDSFYRSMRWLTQKNNAYPIQDAQYTNNR
GKSILFMWGINHPPTDTVQTNLYTRTDTTTSVTTEDITRTFKPMIGPRPLVNGQQGRIDY
YWSVLKPGQTLRIRSNGNLIAPWYGHILSGESHGRILKTDLNSGNCVVQCQTERGGLNTT
LPFHNVSKYAFGNCPKYVGVKSLKLAVGLRNVPARSSRGLFGAIAGFIEGGWSGLVAGWY
GFQHSNDQGVGMAADRESTQRATDKITSKVNNIVDKMSKQYEIIDHEFSEVETRLNMINN
KIDDQIQDIWAYNAELLVLLENQKTLDEHDANVNNLYNKVKRALGSNAMEDGKGCFELYH
KCDDQCMETIRNGTYNRRKYKEEAKLERQKIEGVKLESEGTYKILTIYSTVASSLVIAMG
FAAFLFWAMSNGSCRCNICI
>gi|209865690|gb|ACI89433.1| hemagglutinin [Influenza A virus (A/chicken/Jiangsu/7/2002(H9N2))]
METISLIAILLVVTVSNADKICIGYQSTNSTETVDTLTENNVPVTHAKELLHTEHNGMLC
ATNLGHPLILNTCTIEGLIYGNPSCDQLLGGGKWSYIVERPSAVNGMCYPGNVENLEELR
SLFSSASSYQRIQIFPDTIWNVSYNGTSKACSDSFYRSMRWLTQKNNAYPIQDAQYTNNR
GKSILFMWGINHPPTDTVQTNLYTRTDTTTSVTTEDITRTFKPMIGPRPLVNGQQGRIDY
YWSVLKPGQTLRIRSNGNLIAPWYGHILSGESHGRILKTDLNSGNCVVQCQTERGGLNTT
LPFHNVSKYAFGNCPKYVGVKSLKLAVGLRNVPARSSRGLFGAIAGFIEGGWSGLVAGWY
GFQHSNDQGVGMAADRESTQRAIDKITSKVNNIVDKMNKQYEIIDHEFSEVETRLNMINN
KIDDQIQDIWAYNAELLVLLENQKTLDEHDANVNNLYNKVKRALGSNAMEDGKGCFELYH
KCDDQCMETIRNGTYNRRKYKEEAKLERQKIEGVKLESEGTYKILTIYSTVASSLVIAMG
FAAFLFWAMSNGSCRCNICI
>gi|488468888|gb|AGL07686.1| hemagglutinin [Influenza A virus (A/chicken/Jiangsu/QF/2011(H9N2))]
MEVVSLITVLLVVTVSNADKICIGYQSTNSTETVDTLTENNVPVTHAKELLHTEHNGMLC
ATSLGHPLILDTCTIEGLIYGNPSCDLLLGGREWSYIVERPSAVNGLCYPGNVENLEELR
SLFSSARSYQRIQIFPDTIWNVSYSGTSKACSDSFYRSMRWLTQKNNAYPTQDAQYTNNQ
EKNILFMWGINHPPTDTKQTDLYTRTDTTTSVATEEINRTFKPLIGPRPLVNGLMGRIDY
YWSVLKPGQTLRIRSNGNLIAPWYGHILSGESHGRILKTDLKRGGCTVQCQTEKGGLNTT
LPFQNVSKYAFGNCSKYIGIKSLKLAVGLRNVPSRSSRGLFGAIAGFIEGGWPGLIAGWY
GFQHSNDQGVGMAADRDSTQKAIDKITSKVNNIVDKMNKQYEIIDHEFSEVETRLNMINN
KIDDQIQDIWAYNAELLVLLENQKTLDEHDANVNNLYNKVKRALCSNAVEDGKGCFELYH
KCDDQCMETIRNGTYNRRKYQEESKLERQKIEGVKLESEGTYKILTIYSTVASSLVIAMG
FAAFLFWAMSNGSCRCNICI
>gi|353251292|gb|AEQ73468.1| hemagglutinin, partial [Influenza A virus (A/chicken/Jiangsu/H26/2010(H9N2))]
VSLITILLVVTVSNADKICIGYQSTNSTETVDTLTENNVPVTHAKELLHTEHNGMLCATG
LGHPLILDTCTIEGLIYGNPSCDLLLGGREWSYIVERPSAVNGLCYPGNVENLEELRSLF
SSASSYQRIQIFPDTIWNVTYSGTSKACSDSFYRSMRWLTQKNNAYPIQDAQYTNNQEKN
ILFMWGINHPPTDTAQTNLYTRTDTTTSVATEEINRTFKPLIGPRPLVNGLQGRIDYYWS
VLKPGQTLRIRSNGNLIAPWYGHILSGESHGRILKTDLKRGICTVQCQTEKGGLNTTLPF
QNVSKYAFGNCSKYIGIKSLKLAVGLRNVPSRSSRGLFGAIAGFIEGGWSGLVAGWYGFQ
HSNDQGVGMAADRDSTQKAIDKITSKVNNIVDKMNKQYEIIDHEFSEVEARLNMINNKID
DQIQDIWAYNAELLVLLENQKTLDEHDANVNNLYNKVKRALGSNAMEDGKGCFELYHKCD
NQCMETIRNGTYNRRKYQEESKLERQKIEGVKLESEGTYKILTIYSTVASSLVIAMGFAA
FLFWAMSNGSCRCNICI
>gi|353251290|gb|AEQ73467.1| hemagglutinin, partial [Influenza A virus (A/chicken/Jiangsu/H25/2010(H9N2))]
VSLITILLVVTVSNADKLCIGYQSTNSTETVDTLTENNVPVTHAKELLHTEHNGMLCATG
LGHPLILDTCTIEGLIYGNPSCDLLLGGREWSYIVERPSAVNGLCYPGNVENLEELRSLF
SSASSYQRIQIFPDTIWNVTYSGTSKACSDSFYRSMRWLTQKNNAYPIQDAQYTNNQEKN
ILFMWGINHPPTDTAQTNLYTRTDTTTSVATEEINRTFKPLIGPRPLVNGLQGRIDYYWS
VLKPGQTLRIRSNGNLIAPWYGHILFGESHGRILKTDLKRGICTVQCQTEKGGLNTTLPF
QNVSKYAFGNCSKYIGIKSLKLAVGLRNVPSRSSRGLFGAIAGFIEGGWSGLVAGWYGFQ
HSNDQGVGMAADRDSTQKAIDKITSKVNNIVDKMNKQYEIIDHEFSEVEARLNMINNKID
DQIQDIWAYNAELLVLLENQKTLDEHDANVNNLYNKVKRALGSNAMEDGKGCFELYHKCD
NQCMETIRNGTYNRRKYQEESKLERQKIEGVKLESEGTYKILTIYSTVASSLVIAMGFAA
FLFWAMSNGSCRCNICI
>gi|353251288|gb|AEQ73466.1| hemagglutinin, partial [Influenza A virus (A/chicken/Jiangsu/H20/2010(H9N2))]
VSLITILLVVTVSNADKICIGYQSTNSTETVDTLTENNVPVTHAKELLHTEHNGMLCATG
LGHPLILDTCTIEGLIYGNPSCDLLLGGREWSYIVERPSAVNGLCYPGNVENLEELRSLF
SSASSYQRIQIFPDTIWNVTYSGTSKACSDSFYRSMRWLTQKNNAYPIQDAQYTNNQEKN
ILFMWGINHPPTDTAQTNLYTRTDTTTSVATEEINRTFKPLIGPRPLVNGLQGRIDYYWS
VLKPGQTLRIRSNGNLIAPWYGHILSGESHGRILKTDLKRGICTVQCQTEKGGLNTTLPF
QNVSKYAFGNCSKYIGIKSLKLAVGLRNVPSRSSRGLFGAIAGFIEGGWSGLVAGWYGFQ
HSNDQGVGMAADRDSTQKAIDKITSKVNNIVDKMNKQYEIIDHEFSEVEARLNMINNKID
DQIQDIWAYNAELLVLLENQKTLDEHDANVNNLYNKVKRALGSNAMEDGKGCFELYHKCD
NQCMETIRNGTYNRRKYQEESKLERQKIEGVKLESEGTYKILTIYSTVASSLVIAMGFAA
FLFWAMSNGSCRCNICI
>gi|353251286|gb|AEQ73465.1| hemagglutinin, partial [Influenza A virus (A/chicken/Jiangsu/H14/2010(H9N2))]
VSLITILLVVTVSNADKICIGYQSTNSTETVDTLTENNVPVTHAKELLHTEHNGMLCATG
LGHPLILDTCTIEGLIYGNPSCDLLLGGREWSYIVERPSAVNGLCYPGNVENLEELRSLF
SSASSYQRIQIFPDTIWNVTYSGTSKACSDSFYRSMRWLTQKNNAYPIQDAQYTNNQEKN
ILFMWGINHPPTDTAQTNLYTRTDTTTSVATEEINRTFKPLIGPRPLVNGLQGRIDYYWS
VLKPGQTLRIRSNGNLIAPWYGHILSGESHGRILKTDLKRGICTVQCQTEKGGLNTTLPF
QNVSKYAFGNCSKYIGIKSLKLAVGLRNVPSRSSRGLFGAIAGFIEGGWSGLVAGWYGFQ
HSNDQGVGMAADRDSTQKAIDKITSKVNNIVDKMNKQYEIIDHEFSEVEARLNMINNKID
DQIQDIWAYNAELLVLLENQKTLDEHDANVNNLYNKVKRALGSNAMEDGKGCFELYHKCD
NQCMETIRNGTYNRRKYQEESKLERQKIEGVKLESEGTYKILTIYSTVASSLVIAMGFAA
FLFWAMSNGSCRCNICI
>gi|353251284|gb|AEQ73464.1| hemagglutinin, partial [Influenza A virus (A/chicken/Jiangsu/H11/2010(H9N2))]
VSLITILLVVTVSNADKICIGYQSTNSTETVDTLTENNVPVTHAKELLHTEHNGMLCATG
LGHPLILDTCTIEGLIYGNPSCDLLLGGREWSYIVERPSAVNGLCYPGNVENLEELRSLF
SSASSYQRIQIFPDTIWNVTYSGTSKACSDSFYRSMRWLTQKNNAYPIQDAQYTNNQEKN
ILFMWGINHPPTDTAQTNLYTRTDTTTSVATEEINRTFKPLIGPRPLVNGLQGRIDYYWS
VLKPGQTLRIRSNGNLIAPWYGHILSGESHGRILKTDLKRGICTVQCQTEKGGLNTTLPF
QNVSKYAFGNCSKYIGIKSLKLAVGLRNVPSRSSRGLFGAIAGFIEGGWSGLVAGWYGFQ
HSNDQGVGMAADRDSTQKAIDKITSKVNNIVDKMNKQYEIIDHEFSEVEARLNMINNKID
DQIQDIWAYNAELLVLLENQKTLDEHDANVNNLYNKVKRALGSNAMEDGKGCFELYHKCD
NQCMETIRNGTYNRRKYQEESKLERQKIEGVKLESEGTYKILTIYSTVASSLVIAMGFAA
FLFWAMSNGSCRCNICI
>gi|353251282|gb|AEQ73463.1| hemagglutinin, partial [Influenza A virus (A/chicken/Jiangsu/H10/2010(H9N2))]
VSLITILLVVTVSNADKICIGYQSTNSTETVDTLTENNVPVTHAKELLHTEHNGMLCATS
LGHPLILDTCTIEGLIYGNPSCDLLLGGREWSYIVERPSAVNGLCYPGNVENLEELRSLF
SSARSYQRIQIFPDTIWNVSYSGTSKACSDSFYRSMRWLTQKNNAYPVQDAQYTNNQEKN
ILFMWGINHPPTDTAQTNLYTRTDTTTSVATEEINRTFKPLIGPRPLVNGLQGRIDYYWS
VLKPGQTMRIRSNGNLIAPWYGHILSGESHGRILQTDLKRGSCTVQCQTEKGGLNTTLPF
QNVSKYAFGNCSKYIGIKSLKLAVGLRNVPSRSSRGLFGAIAGFIEGGWSGLVAGWYGFQ
HSNDQGVGMAADRDSTQKAIDKITSKVNNIVDKMNKQYEIIDHEFSEVETRLNMINNKID
DQIQDIWAYNAELLVLLENQKTLDEHDANVNNLYNKVKRALGSNAVEDGKGCFELYHKCD
DQCMETIRNGTYNRRKYQEESKLERQKIEGVKLESEGTYKILTIYSTVASSLVIAMGFAA
FLFWAMSNGSCRCNICI
>gi|353251280|gb|AEQ73462.1| hemagglutinin, partial [Influenza A virus (A/chicken/Jiangsu/H9/2010(H9N2))]
VSLITILLVVTVSNADKICIGYQSTNSTETVDTLTENNVPVTHAKELLHTEHNGMLCATG
LGHPLILDTCTIEGLIYGNPSCDLLLGGREWSYIVERPSAVNGLCYPGNVENLEELRSLF
SSASSYQRIQIFPDTIWNVTYSGTSKACSDSFYRSMRWLTQKNNAYPIQDAQYTNNQEKN
ILFMWGINHPPTDTAQTNLYTRTDTTTSVATEEINRTFKPLIGPRPLVNGLQGRIDYYWS
VLKPGQTLRIRSNGNLIAPWYGHILSGESHGRILKTDLKRGICTVQCQTEKGGLNTTLPF
QNVSKYAFGNCSKYIGIKSLKLAVGLRNVPSRSSRGLFGAIAGFIEGGWSGLVAGWYGFQ
HSNDQGVGMAADRDSTQKAIDKITSKVNNIVDKMNKQYEIIDHEFSEVEARLNMINNKID
DQIQDIWAYNAELLVLLENQKTLDEHDANVNNLYNKVKRALGSNAMEDGKGCFELYHKCD
NQCMETIRNGTYNRRKYQEESKLERQKIEGVKLESEGTYKILTIYSTVASSLVIAIGFAA
FLFWAMSNGSCRCNICI
>gi|353251278|gb|AEQ73461.1| hemagglutinin, partial [Influenza A virus (A/chicken/Jiangsu/H6/2010(H9N2))]
VSLITILLVVTVSNADKICIGYQSTNSTETVDTLTENNVPVTHAKELLHTEHNGMLCATG
LGHPLILDTCTIEGLIYGNPSCDLLLGGREWSYIVERPSAVNGLCYPGNVENLEELRSLF
SSASSYQRIQIFPDTIWNVTYSGTSKACSDSFYRSMRWLTQKNNAYPIQDAQYTNNQEKN
ILFMWGINHPPTDTAQTNLYTRTDTTTSVATEEINRTFKPLIGPRPLVNGLQGRIDYYWS
VLKPGQTLRIRSNGNLIAPWYGHILSGESHGRILKTDLKRGICTVQCQTEKGGLNTTLPF
QNVSKYAFGNCSKYIGIKSLKLAVGLRNVPSRSSRGLFGAIAGFIEGGWSGLVAGWYGFQ
HSNDQGVGMAADRDSTQKAIDKITSKVNNIVDKMNKQYEIIDHEFSEVEARLNMINNKID
DQIQDIWAYNAELLVLLENQKTLDEHDANVNNLYNKVKRALGSNAMEDGKGCFELYHKCD
NQCMETIRNGTYNRRKYQEESKLERQKIEGVKLESEGTYKILTIYSTVASSLVIAIGFAA
FLFWAMSNGSCRCNICI
>gi|353251276|gb|AEQ73460.1| hemagglutinin, partial [Influenza A virus (A/chicken/Jiangsu/H4/2010(H9N2))]
ISLITILLVVTVSNADKICIGYQSTNSTETVDTLTENNVPVTHAKELLHTEHNGMLCATG
LGHPLILDTCTIEGLIYGNPSCDLLLGGREWSYIVERPSAVNGLCYPGNVENLEELRSLF
SSASSYQRIQIFPDTIWNVTYSGTSKACSDSFYRSMRWLTQKNNAYPIQDAQYTNNQEKN
ILFMWGINHPPTDTAQTNLYTRTDTTTSVATEEINRTFKPLIGPRPLVNGLQGRIDYYWS
VLKPGQTLRIRSNGNLIAPWYGHILSGESHGRILKTDLKRGICTVQCQTEKGGLNTTLPF
QNVSKYAFGNCSKYIGIKSLKLAVGLRNVPSRSSRGLFGAIAGFIEGGWSGLVAGWYGFQ
HSNDQGVGMAADRDSTQKAIDKITSKVNNIVDKMNKQYEIIDHEFSEVEARLNMINNKID
DQIQDIWAYNAELLVLLENQKTLDEHDANVNNLYNKVKRALGSNAMEDGKGCFELYHKCD
NQCMETIRNGTYNRRKYQEESKLERQKIEGVKLESEGTYKILTIYSTVASSLVIAMGFAA
FLFWAMSNGSCRCNICI
>gi|353251274|gb|AEQ73459.1| hemagglutinin, partial [Influenza A virus (A/chicken/Jiangsu/A20/2010(H9N2))]
ISLITILLVVTVSNADKICIGYQSTNSTETVDTLTENNVPVTHAKELLHTEHNGMLCATG
LGHPLILDTCTIEGLIYGNPSCDLLLGGREWSYIVERPSAVNGLCYPGNVENLEELRSLF
SSASSYQRIQIFPDTIWNVTYSGTSKACSDSFYRSMRWLTQKNNAYPIQDAQYTNNQEKN
ILFMWGINHPPTDTAQTNLYTRTDTTTSVATEEINRTFKPLIGPRPLVNGLQGRIDYYWS
VLKPGQTLRIRSNGNLIAPWYGHILSGESHGRILKTDLKRGICTVQCQTEKGGLNTTLPF
QNVSKYAFGNCSKYIGIKSLKLAVGLRNVPSRSSRGLFGAIAGFIEGGWSGLVAGWYGFQ
HSNDQGVGMAADRDSTQKAIDKITSKVNNIVDKMNKQYEIIDHEFSEVEARLNMINNKID
DQIQDIWAYNAELLVLLENQKTLDEHDANVNNLYNKVKRALGSNAMEDGKGCFELYHKCD
NQCMETIRNGTYNRRKYQEESKLERQKIEGVKLESEGTYKILTIYSTVASSLVIALGFAA
FLFWAMSNGSCRCNICI
>gi|353251272|gb|AEQ73458.1| hemagglutinin, partial [Influenza A virus (A/chicken/Jiangsu/A13/2010(H9N2))]
VSLITILLVVTVSNADKICIGYQSTNSTETVDTLTENNVPVTHAKELLHTEHNGMLCATG
LGHPLILDTCTIEGLIYGNPSCDLLLGGREWSYIVERPSAVNGLCYPGNVENLEELRSLF
SSASSYQRIQIFPDTIWNVTYSGTSKACSDSFYRSMRWLTQKNNAYPIQDAQYTNNQEKN
ILFMWGINHPPTDTAQTNLYTRTDTTTSVATEEINRTFKPLIGPRPLVNGLQGRIDYYWS
VLKPGQTLRIRSNGNLIAPWYGHILSGESHGRILKTDLKRGICTVQCQTEKGGLNTTLPF
QNVSKYAFGNCSKYIGIKSLKLAVGLRNVPSRSSRGLFGAIAGFIEGGWSGLVAGWYGFQ
HSNDQGVGMAADRDSTQKAIDKITSKVNNIVDKMNKQYEIIDHEFSEVEARLNMINNKID
DQIQDIWAYNAELLVLLENQKTLDEHDANVNNLYNKVKRALGSNAMEDGKGCFELYHKCD
NQCMETIRNGTYNRRKYQEESKLERQKIEGVKLESEGTYKILTIYSTVASSLVIAMGFAA
FLFWAMSNGSCRCNICI
>gi|353251270|gb|AEQ73457.1| hemagglutinin, partial [Influenza A virus (A/chicken/Jiangsu/A11/2010(H9N2))]
VSLITILLVVTVSNADKICIGYQSTNSTETVDTLTENNVPVTHAKELLHTEHNGMLCATG
LGHPLILDTCTIEGLIYGNPSCDLLLGGREWSYIVERPSAVNGLCYPGNVENLEELRSLF
SSASSYQRIQIFPDTIWNVTYSGTSKACSDSFYRSMRWLTQKNNAYPIQDAQYTNNQEKN
ILFMWGINHPPTDTAQTNLYTRTDTTTSVATEEINRTFKPLIGPRPLVNGLQGRIDYYWS
VLKPGQTLRIRSNGNLIAPWYGHILSGESHGRILKTDLKRGICTVQCQTEKGGLNTTLPF
QNVSKYAFGNCSKYIGIKSLKLAVGLRNVPSRSSRGLFGAIAGFIEGGWSGLVAGWYGFQ
HSNDQGVGMAADRDSTQKAIDKITSKVNNIVDKMNKQYEIIDHEFSEVEARLNMINNKID
DQIQDIWAYNAELLVLLENQKTLDEHDANVNNLYNKVKRALGSNAMEDGKGCFELYHKCD
NQCMETIRNGTYNRRKYQEESKLERQKIEGVKLESEGTYKILTIYSTVASSLVIAMGFAA
FLFWAMSNGSCRCNICI
>gi|353251268|gb|AEQ73456.1| hemagglutinin, partial [Influenza A virus (A/chicken/Jiangsu/A9/2010(H9N2))]
VSLITILLVVTVSNADKISIGYQSTNSTETVDTLTENNVPVTHAKELLHTEHNRMLCATG
LGHPLILDTCTIEGLIYGNPSCDLLLGGREWSYIVERPSAVNGLCYPGNVENLEELRSLF
SSARSYQRIQIFPDTIWNVTYSGTSKACSDSFYRSMRWLTQKNNAYPVQDAQYTNNQEKN
ILFMWGINHPPTDTAQTNLYTRTDTTTSVATEEINRTFKPLIGPRPLVNGLQGRIDYYWS
VLKPGQTLRIRSNGNLIAPWYGHILSGESHGRILKTDLKRGSCTVQCQTEKGGLNTTLPF
QNVSKYAFGNCSKYIGIKSLKLAVGLRNVPSRSSRGLFGAIAGFIEGGWSGLVAGWYGFQ
HSNDQGVGMAADRDSTQKAIDKITSKVNNIVDKMNKQYEIIDHEFSEVETRLNMINNKID
DQIQDIWAYNAELLVLLENQKTLDEHDANVNNLYNKVKRALGSNAMEDGKGCFELYHKCD
NQCMETIRNGTYNRRKYQEESKLERQKIEGVKLESEGTYKILTIYSTVASSLVIAMGFAA
FLFWAMSNGSCRCNICI
>gi|353251266|gb|AEQ73455.1| hemagglutinin, partial [Influenza A virus (A/chicken/Jiangsu/A7/2010(H9N2))]
VSLITILLVVTVSNADKICIGYQSTNSTETVDTLTENNVPVTHAKELLHTEHNGMLCATS
LGHPLILDTCTIEGLIYGNPSCDLLLGGREWSYIVERPSAVNGLCYPGNVENLEELRSLF
SSARSYQRIQIFPDTIWNVSYSGTSKACSDSFYRSMRWLTQKNNAYPVQDAQYTNNQEKN
ILFMWGINHPPTDTAQTNLYTRTDTTTSVATEEINRTFKPLIGPRPLVNGLQGRIDYYWS
VLKPGQTLRIRSNGNLIAPWYGHILSGESHGRILKTDLKRGSCTVQCQTEKGGLNTTLPF
QNVSKYAFGNCSKYIGIKSLKLAVGLRNVPSRSSRGLFGAIAGFIEGGWSGLVAGWYGFQ
HSNDQGVGMAADRDSTQKAIDKITSKVNNIVDKMNKQYEIIDHEFSEVETRLNMINNKID
DQIQDIWAYNAELLVLLENQKTLDEHDANVNNLYNKVKRALGSNAVEDGKGCFELYHKCD
DQCMETIRNGTYNRRKYQEESKLERQKIEGVKLESEGTYKILTIYSTVASSLVIAMGFAA
FLFWAMSNGSCRCNICI
>gi|353251182|gb|AEQ73413.1| hemagglutinin [Influenza A virus (A/chicken/Jiangsu/G17/2010(H9N2))]
METVSLITILLVVTVSNADKICIGYQSTNSTETVDTLTENNVPVTHAKELLHTEHNGMLC
ATGLGHPLILDTCTIEGLIYGNPSCDLLLGGREWSYIVERPSAVNGLCYPGNVENLEELR
SLFSSASSYQRIQIFPDTIWNVTYSGTSKACSDSFYRSMRWLTQKNNAYPIQDAQYTNNQ
EKNILFMWGINHPPTDTVQTNLYTRTDTTTSVATEEINRTFKPLIGPRPLVNGLQGRIDY
YWSVLKPGQTLRIRSNGNLIAPWYGHILSGESHGRILKTDLKRGSCTVQCQTEKGGLNTT
LPFQNVSKYAFGNCSKYIGIKSLKLAVGLRNVPSRSSRGLFGAIAGFIEGGWSGLVAGWY
GFQHSNDQGVGMAADRDSTQKAIDKITSKVNNIVDKMNKQYEIIDHEFSEVEARLNMINN
KIDDQIQDIWAYNAELLVLLENQKTLDEHDANVNNLYNKVKRALGSNAMEDGKGCFELYH
KCDNQCMETIRNGTYNRRKYQEESKLERQKIEGVKLESEGTYKILTIYSTVASSLVIAMG
FAAFLFWAMSNGSCRCNICI
>gi|353251180|gb|AEQ73412.1| hemagglutinin [Influenza A virus (A/chicken/Jiangsu/G12/2010(H9N2))]
METVSLITILLVVTVSNADKICIGYQSTNSTETVDTLTENNVPVTHAKELLHTEHNGMLC
ATGLGHPLILDTCTIEGLIYGNPSCDLLLGGREWSYIVERPSAVNGLCYPGNVENLEELR
SLFSSASSYQRIQIFPDTIWNVTYSGTSKACSDSFYRSMRWLTQKNNAYPIQDAQYTNNQ
EKNILFMWGINHPPTDTVQTNLYTRTDTTTSVATEEINRTFKPLIGPRPLVNGLQGRIDY
YWSVLKPGQTLRIRSNGNLIAPWYGHILSGESHGRILKTDLKRGSCTVQCQTEKGGLNTT
LPFQNVSKYAFGNCSKYIGIKSLKLAVGLRNVPSRSSRGLFGAIAGFIEGGWSGLVAGWY
GFQHSNDQGVGMAADRDSTQKAIDKITSKVNNIVDKMNKQYEIIDHEFSEVEARLNMINN
KIDDQIQDIWAYNAELLVLLENQKTLDEHDANVNNLYNKVKRALGSNAMEDGKGCFELYH
KCDNQCMETIRNGTYNRRKYQEESKLERQKIEGVKLESEGTYKILTIYSTVASSLVIAMG
FAAFLFWAMSNGSCRCNICI
>gi|353250702|gb|AEQ73173.1| hemagglutinin, partial [Influenza A virus (A/chicken/Jiangsu/I8/2011(H9N2))]
SLVTVLLVVTVSNADKICIGYQSTNSTETVDTLTENNVPVTHAKELLHTEHNGMLCATGL
GHPLILDTCTIEGLIYGNPSCDPLLGGREWSYIVERPSAVNGLCYPGNVENLEELRSLFS
SASSYQRIQIFPDTIWNVTYSGTSKACSDSFYRSMRWLTQKNNAYPIQDAQYTNNQEKNI
LFMWGINHPPTDTAQTNLYTRTDTTTSVATEEINRTFKPLIGPRPLVNGLQGRIDYYWSV
LKPGQTLRIRSNGNLIAPWYGHILSGESHGRILKTDLKRGSCTVQCQTEKGGLNTTLPFQ
NVSKYAFGNCSKYIGMKSLKLAVGLRNVPSRSSRGLFGAIAGFIEGGWSGLVAGWYGFQH
SNDQGVGMAADRDSTQKAIDKITSKVNNIVDKMNKQYEIIDHEFSEVEARLNMINNKIDD
QIQDIWAYNAELLVLLENQKTLDEHDANVNNLYNKVKRALGSNAVEDGKGCFELYHKCDN
QCMETIRNGTYNRRKYQEESKLERQKIEGVKLESEGTYKILTIYSTVASSLVIAMGFAAF
LFWAMSNGSCRCNICI
>gi|353250700|gb|AEQ73172.1| hemagglutinin, partial [Influenza A virus (A/chicken/Jiangsu/I20/2011(H9N2))]
SLITILLVVAVSNADKICIGYQSTNSTETVDTLTENNVPVTHAKELLHTEHNGMLCATSL
GHPLILDTCTIEGLIYGNPSCDLLLGGREWSYIVERPSAVNGLCYPGNVENLEELRSLFS
SARSYQRIQIFPDTIWNVSYSGTSKACSDSFYRSMRWLTQKNNAYPIQDAQYTNNQEKNI
LFMWGINHPPTDTTQTNLYTRTDTTTSVATEEINRTFKPLIGPRPLVNGLQGRIDYYWSV
LKPGQTLRIRSNGNLIAPWYGHILSGESHGRILKTDLKRGSCTVQCQTEKGGLNTTLPFQ
NVSKYAFGNCSKYIGIKSLKLAVGLRNVPSRSSRGLFGAIAGFIEGGWSGLVAGWYGFQH
SNDQGVGMAADRDSTQKAIDKITSKVNNIVDKMNKQYEIIDHEFSEVETRLNMINNKIDD
QIQDIWAYNAELLVLLENQKTLDEHDANVNNLYNKVKRALGTNAVEDGKGCFELYHKCDD
QCMETIRNGTYNRRKYQEESKLERQKIEGVKLESEGTYKILTIYSTVASSLVIAMGFAAF
LFWAMSNGSCRCNICI
>gi|353250698|gb|AEQ73171.1| hemagglutinin, partial [Influenza A virus (A/chicken/Jiangsu/I2/2011(H9N2))]
LCSAILLSLTVSNADKICIGYQSTNSTETVDTLTENNVPVTHAKELLHTEHNGMLCATSL
GHPLILYTCTIEGLIYGNPSCDLLLGGREWSYIVERPSAVNGLCYPGNVENLEELRSLFS
SARSYQRIQIFPDTIWNVSYSGTSKACSDSFYRSMRWLTQKNNAYPIQDAQYTNNQEKNI
LFMWGINHPPTDTVQTNLYTRTDTTTSIATEEINRTFKPLIGPRPLVNGLQGRIDYYWSV
LKPGQTLRIRSNGNLIAPWYGHILSGESHGRILKTDLKRGSCTVQCQTEKGGLNTTLPFQ
NVSKYAFGNCSKYIGIKSLKLAVGLRNVPSRSSRGLFGAIAGFIEGGWSGLVAGWYGFQH
SNDQGVGMAADRDSTQKAVDKITSKVNNIVDKMNKQYEIIDHEFSEVETRLNMINNKIDD
QIQDIWAYNAELLVLLENQKTLDEHDANVNNLYNKVKRALGTNAVEDGKGCFELYHKCDD
QCMETIRNGTYNRRKYQEESKLERQKIEGVKLESEGTYKILTIYSTVASSLVIAMGFAAF
LFWAMSNGSCRCNICI
>gi|353250696|gb|AEQ73170.1| hemagglutinin, partial [Influenza A virus (A/chicken/Jiangsu/I16/2011(H9N2))]
SLITILLVVTVSNADKICIGYQSTNSTETVDTLTENNVPVTHAKELLHTEHNGMLCATGL
GHPLILDTCTIEGLIYGNPSCDLLLGGREWSYIVERPSAVNGLCYPGNVENLEELRSLFS
SASSYQRIQIFPDTIWNVTYSGTSKACSDSFYRSMRWLTQKNNAYPIQDAQYTNNQEKNI
LFMWGINHPPTDTVQTNLYTRTDTTTSVATEEINRTFKPLIGPRPLVNGLQGRIDYYWSV
LKPGQTLRIRSNGNLIAPWYGHILSGESHGRILKTDLKRGSCTVQCQTEKGGLNTTLPFQ
NVSKYAFGNCSKYIGIKSLKLAVGLRNVPSRSSRGLFGAIAGFIEGGWSGLVAGWYGFQH
SNDQGVGMAADRDSTQKAIDKITSKVNNIVDKMNKQYEIIDHEFSEVEARLNMINNKIDD
QIQDIWAYNAELLVLLENQKTLDEHDANVNNLYNKVKRALGSNAMEDGKGCFELYHKCDN
QCMETIRNGTYNRRKYQEESKLERQKIEGVKLESEGTYKILTIYSTVASSLVIAMGFAAF
LFWAMSNGSCRCNICI
>gi|353250694|gb|AEQ73169.1| hemagglutinin, partial [Influenza A virus (A/chicken/Jiangsu/I14/2011(H9N2))]
SLITILLVVTVSNADKICIGYQSTNSTETVDTLTENNVPVTHAKELLHTEHNGMLCATGL
GHPLILDTCTIEGLIYGNPSCDPLLGGREWSYIVERPSAVNGLCYPGNVENLEELRSLFS
SASSYQRIQIFPDTIWNVTYSGTSKACSDSFYRSMRWLTQKNNAYPIQDAQYTNNQEKNI
LFMWGINHPPTDTAQTNLYTRTDTTTSVATEEINRTFKPLIGPRPLVNGLQGRIDYYWSV
LKPGQTLRIRSNGNLIAPWYGHILSGESHGRILKTDLKRGSCTVQCQTEKGGLNTTLPFQ
NVSKYAFGNCSKYIGIKSLKLAVGLRNVPSRSSRGLFGAIAGFIEGGWSGLVAGWYGFQH
SNDQGVGMAADRDSTQKAIDKITSKVNNIVDKMNKQYEIIDHEFSEVEARLNMINNKIDD
QIQDIWAYNAELLVLLENQKTLDEHDANVNNLYNKVKRALGSNAVEDGKGCFELYHKCDN
QCMETIRNGTYNRRKYQEESKLERQKIEGVKLESEGTYKILTIYSTVASSLVIAMGFAAF
LFWAMSNGSCRCNICI
>gi|353250692|gb|AEQ73168.1| hemagglutinin, partial [Influenza A virus (A/chicken/Jiangsu/H3/2011(H9N2))]
SLITILLVVTVSNADKICIGYQSTNSTETVDTLTENNVPVTHAKELLHTEHNGMLCATGL
GHPLILDTCTIEGLIYGNPSCDPLLGGREWSYIVERPSAVNGLCYPGNVENLEELRSLFS
SASSYQRIQIFPDTIWNVTYSGTSKACSDSFYRSMRWLTQKNNAYPIQDAQYTNNQEKNI
LFMWGINHPPTDTAQTNLYTRTDTTTSVATEEINRTFKPLIGPRPLVNGLQGRIDYYWSV
LKPGQTLRIRSNGNLIAPWYGHILSGESHGRILKTDLKRGSCTVQCQTEKGGLNTTLPFQ
NVSKYAFGNCSKYIGIKSLKLAVGLRNVPSRSSRGLFGAIAGFIEGGWSGLVAGWYGFQH
SNDQGVGMAADRDSTQKAIDKITSKVNNIVDKMNKQYEIIDHEFSEVEARLNMINNKIDD
QIQDIWAYNAELLVLLENQKTLDEHDANVNNLYNKVKRALGSNAVEDGKGCFELYHKCDN
QCMETIRNGTYNRRKYQEESKLERQKIEGVKLESEGTYKILTIYSTVASSLVIAMGFAAF
LFWAMSNGSCRCNICI
>gi|353250690|gb|AEQ73167.1| hemagglutinin, partial [Influenza A virus (A/chicken/Jiangsu/H27/2011(H9N2))]
LLIAILLLLTVSNADKICIGYQSTNSTETVYTLTENNVPVTHAKELLHTEHNGMLCATGL
GHPLILDTCTIEGLIYGNPSCDLLLGGREWSYIVERPSAVNGLCYPGNVENLEELRSLFS
SASSYQRIQIFPDTIWNVTYSGTSKACSDSFYRSMRWLTQKNNNYPIQDAQYTNNQEKNI
LFMWGINHPPTDTAQTNLYTRTDTTTSVATEEINRTFKPLIGPRPLVNGLQGRIDYYWSV
LKPGQTLRIRSNGNLIAPWYGHILSGESHGRILKTDLKRGSCTVQCQTEKGGLNTTLPFQ
NVSKYAFGNCSKYIGIKSLKLAVGLRNVPSRSSRGLFGAIAGFIEGGWSGLVAGWYGFQH
SNDQGVGMAADRDSTQKAIDKITSKVNNIVDKMNKQYEIIDHEFSEVEARLNMINNKIDD
QIQDIWAYNAELLVLLENQKTLDEHDANVNNLYNKVKRALGSNAMEDGKGCFELYHKCDN
QCMETIRNGTYNRRKYQEESKLERQKIEGVKLESEGTYKILTIYSTVASSLVIAMGFAAF
LFWAMSNGSCRCNICI
>gi|353250688|gb|AEQ73166.1| hemagglutinin, partial [Influenza A virus (A/chicken/Jiangsu/H2/2011(H9N2))]
LLRTILLVVTVSNADKNCIGYQSTNSTETVDTLTENNVPVTHAKELLHTEHNGMLCATGL
GHPLILDTCTIEGLIYGNPSCDLLLGGREWSYIVERPSAVNGLCYPGNVENLEELRSLFS
SASSYQRIQIFPDTIWNVTYSGTSKACSDSFYRSMRWLTQKNNAYPIQDAQYTNNQEKNI
LFMWGINHPPTDTAQTNLYTRTDTTTSVATEEINRTFKPLIGPRPLVNGLQGRIDYYWSV
LKPGQTLRIRSNGNLIAPWYGHILSGESHGRILKTDLKRGSCTVQCQTEKGGLNTTLPFQ
NVSKYAFGNCSKYIGIKSLKLAVGLRNVPSRSSRGLFGAIAGFIEGGWSGLVAGWYGFQH
SNDQGVGMAADRDSTQKAIDKITSKVNNIVDKMNKQYEIIDHEFSEVEARLNMINNKIDD
QIQDIWAYNAELLVLLENQKTLDEHDANVNNLYNKVKRALGSNAMEDGKGCFELYHKCDN
QCMETIRNGTYNRRKYQEESKLERQKIEGVKLESEGTYKILTIYSTVASSLVIAMGFAAF
LFWAMSNGSCRCNICI
>gi|353250686|gb|AEQ73165.1| hemagglutinin, partial [Influenza A virus (A/chicken/Jiangsu/H13/2011(H9N2))]
SLITILLVVTVSNADKICIGYQSTNSTETVDTLTENNVPVTHAKELLHTEHNGMLCATGL
GHPLILDTCTIEGLIYGNPSCDLLLGGREWSYIVERPSAVNGLCYPGNVENLEELRSLFS
SASSYQRIQIFPDTIWNVTYSGTSKACSDSFYRSMRWLTQKNNNYPIQDAQYTNNQEKNI
LFMWGINHPPTDTAQTNLYTRTDTTTSVATEEINRTFKPLIGPRPLVNGLQGRIDYYWSV
LKPGQTLRIRSNGNLIAPWYGHILSGESHGRILKTDLKRGSCTVQCQTEKGGLNTTLPFQ
NVSKYAFGNCSKYIGIKSLKLAVGLRNVPSRSSRGLFGAIAGFIEGGWSGLVAGWYGFQH
SNDQGVGMAADRDSTQKAIDKITSKVNNIVDKMNKQYEIIDHEFSEVEARLNMINNKIDD
QIQDIWAYNAELLVLLENQKTLDEHDANVNNLYNKVKRALGSNAMEDGKGCFELYHKCDN
QCMETIRNGTYNRRKYQEESKLERQKIEGVKLESEGTYKILTIYSTVASSLVIAMGFAAF
LFWAMSNGSCRCNICI
>gi|353250684|gb|AEQ73164.1| hemagglutinin, partial [Influenza A virus (A/chicken/Jiangsu/H10/2011(H9N2))]
SRVTVVLVVTVSNADKICIGYQSTNSTETVNTLTENNVPVTHAKELLHTEHNGMLCATGL
GHPLILDTCTIEGLIYGNPSCDPLLGGREWTNIVERPSAVNGLCYPGNVENLEELRSLFS
SASSYQRIQIFPDTIWNVTYSGTSKACSDSFYRSMRWLTQKNNAYPIQDAQYTNNQEKNI
LFMWGINHPPTDTAQTNLYTRTDTTTSVATEEINRTFKPLIGPRPLVNGLQGRIDYYWSV
LKPGQTLRIRSNGNLIAPWYGHILSGESHGRILKTDLKRGSCTVQCQTEKGGLNTTLPFQ
NVSKYAFGNCSKYIGIKSLKLAVGLRNVPSRSSRGLFGAIAGFIEGGWSGLVAGWYGFQH
SNDQGVGMAADRDSTQKAIDKITSKVNNIVDKMNKQYEIIDHEFSEVEARLNMINNKIDD
QIQDIWAYNAELLVLLENQKTLDEHDANVNNLYNKVKRALGSNAVEDGKGCFELYHKCDN
QCMETIRNGTYNRRKYQEESKLERQKIEGVKLESEGTYKILTIYSTVASSLVIAMGFAAF
LFWAMSNGSCRCNICI
>gi|353250682|gb|AEQ73163.1| hemagglutinin, partial [Influenza A virus (A/chicken/Jiangsu/D8/2011(H9N2))]
SLITILLVVTVSNADKICIGYQSTNSTETVDTLTENNVPVTHAKELLHTEHNGMLCATGL
GHPLILDTCTIEGLIYGNPSCDPLLGGREWSYIVERPSAVNGLCYPGNVENLEELRSLFS
SASSYQRIQIFPDTIWNVTYSGTSKACSDSFYRSMRWLTQKNNAYPIQDAQYTNNQEKNI
LFMWGINHPPTDTAQTNLYTRTDTTTSVATEEINRTFKPLIGPRPLVNGLQGRIDYYWSV
LKPGQTLRIRSNGNLIAPWYGHILSGESHGRILKTDLKRGSCTVQCQTEKGGLNTTLPFQ
NVSKYAFGNCSKYIGIKSLKLAVGLRNVPSRSSRGLFGAIAGFIEGGWSGLVAGWYGFQH
SNDQGVGMAADRDSTQKAIDKITSKVNNIVDKMNKQYEIIDHEFSEVEARLNMINNKIDD
QIQDIWAYNAELLVLLENQKTLDEHDANVNNLYNKVKRALGSNAVEDGKGCFELYHKCDN
QCMETIRNGTYNRRKYQEESKLERQKIEGVKLESEGTYKILTIYSTVASSLVIAMGFAAF
LFWAMSNGSCRCNICI
>gi|353250680|gb|AEQ73162.1| hemagglutinin, partial [Influenza A virus (A/chicken/Jiangsu/D10/2011(H9N2))]
SLITILLVVTVSNADKICIGYQSTNSTETVDTLTENNVPVTHAKELLHTEHNGMLCATGL
GHPLILDTCTIEGLIYGNPSCDLLLGGREWSYIVERPSAVNGLCYPGNVENLEELRSLFS
SASSYQRIQIFPDTIWNVTYSGTSKACSDSFYRSMRWLTQKNNAYPIQDAQYTNNQEKNI
LFMWGINHPPTDTVQTNLYTRTDTTTSVATEEINRTFKPLIGPRPLVNGLQGRIDYYWSV
LKPGQTLRIRSNGNLIAPWYGHILSGESHGRILKTDLKRGSCTVQCQTEKGGLNTTLPFQ
NVSKYAFGNCSKYIGIKSLKLAVGLRNVPSRSSRGLFGAIAGFIEGGWSGLVAGWYGFQH
SNDQGVGMAADRDSTQKAIDKITSKVNNIVDKMNKQYEIIDHEFSEVEARLNMINNKIDD
QIQDIWAYNAELLVLLENQKTLDEHDANVNNLYNKVKRALGSNAMEDGKGCFELYHKCDN
RCMETIRNGTYNRRKYQEESKLERQKIEGVKLESEGTYKILTIYSTVASSLVIAMGFAAF
LFWAMSNGSCRCNICI
>gi|353250678|gb|AEQ73161.1| hemagglutinin, partial [Influenza A virus (A/chicken/Jiangsu/B9/2011(H9N2))]
SLITILLVVTVSNADKICIGYQSTNSTETVDTLTENNVPVTHAKELLHTEHNGMLCATGL
GHPLILDTCTIEGLIYGNPSCDPLLGGREWSYIVERPSAVNGLCYPGNVENLEELRSLFS
SASSYQRIQIFPDTIWNVTYSGTSKACSDSFYRSMRWLTQKNNAYPIQDAQYTNNQEKNI
LFMWGINHPPTDTAQTNLYTRTDTTTSVATEEINRTFKPLIGPRPLVNGLQGRIDYYWSV
LKPGQTLRIRSNGNLIAPWYGHILSGESHGRILKTDLKRGSCTVQCQTEKGGLNTTLPFQ
NVSKYAFGNCSKYIGMKSLKLAVGLRNVPSRSSRGLFGAIAGFIEGGWSGLVAGWYGFQH
SNDQGVGMAADRDSTQKAIDKITSKVNNIVDKMNKQYEIIDHEFSEVEARLNMINNKIDD
QIQDIWAYNAELLVLLENQKTLDEHDANVNNLYNKVKRALGSNAVEDGKGCFELYHKCDN
QCMETIRNGTYNRRKYQEESKLERQKIEGVKLESEGTYKILTIYSTVASSLVIAMGFAAF
LFWAMSNGSCRCNICI
>gi|353250676|gb|AEQ73160.1| hemagglutinin, partial [Influenza A virus (A/chicken/Jiangsu/B7/2011(H9N2))]
SLITILLVVTVSNADKICIGYQSTNSTETVDTLTENNVPVTHAKELLHTEHNGMLCATGL
GHPLILDTCTIEGLIYGNPSCDLLLGGREWSYIVERPSAVNGLCYPGNVENLEELRSLFS
SASSYQRIQIFPDTIWNVTYSGTSKACSDSFYRSMRWLTQKNNAYPIQDAQYTNNQEKNI
LFMWGINHPPTDTVQTNLYTRTDTTTSVATEEINRTFKPLIGPRPLVNGLQGRIDYYWSV
LKPGQTLRIRSNGNLIAPWYGHILSGESHGRILKTDLKRGSCTVQCQTEKGGLNTTLPFQ
NVSKYAFGNCSKYIGIKSLKLAVGLRNVPSRSSRGLFGAIAGFIEGGWSGLVAGWYGFQH
SNDQGVGMAADRDSTQKAIDKITSKVNNIVDKMNKQYEIIDHEFSEVEARLNMINNKIDD
QIQDIWAYNAELLVLLENQKTLDEHDANVNNLYNKVKRALGSNAMEDGKGCFELYHKCDN
QCMETIRNGTYNRRKYQEESKLERQKIEGVKLESEGTYKILTIYSTVASSLVIAMGFAAF
LFWAMSNGSCRCNICI
>gi|353250674|gb|AEQ73159.1| hemagglutinin, partial [Influenza A virus (A/chicken/Jiangsu/B6/2011(H9N2))]
SLVTVLLVVTVSNADKICIGYQSTNSTETVDTLTENNVPVTHAKELLHTEHNGMLCATGL
GHPLILDTCTIEGLIYGNPSCDPLLGGREWSYIVERPSAVNGLCYPGNVENLEELRSLFS
SASSYQRIQIFPDTIWNVTYSGTSKACSDSFYRSMRWLTQKNNAYPIQDAQYTNNQEKNI
LFMWGINHPPTDTAQTNLYTRTDTTTSVATEEINRTFKPLIGPRPLVNGLQGRIDYYWSV
LKPGQTLRIRSNGNLIAPWYGHILSGESHGRILKTDLKRGSCTVQCQTEKGGLNTTLPFQ
NVSKYAFGNCSKYIGMKSLKLAVGLRNVPSRSSRGLFGAIAGFIEGGWSGLVAGWYGFQH
SNDQGVGMAADRDSTQKAIDKITSKVNNIVDKMNKQYEIIDHEFSEVEARLNMINNKIDD
QIQDIWAYNAELLVLLENQKTLDEHDANVNNLYNKVKRALGSNAVEDGKGCFELYHKCDN
QCMETIRNGTYNRRKYQEESKLERQKIEGVKLESEGTYKILTIYSTVASSLVIAMGFAAF
LFWAMSNGSCRCNICI
>gi|353250672|gb|AEQ73158.1| hemagglutinin, partial [Influenza A virus (A/chicken/Jiangsu/B5/2011(H9N2))]
SLVTILLVVTVSNADKICIGYQSTNSTETVDTLTENNVPVTHAKELLHTEHNGMLCATGL
GHPLILDTCTIEGLIYGNPSCDPLLGGREWSYIVERPSAVNGLCYPGNVENLEELRSLFS
SASSYQRIQIFPDTIWNVTYSGTSKACSDSFYRSMRWLTQKNNAYPIQDAQYTNNQEKNI
LFMWGINHPPTDTAQTNLYTRTDTTTSVATEEINRTFKPLIGPRPLVNGLQGRIDYYWSV
LKPGQTLRIRSNGNLIAPWYGHILSGESHGRILKTDLKRGSCTVQCQTEKGGLNTTLPFQ
NVSKYAFGNCSKYIGMKSLKLAVGLRNVPSRSSRGLFGAIAGFIEGGWSGLVAGWYGFQH
SNDQGVGMAADRDSTQKAIDKITSKVNNIVDKMNKQYEIIDHEFSEVEARLNMINNKIDD
QIQDIWAYNAELLVLLENQKTLDEHDANVNNLYNKVKRALGSNAVEDGKGCFELYHKCDN
QCMETIRNGTYNRRKYQEESKLERQKIEGVKLESEGTYKILTIYSTVASSLVIAMGFAAF
LFWAMSNGSCRCNICI
>gi|353250670|gb|AEQ73157.1| hemagglutinin, partial [Influenza A virus (A/chicken/Jiangsu/B4/2011(H9N2))]
SLTTILLVVTVSNADKICIGYQSTNSTETVDTLTENNVPVTHAKELLHTEHNGMLCATGL
GHPLILDTCTIEGLIYGNPSCDLLLGGRKWSYIVERPSAVNGLCYPGNVENLEELRSLFS
SASSYQRIQIFPDTIWNVTYSGTSKACSDSFYRSMRWLTQKNNAYPIQDAQYTNNQEKNI
LFMWGINHPPTDTTQTNLYTRTDTTTSVATEEINRTFKPLIGPRPLVNGLQGRIDYYWSV
LKPGQTLRIRSNGNLIAPWYGHILSGESHGRILKTDLKRGSCTVQCQTEKGGLNTTLPFQ
NVSKYAFGNCSKYIGIKSLKLAVGLRNVPSRSSRGLFGAIAGFIEGGWSGLVAGWYGFQH
SNDQGVGMAADRDSTQKAIDKITSKVNNIVDKMNKQYEIIDHEFSEVEARLNMINNKIDD
QIQDIWAYNAELLVLLENQKTLDEHDANVNNLYNKVKRALGSNAMEDGKGCFELYHKCDN
QCMETIRNGTYNRRKYQEESKLERQKIEGVKLESEGTYKILTIYSTVASSLVIAMGFAAF
LFWAMSNGSCRCNICI
>gi|353250668|gb|AEQ73156.1| hemagglutinin, partial [Influenza A virus (A/chicken/Jiangsu/B30/2011(H9N2))]
SLITILLVVTVSNADKICIGYQSTNSTETVDTLTENNVPVTHAKELLHTEHNGMLCATGL
GHPLILDTCTIEGLIYGNPSCDLLLGGREWSYIVERPSAVNGLCYPGNVENLEELRSLFS
SASSYQRIQIFPDTIWNVTYSGTSKACSDSFYRSMRWLTQKNNAYPIQDAQYTNNQEKNI
LFMWGINHPPTDTVQTNLYTRTDTTTSVATEEINRTFKPLIGPRPLVNGLQGRIDYYWSV
LKPGQTLRIRSNGNLIAPWYGHILSGESHGRILKTDLKRGSCTVQCQTEKGGLNTTLPFQ
NVSKYAFGNCSKYIGIKSLKLAVGLRNVPSRSSRGLFGAIAGFIEGGWSGLVAGWYGFQH
SNDQGVGMAADRDSTQKAIDKITSKVNNIVDKMNKQYEIIDHEFSEVEARLNMINNKIDD
QIQDIWAYNAELLVLLENQKTLDEHDANVNNLYNKVKRALGSNAMEDGKGCFELYHKCDN
QCMETIRNGTYNRRKYQEESKLERQKIEGVKLESEGTYKILTIYSTVASSLVIAMGFAAF
LFWAMSNGSCRCNICI
>gi|353250666|gb|AEQ73155.1| hemagglutinin, partial [Influenza A virus (A/chicken/Jiangsu/B3/2011(H9N2))]
SLITILLVVTVSNADKICIGYQSTNSTETVDTLTENNVPVTHAKELLHTEHNGMLCATGL
GHPLILDTCTIEGLIYGNPSCDPLLGGREWSYIVERPSAVNGLCYPGNVENLEELRSLFS
SASSYQRIQIFPDTIWNVTYSGTSKACSDSFYRSMRWLTQKNNAYPIQDAQYTNNQEKNI
LFMWGINHPPTDTAQTNLYTRTDTTTSVATEEINRTFKPLIGPRPLVNGLQGRIDYYWSV
LKPGQTLRIRSNGNLIAPWYGHILSGESHGRILKTDLKRGSCTVQCQTEKGGLNTTLPFQ
NVSKYAFGNCSKYIGMKSLKLAVGLRNVPSRSSRGLFGAIAGFIEGGWSGLVAGWYGFQH
SNDQGVGMAADRDSTQKAIDKITSKVNNIVDKMNKQYEIIDHEFSEVEARLNMINNKIDD
QIQDIWAYNAELLVLLENQKTLDEHDANVNNLYNKVKRALGSNAVEDGKGCFELYHKCDN
QCMETIRNGTYNRRKYQEESKLERQKIEGVKLESEGTYKILTIYSTVASSLVIAMGFAAF
LFWAMSNGSCRCNICI
>gi|353250664|gb|AEQ73154.1| hemagglutinin, partial [Influenza A virus (A/chicken/Jiangsu/B27/2011(H9N2))]
SLITILLVVTVSNADKICIGYQSTNSTETVDTLTENNVPVTHAKELLHTEHNGMLCATSL
GHPLILDTCTIEGLIYGNPSCDLLLGGREWSYIVERPSAVNGLCYPGNVENLEELRSLFS
SARSYQRIQIFPDTIWNVSYSGTSKACSDSFYRSMRWLTQKNNAYPIQDAQYTNNQEKNI
LFMWGINHPPTDTAQTNLYTRTDTTTSVATEEINRTFKPLIGPRPLVNGLQGRIDYYWSV
LKPGQTLRIRSNGNLIAPWYGHILSGESHGRILKTDLKRGSCTVQCQTEKGGLNTTLPFQ
NVSKYAFGNCSKYIGVKSLKLAVGLRNVPSRSSRGLFGAIAGFIEGGWSGLVAGWYGFQH
SNDQGVGMAADRDSTQKAIDKITSKVNNIVDKMNKQYEIIDHEFSEVETRLNMINNKIDD
QIQDIWAYNAELLVLLENQKTLDEHDANVNNLYNKVKRALGTNAVEDGKGCFELYHKCDD
QCMETIRNGTYNRRKYQEESKLERQKIEGVKLESEGTYKILTIYSTVASSLVIAMGFAAF
LFWAMSNGSCRCNICI
>gi|353250662|gb|AEQ73153.1| hemagglutinin, partial [Influenza A virus (A/chicken/Jiangsu/B25/2011(H9N2))]
SLTTILLVVTVSNADKICIGYQSTNSTETVYTLTENNVPVTHAKELLHTEHNGMLCATGL
GHPLILDTCTIEGLIYGNPSCDLLLGGRKWSYIVERPSAVNGLCYPGNVENLEELRSLFS
SASSYQRIQIFPDTIWNVTYSGTSKACSDSFYRSMRWLTQKNNAYPIQDAQYTNNQEKNI
LFMWGINHPPTDTTQTNLYTRTDTTTSVATEEINRTFKPLIGPRPLVNGLQGRIDYYWSV
LKPGQTLRIRSNGNLIAPWYGHILSGESHGRILKTDLKRGSCTVQCQTEKGGLNTTLPFQ
NVSKYAFGNCSKYIGIKSLKLAVGLRNVPSRSSRGLFGAIAGFIEGGWSGLVAGWYGFQH
SNDQGVGMAADRDSTQKAIDKITSKVNNIVDKMNKQYEIIDHEFSEVEARLNMINNKIDD
QIQDIWAYNAELLVLLENQKTLDEHDANVNNLYNKVKRALGSNAMEDGKGCFELYHKCDN
QCMETIRNGTYNRRKYQEESKLERQKIEGVKLESEGTYKILTIYSTVASSLVIAMGFAAF
LFWAMSNGSCRCNICI
>gi|353250660|gb|AEQ73152.1| hemagglutinin, partial [Influenza A virus (A/chicken/Jiangsu/B24/2011(H9N2))]
SLITILLVVTVSNADKICIGYQSTNSTETVDTLTENNVPVTHAKELLHTEHNGMLCATGL
GHPLILDTCTIEGLIYGNPSCDLLLGGREWSYIVERPSAVNGLCYPGNVENLEELRSLFS
SASSYQRIQIFPDTIWNVTYSGTSKACSDSFYRSMRWLTQKNNAYPIQDAQYTNNQEKNI
LFMWGINHPPTDTVQTNLYTRTDTTTSVATEEINRTFKPLIGPRPLVNGLQGRIDYYWSV
LKPGQTLRIRSNGNLIAPWYGHILSGESHGRILKTDLKRGSCTVQCQTEKGGLNTTLPFQ
NVSKYAFGNCSKYIGIKSLKLAVGLRNVPSRSSRGLFGAIAGFIEGGWSGLVAGWYGFQH
SNDQGVGMAADRDSTQKAIDKITSKVNNIVDKMNKQYEIIDHEFSEVEARLNMINNKIDD
QIQDIWAYNAELLVLLENQKTLDEHDANVNNLYNKVKRALGSNAMEDGKGCFELYHKCDN
QCMETIRNGTYNRRKYQEESKLERQKIEGVKLESEGTYKILTIYSTVASSLVIAMGFAAF
LFWAMSNGSCRCNICI
>gi|353250658|gb|AEQ73151.1| hemagglutinin, partial [Influenza A virus (A/chicken/Jiangsu/B23/2011(H9N2))]
SLITILLVVTVSNADKICIGYQSTNSTETVDTLTENNVPVTHAKELLHTEHNGMLCATGL
GHPLILDTCTIEGLIYGNPSCDLLLGGREWSYIVERPSAVNGLCYPGNVENLEELRSLFS
SASSYQRIQIFPDTIWNVTYSGTSKACSDSFYRSMRWLTQKNNAYPIQDAQYTNNQEKNI
LFMWGINHPPTDTVQTNLYTRTDTTTSVATEEINRTFKPLIGPRPLVNGLQGRIDYYWSV
LKPGQTLRIRSNGNLIAPWYGHILSGESHGRILKTDLKRGSCTVQCQTEKGGLNTTLPFQ
NVSKYAFGNCSKYIGIKSLKLAVGLRNVPSRSSRGLFGAIAGFIEGGWSGLVAGWYGFQH
SNDQGVGMAADRDSTQKAIDKITSKVNNIVDKMNKQYEIIDHEFSEVEARLNMINNKIDD
QIQDIWAYNAELLVLLENQKTLDEHDANVNNLYNKVKRALGSNAMEDGKGCFELYHKCDN
QCMETIRNGTYNRRKYQEESKLERQKIEGVKLESEGTYKILTIYSTVASSLVIAMGFAAF
LFWAMSNGSCRCNICI
>gi|353250656|gb|AEQ73150.1| hemagglutinin, partial [Influenza A virus (A/chicken/Jiangsu/B22/2011(H9N2))]
SLITILLVVTVSNADKICIGYQSTNSTETVDTLTENNVPVTHAKELLHTEHNGMLCATGL
GHPLILDTCTIEGLIYGNPSCDLLLGGREWSYIVERPSAVNGLCYPGNVENLEELRSLFS
SASSYQRIQIFPDTIWNVTYSGTSKACSDSFYRSMRWLTQKNNAYPIQDAQYTNNQEKNI
LFMWGINHPPTDTVQTNLYTRTDTTTSVATEEINRTFKPLIGPRPLVNGLQGRIDYYWSV
LKPGQTLRIRSNGNLIAPWYGHILSGESHGRILKTDLKRGSCTVQCQTEKGGLNTTLPFQ
NVSKYAFGNCSKYIGIKSLKLAVGLRNVPSRSSRGLFGAIAGFIEGGWSGLVAGWYGFQH
SNDQGVGMAADRDSTQKAIDKITSKVNNIVDKMNKQYEIIDHEFSEVEARLNMINNKIDD
QIQDIWAYNAELLVLLENQKTLDEHDANVNNLYNKVKRALGSNAMEDGKGCFELYHKCDN
QCMETIRNGTYNRRKYQEESKLERQKIEGVKLESEGTYKILTIYSTVASSLVIAMGFAAF
LFWAMSNGSCRCNICI
>gi|353250654|gb|AEQ73149.1| hemagglutinin, partial [Influenza A virus (A/chicken/Jiangsu/B2/2011(H9N2))]
SLITILLVVTVSNADKICIGYQSTNSTETVDTLTENNVPVTHAKELLHTEHNGMLCATGL
GHPLILDTCTIEGLIYGNPSCDLLLGGREWSYIVERPSAVNGLCYPGNVENLEELRSLFS
SASSYQRIQIFPDTIWNVTYSGTSKACSDSFYRSMRWLTQKNNAYPIQDAQYTNNQEKNI
LFMWGINHPPTDTVQTNLYTRTDTTTSVATEEINRTFKPLIGPRPLVNGLQGRIDYYWSV
LKPGQTLRIRSNGNLIAPWYGHILSGESHGRILKTDLKRGSCTVQCQTEKGGLNTTLPFQ
NVSKYAFGNCSKYIGIKSLKLAVGLRNVPSRSSRGLFGAIAGFIEGGWSGLVAGWYGFQH
SNDQGVGMAADRDSTQKAIDKITSKVNNIVDKMNKQYEIIDHEFSEVEARLNMINNKIDD
QIQDIWAYNAELLVLLENQKTLDEHDANVNNLYNKVKRALGSNAMEDGKGCFELYHKCDN
QCMETIRNGTYNRRKYQEESKLERQKIEGVKLESEGTYKILTIYSTVASSLVIAMGFAAF
LFWAMSNGSCRCNICI
>gi|353250652|gb|AEQ73148.1| hemagglutinin, partial [Influenza A virus (A/chicken/Jiangsu/B18/2011(H9N2))]
SLITILLVVTVSNADKICIGYQSTNSTETVDTLTENNVPVTHAKELLHTEHNGMLCATGL
GHPLILDTCTIEGLIYGNPSCDPLLGGREWSYIVERPSAVNGLCYPGNVENLEELRSLFS
SASSYQRIQIFPDTIWNVTYSGTSKACSDSFYRSMRWLTQKNNAYPIQDAQYTNNQEKNI
LFMWGINHPPTDTAQTNLYTRTDTTTSVATEEINRTFKPLIGPRPLVNGLQGRIDYYWSV
LKPGQTLRIRSNGNLIAPWYGHILSGESHGRILKTDLKRGSCTVQCQTEKGGLNTTLPFQ
NVSKYAFGNCSKYIGIKSLKLAVGLRNVPSRSSRGLFGAIAGFIEGGWSGLVAGWYGFQH
SNDQGVGMAADRDSTQKAIDKITSKVNNIVDKMNKQYEIIDHEFSEVEARLNMINNKIDD
QIQDIWAYNAELLVLLENQKTLDEHDANVNNLYNKVKRALGSNAVEDGKGCFELYHKCDN
QCMETIRNGTYNRRKYQEESKLERQKIEGVKLESEGTYKILTIYSTVASSLVIAMGFAAF
LFWAMSNGSCRCNICI
>gi|353250650|gb|AEQ73147.1| hemagglutinin, partial [Influenza A virus (A/chicken/Jiangsu/B16/2011(H9N2))]
SLVTILLVVTVSNADKICIGYQSTNSTETVDTLTENNVPVTHAKELLHTEHNGMLCATGL
GHPLILDTCTIEGLIYGNPSCDPLLGGREWSYIVERPSAVNGLCYPGNVENLEELRSLFS
SASSYQRIQIFPDTIWNVTYSGTSKACSDSFYRSMRWLTQKNNAYPIQDAQYTNNQEKNI
LFMWGINHPPTDTAQTNLYTRTDTTTSVATEEINRTFKPLIGPRPLVNGLQGRIDYYWSV
LKPGQTLRIRSNGNLIAPWYGHILSGESHGRILKTDLKRGSCTVQCQTEKGGLNTTLPFQ
NVSKYAFGNCSKYIGMKSLKLAVGLRNVPSRSSRGLFGAIAGFIEGGWSGLVAGWYGFQH
SNDQGVGMAADRDSTQKAIDKITSKVNNIVDKMNKQYEIIDHEFSEVEARLNMINNKIDD
QIQDIWAYNAELLVLLENQKTLDEHDANVNNLYNKVKRALGSNAVEDGKGCFELYHKCDN
QCMETIRNGTYNRRKYQEESKLERQKIEGVKLESEGTYKILTIYSTVASSLVIAMGFAAF
LFWAMSNGSCRCNICI
>gi|353250648|gb|AEQ73146.1| hemagglutinin, partial [Influenza A virus (A/chicken/Jiangsu/B15/2011(H9N2))]
SLITILLVVTVSNADKICIGYQSTNSTETVDTLTENNVPVTHAKELLHTEHNGMLCATGL
GHPLILDTCTIEGLIYGNPSCDLLLGGREWSYIVERPSAVNGLCYPGNVENLEELRSLFS
SASSYQRIQIFPDTIWNVTYSGTSKACSDSFYRSMRWLTQKNNAYPIQDAQYTNNQEKNI
LFMWGINHPPTDTVQTNLYTRTDTTTSVATEEINRTFKPLIGPRPLVNGLQGRIDYYWSV
LKPGQTLRIRSNGNLIAPWYGHILSGESHGRILKTDLKRGSCTVQCQTEKGGLNTTLPFQ
NVSKYAFGNCSKYIGIKSLKLAVGLRNVPSRSSRGLFGAIAGFIEGGWSGLVAGWYGFQH
SNDQGVGMAADRDSTQKAIDKITSKVNNIVDKMNKQYEIIDHEFSEVEARLNMINNKIDD
QIQDIWAYNAELLVLLENQKTLDEHDANVNNLYNKVKRALGSNAMEDGKGCFELYHKCDN
QCMETIRNGTYNRRKYQEESKLERQKIEGVKLESEGTYKILTIYSTVASSLVIAMGFAAF
LFWAMSNGSCRCNICI
>gi|353250646|gb|AEQ73145.1| hemagglutinin, partial [Influenza A virus (A/chicken/Jiangsu/B13/2011(H9N2))]
SLITILLVVTVSNADKICIGYQSTNSTETVDTLTENNVPVTHAKELLHTEHNGMLCATGL
GHPLILDTCTIEGLIYGNPSCDLLLGGREWSYIVERPSAVNGLCYPGNVENLEELRSLFS
SASSYQRIQIFPDTIWNVTYSGTSKACSDSFYRSMRWLTQKNNAYPIQDAQYTNNQEKNI
LFMWGINHPPTDTVQTNLYTRTDTTTSVATEEINRTFKPLIGPRPLVNGLQGRIDYYWSV
LKPGQTLRIRSNGNLIAPWYGHILSGESHGRILKTDLKRGSCTVQCQTEKGGLNTTLPFQ
NVSKYAFGNCSKYIGIKSLKLAVGLRNVPSRSSRGLFGAIAGFIEGGWSGLVAGWYGFQH
SNDQGVGMAADRDSTQKAIDKITSKVNNIVDKMNKQYEIIDHEFSEVEARLNMINNKIDD
QIQDIWAYNAELLVLLENQKTLDEHDANVNNLYNKVKRALGSNAMEDGKGCFELYHKCDN
QCMETIRNGTYNRRKYQEESKLERQKIEGVKLESEGTYKILTIYSTVASSLVIAMGFAAF
LFWAMSNGSCRCNICI
>gi|353250644|gb|AEQ73144.1| hemagglutinin, partial [Influenza A virus (A/chicken/Jiangsu/B12/2011(H9N2))]
SLVTVLLVVTVSNADKICIGYQSTNSTETVNTLTENNVPVTHAKELLHTEHNGMLCATGL
GHPLILDTCTIEGLIYGNPSCDPLLGGREWSYIVERPSAVNGLCYPGNVENLEELRSLFS
SASSYQRIQIFPDTIWNVTYSGTSKACSDSFYRSMRWLTQKNNAYPIQDAQYTNNQEKNI
LFMWGINHPPTDTAQTNLYTRTDTTTSVATEEINRTFKPLIGPRPLVNGLQGRIDYYWSV
LKPGQTLRIRSNGNLIAPWYGHILSGESHGRILKTDLKRGSCTVQCQTEKGGLNTTLPFQ
NVSKYAFGNCSKYIGIKSLKLAVGLRNVPSRSSRGLFGAIAGFIEGGWSGLVAGWYGFQH
SNDQGVGMAADRDSTQKAIDKITSKVNNIVDKMNKQYEIIDHEFSEVEARLNMINNKIDD
QIQDIWAYNAELLVLLENQKTLDEHDANVNNLYNKVKRALGSNAVEDGKGCFELYHKCDN
QCMETIRNGTYNRRKYQEESKLERQKIEGVKLESEGTYKILTIYSTVASSLVIAMGFAAF
LFWAMSNGSCRCNICI
>gi|341612544|gb|AEK85772.1| hemagglutinin [Influenza A virus (A/chicken/Jiangsu/A11/2007(H9N2))]
MEVVLLITILLVVTVSNADKICIGYQSTNSTETVDTLTENNVPVTHAKELLHTEHNGMLC
ATDLGHPLILDTCTIEGLIYGNPSCDLLLGGREWSYIVERPSAVNGMCYPGNVENLEELR
SLFSSASSYQRIQIFPDTIWNVSYNGTSKACSDSFYRSMRWLTQKNNAYPIQDAQYTNNR
GKSILFMWGINHPPADTVQTNLYTRTDTTTSVVTEDINRAFKPLIGPRPLVNGQQGRIDY
YWSVLKPGQTLRVRSNGNLIAPWYGHILSGESHGRILKTDLKSGNCVVQCQTERGGLNTT
LPFHNVSKYAFGNCPKYVGVKSLKLAVGLRNVPARSSRGLFGAIAGFIEGGWSGLVAGWY
GFQHSNDQGVGMAADRDSTQKAIDKITSKVNNIVDKMNKQYEIIDHEFSEVEARLNMINN
KIDDQIQDIWAYNAELLVLLENQKTLDEHDANVNNLYNKVKRALGSNAMEDGKGCFELYH
KCDDQCMETIRNGTYNRRKYKEESRLERQEIEGVKLESEGTYKILTIYSTVASSLVIAMG
FAAFLFWAMSNGSCRCNICI
>gi|333943947|dbj|BAK26797.1| hemagglutinin [Influenza A virus (A/chicken/Jiangsu/01/2003(H9N2))]
MKVVSLITILLAVTVSNADKICIGYQSTNSTETVDTLTENNVPVTHAKELLHTEHNGMLC
ATNLGHPLILDTCTIEGLIYGNPSCDLLLGGREWSYIVERPSAVNGMCYPGNVENLEELR
SLFSSASSYQRIQIFPDTIWNVSYNGTSKACSDSFYRSMRWLTQKNNAYPIQDAQFTNNR
EKSILFMWGINHPPTDTVQTNLYTRTDTTTSVATEDINRTFKPLIGPRPLVNGQQGRIDY
YWSLLKPGQTLRIRSNGNLIAPWYGHILSGESHGRILKTDLKSGNCVVQCQTERGGLNTT
LPFHNVSKYAFGNCPKYVGVKSLKLAVGLRNVPARSSRGLFGAIAGFIEGGWSGLVAGWY
GFQHSNDQGVGMAADRDSTQKAIDKITSKVNNIVDKMNKQYEIIDHEFSQVEARLNMINN
KIDDQIQDIWAYNAELLVLLENQKTLDEHDANVNNLYNKVKRALGSNAMEDGKGCFELYH
KCDDQCMETIRNGTYNRRKYKEESRLERQKIEGVKLESEGTYKILTIYSTVASSLVIAMG
FAAFLFWAMSNGSCRCNICI
>gi|116583181|gb|ABK00119.1| hemagglutinin [Influenza A virus (A/duck/Jiangsu/nf/2002(H9N2))]
METISLIAILLVVTVSNADKICIGYQSTNSTETVDTLTENNVPVTHAKELLHTEHNGMLC
ATNLGHPLILNTCTIEGLIYGNPSCDQLLGGGKWSYIVERPSAVNGMCYPGNVENLEELR
SLFSSASSYQRIQIFPDTIWNVSYSGTSKACSDSFYRSMRWLTQKNNAYPIQDAQYTNNR
GKSILFMWGINHPPTDTGQTNLYTRTDTTTSVTTEDITRTFKPMIGPRPLVNGQQGRIDY
YWSVLKPGQTLRIRSNGNLIAPWYGHILSGESHGRILKTDLNSGNCVVQCQTERGGLNTT
LPFHNVSKYAFGNCPKYVGVKSLKLAVGLRNVPARSSRGLFGAIAGFIEGGWSGLVAGWY
GFQHSNDQGVGMAADRESTQRAIDKITSKVNNIVDKMNKQYEIIDHEFSEVETRLNMINN
KIDDQIQDIWAYNAELLVLLGNQKTLDEHDANVNNLYNKVKRALGSNAMEDGKGCFELYH
KCDDQCMETIRNGTYNRRKYKEEAKLERQKIEGVKLESEGTYKILTIYSTVASSLVIAMG
FAA
>gi|115396960|gb|ABI97307.1| hemagglutinin [Influenza A virus (A/chicken/Jiangsu/wa/2002(H9N2))]
METISLIAILLVVTVSNADKICIGYQSTNSTETVDTLTENNVPVTHAKELLHTEHNGMLC
ATNLGHPLILNTCTIEGLIYGNPSCDQLLGGGKWSYIVERPSAVNGMCYPGNVENLEELR
SLFSSASSYQRIQIFPDTIWNVSYNGTSKACSDSFYRSMRWLTQKNNAYPIQDAQYTNNR
GKSILFMWGINHPPTDTVQTNLYTRTDTTTSVTTEDITRTFKPMIGPRPLVNGQQGRIDY
YWSVLKPGQTLRIRSNGNLIAPWYGHILSGESHGRILKTDLNSGNCVVQCQTERGGLNTT
LPFHNVSKYAFGNCPKYVGVKSLKLAVGLRNVPARSSRGLFGAIAGFIEGGWSGLVAGWY
GFQHSNDQGVGMAADRESTQRAIDKITSKVNNIVDKMNKQYEIIDHEFSEVETRLNMINN
KIDDQIQDIWAYNAE
>gi|115382900|gb|ABI96777.1| hemagglutinin [Influenza A virus (A/chicken/Jiangsu/ng/2001(H9N2))]
METISLIAILLVVTVSNADKICIGYQSTNSTETVDTLTENNVPVTHAKELLHTEHNGMLC
ATNLGHPLILNTCTIEGLIYGNPSCDQLLGGGKWSYIVERPSAVNGMCYPGNVENLEELR
SLFSSASSYQRIQIFPDTIWNVSYSGTSKACSDSFYRSMRWLTQKNNAYPIQDAQYTNNR
GKSILFMWGINPLPTDTGQTNLYTRTDTTTSVTTGDITRTSKPMIGPRALVNGQQGRIDY
YWSVLKPGQTLRIRSNGNLIAPWYGHILSGESHGRILKTDLNSGNCVVQCQTERGGLNTT
LPFHNVSKYAFGNCPKYVGVKSLKLAVGLRNVPARSSRGLFGAIAGFIEGGWSGLVAGWY
GFQHSNDQGVGMAADRESTQRAIDKITSKVNNIVDKMNKQYEIIDHEFSEVETRLNMINN
KIDDQIQDIWAYNAELLVLLGNQKTLDEHDANVNNLYNKVKRALGSNAMEDGKGCFELYH
KCDDQCMETIRNGTYNRRKYKEEAKLERQKIEGVKLESEGTYKILTIYSTVASSLVIAMG
