# Supplementary material for: A global phylogenetic analysis in order to determine the host species and geography dependent features present in the evolution of avian H9N2 influenza hemagglutinin
Source: PeerJ. 2014 Oct 30;2:e655. doi: 10.7717/peerj.655 (PMC4217197; doi:10.7717/peerj.655)
Supplement: Supplemental Information 5 — There are two directories one for the protein sequences and a second for the nucleotide sequences. There are also two MEGA files that include the nucleotide alignment (.mas file) and the phylogenetic trees (.mts file). [file peerj-02-655-s005.zip › Raw Protein Data/Jilin.fasta]

>gi|66733525|gb|AAY52509.1| hemagglutinin [Influenza A virus (A/chicken/Jilin/53/01(H9N2))]
MEVISLITILLVVTVSNADKICIGYQSTNSTETVDTLTENNVPVTHAKELLHTEHNGMLC
ATNLGHPLILDTCTIEGLIYGNPSCDLLLGGREWSYIVERPSAVNGLCYPGNVENLEELR
SLFSSASSYQRIQIFPDTIWNVSYSGTSKACSDSFYRSMRWLTQKNNAYPVQDAQYTNNR
GKNILFMWGINHPPTDTVQTNLYTRTDTTTSVATEDINRTFKPLIGPRPLVNGLQGRIDY
YWAVLKPGQTLRVRSNGNLIAPWYGHILSGESHGRILKTDLNSGNCVVQCQTERGGLNTT
LPFHNVSKYAFGNCPKYVGVKSLKLAVGLRNVPARSSRGLFGAIAGFIEGGWSGLVAGWY
GFQHSNDQGTGMAADRDSTQKAIDKITSKVNNIVDKMNKQYEIIDHEFSEVETRLNMINN
KIDDQIQDIWAYNAELLVLLENQKTLDEHDANVNNLYNKVKRALGSNAVEDGKGCFELYH
KCDDQCMETIRNGTYNRRKYKEESRLERQKIEGVKLESEGTYKILTIYSTVASSLVIAMG
FAAFLFWAMSNGSCRCNICI
>gi|202071404|gb|ACH95485.1| hemagglutinin [Influenza A virus (A/chicken/Jilin/dh1024/2007(H9N2))]
MEAVSLITILLVVTVSNADKICIGYQSTNSTETVDTLTENNVPVTHAKELLHTEHNGMLC
ATNLGHPLILDTCNIEGLIYGNPSCDLLLGGREWSYIVERPSAVNGLCYPGNVENLEELR
SLFSSASSYQRIQIFPDAIWNVSYNGTSKACSDSFYRSMRWLTQKSNAYPIQDAQYTNNR
GKNILFMWGINHPPTDTVQTNLYTRTDTTTSVATEDINRTFKPLIGPRPLVNGLQGRIDY
YWSILKPGQTLRIRSNGNLIAPWYGHVLSGESHGRILKTDLNSGNCVVQCQTERGGLNTT
LPFQNVSKYAFGNCPKYVSVKSLKLAVGLRNVPARSSRGLFGAIAGFIEGGWSGLVAGWY
GFQHSNDQGVGMAADRDSTQKAIDKITSKVNNIVDKMNKQYEIIDHEFSEVETRLNMINN
KIDDQIQDIWAYNAELLVLLENQKTLDEHDANVNNLYNKVKRALGSNAVEDGKGCFELYH
KCDDQCMETIRNGTYNRRKYKEESKLERQKIEGVKLESEGTYKILTIYSTVASSLVIAMG
FAAFLFWAMSNGSCRCNICI
>gi|401716695|gb|AFP99857.1| hemagglutinin [Influenza A virus (A/chicken/Jilin/XJJZ/2010(H9N2))]
MEVVSLITMLLVATVSNADKICIGYQSTNSTETVDTLTENNVPVTHAKELLHTEHNGMLC
ATNLGHPLILDTCTIEGLIYGNPSCDLLLGGREWSYIVERPSAVNGLCYPGNVENLEELR
SLFSSASSYQRIQIFPDTIWNVSYSGTSKACSDSFYRSMRWLTQKNNAYPLQDAQYTNNR
EKNILFMWGINHPPTETTQTNLYTRTDTTTSVATEEINRTFKPLIGPRPLVNGLQGRIDY
YWSVLKPGQTLRVRSNGNLIAPWYGHILSGESHGRILKTDLKRGSCTVQCQTEKGGLNTT
LPFQNVSKYAFGNCSKYVGVKSLKLAVGLRNVPSKSSRGLFGAIAGFIEGGWSGLVAGWY
GFQHSNDQGVGMAADRDSTQKAIDKITSKVNNIVDKMNKQYEIIDHEFSEVENRLNMINN
KIDDQIQDIWAYNAELLVLLENQKTLDEHDANVNNLYNKVKRALGSNAVEDGKGCFELYH
RCDDQCMETIRNGTYNRRKYQEESKLERQRIEGVKLESEGTYKILTIYSTVASSLVIAMG
FAAFLFWAMSNGSCRCNICI
>gi|401716693|gb|AFP99856.1| hemagglutinin [Influenza A virus (A/chicken/Jilin/CBS/2010(H9N2))]
MEVVSLITMLLVATVSNADKICIGYQSTNSTETVDTLTENNVPVTHAKELLHTEHNGMLC
ATNLGHPLILDTCTIEGLIYGNPSCDLLLGGREWSYIVERPSAVNGLCYPGNVENLEELR
SLFSSASSYQRIQIFPDTIWNVSYSGTSKACSDSFYRSMRWLTQKNNAYPIQDAQYTNNR
EKNILFMWGINHPPTETTQTNLYTRTDTTTSVATEEINRTFKPLIGPRPLVNGLQGRIDY
YWSVLKPGQTLRIRSNGNLIAPWYGHILSGESHGRILKTDLKRGSCTVQCQTEKGGLNTT
LPFQNVSKYAFGNCSKYVGVKSLKLAIGLRNVPSKSSRGLFGAIAGFIEGGWSGLVAGWY
GFQHSNDQGVGMAADRDSTQKAIDKITSKVNNIVDKMNKQYEIIDHEFSEVENRLNMINN
KIDDQIQDIWAYNAELLVLLENQKTLDEHDANVNNLYNKVKRALGSNAVEDGKGCFELYH
RCDDQCMETIRNGTYNRRKYQEESKLERQRIEGVKLESEGTYKILTIYSTVASSLVIAMG
FAAFLFWAMSNGSCRCNICI
>gi|401716691|gb|AFP99855.1| hemagglutinin [Influenza A virus (A/chicken/Jilin/BHZ/2010(H9N2))]
MEVVSLITMLLVATVSNADKICIGYQSTNSTETVDTLTENNVPVTHAKELLHTEHNGMLC
ATNLGHPLILDTCTIEGLIYGNPSCDLLLGGREWSYIVERPSAVNGLCYPGNVENLEELR
SLFSSASSYQRIQIFPDTIWNVSYSGTSKACSDSFYRSMRWLFQKNNAYPIQDAQYTNNR
EKNILFMWGINHPPTETTQTNLYTRTDTTTSVATEEINRTFKPLIGPRPLVNGLQGRIDY
YWSVLKPGQTLRIRSNGNLIAPWYGHILSGESHGRILKTDLKRGSCTVQCQTEKGGLNTT
LPFQNVSKYAFGNCSKYVGVKSLKLAVGLRNVPSKSSRGLFGAIAGFIEGGWSGLVAGWY
GFQHSNDQGVGMAADRDSTQKAIDKITSKVNNIVDKMDKQYEIIDHEVSEVENRLNMINS
KIDDQIQDIWAYNAELLVLLENQKTLDEHDANVNNLYNKVKRALGSNAVEDGKGCFELYH
RCDDQCMETIRNGTYNRRKYQEESKLERQRIEGVKLESEGTYKILTIYSTVASSLVIAMG
FAAFLFWAMSNGSCRCNICI
>gi|401716689|gb|AFP99854.1| hemagglutinin [Influenza A virus (A/chicken/Jilin/BHJ/2010(H9N2))]
MEVVSLITILLVVTVSNADKICIGYQSTNSTETVDTLTENNVPVTHAKELLHTEHNGMLC
ATNLGHPLILDTCTIEGLIYGNPSCDLLLGGREWSYIVERPSAVNGLCYPGNVENLEELR
SLFSSASSYQRIQIFPDTIWNVSYSGTSKACSDSFYRSMRWLTQKNNAYPIQDAQYTNNR
EKNILFMWGINHPPTETTQTNLYTRTDTTTSVATEEINRTFKPLIGPRPLVNGLQGRIDY
YWSVLKPGQTLRIRSNGNLIAPWYGHILSGESHGRILKTDLKRGSCTVQCQTEKGGLNTT
LPFQNVSKYAFGNCSKYVGVKSLKLAVGLRNVPSKSSRGLFGAIAGFIEGGWSGLVAGWY
GFQHSNDQGVGMAADRDSTQKAIDKITSKVNNIVDKMNKQYEIIDHEFSEVENRLNMINN
KIDDQIQDIWAYNAELLVLLENQKTLDEHDANVNNLYNKVKRALGSNAVEDGKGCFELYH
RCDDQCMETIRNGTYNRRKYQEESKLERQRIEGVKLESEGTYKILTIYSTVASSLVIAMG
FAAFLFWAMSNGSCRCNICI
>gi|255683737|gb|ACU27379.1| hemagglutinin, partial [Influenza A virus (A/chicken/Jilin/G12/2009(H9N2))]
KELLHTEHNGMLCATSLGHPLILDTCTIEGLIYGNPSCDQLLEGREWSYIVERPSAVNGL
CYPGNVENLEELRSLFSSASSYQRIQIFPDTIWNVSYSGTSKACSDSFYRSMRWLTQKNN
AYPIQDAQYTNNREKNILFMWGINHPPTDTAQTNLYTRTDTTTSVATEEINRTFKPLIGP
RPLVNGLQGRMDYYWSVLKPGQTLRIRSNGNLIAPWYGHILSGESHGRILKTDLKRGSCT
VQCQTEKGGLNTTLPFQNVSKYAFGNCSKYVGIKSLKLAIGLRNVPSRSSRGLFGAIAGF
IEGGWSGLVAGWYGFQHSNDQGVGMAADRDSTQKAIDKITSKVNNIVDKMNKQYEIIDHE
FSEVETRLNMINNKIDDQIQDIWAYNAELLVLLENQKTLDEHDANVNNLYNKVKRALGSN
AVEDGKGCFELYHKCDDQCMETIRNGTYNRRKYHEESKLERQKIEGVKLESEGTYKILTI
YSTVASSLV
>gi|353250886|gb|AEQ73265.1| hemagglutinin, partial [Influenza A virus (A/goose/Jilin/K5/2011(H9N2))]
SLITILLVATVSNADKICIGYQSTNSTETVDTLTENNVPVTHAKELLHTEHNGMLCATSL
GHPLILDTCTIEGLIYGNPSCDLLLGGREWSYIVERPSAVNGLCYPGNVENLEELRSLFS
SARSYQRIQIFPDTIWNVSYSGTSKACSDSFYRSMRWLTQKNNAYPIQDAQYTNNQEKNI
LFMWGINHPPTDTTQTNLYTRTDTTTSVATEEINRTFKPLIGPRPLVNGLQGRIDYYWSV
LKPGQTLRIRSNGNLIAPWYGHILSGESHGRILKTDLKRGSCTVQCQTEKGGLNITLPFQ
NVSKYAFGNCSKYIGIKSLKLAVGLRNVPSRSSRGLFGAIAGFIEGGWTGLVAGWYGFQH
SNDQGVGMAADRDSTQKAIDKITSKVNNIVDKMNKQYEIIDHEFSEIETRLNMINNKIDD
QIQDIWAYNAELLVLLENQKTLDEHDANVNNLYNKVKRALGSNAVEDGKGCFELYHKCDD
QCMETIRNGTYNRRKYQEESKLERQKIEGVKLESEGTYKILTIYSTVASSLVIAMGFAAF
LFWAMSNGSCRCNICI
>gi|353250706|gb|AEQ73175.1| hemagglutinin, partial [Influenza A virus (A/chicken/Jilin/I12/2011(H9N2))]
SLITILLVATVSNADKICIGYQSTNSTETVDTLTENNVPVTHAKELLHTEHNGMLCATSL
GHPLILDTCTIEGLIYGNPSCDLLLGGREWSYIVERPSAVNGLCYPGNVENLEELRSLFS
SARSYQRIQIFPDTIWNVSYSGTSKACSDSFYRSMRWLTQKNNAYPIQDAQYTNNQEKNI
LFMWGINHPPTDTTQTNLYTRTDTTTSVATEEINRTFKPLIGPRPLVNGLQGRIDYYWSV
LKPGQTLRIRSNGNLIAPWYGHILSGESHGRILKTDLKRGSCTVQCQTEKGGLNITLPFQ
NVSKYAFGNCSKYIGIKSLKLAVGLRNVPSRSSRGLFGAIAGFIEGGWTGLVAGWYGFQH
SNDQGVGMAADRDSTQKAIDKITSKVNNIVDKMNKQYEIIDHEFSEIETRLNMINNKIDD
QIQDIWAYNAELLVLLENQKTLDEHDANVNNLYNKVKRALGSNAVEDGKGCFELYHKCDD
QCMETIRNGTYNRRKYQEESKLERQKIEGVKLESEGTYKILTIYSTVASSLVIAMGFAAF
LFWAMSNGSCRCNICI
>gi|351738362|gb|AEQ61263.1| hemagglutinin, partial [Influenza A virus (A/chicken/Jilin/147/2009(H9N2))]
LGHPLILDTCTIEGLIYGNPSCDLLLGGREWSYIVERPSAVNGLCYPGNVENLEELRSLF
SSVSSYQRIQIFPDTIWNVSYSGTSKACSDSFYRSMRWLTQKNNAYPIQDAQYTNNREKN
ILFMWGINHPPTETAQTNLYTRTDTTTSVATEEINRTFKPLIGPRPLVNGLQGRIDYYWS
VLKPGQTLRIRSNGNLIAPWYGHILSGESHGRILKTDLKRGSCTVQCQTEKGGLNTTLPF
QNVSKYAFGNCSKYVGVKSLKLAVGLRNVPSKSSRGLFGAIAGFIEGGWSGLVAGWYGFQ
HSNDQGVGMAADRESTQKAIDKITSKVNNIVDKMNKQYEIIDHEFSEVENRLNMINNKID
DQIQDIWAYNAELLVLLENQKTLDEHDANVNNLYNKVKRALGSNAVEDGKGCFELYHRCD
DQCMETIRNGTYNRRKYQEESKLERQRIEGVKLESEGT
>gi|351738306|gb|AEQ61235.1| hemagglutinin, partial [Influenza A virus (A/chicken/Jilin/X3/2009(H9N2))]
LGHPLILDTCTIEGLIYGNPSCDLLLGGREWSYIVERPSAVNGLCYPGNVENLEELRSLF
SSASSYQRIQIFPDTIWNVSYSGTSKACSDSFYRSMRWLTQKNNAYPIQDAQYTNNREKN
ILFMWGINHPPTETAQTNLYTRTDTTTSVATEEINRTFKPLIGPRPLVNGLQGRIDYYWS
VLKPGQTLRIRSNGNLIAPWYGHILSGESHGRILKTDLKRGSCTVQCQTEKGGLNTTLPF
QNVSKYAFGNCSKYVGVKSLKLAVGLRNVPSKSSRGLFGAIAGFIEGGWSGLVAGWYGFQ
HSNDQGVGMAADRDSTQKAIDKITSKVNNIVDKMNKQYEIIDHEFSEVENRLNMINNKID
DQIQDIWAYNAELLVLLENQKTLDEHDANVNNLYNKVKRALGSNAVEDGKGCFELYHRCD
DQCMETIRNGTYNRRKYQEESKLERQRIEGVKLESEGT
>gi|351738298|gb|AEQ61231.1| hemagglutinin, partial [Influenza A virus (A/chicken/Jilin/98/2009(H9N2))]
LGHPLILDTCTIEGLIYGNPSCDLLLGGREWSYIVERPSAVNGLCYPGNVENLEELRSLF
SSASSYQRIQIFPDTIWNVSYSGTSKACSDSFYRSMRWLTQKNNAYPIQDAQYTNNREKN
ILFMWGINHPPTETAQTNLYTRTDTTTSVATEEINRTFKPLIGPRPLVNGLQGRIDYYWS
VLKPGQTLRIRSNGNLIAPWYGHILSGESHGRILKTDLKRGSCTVQCQTEKGGLNTTLPF
QNVSKYAFGNCSKYVGVKSLKLAVGLRNVPSKSSRGLFGAIAGFIEGGWSGLVAGWYGFQ
HSNDQGVGMAADRDSTQKAIDKITSKVNNIVDKMNKQYEIIDHEFSEVENRLNMINNKID
DQIQDIWAYNAELLVLLENQKTLDEHDANVNNLYNKVKRALGSNAVEDGKGCFELYHRCD
DQCMETIRNGTYNRRKYQEESKLERQRIEGVKLESEGT
>gi|351738296|gb|AEQ61230.1| hemagglutinin, partial [Influenza A virus (A/chicken/Jilin/141/2009(H9N2))]
LGHPLILDTCTIEGLIYGNPSCDLLLGGREWSYIVERPSAVNGLCYPGNVENLEELRSLF
SSASSYQRIQIFPDTIWNVSYSGTSKACSDSFYRSMRWLTQKNNAYPIQDAQYTNNREKN
ILFMWGINHPPTETAQTNLYTRTDTTTSVATEEINRTFKPLIGPRPLVNGLQGRIDYYWS
VLKPGQTLRIRSNGNLIAPWYGHILSGESHGRILKTDLKRGSCTVQCQTEKGGLNTTLPF
QNVSKYAFGNCSKYVGVKSLKLAVGLRNVPSKSSRGLFGAIAGFIEGGWSGLVAGWYGFQ
HSNDQGVGMAADRDSTQKAIDKITSKVNNIVDKMNKQYEIIDHEFSEVENRLNMINNKID
DQIQDIWAYNAELLVLLENQKTLDEHDANVNNLYNKVKRALGSNAVEDGKGCFELYHRCD
DQCMETIRNGTYNRRKYQEESKLERQRIEGVKLESEGT
>gi|351738292|gb|AEQ61228.1| hemagglutinin, partial [Influenza A virus (A/chicken/Jilin/P23/2009(H9N2))]
LGHPLILDTCTIEGLIYGNPSCDLLLGGREWSYIVERPSAVNGLCYPGNVENLEELRSLF
SSASSYQRIQIFPDTIWNVSYSGTSKACSDSFYRSMRWLTQKNNAYPIQDAQYTNNREKN
ILFMWGINHPPTETAQTNLYTRTDTTTSVATEEINRTFKPLIGPRPLVNGLQGRIDYYWS
VLKPGQTLRIRSNGNLIAPWYGHILSGESHGRILKTDLKRGSCTVQCQTEKGGLNTTLPF
QNVSKYAFGNCSKYVGVKSLKLAVGLRNVPSKSSRGLFGAIAGFIEGGWSGLVAGWYGFQ
HSNDQGVGMAADRDSTQKAIDKITSKVNNIVDKMNKQYEIIDHEFSEVENRLNMINNKID
DQIQDIWAYNAELLVLLENQKTLDEHDANVNNLYNKVKRALGSNAVEDGKGCFELYHRCD
DQCMETIRNGTYNRRKYQEESKLERQRIEGVKLESEGT
>gi|351738284|gb|AEQ61224.1| hemagglutinin, partial [Influenza A virus (A/chicken/Jilin/V16/2009(H9N2))]
LGHPLILDTCTIEGLIYGNPSCDLLLGGREWSYIVERPSAVNGLCYPGNVENLEELRSLF
SSASSYQRIQIFPDTIWNVSYSGTSKACSDSFYRSMRWLTQKNNAYPIQDAQYTNNREKN
ILFMWGINHPPTETAQTNLYTRTDTTTSVATEEINRTFKPLIGPRPLVNGLQGRIDYYWS
VLKPGQTLRIRSNGNLIAPWYGHILSGESHGRILKTDLKRGSCTVQCQTEKGGLNTTLPF
QNVSKYAFGNCSKYVGVKSLKLAVGLRNVPSKSSRGLFGAIAGFIEGGWSGLVAGWYGFQ
HSNDQGVGMAADRDSTQKAIDKITSKVNNIVDKMNKQYEIIDHEFSEVENRLNMINNKID
DQIQDIWAYNAELLVLLENQKTLDEHDANVNNLYNKVKRALGSNAVEDGKGCFELYHRCD
DQCMETIRNGTYNRRKYQEESKLERQRIEGVKLESEGT
>gi|351738282|gb|AEQ61223.1| hemagglutinin, partial [Influenza A virus (A/chicken/Jilin/81/2009(H9N2))]
LGHPLILDTCTIEGLIYGNPSCDLLLGGREWSYIVERPSAVNGLCYPGNVENLEELRSLF
SSASSYQRIQIFPDTIWNVSYSGTSKACSDSFYRSMRWLTQKNNAYPIQDAQYTNNREKN
ILFMWGINHPPTETAQTNLYTRTDTTTSVATEEINRTFKPLIGPRPLVNGLQGRIDYYWS
VLKPGQTLRIRSNGNLIAPWYGHILSGESHGRILKTDLKRGSCTVQCQTEKGGLNTTLPF
QNVSKYAFGNCSKYVGVKSLKLAVGLRNVPSKSSRGLFGAIAGFIEGGWSGLVAGWYGFQ
HSNDQGVGMAADRDSTQKAIDKITSKVNNIVDKMNKQYEIIDHEFSEVENRLNMINNKID
DQIQDIWAYNAELLVLLENQKTLDEHDANVNNLYNKVKRALGSNAVEDGKGCFELYHRCD
DQCMETIRNGTYNRRKYQEESKLERQRIEGVKLESEGT
>gi|351738280|gb|AEQ61222.1| hemagglutinin, partial [Influenza A virus (A/chicken/Jilin/L24/2009(H9N2))]
LGHPLILDTCTIEGLIYGNPSCDLLLGGREWSYIVERPSAVNGLCYPGNVENLEELRSLF
SSASSYQRIQIFPDTIWNVSYSGTSKACSDSFYRSMRWLTQKNNAYPIQDAQYTNNREKN
ILFMWGINHPPTETAQTNLYTRTDTTTSVATEEINRTFKPLIGPRPLVNGLQGRIDYYWS
VLKPGQTLRIRSNGNLIAPWYGHILSGESHGRILKTDLKRGSCTVQCQTEKGGLNTTLPF
QNVSKYAFGNCSKYVGVKSLKLAVGLRNVPSKSSRGLFGAIAGFIEGGWSGLVAGWYGFQ
HSNDQGVGMAADRDSTQKAIDKITSKVNNIVDKMNKQYEIIDHEFSEVENRLNMINNKID
DQIQDIWAYNAELLVLLENQKTLDEHDANVNNLYNKVKRALGSNAVEDGKGCFELYHRCD
DQCMETIRNGTYNRRKYQEESKLERQRIEGVKLESEGT
>gi|351738270|gb|AEQ61217.1| hemagglutinin, partial [Influenza A virus (A/chicken/Jilin/Y20/2009(H9N2))]
LGHPLILDTCTIEGLIYGNPSCDLLLGGREWSYIVERPSAVNGLCYPGNVENLEELRSLF
SSASSYQRIQIFPDTIWNVSYSGTSKACSDSFYRSMRWLTQKNNAYPIQDAQYTNNREKN
ILFMWGINQPPTETAQTNLYTRTDTTTSVATEEINRTFKPLIGPRPLVNGLQGRIDYYWS
VLKPGQTLRIRSNGNLIAPWYGHILSGESHGRILKTDLKRGSCTVQCQTEKGGLNTTLPF
QNVSKYAFGNCSKYVGVKSLKLAVGLRNVPSKSSRGLFGAIAGFIEGGWSGLVAGWYGFQ
HSNDQGVGMAADRDSTQKAIDKITSKVNNIVDKMNKQYEIIDHEFSEVENRLNMINNKID
DQIQDIWAYNAELLVLLENQKTLDEHDANVNNLYNKVKRALGSNAVEDGKGCFELYHRCD
DQCMETIRNGTYNRRKYQEESKLERQRIEGVKLESEGT
>gi|351738266|gb|AEQ61215.1| hemagglutinin, partial [Influenza A virus (A/chicken/Jilin/63/2009(H9N2))]
LGHPLILDTCTIEGLIYGNPSCDLLLGGREWSYIVERPSAVNGLCYPGNVENLEELRSLF
SSASSYQRIQIFPDTIWNVSYSGTSKACSDSFYRSMRWLTQKNNAYPIQDAQYTNNREKN
ILFMWGINHPPTETAQTNLYTRTDTTTSVATEEINRTFKPLIGPRPLVNGLQGRIDYYWS
VLKPGQTLRIRSNGNLIAPWYGHILSGESHGRILKTDLKRGSCTVQCQTEKGGLNTTLPF
QNVSKYAFGNCSKYVGVKSLKLAVGLRNVPSKSSRGLFGAIAGFIEGGWSGLVAGWYGFQ
HSNDQGVGMAADRDSTQKAIDKITSKVNNIVDKMNKQYEIIDHEFSEVENRLNMINNKID
DQIQDIWAYNAELLVLLENQKTLDEHDANVNNLYNKVKRALGSNAVEDGKGCFELYHRCD
DQCMETIRNGTYNRRKYQEESKLERQRIEGVKLESEGT
>gi|351738264|gb|AEQ61214.1| hemagglutinin, partial [Influenza A virus (A/chicken/Jilin/166/2009(H9N2))]
LGHPLILDTCTIEGLIYGNPSCDLLLGGREWSYIVERPSAVNGLCYPGNVENLEELRSLF
SSASSYQRIQIFPDTIWNVSYSGTSKACSDSFYRSMRWLTQKNNAYPIQDAQYTNNREKN
ILFMWGINHPPTETAQTNLYTRTDTTTSVATEEINRTFKPLIGPRPLVNGLQGRIDYYWS
VLKPGQTLRIRSNGNLIAPWYGHILSGESHGRILKTDLKRGSCTVQCQTEKGGLNTTLPF
QNVSKYAFGNCSKYVGVKSLKLAVGLRNVPSKSSRGLFGAIAGFIEGGWSGLVAGWYGFQ
HSNDQGVGMAADRDSTQKAIDKITSKVNNIVDKMNKQYEIIDHEFSEVENRLNMINNKID
DQIQDIWAYNAELLVLLENQKTLDEHDANVNNLYNKVKRALGSNAVEDGKGCFELYHRCD
DQCMETIRNGTYNRRKYQEESKLERQRIEGVKLESEGT
>gi|351738262|gb|AEQ61213.1| hemagglutinin, partial [Influenza A virus (A/chicken/Jilin/8/2009(H9N2))]
LGHPLILDTCTIEGLIYGNPSCDLLLGGREWSYIVERPSAVNGLCYPGNVENLEELRSLF
SSASSYQRIQIFPDTIWNVSYSGTSKACSDSFYRSMRWLTQKNNAYPIQDAQYTNNREKN
ILFMWGINHPPTETAQTNLYTRTDTTTSVATEEINRTFKPLIGPRPLVNGLQGRIDYYWS
VLKPGQTLRIRSNGNLIAPWYGHILSGESHGRILKTDLKRGSCTVQCQTEKGGLNTTLPF
QNVSKYAFGNCSKYVGVKSLKLAVGLRNVPSKSSRGLFGAIAGFIEGGWSGLVAGWYGFQ
HSNDQGVGMAADRDSTQKAIDKITSKVNNIVDKMNKQYEIIDHEFSEVENRLNMINNKID
DQIQDIWAYNAELLVLLENQKTLDEHDANVNNLYNKVKRALGSNAVEDGKGCFELYHRCD
DQCMETIRNGTYNRRKYQEESKLERQRIEGVKLESEGT
>gi|351738260|gb|AEQ61212.1| hemagglutinin, partial [Influenza A virus (A/chicken/Jilin/43/2009(H9N2))]
LGHPLILDTCTIEGLIYGNPSCDLLLGGREWSYIVERPSAVNGLCYPGNVENLEELRSLF
SSASSYQRIQIFPDTIWNVSYSGTSKACSDSFYRSMRWLTQKNNAYPIQDAQYTNNREKN
ILFMWGINHPPTETAQTNLYTRTDTTTSVATEEINRTFKPLIGPRPLVNGLQGRIDYYWS
VLKPGQTLRIRSNGNLIAPWYGHILSGESHGRILKTDLKRGSCTVQCQTEKGGLNTTLPF
QNVSKYAFGNCSKYVGVKSLKLAVGLRNVPSKSSRGLFGAIAGFIEGGWSGLVAGWYGFQ
HSNDQGVGMAADRDSTQKAIDKITSKVNNIVDKMNKQYEIIDHEFSEVENRLNMINNKID
DQIQDIWAYNAELLVLLENQKTLDEHDANVNNLYNKVKRALGSNAVEDGKGCFELYHRCD
DQCMETIRNGTYNRRKYQEESKLERQRIEGVKLESEGT
>gi|351738234|gb|AEQ61199.1| hemagglutinin, partial [Influenza A virus (A/chicken/Jilin/K1/2009(H9N2))]
LGHPLILDTCTIEGLIYGNPSCDLLLGGREWSYIVERPSAVNGLCYPGNVENLEELRSLF
SSASSYQRIQIFPDTIWNVSYSGTSKACSDSFYRSMRWLTQKNNAYPIQDAQYTNNREKN
ILFMWGINHPPTETAQTNLYTRTDTTTSVATEEINRTFKPLIGPRPLVNGLQGRIDYYWS
VLKPGQTLRIRSNGNLIAPWYGHILSGESHGRILKTDLKRGSCTVQCQTEKGGLNTTLPF
QNVSKYAFGNCSKYVGVKSLKLAVGLRNVPSKSSRGLFGAIAGFIEGGWSGLVAGWYGFQ
HSNDQGVGMAADRDSTQKAIDKITSKVNNIVDKMNKQYEIIDHEFSEVENRLNMINNKID
DQIQDIWAYNAELLVLLENQKTLDEHDANVNNLYNKVKRALGSNAVEDGKGCFELYHRCD
DQCMETIRNGTYNRRKYQEESKLERQRIEGVKLESEGT
>gi|351738224|gb|AEQ61194.1| hemagglutinin, partial [Influenza A virus (A/duck/Jilin/K8/2009(H9N2))]
LGHPLILDTCTIEGLIYGNPSCDLLLGGREWSYIVERPSAVNGLCYPGNVENLEELRSLF
SSASSYQRIQIFPDTIWNVSYSGTSKACSDSFYRSMRWLTQKNNAYPIQDAQYTNNREKN
ILFMWGINHPPTETAQTNLYTRTDTTTSVATEEINRTFKPLIGPRPLVNGLQGRIDYYWS
VLKPGQTLRIRSNGNLIAPWYGHILSGESHGRILKTDLKRGSCTVQCQTEKGGLNTTLPF
QNVSKYAFGNCSKYVGVKSLKLAVGLRNVPSKSSRGLFGAIAGFIEGGWSGLVAGWYGFQ
HSNDQGVGMAADRDSTQKAIDKITSKVNNIVDKMNKQYEIIDHEFSEVENRLNMINNKID
DQIQDIWAYNAELLVLLENQKTLDEHDANVNNLYNKVKRALGSNAVEDGKGCFELYHRCD
DQCMETIRNGTYNRRKYQEESKLERQRIEGVKLESEGT
>gi|351738180|gb|AEQ61172.1| hemagglutinin, partial [Influenza A virus (A/chicken/Jilin/181/2009(H9N2))]
LGHPLILDTCTIEGLIYGNPSCDLLLGGREWSYIVERPSAVNGLCYPGNVENLEELRSLF
SSARSYQRIQIFPDTIWNVSYSGTSKACSDSFYRSMRWLTQKNNAYPIQDAQYTNNQEKN
ILFMWGINHPPTDTAQTNLYTRTDTTTSVATEEINRTFKPLIGPRPLVNGLQGRIDYYWS
VLKPGQTLRIRSNGNLIAPWYGHILSGESHGRILKTDLKRGSCTVQCQTEKGGLNTTLPF
QNVSKYAFGNCSKYIGIKSLKLAVGLRNVPSRSSRGLFGAIAGFIEGGWSGLVAGWYGFQ
HSNDQGVGMAADRDSTQKAIDKITSKVNNIVDKMNKQYEIIDHEFSEVETRLNMINNKID
DQIQDIWAYNAELLVLLENQKTLDEHDANVNNLYNKVKRALGSNAVEDGKGCFELYHKCD
DQCMETIRNGTYNRRKYQEESKLERQKIEGVKLESEGT
>gi|351738134|gb|AEQ61149.1| hemagglutinin, partial [Influenza A virus (A/chicken/Jilin/M6/2009(H9N2))]
LGHPLILDTCTIEGLIYGNPSCDQLLEGREWSYIVERSSAVNGLCYPGNVENLEELRSLF
SSASSYQRIQIFPDTIWNVSYSGTSKACSDSFYRSMRWLTQKNNAYPIQDAQYTNNREKN
ILFMWGINHPPTDTAQTNLYTRTDTTTSVATEEINRTLKPLIGPRPLVNGLQGRMDYYWS
VLKPGQTLRIRSNGNLIAPWYGHILSGESHGRILKTDLKRGSCTVQCQTEKGGLNTTLPF
QNVSKYAFGNCSKYVGIKSLKLAVGLRNVPSRSSRGLFGAIAGFIEGGWSGLVAGWYGFQ
HSNDQGVGMAADRESTQKAIDKITSKVNNIVDKMNKQYEIIDHEFSEVETRLNMINNKID
DQIQDIWAYNAELLVLLENQKTLDEHDANVNNLYNKVKRALGSNAVEDGKGCFELYHKCD
DQCMETIRNGTYNRRKYHEESKLERQKIEGVKLESEGT
>gi|351738132|gb|AEQ61148.1| hemagglutinin, partial [Influenza A virus (A/chicken/Jilin/W18/2009(H9N2))]
LGHPLILDTCTIEGLIYGNPSCDQLLEGREWSYIVERSSAVNGLCYPGNVENLEELRSLF
SSASSYQRIQIFPDTIWNVSYSGTSKACSDSFYRSMRWLTQKNNAYPIQDAQYTNNREKN
ILFMWGINHPPTDTAQTNLYTRTDTTTSVATEEINRTLKPLIGPRPLVNGLQGRMDYYWS
VLKPGQTLRIRSNGNLIAPWYGHILSGESHGRILKTDLKRGSCTVQCQTEKGGLNTTLPF
QNVSKYAFGNCSKYVGIKSLKLAVGLRNVPSRSSRGLFGAIAGFIEGGWSGLVAGWYGFQ
HSNDQGVGMAADRESTQKAIDKITSKVNNIVDKMNKQYEIIDHEFSEVETRLNMINNKID
DQIQDIWAYNAELLVLLENQKTLDEHDANVNNLYNKVKRALGSNAVEDGKGCFELYHKCD
DQCMETIRNGTYNRRKYHEESKLERQKIEGVKLESEGT
>gi|351738130|gb|AEQ61147.1| hemagglutinin, partial [Influenza A virus (A/chicken/Jilin/42/2009(H9N2))]
LGHPLILDTCTIEGLIYGNPSCDQLLEGREWSYIVERSSAVNGLCYPGNVENLEELRSLF
SSASSYQRIQIFPDTIWNVSYSGTSKACSDSFYRSMRWLTQKNNAYPIQDAQYTNNREKN
ILFMWGINHPPTDTAQTNLYTRTDTTTSVATEEINRTLKPLIGPRPLVNGLQGRMDYYWS
VLKPGQTLRIRSNGNLIAPWYGHILSGESHGRILKTDLKRGSCTVQCQTEKGGLNTTLPF
QNVSKYAFGNCSKYVGIKSLKLAVGLRNVPSRSSRGLFGAIAGFIEGGWSGLVAGWYGFQ
HSNDQGVGMAADRESTQKAIDKITSKVNNIVDKMNKQYEIIDHEFSEVETRLNMINNKID
DQIQDIWAYNAELLVLLENQKTLDEHDANVNNLYNKVKRALGSNAVEDGKGCFELYHKCD
DQCMETIRNGTYNRRKYHEESKLERQKIEGVKLESEGT
>gi|351738128|gb|AEQ61146.1| hemagglutinin, partial [Influenza A virus (A/chicken/Jilin/37/2009(H9N2))]
LGHPLILDTCTIEGLIYGNPSCDQLLEGREWSYIVERSSAVNGLCYPGNVENLEELRSLF
SSASSYQRIQIFPDTIWNVSYSGTSKACSDSFYRSMRWLTQKNNAYPIQDAQYTNNREKN
ILFMWGINHPPTDTAQTNLYTRTDTTTSVATEEINRTLKPLIGPRPLVNGLQGRMDYYWS
VLKPGQTLRIRSNGNLIAPWYGHILSGESHGRILKTDLKRGSCTVQCQTEKGGLNTTLPF
QNVSKYAFGNCSKYVGIKSLKLAVGLRNVPSRSSRGLFGAIAGFIEGGWSGLVAGWYGFQ
HSNDQGVGMAADRESTQKAIDKITSKVNNIVDKMNKQYEIIDHEFSEVETRLNMINNKID
DQIQDIWAYNAELLVLLENQKTLDEHDANVNNLYNKVKRALGSNAVEDGKGCFELYHKCD
DQCMETIRNGTYNRRKYHEESKLERQKIEGVKLESEGT
>gi|351738126|gb|AEQ61145.1| hemagglutinin, partial [Influenza A virus (A/chicken/Jilin/M13/2009(H9N2))]
LGHPLILDTCTIEGLIYGNPSCDQLLEGREWSYIVERSSAVNGLCYPGNVENLEELRSLF
SSASSYQRIQIFPDTIWNVSYSGTSKACSDSFYRSMRWLTQKNNAYPIQDAQYTNNREKN
ILFMWGINHPPTDTAQTNLYTRTDTTTSVATEEINRTLKPLIGPRPLVNGLQGRMDYYWS
VLKPGQTLRIRSNGNLIAPWYGHILSGESHGRILKTDLKRGSCTVQCQTEKGGLNTTLPF
QNVSKYAFGNCSKYVGIKSLKLAVGLRNVPSRSSRGLFGAIAGFIEGGWSGLVAGWYGFQ
HSNDQGVGMAADRESTQKAIDKITSKVNNIVDKMNKQYEIIDHEFSEVETRLNMINNKID
DQIQDIWAYNAELLVLLENQKTLDEHDANVNNLYNKVKRALGSNAVEDGKGCFELYHKCD
DQCMETIRNGTYNRRKYHEESKLERQKIEGVKLESEGT
>gi|351738122|gb|AEQ61143.1| hemagglutinin, partial [Influenza A virus (A/chicken/Jilin/191/2009(H9N2))]
LGHPLILDTCTIEGLIYGNPSCDQLLEGREWSYIVERSSAVNGLCYPGNVENLEELRSLF
SSASSYQRIQIFPDTIWNVSYSGTSKACSDSFYRSMRWLTQKNNAYPIQDAQYTNNREKN
ILFMWGINHPPTDTAQTNLYTRTDTTTSVATEEINRTLKPLIGPRPLVNGLQGRMDYYWS
VLKPGQTLRIRSNGNLIAPWYGHILSGESHGRILKTDLKRGSCTVQCQTEKGGLNTTLPF
QNVSKYAFGNCSKYVGIKSLKLAVGLRNVPSRSSRGLFGAIAGFIEGGWSGLVAGWYGFQ
HSNDQGVGMAADRESTQKAIDKITSKVNNIVDKMNKQYEIIDHEFSEVETRLNMINNKID
DQIQDIWAYNAELLVLLENQKTLDEHDANVNNLYNKVKRALGSNAVEDGKGCFELYHKCD
DQCMETIRNGTYNRRKYHEESKLERQKIEGVKLESEGT
>gi|351738120|gb|AEQ61142.1| hemagglutinin, partial [Influenza A virus (A/chicken/Jilin/209/2009(H9N2))]
LGHPLILDTCTIEGLIYGNPSCDQLLEGREWSYIVERSSAVNGLCYPGNVENLEELRSLF
SSASSYQRIQIFPDTIWNVSYSGTSKACSDSFYRSMRWLTQKNNAYPIQDAQYTNNREKN
ILFMWGINHPPTDTAQTNLYTRTDTTTSVATEEINRTLKPLIGPRPLVNGLQGRMDYYWS
VLKPGQTLRIRSNGNLIAPWYGHILSGESHGRILKTDLKRGSCTVQCQTEKGGLNTTLPF
QNVSKYAFGNCSKYVGIKSLKLAVGLRNVPSRSSRGLFGAIAGFIEGGWSGLVAGWYGFQ
HSNDQGVGMAADRESTQKAIDKITSKVNNIVDKMNKQYEIIDHEFSEVETRLNMINNKID
DQIQDIWAYNAELLVLLENQKTLDEHDANVNNLYNKVKRALGSNAVEDGKGCFELYHKCD
DQCMETIRNGTYNRRKYHEESKLERQKIEGVKLESEGT
>gi|351738118|gb|AEQ61141.1| hemagglutinin, partial [Influenza A virus (A/chicken/Jilin/47/2009(H9N2))]
LGHPLILDTCTIEGLIYGNPSCDQLLEGREWSYIVERSSAVNGLCYPGNVENLEELRSLF
SSASSYQRIQIFPDTIWNVSYSGTSKACSDSFYRSMRWLTQKNNAYPIQDAQYTNNREKN
ILFMWGINHPPTDTAQTNLYTRTDTTTSVATEEINRTLKPLIGPRPLVNGLQGRMDYYWS
VLKPGQTLRIRSNGNLIAPWYGHILSGESHGRILKTDLKRGSCTVQCQTEKGGLNTTLPF
QNVSKYAFGNCSKYVGIKSLKLAVGLRNVPSRSSRGLFGAIAGFIEGGWSGLVAGWYGFQ
HSNDQGVGMAADRESTQKAIDKITSKVNNIVDKMNKQYEIIDHEFSEVETRLNMINNKID
DQIQDIWAYNAELLVLLENQKTLDEHDANVNNLYNKVKRALGSNAVEDGKGCFELYHKCD
DQCMETIRNGTYNRRKYHEESKLERQKIEGVKLESEGT
>gi|351738114|gb|AEQ61139.1| hemagglutinin, partial [Influenza A virus (A/chicken/Jilin/X27/2009(H9N2))]
LGHPLILDTCTIEGLIYGNPSCDQLLEGREWSYIVERSSAVNGLCYPGNVENLEELRSLF
SSASSYQRIQIFPDTIWNVSYSGTSKACSDSFYRSMRWLTQKNNAYPIQDAQYTNNREKN
ILFMWGINHPPTDTAQTNLYTRTDTTTSVATEEINRTLKPLIGPRPLVNGLQGRMDYYWS
VLKPGQTLRIRSNGNLIAPWYGHILSGESHGRILKTDLKRGSCTVQCQTEKGGLNTTLPF
QNVSKYAFGNCSKYVGIKSLKLAVGLRNVPSRSSRGLFGAIAGFIEGGWSGLVAGWYGFQ
HSNDQGVGMAADRESTQKAIDKITSKVNNIVDKMNKQYEIIDHEFSEVETRLNMINNKID
DQIQDIWAYNAELLVLLENQKTLDEHDANVNNLYNKVKRALGSNAVEDGKGCFELYHKCD
DQCMETIRNGTYNRRKYHEESKLERQKIEGVKLESEGT
>gi|351738112|gb|AEQ61138.1| hemagglutinin, partial [Influenza A virus (A/chicken/Jilin/M19/2009(H9N2))]
LGHPLILDTCTIEGLIYGNPSCDQLLEGREWSYIVERSSAVNGLCYPGNVENLEELRSLF
SSASSYQRIQIFPDTIWNVSYSGTSKACSDSFYRSMRWLTQKNNAYPIQDAQYTNNREKN
ILFMWGINHPPTDTAQTNLYTRTDTTTSVATEEINRTLKPLIGPRPLVNGLQGRMDYYWS
VLKPGQTLRIRSNGNLIAPWYGHILSGESHGRILKTDLKRGSCTVQCQTEKGGLNTTLPF
QNVSKYAFGNCSKYVGIKSLKLAVGLRNVPSRSSRGLFGAIAGFIEGGWSGLVAGWYGFQ
HSNDQGVGMAADRESTQKAIDKITSKVNNIVDKMNKQYEIIDHEFSEVENRLNMINNKID
DQIQDIWAYNAELLVLLENQKTLDEHDANVNNLYNKVKRALGSNAVEDGKGCFELYHKCD
DQCMETIRNGTYNRRKYHEESKLERQKIEGVKLESEGT
>gi|351738110|gb|AEQ61137.1| hemagglutinin, partial [Influenza A virus (A/chicken/Jilin/2/2009(H9N2))]
LGHPLILDTCTIEGLIYGNPSCDQLLEGREWSYIVERSSAVNGLCYPGNVENLEELRSLF
SSASSYQRIQIFPDTIWNVSYSGTSKACSDSFYRSMRWLTQKNNAYPIQDAQYTNNREKN
ILFMWGINHPPTDTAQTNLYTRTDTTTSVATEEINRTLKPLIGPRPLVNGLQGRMDYYWS
VLKPGQTLRIRSNGNLIAPWYGHILSGESHGRILKTDLKRGSCTVQCQTEKGGLNTTLPF
QNVSKYAFGNCSKYVGIKSLKLAVGLRNVPSRSSRGLFGAIAGFIEGGWSGLVAGWYGFQ
HSNDQGVGMAADRESTQKAIDKITSKVNNIVDKMNKQYEIIDHEFSEVENRLNMINNKID
DQIQDIWAYNAELLVLLENQKTLDEHDANVNNLYNKVKRALGSNAVEDGKGCFELYHKCD
DQCMETIRNGTYNRRKYHEESKLERQKIEGVKLESEGT
