# Supplementary material for: A global phylogenetic analysis in order to determine the host species and geography dependent features present in the evolution of avian H9N2 influenza hemagglutinin
Source: PeerJ. 2014 Oct 30;2:e655. doi: 10.7717/peerj.655 (PMC4217197; doi:10.7717/peerj.655)
Supplement: Supplemental Information 5 — There are two directories one for the protein sequences and a second for the nucleotide sequences. There are also two MEGA files that include the nucleotide alignment (.mas file) and the phylogenetic trees (.mts file). [file peerj-02-655-s005.zip › Raw Protein Data/Jordan.fasta]

>gi|89112819|gb|ABD61024.1| hemagglutinin [Influenza A virus (A/chicken/Jordan/1540/2003(H9N2))]
WGIHHPPTDTAQTNLYINTDTTTSVATEDLNRVFKPVIGPRPLANGLQGRINYYWSVLKP
GQTLRVRSNGNLIAPWYGHILSGGSHGRILKTDLKSGNCVVQCQTEKGGLNSTLPFHNIS
KYAFGTCPKYIRVKSLKLAVGLRNVPSRSSRGLFGA
>gi|398324719|gb|AFO83270.1| hemagglutinin [Influenza A virus (A/avian/Jordan/7-Y1/2004(H9N2))]
METISLITILLISTASNADKICIGYQSTNSTETVDTLTETNVPVTHAKELLHTEHNGMLC
ATNLGHPLILDTCTIEGLIYGNPSCDLLLGGREWSYIVERPSAVNGTCYPGNIENLEELR
TLFSSASSYQRIQIFPDTIWNVTYTGTSKACSDSFYRSMRWLTQKSGSYPVQDAQYTNNG
EKSILFVWGIHHPPTDTAQTNLYINTDTTTSVATEDLNRVFKPVIGPRPLANGQQGRINY
YWSVLKPGQTLRVRSNGNLIAPWYGHILSGGSHGRILKTDLKSGNCVVQCQTEKGGLNST
LPFHNISKYAFGTCPKYIRVKSLKLAVGLRNVPSRSSRGLFGAIAGFIEGGWPGLVAGWY
GFQHSNDQGVGMAADRDSTQKAIDKITSKVNSIVDKMNKQYEIIDHEFSEIETRLNMINN
KIDDQIQDVWAYNAELLVLLENQKTLDEHDANVNNLYNKVKRALGSNAMEDGKGCFELYH
KCDDQCMETIRNGTYNRRKYKEESRLERQKIEGVKLESEGTYKILTIYSTVASSLVLAMG
FAAFLFWAMSNGSCRCNICI
