# Supplementary material for: A global phylogenetic analysis in order to determine the host species and geography dependent features present in the evolution of avian H9N2 influenza hemagglutinin
Source: PeerJ. 2014 Oct 30;2:e655. doi: 10.7717/peerj.655 (PMC4217197; doi:10.7717/peerj.655)
Supplement: Supplemental Information 5 — There are two directories one for the protein sequences and a second for the nucleotide sequences. There are also two MEGA files that include the nucleotide alignment (.mas file) and the phylogenetic trees (.mts file). [file peerj-02-655-s005.zip › Raw Protein Data/Korea.fasta]

>gi|354802152|gb|AER39809.1| hemagglutinin [Influenza A virus (A/duck/Korea/KNUDPJ09/2009(H9N2))]
MEVIALIAILVVTGTSNADKICIGYQSTNSTETVDTLVETNVPVTHAKELLHTEHNGMLC
ATNQGHPLILDTCTVEGLVYGNPACDSLLGGKEWSYIVERSSAVHGMCYPGRVENLEELR
SFFSSARSYKRLLLFPDRTWNVTFTGTSKACSGSFYRSMRWLTHKSNSYPIQDAQYTNDW
GKNILFVWGIHHPPTDTEQMNLYKKADTTTSITTEDINRTFKPVIGPRPIVNGQQGRIDY
YWSVLKPGQTLRIRSNGNLIAPWYGHILSGESHGRILKTDLKSGNCVVQCQTEKGGLNTT
LPFHNVSKYAFGNCPKYVGVKSLKLAVGLRNVPATSGRGLFGAIAGFIEGGWPGLVAGWY
GFQHSNDQGVGMAADRESTQTAVNKITSKVNNIIDKMNKQYEIIDHEFNEIEARLNMINN
KIDDQIQDIWAYNAELLVLLENQKTLDEHDANVNNLYNKVKRALGSNAIEDGKGCFELYH
KCDDQCMETIRNGTYDMVKYKEESKLERQKIEGVKLESEGTYKILTIYSTVASSLVLAIG
FAAFMFWAMSNGSCRCNICI
>gi|354802134|gb|AER39799.1| hemagglutinin [Influenza A virus (A/chicken/Korea/KNUGJ09/2009(H9N2))]
MEVIALIAILVVTGTSNADKICIGYQSTNSTETVDTLVETNVPVTHAKELLHTEHNGMLC
ATNQGHPLILDTCTVEGLVYGNPACDSLLGGKEWSYIVERSSAVHGMCYPGRVENLEELR
SFFSSARSYKRLLLFPDRTWNVTFTGTSKACSGSFYRSMRWLTHKSNSYPIQDAQYTNDW
GKNILFVWGIHHPPTDTEQMNLYKKADTTTSITTEDINRTFKPVIGPRPIVNGQQGRIDY
YWSVLKPGQTLRIRSNGNLIAPWYGHILSGESHGRILKTDLNSGNCVVQCQTEKGGLNTT
LPFHNVSKYAFGNCPKYVGVKSLKLAVGLRNVPATSGRGLFGAIAGFIEGGWPGLVAGWY
GFQHSNDQGVGMAADRESTQTAVNKITSKVNNIIDKMNKQYEIIDHEFNEIEARLNMINN
KIDDQIQDIWAYNAELLVLLENQKTLDEHDANVNNLYNKVKRALGSNAIEDGKGCFELYH
KCDDQCMETIRNGTYDMVKYKEESKLERQKIEGVKLESEGTYKILTIYSTVASSLVLAIG
FAAFMFWAMSNGSCRCNICI
>gi|354802116|gb|AER39789.1| hemagglutinin [Influenza A virus (A/chicken/Korea/KNUSWR09/2009(H9N2))]
MEVIALIAILVVTGTSNADKICIGYQSTNSTETVDTLVETNVPVTHAKELLHTEHNGMLC
ATNQGHPLILDTCTVEGLVYGNPACDSLLGGKEWSYIVERSSAVHGMCYPGRVENLEELR
SFFSSARSYKKLLLFPDRTWNVTFTGTSKACSGSFYRSMRWLTHKSNSYPIQDAQYTNDW
GKNILFVWGIHHPPTDTEQMNLYKKADTTTSITTEDINRTFKPVIGPRPIVNGQQGRIDY
YWSVLKPGQTLRIRSNGNLIAPWYGHILSGESHGRILKTDLNSGNCVVQCQTEKGGLNTT
LPFHNVSKYAFGNCPKYVGVKSLKLAVGLRNVPATSGRGLFGAIAGFIEGGWPGLVAGWY
GFQHSNDQGVGMAADRESTQTAVNKITSKVNNIIDKMNKQYEIIDHEFNEIEARLNMINN
KIDDQIQDIWAYNAELLVLLENQKTLDEHDANVNNLYNKVKRALGSNAIEDGKGCFELYH
KCDDQCMETIRNGTYDMVKYKEESKLERQKIEGVKLESEGTYKILTIYSTVASSLVLAIG
FAAFMFWAMSNGSCRCNICI
>gi|354802098|gb|AER39779.1| hemagglutinin [Influenza A virus (A/chicken/Korea/KNUWSJ09/2009(H9N2))]
MEVIALIAILVVTGTSNADKICIGYQSTNSTETVDTLVETNVPVTHAKELLHTEHNGMLC
ATNQGHPLILDTCTVEGLVYGNPACDSLLGGKEWSYIVERSSAVHGMCYPGRVENLEELR
SFFSSARSYKKLLLFPDRTWNVTFTGTSKACSGSFYRSMRWLTHKSNSYPIQDAQYTNDW
GKNILFVWGIHHPPTDTEQMNLYKKADTTTSITTEDINRTFKPVIGPRPIVNGQQGRIDY
YWSVLKPGQTLRIRSNGNLIAPWYGHILSGESHGRILKTDLNSGNCVVQCQTEKGGLNTT
LPFHNVSKYAFGNCPKYVGVKSLKLAVGLRNVPATSGRGLFGAIAGFIEGGWPGLVAGWY
GFQHSNDQGVGMAADRESTQTAINKITSKVNNIIDKMNKQYEIIDHEFNEIEARLNMINN
KIDDQIQDIWAYNAELLVLLENQKTLDEHDANVNNLYNKVKRALGSNAIEDGKGCFELYH
KCDDQCMETIRNGTYDMVKYKEESKLERQKIEGVKLESEGTYKILTIYSTVASSLVLAIG
FAAFMFWAMSNGSCRCNICI
>gi|148283758|gb|ABQ57378.1| hemagglutinin [Influenza A virus (A/Korea/KBNP-0028/2000(H9N2))]
MEIIALIAILVVTETSNADKICIGYQSTNSTETVDTLVENNVPVTHTKELLHTEHNGMLC
ATNLGNPLILDTCTIEGLVYGNPSCDLLLGGKEWSYIVERSSAVNGMCYPGRVENLEELR
SFFSSARSYKRLLLFPDRTWNVTYTGTSKACSNSFYRSMRWLTHKNNSYPIQDAQYTNDW
GKNILFMWGIHHPPTNTEQINLYKTADTTTSITTEDINRTFKPVIGPRPPVNGQQGRIDY
YWSVLKPGQTLRIRSNGNLIAPWYGHILSGESHGRILKTDLNSGNCVVQCQTEKGGLNTT
LPFHNVSKYAFGNCPKYVGVKSLKLAVGLRNVPAASGRGLFGAIAGFIEGGWPGLVAGWY
GFQHSNDQGVGMAADKESTQKAVDKITSKVNNIIDKMNKQYEIIDHEFSEIEARLNMINN
KIDDQIQDIWAYNAELLVLLENQKTLDEHDANVNNLYNKVKRALGSNAIEDGKGCFELYH
KCDDQCMETIRNGTYDRLKYKEESKLERQKIEGVKLESEETYKILTIYSTVASSLVLAMG
FAAFMFWAMSNGSCRCNVCI
>gi|83940813|gb|ABC48798.1| hemagglutinin [Influenza A virus (A/chicken/Korea/S21/2004(H9N2))]
MEVIALIAILVVTGTSNADKICIGYQSTNSTETVDTLVETNVPVTHAKELLHTEHNGMLC
ATNQGRPLILDTCTVEGLVYGNPSCDLLLGGKEWSYIVKRSSAINGMCYPGRVENLEELR
SFFSSARSYKRLLLFPDRTWNVTYTGTSKACSGSFYRSMRWLTHKSNSYPIQDAQYTNDW
GKNILFMWGIHHPPTDTEQMNLYKKADTTTSITTEDINRTFKPVIGPRPLVNGQQGRIDY
YWSVLKPGQTLRIRSNGNLIAPWYGHIPSGESHGRILKTDLNSGNCVVQCQTEKGGLNTT
LPFHNVSKYAFGNCPKYVGVKSLKLAVGLRNVPAASGRGLFGAIAGFIEGGWPGLVAGWY
GFQHSNDQ
>gi|429238160|gb|AFZ77450.1| hemagglutinin [Influenza A virus (A/wild bird/Korea/8G39/2005(H9N2))]
METTTLIAILLMVTASNADKICIGYQSTNSTETVDTLIENNVPVTHTKELLHTEHNGMLC
ATDLGYPLILDTCTIEGLVYGNPSCDLLLGGKEWSYIVERSSAVNGICYPGNVENLEELR
SFFSSANSYQRVQIFPDTIWNVTYSGTSKACSSSFYRSMRWLTHKSDSYPFQDAQYTNNE
GKNILFMWGIHHPPTDTEQTNLYKKADTTTSVTTEDINRTFKPVIGPRPLVNGQQGRIDY
YWSVLKPGQTLRVRSNGNLIAPWYGHILSGESHGRILKTDLNSGDCVVQCQTEKGGLNTT
LPFHNVSKYAFGNCPKYVGVKSLKLAVGLRNVPAASDRGLFGAIAGFIEGGWPGLVAGWY
GFQHSNDQGTGMAADRESTQEAVDKITSKVNNIIDKMNKQYGIINHEFSEIEARLNMINN
KIDDQIQDIWAYNAELLVLLENQKTLDEHDANVNNLYNKVKRALGSNAVEDGNGCFELYH
KCDDQCMETIRNGTYDKQKYQEESKLERQKIEGVKLESEGTYKILTIYSTVASSLVLAMG
FAAFLFWAMSNGSCRCNISI
>gi|58429231|gb|AAW78042.1| hemagglutinin [Influenza A virus (A/duck/Korea/S13/2003(H9N2))]
MEIIALIAILVVTGTGNADKICIGYQSTNSTETVDTLVENNVPVTHTKELLHTEHNGMLC
ATNLGHPLILDTCTIEGLVYGNPSCDLLLGGKEWSYIVERSSAVNGMCYPGRVENLEELR
SFFSSARSYKRLLLFPDRTWNVTYNGTSKACSNSFYRSMRWLTHKSNSYPIQDAQYTNDW
GKNILFMWGIHHPPTDTEQMNLYKKADTTTSITTEDINRTFKPVIGPRPLVNGQQGRIDY
YWSVLKPGQTLRIRSNGNLIAPWYGHILSGESHGRILKTDLNSDNCIVQCQTEKGGLNTT
LPFQNVSKYAFGNCPKYVGVKSLKLAVGLRNVPATSGRGLFGAIAGFIEGGWPGLVAGWY
GFQHSNDQGVGIAADKESTQEAVDKITSKVNNIIDKMNKQM
>gi|58429225|gb|AAW78039.1| hemagglutinin [Influenza A virus (A/chicken/Korea/S4/2003(H9N2))]
MEILALIAILVVTGTGNADKICIGYQSTNSTETVDTLVENNVPVTHTKELLHTGHNGMLC
ATNLGHPLILDTCTIEGLVYGNPSCDLLLGGKEWSYIVERSSAVNGMCYPGRVENLEELR
SFFSSARSYKRLLLFPDRTWNVTYTGTSKACSNSFYRSMRWLTHKSNSYPIQDAQYTNDW
GKNILFMWGIHHPPTDTEQMNLYKKADTTTSITTEDINRTFKPVIGPRPLVNGQQGRIDY
YWSVLKPGQTLRIRSNGNLIAPWYGHILSGESHGRILKTDLNSGNCMVQCQTEKGGLNTT
LPFQNVSKYAFGNCPKYVGVKSLKLAVGLRNVPATSGRGLFGAIAGFIEGGWPGLVAGWY
GFQHSNDQGVGIAADKESTQEAVDKITSKVNNIIDKMNRQYEIIDHEFSEIEARLNMINN
KIDDQIQDIWAYNAELLVLLENQKTLDEHDANVNKLYNRVKRALGSNAIEDGKGCFELYH
KCDDQCMETIRNGTYDRLKYKEESKLERQKIEGVKLESEETYKILTIYSTVASSLVLAIG
LAAFMFWAMSNGSCRCNICI
>gi|164708764|gb|ABY67276.1| hemagglutinin [Influenza A virus (A/shorebird/Korea/S82/2006(H9N2))]
MLCATNLGHPLILDTCTIEGLVYGNPSCDLLLGGKEWSYIVERSSAINGMCYPGNVENLE
ELRSFFSSANSYQRIQIFPDTIWNVTYSGTSRACSNSFYRSMRWLTHKSNSYPVQDAQYT
NNEGKNILFMWGIHHPPTDTEQTNLYKQADTTTSVTTEDINRTFKPVIGPRPLVNGQQGR
IDYYWSVLKPGQTLRVRSNGNLIAPWYGHILSGESHRR
>gi|469934146|gb|AGI02445.1| hemagglutinin [Influenza A virus (A/white-fronted goose/Korea/20-36/2007(H9N2))]
MEKTTLIAILLMVTASNADKICIGYQSTNSTETVDTLIETNVPVTHTKELLHTEHNGMLC
ATDLGHPLILDTCTIEGLVYGNPSCDLLLGGKEWSYIVERSSAVNGMCYPGNVENLEELR
SFFSSANSYQRVQIFPDTIWNVTYSGTSKACSSSFYRSMRWLTHKSNSYPFQDAQYTNNE
GKNILFMWGIHHPPTDTEQTNLYKNADTTTSVTTEDINRTFKPVIGPRPHVNGQQGRIDY
YWSVLKPGQTLRVRSNGNLIAPWYGHILSGESHGRILKTDLNSGDCVVQCQTEKGGLNTT
LPFHNVSKYAFGNCPKYVGVKSLKLAVGLRNVPAASDRGLFGAIAGFIEGGWPGLVAGWY
GFQHSNDQGTGMAADRESTQEAVDKITSKVNNIIDKMNKRYEIIDHEFSEIEARLNMINN
KIDDQIQDIWAYNAELLVLLENQKTLDEHDANVNNLYNKVKRALGSNAVEDGNGCFELYH
KCDDQCMETIRNGTYDKQKYQEESKLERQKIEGVKLESEGTYKILTIYSTVASSLVLAMG
FAAFLFWAMSNGSCRCNYSI
>gi|346426584|gb|AEO27792.1| hemagglutinin, partial [Influenza A virus (A/chicken/Korea/333/2008(H9N2))]
MEIIALIAILVVTGTSNADKICIGYQSTNSTETVDTLVETNVPVTHAKELLHTEHNGMLC
ATNQGHPLILDTCTVEGLVYGNPSCDLLLGGKEWSYIVERSSAINGMCYPGKVENLEELR
SFFSSARSYKRLLLFPDRTWNVTYTGTSKACSGSFYRSMRWLTHKSNSYPIQDAQYTNDW
GKNILFMWGIHHPPTDSEQMNLYKKADTTTSITTEDINRTFKPVIGPRPLVNGQQGRIDY
YWSVLKPGQTLRIRSNGNLIAPWYGHILSGESHGRILKTDLNSGNCVVQCQTEKGGLNTT
LPFHNVSKYAFGNCPKYVGVKSLKLAVGLRNVPAASGRGLFGAIAGFIEGGWPGLVAGWY
GFQHSNDQGAGMAADRESTQKAVDKITSKVNNIIDKMNKQYEIIDHEFNEIEARLNMINN
KIDDQIQDIWAYNAELLVLLENQKTLDEHDANVNNLYNKVKRALGSNAIEDGKGCFELYH
KCDDQCMETIRNGTYDMMKYKEESKLERQKIEGVKLESEGTYKILTIYSTVASSLVLAMG
FAAFMFWA
>gi|346426581|gb|AEO27791.1| hemagglutinin, partial [Influenza A virus (A/chicken/Korea/2304/2006(H9N2))]
GTSNADKICIGYQSSNSTETVDTLVETNVPVTHAKELLHTEHNGMLCATNQGHPLILDTC
TVEGLVYGNPSCDLLLGGKEWSYIVERSSAINGMCYPGKVESLEELRSFFSSARSYKRLL
LFPDRTWNVTYTGTSKACSDSFYRSMRWLTHKSNSYPIQDAQYTNDWGKNILFMWGIHHP
PTDTEQMNLYKKADTTTSITTEDINRTFKPVIGPRPLVNGQQGRIDYYWSVLKPGQTLRI
RSNGNLIAPWYGHILSGESHGRILKTDLNSGNCVVQCQTEKGGLNTTLPFHNVSKYAFGN
CPKYVGVKSLKLAVGLRNVPAASGRGLFGAIAGFIEGGWPGLVAGWYGFQHSNDQGVGMA
ADRESTQKAVDKITSKVNNIIDKMNKQYEIIDHEFNEIEARLNMINNKIDDQIQDIWAYN
AELLVLLENQKTLDEHDANVNNLYNKVKRALGSNAIEDGKGCFELYHKCDDQCMETIRNG
TYDMIKYKEESKLERQKIEGVKLESEGTYKILTIYSTVASSLVLAMGFAAFMSWAI
>gi|346426579|gb|AEO27790.1| hemagglutinin, partial [Influenza A virus (A/chicken/Korea/801/2006(H9N2))]
LLLTGKSDADKICIGYQSTNSTETVDTLVETNVPVTHAKELLHTEHNGMLCATNQGHPLI
LDTCTVEGLVYGNPACDLLLGGKEWSYIVERSSAVHGMCYPGRVENLEELRSFFSSARSY
KRLLLFPDRTWNVTFTGTSKACSGSFYRSMRWLTHKSNSYPIQDAQYTNDWGKNILFMWG
IHHPPTDTEQMNLYKKADTTTSITTEDINRTFKPVIGPRPIVNGQQGRIDYYWSVLKPGQ
TLRIRSNGNLIAPWYGHILSRESHGRILKTDLNSGNCVVQCQTEKGGLNTTLPFHNVSKY
AFGNCPKYVGVKSLKLAVGLRNVPATSGRGLFGAIAGFIEGGWPGLVAGWYGFQHSNDQG
VGMAADRESTQTAVNKITSKVNNIIDKMNKQYEIIDHEFNEIEARLNMINNKIDDQIQDI
WAYNAELLVLLENQKTLDEHDANVNNLYNKVKRALGSNAIEDGKGCFELYHKCDDQCMET
IRNGTYDMVKYKEESKLERQKIEGVKLESEGTYKILTIYWTVASSQVLAIG
>gi|391886313|gb|AFM47147.1| hemagglutinin [Influenza A virus (A/chicken/Korea/01310_CE20/2001(H9N2))]
MEIIALIAILVVTGTSDADKICIGYQSTNSTETVDTLVENNVPVTHTKELLHTEHNGMLC
ATNLGHPLILDTCTIEGLVYGNPSCDLLLGGKEWSYIVERSSAVNGMCYPGRVENLEELR
SFFSSARSYKRLLLFPDRTWNVTFNGTSKACSGSFYRSMRWLTHKNNSYPIQDAQYTNDW
GKNILFMWGIHHPPTDTEQMNLYKKADTTTSITTEDINRTFKPGIGPRPLVNGQQGRIDY
YWSVLKPGQTLRIRSNGNLIAPWYGHILSGESHGRILKTDLNSGNCIIQCQTEKGGLNTT
LPFQNVSKYAFGNCPKYVGVKSLKLAVGLRNVPATSGRGLFGAIAGFIEGGWPGLVAGWY
GFQHSNDQGVGIAADKESTQEAVDKITSKVNNIIDKMNKQYEIIDHEFSEIEARLNMINN
KIDDQIQDIWAYNAELLVLLENQKTLDDHDANVNNLYNKVKRALGSNAIEDGKGCFELYH
KCDDQCMETIRNGTYDRLKYKEESKLERQKIEGVKLESEETYKILTIYSTVASSLVLAIG
LAAFMFWAMSNGSCRCNICI
>gi|332983548|gb|AEF10493.1| hemagglutinin [Influenza A virus (A/Korean native chicken/Korea/K040110/2010(H9N2))]
MEVIALIAILVVTGTSNADKICIGYQSTNSTETVDTLIETNVPVTHAKELLHTEHNGMLC
ATNQGHPLILDTCTVEGLVYGNPACDSLLGGKEWSYIVERSSAVHGMCYPGRVENLEELR
SFFSSARSYKRLLLFPDRTWNVTFTGTSKACSGSFYRSMRWLTHKSNSYPIQDAQYTNDW
GKDILFVWGIHHPPTDTEQMSLYKKADTTTSITTEDINRTFKPVIGPRPIVNGQQGRIDY
YWSVLKPGQTLRIRSNGNLIAPWYGHILSGESHGRILKTDLNSGNCIVQCQTEKGGLNTT
LPFHNVSKYAFGNCPKYVGVKSLKLAVGLRNVPATSGRGLFGAISGFIEGGWPGLVAGWY
GFQHSNDQGVGMAADRESTQTAVNKITSKVNNIIDKMNKQYEIIDHEFNEIEARLNMINN
KIDDQIQDIWAYNAELLVLLENQKTLDEHDANVNNLYNKVKRALGSNAIEDGKGCFELYH
KCDDQCMETIRNGTYDMVKYKEESKLERQKIEGVKLESEGTYKILTIYSTVASSLMLAIG
FAAFMFWVMSNGSCRCNICI
>gi|312191498|gb|ADQ43578.1| hemagglutinin [Influenza A virus (A/duck/Korea/CBU08107/2008(H9N2))]
MEVIALIAILIVTGTSNADKICIGYQSTNSTETVDTLVETNVPVTHAKELLHTEHNGMLC
ATNQGHPLILDTCTVEGLVYGNPSCDLLLGGKEWSYIVERSSAINGMCYPGKVENLEELR
SFFSSARSYKRLLLFPDRTWNVTYTGTSKACSGSFYRSMRWLTHKSNSYPIQDAQYTNDW
GKNILFMWGIHHPPTDSEQMNLYKKADTTTSITTEDINRTFKPVIGPRPLVNGQQGRIDY
YWSVLKPGQTLRIRSNENLIAPWYGHILSGESHGRILKTDLNSDNCVVQCQTEKGGLNTT
LPFHNVSKYAFGNCPKYVGVKSLKLAVGLRNVPAASGRGLFGAIAGFIEGGWPGLVAGWY
GFQHSNDQGAGMAADRESTQKAVDKITSKVNNIIDKMNKQYEIIDHEFNEIEARLNMINN
KIDDQIQDIWAYNAELLVLLENQKTLDEHDANVNNLYNKVKRALGSNAIEDGKGCFELYH
KCDDQCMETIRNGTYDMMKYKEESKLERQKIEGVKLESEGTYKILTIYSTVASSLVLAMG
FAAFMFWAMSNGSCRCNISI
>gi|312191532|gb|ADQ43595.1| hemagglutinin [Influenza A virus (A/chicken/Korea/HC0410/2009(H9N2))]
MGVIALIAILVVTGTSNADKICIGYQSTNSTETVDTLIETNVPVTHAKELLHTEHNGMLC
ATNQGHPLILDTCTVEGLVYGNPACDSLLGGKEWSYIVERSSAVHGMCYPGRVENLEELR
SFFSSARSYKRLLLFPDRTWNVTFTGTSKACSGSFYRSMRWLTHKSNSYPIQDAQYTNDW
GKDILFVWGIHHPPTDTEQMSLYKKADTTTSITTEDINRTFKPVIGPRPIVNGQQGRIDY
YWSVLKPGQTLRIRSNGNLIAPWYGHILSGESHGRILKTDLNSGNCIVQCQTEKGGLNTT
LPFHNVSKYAFGNCPKYVGVKSLKLAVGLRNVPATSGRGLFGAIAGFIEGGWPGLVAGWY
GFQHSNDQGVGMAADRESTQTAVNKITSKVNNIIDKMNKQYEIIDHEFNEIEARLNMINN
KIDDQIQDIWAYNAELLVLLENQKTLDEHDANVNNLYNKVKRALGSNAIEDGKGCFELYH
KCDDQCMETIRNGTYDMVKYKEESKLERQKIEGVKLESEGTYKILTIYSTVASSLVLAIG
FAAFIFWAMSNGSCRCN
>gi|312191530|gb|ADQ43594.1| hemagglutinin [Influenza A virus (A/duck/Korea/SH0915/2009(H9N2))]
MEVIALIAILVVTGTSNADKICIGYQSTNSTETVDTLVETNVPVTHAKELLHTEHNGMLC
ATNQGHPLILDTCTVEGLVYGNPACDSLLGGKEWSYIVERSSAVHGMCYPGRVENLEELR
SFFSSARSYKKLLLFPDRTWNVTFTGTSKACSGSFYRSMRWLTHKSNSYPIQDAQYTNDW
GKNILFVWGIHHPPTDTEQMNLYKKADTTTSITTEDINRTFKPVIGPRPIVNGQQGRIDY
YWSVLKPGQTLRIRSNGNLIAPWYGHILSGESHGRILKTDLKSGNCVVQCQTEKGGLNTT
LPFHNVSKYAFGNCPKYVGVKSLKLAVGLRNVPATSGRGLFGAIAGFIEGGWPGLVAGWY
GFQHSNDQGVGMAADRESTQTAVNKITSKVNNIIDKMNKQYEIIDHEFNEIEARLNMINN
KIDDQIQDIWAYNAELLVLLENQKTLDEHDANVNNLYNKVKRALGSNAIEDGKGCFELYH
KCDDQCMETIRNGTYDMVKYKEESKLERQKIEGVKLESEGTYKILTIYSTVASSLVLAIG
FAAFMFWAMSNGSCRC
>gi|312191528|gb|ADQ43593.1| hemagglutinin [Influenza A virus (A/chicken/Korea/SH0914/2009(H9N2))]
MEVIALIAILVVTGTSNADKIGIGYQSTNSTETVDTLVKTNVPVTHAKELLHTEHNGMLC
ATNQGHPLILDTCTVEGLVYGNPACDSLLGGKEWSYIVERSSAVHGMCYPGRVENLEELR
SFFSSARSYKKLLLFPDRTWNVTFTGTSKACSGSFYRSMRWLTHKSNSYPIQDAQYTNDW
GKNILFVWGIHHPPTDTEQMNLYKKADTTTNITTEDINRTFNPVIGPRPIVNGQQGRIDY
YWSVLKPGQTLRIRSNGNLIAPWYGHILSGESHGRILKTDLKSGNCVVQCQTEKGGLNTT
LPFHNVSKYAFGNCPKYVGVKSLKLAVGLRNVPATSGRGLFGAIAGFIEGGWPGLVAGWY
GFQHSNDQGVGMAADRESTQTAVNKITSKVNNIIDKMNKQYEIIDHEFNEIEARLNMINN
KIDDQIQDIWAYNAELLVLLENQKTLDEHDANVNNLYNKVKRALGSNAIEDGKGCFELYH
KCDDQCMETIRNGTYDMVKYKEESKLERQKIEGVKLESEGTYKILTIYSTVASSLVLAIG
FAAFMFWAMSNGSCRC
>gi|312191526|gb|ADQ43592.1| hemagglutinin [Influenza A virus (A/chicken/Korea/SH0913/2009(H9N2))]
MEVIALIAILVVTGTSNADKICIGYQSTNSTETVDTLVETNVPVTHAKELLHTEHNGMLC
ATNQGHPLILDTCTVEGLVYGNPACDSLLGGKDWSYIVERSSAVHGMCYPGRVENLEELR
SFFSSARSYKKLLLFPDRTWNVTFTGTIKACSGSFYRSMRWLTHKSNSYPIQDAQYTNDW
GKNILFVWGIHHPPTDTEQMNLYKKADTTTSITTEDINRTFNPVIGPRPIVNGQQGRIDY
YWSVLKPGQTLRIRSNGNLIAPWYGHILSGESHGRILKTDLKSGNCVVQCQTEKGGLNTT
LPFHNVSKYAFGNCPKYVGVKSLKLAVGLRNVPATSGRGLFGAIAGFIEGGWPGLVAGWY
GFQHSNDQGVGMAADRESTQTAVNKITSKVNNIIDKMNKQYEIIDHEFNEIEARLNMINN
KIDDQIQDIWAYNAELLVLLENQKTLDEHDANVNNLYNKVKRALGSNAIEDGKGCFELYH
KCDDQCMETIRNGTYDMVKYKEESKLERQKIEGVKLESEGTYKILTIYSTVASSLVLAIG
FAAFMFWAMSNGSCRC
>gi|312191524|gb|ADQ43591.1| hemagglutinin [Influenza A virus (A/duck/Korea/SH0912/2009(H9N2))]
MEVIAIIAILVVTGTSNADKICIGYQSTNSTETVDTLVETNVPVTHAKELLHTEHNGMLC
ATNQGHPLILDTCTVEGLVYGNPACDSLLGGKEWSYIVERSSAVHGMCYPGRVENLEELR
SFFSSARSYKKLLLFPDRIWNVTFTGTSKACSGSFYRSMRWLTHKSNSYPIQDAQYTNDW
GKNILFVWGIHHPPTDTEQMNLYKKADTTTSITTEDINRTFKPVIGPRPIVNGQQGRIDY
YWSVLKPGQTLRIRSNGKLIAPWYGHILSGESHGRILKTDLNSGNCVVQCQTEKGGLNTT
LPFHNVSKYAFGNCPKYVGVKSLKLAVRLRNVPATSGRGLFGAIAGFIEGGWPGLVAGWY
GFQHSNDQGVGMAADRESTQTAVNKITSKVNNIIDKMNKQYEIIDHEFNEIEARLNMINN
KIDDQIQDIWAYNAELLVLLENQKTLDEHDANVNNLYNKVKRALGSNAIEDGKGCFELYH
KCDDQCMETIRNGTYDMVKYKEESKLERQKIEGVKLESEGTYKILTIYSTVASSLVLAIG
FAAFMFWAMSNGSCRCNI
>gi|312191522|gb|ADQ43590.1| hemagglutinin [Influenza A virus (A/chicken/Korea/SH0911/2009(H9N2))]
MEVIAIIAILVVTGTSNADKICIGYQSTNSTETVDTLVETNVPVTHAKELLHTEHNGMLC
ATNQGHPLILDTCTVEGLVYGNPACDSLLGGKEWSYIVERSSAVHGMCYPGRVENLEELK
SFFISARSYKKLLLFPDRIWNVTFTGTSKACSGSFYRSMRWLTHKSNSYPIQDAQYTNDW
GKNILFVWGIHHPPTDTEQMNLYKKADTTTSITTEDINRTFKPVIGPRPIVNGQQGRIDY
YWSVLKPGQTLRIRSNGNLIAPWYGHILSGESHGRILKTDLNSGNCVVQCQTEKGGLNTT
LPFHNVSKYAFGNCPKYVGVKSLKLAVGLRNVPATSGRGLFGAIAGFIEGGWPGLVAGWY
GFQHSNDQGVGMAADRESTQTAVNKITSKVNNIIDKMNKQYEIIDHEFNEIEARLNMINN
KIDDQIQDIWAYNAELLVLLENQKTLDEHDANVNNLYNKVKRALGSNAIEDGKGCFELYH
KCDDQCMETIRNGTYDMVKYKEESKLERQKIEGVKLESEGTYKILTIYSTVASSLVLAIG
FAAFMFWAMSNGSCRCII
>gi|312191520|gb|ADQ43589.1| hemagglutinin [Influenza A virus (A/chicken/Korea/SH0910/2009(H9N2))]
MEVIALIAILVVTGTSNADKICIGYQSTNSTETVDTLVETNVPVTHAKELLHTEHNGMLC
ATNQGHPLILDTCTVEGLVYGNPACDSLLGGEEWSYIVERSSAVHGMCYPGRVENLEELR
SFFSSARSYKRLLLFPDRTWKVTFTGTSKSCSGSFYRSMRWLTHKSNSYPIQDAQYTNDW
GKNILFVWGIHHPPTDTEQMNLYKKADTTTSITTEDINRTFKPVIGPRPIVNGQQGRIDY
YWSVLKPGQTLRIRSNGNLIAPWYGHILSGESHGRILKTDLNSGNCVVQCQTEKGGLNTT
LPFHNVSKYAFGNCPKYVGVKSLKLAVGLRNVPATSGRGLFGAIAGFIEGGWPGLVAGWY
GFQHSNDQGVGMAADRESTQTAVNKITSKVNNIIDKMNKQYEIIDHEFNEIEARLNMINN
KIDDQIQDIWAYNAELLVLLENQKTLDEHDANVNNLYNKVKRALGSNAIEDGKGCFELYH
KCDDQCMETIRNGTYDMVKYKEESKLERQKIEGVKLESEGTYKILTIYSTVASSLVLAIG
FAAFMFWAMSNGSCRCII
>gi|312191518|gb|ADQ43588.1| hemagglutinin [Influenza A virus (A/duck/Korea/SH0909/2009(H9N2))]
MEVIAIIAILVVTGTSNADKICIGYQSTNSTETVDTLVETNVPVTHAKELLHTEHNGMLC
ATNQGHPLILDTCTVEGLVYGNPACDSLLGGKEWSYIVERSSPVHGMCYPGRVENLEELR
SFFISARSYKKLLLFPDRIWNVTFTGTSKACSGSFYRSMRWLTHKSNSYPIQDAQYTNDW
GKNILFVWGIHHPPTDTEQMNLYKKADTTPSITTEDINRTFKPVIGPRPIVNGQQGRIDY
YWSVLKPGQTLRIRSNGNLIAPWYGHILSGESHGRILKTDLNSGNCVVQCQTEKGGLNTT
LPFHNVSKYAFGNCPKYVGVKSLKLAVGLRNVPATSGRGLFGAIAGFIEGGWPGLVAGWY
GFQHSNDQGVGMAADRESTQTAVNKITSKVNNIIDKMNKQYEIIDHEFNEIEARLNMINN
KIDDQIQDIWAYNAELLVLLENQKTLDEHDANVNNLYNKVKRALGSNAIEDGKGCFELYH
KCDDQCMETIRNGTYDMVKYKEESKLERQKIEGVKLESEGTYKILTIYSTVASSLVLAIG
FAAFMFWAMSNGSCRCII
>gi|312191516|gb|ADQ43587.1| hemagglutinin [Influenza A virus (A/duck/Korea/SH0908/2009(H9N2))]
MEVIAIIAILVVTGTSNADKICIGYQSTNSTETVDTLVETNVPVTHAKELLHTEHNGMLC
ATNQGHPLILDTCTVEGLVYGNPACDSLLGGKEWSYIVERSSAVHGMCYPGRVENLEELR
SFFSSARSYKKLLLFPDRIWNVTFTGTSKACSGSFYRSMRWLTHKSNSYPIQDAQYTNDW
GKNILFVWGIHHPPTDTEQMNLYKKADTTTSITTEDINRTFKPVIGPRPIVNGQQGRIDY
YWSVLKPGQTLRIRSNGNLIAPWYGHILSGESHGRILKTDLNSGNCVVQCQTEKGGLNTT
LPFHNVSKYAFGNCPKYVGVKSLKLAVGLRNVPATSGRGLFGAIAGFIEGGWPGLVAGWY
GFQHSNDQGVGMAADRESTQTAVNKITSKVNNIIDKMNKQYEIIDHEFNEIEARLNMINN
KIDDQIQDIWAYNAELLVLLENQKTLDEHDANVNNLYNKVKRALGSNAIEDGKGCFELYH
KCDDQCMETIRNGTYDMVKYKEESKLERQKIEGVKLESEGTYKILTIYSTVASSLVLAIG
FAAFMFWAMSNGSCRCII
>gi|312191514|gb|ADQ43586.1| hemagglutinin [Influenza A virus (A/chicken/Korea/SH0907/2009(H9N2))]
MEVIAIIAILVVTGTSNADKICIGYQSTNSTETVDTLVETNVPVTHAKELLHTEHNGMLC
ATNQGHPLILDTCTVEGLVYGNPACDSLLGGKEWSYIVERSSAVHGMCYPGRVKNLEELK
SFFSSARSYKKLLLFPDRIWNVTFTGTSKACSGSFYRSMRWLTHKSNSYPIQDAQYTNDW
GKNILFVWGIHHPPTDTEQMNLYKKADTTTSITTEDINRTFKPVIGPRPIVNGQQGRIDY
YWSVLKPGQTLRIRSNGNLIAPWYGHILSGESHGRILKTDLNSGNCVVQCQTEKGGLNTT
LPFHNVSKYAFGNCPKYVGVKSLKLAVGLRNVPATSGRGLFGAIAGFIEGGWPGLVAGWY
GFQHSNDQGVGMAADRESTQTAVNKITSKVNNIIDKMNKQYEIIDHEFNEIEARLNMINN
KIDDQIQDIWAYNAELLVLLENQKTLDEHDANVNNLYNKVKRALGSNAIEDGKGCFELYH
KCDDQCMETIRNGTYDMVKYKEESKLERQKIEGVKLESEGTYKILTIYSTVASSLVLAIG
FAAFMFWAMSNGSCRCII
>gi|312191512|gb|ADQ43585.1| hemagglutinin [Influenza A virus (A/chicken/Korea/SH0906/2009(H9N2))]
MEVIAIIAILVVTGTSNADKICIGYQSTNSTETVDTLVETNVPVTHAKELLHTEHNGMLC
ATNQGHPLILDTCTVEGLVYGNPACDSLLGGKKWSYIVERSSPVKGMCYPGRVKNLEKLK
SFFISAPSYKKLLLFPNHIWNVTFPGTSKACSGSFYRSMRWLTHKSNSYPIQNAQYTNDW
GKNILFVWGIHHPPTDTEQMNLYKKADTTTSITTEDINRTFKPVIGPRPFVYCQQGRIDY
YWSVLNPGQTLQIRSNGNLIALCYGHFLSGESHGRILKTDLNSGNCVVQCQTEKGGLNTT
LPFHNVSKYAFGNCPKYVGVKSLKLAVGLRNVPATSGRGLFGAIAGFIEGGWPGLVAGWY
GFQHSNDQGVGMAADRESTQTAVNKITSKVNNIIDKMNKQYEIIDHEFNEIEARLNMINN
KIDDQIQDIWAYNAELLVLLENQKTLDEHDANVNNLYNKVKRALGSNAIEDGKGCFELYH
KCDDQCMETIRNGTYDMVKYKEESKLERQKIEGVKLESEGTYKILTIYSTVASSLVLAIG
FAAFMFWAMSNGSCRCII
>gi|312191510|gb|ADQ43584.1| hemagglutinin [Influenza A virus (A/chicken/Korea/SH0905/2009(H9N2))]
MEVIALIAILVVTGTSNADKICIGYQSTNSTETVDTLVETNVPVTHAKELLHTEHNGMLC
ATNQGHPLILDTCTVEGLVYGNPACDSLLGGKEWSYIVERSSAVHGMCYPGRVENLEELR
SFFSSARSYKKLLLFPDRTWNVTFTGTSKACSGSFYRSMRWLTHKSNSYPIQDAQYTNDW
GKDILFVWGIHHPPTDTEQMNLYKKADTTTSITTEDINRTFKPVIGPRPIVNGQQGRIDY
YWSVLKPGQTLRIRSNGNLIAPWYGHILSGESHGRILKTDLNSGNCIVQCQTEKGGLNTT
LPFHNVSKYAFGNCPKYVGVKSLKLAVGLRNVPATSGRGLFGAIAGFIEGGWPGLVAGWY
GFQHSNDQGVGMAADRESTQTAVNKITSKVNNIIDKMNKQYEIIDHEFNEIEARLNMINN
KIDDQIQDIWAYNAELLVLLENQKTLDEHDANVNNLYNKVKRALGSNAIEDGKGCFELYH
KCDDQCMETIRNGTYDMVKYKEESKLERQKIEGVKLESEGTYKILTIYSTVASSLVLAIG
FAAFMFWAMSNGSCRC
>gi|312191508|gb|ADQ43583.1| hemagglutinin [Influenza A virus (A/duck/Korea/SH0904/2009(H9N2))]
MEVIALIAILVVTGTSNADKICIGYQSTNSTETVDTLVETNVPVTHAKELLHTEHNGMLC
ATNQGHPLILDTCTVEGLVYGNPACDSLLGGKEWSYIVERSSAVHGMCYPGRVENLEELR
SFFSSARSYKKLLLFPDRTWNVTFTGTSKACSGSFYRSMRWLTHKSNSYPIQNAQYTNDW
GKDILFVWGIHHPPTDTEQMNLYKKADTTTSITTEDINRTFKPVIGPRPIVNGQQGRIDY
YWSVLKPGQTLRIRSNGNLIAPWYGHILSGESHGRILKTDLNSGNCIVQCQTEKGGLNTT
LPFHNVSKYAFGNCPKYVGVKSLKLAVGLRNVPATSGRGLFGAIAGFIEGGWPGLVAGWY
GFQHSNDQGVGMAADRESTQTAVNKITSKVNNIIDKMNKQYEIIDHEFNEIEARLNMINN
KIDDQIQDIWAYNAELLVLLENQKTLDEHDANVNNLYNKVKRALGSNAIEDGKGCFELYH
KCDDQCMETIRNGTYDMVKYKEESKLERQKIEGVKLESEGTYKILTIYSTVASSLVLAIG
FAAFMFWAMSNGSCRC
>gi|312191506|gb|ADQ43582.1| hemagglutinin [Influenza A virus (A/chicken/Korea/SH0903/2009(H9N2))]
MEVIALIAILVVTGTSNADKICIGYQSTNSTETVDTLVETNVPVTHAKELLHTEHNGMLC
ATNQGHPLILDTCTVEGLVYGNPACDSLLGGKEWSYIVERSSAVHGMCYPGRVENLEELR
SFFSSARSYKKLLLFPDRTWNVTFTGTSKACSGSFYRSMRWLTHKSNSYPIQDAQYTNDW
GKDILFVWGIHHPPTDTEQMNLYKKADTTTSITTEDINRTFKPVIGPRPIVNGQQGRIDY
YWSVLKPGQTLRIRSNGNLIAPWYGHILSGESHGRILKTDLNSGNCIVQCQTEKGGLNTK
LPFHNVSKYAFGNCPKYVGVKSLKLAVGLRNVPATSGRGLFGAIAGFIEGGWPGLVAGWY
GFQHSNDQGVGMAADRESTQTAVNKITSKVNNIIDKMNKQYEIIDHEFNEIEARLNMINN
KIDDQIQDIWAYNAELLVLLENQKTLDEHDANVNNLYNKVKRALGSNAIEDGKGCFELYH
KCDDQCMETIRNGTYDMVKYKEESKLERQKIEGVKLESEGTYKILTIYSTVASSLVLAIG
FAAFMFWAMSNGSCRC
>gi|312191504|gb|ADQ43581.1| hemagglutinin [Influenza A virus (A/chicken/Korea/SH0902/2009(H9N2))]
MEVIALIAILVVTGTSNADKICIGYQSTNSTETVDTLVETNVPVTHAKELLHTKHNGMLC
ATNQGHPLILDTCTVEGLVYGNPACDSLLGGKEWSYIVERSSAVHGMCYPGRVENLEELR
SFFSSARSYKKLLLFPDRTWNVTFTGTSKACSGSFYRSMRWLTHKSNSYPIQDAQYTNDW
GKNILFVWGIHHPPTDTEQMNLYKKADTTTSITTEDINRTFKPVIGPRPIVNGQQGRIDY
YWSVLKPGQTLQIISNGKLIAPWYGHILSGESHGRILKIDLKSGNCVVQCQTEKGGLNTT
LPFHNVSKYAFGNCPKYVGVKSLKLAVGLRNVPATSGRGLFGAIAGFIEGGWPGLVAGWY
GFQHSNDQGVGMAADRESTQTAVNKITSKVNNIIDKMNKQYEIIDHEFNEIEARLNMINN
KIDDQIQDIWAYNAELLVLLENQKTLDEHDANVNNLYNKVKRALGSNAIEDGKGCFELYH
KCDDQCMETIRNGTYDMVKYKEESKLERQKIEGVKLESEGTYKILTIYSTVASSLVLAIG
FAAFMFWAMSNGSCRC
>gi|312191502|gb|ADQ43580.1| hemagglutinin [Influenza A virus (A/chicken/Korea/HC09/2009(H9N2))]
MEVIALIAILVVTGASNADKICIGYQSTNSTETVDTLVETNVPVTHAKELLHTEHNGMLC
ATKQGHPLILDTCTVEGLVYGNPACDSLLGGKEWSYIVERSSTVHGMCYPGRVENLEELR
SFFSSARSYKKLLLFPDRTWNVTFTGTSKACSGSFYRIMKWLTHKSSSYPIQDAQFTNDW
VKNILFVWGIHHPPTDTEQMNLYKKADTTTSITTEDINRTFKPVIGPRPTVNGQQGRIDY
YWSVLKPGQTLRIRSNGNLIAPWYGHILSGESHGRILKTDLNSGDCLVQCQTEKGGLNTT
LPFHNVSKYAFGNCPKYVGVKSLKLAVGLRNVPATSGRGLFGAIAGFIEGGWPGLVAGWY
GFQHSNDQGVGIAADRESTQTAVNKITSKVNNIIDKMNKQYEIIDHEFNEIEARLNMINN
KIDDQIQDIWAYNAELLVLLENQKTLDEHDANVNNLYNKVKRALGSNAIEDGKGCFELYH
KCDDQCMETIRNGTYDMVKYEEESKLERQKIEGVKLESEGTYKILTIYSTVASSLVLAIG
FAAFMFWAMSNGSCRCNICI
>gi|312191500|gb|ADQ43579.1| hemagglutinin [Influenza A virus (A/chicken/Korea/SH0802/2008(H9N2))]
MEVIALIAILIVTGTSNADKICIGYQSTNSTETVDTLVETNVPVTHAKELLHTEHNGMLC
ATNQGHPLILDTCTVEGLVYGNPSCDLLLGGKEWSYIVERSSAINGMCYPGKVENLEELR
SFFSSARSYKRLLLFPDRTWNVTYTGTSKACSGSFYRSMRWLTHKSNSYPIQDAQYTNDW
GKNILFMWGIHHPPTDSEQMNLYKKADTTTSITTEDINRTFKPVIGPRPLVNGQQGRIDY
YWSVLKPGQTLRIRSNENLIAPWYGHILSGESHGRILKTDLNSDNCVVQCQTEKGGLNTT
LPFHNVSKYAFGNCPKYVGVKSLKLAVGLRNVPAASGRGLFGAIAGFIEGGWPGLVAGWY
GFQHSNDQGAGMAADRESTQKAVDKITSKVNNIIDKMNKQYEIIDHEFNEIEARLNMINN
KIDDQIQDIWAYNAELLVLLENQKTLDEHDANVNNLYNKVKRALGSNAIEDGKGCFELYH
KCDDQCMETIRNGTYDMMKYKEESKLERQKIEGVKLESEGTYKILTIYSTVASSLVLAMG
FAAFMFWAMSNGSCRCNISI
>gi|33317953|gb|AAQ04850.1|AF508561_1 hemagglutinin [Influenza A virus (A/Chicken/Korea/99029/99(H9N2))]
MEIIALIAILVVTETINADKICIGYQSTNSTETVDTLVENNVPVTHTKELLHTEHSGMLC
ATNLGHPLILDTCIIEGLVYGNPSCDLLLGGKEWSYIVERSSAVNGMCYPGKVENLEELR
SFFSSARSYKRLLLFPDRTWNVTYNGTSKACSNSFYRSMRWLTHKSNSYPIQDAQYTNDW
GRNILFMWGIHHPPTDTEQINLYKKADTTTSITTEDINRTFKPVIGPRPLVNGQQGRIDY
YWSVLKPGQTLRIRSNGNLIAPWYGHILSGESHGRILKTDLNSGNCVVQCQTEKGGLNTT
LPFHNVSKYAFGNCPKYVGVKSLKLAVGLRNVPAASGRGLFGAIAGFIEGGWPGLVAGWY
GFQHSNDQGVGMAADKESTQKAVDKITSKVNNIIDKMN
>gi|261889967|gb|ACY06694.1| hemagglutinin [Influenza A virus (A/chicken/Korea/A170/2009(H9N2))]
MEVIALIAILVVTGTSNADKICIGYQSTNSTETVDTLVETNVPVTHAKELLHTEHNGMLC
ATNQGHPLILDTCTVEGLVYGNPACDSLLGGKEWSYIVERSSAVHGMCYPGRVENLEELR
SFFSSARSYKKLLLFPDRTWNVTFTGTSKACSGSFYRSMRWLTHKSNSYPIQDAQYTNDW
GKNILFVWGIHHPPTDTEQMNLYKKADTTTSITTEDINRTFKPVIGPRPIVNGQQGRIDY
YWSVLKPGQTLRIRSNGNLIAPWYGHILSGESHGRILKTDLNSGNCVVQCQTEKGGLNTT
LPFHNVSKYAFGNCPKYVGVKSLKLAVGLRNVPATSGRGLFGAIAGFIEGGWPGLVAGWY
GFQHSNDQGVGMAADRESTQTAINKITSKVNNIIDKMNKQYEIIDHEFNEIEARLNMINN
KIDDQIQDIWAYNAELLVLLENQKTLDEHDANVNNLYNKVKRALGSNAIEDGKGCFELYH
KCDDQCMETIRNGTYDMVKYKEESKLERQKIEGVKLESEGTYKILTIYSTVASSLVLAIG
FAAFMFWAMSNGSCRCNICI
>gi|261889965|gb|ACY06693.1| hemagglutinin [Influenza A virus (A/chicken/Korea/A146/2009(H9N2))]
MEVIALIAILVVTGTSNADKICIGYQSTNSTETVDTLVETNVPVTHAKELLHTEHNGMLC
ATNQGHPLILDTCTVEGLVYGNPACDSLLGGKEWSYIVERSSAVHGMCYPGRVENLEELR
SFFSSARSYKKLLLFPDRTWNVTFTGTSKACSGSFYRSMRWLTHKSNSYPIQDAQYTNDW
GKNILFVWGIHHPPTDTEQMNLYKKADTTTSITTEDINRTFKPVIGPRPIVNGQQGRIDY
YWSVLKPGQTLRIRSNGNLIAPWYGHILSGESHGRILKTDLNSGNCVVQCQTEKGGLNTT
LPFHNVSKYAFGNCPKYVGVKSLKLAVGLRNVPATSGRGLFGAIAGFIEGGWPGLVAGWY
GFQHSNDQGVGMAADRESTQTAVNKITSKVNNIIDKMNKQYEIIDHEFNEIEARLNMINN
KIDDQIQDIWAYNAELLVLLENQKTLDEHDANVNNLYNKVKRALGSNAIEDGKGCFELYH
KCDDQCMETIRNGTYDMVKYKEESKLERQKIEGVKLESEGTYKILTIYSTVASSLVLAIG
FAAFMFWAMSNGSCRCNICI
>gi|261889963|gb|ACY06692.1| hemagglutinin [Influenza A virus (A/duck/Korea/A174/2009(H9N2))]
MEVIALIAIPVVTGTSNADKICIGYQSTNSTETVDTLVETSVPVTHAKELLHTEHNGMLC
ATNQGHPLILDTCTVEGLVYGNPACDSLLGGKEWSYIVERSSAVHGMCYPGRVENLEELR
SFFSSARSYKRLQLFPDRTWNVTFTGTSKACSDSFYRSMRWLTHKSNSYPIQDAQYTNDW
GKNILFVWGIHHPPTNTEQMNLYKKADTTTSITTEDINRTFKPVIGPRPIVNGQQGRIDY
YWSVLKPGQTLRIRSNGNLIAPWYGHILSGESHGRILKTDLNSGNCVVQCQTEKGGLNTT
LPFHNVSKYAFGNCPKYVGVKSLKLAVGLRNVPATSGRGLFGAIAGFIEGGWPGLVAGWY
GFQHSNDQGVGMAADRESTQTAVNKITSKVNNIIDKMNKQYEIIDHEFNEIEARLNMINN
KIDDQIQDIWEYKPELKVLLENQKTLDEQDANVNNRYNKVKRALGSNAKEDGKGCFETYH
KCDDQSKETIRNGTYDMVKYKEESKLERQKIEGVKPESEGTHKIRTIYSTVASSLVLAIA
FAALMLWAMSNGSCRCNICI
>gi|55469757|gb|AAV52605.1| hemagglutinin [Influenza A virus (A/chicken/Korea/SNU1035C/01(H9N2))]
GQTLRIRSNGNLIAPWYGHILSGESHGRILKTDLNSGNCIIQCQTEKGGLNTTLPFQNVS
KYAFGNCPKYVGVKSLKLAVGLRNVPATSGRGLFGAIAGFIEGGWPGLVAGWYGFQHSND
QGVGIA
>gi|55469755|gb|AAV52604.1| hemagglutinin [Influenza A virus (A/chicken/Korea/SNU0146/00(H9N2))]
GQTLRIRSNGNLIAPWYGHILSGESHGRILKTDLNSGNCVVQCQTEKGGLNTTLPFHNVS
KYAFGNCPKYVGVKSLKLAVGLRNVPAASGRGLFGAIAGFIEGGWPGLVAAWYGFQHSND
QGVGMA
>gi|55469753|gb|AAV52603.1| hemagglutinin [Influenza A virus (A/chicken/Korea/SNU0140/00(H9N2))]
GQTLRIRSNGNLIAPWYGHILSGESHGRILKTDLNSGNCVVQCQTEKGGLNTTLPFHNVS
KYAFGNCPKYVGVKSLKLAVGLRNVPAASGRGLFGAIAGFIEGGWPGLVAGWYGFQHSND
QGVGMA
>gi|55469751|gb|AAV52602.1| hemagglutinin [Influenza A virus (A/chicken/Korea/SNU0091/00(H9N2))]
GQTLRIRSNGNLIAPWYGHILSGESHGRILKTDLNSGNCVVQCQTEKGGLNTTLPFHNVS
KYAFGNCPKYVGVKSLKLAVGLRNVPAASSRGLFGAITGFIEGGWPRLIGGLYGFQHSND
QGVGMA
>gi|55469749|gb|AAV52601.1| hemagglutinin [Influenza A virus (A/chicken/Korea/SNU0073/00(H9N2))]
GQTLRIRSNGNLIAPWYGHILSGESHGRILKTDLNSGNCVVQCQTEKGGLNTTLPFHNVS
KYAFGNCPKYVGVKSLKLAVGLRNVPAASGRGLFGAIAGFIEGGWPGLVAGWYGFQHSND
QGVGIA
>gi|55469747|gb|AAV52600.1| hemagglutinin [Influenza A virus (A/chicken/Korea/SNU0057/00(H9N2))]
GQTLRIRSNGNLIAPWYGHILSGESHGRILKTDLNSGNCVVQCQTEKGGLNTTLPFHNVS
KYAFGNCPKYVGVKSLKLAVGLRNVPAASGRGLFGAIAGFIEGGWPGLVAGWYGFQHSND
QGVGIA
>gi|55469745|gb|AAV52599.1| hemagglutinin [Influenza A virus (A/chicken/Korea/SNU0037/00(H9N2))]
GQTLRIRSNGNLIAPWYGHILSGESHGRILKTDLSSGNCVVQCQTEKGGLNTTLPFHNVS
KYAFGNCPKYVGVKSLKLAVGLRNVPAASGRGLFGAIAGFIEGGWPGLVAGWYGFQHSND
QGVGMA
>gi|55469743|gb|AAV52598.1| hemagglutinin [Influenza A virus (A/chicken/Korea/SNU0028/00(H9N2))]
GQTLRIRSNGNLIAPWYGHILSGESHGRILKTDLNSGNCVVQCQTEKGGLNTTLPFHNVS
KYAFGNCPKYVGVKSLKLAVGLRNVPAASGRGLFGAIAGFIEGGWPGLVAGWYGFQHSND
QGVGMA
>gi|237863089|gb|ABX55776.2| hemagglutinin [Influenza A virus (A/chicken/Korea/01310/2001(H9N2))]
MEIIALIAILVVTGTSDADKICIGYQSTNSTETVDTLVENNVPVTHTKELLHTEHNGMLC
ATNLGHPLILDTCTIEGLVYGNPSCDLLLGGKEWSYIVERSSAVNGMCYPGRVENLEELR
SFFSSARSYKRLLLFPDRTWNVTFTGTSKACSGSFYRSMRWLTHKNNSYPIQDAQYTNDW
GKNILFMWGIHHPPTDTEQMNLYKKADTTTSITTEDINRTFKPVIGPRPLVNGQQGRIDY
YWSVLKPGQTLRIRSNGNLIAPWYGHILSGESHGRILKTDLNSGNCIIQCQTEKGGLNTT
LPFQNVSKYAFGNCPKYVGVKSLKLAVGLRNVPATSGRGLFGAIAGFIEGGWPGLVAGWY
GFQHSNDQGVGIAADKESTQEAVDKITSKVNNIIDKMNKQYEIIDHEFSEIEARLNMINN
KIDDQIQDIWAYNAELLVLLENQKTLDEHDANVNNLYNKVKRALGSNAIEDGKGCFELYH
KCDDQCMETIRNGTYDRLKYKEESKLERQKIEGVKLESEETYKILTIYSTVASSLVLAIG
LAAFMFWAMSNGSCRCNICI
>gi|187937425|gb|ACD37771.1| hemagglutinin [Influenza A virus (A/chicken/Korea/S21/2004(H9N2))]
MEVIALIAILVVTGTSNADKICIGYQSTNSTETVDTLVETNVPVTHAKELLHTEHNGMLC
ATNQGRPLILDTCTVEGLVYGNPSCDLLLGGKEWSYIVERSSAINGMCCPGRVENLEELR
SFFSSARSYKRLLLFPDRTWNVTYTGTSKACSGSFYRSMRWLTHKSNSYPIQDAQYTNDW
GKNILFMWGIHHPPTDTEQMNLYKKADTTTSITTEDINRTFKPVIGPRPLVNGQQGRIDY
YWSVLKPGQTLRIRSNGNLIAPWYGHILSGESHGRILKTDLNSGNCVVQCQTEKSGLNTT
LPFHNVSKYAFGNCPKYVGVKSLKLAVGLRNVPAASGRGLFGAIAGFIEGGWPGLVAGWY
GFQHSNDQGVGTAADRESTQKAVDKITSKVNNIIDKMNKQYEIIDHEFNEIEVRLNMINN
KVDDQIQDIWAYNAELLVLLENQKTLDEHDANVNNLYNKVKRALGSNAIEDGKGCFELYH
KCDDQCMETIRNGTYDMIKYKEESKLERQKIEGVKLESEGTYKILTIYSTVASSLVLAIG
FAAFMFWAMSNGSCRCNICI
>gi|187937407|gb|ACD37761.1| hemagglutinin [Influenza A virus (A/chicken/Korea/S21/2004(H9N2))]
MEVIALIAILVVTGTSNADKICIGYQSTNSTETVDTLVETNVPVTHAKELLHTEHNGMLC
ATNQGRPLILDTCTVEGLVYGNPSCDLLLGGKEWSYIVERSSAINGMCYPGRVENLEELR
SFFSSARSYKRLLLFPDRTWNVTYTGTSKACSGSFYRSMRWLTHKSNSYPIQDAQYTNDW
GKNILFMWGIHHPPTDTEQMNLYKKADTTTSITTEDINRTFKPVIGPRPLVNGQQGRIDY
YWSVLKPGQTLRIRSNGNLIAPWYGHILSGESHGRILKTDLNSGNCVVQCQTEKGGLNTT
LPFHNVSKYAFGNCPKYVGVKSLKLAVGLRNVPAASGRGLFGAIAGFIEGGWPGLVAGWY
GFQHSNDQGVGMAADRESTQKAVDKITSKVNNIIDKMNKQYEIIDHEFNEIEARLNMINN
KVDDQIQDIWAYNAELLVLLENQKTLDEHDANVNNLYNKVKRALGSNAIEDGKGCFELYH
KCDDQCMETIRNGTYDMIKYKEESKLERQKIEGVKLESEGTYKILTIYSTVASSLVLAIG
FAAFMFWAMSNGSCRCNICI
>gi|83940885|gb|ABC48838.1| hemagglutinin [Influenza A virus (A/duck/Korea/S23/04(H9N2))]
MEVIALIAILVVTGTSNADKICIGYQSTNSTETVDTLVETNVPVTHAKELLHTEHNGMLC
ATNQGRPLILDTCTVEGLVYGNPSCDLLLGGKEWSYIVERSSAINGMCYPGRVENLEELR
SFFSSARSYKRLLLFPDRTWNVTYTGTSKACSGSFYRSMRWLTHKSNSYPIQDAQYTNDW
GKNILFMWGIHHPPTDTEQMNLYKKADTTTSITTEDINRTFKPVIGPRPLVNGQQGRIDY
YWSVLKPGQTLRIRSNGNLIAPRYGHILSGESHGRILKTDLNSGNCVVQCQTEKGGLNTT
LPFHNVSKYAFGNCPKYVGVKSLKLAVGLRNVPAASGRGLFGAIAGFIEGGWPGLVAGWY
GFQHSNDQ
>gi|83940867|gb|ABC48828.1| hemagglutinin [Influenza A virus (A/chicken/Korea/S27/04(H9N2))]
MEVIALIAILVVTGTSNADKICIGYQSTNSTETVDTLVETNVPVTHAKELLHTEHNGMLC
ATNQGRPLILDTCTVEGLVYGNPSCDLLLGGKEWSYIVERSSAINGMCYPGRVENLEELR
SFFSSARSYKRLLLFPDRTWNVTYTGTSKACSGSFYRSMRWLTHKSNSYPIQDAQYTNDW
GKNILFMWGIHHPPTDTEQMNLYKKADTTTSITTEDINRTFKPVIGPRPLVNGQQGRIDY
YWSVLKPGQTLRIRSNGNLIAPRYGHILSGESHGRILKTDLNSGNCVVQCQTEKGGLNTT
LPFHNVSKYAFGNCPKYVGVKSLKLAVGLRNVPAASGRGLFGAIAGFIEGGWPGLVAGWY
GFQHSNDQ
>gi|83940849|gb|ABC48818.1| hemagglutinin [Influenza A virus (A/chicken/Korea/S25/04(H9N2))]
MEVIALIAILVVTGTSNADKICIGYQSTNSTETVDTLVETNVPVTHAKELLHTEHNGMLC
ATNQGRPLILDTCTVEGLVYGNPSCDLLLGGKEWSYIVERSSAINGMCYPGRVENLEELR
SFFSSARSYKRLLLFPDRTWNVTYTGTSKACSDSFYRSMRWLTHKSNSYPIQDAQYTNDW
GKNILFMWGIHHPPTDTEQMNLYKKADTTTSITTEDINRTFKPVIGPRPLVNGQQGRIDY
YWSVLKPGQTLRIRSNGNLIAPWYGHILSGESHGRILKTDLNSGNCVVQCQTEKGGLNTT
LPFHNVSKYAFGNCPKYVGVKSLKLAVGLRNVPAASGRGLFGAIAGFIEGGWPGLVAGWY
GFQHSNDQ
>gi|83940831|gb|ABC48808.1| hemagglutinin [Influenza A virus (A/chicken/Korea/S24/04(H9N2))]
MEVIALIAILVVTGTSNADKICIGYQSTNSTETVDTLVETNVPVTHAKELLHTEHNGMLC
ATNQGRPLILDTCTVEGLVYGNPSCDLLLGGKEWSYIVERSSAINGMCYPGRVENLEELR
SFFSSARSYKRLLLFPDRTWNVTYTGTSKACSGSFYRSMRWLTHKSNSYPIQDAQYTNDW
GKNILFMWGIHHPPTDTEQMNLYKKADTTTSITTEDINRTFKPVIGPRPLVNGQQGRIDY
YWSVLKPGQTLRIRSNGNLIAPWYGHILSGESHGRILKTDLNSGNCVVQCQTEKGGLNTT
LPFHNVSKYAFGNCPKYVGVKSLKLAVGLRNVPAASGRGLFGAIAGFIEGGWPGLVAGWY
GFQHSNDQ
>gi|307068983|gb|ADN23911.1| hemagglutinin, partial [Influenza A virus (A/pheasant/Korea/LBM180/2008(H9N2))]
STNSTETVDTLVESNVPVTHAKELLHTEHNGMLCATNQGHPLILDTCTVEGLVYGNPACD
LLLGGKEWSYIVERSSAINGMCYPGRVENLEELRTFFSSARSYKRLLLFPDRTWNVTYTG
TSKACSNSFYRSMRWLTHKSDSYPIQDAQYTNNWGKNILFMWGIHHPPTDTEQMSLYKKA
DTTTSITTEDINRTFKPVIGPRPLVNGQQGRIDYYWSVLKPGQTLRMRSTGNLIAPWYGH
ILSGESHGRILKTDLNSGNCIVQCQTEKGGLNTTLPFHNVSKYAFGNCPKYVGVKSLKLA
IGLRNVPAASGRGLFGAIAGFIEGGWPGLVAGWYGFQHSNDQGVGIAADRDSTQKAVDKI
TSKVNNI
>gi|307068981|gb|ADN23910.1| hemagglutinin, partial [Influenza A virus (A/pheasant/Korea/LBM190/2008(H9N2))]
STNSTETVDTLVETNVPVTHAKELLHTEHNGMLCATNQGHPLILDTCTVEGLVYGNPSCD
LLLGGKEWSYIVERSSAINGMCYPGKVENLEELRSFFSSARSYKRLLLFPDRTWNVTYTG
TSKACSGSFYRSMRWLTHKSNSYPIQDAQYTNDWGKNILFMWGIHHPPTDSEQMNLYKKA
DTTTSITTEDINRTFKPVIGPRPLVNGQQGRIDYYWSVLKPGQTLRIRSNGNLIAPWYGH
ILSGESHGRILKTDLNSGNCVVQCQTEKGGLNTTLPFHNVSKYAFGNCPKYVGVKSLKLA
VGLRNVPAASGRGLFGAIAGFIEGGWPGLVAGWYGFQHSNDQGAGMAADRESTQKAVDKI
TSKVNNI
>gi|307068979|gb|ADN23909.1| hemagglutinin, partial [Influenza A virus (A/silky fowl/Korea/LBM268/2007(H9N2))]
STNSTETVDTLVESNVPVTHAKELLHTEHNGMLCATNQGHPLILDTCTVEGLVYGNPACD
LLLGGKEWSYIVERSSAINGMCYPGRVENLEELRSFFSSARSYKRLLLFPDRTWNVTYTG
TSKACSNSFYRSMRWLTHKSNSYPIQDAQYTNDWGKNILFMWGIHHPPTDTEQMSLYKKA
DTTTSITTEDINRTFKPVIGPRPLVNGQQGRIDYYWSVLKPGQTLRIRSNGNLIAPWYGH
ILSGESHGRILKTDLNSGNCIVQCQTEKGGLNTTLPFHNVSKYAFGNCPKYVGVKSLKLA
IGLRNVPAASGRGLFGAIAGFIEGGWPGLVAGWYGFQHSNDQGVGIAADRESTQKAVDKI
TSKVNNI
>gi|307068977|gb|ADN23908.1| hemagglutinin, partial [Influenza A virus (A/Korean native chicken/Korea/LBM267/2007(H9N2))]
STNSTETVDTLVESNVPVTHAKELLHTEHNGMLCATNQGHPLILDTCTVEGLVYGNPACD
LLLGGKEWSYIVERSSAINGMCYPGRVENLEELRSFFSSARSYKRLLLFPDRTWNVTYTG
TSKACSNSFYRSMRWLTHKSNSYPIQDAQYTNDRGKNILFMWGIHHPPTDTEQMSLYKKA
DTTTSITTEDINRTFKPVIGPRPLVNGQQGRIDYYWSVLKPGQTLRIRSNGNLIAPWYGH
ILSGESHGRILKTDLNSGNCVVQCQTEKGGLNTTLPFHNVSKYAFGNCPKYVGVKSLKLA
IGLRNVLAASGRGLFGAIAGFIEGGWPGLVAGWYGFQHSNDQGVGIAADRESTQKAVDKI
TSKVNNI
>gi|307068975|gb|ADN23907.1| hemagglutinin, partial [Influenza A virus (A/silky fowl/Korea/LBM446/2007(H9N2))]
STNSTETVDTLVETNVPVTHAKELLHTEHNGMLCATNQGHPLILDTCTVEGLVYGNPSCD
LLLGGKEWSYIVERSSAINGMCYPGKVENLEELRSFFSSARSYKRLLLFPDRTWNVTYTG
TSKACSGSFYRSMRWLTHKSNSYPVQDAQYTNDWGKNILFMWGIHHPPTDTEQMNLYKKA
DTTTSITTEDINRTFKPVIGPRPLVNGQQGRIDYYWSVLKPGQTLRIRSNGNLIAPWYGH
ILSGESHGRILKTDLNSGNCVVQCQTEKGGLNTTLPFHNVSKYAFGNCPKYVGVKSLKLA
VGLRNVPAASGRGLFGAIAGFIEGGWPGLVAGWYGFQHSNDQGVGMAADRESTQKAVDKI
TSKVNNI
>gi|307068973|gb|ADN23906.1| hemagglutinin, partial [Influenza A virus (A/duck/Korea/D13/2007(H9N2))]
STNSTETVDTLMETNVPVTHTKELLHTEHNGMLCATNLGHPLILDTCTIEGLVYGNPSCD
LLLGGKEWSYIVERSSAVNGMCYPGNVENLEELRSFFSSANSYKRIQIFPDRIWNVTYTG
VSRACSNSFYRSMRWLTHKSNSYPVQDAQYTNNEGKNILFMWGIHHPPTDTEQTNLYKKA
DTTTSVTTEDINRTFKPIIGPRPLVNGQQGRIDYYWSLLKPGQTLRVRSNGNFIAPWYGH
ILSGESHGRILKTDLSSGNCVVQCQTEKGGLNTTLPFHNVSKYAFGNCPKYVGVKSLKLA
VGLRNVPAVSNRGLFGAIAGFIEGGWPGLVAGWYGFQHSNDQGVGMAADRESTQNAVDKI
TSKVNNI
>gi|307068971|gb|ADN23905.1| hemagglutinin, partial [Influenza A virus (A/wild bird/Korea/8G39/2005(H9N2))]
STNSTETVDTLIENNVPVTHTKELLHTEHNGMLCATDLGYPLILDTCTIEGLVYGNPSCD
LLLGGKEWSYIVERSSAVNGICYPGNVENLEELRSFFSSANSYQRVQIFPDTIWNVTYSG
TSKACSSSFYRSMRWLTHKSDSYPFQDAQYTNNEGKNILFMWGIHHPPTDTEQTNLYKKA
DTTTSVTTEDINRTFKPVIGPRPLVNGQQGRIDYYWSVLKPGQTLRVRSNGNLIAPWYGH
ILSGESHGRILKTDLNSGDCVVQCQTEKGGLNTTLPFHNVSKYAFGNCPKYVGVKSLKLA
VGLRNVPAASDRGLFGAIAGFIEGGWPGLVAGWYGFQHSNDQGTGMAADRESTQEAVDKI
TSKVNNI
>gi|307068969|gb|ADN23904.1| hemagglutinin, partial [Influenza A virus (A/wild bird/Korea/2-208/2004(H9N2))]
STNSTETVNTLVENNVPVTHTKELLHTEHNGMLCATNLGHPLILDTCTIEGLVYGNPSCD
LLLGGKEWSYIVERSSAINGMCYPGNVENLEELRSFFSSANSYQRIQIFPDTIWSVTYSG
TSKACSNSFYRSMRWLTHKSDSYPVQDAQYTNNEGKNILFMWGIHHPPTDTEQINLYKKA
DTTTSVTTEDINRTFKPVIGPRPLVNGQQGRIDYYWSVLKPGQTLRVRSNGNLIAPWYGH
ILSGESHGRILKTDLNSGNCVVQCQTEKGGLNTTLPFHNVSKYAFGNCPKYVGVKSLKLA
IGLRNVPAASDRGLFGAIAGFIEGGWPGLVAGWYGFQHSNDQGVGMAADRESTQEAVDKI
TSKVNNI
>gi|262357164|gb|ACY56515.1| hemagglutinin, partial [Influenza A virus (A/Korean native chicken/Korea/LBM341/2007(H9N2))]
VTGASNADKICIGYQSTNSTETVDTLVETNVPVTHAKELLHTEHNGMLCATKQGHPLILD
TCTVEGLVYGNPACDSLLGGKEWSYIVERSSAVHGMCYPGRVENLEELRSFFSSARSYKK
LLLFPDRTWNVTFTGTSKACSGSFYRSMRWLTHKSNSYPIQDAQYTNDWGKNILFVWGIH
HPPTDTEQMNLYKKADTTTSITTEDINRTFKPVIGPRPIVNGQQGRIDYYWSVLKPGQTL
RIRSNGNLIAPWYGHILSGESYGRILKTDLNSGDCVVQCQTEKGGLNTTLPFHNVSKYAF
GNCPKYVGVKSLKLAVGLRNVPATSGRGLFGAIAGFIEGGWPGLVAGWYGFQHSNDQGVG
MAADRESTQTAVNKITSKVNNI
>gi|262357162|gb|ACY56514.1| hemagglutinin, partial [Influenza A virus (A/silky fowl/Korea/LBM1632/2007(H9N2))]
VTETSNADKICIGYQSTNSTETVDTLIETNVPVTHAKELLHTEHNGMLYATNQGHPLILD
TCTVEGLVYGNPACDSLLGGKEWSYIVERSSAVHGMCYPGRVENLEELRSFFSSARSYKK
LLLFPDRTWNVTFTGTSKACSGSFYRSMRWLTHKSNSYPIQDAQYTNDWGKNILFVWGIH
HPPTDTEQMNLYKKADTTTSITTEDINRTFKPVIGPRPIVNGQQGRIDYYWSVLKPGQTL
RIRSNGNLIAPWYGHILSGESHGRILKTDLNSGNCVVQCQTDKGGLNTTLPFHNVSKYAF
GNCPKYVGVKSLKLAVGLRNVPATSGRGLFGAIAGFIEGGWPGLVAGWYGFQHSNDQGVG
MAADRESTQTAVNKITSKVNNI
>gi|262357160|gb|ACY56513.1| hemagglutinin, partial [Influenza A virus (A/Pekin duck/Korea/LBM186/2007(H9N2))]
VTGTSNADKICIGYQSTNSTETVDTLVENNVPVTHAKELLQTEHNGMLCATNLGHPLILD
TCTIEGLVYGNPSCDLLLGGKEWSYIVERSSAINGMCYPGRVENLEELRSFFSSARSYKR
LLLFPDRTWNVTYTGTSKACSDSFYRSMRWLTHKSNSYPIQDAQYTNDWGKNILFMWGIH
HPPTDTEQMNLYKKADTTTSITTEDINRTFKPVIGPRPLVNGQQGRIDYYWSVLKPGQTL
RIRSNGNLIAPWYGHILSGESHGRILKTDLNSGNCVVQCQTEKGGLNTTLPFHNVSKYAF
GNCPKYVGVKSLKLAVGLRNVPAASGRGLFGAIAGFIEGGWPGLVAGWYGFQHSNDQGVG
MAADKESTQKAVDKITSKVNNI
>gi|262357158|gb|ACY56512.1| hemagglutinin, partial [Influenza A virus (A/chicken/Korea/LBM76/2007(H9N2))]
VTGTNNADKICIGYQSTNSTETVDTLVETNVPVTHAKELLHTEHNGMLCATNQGHPLILD
TCTVEGLVYGNPSCDLLLGGKEWSYIVERSSAINGMCYPGKVENLEELRSFFSSARSYKR
LLLFPDRTWNVTYTGTSKACSDSFYRSMRWLTHKSNSYPIQDAQYTNDWGKNILFMWGIH
HPPTDTEQMNLYKKADTTTSITTEDINRTFKPVIGPRPLVNGQQGRIDYYWSVLKPGQTL
RIRSNGNLIAPWYGHILSGESHGRILKTDLNSGNCVVQCQTEKGGLNTTLPFHNVSKYAF
GNCPKYVGVKSLKLAVGLRNVPAASGRGLFGAIAGFIEGGWPGLVAGWYGFQHSNDQGVG
MAADRESTQKAVDKITSKVNNI
>gi|262357156|gb|ACY56511.1| hemagglutinin, partial [Influenza A virus (A/Korean native chicken/Korea/LBM453/2008(H9N2))]
VTGASNADKICIGYQSTNSTETVDTLVETNVPVTHAKELLHTEHNGMLCATKQGHPLILD
TCTVEGLVYGNPACDSLLGGKEWSYIVERSSAVHGMCYPGRVENLEELRSFFSSARSYKK
LLLFPDRTWNVTFTGTSKACSGSFYRSMRWLTHKSNSYPIQDAQYTNDWGKNILFVWGIH
HPPTDTEQMNLYKKADTTTSITTEDINRTFKPVIGPRPIVNGQQGRIDYYWSVLKPGQTL
RIRSNGNLIAPWYGHILSGESHGRILKTDLNSGDCVVQCQTEKGGLNTTLPFHNVSKYAF
GNCPKYVGVKSLKLAVGLRNVPATSGRGLFGAIAGFIEGGWPGLVAGWYGFQHSNDQGVG
MAADRESTQTAVNKITSKVNNI
>gi|318064698|gb|ADV36582.1| hemagglutinin [Influenza A virus (A/chicken/Korea/GH2/2007(H9N2))]
MEIIALIAILVVTKTSNADKICIGYQSTNSTETVDTLVENNVPVTHTKELLHTEHNGMLC
ATNLGHPLILDTCTIEGLVYGNPSCDLLLGGKEWSYIVERSSAVNGICYPGKVENLEELR
SFFSSARSYKRLLLFPDRTWNVTYTGTSKACSNSFYRSMRWLTHKSDSYPIQDAQYTNDW
GKNILFMWGIHHPPTDTEQINLYKKADTTTSITTEDINRTFKPVIGPRPLVNGQQGRIDY
YWSVLKPGQTLRVRSNGNLIAPWYGHILSGESHGRILKTDLSSGNCVVQCQTEKGGLNTT
LPFHNVSKYAFGNCPKYVGVKSLKLAVGLRNVPAASYRGLFGAIAGFIEGGWPGLVAGWY
GFQHSNDQGVGMAADRESTQEAVDKITSKVNNIIDKMNKQYEIIDHEFSEIEARLNMINN
KIDDQIQDIWAYNAELLVLLENQKTLDEHDANVNNLYNKVKRALGSNAIEDGKGCFELYH
KCDDQCMETIRNGTYDRLKYEEESKLERQKIEGVKLESEETYKSLTIYSTVASSLVLAVG
FAAFMFWAMSNGSCRCNICI
>gi|58429239|gb|AAW78046.1| hemagglutinin [Influenza A virus (A/chicken/Korea/S18/03(H9N2))]
MEIIALIAILVVTGTGNADKICIGYQSTNSTETVDTLVENNVPVTHTKELLHTGHNGMLC
ATNLGHPLILDTCTIEGLVYGNPSCDLLLGGKEWSYIVERSSAVNGMCYPGRVENLEELR
SFFSSARSYKRLLLFPDRTWNVTYTGTSKACSNSFYRSMRWLTHKSNSYPIQDAQYTNDW
GKNILFMWGIHHPPTDTEQMNLYKKADTTTSITTEDINRTFKPVIGPRPLVNGQQGRIDY
YWSVLKPGQTLRIRSNGNLIAPWYGHILSGESHGRILKTDLNSGNCMVQCQTEKGGLNTT
LPFQNVSKYAFGNCPKYVGVKSLKLAVGLRNVPATSGRGLFGAIAGFIEGGWPGLVAGWY
GFQHSNDQGVGIAADKESTQEAVDKITSKVNNIIDKMNKQYEIIDHEFSEIEARLNMINN
KIDDQIQDIWAYNAELLVLLENQKTLDEHDANVNKLYNRVKRALGSNAIEDGKGCFELYH
KCDDQCMETIRNGTYDRLKYKEESKLERQKIEGVKLESEETYKILTIYSTVASSLVLAIG
LAAFMFWAMSNGSCRCNICI
>gi|58429237|gb|AAW78045.1| hemagglutinin [Influenza A virus (A/chicken/Korea/S16/03(H9N2))]
MEIIALIAILVVTGTGNADKICIGYQSTNSTETVDTLVENNVPVTHTKELLHTGHNGMLC
ATNLGHPLILDTCTIEGLVYGNPSCDLLLGGKEWSYIVERSSAVNGMCYPGRVENLEELR
SFFSSARSYKRLLLFPDRTWNVTYTGTSKACSNSFYRSMRWLTHKSNSYPIQDAQYTNDW
GKNILFMWGIHHPPTDTEQMNLYKKADTTTSITTEDINRTFKPVIGPRPLVNGQQGRIDY
YWSVLKPGQTLRIRSNGNLIAPWYGHILSGESHGRILKTDLNSGNCMVQCQTEKGGLNTT
LPFQNVSKYAFGNCPKYVGVKSLKLAVGLRNVPATSGRGLFGAIAGFIEGGWPGLVAGWY
GFQHSNDQGVGIAADKESTQEAVDKITSKVNNIIDKMNK
>gi|58429235|gb|AAW78044.1| hemagglutinin [Influenza A virus (A/chicken/Korea/S15/03(H9N2))]
MEVIALIAILVVTGTSNADKICIGYQSTNSTETVDTLVETNVPVTHAKELLHTEHNGMLC
ATNRGHPLILDTCTVEGLVYGNPSCDSLLGGKEWSYIVERSSAINGMCYPGRVENLEELR
SFFSSARSYKRLLLFPDRTWNVTYTGTSKACSNSFYRSMRWLTHKSNSYPIQDAQYTNDW
GKNILFMWGIHHPPTDTEQMNLYKKADTTTSITTEDINRTFKPVIGPRPLVNGQQGRIDY
YWSVLKPGQTLRIRSNGNLIAPWYGHILSGESHGRILKTDLNSGNCVVQCQTEKGGLNTT
LPFRNVSKYAFGNCPKYVGVKSLKLAVGLRNVPAASGRGLFGAIAGFIEGGWPGLVAGWY
GFQHSNDQGVGMAADRESTQKAVDKITSKVNNIIDKMNK
>gi|58429233|gb|AAW78043.1| hemagglutinin [Influenza A virus (A/dove/Korea/S14/03(H9N2))]
MEVIPLIAILVVTGTSNADKICIGYQSTNSTETVDTLVENNVPVTHAKELLQTEHNGMLC
ATNLGHPLILDTCTIEGLVYGNPSCDLLLGGKEWSYIVERSSAINGMCYPGRVENLEELR
SFFSSARSYKRLLLFPDRTWNVTYTGTSKACSNSFYRSMRWLTHKSNSYPIQDAQYTNDW
GKNILFMWGIHHPPTDTEQMNLYKKADTTTSITTEDINRTFKPVIGPRPLVNGQQGRIDY
YWSVLKPGQTLRIRSNGNLIAPWYGHILSGESHGRILKTDLNSGNCVVQCQTEKGGLNTT
LPFHNVSKYAFGNCPKYVGVKSLKLAVGLRNVPAASGRGLFGAIAGFIEGGWPGLVAGWY
GFQHSNDQGVGMAADRESTQKAVDKISSKVNNIIDKMNK
>gi|58429229|gb|AAW78041.1| hemagglutinin [Influenza A virus (A/chicken/Korea/S12/03(H9N2))]
MEIIALIAILVVTGTGNADKICIGYQSTNSTETVDTLVENNVPVTHTKELLHTEHNGMLC
ATNLGHPLILDTCTIEGLVYGNPSCDLLLGGKEWSYIVERSSAVNGMCYPGRVENLEELR
SFFSSARSYKRLLLFPDRTWNVTYNGTSKACSNSFYRSMRWLTHKSNSYPIQDAQYTNDW
GKNILFMWGIHHPPTDTEQMNLYKKADTTTSITTEDINRTFKPVIGPRPLVNGQQGRIDY
YWSVLKPGQTLRIRSNGNLIAPWYGHILSGESHGRILKTDLNSDNCIVQCQTEKGGLNTT
LPFQNVSKYAFGNCPKYVGVKSLKLAVGLRNVPATSGRGLFGAIAGFIEGGWPGLVAGWY
GFQHSNDQGVGIAADKESTQEAVDKITSKVNNIIDKMNKQ
>gi|58429227|gb|AAW78040.1| hemagglutinin [Influenza A virus (A/chicken/Korea/S5/03(H9N2))]
MEVIALIAILVVTGTSNADKICIGYQSTNSTETVDTLVENNVPVTHAKELLQTEHNGMLC
ATNLGHPLILDTCTIEGLVYGNPSCDLLLGGKEWSYIVERSSAINGMCYPGRVENLEELR
SFFSSARSYKRLLLFPDRTWNVTYTGTSKACSDSFYRSMRWLTHKSNSYPIQDAQYTNDW
GKNILFMWGIHHPPTDTEQMNLYKKADTTTSITTEDINRTFKPVIGPRPLVNGQQGRIDY
YWSVLKPGQTLRIRSNGNLIAPWYGHILSGESHGRILKTDLNSGNCVVQCQTEKGGLNTT
LPFHNVSKYAFGNCPKYVGVKSLKLAVGLRNVPAASGRGLFGAIAGFIEGGWPGLVAGWY
GFQHSNDQGVGMAADRESTQKAVDKITSKVNNIIDKMNK
>gi|58429223|gb|AAW78038.1| hemagglutinin [Influenza A virus (A/silky chicken/Korea/S3/03(H9N2))]
MEIIALIAILVVTGTGNADKICIGYQSTNSTETVDTLVENNVPVTHAKELLHTEHNGMLC
ATDLGHPLILDTCTIEGLVYGNPSCDLLLGGKEWSYIVERSSAVNGMCYPGRVENLEELR
SFFSSARSYKRLLLFPDRTWNVTYTGTSKACSNSFYRSMRWLTHKSNSYPIQDAQYTNDW
GKNILFMWGIHHPPTDTEQMNLYKKADTTTSITTEDINRTFKPVIGPRPLVNGQQGRIDY
YWSVLKPGQTLRIRSNGNLIAPWFGHILSGESHGRILKTDLNSDDCIVQCQTEKGGLNTT
LPFQNVSKYAFGNCPKYVGVKSLKLAVGLRNVPATSGRGLFGAIAGFIEGGWPGLVAGWY
GFQHSNDQGVGIAADKESTQEAVDKITSKVNNIIDKMNK
>gi|269826349|gb|ACZ48629.1| hemagglutinin [Influenza A virus (A/chicken/Korea/AI-96004/1996(H9N2))]
MEIIALIAILVVTKTSNADKICIGYQSTNSTETVDTLVENNVPVTHTKELLHTEHNGMLC
ATNLGHPLILDTCTIEGLVYGNPSCDLLLGGKEWSYIVERSSAVNGMCYPGRVENLEELR
SFFSSARSYKRLLLFPDRTWNVTYTGTSKACSNSFYRSMRWLTHKSDSYPIQDAQYTNDW
GKNILFMWGIHHPPTDTEQINLYKKADTTTSITTEDINRTFKPVIGPRPLVNGQQGRIDY
YWSVLKPGQTLRVRSNGNLIAPWYGHILSGESHGRILKTDLSSGNCVVQCQTEKGGLNTT
LPFHNVSKYAFGNCPKYVGVKSLKLAVGLRNVPAASYRGLFGAIAGFIEGGWPGLVAGWY
GFQHSNDQGVGMAADRESTQEAVDKITSKVNNIIDKMNKQYEIIDHEFSEIEARLNMINN
KIDDQIQDIWAYNAELLVLLENQKTLDEHDANVNNLYNKVKRALGSNAIEDGKGCFELYH
KCDDQCMETIRNGTYDRLKYEEESKLERQKIEGVKLESEETYKILTIYSTVASSLVLAVG
FAAFMFWAMSNGSCRCNICI
>gi|269826347|gb|ACZ48628.1| hemagglutinin [Influenza A virus (A/chicken/Korea/MS96-CE6/1996(H9N2))]
MEIIALIAILVVTKTSNADKICIGYQSTNSTETVDTLVENNVPVTHTKELLHTEHNGMLC
ATNLGHPLILDTCTIEGLVYGNPSCDLLLGGKEWSYIVERSSAVNGMCYPGRVENLEELR
SFFSSARSYKRLLLFPDRTWNVTYTGTSKACSNSFYRSMRWLTHKSDSYPIQDAQYTNDW
GKNILFMWGIHHPPTDTEQINLYKKADTTTSITTEDINRTFKPVIGPRPLVNGQQGRIDY
YWSVLKPGQTLRVRSNGNLIAPWYGHILSGESHGRILKTDLSSGNCVVQCQTEKGGLNTT
LPFHNVSKYAFGNCPKYVGVKSLKLAVGLRNVPAASYRGLFGAIAGFIEGGWPGLVAGWY
GFQHSNDQGVGMAADRESTQEAVDKITSKVNNIIDKMNKQYEIIDHEFSEIEARLNMINN
KIDDQIQDIWAYNAELLVLLENQKTLDEHDANVNNLYNKVKRALGSNAIEDGKGCFELYH
KCDDQCMETIRNGTYDRLKYEEESKLERQKIEGVKLESEETYKILTIYSTVASSLVLAVG
FAAFMFWAMSNGSCRCNICI
>gi|7769132|gb|AAF69258.1|AF203011_1 hemagglutinin [Influenza A virus (A/Chicken/Korea/MS96/96(H9N2))]
HILSGESHGRILKTDLSSGNCVVQCQTEKGGLNTTLPFHNVSKYAFGNCPKYVGVKSLKL
AVGLRNVPAASYRGLFGAIAGFIEGGWPGLVAGWYGFQHSNDQGVGMAADRESTQEAVDK
ITS
>gi|7769130|gb|AAF69257.1|AF203010_1 hemagglutinin [Influenza A virus (A/Chicken/Korea/MS96/96(H9N2))]
HILSGESHGRILKTDLSSGNCVVQCQTEKGGLNTTLPFHNVSKYAFGNCPKYVGVKSLKL
AVGLRNVPAASYRGLFGAIAGFIEGGWPGLVAGWYGFQHSNDQGVGMAADRESTQEAVDK
ITS
>gi|7769128|gb|AAF69256.1|AF203009_1 hemagglutinin [Influenza A virus (A/Chicken/Korea/MS96/96(H9N2))]
HILSGESHGRILKTDLSSGNCVVQCQTEKGGLNTTLPFHNVSKYAFGNCPKYVGVKSLKL
AVGLRNVPAASYRGLFGAIAGFIEGGWPGLVAGWYGFQHSNDQGVGMAADRESTQEAVDK
ITS
>gi|7769126|gb|AAF69255.1|AF203008_1 hemagglutinin [Influenza A virus (A/Chicken/Korea/MS96/96(H9N2))]
MEIIALIAILVVTKTSNADKICIGYQSTNSTETVDTLVENNVPVTHAKELLHTEHNGMLC
ATNLGHPLILDTCTIEGLVYGNPSCDLLLGGKEWSYIVERSSAVNGMCYPGKVENLEELQ
SFFSSARSYKRLLLFPDRTWNVTYTGTSKACSNSFYRSMRWLTHKNGSYPIQDAQYTNDW
GKNILFMWGIHHPPTDTEQINLYKKADTTTSITTEDINRTFKPVIGPRPLVNGPTGRIDY
YWSVLKPGQTLRVRSNGNLIAPWYGHILSGESHGRILKTDLSSGNCVVQCQTEKGGLNTT
LPFHNVSKYAFGNCPKYVGVKSLKLAVGLRNVPAASYRGLFGAIAGFIEGGWPGLVAGWY
GFQHSNDQGVGMAADRESTQEAVDKITSKVNNIIDKMNKQYEIIDHEFSEIEARLNMINN
KIDDQIQDIWAYNAELLVLLENQKTLDEHDANVNNLYNKVKRALGSNAIEDGKGCFELYH
KCDDQCMETIRNGTYDRLKYEEESKLERQKIEGVKLESEETYKILTIYSTVASSLVLAVG
FAAFMFWAMSNGSCRCNICI
>gi|261889961|gb|ACY06691.1| hemagglutinin [Influenza A virus (A/wild bird/Korea/A81/2009(H5N2))]
MEKIVLLFAIVSLVKSDQICIGYHANNSTEQVDTIMEKNVTVTHAQDILEKTHNGKLCSL
NGVKPLILRDCSVAGWLLGNPMCDEFLNVPEWSYIVEKDSPINGLCYPGDFNDYEELKHL
LSSTNHFEKIQIIPRSSWSNHDASSGVSSACPYNGRSSFFRNVVWLIKKNNAYPTIKRSY
NNTNQEDLLVLWGIHHPNDAAEQTKLYQNPTTYVSVGTSTLNQRSVPEIATRPKVNGQSG
RMEFFWTILKPNDAINFESNGNFIAPEYAYKIAKKGDSAIMKSGLEYGNCNTKCQTPMGA
INSSMPFHNIHPLTIGECPKYVKSDRLVLATGLRNVPQRETRGLFGAIAGFIEGGWQGMV
DGWYGYHHSNEQGSGYAADKESTQKAIDGITNKVNSIIDKMNTQFEAVGKEFNNLERRIE
KLNKKMEDGFLDVWTYNAELLVLMENERTLDFHDSNVKNLYDKVRLQLRDNANELGNGCF
EFYHKCDDECMESVRNGTHDYPQYSEDARLSAAESSGIKLESIKIYHRLTINSTLVNASS
LSLIETGLSLCMCSNGSLQCRICI
>gi|261889959|gb|ACY06690.1| hemagglutinin [Influenza A virus (A/duck/Korea/A93/2008(H5N2))]
MEKIVLLFAIVRLVKSDRICIGYHANNSTEQVDTIMEKSVTVSHAQDILEKTHNGKLCSL
NGVNPLILRDCSVAGWLLGNPMCDEFLNVPEWSYIVEKDSPINGLCYPGDFNDYEELKHL
LSSTNHFEKIQIIPRSSWSNHDASSGVSSACPYNGRSSFFRNVVWLIKKNNAYPTIKRSY
NNTNQEDLLVLWGIHHPNNAAEQTKLYQNPTTYISVGTSTLNQRSVPEIATRPKVNGQSG
RMEFFWTILKPNDAINFESNGNFIAPEYAYKIVKKGDSAIMKSGLEYGNCNTKCQTPMGA
INSSMPFHNIHPLTIGECPKYVKSDRLVLATGLRNVPQRETRGLFGAIAGFIEGGWQGMV
DGWYGYHHSNEQGSGYAADKESTQKAIDGITNKVNSIIDKMNTQFEAVGKEFNNLERRIE
NLNKKMEDGFLDVWTYNAELLVLMENERTLDFHDSNVKNLYDKVRLQLRDNAKELGNGCF
EFYHKCDDECMESVRNGTYDYPQYSEEARLNREEISGVKLESIGTYQILSIYSTVASSLA
LAIMVAGLSFWMCSNGSLQCTICI
>gi|261889957|gb|ACY06689.1| hemagglutinin [Influenza A virus (A/duck/Korea/A14/2008(H5N2))]
MEKIVLLFAIVSLVKSDQFCIGYHANNSTEQVDTIMEKNVTVTHAQDILEKTHNGKLCSL
NGVKPLILRDCSVAGWLLGNPMCDEFLNVPEWSYIVEKDSPTNGLCYPGDFNDYEELKHL
LSSTNHFEKIQIIPRSSWSNHDASSGVSSACPYNGRSSFFRNVVWLIKKNNAYPTIKRSY
NNTNQEDLLVLWGIHHPNDAAEQTKLYQNPTTYVSVGTSTLNQRSVPEIATRPKVNGQSG
RMEFFWTILKPNDAINFESNGNFIAPEYAYKIVKKGDSAIMKSGLEYGNCNTKCQTPMGA
INSSMPFHNIHPLTIGECPKYVKSDRLVLATGLRNVPQRETRGLFGAIAGFIEGGWQGMV
DGWYGYHHSNEQGSGYAADKESTQKAIDGITNKVNSIIDKMNTQFEAVGKEFNNLERRIE
NLNKKMEDGFLDVWTYNAELLVLMENERTLDFHDSNVKNLYDKVRLQLRDNAKELGNGCF
EFYHKCDDECMESVRNGTYDYPQYSEEARLNREEISGVKLESIGTYQILSIYSTVASSLA
LAIMVAGLSFWMCSNGSLQCRICI
>gi|261889955|gb|ACY06688.1| hemagglutinin [Influenza A virus (A/wild bird/Korea/L60-2/2008(H5N2))]
EQVDTIMEKNVIFTHAQDFLERTHNGKLCSLNGVKPLILKDCSVAGWLIGNPKCDAFLSV
PEWSYIVEKDNPAEGLCYPGNVNDYEELKHLLTSTKHFEKIRIIPKESWSNHDASGVTSA
CSFLGGSSFYRNVVWLIKKNNEYPTIKRTYNNTNQEDLLIIWGIHHPSSTTEQTNLYKNS
NTYVSVGTSTLNQRSIPEIATRPKVNGQSGRMDFFWTILKPNDAINFESNGNFIAPEYAF
KIAKKGDSAVIKSELGYGNCDAKCQTPLGAINSSMPFHNIHPLTIGECPKYVKSDRLVLA
TGLRNVPQKETKGLFGAIAGFIEGGWQGMVDGWYGYHHSNDQGSGYAADKESTQKAIDGI
TNKVNSIIDKMNTQFEAVGKEFNNLERRIENLNKKMEDGFLDVWTYNAELLVLMVNERTL
DFHDSNVKNLYDKVRLQLRDNAKELGNGCFEFYHKCDNECMESVRNGTYDYPQYSEESRL
NREEINGVKLESIGVYQILSIYSSVASSLALAIIIAGLSFWMCSNGSLQCTICI
>gi|7769140|gb|AAF69262.1|AF203015_1 hemagglutinin [Influenza A virus (A/ck/Korea/ai96323/96)]
HILSGESHGRILKTDLSSGNCVVQCQTEKGGLNTTLPFHNVSKYAFGNCPKYVGVKSLKL
AVGLRNVPAASYRGLFGAIAGFIEGGWPGLVAGWYGFQHSNDQGVGMAADRESTQEAVDK
ITS
>gi|7769138|gb|AAF69261.1|AF203014_1 hemagglutinin [Influenza A virus (A/ck/Korea/a196219/96)]
HILSGESHGRILKTDLSSGNCVVQCQTEKGGLNTTLPFHNVSKYAFGNCPKYVGVKSLKL
AVGLRNVPAACYRGLFGAIAGFIEGGWPGLVAGWYGFQPSNDQGVGMAAARESTQEAVDK
ITS
>gi|7769136|gb|AAF69260.1|AF203013_1 hemagglutinin [Influenza A virus (A/ck/Korea/ai96008/96)]
HILSGESHGRILKTDLSSGNCVVQCQTEKGGLNTTLPFHNVSKYAFGNCPKYVGVKSLKL
AVGLRNVPAASYRGLFGAIAGFIEGGWPGLVAGWYGFQHSNDQGVGMAADRESTQEAVDK
ITS
>gi|7769134|gb|AAF69259.1|AF203012_1 hemagglutinin [Influenza A virus (A/ck/Korea/ai96006/96)]
HILSGESHGRILKTDLSSGNCVVQCQTEKGGLNTTLPFHNVSKYAFGNCPKYVGVKSLKL
AVGLRNVPAASYRGLFGAIAGFIEGGWPGLVAGWYGFQHSNDQGVGMAADRESTQEAVDK
ITS
>gi|284927324|gb|ADC29463.1| hemagglutinin [Influenza A virus (A/duck/Korea/GJ54/2004(H5N2))]
MERAILLLALVSLVRGDQICIGYHANNSTEQVDTIMEKNVTVTHAQDILERTHNGKLCSL
NGVKPLILKDCSVAGWLTGNPKCDAFLSVPEWSYIVEKDNPAEGLCYPGNVNDYEELKHL
LTSTKHFEKIRIIPKESWSNHDASGVTSACSFLGKSSFYRNVVWLIKKNNEYPTIKRTYN
NTNQEDLLIIWGIHHPSSTTEQTNLYKNSNTYVSVGTSTLNQRSIPEIATRPKVNGQSGR
MDFFWTILRPNDAINFESNGNFIAPEYAFKIAKKGDSAVMKSELGYGNCDAKCQTPLGAV
NSSMPFHNIHPLTIGECPKYVKSDRLVLATGLRNVPQKETKGLFGAIAGFIEGGWQGMVD
GWYGYHHSNDQGSGYAADKESTQKAIDGITNKVNSIIDKMNTQFEAAGKEFNNLERRIEN
LNMKMEDGFLDVWTYNAELLVLMENERTLDFHDSNVKNLYDKVRLQLRDNAKELGNGCFE
FYHKCDNECMESVRNGTYDYPQYSEESRLNREEINGVKLESMGVYQILSIYSSVASSLAL
AIIIAGLSFWMCSNGSLQCRICI
>gi|5732239|gb|AAD48995.1| hemagglutinin precursor [Influenza A virus (A/Chicken/Korea/25232-006/96(H9N2))]
MEIIALIAILVVTKTSNADKICIGYQSTNSTETVDTLVENNVPVTHTKELLHTEHNGMLC
ATNLGHPLVLDTCTIEGLVYGNPSCDLLLGGKEWSYIVERSSAVNGMCYPGRVENLEELR
SFFSSARSYKRLLLFPDRTWNVTYSGTSKACSNSFYRSMRWLTHKSNSYPIQDAQYTNDW
GKNILFMWGIHHPPTDTEQINLYKKADTTTSITTEDINRTFKPVIGPRPLVNGQQGRIDY
YWSILKPGQTLRVRSNGNLIAPWYGHILSGESHGRILKTDLSSGNCVVQCQTEKGGLNTT
LPFHNVSKYAFGNCPKYVGVKSLKLAVGPRNVPAASVRGLFGAIAGFIEGGWPGLVAGWY
GFQHSNDQGVGMAADRESTQEAVDKITSKVNNIIDKMNKQYE
>gi|6007008|gb|AAF00712.1|AF156384_1 hemagglutinin precursor [influenza A virus (A/Chicken/Korea/38349-p96323/96(H9N2))]
MEIIALIAILVVTKTSNADKICIGYQSTNSTETVDTLVENNVPVTHTKELLHTEHNGMLC
ATNLGHPLILDTCTIEGLVYGNPSCDLLLGGKEWSYIVERSSAVNGMCYPGRVENLEELR
SFFSSARSYKRLLLFPDRTWNVTYTGTSKACSNSFYRSMRWLTHKSDSYPIQDAQYTNDW
GKNILFMWGIHHPPTDTEQINLYKKADTTTSITTEDINRTFKPVIGPRPLVNGQQGRIDY
YWSVLKPGQTLRVRSNGNLIAPWYGHILSGESHGRILKTDLSSGNCVVQCQTEKGGLNTT
LPFHNVSKYAFGNCPKYVGVKSLKLAVGLRNVPAASYRGLFGAIAGFIEGGWPGLVAGWY
GFQHSNDQGVGMAADRESTQEAVDKITSKVNNIIDKMNKQYG
>gi|55925918|gb|AAV68032.1| HA [Influenza A virus (A/chicken/Korea/S22/2004(H9N2))]
MEVIALIAILVVTGTSNADKICIGYQSTNSTETADTLVETNVPVTHAKELLHIEHNGMLC
ATNQGRPLILDTCTVEGLVYGNPSCDLLLGGKEWSYIVERSSAINGMCYPGRVENLEELR
SFFSSARSYKRLLLFPDRTWNVTYTGTSKACSGSFYRSMRWLTYKSNSYPIQDAQYTNDW
GKNILFMWGIHHPPTDTEQMNLYKKADTTTSITTEDINRTFKPVIGPRPLVNGQQGRIDY
YWSVLKPGQTLRIRSNGNLIAPWYGHILSGESHGRILKTDLNSGNCVVQCQTEKGGLNTT
LPFHNVSKYAFGNCPKYVGVKSLKLAVGLRNVPAASGRGLFGAIAGFIEGGWPGLVAGWY
GFQHSNDQ
>gi|55925916|gb|AAV68031.1| HA [Influenza A virus (A/chicken/Korea/S20/2004(H9N2))]
MEVIALIAILVVTGTSNADKICIGYQSTNSTETVDTLVETNVPVTHAKELLHTEHNGMLC
ATNQGRPLILDTCTVEGLVYGNPSCDLLLGGKEWSYIVERSSAINGMCYPGRVENLEELR
SFFSSARSYKRLLLFPDRTWNVTYTGTSKACSGSFYRSMRWLTHKSNSYPIQDAQYTNDW
GKNILFMWGIHHPPTDTEQMNLYKKADTTTSITTEDINRTFKPVIGPRPLVNGQQGRIDY
YWSVLKPGQTLRIRSNGNLIAPWYGHILSGESHGRILKTDLNSGNCVVQCQTEKGGLNTT
LPFHNVSKYAFGNCPKYVGVKSLKLAVGLRNVPAASGRGLFGAIAGFIEGGWPGLVAGWY
GFQHSNDQ
>gi|55925914|gb|AAV68030.1| HA [Influenza A virus (A/chicken/Korea/S1/2003(H9N2))]
MEVIALIAILVVTGTSNADKICIGYQSTNSTETVDTLVENNVPVTHAKELLQTEHNGMLC
ATNLGHPLILDTCTIEGLVYGNPSCDLLLGGKEWSYIVERSSAINGMCYPGRVENLEELR
SFFSSARSYKRLLLFPDRTWNVTYTGTSKACSDSFYRSMRWLTHKSNSYPIQDAQYTNDW
GKNILFMWGIHHPPTDTEQMNLYKKADTTTSITTEDINRTFKPVIGPRPLVNGQQGRIDY
YWSVLKPGQTLRIRSNGNLIAPWYGHILSGESHGRILKTDLNSGNCVVQCQTEKGGLNTT
LPFHNVSKYAFGNCPKYVGVKSLKLAVGLRNVPAASGRGLFGAIAGFIEGGWPGLVAGWY
GFQHSNDQGVGMAADRESTQKAVDKITSKVNNIIDKMNKQYEIIDHEFNEIEARLNMINN
KIDDQIQDIWAYNAELLVLLENQKTLDEHDANVNNLYNKVKRALGSNAIEDGKGCFELYH
KCDDQCMETIRNGTYDMIKYKEESKLERQKIEGVKLESEGTYKILTIYSTVASSLVLAIG
FAAFMFWAMSNGSCRCNICI
>gi|55925898|gb|AAV68022.1| HA [Influenza A virus (A/swine/Korea/S452/2004(H9N2))]
MEVIALIAILVVTGTSNADKICIGYQSTNSTETVDTLVENNVPVTHAKELLQTEHNGMLC
ATNLGHPLILDTCTIEGLVYGNPSCDLLLGGKEWSYIVERSSAINGMCYPGRVENLEELR
SFFSSARSYKRLLLFPDRTWNVTYTGTSKACSDSFYRSMRWLTHKSNSYPIQDAQYTNDW
GKNILFMWGIHHPPTDTEQMNLYKKADTTTSITTEDINRTFKPVIGPRPLVNGQQGRIDY
YWSVLKPGQTLRIRSNGNLIAPWYGHILSGESHGRILKTDLNSGNCVVQCQTEKGGLNTT
LPFHNVSKYAFGNCPKYVGVKSLKLAVGLRNVPAASGRGLFGAIAGFIEGGWPGLVAGWY
GFQHSNDQGVGMAADRESTQKAVDKITSKVNNIIDKMNKQYEIIDHEFNEIEARLNMINN
KIDDQIQDIWAYNAELLVLLENQKTLDEHDANVNNLYNKVKRALGSNAIEDGKGCFELYH
KCDDQCMEAIRNGTYDMIKYKEESKLERQKIEGVKLESEGTYKILTIYSTVASSLVLAIG
FAAFMFWAMSNGSCRCNICI
>gi|55925882|gb|AAV68014.1| HA [Influenza A virus (A/swine/Korea/S190/2004(H9N2))]
MEVIALIAILVVTGTSNADKICIGYQSTNSTETVDTLVETNVPVTHAKELLHTEHNGMLC
ATNQGRPLILDTCTVEGLVYGNPSCDLLLGGKEWSYIVERSSAINGMCYPGRVENLEELR
SFFSSARSYKRLLLFPDRTWNVTYTRTSKACSGSFYRSMRWLTHKSNSYPIQDAQYTNDW
GKNILFMWGIHHPPTDTEQMNLYKKADTTTSITTEDINRTFKPVIGPRPLVNGQQGRIDY
YWSVLKPGQTLRIRSNGNLIAPWYGHILSGESHGRILKTDLNSGNCVVQCQTEKGGLNTT
LPFHNVSKYAFGNCPKYVGVKSLKLAVGLRNVPAASGRGLFGAIAGFIEGGWPGLVAGWY
GFQHSNDQ
>gi|12382175|gb|AAG53060.1| haemagglutinin [Influenza A virus (A/Chicken/Korea/99029/99(H9N2))]
WGIHHPPTDTEQINLYKKADTTTSITTEDINRTFKPVIGPRPLVNGQQGRIDYYWSVLKP
GQTLRIRSNGNLIAPWYGHILSGESHGRILKTDLNSGNCVVQCQTEKGGLNTTLPFHNVS
KYAFGNCPKYVGVKSLKLAVGLRNVPAASGRGLF
