# Supplementary material for: A global phylogenetic analysis in order to determine the host species and geography dependent features present in the evolution of avian H9N2 influenza hemagglutinin
Source: PeerJ. 2014 Oct 30;2:e655. doi: 10.7717/peerj.655 (PMC4217197; doi:10.7717/peerj.655)
Supplement: Supplemental Information 5 — There are two directories one for the protein sequences and a second for the nucleotide sequences. There are also two MEGA files that include the nucleotide alignment (.mas file) and the phylogenetic trees (.mts file). [file peerj-02-655-s005.zip › Raw Protein Data/pheasant.fasta]

>gi|157382000|gb|ABV48442.1| hemagglutinin [Influenza A virus (A/pheasant/Shantou/21583/2005(H9N2))]
METIPLMTILLMVTAINADKICIGYQSTNSTETVDTLTETNVPVTQAKELLHTEHNGMLC
ATNLGHPLILDTCTIEGLIYGNPSCDLLLGGREWSYIVERPSAVNGMCYPGNVENLEELR
LLFSSASSYQRVQIFPDTIWNVTYSGTSSACSNSFYRSMRWLTQKDNTYPVQDAQYTNNR
GKSILFMWGINHPPTDTVQTNLYTRTDTTTSVTTEDINRAFKPVIGPRPLVNGLQGRIDY
YWSVLKPGQTLRVRSNGNLIAPWYGHILSGESHGRILKSDLNSGNCVVQCQTERGGLNTT
LPFHNVSKYAFGNCPKYVGVKSLKLAVGMRNVPARSSRGLFGAIAGFIEGGWPGLVAGWY
GFQHSNDQGVGMAADRDSTQKAIDKITSKVNNIVDKMNKQYEIIDHEFSEIETRLNMINN
KIDDQIQDIWAYNAELLVLLENQKTLDEHDSNVNNLYNKVKRALGSNAIEDGKGCFELYH
KCDDQCMETIRNGTYNRGKYKEESKLERQKIEGVKLESEGTYKILTIYSTVA
>gi|157381981|gb|ABV48431.1| hemagglutinin [Influenza A virus (A/pheasant/Shantou/17033/2005(H9N2))]
METIPLMTILLMVTAINADKICIGYQSTNSTETVDTLTETNVPVTQAKELLHTEHNGMLC
ATNLGHPLILDTCTIEGLIYGNPSCDLLLGGREWSYIVERPSAVNGMCYPGNVENLEELR
LLFSSASSYQRVQIFPDTIWNVTYSGTSSACSNSFYRSMRWLTQKDNTYPVQDAQYTNNR
GKSILFMWGINHPPTDTVQTNLYTRTDTTTSVTTEDINRAFKPVIGPRPLVNGLQGRIDY
YWSVLKPGQTLRVKSNGNLIAPWYGHILSGESHGRILKSDLNSGNCVVQCQTERGGLNTT
LPFHNVSKYAFGNCPKYVGVKSLKLAVGMRNVPARSSRGLFGAIAGFIEGGWPGLVAGWY
GFQHSNDQGVGMAADRDSTQKAIDKITSKVNNIVDKMNKQYEIIDHEFSEIETRLNMINN
KIDDQIQDIWAYNAELLVLLENQKTLDEHDANVNNLYNKVKRALGSNAIEDGKGCFELYH
KCDDQCMETIRNGTYNRGKYKEESRLERQKIEGVKLESEGTYKILTIYSTVASSL
>gi|157381962|gb|ABV48420.1| hemagglutinin [Influenza A virus (A/pheasant/Shantou/11551/2005(H9N2))]
METVSLITMLLVVTVSNADKICIGYQSTNSTETVDTLTENNVPVTHAKELLHTEHNGMLC
ATNLGHPLILDTCTIEGLIYGNPSCDLLLGGREWSYIVERPSAVNGLCYPGNVENLEELR
SLFSSASSYQRIQIFPDTIWNVSYSGTSKACSDSFYRSMRWLTQKNNAYPIQDAQYTNNR
EKNILFMWGINHPPTDTAQTNLYTRTDTTTSVATEEINRTFKPLIGPRPLVNGLQGRIDY
YWSVLKPGQTLRIRSNGNLIAPWYGHILSGESHGRILKTDLKRGSCTVQCQTEKGGLNTT
LPFQNVSKYAFGNCSKYVGVKSLKLAVGLRNVPSRSSRGLFGAIAGFIEGGWSGLVAGWY
GFQHSNDQGVGMAADRDSTQKAIDKITSKVNNIVDKMNKQYEIIDHEFSEVETRLNMINN
KIDDQIQDIWAYNAELLVLLENQKTLDEHDANVNNLYNKVKRALGSNAVEDGKGCFELYH
KCDDQCMETIRNGTYNRRKYQEESKLERQKIEGVKLESEGTYKILTIYSTVASSL
>gi|157381924|gb|ABV48398.1| hemagglutinin [Influenza A virus (A/pheasant/Shantou/1578/2005(H9N2))]
METIPLMTILLMVTAINADKICIGYQSTNSTETVDTLTETNVPVTQAKELLHTEHNGMLC
ATNLGHPLILDTCTIEGLIYGNPSCDLLLGGREWSYIVERPSAVNGMCYPGNVENLEELR
LLFSSASSYQRVQIFPDTIWNVTYSGTSSACSNSFYRSMRWLTQKDNTYPVQDAQYTNNR
GKSILFMWGINHPPTDTVQTNLYTRTDTTTSVTTEDINRAFKPVIGPRPLVNGLQGRIDY
YWSVLKPGQTLRVKSNGNLIAPWYGHILSGESHGRILKSDLNSGNCVVQCQTERGGLNTT
LPFHNVSKYAFGNCPKYVGVKSLKLAVGMRNVPARSSRGLFGAIAGFIEGGWPGLVAGWY
GFQHSNDQGVGMAADRDSTQKAIDKITSKVNNIVDKMNKQYEIIDHEFSEIETRLNMINN
KIDDQIQDIWAYNAELLVLLENQKTLDEHDANVNNLYNKVKRALGSNAIEDGKGCFELYH
KCDDQCMETIRNGTYNRGKYKEESRLERQKIEGVKLESEGTYKILTIYSTVASSL
>gi|157381716|gb|ABV48376.1| hemagglutinin [Influenza A virus (A/pheasant/Shantou/111/2005(H9N2))]
METLSIITILLVITVSNADKICIGYQSTNSTETVDTLTENNVPVTHAKELLHTEHNGMLC
ATDLGHPLILDTCTIEGLVYGNPSCDLLLGGREWSYIVERPSAVNGLCYPGNVENLEELR
SLFSSASSYQRIQIFPDTIWNVSYSGTSKACSDSFYRSMRWLTQKNNAYPVQDAQYTNNR
GKSILFIWGINHPPTDTAQTNLYTRTDTTTSVATEDINRTFKPLIGPRPLVNGLQGRIDY
YWSVLKPGQTLRVRSNGNLIAPWYGHILSGESHGRILKTDLKSGHCAVQCQTEKGGLNTT
LPFQNVSRYAFGNCPKYVGIKSLKLAVGLRNVPARSSRGLFGAIAGFIEGGWSGLVAGWY
GFQHSNDQGVGMAADRDSTQKAVDKITSKVNNIVDKMNKQYEIIDHEFSEVETRLNMINN
KIDDQIQDIWAYNAELLVLLENQKTLDEHDANVNNLYNKVKRALGSNAVEDGKGCFELYH
KCDNQCMETIRNGTYNRRKYKEESNLERQKIEGVKLESEGTYKILTIYSTVASSL
>gi|157381651|gb|ABV48345.1| hemagglutinin [Influenza A virus (A/pheasant/Shantou/7814/2004(H9N2))]
DKICIGYQSTNSTETVDTLTETNVPVTQAKELLHTEHNGMLCATNLGHPLILDTCTIEGL
IYGNPSCDLLLGGREWSYIVERPSAVNGMCYPGNVENLEELRLLFSSASSYQRVQIFPDT
IWNVTYSGTSSACSNSFYRSMRWLTQKDNTYPVQDAQYTNNRGKSILFMWGINHPPTDTV
QTNLYTRTDTTTSVTTEDINRAFKPVIGPRPLVNGLQGRIDYYWSVLKPGQTLRVKSNGN
LIAPWYGHILSGESHGRILKSDLNSGNCVVQCQTERGGLNTTLPFHNVSKYAFGNCPKYV
GVKSLKLAVGMRNVPARSSRGLFGAIAGFIEGGWPGLVAGWYGFQHSNDQGVGMAADRDS
TQKAIDKITSKVNNIVDKMNKQYEIIDHEFSEIETRLNMINNKIDDQIQDIWAYNAELLV
LLENQKTLDEHDANVNNLYNKVKRALGSNAIEDGKGCFELYHKCDDQCMETIRNGTYNRG
KYKEESRLERQTIEGVKLESEGTYKILTIYSTVASSL
>gi|157381630|gb|ABV48334.1| hemagglutinin [Influenza A virus (A/pheasant/Shantou/7501/2004(H9N2))]
METIPLMTILLMVTAINADKICIGYQSTNSTETVDTLTETNVPVTQAKELLHTEHNGMLC
ATNLGHPLILDTCTIEGLIYGNPSCDLLLGGREWSYIVERPSAVNGMCYPGNVENLEELR
LLFSSASSYQRVQIFPDTIWNVTYSGTSSACSNSFYRSMRWLTQKGNTYPVQDAQYTNNR
GKSILFMWGINHPPTDTVQTNLYTRTDTTTSVTTEDINRAFKPVIGPRPLVNGLQGRIDY
YWSVLKPGQTLRVKSNGNLIAPWYGHILSGESHGRILKSDLNSGNCVVQCQTEMGGLNTT
LPFHNVSKYAFGNCPKYVGVKSLKLAVGMRNVPARSSRGLFGAIAGFIEGGWPGLVAGWY
GFQHSNDQGVGMAADRDSTQKAIDKITSKVNNIVDKMNKQYEIIDHEFSEIETRLNMINN
KIDDQIQDIWAYNAELLVLLENQKTLDEHDANVNNLYNKVKRALGSNAIEDGKGCFELYH
KCDDQCMETIRNGTYNRGKYKEESRLERQKIEGVKLESEGTYKILTIYSTVASSL
>gi|157381588|gb|ABV48312.1| hemagglutinin [Influenza A virus (A/pheasant/Shantou/7315/2004(H9N2))]
DKICIGYQSTNSTETVDTLTENNVPVTHAKELLHTEHNGMLCATNLGRPLILDTCTIEGL
IYGNPSCDLLLGGREWSYIVERPSAVNGLCYPGIVENLEELRSLFSSASSYQRIQIFPDT
IWNVSYSGTSKACSDSFYRSMRWLTQKNNAYPVQDAQYTNNRGRNILFMWGINHPPTDTA
QTNLYTRTDTTTSVATEDINRTFKPLIGPRPLVNGLQGRIDYYWAVLKPGQTLRVRSNGN
LIAPWYGHILSGESHGRILKTDLNSGNCVVQCQTERGGLNTTLPFHNVSKYAFGNCPKYV
GVKSLKLAVGLRNVPARSSRGLFGAIAGFIEGGWSGLVAGWYGFQHSNDQGTGMAADRDS
TQKAIDKITSKVNNIVDKMNKQYEIIGHEFSEVETRLNMINNKIDDQIQDIWAYNAELLV
LLENQKTLDEHDANVNNLYNKVKRALGSNAVEDGKGCFELYHKCDDQCMETIRNGTYNRR
KYKEESRLERQKIEGVKLESEGTYKILTIYSTVASSL
>gi|157381546|gb|ABV48290.1| hemagglutinin [Influenza A virus (A/pheasant/Shantou/6893/2004(H9N2))]
METIPLMTILLMVTAINADKICIGYQSTNSTETVDTLTETNVPVTQAKELLHTEHNGMLC
ATNLGHPLILDTCTIEGLIYGNPSCDLLLGGREWSYIVERPSAVNGMCYPGNVENLEELR
LLFSSASSYQRVQIFPDTIWNVTYSGTSSACSNSFYRSMRWLTQKDNTYPVQDAQYTNNR
GKSILFMWGINHPPTDTVQTNLYTRTDTTTSVTTEDINRAFKPVIGPRPLVNGLQGRIDY
YWSVLKPGQTLRVKSNGNLIAPWYGHILSGESHGRILKSDLNSGNCVVQCQTERGGLNTT
LPFHNVSKYAFGNCPKYVGVKSLKLAVGMRNVPARSSRGLFGAIAGFIEGGWPGLVAGWY
GFQHSNDQGVGMAADRDSTQKAIDKITSKVNNIVDKMNKQYEIIDHEFSEIETRLNMINN
KIDDQIQDIWAYNAELLVLLENQKTLDEHDANVNNLYNKVKRALGSNAIEDGKGCFELYH
KCDDQCMETIRNGTYNRGKYKEESRLERQKIEGVKLESEGTYKILTIYSTVASSL
>gi|157381504|gb|ABV48268.1| hemagglutinin [Influenza A virus (A/pheasant/Shantou/6607/2004(H9N2))]
DKICIGYQSTNSTETVDTLTENNVPVTHAKELLHTEHNGMLCATNLGRPLILDTCTIEGL
IYGNPSCDLLLGGREWSYIVERPSAVNGLCYPGNVENLEELRSLFSSASSYQRIQIFPDT
IWNVSYSGTSKACSDSFYRSMRWLTQKNNAYPVQDAQYTNNRGRNILFMWGINHPPTDTA
QTNLYTRTDTTTSVATEDINRTFKPLIGPRPLVNGLQGRIDYYWAVLKPGQTLRVRSNGN
LIAPWYGHILSGESHGRILKTDLNSGNCVVQCQTERGGLNTTLPFHNVSKYAFGNCPKYV
GVKSLKLAVGLRNVPARSSRGLFGAIAGFIEGGWSGLVAGWYGFQHSNDQGTGIAADRDS
TQKAIDKITSKVNNIVDKMNKQYEIIDHEFSEVETRLNMINNKIDDQIQDIWAYNAELLV
LLENQKTLDEHDANVNNLYNKVKRALGSNAVEDGKGCFELYHKCDDQCMETIRNGTYNRR
KYKEESRLERQKIEGVKLESEGTYKILTIYSTVASSL
>gi|157381312|gb|ABV48169.1| hemagglutinin [Influenza A virus (A/pheasant/Shantou/5588/2004(H9N2))]
DKICIGYQSTNSTETVDTLTENNVPVTHAKELLHTEHNGMLCATNLGRPLILDTCTIEGL
IYGNPSCDLLLGGREWSYIVERPSAVNGLCYPGNVENLEELRSLFSSASSYQRIQIFPDT
IWNVSYSGTSKACSDSFYRSMRWLTQKNNAYSVQDAQYTNNRGRNILFMWGINHPPTDTA
QTNLYTRTDTTTSVATEDINRTFKPLIGPRPLVNGLQGRIDYYWAVLKPGQTLRVRSNGN
LIAPWYGHILSGESHGRILKTDLNSGNCVVQCQTERGGLNTTLPFHNVSKYAFGNCPKYV
GVKSLKLAVGLRNVPARSSRGLFGAIAGFIEGGWSGLVAGWYGFQHSNDQGTGMAADRDS
TQKAIDKITSKVNNIVDKMNKQYEIIDHEFSEVETRLNMINNKIDDQIQDIWAYNAELLV
LLENQKTLDEHDANVNNLYNKVKRALGSNAVEDGKGCFELYHKCDDQCMETIRNGTYNRR
KYKEESRLERQKIEGVKLESEGTYKILTIYSTVASSL
>gi|157381248|gb|ABV48147.1| hemagglutinin [Influenza A virus (A/pheasant/Shantou/2290/2004(H9N2))]
METIPLMTILLMVTVINADKICIGYQSTNSTETVDTLTETNVPVTQAKELLHTEHNGMLC
ATNLGHPLILDTCTIEGLIYGNPSCDLLLGGREWSYIVERPSAVNGMCYPGNVENLEELR
LLFSSASSYQRVQIFPDTIWNVTYSGTSSACSNSFYRSMRWLTQKDNTYPVQDAQYTNNR
GKSILFMWGINHPPTDTVQTNLYTRTDTTTSVTTEDINRAFKPVIGPRPLVNGLQGRIDY
YWSVLKPGQTLRVRSNGNLIAPWYGHILSGESHGRILKSDLNSGNCVVQCQTERGGLNTT
LPFHNVSKYAFGNCPKYVGVKSLKLAVGMRNVPARSSRGLFGAIAGFIEGGWPGLVAGWY
GFQHSNDQGVGMAADRDSTQKAIDKITSKVNNIVDKMNKQYEIIDHEFSEIETRLNMINN
KIDDQIQDIWAYNAELLVLLENQKTLDEHDANVNNLYNKVKRALGSNAMEDGKGCFELYH
KCDDQCMETIRNGTYNRGKYKEESRLERQKIEGVKLESEGTYKILTIYSTVASSL
>gi|157381029|gb|ABV48081.1| hemagglutinin [Influenza A virus (A/pheasant/Shantou/841/2004(H9N2))]
DKICIGYQSTNSTETVDTLTETNVPVTQAKELLHTEHNGMLCATNLGHPLILDTCTIEGL
IYGNPSCDLLLGGREWSYIVERPSAVNGMCYPGNVENLEELRLLFSSASSYQRVQIFPDT
IWNVTYSGTSSACSNSFYRSMRWLTQKDNTYPVQDAQYTNNRGKSILFMWGINHPPTDTV
QTNLYTRTDTTTSVTTEDINRAFKPVIGPRPLVNGLQGRIDYYWSVLKPGQTLRVRSNGN
LIAPWYGHILSGESHGRILKSDLNSGNCVVQCQTERGGLNTTLPFHNVSKYAFGNCPKYV
GVKSLKLAVGMRNVPARSSRGLFGAIAGFIEGGWPGLVAGWYGFQHSNDQGVGMAADRDS
TQRAIDKITSKVNNIVDKMNKQYEIIDHEFSKIETRLNMINNKIDDQIQDIWAYNAELLV
LLENQKTLDEHDANVNNLYNKVKRALGSNAMEDGKGCFELYHKCDDQCMETIRNGTYNRG
KYKEESRLERQKIEGVKLESEGTYKILTIYSTVASSL
>gi|157380942|gb|ABV48037.1| hemagglutinin [Influenza A virus (A/pheasant/Shantou/45/2004(H9N2))]
DKICIGYQSTNSTETVDTLTENNVPVTHAKELLHTEHNGMLCATNLGHPLILDSCTIEGL
IYGNPSCDLLLGGREWSYIVERPSAVNGLCYPGNVENLEELRSLFSSASSYQRIQIFPDT
IWNVSYSGTSKACSDSFYRSMRWLTQKNNAYPVQDAQYTNNRGKNILFMWGINHPPTDTA
QTNLYTRTDTTTSVATEDINRTFKPLIGPRPLVNGLQGRIDYYWSVLKPGQTLRVRSNGN
LIAPWYGHILSGESHGRILKTDLKSGNCAVQCQTEKGGLNTTLPFQNVSKYAFGNCPKYV
GVKSLKLAVGLRNVPARSSRGLFGAIAGFIEGGWSGLVAGWYGFQHSNDQGVGMAADRDS
TQKAIDKITSKVNNIVDKMNKQYEIIDHEFSEVENRLNMINNKIDDQIQDIWAYNAELLV
LLENQKTLDEHDANVNNLYNRVKRALGSNAVEDGKGCFELYHKCDDQCMETIRNGTYNRR
KYKEESKLERQKIEGVKLESEGTYKILTIYSTVASSL
>gi|157380882|gb|ABV48004.1| hemagglutinin [Influenza A virus (A/pheasant/Shantou/4709/2003(H9N2))]
DKICIGYQSTDSTETVDTLTETNVPVTQAKELLHTEHNGMLCATNLGHPLILDTCTIEGL
IYGNPSCDLLLGGREWSYIVERPSAVNGMCYPGNVENLEELRLLFSSASSYQRVQIFPDT
IWNVTYSGTSSACSNSFYRSMRWLTQKDNTYPVQDAQYTNNRGKSILFMWGINHPPTDTV
QTNLYTRTDTTTSVTTEDINRAFKPVIGPRPLVNGLQGRIDYYWSVLKPGQTLRVRSNGN
LIAPWYGHILSGESHGRILKSDLNSGNCVVQCQTERGGLNTTLPFHNVSKYAFGNCPKYV
GVKSLKLAVGMRNVPARSSRGLFGAIAGFIEGGWPGLVAGWYGFQHSNDQGVGMAADRES
TQKAIDKITSKVNNIVDKMNKQYEIIDHEFSEIETRLNMINNKIDDQIQDIWAYNAELLV
LLENQKTLDEHDANVNNLYNKVKRALGSNAMEDGKGCFELYHKCDDQCMETIRNGTYNRG
KYKEESRLERQKIEGVKLESEGTYKILTIYSTVASSL
>gi|157380825|gb|ABV47971.1| hemagglutinin [Influenza A virus (A/pheasant/Shantou/4469/2003(H9N2))]
DKICIGYQSTNSTETVDTLTETNVPVTQAKELLHTEHNGMLCATNLGHPLILDTCTIEGL
IYGNPSCDLLLGGREWSYIVERPSAVNGVCYPGNVENLEELRLLFSSASSYQRVQIFPDT
IWNVTYSGTSSACSNSFYRSMRWLTQKDNTYPVQDAQYTNNRGKSILFMWGINHPPTDTV
QTNLYTRTDTTTSVTTEDINRAFKPVIGPRPLVNGLQGRIDYYWSVLKPGQTLRVRSNGN
LIAPWYGHILSGESHGRILKSDLNSGNCVVQCQTERGGLNTTLPFHNVSKYAFGNCPKYV
GVKSLKLAVGMRNVPARSSRGLFGAIAGFIEGGWPGLVAGWYGFQHSNDQGVGMAADRDS
TQRAIDKITSKVNNIVDKMNKQYEIIDHEFSEIETRLNMINNKIDDQIQDIWAYNAELLV
LLENQKTLDEHDANVNNLYNKVKRALGSNAMEDGKGCFELYHKCDDQCMETIRNGTYNRG
KYKEESRLERQKIEGVKLESEGTYKILTIYSTVASSL
>gi|157380787|gb|ABV47949.1| hemagglutinin [Influenza A virus (A/pheasant/Shantou/4340/2003(H9N2))]
DKICIGYQSTNSTETVDTLTENNVPVTHAKELLHTEHNGMLCATDLGHPLILDTCTIEGL
IYGNPSCDLLLGGREWSYIVERPSAVNGLCYPGNVENLEELRSLFSFASSYQRIQIFPDT
IWNVSYSGTSKACSDSFYRSMRWLTQKNNAYPIQDAQYTNNQGKNILFMWGINHPPTDTA
QTNLYTRTDTTTSVATEDINRTFKPLIGPRPLVNGLQGRIDYYWSVLKPGQTLRVRSNGN
LIAPWYGHILSGESHGRILKTDLKSGNCAVQCQTEKGGLNTTLPFQNVSKYAFGNCPKYV
GVKSLKLAVGLRNVPARSSRGLFGAIAGFIEGGWSGLVAGWYGFQHSNDQGVGMAADRDS
TQKAIDKITSKVNNIVDKMNKQYEIIDHEFSEVETRLNMINNKIDDQIQDIWAYNAELLV
LLENQKTLDEHDANVNNLYNKVKRALGSNAVEDGKGCFELYHKCDDQCMETIRNGTYNRR
KYKEESNLERQKIEGVKLESEGTYKILTIYSTVASSL
>gi|157380749|gb|ABV47927.1| hemagglutinin [Influenza A virus (A/pheasant/Shantou/4116/2003(H9N2))]
DKICIGYQSTNSTETVDTLTETNVPVTQAKELLHTEHNGMLCATNLGHPLILDTCTIEGL
IYGNPSCDLLLGGREWSYIVERPSAVNGMCYPGNVENLEELRLLFSSASSYQRIQIFPDT
IWNVTYSGTSSACSNSFYRSMRWLTQKDNTYPVQDAQYTNNGGKSILFMWGINHPPTDTV
QTNLYTRTDTTTSVTTEDINRAFKPVIGPRPLVNGLQGRIDYYWSVLKPGQTLRVRSNGN
LIAPWYGHILSGESHGRILKSDLNSGNCVVQCQTERGGLNTTLPFHNVSKYAFGNCPKYV
GVKSLKLAVGMRNVPARSSRGLFGAIAGFIEGGWPGLVAGWYGFQHSNDQGVGMAADRDS
TQKAIDKITSKVNNIVDKMNKQYEIIDHEFSEIETRLNMINNKIDDQIQDIWAYNAELLV
LLENQKTLDEHDANVNNLYNKVKRALGSNAMEDGKGCFELYHKCDDQCMETIRNGTYNRG
KYKEESRLERQKIEGVKLESEGTYKILTIYSTVASSL
>gi|157380673|gb|ABV47883.1| hemagglutinin [Influenza A virus (A/pheasant/Shantou/3716/2003(H9N2))]
DKICIGYQSTNSTETVDTLTENNVPVTHAKELLHTEHNGMLCATNLGHPLILDSCTIEGL
IYGNPSCDLLLGGREWSYIVERPSAVNGLCYPGNVENLEELRSLFSSASSYQRIQIFPDT
IWNVSYSGTSKACSDSFYRSMRWLTQKNNAYPVQDAQYTNNRGKNILFMWGINHPPTDTA
QTNLYTRTDTTTSVATEDINRTFKPLIGPRPLVNGLQGRIDYYWSVLKPGQTLRVRSNGN
LIAPWYGHILSGESHGRILKTDLKSGNCAVQCQTEKGGLNTTLPFQNVSKYAFGNCPKYV
GVKSLKLAVGLRNVPARSSRGLFGAIAGFIEGGWSGLVAGWYGFQHSNDQGVGMAADRDS
TQKAIDKITSKVNNIVDKMNKQYEIIDHEFSEVENRLNMINNKIDDQIQDIWAYNAELLV
LLENQKTLDEHDANVNNLYNRVKRALGSNAVEDGKGCFELYHKCDDQCMETIRNGTYNRR
KYKEESKLERQKIEGVKLESEGTYKILTIYSTVASSL
>gi|157380635|gb|ABV47861.1| hemagglutinin [Influenza A virus (A/pheasant/Shantou/3530/2003(H9N2))]
DKICIGYQSTNSTETVDTLTETNVPVTQAKELLHTEHNGMLCATNLGHPLILDTCTIEGL
IYGNPSCDLLLGGREWSYIVERPSAVNGMCYPGNVENLEELRLLFSSASSYQRVQIFPDT
IWNVTYSGTSSACSNSFYRSMRWLTQKDNTYPVQDAQYTNNRGKSILFMWGINHPPTDTV
QTNLYTRTDTTTSVTTEDINRAFKPVIGPRPLVNGQQGRIDYYWSVLKPGQTLRVRSNGN
LIAPWYGHILSGESHGRILKSDLNSGNCVVQCQTERGGLNTTLPFHNVSKYAFGNCPKYV
GVKSLKLAVGMRNVPARSSRGLFGAIAGFIEGGWPGLVAGWYGFQHSNDQGVGMAADRDS
TQRAIDKITSKVNNIVDKMNKQYEIIDHEFSEIETRLNMINNKIDDQIQDIWAYNAELLV
LLENQKTLDEHDANVNNLYNKVKRALGSNAMEDGKGCFELYHKCDDQCMETIRNGTYNRG
KYKEESRLERQKIEGVKLESEGTYKILTIYSTVASSL
>gi|157380540|gb|ABV47806.1| hemagglutinin [Influenza A virus (A/pheasant/Shantou/511/2003(H9N2))]
DKICIGYQSTNSTETVDTLTETNVPVTHAKELLHTEHNGMLCATNLGHPLILDTCTIEGL
IYGNPSCDLLLGGREWSYIVERPSAVNGMCYPGNVENLEELRLLFSSASSYQRVQIFPDT
IWNVTYSGTSNACSNSFYRSMRWLTQKDNTYPVQDAQYTNNRGKSILFMWGINHPPTDTV
QTNLYTRTDTTTSVTTEDINRAFKPVIGPRPLVNGLQGRIDYYWSVLKPGQTLRVRSNGN
LIAPWYGHILSGESHGRILKSDLNSGNCVVQCQTERGGLNTTLPFHNVSKYAFGNCPKYV
GVKSLKLAVGMRNVPARSSRGLFGAIAGFIEGGWPGLVAGWYGFQHSNDQGVGMAADRDS
TQKAIDKITSKVNNIVDKMNKQYEIIDHEFSEIETRLNMINNKIDDQIQDIWAYNAELLV
LLENQKTLDEHDANVNNLYNKVKRALGSNAMEDGKGCFELYHKCDDQCMETIRNGTYNRG
KYKEESRLERQKIEGVKLESEGTYKILTIYSTVASSL
>gi|157380521|gb|ABV47795.1| hemagglutinin [Influenza A virus (A/pheasant/Shantou/443/2003(H9N2))]
DKICIGYQSTNSTETVDTLTETNVPVTHAKELLHTEHNGMLCATNLGHPLILDTCTIEGL
IYGNPSCDLLLGGREWSYIVERPSAVNGMCYPGNVENLEELRLLFSSASSYQRVQIFPDT
IWNVTYSGTSNACSNSFYRSMRWLTQKDNTYPVQDAQYTNNRGKSILFMWGINHPPTDTV
QTNLYTRTDTTTSVTTEDINRAFKPVIGPRPLVNGLQGRIDYYWSVLKPGQTLRVRSNGN
LIAPWYGHILSGESHGRILKSDLNSGNCVVQCQTERGGLNTTLPFHNVSKYAFGNCPKYV
GVKSLKLAVGMRNVPAKSSRGLFGAIAGFIEGGWPGLVAGWYGFQHSNDQGVGMAADRDS
TQKAIDKITSKVNNIVDKMNKQYEIIDHEFSEIETRLNMINNKIDDQIQDIWAYNAELLV
LLENQKTLDEHDANVNNLYNKVKRALGSNAMEDGKGCFELYHKCDDQCMETIRNGTYNRG
KYKEESRLERQKIEGVKLESEGTYKILTIYSTVASSL
>gi|51859771|gb|AAU11160.1| hemagglutinin [Influenza A virus (A/pheasant/HongKong/WF54/03(H9N2))]
MEVISLITILLVVTVSNADKICIGYQSTNSTETVDTLTENNVPVTHAKELLHTEHNGMLC
ATNLGRPLILDTCTIEGLIYGNPSCDLLLGGREWSYIVERPSAVNGLCYPGNVENLEELR
SLFSSASSYQRIQIFPDTIWNVSYSGTSKACSDSFYRSMRWLTQKNNAYPVQDAQYTNNR
GRNILFMWGINHPPTDTAQTNLYTRNDTTTSVATEDINRTFKPLIGPRPLVNGLQGRIDY
YWAVLKPGQTLRVRSNGNLIAPWYGHILSGESHGRILKTDLNSGNCVVQCQTERGGLNTT
LPFHNVSKYAFGNCPKYVGVKSLKLAVGLRNVPARSSRGLFGAIAGFIEGGWSGLVAGWY
GFQHSNDQGTGMAADRDSTQKAIDKITSKVNNIVDKMNKQYEIIDHEFSEVETRLNMINN
KIDDQIQDIWAYNAELLVLLENQKTLDEHDANVNNLYNKVKRALGSNAVEDGKGCFELYH
KCDDRCMETIRNGTYNRRKYKEESRLERQKIEGVKLESEGTYKILTIYSTVASSLVIAMG
FAAFLFWAMSNGSCRCNICI
>gi|307068983|gb|ADN23911.1| hemagglutinin, partial [Influenza A virus (A/pheasant/Korea/LBM180/2008(H9N2))]
STNSTETVDTLVESNVPVTHAKELLHTEHNGMLCATNQGHPLILDTCTVEGLVYGNPACD
LLLGGKEWSYIVERSSAINGMCYPGRVENLEELRTFFSSARSYKRLLLFPDRTWNVTYTG
TSKACSNSFYRSMRWLTHKSDSYPIQDAQYTNNWGKNILFMWGIHHPPTDTEQMSLYKKA
DTTTSITTEDINRTFKPVIGPRPLVNGQQGRIDYYWSVLKPGQTLRMRSTGNLIAPWYGH
ILSGESHGRILKTDLNSGNCIVQCQTEKGGLNTTLPFHNVSKYAFGNCPKYVGVKSLKLA
IGLRNVPAASGRGLFGAIAGFIEGGWPGLVAGWYGFQHSNDQGVGIAADRDSTQKAVDKI
TSKVNNI
>gi|307068981|gb|ADN23910.1| hemagglutinin, partial [Influenza A virus (A/pheasant/Korea/LBM190/2008(H9N2))]
STNSTETVDTLVETNVPVTHAKELLHTEHNGMLCATNQGHPLILDTCTVEGLVYGNPSCD
LLLGGKEWSYIVERSSAINGMCYPGKVENLEELRSFFSSARSYKRLLLFPDRTWNVTYTG
TSKACSGSFYRSMRWLTHKSNSYPIQDAQYTNDWGKNILFMWGIHHPPTDSEQMNLYKKA
DTTTSITTEDINRTFKPVIGPRPLVNGQQGRIDYYWSVLKPGQTLRIRSNGNLIAPWYGH
ILSGESHGRILKTDLNSGNCVVQCQTEKGGLNTTLPFHNVSKYAFGNCPKYVGVKSLKLA
VGLRNVPAASGRGLFGAIAGFIEGGWPGLVAGWYGFQHSNDQGAGMAADRESTQKAVDKI
TSKVNNI
>gi|12382159|gb|AAG53052.1| haemagglutinin [Influenza A virus (A/pheasant/Ireland/PV18/97(H9N2))]
WGIHHPPTDTEQTNLYKKADTTTSVTTEDINRTFKPMIGPRPLVNGQQGRIDYYWSVLKP
GQTLRVRSNGNLIAPWYGHILSGESHGRILKTDLSSGNCIVQCQTEKGGLNTTLPFHNVS
KYAFGNCPKYVGVKSLKLAVGLRNVPAASDRGLF
