# Supplementary material for: A global phylogenetic analysis in order to determine the host species and geography dependent features present in the evolution of avian H9N2 influenza hemagglutinin
Source: PeerJ. 2014 Oct 30;2:e655. doi: 10.7717/peerj.655 (PMC4217197; doi:10.7717/peerj.655)
Supplement: Supplemental Information 5 — There are two directories one for the protein sequences and a second for the nucleotide sequences. There are also two MEGA files that include the nucleotide alignment (.mas file) and the phylogenetic trees (.mts file). [file peerj-02-655-s005.zip › Raw Protein Data/quail.fasta]

>gi|187474984|gb|ACD12205.1| hemagglutinin [Influenza A virus (A/duck/Hong Kong/702/1979-quail adapted(H9N2))]
METKALIAILLMVTTSNADKICIGYQSTNSTETVDTLTENNVPVTHAKELLHTEHNGMLC
ATNLGHPLILDTCTIEGLVYGNPSCDLLLGGKEWSYIVERSSAVNGMCYPGNVENLEELR
SFFSSANSYRRIQIFPDTIWNVTYTGTSGACSNSFYRSMRWLTHKSNSYPVQDAQYTNNE
GKNIIFMWGIHHPPTDTEQTSLYKKADTTTSVTTEDINRTFKPMIGPRPLVHGQQGRIDY
YWSVLKPGQTLRVRSNGNLIAPWYGHILSGKSHGRILKTDLNSGNCVVECQTEKGGLNTT
LPFHNVSKYAFGNCPKYVGVKSLKLAVGLRNVPAVSNRGLFGAIAGFIEGGWPGLVAGWY
GFQHSNDQGVGMAADRESTQKAVDKITSKVNNIIDKMNKQYEIIDHEFSEIEARLNMINN
KIDDQIQDIWAYNAELLVLLENQKTLDEHDANVNNLYNKVKRALGSNAMENGNGCFELYH
KCDDQCMETIRNGTYDRQKYQEESKLERQKIEGVKLESEGTYKILTIYSTVASSLVLAMG
FAAFLFWAMSNGSCRCNICI
>gi|187474965|gb|ACD12194.1| hemagglutinin [Influenza A virus (A/duck/Hong Kong/702/1979-quail adapted(H9N2))]
METKALIAILLMVTTSNADKICIGYQSTNSTETVDTLTENNVPVTHAKELLHTEHNGMLC
ATNLGHPLILDTCTIEGLVYGNPSCDLLLGGKEWSYIVERSSAVNGMCYPGNVENLEELR
SFFSSANSYRRIQIFPDTIWNVTYTGTSGACSNSFYRSMRWLTHKSNSYPVQDAQYTNNE
GKNIIFMWGIHHPPTDTEQTSLYKKADTTTSVTTEDINRTFKPMIGPRPLVHGQQGRIDY
YWSVLKPGQTLRVRSNGNLIAPWYGHILSGKSHGRILKTDLNSGNCVVECQTEKGGLNTT
LPFHNVSKYAFGNCPKYVGVKSLKLAVGLRNVPAVSNRGLFGAIAGFIEGGWPGLVAGWY
GFQHSNDQGVGMAADRESTQKAVDKITSKVNNIIDKMNKQYEIIDHEFSEIEARLNMINN
KIDDQIQDIWAYNAELLVLLENQKTLDEHDANVNNLYNKVKRALGSNAMENGNGCFELYH
KCDDQCMETIRNGTYDRQKYQEESKLERQKIEGVKLESEGTYKILTIYSTVASSLVLAMG
FAAFLFWAMSNGSCRCNICI
>gi|357817495|gb|AER34918.1| hemagglutinin [Influenza A virus (A/quail/Egypt/113413v/2011(H9N2))]
METISLMTILLLVTTSNADKICIGHQSTNSTETVDTLTETNVPVTHAKELLHTEHNGMLC
ATNLGNPLILDTCTIEGLIYGNPSCDMLLGGREWSYIVERPSAVNGTCYPGNVENLEELR
ILFSSSSSYQRIQMFPDTIWNVTYSGTSKSCSDSFYRNMRWLTQKNGNYPVQDAQYTNTR
GKDILFVWGIHHPPTDTAQTNLYTRTDTATSVTTENLDRTFKPLIGPRPLVNGLIGRINY
YWSVLKPGQTLRVRSNGNLIAPWFGHVLSGESHGRILKTDLNSGNCVVQCQTEKGGLNST
LPFHNISKYAFGDCPKYIGVKSLKLAIGLRNVPARSSRGLFGAIAGFIEGGWPGLVSGWY
GFQHSNDQGVGMAADRDSTQKAVDKITSKVNNIVDKMNKQYEIIDHEFSEVETRLNMINN
KIDDQIQDVWAYNAELLVLLENQKTLDEHDANVNNLYNKVKRALGSNAMEDGKGCFELYH
KCDDQCMETIRNGTYNRRKYKEESRLERQKIEGVKLESEGTYKILTIYSTVASSLVLAMG
FAAFLFWAMSNGSCRCNICI
>gi|120432632|gb|ABM21877.1| hemagglutinin [Influenza A virus (A/quail/Dubai/303/2000(H9N2))]
METISLITILLVVTASNADKICIGHQSTNSTETVDTLTETNVPVTHAKELLHTEHNGMLC
ATNLGHPLILDTCTIEGLIYGNPSCDPLLEGREWSYIVERSSAVNGTCYPGNVENLEELR
TLFSSARSYQRIQIFPDTIWNVTYTGTSKACSDSFYRSMRWLTQKSGAYPVQDAQYTNNR
GKSILFVWGIHHPPTDTAQTDLYTRTDTTTSVTTEDLNRTFKPVIGPRPLVNGQQGRINY
YWSILKPGQTLRVRSNGNLIAPWYGHVLSGGSHGRILKTDLNSGNCVVQCQTEKGGLNST
LPFHNISKYAFGTCPKYVRVKSLKLAIGLRNVPARSSRGLFGAIAGFIEGGWPGLVAGWY
GFQHSNDQGVGMAADRDSTQKAIDKITSKVNNIVDKMNKQYEIIDHEFSEVETRLNMINN
KIDDQIQDVWAYNAELLVLLENQKTLDEHDANVNNLYNKVKRALGSNAMEDGKGCFELYH
KCDNQCMETIRNGTYNRRKYKEESRLERQKIEGVKLESEGTYKILTIYSTVASSLVLAMG
FAAFLFWAMSNGSCRCNICI
>gi|120432630|gb|ABM21876.1| hemagglutinin [Influenza A virus (A/quail/Dubai/302/2000(H9N2))]
METISLITILLVVTASNADKICIGHQSTNSTETVDTLTETNVPVTHAKELLHTEHNGMLC
ATNLGHPLILDTCTIEGLIYGNPSCDPLLEGREWSYIVERSSAVNGTCYPGNVENLEELR
TLFSSARSYQRIQIFPDTIWNVTYTGTSKACSDSFYRSMRWLTQKSGVYPVQDAQYTNNR
GKSILFVWGIHHPPTDTEQTNLYTRTDTTTSVTTEDLNRTFKPVIGPRPLVNGLQGRINY
YWSILKPGQTLRVRSNGNLIAPWYGHVLSGGSHGRILKTDLNSGNCVVQCQTEKGGLNST
LPFHNISKYAFGTCPKYVRVKSLKLAIGLRNVPARSSRGLFGAIAGFIEGGWPGLVAGWY
GFQHSNDQGVGMAADRDSTQKAIDKITSKVNNIVDKMNKQYEIIDHEFSEVETRLNMINN
KIDDQIQDVWAYNAELLVLLENQKTLDEHDANVNNLYNKVKRALGSNAMEDGKGCFELYH
KCDNQCMETIRNGTYNRRKYKEESRLERQKIEGVKLESEGTYKILTIYSTVASSLVLAMG
FAAFLFWAMSNGSCRCNICI
>gi|120432628|gb|ABM21875.1| hemagglutinin [Influenza A virus (A/quail/Dubai/301/2000(H9N2))]
METISLITILLVVTASNADKICIGHQSTNSTETVDTLTETNVPVTHAKELLHTEHNGMLC
ATNLGHPLILDTCTIEGLIYGNPSCDPLLEGREWSYIVERSSAVNGTCYPGNVENLEELR
TLFSSARSYQRIQIFPDTIWNVTYTGTSKACSDSFYRSMRWLTQKSGVYPVQDAQYTNNR
GKSILFVWGIHHPPTDTEQTNLYTRTDTTTSVTTEDLNRTFKPVIGPRPLVNGLQGRINY
YWSILKPGQTLRVRSNGNLIAPWYGHVLSGGSHGRILKTDLNSGNCVVQCQTEKGGLNST
LPFHNISKYAFGTCPKYVRVKSLKLAIGLRNVPARSSRGLFGAIAGFIEGGWPGLVAGWY
GFQHSNDQGVGMAADRDSTQKAIDKITSKVNNIVDKMNKQYEIIDHEFSEVETRLNMINN
KIDDQIQDVWAYNAELLVLLENQKTLDEHDANVNNLYNKVKRALGSNAMEDGKGCFELYH
KCDNQCMETIRNGTYNRRKYKEESRLERQKIEGVKLESEGTYKILTIYSTVASSLVLAMG
FAAFLFWAMSNGSCRCNICI
>gi|120970950|gb|ABM46299.1| hemagglutinin [Influenza A virus (A/quail/Shantou/21605/2005(H9N2))]
METISLMTILLIATASNADKICIGHQSTNSTETVDTLTETNVPVTHAKELLQTEHNGMLC
ATSLGHPLILDTCTIEGLIYGNPSCDLLLEGREWSYIVERSSAVNGTCYPGNVENLEELR
ALFSSASSYQRIQIFPDTTWNVTYTGTSRSCSGSFYRSMRWLTQKSGFYPVQDAQYTNNR
GKNILFVWGIHHPPTYTDQTNLYIRNDTTTSVTTEELNRTFKPVIGPRPLVNGQQGRIDY
YWSVLKPGQTLRVRSNGNLIAPWYGHVLSGGSHGRILKTDLKSGNCVVQCQTEKGGLNST
LPFHNISKYAFGTCPKYVKVNSLKLAVGLRNVPARSSRGLFGAIAGFIEGGWPGLVAGWY
GFQHSNDQGVGMAADRDSTQKAVDKITSKVNNIVDKMNKQYEIIDHEFSEVETRLNMINN
KIDDQIQDVWAYNAELLVLLENQKTLDEHDANVNNLYNKVKRALGSNAMEDGKGCFELYH
KCDDQCMETIRNGTYNRRKYREESRLERQRIEGVKLESEGTYKILTIYSTVASSLV
>gi|120970948|gb|ABM46298.1| hemagglutinin [Influenza A virus (A/quail/Shantou/20787/2005(H9N2))]
METIPLMTILLMVTAINADKICIGYQSTNSTETVDTLTETNVPVTQAKELLHTEHNGMLC
ATNLGHPLILDTCTIEGLIYGNPSCDLLLGGREWSYIVERPSAVNGMCYPGNVENLEELR
LLFSSASSYQRVQIFPDTIWNVTYSGTSSACSNSFYRSMRWLTQKDNTYPVQDAQYTNNR
GKSILFMWGINHPPTDTVQTNLYTRTDTTTSVTTEDINRAFKPVIGPRPLVNGLQGRIDY
YWSVLKPGQTLRVRSNGNLIAPWYGHILSGESHGRILKSDLNSGNCVVQCQTERGGLNTT
LPFHNVSKYAFGNCPKYVGVKSLKLAVGMRNVPARSSRGLFGAIAGFIEGGWPGLVAGWY
GFQHSNDQGVGMAADRDSTQKAIDKITSKVNNIVDKMNKQYEIIDHEFSEIETRLNMINN
KIDDQIQDIWAYNAELLVLLENQKTLDEHDTNVNNLYNKVKRALGSNAIEDGKGCFELYH
KCDDQCMETIRNGTYNRGKYKEESKLERQKIEGVKLESEGTYKILTIYSTVASSLV
>gi|120970946|gb|ABM46297.1| hemagglutinin [Influenza A virus (A/quail/Shantou/19506/2005(H9N2))]
METISLMTILLIATASNADKICIGHQSTNSTETVDTLTETNVPVTHAKELLQTEHNGMLC
ATNLGQPLILDTCTIEGLIYGNPSCDLLLEGREWSYIVERSSAVNGTCYPGNVENLEELR
ALFSSASSYQRIQIFPDTTWNVTYTGTSRSCSGSFYRSMRWLTQKSGFYPVQDAQYTNNR
GKNILFVWGIHHPPTYTDQTTLYIRNDTTTSVTTEELNRTFKPVIGPRPLVNGQQGRIDY
YWSVLKPGQTLRVRSNGNLIAPWYGHVLSGGSHGRILKTDLKSGNCVVQCQTEKGGLNST
LPFHNISKYAFGTCPKYVKVNSLKLAVGLRNVPARSSRGLFGAIAGFIEGGWPGLVAGWY
GFQHSNDQGVGMAADRDSTQKAVDKITSKVNNIVDKMNKQYEIIDHEFSEVETRLNMINN
KIDDQIQDVWAYNAELLVLLENQKTLDEHDANVNNLYNKVKRALGSNAMEDGKGCFELYH
KCDDQCMETIRNGTYNRRKYREESRLERQRIEGVKLESEGTYKILTIYSTVASSLV
>gi|120970944|gb|ABM46296.1| hemagglutinin [Influenza A virus (A/quail/Shantou/15892/2005(H9N2))]
METIPLMTILLMVTAINADKICIGYQSTNSTETVDTLTETNVPVTQAKELLHTEHNGMLC
ATNLGHPLILDTCTIEGLIYGNPSCDLLLGGREWSYIVERPSAVNGMCYPGNVENLEELR
LLFSSASSYQRVQIFPDTIWNVTYSGTSSACSNSFYRSMRWLTQKDNTYPVQDAQYTNNR
GKSILFMWGINHPPTDTVQTNLYTRTDTTTSVTTEDINRAFKPVIGPRPLVNGLQGRIDY
YWSVLKPGQTLRVKSNGNLIAPWYGHILSGESHGRILKSDLNSGNCVVQCQTERGGLNTT
LPFHNVSKYAFGNCPKYVGVKSLKLAVGMRNVPARSSRGLFGAIAGFIEGGWPGLVAGWY
GFQHSNDQGVGMAADRDSTQKAIDKITSKVNNIVDKMNKQYEIIDHEFSEIETRLNMINN
KIDDQIQDIWAYNAELLVLLENQKTLDEHDANVNNLYNKVKRALGSNAIEDGKGCFELYH
KCDDQCMETIRNGTYNRGKYKEESRLERQKIEGVKLESEGTYKILTIYSTVASSLV
>gi|120970942|gb|ABM46295.1| hemagglutinin [Influenza A virus (A/quail/Shantou/13425/2005(H9N2))]
METISLMTILLIATASNADKICIGHQSTNSTETVDTLTETNVPVTHAKELLQTEHNGMLC
ATNLGHPLILDTCTIEGLIYGNPSCDLLLEGREWSYIVERSSAVNGTCYPGNVENLEELR
ALFSSASSYQRIQIFPDTTWNVTYTGTSRSCSGSFYRSMRWLTQKSGFYPVQDAQYTNNR
GKNILFVWGIHHPPTYTDQTTLYIRNDTTTSVTTEELNRTFKPVIGPRPLVNGQQGRIDY
YWSVLKPGQTLRVRSNGNLIAPWYGHVLSGGSHGRILKTDLKSGNCVVQCQTEKGGLNST
LPFHNISKYAFGTCPKYVKVNSLKLAVGLRNVPARSSRGLFGAIAGFIEGGWPGLVAGWY
GFQHSNDQGVGMAADRDSTQKAVDKITSKVNNIVDKMNKQYEIIDHEFSEVETRLNMINN
KIDDQIQDVWAYNAELLVLLENQKTLDEHDANVNNLYNKVKRALGSNAMEDGKGCFELYH
KCDDQCMETIRNGTYNRRKYREESRLERQRIEGVKLGSEGTYKILTIYSTVASSLV
>gi|120970940|gb|ABM46294.1| hemagglutinin [Influenza A virus (A/quail/Shantou/11195/2005(H9N2))]
METISLMTILLIATASNADKICIGHQSTNSTETVDTLTETNVPVTHAKELLQTEHNGMLC
ATSLGHPLILDTCTIEGLIYGNPSCDLLLEGREWSYIVERSSAVNGTCYPGNVENLEELR
ALFSSASSYQRIQIFPDTTWNVTYTGTSRSCSGSFYRSMRWLTQKSGFYPVQDAQYTNNR
GKNILFVWGIHHPPTYTDQTTLYIRNDTTTSVTTEELNRTFKPVIGPRPLVNGQQGRIDY
YWSVLKPGQTLRVRSNGNLIAPWYGHVLSGGSHGRILKTDLKSGNCVVQCQTEKGGLNST
LPFHNISKYAFGTCPKYVKVNSLKLAVGLRNVPARSSRGLFGAIAGFIEGGWPGLVAGWY
GFQHSNDQGVGMAADRDSTQKAVDKITSKVNNIVDKMNKQYEIIDHEFSEVETRLNMINN
KIDDQIQDVWAYNAELLVLLENQKTLDEHDANVNNLYNKVKRALGSNAMEDGKGCFELYH
KCDDQCMETIRNGTYNRRKYREESRLERQRIEGVKLESEGTYKILTIYSTVAS
>gi|120970938|gb|ABM46293.1| hemagglutinin [Influenza A virus (A/quail/Shantou/8993/2005(H9N2))]
ILLVVTVSNADKICIGHQSTNSTETVDTLTENNVPVTHAKELLHTEHNGMLCATNLGRPL
ILDTCTIEGLIYGNPSCDLLLGGREWSYIVERPSAVNGLCYPGNVENLEELRSLFSSASS
YQRIQIFPDTIWNVSYSGTSKACSDSFYRSMRWLTQKNNAYPVQDAQYTNNRGRNILFMW
GINHPPTDTVQTNLYTRTDTTTSVATEDISRTFKPLIGPRPLVNGLQGRIDYYWAVLKPG
QTLRIRSNGNLIAPWYGHVLSGESHGRILKTDLNSGNCVVQCQTERGGLNTTLPFHNVSK
YAFGNCPKYVGVKSLKLAVGLRNVPARSSRGLFGAIAGFIEGGWSGLVAGWYGFQHSNDQ
GTGMAADRDSTQKAIDKITSKVNNIVDKMNKQYEIINHEFSEVETRLNMINNKIDDQIQD
IWAYNAELLVLLENQKTLDEHDANVNNLYNKVKRALGSNAVEDGKGCFELYHKCDDQCME
TIRNGTYNRRKYKEESRLERQKIEGVKLESEGTYKILTIYSTVASSLV
>gi|120970936|gb|ABM46292.1| hemagglutinin [Influenza A virus (A/quail/Shantou/5011/2005(H9N2))]
MEVVSLITILLVVTVSNADKICIGHQSTNSTETVDTLTENNVPVTHAKELLHTEHNGMLC
ATNLGRPLILDTCTIEGLIYGNPSCDLLLGGREWSYIVERPSAVNGLCYPGNVENLEELR
SLFSSASSYQRIQIFPDTIWNVSYSGTSKACSDSFYRSMRWLTQKNNAYPVQDAQYTNNR
GRNILFMWGINHPPTDTVQTNLYTRTDTTTSVATEDINRTFKPLIGPRPLVNGLQGRIDY
YWAVLKPGQTLRIRSNGNLIAPWYGHILSGESHGRILKTDLNSGNCVVQCQTERGGLNTT
LPFHNVSKYAFGNCPKYVGVKSLKLAVGLRNVPARSSRGLFGAIAGFIEGGWSGLVAGWY
GFQHSNDQGTGMAADRDSTQKAIDKITSKVNNIVDKMNKQYEIIDHEFSEVETRLNMINN
KIDDQIQDIWAYNAELLVLLENQKTLDEHDANVNNLYNKVKRALGSNAVEDGKGCFELYH
KCDDQCMETIRNGTYNRRKYKEESRLERQKIEGVKLESEGTYKILTIYSTVASSLV
>gi|120970934|gb|ABM46291.1| hemagglutinin [Influenza A virus (A/quail/Shantou/3143/2005(H9N2))]
MEVVSLITILLVVTVSNADKICIGHQSTNSTETVDTLTENNVPVTHAKELLHTEHNGMLC
ATNLGRPLILDTCTIEGLIYGNPSCDLLLGGREWSYIVERPSAVNGLCYPGNVENLEELR
SLFSSASSYQRIQIFPDTIWNVSYSGTSKACSDSFYRSMRWLTQKNNAYPVQDAQYTNNR
GRNILFMWGINHPPTDTVQTNLYTRTDTTTSVATEDINRTFKPLIGPRPLVNGLQGRIDY
YWAVLKPGQTLRIRSNGNLIAPWYGHILSGESHGRILKTDLNSGNCVVQCQTERGGLNTT
LPFHNVSKYAFGNCPKYVGVKSLKLAVGLRNVPARSSRGLFGAIAGFIEGGWSGLVAGWY
GFQHSNDQGTGMAADRDSTQKAIDKITSKVNNIVDKMNKQYEIIDHEFSEVETRLNMINN
KIDDQIQDIWAYNAELLVLLENQKTLDEHDANVNNLYNKVKRALGSNAVEDGKGCFELYH
KCDDQCMETIRNGTYNRRKYKEESRLERQKIEGVKLESEGTYKILTIYSTVASSLV
>gi|120970932|gb|ABM46290.1| hemagglutinin [Influenza A virus (A/quail/Shantou/2200/2005(H9N2))]
MEVVSLITILLVVTVSNADKICIGYQSTNSTETVDTLTENNVPVTHAKELLHTEHNGMLC
ATNLGRPLILDTCTIEGLIYGNPSCDLLLGGREWSYIVERPSAVNGLCYPGNVENLEELR
SLFSSASSYQRIQIFPDTIWNVSYSGTSKACSDSFYRSMRWLTQKNNAYPVQDAQYTNNR
GRNILFMWGINHPPTDTVQTNLYTRTDTTTSVATEDINRTFKPLIGPRPLVNGLQGRIDY
YWAVLKPGQTLRIRSNGNLIAPWYGHILSGESHGRILKTDLNSGNCVVQCQTERGGLNTT
LPFHNVSKYAFGNCPKYVGVKSLKLAVGLRNVPARSSRGLFGAIAGFIEGGWSGLVAGWY
GFQHSNDQGTGMAADRDSTQKAIDKITSKVNNIVDKMNKQYEIIDHEFSEVETRLNMINN
KIDDQIQDIWAYNAELLVLLENQKTLDEHDANVNNLYNKVKRALGSNAVEDGKGCFELYH
KCDDQCMETIRNGTYNRRKYKEESRLERQKIEGVKLESEGTYKILTIYSTVASSLV
>gi|120970930|gb|ABM46289.1| hemagglutinin [Influenza A virus (A/quail/Shantou/493/2005(H9N2))]
MEVVSLITILLVVTVSNADKICIGYQSTNSTETVDTLTENNVPVTHARELLHTEHNGMLC
ATNLGRPLILDTCTIEGLIYGNPSCDLLLGGREWSYIVERPSAVNGLCYPGNVENLEELR
SLFSSASSYQRIQIFPDTIWNVSYSGTSKACSDSFYRSMRWLTQKNNAYPVQDAQYTNNR
GRNILFMWGINHPPTDTVQTNLYTRTDTTTSVATEDINRTFKPLIGPRPLVNGLQGRIDY
YWAVLKPGQTLRVRSNGNLIAPWYGHILSGESHGRILKTDLNSGNCVVQCQTERGGLNTT
LPFHNVSKYAFGNCPKYVGVKSLKLAVGLRNVPARSSRGLFGAIAGFIEGGWSGLVAGWY
GFQHSNDQGTGMAADRDSTQKAIDKITSKVNNIVDKMNKQYEIIDHEFSEVETRLNMINN
KIDDQIQDIWAYNAELLVLLENQKTLDEHAANVNNLYNKVKRALGSNAVEDGKGCFELYH
KCDDQCMETIRNGTYNRRRYKEESRLERQKIEGVKLESEGTYKILTIYSTVASSLV
>gi|120970928|gb|ABM46288.1| hemagglutinin [Influenza A virus (A/quail/Shantou/299/2005(H9N2))]
MEVVSLITILLVVTVSNADKICIGYQSTNSTETVDTLTENNVPVTHAKELLHTEHNGMLC
ATNLGRPLILDTCTIEGLIYGNPSCDLLLGGREWSYIVERPSAVNGLCYPGIVENLEELR
SLFSSASSYQRIQIFPDTIWNVSYSGTSKACSDSFYRSMRWLTQKNNAYPVQDAQYTNNR
GRNILFMWGINHPPTDTAQTNLYTRTDTTTSVATEDINRTFKPLIGPRPLVNGLQGRIDY
YWAVLKPGQTLRVRSNGNLIAPWYGHILSGESHGRILKTDLNSGNCVVQCQTERGGLNTT
LPFHNVSKYAFGNCPKYVGVKSLKLAVGLRNVPARSSRGLFGAIAGFIEGGWSGLVAGWY
GFQHSNDQGTGMAADRDSTQKAIDKITSKVNNIVDKMNKQYEIIDHEFSEVETRLNMINN
KIDDQIQDIWAYNAELLVLLENQKTLDEHDANVNNLYNKVKRALGSNAVEDGKGCFELYH
KCDDQCMETIRNGTYNRRKYKEESRLERQKIEGVKLESEGTYKILTIYSTVASSLV
>gi|120970926|gb|ABM46287.1| hemagglutinin [Influenza A virus (A/quail/Shantou/7731/2004(H9N2))]
DKICIGYQSTNSTETVDTLTENNVPVTHARELLHTEHNGMLCATNLGRPLILDTCTIEGL
IYGNPSCDLLLGGREWSYIVERPSAVNGLCYPGNVENLEELRSLFSSASSYQRIQIFPDT
IWNVSYSGTSKACSDSFYRSMRWLTQKNNAYPVQDAQYTNNRGRNILFMWGINHPPTDTV
QTNLYTRTDTTTSVATEDINRTFKPLIGPRPLVNGLQGRIDYYWAVLKPGQTLRVRSNGN
LIAPWYGHILSGESHGRILKTDLNSGNCVVQCQTERGGLNTTLPFHNVSKYAFGNCPKYV
GVKSLKLAVGLRNVPARSSRGLFGAIAGFIEGGWSGLVAGWYGFQHSNDQGTGMAADRDS
TQKAIDKITSKVNNIVDKMNKQYEIIDHEFSEVETRLNMINNKIDDQIQDIWAYNAELLV
LLENQKTLDEHAANVNNLYNKVKRALGSNAVEDGKGCFELYHKCDDQCMETIRNGTYNRR
RYKEESRLERQKIEGVKLESEGTYKILTIYSTVASSLV
>gi|120970924|gb|ABM46286.1| hemagglutinin [Influenza A virus (A/quail/Shantou/7397/2004(H9N2))]
DKICIGHQSTNSTETVDTLTENNVPVTHAKELLHTEHNGMLCATNLGRPLILDTCTIEGL
IYGNPSCDLLLGGREWSYIVERPSAVNGLCYPGNVENLEELRSLFSSASSYQRIQIFPDT
IWNVSYSGTSKACSDSFYRSMRWLTQKNSAYPVQDAQYTNNRGRNILFMWGINHPPTDTV
QTNLYTRTDTTTSVATEDINRTFKPLIGPRPLVNGLQGRIDYYWAVLKPGQTLRVRSNGN
LIAPWYGHILSGESHGRIMKTDLNSGNCVVQCQTERGGLNTTLPFHNVSKYAFGNCPKYV
GVKSLKLAVGLRNVPARSSRGLFGAIAGFIEGGWPGLVAGWYGFQHSNDQGTGMAADRDS
TQKAIDKITSKVNNIVDKMNKQYEIIDHEFSEVETRLNMINNKIDDQIQDIWAYNAELLV
LLENQKTLDEHDANVNNLYNKVKRALGSNAVEDGKGCFELYHKCDDQCMETIRNGTYNRR
KYKEESRLERQKIEGVKLESEGTYKILTIYSTVASSLV
>gi|120970922|gb|ABM46285.1| hemagglutinin [Influenza A virus (A/quail/Shantou/6794/2004(H9N2))]
DKICIGYQSTNSTETVDTLTENNVPVTHARELLHTEHNGMLCATNLGRPLILDTCTIEGL
IYGNPSCDLLLGGREWSYIVERPSAVNGLCYPGNVENLEELRSLFSSASSYQRIQIFPDT
IWNVSYSGTSKACSDSFYRSMRWLTQKNNAYPVQDAQYTNNRGRNILFMWGINHPPTDTV
QTNLYTRTDTTTSVATEDINRTFKPLIGPRPLVNGLQGRIDYYWAVLKPGQTLRVRSNGN
LIAPWYGHILSGESHGRILKTDLNSGNCVVQCQTERGGLNTTLPFHNVSKYAFGNCPKYV
GVKSLKLAVGLRNVPARSSRGLFGAIAGFIEGGWSGLVAGWYGFQHSNDQGTGMAADRDS
TQKAIDKITSKVNNIVDKMNKQYEIIDHEFSEVETRLNMINNKIDDQIQDIWAYNAELLV
LLENQKTLDEHDANVNNLYNKVKRVLGSNAVEDGKGCFELYHKCDDQCMETIRNGTYNRR
RYKEESRLERQKIEGVKLESEGTYKILTIYSTVASSLV
>gi|120970920|gb|ABM46284.1| hemagglutinin [Influenza A virus (A/quail/Shantou/6648/2004(H9N2))]
MEVVSLITILLVVTVSNADKICIGYQSTNSTETVDTLTENNVPVTHARELLHTEHNGMLC
ATNLGRPLILDTCTIEGLIYGNPSCDLLLGGREWSYIVERPSAVNGLCYPGNVENLEELR
SLFSSASSYQRIQIFPDTIWNVSYSGTSKACSDSFYRSMRWLTQKNNAYPVQDAQYTNNR
GRNILFMWGINHPPTDTVQTNLYTRTDTTTSVATEDINRTFKPLIGPRPLVNGLQGRIDY
YWAVLKPGQTLRVRSNGNLIAPWYGHILSGESHGRILKTDLNSGNCVVQCQTERGGLNTT
LPFHNVSKYAFGNCPKYVGVKSLKLAVGLRNVPARSSRGLFGAIAGFIEGGWSGLVAGWY
GFQHSNDQGTGMAADRDSTQKAIDKITSKVNNIVDKMNKQYEIIDHEFSEVETRLNMINN
KIDDQIQDIWAYNAELLVLLENQKTLDEHDANVNNLYNKVKRALGSNAVEDGKGCFELYH
KCDDQCMETIRNGTYNRRRYKEESRLERQKIEGVKLESEGTYKILTIYSTVASSLV
>gi|120970918|gb|ABM46283.1| hemagglutinin [Influenza A virus (A/quail/Shantou/6046/2004(H9N2))]
DKICIGYQSTNSTETVDTLTENNVPVTHAKELLHTEHNGMLCATNLGRPLILDTCTIEGL
IYGNPSCDLLLGGREWSYIVERPSAVNGLCYPGNVENLEELRSLFSSASSYQRIQIFPDT
IWNVSYSGTSKACSDSFYRSMRWLTQKNNAYPVQDAQYTNNRGRNILFMWGINHPPTDTA
QTNLYTRTDTTTSVATEDINRTFKPLIGPRPLVNGLQGRIDYYWAVLKPGQTLRVRSNGN
LIAPWYGHILSGESHGRILKTDLNSGNCVVQCQTERGGLNTTLPFHNVSKYAFGNCPKYV
GVKSLKLAVGLRNVPARSSRGLFGAIAGFIEGGWSGLVAGWYGFQHSNDQGTGMAADRDS
TQKAIDKITSKVNNMVDKMNKQYEIIDHEFSEVETRLNMINNKIDDQIQDIWAYNAELLV
LLENQKTLDEHDANVNNLYNKVKRALGSNAVEDGKGCFELYHKCDDQCMETIRNGTYNRR
KYKEESRLERQKIEGVKLESEGTYKILTIYSTVASSLV
>gi|120970916|gb|ABM46282.1| hemagglutinin [Influenza A virus (A/quail/Shantou/3060/2004(H9N2))]
METTSLITILLAITASNADKICIGHQSTNSTETVDTLTETNVPVTQAKELLHTEHNGMLC
ATNLGHPLILDTCTIEGLVYGNPSCDLLLEGRKWSYIVERSSAVNGTCYPGNVENLEELR
TLFSSSSSYQRIQIFPDTIWNVTYNGTSRSCSGSFYRGMRWLTQNRGFYPIQDAQYTNNR
GKSILFVWGIHHPTTYTEQTTLYIRNDTTTSVTTEDLNRTFKPMIGPRPLVNGQRGRINY
YWSVLKPGQTLRIRSNGNLIAPWYGHVLSGVSHGRILKTDLTSGNCVVQCQTEKGGLNST
LPFHNISKYAFGTCPKYVRVKSLKLAVGLKNVPARSSRGIFGAIAGFIEGGWPGLVAGWY
GFQHSNDQGVGMAADRDSTQKAIDKITSKVNNIVDKMNKQYEIIDHEFSEVETRLNMINN
KIDDQIQDIWAYNAELLVLLENQKTLDEHDANVNNLYNKVKRALGSNAMEDGKGCFELYH
KCDDQCMETIRNGTYNRRKYEEESRLERQKIEGVKLESEGTYKILTIYSTVASSLV
>gi|120970914|gb|ABM46281.1| hemagglutinin [Influenza A virus (A/quail/Shantou/1883/2004(H9N2))]
DKICIGHQSTNSTETVDTLTETNVPVTQAKELLHTEHNGMLCATNLGHPLILDTCTIEGL
VYGNPSCDLLLEGRKWSYIVERSSAVNGTCYPGNVENLEELRTLFSSASSYQRIQIFPDT
IWNVTYNGTSRSCSGSFYRGMRWLTQNRGFYPIQDAQYTNNRGKSILFVWGIHHPTTYTE
QTTLYIRNDTTTSVTTEDLNRTFKPMIGPRPLVNGQRGRINYYWSVLKPGQTLRVRSNGN
LIAPWYGHVLSGVSHGRILKTDLTSGNCVVQCQTEKGGLNSTLPFHNISKYAFGTCPKYV
RVKSLKLAVGLKNVPARSSRGLFGAIAGFIEGGWPGLVAGWYGFQHSNDQGVGMAADRDS
TQKAIDKITSKVNNIVDKMNKQYEIIDHEFSEVETRLNMINNKIDDQIQDIWAYNAELLV
LLENQKTLDEHDANVNNLYNKVKRALGSNAMEDGKGCFELYHKCDDQCMETIRNGTYNRR
KYKEESRLERQKIEGVKLESEGTYKILTIYSTVASSLV
>gi|120970912|gb|ABM46280.1| hemagglutinin [Influenza A virus (A/quail/Shantou/1865/2004(H9N2))]
DKICIGHQSTNSTETVDTLTETNVPVTQAKELLHTEHNGMLCATNLGHPLILDTCTIEGL
VYGNPSCDLLLEGRKWSYIVERSSAVNGTCYPGNVENLEELRTLFSSASSYQRIQIFPDT
IWNVTYNGTSKSCSGSFYRGMRWLTQNRGFYPIQDAQYTNNRGKSILFVWGIHHPTTYTE
QTTLYIRNDTTTSVTTEDLNRTFKPMIGPRPLVNGQQGRINYYWSVLKPGQTLRVRSNGN
LIAPWYGHVLSGVSHGRILKTDLTSGNCVVQCQTEKGGLNSTLPFHNISKYAFGTCPKYV
RVKSLKLAVGLKNVPARSSRGLFGAIAGFIEGGWPGLVAGWYGFQHSNDQGVGMAADRDS
TQKAIDKITSKVNNIVDKMNKQYEIIDHEFSEVETRLNMINNKIDDQIQDIWAYNAELLV
LLENQKTLDEHDANVNNLYNKVKRALGSNAMEDGKGCFELYHKCDDQCMETIRNGTYNRR
KYKEESRLERQKIEGVKLESEGTYKILTIYSTVASSLV
>gi|120970910|gb|ABM46279.1| hemagglutinin [Influenza A virus (A/quail/Shantou/1475/2004(H9N2))]
DKICIGHQSTNSTETVDTLTETNVPVTQAKELLHTEHNGMLCATNLGHPLILDTCTIEGL
VYGNPSCDLLLEGRKWSYIVERSSAVNGTCYPGNVENLEELRTLFSSASSYQRIQIFPDT
IWNVTYNGTSRSCSGSFYRGMRWLTQNRGFYPIQDAQYTNNRGKSILFVWGIHHPTTYTE
QTTLYIRNDTTTSVTTEDLNRTFKPMIGPRPLVNGQQGRINYYWSVLKPGQTLRVRSNGN
LIAPWYGHVLSGVSHGRILKTDLTSGNCVVQCQTEKGGLNSTLPFHNISKYAFGTCPKYV
RVKSLKLAVGLKNVPARSSRGIFGAIAGFIEGGWPGLVAGWYGFQHSNDQGVGMAADRDS
TQKAIDKITSKVNNIVDKMNKQYEIIDHEFSEVETRLNMINNKIDDQIQDIWAYNAELLV
LLENQKTLDEHDANVNNLYNKVKRALGSNAMEDGKGCFELYHKCDDQCMETIRNGTYNRR
KYKEESRLERQKIEGVKLESEGTYKILTIYSTVASSLV
>gi|120970908|gb|ABM46278.1| hemagglutinin [Influenza A virus (A/quail/Shantou/403/2004(H9N2))]
DKICIGHQSTNSTETVDTLTETNVPVTQAKELLHTEHNGMLCATNLGHPLILDTCTIEGL
VYGNPSCDLLLEGRKWSYIVERSSAVNGTCYPGNVENLEELRTLFSSASSYQRIQIFPDT
IWNVTYNGTSRSCSGSFYRGMRWLTQNRGFYPIQDAQYTNNRGKSILFVWGIHHPTTYTE
QTTLYIRNDTTTSVTTEDLNRIFKPMIGPRPLVNGQRGRINYYWSVLKPGQTLRVRSNGN
LIAPWYGHVLSGVSHGRILKTDLTSGNCVVQCQTEKGGLNSTLPFHNISKYAFGTCPKYV
RVKSLKLAVGLKNVPARSSRGLFGAIAGFIEGGWPGLVAGWYGFQHSNDQGVGMAADRDS
TQKAIDKITSKVNNIVDKMNKQYEIIDHEFSEVETRLNMINNKIDDQIQDIWAYNAELLV
LIENQKTLDEHDANVNNLYNKVKRALGSNAMEDGKGCFELYHKCDDQCMETIRNGTYNRR
KYKEESRLERQKIEGVKLESEGTYKILTIYSTVASSLV
>gi|120970906|gb|ABM46277.1| hemagglutinin [Influenza A virus (A/quail/Shantou/5/2004(H9N2))]
DKICIGYQSTNSTETVDTLTETNVPVTQAKELLHTEHNGMLCATNLGHPLILDTCTIEGL
IYGNPSCDLLLGGREWSYIVERPSAVNGMCYPGNVENLEELRLLFSSASSYQRVQIFPDT
IWNVTYSGTSSACSNSFYRSMRWLTQKDNTYPVQDAQYTNNRGKSILFMWGINHPPTDTV
QTNLYTRTDTTTSVTTEDINRAFKPVIGPRPLVNGLQGRIDYYWSVLKPGQTLRVRSNGN
LIAPWYGHILSGESHGRILKSDLNSGNCVVQCQTERGGLNTTLPFHNVSKYAFGNCPKYV
GVKSLKLAVGIRNVPARSSRGLFGAIAGFIEGGWPGLVAGWYGFQHSNDQGVGMAADRDS
TQRAVDKITSKVNNIVDKMNKQYEIIDHEFSEIETRLNMINNKIDDQIQDIWAYNAELLV
LLENQKTLDEHDANVNNLYNKVKRALGSNAMEDGKGCFELYHKCDDQCMETIRNGTYNRG
KYKEESRLERQKIEGVKLESEGTYKILTIYSTVASSLV
>gi|120970904|gb|ABM46276.1| hemagglutinin [Influenza A virus (A/quail/Shantou/4850/2003(H9N2))]
METTSLITILLAITASNADKICIGHQSTNSTETVDTLTETNVPVTQAKELLHTEHNSMLC
ATNLGHPLILDTCTIEGLVYGNPSCDLLLEGRKWSYIVERSSAVNGTCYPGNVENLEELR
TLFSSASSYQRIQIFPDTIWNVTYNGTSRSCSGSFYRGMRWLTQNRGFYPIQDAQYTNNR
GKSILFVWGIHHPTTYTEQTTLYIRNDTTTSVTTEDLNRIFKPMIGPRPLVNGQRGRINY
YWSVLKPGQTLRVRSNGNLIAPWYGHVLSGVSHGRILKTDLTSGNCVVQCQTEKGGLNST
LPFHNISKYAFGTCPKYVRVKSLKLAVGLKNVPARSSRGLFGAIAGFIEGGWPGLVAGWY
GFQHSNDQGVGMAADRDSTQKAIDKITSKVNNIVDKMNKQYEIIDHEFSEVETRLNMINN
KIDDQIQDIWAYNAELLVLIENQKTLDEHDANVNNLYNKVKRALGSNAMEDGKGCFELYH
KCDDQCMETIRNGTYNRRKYKEESRLERQKIEGVKLESEGTYKILTIYSTVASSLV
>gi|120970902|gb|ABM46275.1| hemagglutinin [Influenza A virus (A/quail/Shantou/4044/2003(H9N2))]
DKICIGHQSTNSTETVDTLTETNVPVTQAKELLHTEHNGMLCATNLGHPLILDTCTIEGL
VYGNPSCDLLLEGRKWSYIVERPSAVNGTCYPGNVENLEELRTLFSSASSYQRIQIFPDT
IWNVTYNGTSKSCSGSFYRGMRWLTQNRGFYPIQDAQYTNNRGKSILFVWGIHHPTTYTE
QTTLYIRNDTTTSVTTEDLNRTFKPMIGPRPLVNGQRGRINYYWSVLKPGQTLRVRSNGN
LIAPWYGHVLSGVSHGRILKTDLTSGNCVVQCQTEKGGLNSTLPFHNISKYAFGTCPKYV
RVKSLKLAVGLKNVPARSSRGLFGAIAGFIEGGWPGLVAGWYGFQHSNDQGVGMAADRDS
TQKAIDKITSKVNNIVDKMNKQYEIIDHEFSEVETRLNMINNKIDDQIQDIWAYNAELLV
LLENQKTLDEHDANVNNLYNKVKRALGSNAMEDGKGCFELYHKCDDQCMETIRNGTYNRR
KYKEESRLERQKIEGVKLESEGTYKILTIYSTVASSLV
>gi|120970900|gb|ABM46274.1| hemagglutinin [Influenza A virus (A/quail/Shantou/4038/2003(H9N2))]
DKICIGYQSTNSTETVDTLTENNVPVTHAKELLHTEHNGMLCATNLGHPLILDTCTIEGL
IYGNPSCDLLLGGREWSYIVERPSAVNGLCYPGNVENLEELRSLFSSASSYQRIQIFPDT
IWNVSYSGTSKACSDSFYRSMRWLTQKNNAYPVQDAQYTNNRGKNILFMWGINHPPTDTA
QTNLYTRTDTTTSVATEDINRTFKPLIGPRPLVNGLQGRIDYYWSVLKPGQTLRVRSNGN
LIAPWYGHILSGESHGRILKTDLKSGNCAVQCQTEKGGLNTTLPFQNVSKYAFGNCPKYV
GVKSLKLAVGLRNVPARSSRGLFGAIAGFIEGGWSGLVAGWYGFQHSNDQGVGMAADRDS
TQKAIDKITSKVNNIVDKMNKQYEIIDHEFSEVENRLNMINNKIDDQIQDIWAYNAELLV
LLENQKTLDEHDANVNNLYNRVKRALGSNAVEDGKGCFELYHKCDDQCMETIRNGTYNRR
KYKEESKLERQKIEGVKLESEGTYKILTIYSTVASSLV
>gi|120970898|gb|ABM46273.1| hemagglutinin [Influenza A virus (A/quail/Shantou/3856/2003(H9N2))]
DKICIGYQSTNSTETVDTLTENNVPVTHAKELLHTEHNGMLCATNLGHPLILDTCTIEGL
IYGNPSCDLLLGGREWSYIVERQSAVNGLCYPGNVENLEELRSLFSSASSYQRIQIFPDT
IWNVSYSGTSKACSDSFYRSMRWLTQKNNAYPVQDAQYTNNRGKNILFMWGINHPPTDTV
QTDLYTRTDTTTSVATEDINRTFKPLIGPRPLVNGLQGRIDYYWSVLKPGQTLRVRSNGN
LIAPWYGHILSGESHGRILKTDLKSGNCAVQCQTEKGGLNTTLPFQNVSKYAFGNCPKYV
GVKSLKLAVGLRNMPARSSRGLFGAIAGFIEGGWSGLVAGWYGFQHSNDQGVGMAADRDS
TQKAIDKITSKVNNIVDKMNKQYEIIDHEFSEVENRLNMINNKIDDQIQDIWAYNAELLV
LLENQKTLDEHDANVNNLYNRVKRALGSNAVEDGKGCFELYHKCDDQCMETIRNGTYNRR
KYKEESKLERQKIEGVKLESEGTYKILTIYSTVASSLV
>gi|120970896|gb|ABM46272.1| hemagglutinin [Influenza A virus (A/quail/Shantou/3768/2003(H9N2))]
METTSLITILLAITASNADKICIGHQSTNSTETVDTLTETNVPVTQAKELLHTEHNGMLC
ATNLGHPLILDTCTIEGLVYGNPSCDLLLEGRKWSYIVERSSAVNGTCYPGNVENLEELR
TLFSSASSYQRIQIFPDTIWNVTYNGTSRSCSGSFYRGMRWLTQNRGFYPIQDAQYTNNR
GKSILFVWGIHHPTTYTEQTTLYIRNDTTTSVTTEDLNRTFKPMIGPRPLVNGQRGRINY
YWSVLKPGQTLRVRSNGNLIAPWYGHVLSGVSHGRILKTDLTSGNCVVQCQTEKGGLNST
LPFHNISKYAFGTCPKYVRVKSLKLAVGLKNVPARSSRGLFGAIAGFIEGGWPGLVAGWY
GFQHSNDQGVGMAADRDSTQKAIDKITSKVNNIVDKMNKQYEIIDHEFSEVETRLNMINN
KIDDQIQDIWAYNAELLVLLENQKTLDEHDANVNNLYNKVKRALGSNAMEDGKGCFELYH
KCDDQCMETIRNGTYNRRKYKEESRLERQKIEGVKLESEGTYKILTIYSTVASSLV
>gi|120970894|gb|ABM46271.1| hemagglutinin [Influenza A virus (A/quail/Shantou/3700/2003(H9N2))]
METIPLMTILLMVTAINADKICIGYQSTNSTETVDTLTETNVPVTQAKELLHTEHNGMLC
ATNLGHPLILDTCTIEGLIYGNPSCDLLLGGREWSYIVERPSAVNGMCYPGNVENLEELR
LLFSSASSYQRVQIFPDTIWNVTYSGTSSACSNSFYRSMRWLTQKDNTYPVQDAQYTNNR
GKSILFMWGINHPPTDTVQTNLYTRTDTTTSVTTEDINRAFKPVIGPRPLVNGLQGRIDY
YWSVLKPGQTLRVRSNGNLIAPWYGHILSGESHGRILKSDLNSGNCVVQCQTERGGLNTT
LPFHNVSKYAFGNCPKYVGVKSLKLAVGMRNVPARSSRGLFGAIAGFIEGGWPGLVAGWY
GFQHSNDQGVGMAADRDSTQKAIDKITSKVNNIVDKMNKQYEIIDHEFSEIETRLNMINN
KIDDQIQDIWAYNAELLVLLENQKTLDEHDANVNNLYNKVKRALGSNAMEDGKGCFELYH
KCDDQCMETIRNGTYNRGKYKEESRLERQKIEGVKLESEGTYKILTIYSTVASSLV
>gi|120970892|gb|ABM46270.1| hemagglutinin [Influenza A virus (A/quail/Shantou/3502/2003(H9N2))]
DKICIGYQSTNSTETVDTLTENNVPVTHAKELLHTEHNGMLCATNLGHPLILDTCTIEGL
IYGNPSCDLLLGGREWSYIVERQSAVNGLCYPGNVENLEELRSLFSSASSYQRIQIFPDT
IWNVSYSGTSKACSDSFYRSMRWLTQKNNAYPVQDAQYTNNRGKNILFMWGINHPPTDTV
QTDLYTRTDTTTSVATEDINRTFKPLIGPRPLVNGLQGRIDYYWSVLKPGQTLRVRSNGN
LIAPWYGHILSGESHGRILKTDLKSGNCAVQCQTEKGGLNTTLPFQNVSKYAFGNCPKYV
GVKSLKLAVGLRNMPARSSRGLFGAIAGFIEGGWSGLVAGWYGFQHSNDQGVGMAADRDS
TQKAIDKITSKVNNIVNKMNKQYEIIDHEFSEVENRLNMINNKIDDQIQDIWAYNAELLV
LLENQKTLDEHDANVNNLYNRVKRALGSNAVEDGKGCFELYHKCDDQCMETIRNGTYNRR
KYKEESKLERQKIEGVKLESEGTYKILTIYSTVASSLV
>gi|120970890|gb|ABM46269.1| hemagglutinin [Influenza A virus (A/quail/Shantou/3308/2003(H9N2))]
DKICIGHQSTNSTETVDTLTETNVPVTQAKELLHTEHNGMLCATNLGHPLILDTCTIEGL
VYGNPSCDLLLGGREWSYIVERSSAVNGTCYPGNVENLEELRALFSSASSYQRIQIFPDT
IWNVSYNGTSKSCSDSFYRGMRWLTQKRGFYPIQDAQYTNNRGKSILFMWGIHHPTTYTE
QTTLYTRNDTTTSVTTEDINRTFKPMIGPRPLVNGQRGRINYYWSVLKPGQTLRVRSNGN
LIAPWYGHVLSGMSHGRILKTDLTSGNCVVQCQTEKGGLNSTLPFHNISKYAFGTCPKYV
RVKSLKLAVGLKNVPARSSRGLFGAIAGFIEGGWPGLVAGWYGFQHSNDQGVGMAADRDS
TQKAIDKITSKVNNIVDKMNKQYEIIDHEFSEVETRLNMINNKIDDQIQDIWAYNAELLV
LLENQKTLDEHDANVNNLYNKVKRALGSNAMEDGKGCFELYHKCDDQCMETIRNGTYNRR
KYKEESRLERQKIEGVKLESEGTYKILTIYSTVASSLV
>gi|120970888|gb|ABM46268.1| hemagglutinin [Influenza A virus (A/quail/Shantou/3008/2003(H9N2))]
DKICIGHQSTNSTETVDTLTETNVPVTQAKELLHTEHNGMLCATNLGHPLILDTCTIEGL
VYGNPSCDLLLEGRKWSYIVERSSAVNGTCYPGNVENLEELRTLFSSASSYQRIQIFPDT
IWNVTYNGTSRSCSGSFYRGMRWLTQNRGFYPIQDAQYTNNRGKSILFVWGIHHPTTYTE
QTTLYIRNDTTTSVTTEDLNRTFKPMIGPRPLVNGQRGRINYYWSVLKPGQTLRVRSNGN
LIAPWYGHVLSGVSHGRILKTDLTSGNCVVQCQTEKGGLNSTLPFHNISKYAFGTCPKYV
RVKSLKLAVGLKNVPARSSRGLFGAIAGFIEGGWPGLVAGWYGFQHSNDQGVGMAADRDS
TQKAIDKITSKVNNIVDKMNKQYEIIDHEFSEVETRLNMINNKIDDQIQDIWAYNAELLV
LLENQKTLDEHDANVNNLYNKVKRALGSNAMEDGKGCFELYHKCDDQCMETIRNGTYNRR
KYKEESRLERQKIEGVKLESEGTYKILTIYSTVASSLV
>gi|120970886|gb|ABM46267.1| hemagglutinin [Influenza A virus (A/quail/Shantou/2615/2003(H9N2))]
DKICIGYQSTNSTETVDTLTENNVPVTHAKELLHTEHNGMLCATNLGHPLILDTCTIEGL
IYGNPSCDLLLGGREWSYIVERPSAVNGLCYPGNVENLEELRSLFSSASSYQRIQIFPDT
IWNVSYSGTSKACSDSFYRSMRWLTQKNNAYPVQDAQYTNNRGKNILFMWGINHPPTDTA
QTNLYTRTDTTTSVATEDINRTFKPLIGPRPLVNGLQGRIDYYWSVLKPGQTLRVRSNGN
LIAPWYGHILSGESHGRILKTDLKSGNCAVQCQTEKGGLNTTLPFQNVSKYAFGNCPKYV
GVKSLKLAVGLRNVPARSSRGLFGAIAGFIEGGWSGLVAGWYGFQHSNDQGVGMAADRDS
TQKAIDKITSKVNNIVDKMNKQYEIIDHEFSEVENRLNMINNKIDDQIQDIWAYNAELLV
LLENQKTLDEHDANVNNLYNRVKRALGSNAVEDGKGCFELYHKCDDQCMETIRNGTYNRR
KYKEESKLERQKIEGVKLESEGTYKILTIYSTVASSLV
>gi|120970884|gb|ABM46266.1| hemagglutinin [Influenza A virus (A/quail/Shantou/2608/2003(H9N2))]
DKICIGYQSTNSTETVDTLTETNVPVTQAKELLHTEHNGMLCATNLGHPLILDTCTIEGL
IYGNPSCDLLLGGREWSYIVERPSAVNGMCYPGNVENLEELRLLFSSASSYQRVQIFPDT
IWNVTYSGTSSACSNSFYRSMRWLTQKDNTYPVQDAQYTNNRGKSILFMWGINHPPTGTV
QTNLYTRTDTTTSVTTEDINRAFNPVIGPRPLVNGLQGRIDYYWSVLKPGQTLRVRSNGN
LIAPWYGHILSGESHGRILKSDLNSGNCVVQCQTERGGLNTTLPFHNVSKYAFGNCPKYV
GVKSLKLAVGMRNVPARSSRGLFGAIAGFIEGGWPGLVAGWYGFQHSNDQGVGMAADRDS
TQKAIDKITSKVNNIVDKMNKQYEIIDHEFSEIETRLNLINNKIDDQIQDIWAYNAELLV
LLENQKTLDEHDANVNNLYNKVKRALGSNAMEDGKGCFELYHKCDDQCMETIRNGTYNRG
KYKEESRLERQKIEGVKLESEGTYKILTIYSTVASSLV
>gi|120970882|gb|ABM46265.1| hemagglutinin [Influenza A virus (A/quail/Shantou/1978/2003(H9N2))]
DKICIGYQSTNSTETVDTLTETNVPVTHAKELLHTEHNGMLCATNLGHPLILDTCTIEGL
IYGNPSCDLLLGGREWSYIVERPSAVNGMCYPGNVENLEELRLLFSSASSYQRVQIFPDT
IWNVTYSGTSNACSNSFYRSMRWLTQKDNTYPVQDAQYTNNRGKSILFMWGINHPPTDTV
QTNLYTRTDTTTSVTTEDINRAFKPVIGPRPLVNGLQGRIDYYWSVLKPGQTLRVRSNGN
LIAPWYGHILSGESHGRILKSDLNSGNCVVQCQTERGGLNTTLPFHNVSKYAFGNCPKYV
GVKSLKLAVGMRNVPARSSRGLFGAIAGFIEGGWPGLVAGWYGFQHSNDQGVGMAADRDS
TQKAIDKITSKVNNIVDKMNKQYEIIDHEFSEIETRLNMINNKIDDQIQDIWAYNAELLV
LLENQKTLDEHDANVNNLYNKVKRALGSNAMEDGKGCFELYHKCDDQCMETIRNGTYNRG
KYKEESRLERQRIEGVKLESEGTYKILTIYSTVASSLV
>gi|120970880|gb|ABM46264.1| hemagglutinin [Influenza A virus (A/quail/Shantou/1780/2003(H9N2))]
DKICIGYQSTNSTETVDTLTETNVPVTHAKELLHTEHNGMLCATNLGHPLILDTCTIEGL
IYGNPSCDLLLGGREWSYIVERPSAVNGMCYPGNVENLEELRLLFSSASSYQRVQIFPDT
IWNVTYSGTSNACSNSFYRSMRWLTQKDNTYPVQDAQYTNNRGKSILFMWGINHPPTDTV
QTNLYTRTDTTTSVTTEDINRAFKPVIGPRPLVNGLQGRIDYYWSVLKPGQTLRVRSNGN
LIAPWYGHILSGESHGRILKSDLNSGNCVVQCQTERGGLNTTLPFHNVSKYAFGNCPKYV
GVKSLKLAVGMRNVPARSSRGLFGAIAGFIEGGWPGLVAGWYGFQHSNDQGVGMAADRDS
TQKAIDKITSKVNNIVDKMNKQYEIIDHEFSEIETKLNMINNKIDDQIQDIWAYNAELLV
LLENQKTLDEHDANVNNLYNKVKRALGSNAMEDGKGCFELYHKCDDQCMETIRNGTYNRG
KYKEESRLERQKIEGVKLESEGTYKILTIYSTVASSLV
>gi|120970878|gb|ABM46263.1| hemagglutinin [Influenza A virus (A/quail/Shantou/1140/2003(H9N2))]
DKICIGYQSTNSTETVDTLTETNVPVTHAKELLHTEHNGMLCATNLGHPLILDTCTIEGL
IYGNPSCDLLLGGREWSYIVERPSAVNGMCYPGNVENLEELRLLFSSASSYQRVQIFPDT
IWNVTYSGTSNACSNSFYRSMRWLTQKDNTYPVQDAQYTNNRGKSILFMWGINHPPTDTV
QTNLYTRTDTTTSVTTEDINRVFKPVIGPRPLVNGLQGRIDYYWSVLKPGQTLRVRSNGN
LIAPWYGHILSGESHGRILKSDLNSGNCVVQCQTERGGLNTTLPFHNVSKYAFGNCPKYV
GVKSLKLAVGMRNVPARSSRGLFGAIAGFIEGGWPGLVAGWYGFQHSNDQGVGMAADRDS
TQKAIDKITSKVNNIVDKMNKQYEIIDHEFSEIETRLNMINNKIDDQIQDIWAYNAELLV
LLENQKTLDEHDANVNNLYNKVKRALGSNAMEDGKGCFELYHKCDDQCMETIRNGTYNRG
KYKEESRLERQKIEGVKLESEGTYKILTIYSTVASSLV
>gi|120970876|gb|ABM46262.1| hemagglutinin [Influenza A virus (A/quail/Shantou/335/2003(H9N2))]
DKICIGHQSTNSTETVDTLTETNVPVTHAKELLHTEHNGMLCATNLGHPLILDTCTIEGL
VYGNPSCDLLLAGREWSYIVERSSAVNGTCYPGNIENLEELRTLFSSASSYQRIQIFPDT
IWNVTYSGTSRSCSGSFYRSMRWLTHKSGFYPVQDAQYTNNRGKSILFVWGIHHPPTYTE
QTNLYIRNDTTTSVTTEDLNRTFKPMIGPRPLVNGLQGRINYYWSVLKPGQTLRVRSNGN
LIAPWYGHVLSGVSHGRILKTDLTSGSCVVQCQTEKGGLNSTLPFHNISKYAFGTCPKYV
RVKSLKLAVGMRNVPARSSRGLFGAIAGFIEGGWPGLVAGWYGFQHSNDQGVGMAADRDS
TQKAADKITSKVNNIVDKMNKQYEIIDHEFSEVETRLNMINNKIDDQIQDIWAYNAELLV
LLENQKTLDEHDANVNNLYNKVKRALGSNAMEDGKGCFELYHKCDDQCMETIRNGTYNRR
KYKEESRLERQKIEGVKLESEGTYKILTIYSTVASSLV
>gi|120970874|gb|ABM46261.1| hemagglutinin [Influenza A virus (A/quail/Shantou/308/2003(H9N2))]
DKICIGHQSTNSTETVDTLTETNVPVTHAKELLHTEHNGMLCATNLGHPLILDTCTIEGL
VYGNPSCDLLLEGRKWSYIVERSSAVNGTCYPGNVENLEELRTLFSSASSYQRIQIFPDT
IWNVTYNGTSRSCSGSFYRGMRWLTQNRGFYPIQDAQYTNNRGKSILFVWGIHHPTTYTE
QTNLYIRNDTTTSVTTEDLNRTFKPMIGPRPLVNGQRGRINYYWSVLKPGQTLRVRSNGN
LIAPWYGHVLSGVSHGRILKTDLTSGNCVVQCQTEKGGLNSTLPFHNISKYAFGTCPKYV
RVKSLKLAVGLRNVPARSSRGLFGAIAGFIEGGWPGLVAGWYGFQHSNDQGVGMAADRDS
TQKAIDKITSKVNNIVDKMNKQYEIIDHEFSEVETRLNMINNKIDDQIQDIWAYNAELLV
LLENQKTLDEHDANVNNLYNKVKRALGSNAMEDGKGCFELYHKCDDQCMETIRNGTYNRR
KYKEESRLERQKIEGVKLESEGTYKILTIYSTVASSLV
>gi|120970872|gb|ABM46260.1| hemagglutinin [Influenza A virus (A/quail/Shantou/149/2003(H9N2))]
DKICIGYQSTNSTETVDTLTETNVPVTHAKELLHTEHNGMLCATNLGHPLILDTCTIEGL
IYGNPSCDLLLGGREWSYIVERPSAVNGMCYPGNVENLEELRLLFSSASSYQRVQIFPDT
IWNVTYSGTSNACSNSFYRSMRWLTQKDNTYPVQDAQYTNNRGKSILFMWGINHPPTDTV
QTNLYTRTDTTTSVTTEDINRAFKPVIGPRPLVNGLQGRIDYYWSVLKPGQTLRVRSNGN
LIAPWYGHILSGESHGRILKSDLNSGNCVVQCQTERGGLNTTLPFHNVSKYAFGNCPKYV
GVKSLKLAVGMRNVPARSSRGLFGAIAGFIEGGWPGLVAGWYGFQHSNDQGVGMAADRDS
TQKAIDKITSKVNNIVDKMNKQYEIIDHEFSEIETRLNMINNKIDDQIQDIWAYNAELLV
LLENQKTLDEHDANVNNLYNKVKRALGSNAMEDGKGCFELYHKCDDQCMETIRNGTYNRG
KYKEESRLERQRIEGVKLESEGTYKILTIYSTVASSLV
>gi|120970870|gb|ABM46259.1| hemagglutinin [Influenza A virus (A/quail/Shantou/4700/2002(H9N2))]
DKICIGHQSTNSTETVDTLTETNVPVTHAKELLHTEHNGMLCATNLGHPLILDTCTIEGL
VYGNPSCDLLLEGRKWSYIVERSSAVNGTCYPGNVENLEELRTLFSSASSYQRIQIFPDT
IWNVTYNGTSRSCSGSFYRGMRWLTQNRGFYPIQDAQYTNNRGKSILFVWGIHHPTTYTE
QTNLYIRNDTTTSVTTEDLNRTFKPMIGPRPLVNGQRGRINYYWSVLKPGQTLRVRSNGN
LIAPWYGHVLSGVSHGRILKTDLTSGNCVVQCQTEKGGLNSTLPFHNISKYAFGTCPKYV
RVKSLKLAVGLRNVPARSSRGLFGAIAGFIEGGWPGLVAGWYGFQHSNDQGVGMAADRDS
TQKAIDKITSKVNNIVDKMNKQYEIIDHEFSEVETRLNMINNKIDDQIQDIWAYNAELLV
LLENQKTLDEHDANVNNLYNKVKRALGSNAMEDGKGCFELYHKCDDQCMETIRNGTYNRR
KYKEESRLERQKIEGVKLESEGTYKILTIYSTVASSLV
>gi|120970868|gb|ABM46258.1| hemagglutinin [Influenza A virus (A/quail/Shantou/4203/2002(H9N2))]
DKICIGHQSTNSTETVDTLTETNVPVTHAKELLHTEHNGMLCATNLGHPLILDTCTIEGL
VYGNPSCDLLLEGRKWSYIVERSSAVNGTCYPGNVENLEELRTLFSSASSYQRIQIFPDT
IWNVTYNGTSRSCSGSFYRGMRWLTQNRGFYPIQDAQYTNNRGKSILFVWGIHHPTTYTE
QTNLYIRNDTTTSVTTEDLNRTFKPMIGPRPLVNGQRGRINYYWSVLKPGQTLRVRSNGN
LIAPWYGHVLSGVSHGRILKTDLTSGNCVVQCQTEKGGLNSTLPFHNISKYAFGTCPKYV
RVKSLKLAVGLRNVPARSSRGLFGAIAGFIEGGWPGLVAGWYGFQHSNDQGVGMAADRDS
TQKAIDKITSKVNNIVDKMNKQYEIIDHEFSEVETRLNMINNKIDDQIQDIWAYNAELLV
LLENQKTLDEHDANVNNLYNKVKRALGSNAMEDGKGCFELYHKCDDQCMETIQNGTYNRR
KYKEESRLERQKIEGVKLESEGTYKILTIYSTVASSLV
>gi|120970866|gb|ABM46257.1| hemagglutinin [Influenza A virus (A/quail/Shantou/3851/2002(H9N2))]
DKICIGHQSTNSTETVDTLTETNVPVTHAKELLHTEHNGMLCATNLGHPLILDTCTIEGL
VYGNPSCDLLLEGRKWSYIVERSSAVNGTCYPGNVENLEELRTLFSSASSYQRIQIFPDT
IWNVTYNGTSISCSGSFYRGMRWLTQNRGFYPVQDAQYTNNRGKSILFVWGIHHPSTYTV
QTNLYVRNDTTTSVTTEDLNRTFKPMIGPRPLVNGQQGRINYYWSVLKPGQTLRVRSNGN
LIAPWYGHVLSGVSHGRILKTDLTSGNCVVQCQTEKGGLNSTLPFHNISKYAFGTCPKYV
RVKSLKLAVGLRNVPARSSRGLFGAIAGFIEGGWPGLVAGWYGFQHSNDQGVGMAADRDS
TQKATDKITSKVNNIVDKMNKQYEIIDHEFSEVETRLNMINNKIDDQIQDIWAYNAELLV
LLENQKTLDEHDANVNNLYNKVKRALGSNAMEDGKGCFELYHKCDDQCMETIRNGTYNRR
KYKEESRLERQKIEGVKLESEGTYKILTIYSTVASSLV
>gi|120970864|gb|ABM46256.1| hemagglutinin [Influenza A virus (A/quail/Shantou/1551/2002(H9N2))]
DKICIGHQSTNSTETVDTLTETNVPVTHAKELLHTEHNGMLCATNLGHPLILDTCTIEGL
VYGNPSCDLLLAGREWSYIVERSSAVNGTCYPGNVENLEELRTLFSSASSYQRIQIFPDT
IWNVTYSGTSRSCSGSFYRSMRWLTQKSGFYPVQDAQYTNNRGKSILFVWGIHHPPTYTE
QTNLYIRNDTTTSVTTEDLNRTFKPMIGPRPLVNGMQGRINYYWSVLKPGQTLRVRSNGN
LIAPWYGHVLSGVSHGRILKTDLTSGNCVVQCQTEKGGLNSTLPFHNISKYAFGTCPKYV
RVKSLKLAVGLRNVPARSSRGLFGAIAGFIEGGWPGLVAGWYGFQHSNDQGVGMAADRDS
TQKATDKITSKVNNIVDKMNKQYEIIDHEFSEVETRLNMINNKIDDQIQDIWAYNAELLV
LLENQKTLDEHDANVNNLYNKVKRALGSNAMEDGKGCFELYHKCDDQCMETIRNGTYNRR
KYKEESRLERQKIEGVKLESEGTYKILTIYSTVASSLV
>gi|120970862|gb|ABM46255.1| hemagglutinin [Influenza A virus (A/quail/Shantou/1038/2002(H9N2))]
METIPLMTILLMVTAINADKICIGYQSTNSTETVDTLTETNVPVTHAKELLHTEHNGMLC
ATNLGHPLILDTCTIEGLIYGNPSCDLLLGGREWSYIVERPSAVNGMCYPGNVENLEELR
LLFSSASSYQRVQIFPDTIWNVTYSGTSNACSNSFYRSMRWLTQKDNTYPVQDAQYTNNR
GKSILFMWGINHPPTDTVQTNLYTRTDTTTSVTTEDINRAFKPVIGPRPLVNGLLGRIDY
YWSVLKPGQTLRVRSNGNLIAPWYGHILSGESHGRILKSDLNSGNCVVQCQTERGGLNTT
LPFHNVSKYAFGNCPKYVGVKSLKLAVGMRNVPARSSRGLFGAIAGFIEGGWPGLVAGWY
GFQHSNDQGVGMAADRDSTQKAIDKVTSKVNNIVDKMNKQYEIIDHEFSEIETRLNMINN
KIDDQIQDIWAYNAELLVLLENQKTLDEHDANVNNLYNKVKRALGSNAMEDGKGCFKLYH
KCDDQCMETIRNGTYNREKYKEESRLERQKIEGVKLESEGTYKILTIYSTVASSLV
>gi|120970860|gb|ABM46254.1| hemagglutinin [Influenza A virus (A/quail/Shantou/786/2002(H9N2))]
DKICIGYQSTNSTETVDTLTENNVPVTHAKELLHTEHNGMLCATNLGHPLILDTCTIEGL
IYGNPSCDLLLGGREWSYIVERPSAVNGLCYPGNVENLEELRSLFSSASSYQRIQIFPDT
IWNVSYSGTSKACSDSFYRSMRWLTQKNNAYPIQDAQYTNNRGKNILFMWGINHPPTDTT
QTNLYTRTDTTTSVATEDINRTFKPLIGPRPLVNGLQGRIDYYWSVLKPGQTLRVRSNGN
LIAPWYGHILSGESHGRILKTDLKSGNCAVQCQTEKGGLNTTLPFQNVSKYAFGNCPKYV
GVKSLKLAVGLRNVPARSSRGLFGAIAGFIEGGWSGLVAGWYGFQHSNDQGVGMAADRDS
TQKAIDKITSKVNNIVDKMNKQYEIIDHEFSEVENRLNMINNKIDDQIQDIWAYNAELLV
LLENQKTLDEHDANVNNLYNKVKRALGSNAVEDGKGCFELYHKCDDQCMETIRNGTYNRR
KYKEESKLERQKIEGVKLESEGTYKILTIYSTVASSLV
>gi|120970858|gb|ABM46253.1| hemagglutinin [Influenza A virus (A/quail/Shantou/396/2002(H9N2))]
METIPLMTILLMVTTINADKICIGYQSTNSTETVDTLTETNVPVTHAKELLHTEHNGMLC
ATNLGHPLILDTCTIEGLIYGNPSCDLLLGGREWSYIVERPSAVNGMCYPGNVENLEELR
LLFSSASSYQRVQIFPDTIWNVTYSGTSNACSNSFYRSMRWLTQKDNTYPVQDAQYTNNR
GKNILFMWGINHPPTDTVQTNLYTRTDTTTSVTTEDINRAFKPVIGPRPLVNGLQGRIDY
YWSVLKPGQTLRVRSNGNLIAPWYGHILSGESHGRILKSDLNSGNCVVQCQTERGGLNTT
LPFHNVSKYAFGNCPKYVGVKSLKLAVGMRNVPARSSRGLFGAIAGFIEGGWPGLVAGWY
GFQHSNDQGVGMAADRDSTQKAIDKITSKVNNIVDKMNKQYEIIDHEFSEIETRLNMINN
KIDDQIQDIWAYNAELLVLLENQKTLDEHDANVNNLYNKVKRALGSNAMEDGKGCFELYH
KCDDQCMETIRNGTYNRGKYKEESRLERQKIEGVKLESEGTYKILTIYSTVASSLV
>gi|120970856|gb|ABM46252.1| hemagglutinin [Influenza A virus (A/quail/Shantou/384/2002(H9N2))]
METIPLMTILLMVTTINADKICIGYQSTNSTETVDTLTETNVPVTHAKELLHTEHNGMLC
ATNLGHPLILDTCTIEGLIYGNPSCDLLLGGREWSYIVERPSAVNGMCYPGNVENLEELR
LLFSSASSYQRVQIFPDTIWNVTYSGTSNACSNSFYRSMRWLTQKDNTYPVQDAQYTNNR
GKNILFMWGINHPPTDTVQTNLYTRTDTTTSVTTEDINRAFKPVIGPRPLVNGLQGRIDY
YWSVLKPGQTLRVRSNGNLIAPWYGHILSGESHGRILKSDLNSGNCVVQCQTERGGLNTT
LPFHNVSKYAFGNCPKYVGVKSLKLAVGMRNVPARSSRGLFGAIAGFIEGGWPGLVAGWY
GFQHSNDQGVGMAADRDSTQKAIDKITSKVNNIVDKMNKQYEIIDHEFSEIETRLNMINN
KIDDQIQDIWAYNAELLVLLENQKTLDEHDANVNNLYNKVKRALGSNAMEDGKGCFELYH
KCDDQCMETIRNGTYNRGKYKEESRLERQKIEGVKLESEGTYKILTIYSTVASSLV
>gi|120970854|gb|ABM46251.1| hemagglutinin [Influenza A virus (A/quail/Shantou/365/2002(H9N2))]
DKICIGYQSTNSTETVDTLTETNVPVTHAKELLHTEHNGMLCATNLGHPLILDTCTIEGL
IYGNPSCDLLLGGREWSYIVERPSAVNGMCYPGNVENLEELRLLFSSASSYQRVQIFPDT
IWNVTYSGTSNACSNSFYRSMRWLTHKDNTYPVQDAQYTNNRGKNILFMWGINHPPTDTV
QTNLYTRTDTTTSVTTEDINRAFKPVIGPRPLVNGLQGRIDYYWSVLKPGQTLRVRSNGN
LIAPWYGHILSGESHGRILKSDLNSGNCAVQCQTERGGLNTTLPFHNVSKYAFGNCPKYV
GVKSLKLAVGLRNVPARSSRGLFGAIAGFIEGGWSGLVAGWYGFQHSNDQGVGMAADRDS
TQKAIDKITSKVNNIVDKMNKQYEIIDHEFSEVETRLNMINNKIDDQIQDIWAYNAELLV
LLENQKTLDEHDANVNNLYNKVKRALGSNAVEDGKGCFELYHKCDDQCMETIRNGTYNRR
KYKEESKLERQKIEGVKLESEGTYKILTIYSTVASSLG
>gi|120970852|gb|ABM46250.1| hemagglutinin [Influenza A virus (A/quail/Shantou/69/2002(H9N2))]
DKICIGHQSTNSTETVDTLTETNVPVTHAKELLHTEHNGMLCATNLGHPLILDTCTIEGL
VYGNPSCDLLLAGREWSYIVERSSAVNGTCYPGNVENLEELRTLFSSASSYQRIQIFPDT
IWNVTYSGTSRSCSGSFYRSMRWLTQKSGFYPVQDAQYTNNRGKSILFVWGIHHPPTYTE
QTNLYIRNDTTTSVTTEDLNRTFKPMIGPRPLVNGLQGRINYYWSVLKPGQTLRVRSNGN
LIAPWYGHVLSGVSHGRILKTDLTSGNCVVQCQTEKGGLNSTLPFHNISKYAFGTCPKYV
RVKSLKLAVGLRNVPARSSRGLFGAIAGFIEGGWPGLVAGWYGFQHSNDQGVGMAADRDS
TQKATDKITSKVNNIVDKMNKQYEIIDHEFSEVETRLNMINNKIDDQIQDIWAYNAELLV
LLENQKTLDEHDANVNNLYNKVKRALGSNAMEDGKGCFELYHKCDDQCMETIRNGTYNRR
KYKEESRLERQKIEGVKLESEGTYKILTIYSTVASSLV
>gi|120970850|gb|ABM46249.1| hemagglutinin [Influenza A virus (A/quail/Shantou/5675/2001(H9N2))]
METLSLITILLVVTVSNADKICIGYQSTNSTETVDTLTENNVPVTHAKELLHTEHNGMLC
ATDLGHPLILDTCTIEGLIYGNPSCDLLLGGREWSYIVERPSAVNGLCYPGNVENLEELR
SLFSSASSYQRIQIFPDTIWNVSYSGTSKACSDSFYRSMRWLTQKNNAYPIQDAQYTNNR
GKNILFMWGINHPPTDTAQTNLYTRTDTTTSVATEDINRTFKPLIGPRPLVNGLQGRIDY
YWSVLKPGQTLRVRSNGNLIAPWYGHILSGESHGRILKTDLKSGNCAVQCQTEKGGLNTT
LPFQNVSKYAFGNCPKYVGVKSLKLAVGLRNVPARSSRGLFGAIAGFIEGGWSGLVAGWY
GFQHSNDQGVGMAADRDSTQKAIDKITSKVNNIVDKMNKQYEIIDHEFSEVETRLNMINN
KIDDQIQDIWAYNAELLVLLENQKTLDEHDANVNNLYNKVKRALGSNAVEDGKGCFELYH
KCDDQCMETIRNGTYNRRKYKEESKLERQKIEGVKLESEGTYKILTIYSTVASSLV
>gi|120970848|gb|ABM46248.1| hemagglutinin [Influenza A virus (A/quail/Shantou/5663/2001(H9N2))]
METLSLITILLVVTVSNADKICIGYQSTNSTETVDTLTENNVPVTHAKELLHTEHNGMLC
ATDLGHPLILDTCTIEGLIYGNPSCDLLLGGREWSYIVERPSAVNGLCYPGNVENLEELR
SLFSSASSYQRIQIFPDTIWNVSYSGTSKACSDSFYRSMRWLTQKNNAYPIQDAQYTNNR
GKNILFMWGINHPPTDTAQTNLYTRTDTTTSVATEDINRTFKPLIGPRPLVNGLQGRIDY
YWSVLKPGQTLRVRSNGNLIAPWYGHILSGESHGRILKTDLKSGNCAVQCQTEKGGLNTT
LPFQNVSKYAFGNCPKYVGVKSLKLAVGLRNVPARSSRGLFGAIAGFIEGGWSGLVAGWY
GFQHSNDQGVGMAADRDSTQKAIDKITSKVNNIVDKMNKQYEIIDHEFSEVETRLNMINN
KIDDQIQDIWAYNAELLVLLENQKTLDEHDANVNNLYNKVKRALGSNAVEDGKGCFELYH
KCDDQCMETIRNGTYNRRKYKEESKLERQKIEGVKLESEGTYKILTIYSTVASSLV
>gi|120970846|gb|ABM46247.1| hemagglutinin [Influenza A virus (A/quail/Shantou/4762/2001(H9N2))]
METIPLMTILLMVTAINADKICIGYQSTNSTETVDTLTETNVPVTHAKELLHTEHNGMLC
ATNLGHPLILDTCTIEGLIYGNPSCDLLLGGREWSYIVERPSAVNGMCYPGNVENLEELR
LLFSSASSYQRVQIFPDTIWNVTYSGTSNACSNSFYRSMRWLTQKDNTYPVQDAQYTNNR
GKSILFMWGINHPPTDTVQTNLYTRTDTTTSVTTEDINRAFKPVIGPRPLVNGLQGRIDY
YWSVLKPGQTLRVRSNGNLIAPWYGHILSGESHGRILKSDLNSGNCVVQCQTERGGLNTT
LPFHNVSKYAFGNCPKYVGVKSLKLAVGMRNVPARSSRGLFGAIAGFIEGGWPGLVAGWY
GFQHSNDQGVGMAADRDSTQKAIDKITSKVNNIVDKMNKQYEIIDHEFSEIETRLNMINN
KIDDQIQDIWAYNAELLVLLENQKTLDEHDANVNNLYNKVKRALGSNAMEDGKGCFELYH
KCDDQCMETIRNGTYNRGKYKEESRLERQKIEGVKLESEGTYKILTIYSTVASSLV
>gi|120970844|gb|ABM46246.1| hemagglutinin [Influenza A virus (A/quail/Shantou/4641/2001(H9N2))]
METISLITILLVITASNADKICIGHQSTNSTETVDTLTETNVPVTHAKELLHTEHNGMLC
ATNLGHPLILDTCTIEGLVYGNPSCDLLLEGREWSYIVERSSAVNGTCYPGNVENLEELR
TLFSSASSYQRIQIFPDTIWNVTYTGTSRSCSGSFYRGMRWLTQKSGFYPVQDAQYTNNR
GKSILFVWGIHHPPTYTEQTNLYIRNDTTTSVTTEDLNRTFKPVIGPRPLVNGLQGRINY
YWSVLKPGQTLRVRSNGNLIAPWYGHVLSGVSHGRILKTDLTSGNCVVQCQTEKGGLNST
LPFHNISKYAFGTCPKYVRVKSLKLAVGLRNMPARSSRGLFGAIAGFIEGGWPGLVAGWY
GFQHSNDQGVGMAADRDSTQKAIDKITSKVNNIVDKMNKQYEIIDHEFSEVETRLNMINN
KIDDQIQDIWAYNAELLVLLENQKTLDEHDANVNNLYNKVKRALGSNAMEDGKGCFELYH
KCDDQCMETIRNGTYNRRKYKEESRLERQKIEGVKLESEGTYKILTIYSTVASSLV
>gi|120970842|gb|ABM46245.1| hemagglutinin [Influenza A virus (A/quail/Shantou/4179/2001(H9N2))]
METTPLMTILLMVTAINADKICIGHQSTNSTETVDTLTETNVPVTHAKELLHTEHNGMLC
ATNLGHPLILDTCTIEGLIYGNPSCDLLLGGREWSYIVERPSAVNGMCYPGNVENLEELR
LLFSSASSYQRVQIFPDTIWNVTYSGTSNACSNSFYRSMRWLTQKDNTYPVQDAQYTNNR
GKSILFMWGINHPPTDTVQTNLYTRTDTTTSVTTEDINRAFKPVIGPRPLVNGLQGRIDY
YWSVLKPGQTLRVRSNGNLIAPWYGHILSGESHGRILKSDLNSGNCVVQCQTERGGLNTT
LPFHNVSKYAFGNCPKYVGVKSLKLAVGMRNVPARSSRGLFGAIAGFIEGGWPGLVAGWY
GFQHSNDQGVGMAADRDSTQKAIDKITSKVNNIVDKMNKQYEIIDHEFSEIETRLNMINN
KIDDQIQDIWAYNAELLVLLENQKTLDEHDANVNNLYNKVKRALGSNAMEDGKGCFELYH
KCDDQCMETIRNGTYNRGKYKEESRLERQKIEGVKLESEGTYKILTIYSTVASSLV
>gi|120970840|gb|ABM46244.1| hemagglutinin [Influenza A virus (A/quail/Shantou/2462/2001(H9N2))]
METISLITILLVVTASNADKICIGHQSTNSTETVDTLTETNVPVTHAKELLHTEHNGMLC
ATNLGHPLILDTCTIEGLVYGNPSCDLLLEGREWSYIVERSSAVNGTCYPGNVENLEELR
TLFSSASSYQRIQIFPDTIWNVTYTGTSRSCSGSFYRSMRWLTQKSGFYPVQDAQYTNNR
GKSILFVWGIHHPPTYTEQTNLYIRNDTTTSVTTEDLNRTFKPVIGPRPLVNGLQGRINY
YWSVLKPGQTLRVRSNGNLIAPWYGHVLSGVSHGRILKTDLTSGNCVVQCQTEKGGLNST
LPFHNISKYAFGTCPKYVRVKSLKLAVGLRNVPARSSRGLFGAIAGFIEGGWPGLVAGWY
GFQHSNDQGVGMAADRDSTQKAIDKITSKVNNIVDKMNKQYEIIDHEFSEVETRLNMINN
KIDDQIQDIWAYNAELLVLLENQKTLDEHDANVNNLYNKVKRALGSNAMEDGKGCFELYH
KCDDQCMETIRNGTYNRRKYKEESRLERQKIEGVKLESEGTYKILTIYSTVASSLV
>gi|120970838|gb|ABM46243.1| hemagglutinin [Influenza A virus (A/quail/Shantou/2111/2001(H9N2))]
METISLITILLVVTASNADKICIGHQSTNSTETVDTLTETNVPVTHAKELLHTEHNGMLC
ATNLGHPLILDTCTIEGLVYGNPSCDLLLEGREWSYIVERSSAVNGTCYPGNVENLEELR
TLFSSASSYQRIQIFPDTIWNVTYTGTSRSCSGSFYRSMRWLTQKSGFYPVQDAQYTNNR
GKSILFVWGIHHPPTYTEQTNLYIRNDTTTSVTTEDLNRTFKPVIGPRPLVNGLQGRINY
YWSVLKPGQTLRVRSNGNLIAPWYGHILSGVSHGRILKTDLTSGNCVVQCQTEKGGLNST
LPFHNISKYAFGTCPKYVRVKSLKLAVGLRNVPARSSRGLFGAIAGFIEGGWPGLVAGWY
GFQHSNDQGVGMAADRDSTQKAIDKITSKVNNIVDKMNKQYEIIDHEFSEVETRLNMINN
KIDDQIQDIWAYNAELLVLLENQKTLDEHDANVNNLYNKVKRALGSNAMEDGKGCFELYH
KCDDQCMETIRNGTYNRRKYKEESRLERQKIEGVKLESEGTYKILTIYSTVASSLV
>gi|120970836|gb|ABM46242.1| hemagglutinin [Influenza A virus (A/quail/Shantou/1912/2001(H9N2))]
METISLITILLVVIASNADKICIGHQSTNSTETVDTLTETNVPVTHAQELLHTEHNGLLC
ATNLGNPLILDTCTIEGLVYGNPSCDLLLEGREWSYIVERSSAVNGTCYPGNVENLEELR
TLFSSASSYQRIQIFPDTIWNVTYTGTSQACSGSFYRSMRWLTEKNGFYPVQDAQYTNNR
GKSILFVWGIHHPPTYTEQTNLYIRNDTTTSVTTEDLNRSFKPVIGPRPLVKGLQGRINY
YWSVLKPGQTLRVRSNGNLIAPWYGHVLSGRSHGRILKTDLTSGNCVVQCQTEKGGLNST
LPFHNISKYAFGTCPKYVRVKSLKLAVGLRNVPARSSRGLFGAIAGFIEGGWPGLVAGWY
GFQHSNDQGVGMAADRDSTQKATDKITSKVNNIVDKMNKQYEIINHEFSEVETRLNMINN
KIDDQIQDIWAYNAELLVLLENQKTLDEHDANVNNLYNKVKRALGSNAMEDGKGCFELYH
KCDDQCMETIRNGTYNRRKYNEESRLERQKIEGVKLESEGTYKILTIYSTVASSLV
>gi|120970834|gb|ABM46241.1| hemagglutinin [Influenza A virus (A/quail/Shantou/1555/2001(H9N2))]
METISLITILLLVTASNADKICIGHQSTNSTETVDTLTETNVPVTHAKELLHTEHNGMLC
ATNLGHPLILDTCTIEGLVYGNPSCDLLLEGRGWSYIVERSSAVNGTCYPGNVENLEELR
TLFSSASSYQRIQIFPDTIWNVTYTGTSRSCSGSFYRSMRWLTQKSGFYPVQDAQYTNNR
GKSILFVWGIHHPPTYTEQTNLYIRNDTTTSVTTEDLNRTFKPVIGPRPLVNGLQGRINY
YWSVLKPGQTLRVRSNGNLIVPWYGHVLSGVSHGRILKTDLTSGNCVVQCQTEKGGLNST
LPFHNISKYAFGTCPKYVRVKSLKLAVGLRNVPARSSRGLFGAIAGFIEGGWPGLVAGWY
GFQHSNDQGVGMAADRDSTQKAIDKITSKVNNIVDKMNKQYEIIDHEFSEVETRLNMINN
KIDDQIQDIWAYNAELLVLLENQKTLDEHDANVNNLYNKVKRALGSNAIEDGKGCFELYH
KCDDQCMETIRNGTYNRRKYKEESRLERQKIEGVKLESEGTYKILTIYSTVASSLV
>gi|120970832|gb|ABM46240.1| hemagglutinin [Influenza A virus (A/quail/Shantou/1461/2001(H9N2))]
DKICIGYQSTNSTETVDTLTETNVPVTHAKELLHTEHNGMLCATNLGHPLILDTCTIEGL
IYGNPSCDLLLGGREWSYIVERPSAVNGMCYPGNVENLEELRLLFSSASSYQRVQIFPDT
IWNVTYSGTSNACSNSFYRSMRWLTQKDNTYPVQDAQYTNNRGKSILFMWGINHPPTDTV
QTNLYTRTDTTTSVTTEDINRAFKPVIGPRPLVNGLQGRIDYYWSVLKPGQTLRVRSNGN
LIAPWYGHILSGESHGRILKSDLNSGNCVVQCQTERGGLNTTLPFHNVSKYAFGNCPKYV
GVKSLKLAVGMRNVPARSSRGLFGAIAGFIEGGWPGLVAGWYGFQHSNDQGVGMAADRDS
TQKAIDKITSKVNNIVDKMNKQYEIIDHEFSEIETRLNMINNKIDDQIQDIWAYNAELLV
LLENQKTLDEHDANVNNLYNKVKRALGSNAMEDGKGCFELYHKCDDQCMETIRNGTYNRG
KYKEESRLERQKIEGVKLESEGTYKILTIYSTVASSLV
>gi|120970830|gb|ABM46239.1| hemagglutinin [Influenza A virus (A/quail/Shantou/1425/2001(H9N2))]
DKICIGYQSTNSTETVDTLTETNVPVTHAKELLHTEHNGMLCATNLGHPLILDTCTIEGL
IYGNPSCDLLLGGREWSYIVERPSAVNGMCYPGNVENLEELRLLFSSASSYQRVQIFPDT
IWNVTYSGTSNACSNSFYRSMRWLTQKDNTYPVQDAQYTNNRGKSILFMWGINHPPTDTV
QTNLYTRTDTTTSVTTEDINRAFKPVIGPRPLVNGLQGRIDYYWSVLKPGQTLRVRSNGN
LIAPWYGHILSGESHGRILKSDLNSGNCVVQCQTERGGLNTTLPFHNVSKYAFGNCPKYV
GVKSLKLAVGMRNVPARSSRGLFGAIAGFIEGGWPGLVAGWYGFQHSNDQGVGMAADRDS
TQKAIDKITSKVNNIVDKMNKQYEIIDHEFSEIETRLNMINNKIDDQIQDIWAYNAELLV
LLENQKTLDEHDANVNNLYNKVKRALGSNAMEDGKGCFELYHKCDDQCMETIRNGTYNRG
KYKEESRLERQKIEGVKLESEGTYKILTIYSTVASSLV
>gi|120970828|gb|ABM46238.1| hemagglutinin [Influenza A virus (A/quail/Shantou/1242/2001(H9N2))]
DKICIGHQSTNSTETVDTLTETNVPVTHAKELLHTEHNGMLCATNLGHPLILDTCTIEGL
VYGNPSCDLLLEGRGWSYIVERSSAVNGTCYPGNVENLEELRTLFSSASSYQRIQIFPDT
IWNVTYTGTSRSCSGSFYRSMRWLTQKSGFYPVQDAQYTNNRGKSILFVWGIHHPPTYTE
QTNLYIRNDTTTSVTTEDLNRTFKPVIGPRPLVNGLQGRINYYWSVLKPGQTLRVRSNGN
LIVPWYGHVLSGVSHGRILKTDLTSGNCVVQCQTEKGGLNSTLPFHNISKYAFGTCPKYV
RVKSLKLAVGLRNVPARSSRGLFGAIAGFIEGGWPGLVAGWYGFQHSNDQGVGMAADRDS
TQKAIDKITSKVNNIVDKMNKQYEIIDHEFSEVETRLNMINNKIDDQIQDIWAYNAELLV
LLENQKTLDEHDANVNNLYNKVKRALGSNAIEDGKGCFELYHKCDDQCMETIRNGTYNRR
KYKEESRLERQKIEGVKLESEGTYKILTIYSTVASSLV
>gi|120970826|gb|ABM46237.1| hemagglutinin [Influenza A virus (A/quail/Shantou/1235/2001(H9N2))]
METISLITILLLVTASNADKICIGHQSTNSTETVDTLTETNVPVTHAKELLHTEHNGMLC
ATNLGHPLILDTCTIEGLVYGNPSCDLLLEGRGWSYIVERSSAVNGTCYPGNVENLEELR
TLFSSASSYQRIQIFPDTIWNVTYTGTSRSCSGSFYRSMRWLTQKSGFYPVQDAQYTNNR
GKSILFVWGIHHPPTYTEQTNLYIRNDTTTSVTTEDLNRTFKPVIGPRPLVNGLQGRINY
YWSVLKPGQTLRVRSNGNLIVPWYGHVLSGVSHGRILKTDLTSGNCVVQCQTEKGGLNST
LPFHNISKYAFGTCPKYVRVKSLKLAVGLRNVPARSSRGLFGAIAGFIEGGWPGLVAGWY
GFQHSNDQGVGMAADRDSTQKAIDKITSKVNNIVDKMNKQYEIIDHEFSEVETRLNMINN
KIDDQIQDIWAYNAELLVLLENQKTLDEHDANVNNLYNKVKRALGSNAIEDGKGCFELYH
KCDDQCMETIRNGTYNRRKYKEESRLERQKIEGVKLESEGTYKILTIYSTVASSLV
>gi|120970824|gb|ABM46236.1| hemagglutinin [Influenza A virus (A/quail/Shantou/1158/2001(H9N2))]
METVSLITILLVVTVSNADKICIGYQSTNSTETVDTLTENNVPVTHAKELLHTEHNGMLC
ATNLGHPLILDTCTIEGLIYGNPSCDLLLGGREWSYIVERQSAVNGLCYPGNVENLEELR
SLFSSASSYQRIQIFPDTIWNVSYSGTSKACSDSFYRSMRWLTQKNNAYPIQDAQYTNNR
GKNILFMWGINHPPTDTAQTNLYTRTDTTTSVATEDINRTFKPLIGPRPLVNGLQGRIDY
YWSVLKPGQTLRVRSNGNLIAPWYGHILSGESHGRILKTDLKSGNCAVQCQTEKGGLNTT
LPFQNVSKYAFGNCPKYVGVKSLKLAVGLRNVPARSSRGLFGAIAGFIEGGWSGLVAGWY
GFQHSNDQGVGMAADRDSTQKAIDKITSKVNNIVDKMNKQYEIIDHEFSEVETRLNMINN
KIDDQIQDIWAYNAELLVLLENQKTLDEHDANVNNLYNKVKRALGSNAVEDGKGCFELYH
KCDDQCMETIRNGTYNKRKYKEESKLERQKIEGVKLESEGTYKILTIYSTVASSLV
>gi|120970822|gb|ABM46235.1| hemagglutinin [Influenza A virus (A/quail/Shantou/850/2001(H9N2))]
MKVVSLITILLVVTVSNADKICIGYQSTNSTETVDTLTENNVPVTHAKELLHTEHNGMLC
ATNLGHPLILDTCTIEGLIYGNPSCDLLLGGREWSYIVERPSAVNGLCYPGNVENLEELR
SLFSSASSYQRIQIFPDTIWNVSYSGTSKACSDSFYRSMRWLTQKNNAYPIQDAQYTNNI
GKNILFMWGINNPPTDTAQTNLYTRTDTTTSVATEDINRTFKPSIGPRPLVNGLQGRIDY
YWSVLKPGQTLRVRSNGNLIAPWYGHILSGESHGRILKTDLNTGNCVVQCQTERGGLNTT
LPFHNVSKYAFGNCPKYIGVKSLKLAVGLRNVPARSSRGLFGAIAGFIEGGWSGLVAGWY
GFQHSNDQGVGMAADRDSTQKAIDKITSKVNNIVDKMNKQYEIIDHEFNEVETRLNMINN
KVDDQIQDIWAYNAELLVLLENQKTLDEHDANVNNLYNKVKRALGSNAVEDGKGCFELYH
KCDDQCMETIRNGTYSRRKYKEESRLERQKIEGVKLESEGTYKILTIYSTVASSLV
>gi|120970820|gb|ABM46234.1| hemagglutinin [Influenza A virus (A/quail/Shantou/222/2001(H9N2))]
DKICIGHQSTNSTETVDTLTETNVPVTHAKELLHTEHNGMLCATNLGHPLILDTCTIEGL
VYGNPSCDLLLQGREWSYIVERSSAVNGTCYPGNVENLEELRTLFSSASSYQRIQIFPDT
IWNVTYTGTSRSCSGSFYRGMRWLTQKSGFYPVQDAQYTNNGGKSILFVWGIHHPPTYTE
QTNLYIKNDTTTSVTTEDLNRTFKPVIGPRPLVNGLQGRINYYWSVLKPGQTLRVRSNGN
LIAPWYGHVLSGVSHGRILKTDLTSGNCVVQCQTEKGGLNSTLPFHNISKYAFGTCPKYV
RVKSLKLAVGLRNVPARSSRGLFGAIAGFIEGGWPGLVAGWYGFQHSNDQGVGMAADRDS
TQKAIDKITSKVNNIVDKMNKQYEIIDHEFSEVETRLNMINNKIDDQIQDIWAYNAELLV
LLENQKTLDEHDANVNNLYNKVKRALGSNAMEDGKGCFELYHKCDDQCMETIRNGTYNRR
KYKEESRLERQKIEGVKLESEGTYKILTIYSTVASSLV
>gi|120970818|gb|ABM46233.1| hemagglutinin [Influenza A virus (A/quail/Shantou/2816/2000(H9N2))]
DKICIGHQSTNSTETVDTLTETNVPVTHAKELLHTEHNGMLCATNLGHPLILDTCTIEGL
VYGNPSCDLLLEGREWSYIVERSSAVNGTCYPGNVENLEELRTLFSSASSYQRIQIFPDT
IWNVTYTGTSRSCSGSFYRSMRWLTQKSGFYPVQDAQYTNNRGKSILFVWGIHHPPTYTE
QTNLYIRNDTTTSVTTEDLNRTFKPVIGPRPLVNGLQGRINYYWSVLKPGQTLRVRSNGN
LIAPWYGHVLSGVSHGRILKTDLTSGNCVVQCQTEKGGLNSTLPFHNISKYAFGTCPKYV
RVKSLKLAVGLRNVPARSSRGLFGAIAGFIEGGWPGLVAGWYGFQHSNDQGVGMAADRDS
TQKAIDKITSKVNNIVDKMNKQYEIIDHEFSEVETRLNMINNKIDDQIQDIWAYNAELLV
LLENQKTLDEHDANVNNLYNKVKRALGSNAMEDGKGCFELYHKCDDQCMETIRNGTYNRR
KYKEESRLERQKIEGVKLESEGTYKILTIYSTVASSLV
>gi|120970816|gb|ABM46232.1| hemagglutinin [Influenza A virus (A/quail/Shantou/2061/2000(H9N2))]
METISLITILLVVTASNADKICIGHQSTNSTETVDTLTETNVPVTHAKELLHTEHNGMLC
ATNLGHPLILDTCTIEGLVYGNPSCDLLLEGREWSYIVERSSAVNGTCYPGNVENLEELR
TLFSSASSYQRIQIFPDTIWNVTYTGTSRSCSGSFYRSMRWLTQKSGFYPVQDAQYTNNR
GKSILFVWGIHHPPTYTEQTNLYIRNDTTTSVTTEDLNRTFKPVIGPRPLVNGLQGRINY
YWSVLKPGQTLRVRSNGNLIAPWYGHVLSGVSHGRILKTDLTSGNCVVQCQTEKGGLNST
LPFHNISKYAFGTCPKYVRVKSLKLAVGLRNVPARSRRGLFGAIAGFIEGGWPGLVAGWY
GFQHSNDQGVGMAADRDSTQKAIDKITSKVNNIVDKMNKQYEIIDHEFSEVETRLNMINN
KIDDQIQDIWAYNAELLVLLENQKTLDEHDANVNNLYNKVKRALGSNAMEDGKGCFELYH
KCDDQCMETIRNGTYNRRKYKEESRLERQKIEGVKLESEGTYKILTIYSTVASSLV
>gi|120970814|gb|ABM46231.1| hemagglutinin [Influenza A virus (A/quail/Shantou/1820/2000(H9N2))]
MKVVSLITILLVVTVSNADKICIGYQSTNSTETVDTLTENNVPVTHAKELLHTEHNGMLC
ATNLGHPLILDTCTIEGLIYGNPSCDLLLGGREWSYIVERPSAVNGLCYPGNVENLEELR
SLFSSASSYQRIQIFPDTIWNVSYSGTSKACSDSFYRSMRWLTQKNNAYPIQDAQYTNNR
GKNILFMWGINNPPTDTAQTNLYTRTDTTTSVATEDINRTFKPSIGPRPLVNGLQGRIDY
YWSVLKPGQTLRVRSNGNLIAPWYGHILSGESHGRILKTDLNTGNCVVQCQTERGGLNTT
LPFHNVSKYAFGNCPKYIGVKSLKLAVGLRNVPARSSRGLFGAIAGFIEGGWSGLVAGWY
GFQHSNDQGVGMAADRDSTQKAIDKITSKVNNIVDKMNKQYEIIDHEFNEVETRLNMINN
KVDDQIQDIWAYNAELLVLLENQKTLDEHDANVNNLYNKVKRALGSNAVEDGKGCFELYH
KCDDQCMETIRNGTYSRRKYKEESRLERQKIEGVKLESEGTYKILTIYSTVASSLV
>gi|120970812|gb|ABM46230.1| hemagglutinin [Influenza A virus (A/quail/Shantou/1318/2000(H9N2))]
METISLMTILLMVTAINADKICIGYQSTNSTETVDTLTETNVPVTHAKELLHTEHNGMLC
ATNLGHPLILDTCTIEGLIYGNPSCDLLLGGREWSYIVERPSAVNGMCYPGNVENLEELR
LLFSSASSYQRIQIFPDTIWNVTYSGTSNACSNSFYRSMRWLTQKDNTYPVQDAQYTNNR
GKSILFMWGINHPPTGTVQTNLYTRTDTTTSVTTEDINRAFKPVIGPRPHVNGQQGRIDY
YWSVLKPGQTLRVRSNGNLIAPWYGHILSGESHGRILKSDLNSGNCVVQCQTERGGLNTT
LPFHNVSKYAFGNCPKYVGVKSLKLAVGMRNVPARSSRGLFGAIAGFIEGGWPGLVAGWY
GFQHSNDQGVGMAADRDSTQRAIDKITSKVNNIVDKMNKQYEIIDHEFSEIETRLNMINN
KIDDQIQDIWAYNAELLVLLENQKTLDEHDANVNNLYNKVKRALGSNAMEDGKGCFELYH
KCDDQCMETIRNGTYNRGKYKEESRLERQKIEGVKLESEGTYKILTIYSTVASSLV
>gi|120970810|gb|ABM46229.1| hemagglutinin [Influenza A virus (A/quail/Shantou/1310/2000(H9N2))]
METISLITILLLVTASNADKICIGHQSTNSTETVDTLTETNVPVTHAKELLHTEHNGMLC
ATNLGHPLILDTCTIEGLVYGNPSCDLLLEGREWSYIVERSSAVNGTCYPGNVENLEELR
TLFSSASSYQRIQIFPDTIWNVTYTGTSRSCSGSFYRGMRWLTQKSGFYPVQDAQYTNNG
GKSILFVWGIHHPPTYTEQTNLYIRNDTTTSVTTEDLNRTFKPVIGPRPLVNGLQGRINY
YWSVLKPGQTLRVRSNGNLIAPWYGHVLSGVSHGRILKTDLTSGNCVVQCQTEKGGLNST
LPFHNISKYAFGTCPKYVRVKSLKLAVGLRNVPARSSRGLFGAIAGFIEGGWPGLVAGWY
GFQHSNDQGVGMAADRDSTQKAIDKITSKVNNIVDKMNKQYEIIDHEFSEVETRLNMINN
KIDDQIQDIWAYNAELLVLLENQKTLDEHDANVNNLYNKVKRALGSNAMEDGKGCFELYH
KCDDQCMETIRNGTYNRRKYKEESRLERQKIEGVKLESEGTYKILTIYSTVASSLV
>gi|120970808|gb|ABM46228.1| hemagglutinin [Influenza A virus (A/quail/Shantou/782/2000(H9N2))]
DKICIGHQSTNSTETVDTLTETNVPVTHAKELLHTEHNGMLCATNLGHPLILDTCTIEGL
VYGNPSCDLLLEGREWSYIVERSSAVNGTCYPGNVENLEELRTLFSSASSYQRIQIFPDT
IWNVTYTGISRSCSGSFYRSMRWLTQKSGFYPVQDAQYTNNRGKSILFVWGIHHPPTYTE
QTNLYIRNDTTTSVTTEDLNRTFKPVIGPRPLVNGLQGRINYYWSVLKPGQTLRVRSNGN
LIAPWYGHVLSGVSHGRILKTDLTSGNCVVQCQTEKGGLNSTLPFHNISKYAFGTCPKYV
RVKSLKLAVGLRNVPARSSRGLFGAIAGFIEGGWPGLVAGWYGFQHSNDQGVGMAADRDS
TQKAIDKITSKVNNIVDKMNKQYEIIDHEFSEVETRLNMINNKIDDQIQDIWAYNAELLV
LLENQKTLDEHDANVNNLYNKVKRALGSNAMEDGKGCFELYHKCDDQCMETIRNGTYNRR
KYKEESRLERQKIEGVKLESEGTYKILTIYSTVASSLV
>gi|120970806|gb|ABM46227.1| hemagglutinin [Influenza A virus (A/quail/Shantou/243/2000(H9N2))]
DKICIGYQSTNSTETVDTLTETNVPVTHAKELLHTEHNGMLCATNLGHPLILDTCTIEGL
IYGNPSCDLLLGGREWSYIVERPSAVNGMCYPGNVENLEELRLLFSSASSYQRIQIFPDT
IWNVTYSGTSNACSNSFYRSMRWLTQKDNTYPVQDAQYTNNRGKSILFMWGINHPPTDTV
QTNLYTRTDTTTSVTTEDINRAFKPVIGPRPLVNGLQGRIDYYWSVLKPGQTLRVRSNGN
LIAPWYGHILSGESHGRILKSDLNSGNCVVQCQTERGGLNTTLPFHNVSKYAFGNCPKYV
GVKSLKLAVGMRNVPARSSRGLFGAIAGFIEGGWPGLVAGWYGFQHSNDQGVGMAADRDS
TQKAIDKITSKVNNIVDKMNKQYEIIDHEFSEIETRLNMINNKIDDQIQDIWAYNAELLV
LLENQKTLDEHDANVNNLYNKVKRALGSNAMEDGKGCFELYHKCDDQCMETIRNGTYNRR
KYKEESRLERQKIEGVKLESEGTYKILTIYSTVASSLV
>gi|346989839|gb|AEO52397.1| hemagglutinin [Influenza A virus (A/quail/Wuxi/7/2010(H9N2))]
METVSLITILLVVTVSNADKICIGYQSTNSTETVDTLTENNVPVTQAKELLHTEHNGMLC
ATSLGHPLILDTCTIEGLIYGNPSCDLLLGGRKWSYIVERPSAVNGLCYPGNVENLEELR
SLFSSASSYQRIQIFPDTIWNVSYSGTSKACSDSFYRSMRWLTQKNNTYPIQDAQYTNNQ
EKNILFMWGINHPPTDTVQTNLYTRTDTTTSVATEEISRTFKPLIGPRPLVNGLQGRIDY
YWSVLKPGQTLRIRSNGNLIAPWYGHILSGESHGRILKTDLKKGSCTVQCQTEKGGLNTT
LPFQNVSKYAFGNCSRYIGIKSLKLAIGLRNVPSRSSRGLFGAIAGFIEGGWSGLVAGWY
GFQHSNDQGVGMAADRDSTQKAIDKVTSKVNNIVDKMNKQYEIIDHEFSEVETRLNMINN
KIDDQIQDIWAYNAELLVLLENQKTLDEHDANVNNLYNKVKKALGSNAVEDEKGCFELYH
KCDDQCMETIRNGTYNRRKYQEESKLERQKIEGVKLESEGTYKILTIYSTVASSLVIAMG
FAAFLFWAMSNGSCRCNI
>gi|338855255|gb|AEJ31957.1| hemagglutinin [Influenza A virus (A/quail/Lebanon/273/2010(H9N2))]
METISLMTILLVVTTSNADKICIGHQSTNSTETVDTLTETNVPVTHAKELLHTEHNGMLC
ATNLGHPLILDTCTIEGLVYGNPSCDPLLGGREWSYIVERSSAVNGTCYPGNVENLEELR
ILFSSSSSYQRIQIFPDTIWNVTYTGTSKSCSDSFYRNMRWLTQKNGVYPVQDAQYTNNQ
GKDVLFVWGIHHPPTDTVQTNLYTRTDTTTSVTTENLDRTFKPLIGPRPLVNGLIGRINY
YWSVLKPGQTLRVRSNGNLIAPWFGHVLSGESHGRILKTDLNSGNCVVQCQTEKGGLNST
LPFHNISKYAFGTCPKYIGVKSLKLAIGLRNVPARSSRGLFGAIAGFIEGGWPGLVAGWY
GFQHSNDQGVGVAADRDSTQKAVDKITSKVNNIVDKMNKQYEIIDHEFSEVETRLNMINN
KIDDQIQDVWAYNAELLVLLENQKTLDEHDANVNNLYNKVKRALGSNAVEDGKGCFELYH
KCDNQCMETIRNGTYNRRKYKEESRLERQRIEGVKLESEGTYKILTIYSTVASSLVLAMG
FAAFLFWAMSNGSCRCNICI
>gi|338855236|gb|AEJ31946.1| hemagglutinin [Influenza A virus (A/quail/Lebanon/272/2010(H9N2))]
METISLMTILLVVTTSNADKICIGHQSTNSTETVDTLTETNVPVTHAKELLHTEHNGMLC
ATNLGHPLILDTCTIEGLVYGNPSCDPLLGGREWSYIVERSSAVNGTCYPGNVENLEELR
ILFSSSSSYQRIQIFPDTIWNVTYTGTSKSCSDSFYRNMRWLTQKNGVYPVQDAQYTNNQ
GKDVLFVWGIHHPPTDTVQTNLYTRTDTTTSVTTENLDRTFKPLIGPRPLVNGLIGRINY
YWSVLKPGQTLRVRSNGNLIAPWFGHVLSGESHGRILKTDLNSGNCVVQCQTEKGGLNST
LPFHNISKYAFGTCPKYIGVKSLKLAIGLRNVPARSSRGLFGAIAGFIEGGWPGLVAGWY
GFQHSNDQGVGVAADRDSTQKAVDKITSKVNNIVDKMNKQYEIIDHEFSEVETRLNMINN
KIDDQIQDVWAYNAELLVLLENQKTLDEHDANVNNLYNKVKRALGSNAVEDGKGCFELYH
KCDNQCMETIRNGTYNRRKYKEESRLERQRIEGVKLESEGTYKILTIYSTVASSLVLAMG
FAAFLFWAMSNGSCRCNICI
>gi|28778730|gb|AAO46081.1| hemagglutinin precursor [Influenza A virus (A/quail/Hong Kong/A28945/88(H9N2))]
MEAIALITILLVVTASNADKICIGYQSTNSTETVDTLMESNVPVTHTKELLHTEHNGMLC
ATNLGHPLILDTCTIEGLIYGNPSCDLLLGGKEWSYIVERSSAVNGMCYPGNVENLEELR
SFFSSANSYQRVQIFPDTIWNVTYSGTSKACSNSFYRSMRWLTHKSGFYPVQDVQYTNDR
GKSILFMWGIHHPPTDTEQTNLYIRTDTTTSVTTEDINRTFKPVIGPRPLVNGQQGRIDY
YWSVLKPGQTLRVRSNGNLIAPWYGHILSGESHGRILKTDLNSGNCVVQCQTEKGGLNTT
LPFHNVSKYAFGNCPKYVGVKSLKLAVGPRNVPAKSSRGLFGAIAGFIEGGWPGLVAGWY
GFQHSNDQGVGMAADRESTQKAVDKITSKVNNIVDKMNKQYEIIDHEFSEIETRLNMINN
KIDDQIQDIWAYNAELLVLLENQKTLDEHDANVNNLYNKVKRALGSNAMEDGKGCFELYH
KCDDQCMETIRNGTYNRRKYQEESKLERQKIEGVKLESEGTYKILTIYSTVASSLVLAMG
FAAFLFWAMSNGSCRCNICI
>gi|157286383|gb|ABV31916.1| haemagglutinin [Influenza A virus (A/quail/Guangxi/B1/2006(H9N2))]
MKALSLITILLVVTVSNADKICIGYQSTNSTETVDTLTENNVPVTHAKELLHTEHNGMLC
ATNLGRPLILDTCTIEGLIYGNPSCDLLLGGREWSYIVERPSAVNGMCYPGNVENLEELR
SLFSSASSYQRIQIFPDTIWNVSYSGTSKACSDSFYRSMRWLTQKDNAYPIQDAQYTNNR
GRSILFMWGINHPPTDTTQTNLYTRTDTTTSVATEDINRTFKPLIGPRPLVNGQQGRIDY
YWSILKPGQTLRVRSNGNLIAPWYGHILSGESHGRILKTDLKKGNCVVQCQTERGGLNTT
LPFHNVSKYAFGNCPKYIGVKSLKLAVGLRNVPARASRGLFGAIAGFIEGGWSGLVAGWY
GFQHSNDQGVGMAADRESTQKAIDKITSKVNNIVDKMNKQYEIIDHEFSEVEARLNMINN
KIDDQIQDIWAYNAELLVLLENQKTLDEHDANVNNLYNKVKRALGSNAMEDGKGCFELYH
KCDDQCMETIRNGTYNRRKYKEESRLERQKIEGVKLESEGTYKILTIYSTVASSLVVAMG
FAAFLFWAMSNGSCRCNICI
