# Supplementary material for: A global phylogenetic analysis in order to determine the host species and geography dependent features present in the evolution of avian H9N2 influenza hemagglutinin
Source: PeerJ. 2014 Oct 30;2:e655. doi: 10.7717/peerj.655 (PMC4217197; doi:10.7717/peerj.655)
Supplement: Supplemental Information 5 — There are two directories one for the protein sequences and a second for the nucleotide sequences. There are also two MEGA files that include the nucleotide alignment (.mas file) and the phylogenetic trees (.mts file). [file peerj-02-655-s005.zip › Raw Protein Data/Shanghai.fasta]

>gi|18182712|gb|AAL65249.1| hemagglutinin [Influenza A virus (A/chicken/Shanghai/3/2000(H9N2))]
METISLITILLAVTISNADKICIGYQSTNSTETVDTLTENNVPVTHAKELLHTEHNGMLC
ATNLGHPLILDTCTIEGLIYGNPSCDLLLGGRDWSYIVERPSAVNGMCYPGNVENLEELR
SLFSSASSYQRIQIFPDTIWNVSYSGTSKACSDSFYRSMRWLTQKNNAYPTQDAQYTNNR
GKSILFMWGINHPPTDTTQTNLYTRTDTTTSVATEDINRTFKPLIGPRPLVNGQQGRIDY
YWSVLKPGQTLRIRSNGNLIAPWYGHILSGESHGRILKTDLKSGNCVVQCQTERGGLNTT
LPFHNVGKYAFGNCPKYVGVKSLKLAVGLRNVPARSSRGLFGAIAGFIEGGWSGLVAGWY
GFQHSNDQGVGMAADRDSTQRAIDKITSKVNNIVDKMNKQYEIIDHEFSEVEARLNMINN
KIDDQIQDIWAYNAELLVLLENQKTLDEHDANVNNLYNKVKRALGSNAMEDGKGCFELYH
KCDDQCMETIRNGTYNRRKYKEESRLERQKIEGVKLESEGTYKILTIYSTVASSLVIAMG
FAAFLFWAMSNGSCRCNICI
>gi|18182710|gb|AAL65248.1| hemagglutinin [Influenza A virus (A/chicken/Shanghai/2/1999(H9N2))]
METISLIAILLVVTVSNADKICIGYQSTNSTETVDTLTENNVPVTHAKELLHTEHNGMLC
ATNLGHPLILNTCTIEGLIYGNPSCDQLLGGGKWSYIVERPSAVNGMCYPGNVENLEELR
SLFSSASSYQRIQIFPDTIWNVSYSGTSKACSDSFYRSMRWLTQKNNAYPIQDAQYTNNR
GKSILFMWGINHPPTDTAQTNLYTRTDTTTSVTTEDINRTFKPMIGPRPLVNGQQGRIDY
YWSVLKPGQTLRIRSNGNLIAPWYGHILSGESHGRILKTDLNSGNCVVQCQTERGGLNTT
LPFHNVSKYAFGNCPKYVGVKSLKLAVGLRNVPARSSRGLFGAIAGFIEGGWSGLVAGWY
GFQHSNDQGVGMAADRESTQRAIDKITSKVNNIVDKMNKQYEIIDHEFSEAETRLNMINN
KIDDQIQDIWAYNAELLVLLGNQKTLDEHDANVNNLYNKVKRALGSNAMEDGKGCFELYH
KCDDQCMETIRNGTYNRRKYKEEAKLERQKIEGVKLESEGTYKILTIYSTVASSLVIAMG
FAAFLFWAMSNGSCRCNICI
>gi|54124929|gb|AAV30213.1| hemagglutinin [Influenza A virus (A/Chicken/Shanghai/F/98(H9N2))]
METISLIAILLVVTVSNADKICIGYQSTNSTETVDTLTENNVPVTHAKELLHTEHNGMLC
ATNLGHPLILNTCTIEGLIYGNPSCDQLLGGGKWSYIVERPSAVNGMCYPGNVENLEELR
SLFSSASSYQKIQIFPDTIWNVSYSGTSKACSDSFYRSMRWLTQKNNAYPIQDAQYTNNR
GKSILFMWGINHPPTDTAQTNLYTRTDTTTSVTTEDINRTFKPMIGPRPLVNGQQGRIDY
YWSVLKPGQTLRIRSNGNLIAPWYGHILSGESHGRILKTDLNSGNCVVQCQTERGGLNTT
LPFHNVSKYAFGNCPKYVGVKSLKLAVGLRNVPARSSRGLFGAIAGFIEGGWSGLVAGWY
GFQHSNDQGVGMAADRESTQRAIDKITSKVNNIVDKMNKQYEIIDHEFSEVETRLNMINN
KIDDQIQDIWAYNAELLVLLENQKTLDEHDANVNNLYNKVKRALGSNAMEDGKGCFELYH
KCDDQCMETIRNGTYNRRKYKEEAKLERQKIEGVKLESEGTYKILTIYSTVASSLVIAMG
FAAFLFWAMSNGSCRCNICI
>gi|66733539|gb|AAY52516.1| hemagglutinin [Influenza A virus (A/chicken/Shanghai/10/01(H9N2))]
MEVVSLITILLAVTVSNADKICIGYQSTNSTETVDTLTENNVPVTHAKELLHTEHNGMLC
ATNLGHPLILDTCTIEGLIYGNPSCDLLLGGREWSYIVERPSAVNGMCYPGNVENLEELR
SLFSSASSYQRIQIFPDTIWNVSYSGTSKACSDSFYRSMRWLTQKNNAYPIQDAQYTNNR
GKSILFMWGINHPPTDTAQTNLYTRTDTTTSVATEDINRTFKPLIGPRPLVNGQQGRIDY
YWSVLKPGQTLRIRSNGNLIAPWYGHILSGESHGRILKTDLKSGNCVVQCQTERGGLNTT
LPFHNVSKYAFGNCPKYIGVKSLKLAVGLRNVPARSSRGLFGAIAGFIEGGWSGLVAGWY
GFQHSNDQGVGMAADRDSTQKAIDKITSKVNNIVDKMNKQYEIIDHEFSEVEARLNMINN
KIDDQIQDIWAYNAELLVLLENQKTLDEHDANVNNLYNKVKRALGSNAMEDGKGCFELYH
KCDDQCMETIRNGTYNRRKYKEESRLERQKIEGVKLESEGTYKILTIYSTVASSLVIAMG
FAAFLFWAMSNGSCRCNICI
>gi|30385729|gb|AAP23303.1| hemagglutinin [Influenza A virus (A/chicken/Shanghai/1/2002(H9N2))]
MEVVSLITILLVVTVSNADKICIGYQSTNSTETVDTLTENNVPVTHAKELLHTEHNGMLC
ATNLGHPLILDTCNIEGLIYGNPSCDLLLGGREWSYIVERPSAVNGLCYPGNVENLEELR
SLFSSASSYQRIQIFPDTIWNVSYSGTSKACSDSFYRSMRWLTQKSNAYPIQDAQYTNNR
GKNILFMWGINHPPTDTAQTNLYTRTDTTTSVATEDINRTFKPLIGPRPLVNGLQGRIDY
YWSILKPGQTLRVRSNGNLIAPWYGHVLSGESHGRILKTDLNSGNCVVQCQTERGGLNTT
LPFQNVSKYAFGNCPKYVGVKSLKLAVGLRNVPARSSRGLFGAIAGFIEGGWSGLVAGWY
GFQHSNDQGVGMAADRDSTQKAIDKITSKVNNIVDKMNKQYEIIDHEFSEVETRLNMINN
KIDDQIQDIWAYNAELLVLLENQKTLDEHDANVNNLYNKVKRALGSNAVEDGKGCFELYH
KCDDQCMETIRNGTYNRRKYKEESRLERQKIEGVKLESEGTYKILTIYSTVASSLVIAMG
FAAFLFWAMSNGSCRCNICI
>gi|18182730|gb|AAL65258.1| hemagglutinin [Influenza A virus (A/Chicken/Shanghai/F/98(H9N2))]
METISLIAILLVVTVSNADKICIGYQSTNSTETVDTLTENNVPVTHAKELLHTEHNGMLC
ATNLGHPLILNTCTIEGLIYGNPSCDQLLGGGKWSYIVERPSAVNGMCYPGNVENLEELR
SLFSSASSYQRIQIFPDTIWNVSYSGTSKACSDSFYRSMRWLTQKNNAYPIQDAQYTNNR
GKSILFMWGINHPPTDTAQTNLYTRTDTTTSVTTEDINRTFKPMIGPRPLVNGQQGRIDY
YWSVLKPGQTLRIRSNGNLIAPWYGHILSGESHGRILKTDLNSGNCVVQCQTERGGLNTT
LPFHNVSKYAFGNCPKYVGVKSLKLAVGLRNVPARSSRGLFGAIAGFIEGGWSGLVSGWY
GFQHSNDQGVGMAADRESTQRAIDKITSKVNNIVDKMNKQYEIIDHEFSEAETRLNMINN
KIDDQIQDIWAYNAELLVLLGNQKTLDEHDANVNNLYNKVKRALGSNAMEDGKGCFELYH
KCDDQCMETIRNGTYNRRKYKEEAKLERQKIEGVKLESEGTYKILTIYSTVASSLVIAMG
FAAFLFWAMSNGSCRCNICI
>gi|18182716|gb|AAL65251.1| hemagglutinin [Influenza A virus (A/Chicken/Shanghai/4-2/01(H9N2))]
METISLITILLAVTVSNADKICIGYQSTNSTETVDTLTENNVPVTHAKELLHTEHNGMLC
ATNLGHPLILDTCTIEGLIYGNPSCDLLLGGREWSYIVERPSAVNGMCYPGNVENLEELR
SLFSSASSCQRIQIFPDTIWNVSYSGTSKACSDSFYRSMRWLTQKNNAYPIQDAQYTNNR
GKSILFMWGINHPPTDTAQTNLYTRTDTTTSVATEDINRTFKPLIGPRPLVNGLQGRIDY
YWSVLKPGQTLRIRSNGNLIAPWYGHTLSGESHGRILKTDLKSGNCVVQCQTERGGLNTT
LPFHNVSKYAFGNCPKYVGVKSLKLAVGLRNVPARSSRGLFGAIAGFIEGGWSGLVAGWY
GFQHSNDQGVGMAADRDSTQRAIDKITSKVNNIVDKMNKQYEIIDHEFSEVEARLNMINN
KIDDQIQDIWAYNAELLVLLENQKTLDEHDANVNNLYNKVKRALGSNAVEDGKGCFELYH
KCDDQCMETIRNGTYNRRKYKEESKLERQKIEGVKLESEGTYKILTIYSTVASSLVIAMG
FAAFLFWAMSNGSCRCNICI
>gi|18182714|gb|AAL65250.1| hemagglutinin [Influenza A virus (A/Chicken/Shanghai/4-1/01(H9N2))]
METISLITILLAVTVSNADKICIGYQSTNSTETVDTLTENNVPVTHAKELLHTEHNGMLC
ATNLGHPLILDTCTIEGLIYGNPSCDLLLGGREWSYIVERPSAVNGMCYPGNVENLEELR
SLFSSASSYQRIQIFPDTIWNVSYSGTSKACSDSFYRSMRWLTQKNNAYPIQDAQYTNNR
GKSILFMWGINHPPTDTTQTNLYTRTDTTTSVATEDINRTFKPLIGPRPLVNGLQGRIDY
YWSVLKPGQTLRIRSNGNLIAPWYGHILSGESHGRILKTDLKSGNCVVQCQTERGGLNTT
LPFHNVSKYAFGNCPKYVGVKSLKLAVGLRNVPARSSRGLFGAIAGFIEGGWSGLVAGWY
GFQHSNDQGVGMAADRDSTQRAIDKITSKVNNIVDKMNKQYEIIDHEFSEVEARLNMINN
KIDDQIQDIWAYNAELLVLLENQKTLDEHDANVNNLYNKVKRALGSNAVEDGKGCFELYH
KCDDQCMETIRNGTYNRRKYKEESKLERQKIEGVKLESEGTYKILTIYSTVASSLVIAMG
FAAFLFWAMSNGSCRCNICI
>gi|20086322|gb|AAM03342.1| hemagglutinin [Influenza A virus (A/Chicken/Shanghai/4/01(H9N2))]
METISLITILLVVTVSNADKICIGYQSTNSTETVDTLTENNVPVTHAKELLHTEHNGMLC
ATNLGHPLILDTCTIEGLIYGNPSCDLLLGGREWSYIVERPSAVNGMCYPGNVENLEELR
SLFSSASSYQRIQIFPDTIWNVSYSGTSKACSDSFYRSMRWLTQKNDAYPIQDAQYTNNR
EKSILFMWGINHPPTDTAQTNLYTRTDTTTSVATEDINRTFKPLIGPRPLVNGLQGRIDY
YWSVLKPGQTLRIRSNGNLIAPWYGHILSGESHGRILKTDLKSGNCVVQCQTERGGLNTT
LPFHNVSKYAFGNCPKYVGVKSLKLAVGLRSVPARSSRGLFGAIAGFIEGGWSGLVAGWY
GFQHSNDQGVGMAADRDSTQRAIDKITSKVNNIVDKMNKQYEIIDHEFSEVEARLNMINN
KIDDQIQDIWAYNAELLVLLENQKTLDEHDANVNNLYNKVKRALGSNAMEDGKGCFELYH
KCDDQCMETIRNGTYNRRKYKEESRLERQKIEGVKLESEGTYKILTIYSTVASSLVIAMG
FAAFLFWAMSNGSCRCNICI
>gi|20086319|gb|AAM03341.1| hemagglutinin [Influenza A virus (A/Chicken/Shanghai/3/01(H9N2))]
METISLITILLVVTVSNADKICIGYQSTNSTETVDTLTENNVPVTHAKELLHTEHNGMLC
ATNLGHPLILDTCTIEGLIYGNPSCDLLLGGREWSYIVERPSAVNGMCYPGNVENLEELR
SLFSSASSYQRIQIFPDTIWNVSYSGTSKACSDSFYRSMRWLTQKNNAYPIQDAQYTNNR
EKSILFMWGINHPPTDTAQTNLYTRTDTTTSVATEDINRTFKPLIGPRPLVNGLQGRIDY
YWSVLKPGQTLRIRSNGNLIAPWYGHILSGESHGRILKTDLKSGNCVVQCQTERGGLNTT
LPFHNVSKYAFGNCPKYVGVKSLKLAVGLRNVPARSSRGLFGAIAGFIEGGWSGLVAGWY
GFQHSNDQGVGMAADRDSTQKAIDKITSKVNNIVDKMNKQYEIIDHEFSEVEARLNMINN
KIDDQIQDIWAYNAELLVLLENQKTLDEHDANVNNLYNKVKRALGSNAMEDGKGCFELYH
KCDDQCMETIRNGTYNRRKYKEESRLERQKIEGVKLESEGTYKILTIYSTVASSLVIAMG
FAAFLFWAMSNGSCRCNICI
>gi|474455185|gb|AGI55686.1| hemagglutinin [Influenza A virus (A/swine/Shanghai/Y1/2009(H9N2))]
MEVVSEITILLVVTVSNADKICIGYQSTNSTETVDTLTENNVPVTHAKELLHTEHNGMLC
ATSLGHPLILDTCTIEGLIYGNPSCDLLLGGREWSYIVERPSAVNGLCYPGNVENLEELR
SLFSSARSYQRIQIFPDTIWNVSYSGTSKACSDSFYRSMRWLTQKNNAYPIQDAQYTNNQ
EKNILFMWGINHPPTDTAQTNLYTRTDTTTSVATEEINRTFKPLIGPRPLVNGLQGRIDY
YWSVLKPGQTLRIRSNGNLIAPWYGHILSGESHGRILKTDLKRGSCTVQCQTEKGGLNTT
LPFQNVSKYAFGNCSKYIGIKSLKLAVGLRNVPSRSSRGLFGAIAGFIEGGWSGLVAGWY
GFQHSNDQGVGMAADRDSTQKAIDKITSKVNNIVDKMNKQYEIIDHEFSEVETRLNMINN
KIDDQIQDIWAYNAELLVLLENQKTLDEHDANVNNLYNKVKRALGSNAVEDGKGCFELYH
KCDDQCMETIRNGTYNRRRYQEESKLERQKIEGVKLESEGTYKILTIYSTVASSLVIAMG
FAAFLFWAMSNGSCRCNICI
>gi|474455013|gb|AGI55588.1| hemagglutinin [Influenza A virus (A/duck/Shanghai/C164/2009(H9N2))]
MEVVSLITMLLVVTVSNADKICIGYQSTNSTETVDTLTENNVPVTHAKELLHTEHNGMLC
ATSLGHPLILDTCTIEGLIYGNPSCDLLLGGREWSYIVERPTAVNGLCYPGNVENLEELR
SLFSSASSYQRIQIFPDTIWNVSYSGTSKACSDSFYRSMRWLTQKNNAYPIQDAQYTNNQ
EKNILFMWGINHPPTDTAQTNLYTRTDTTTSVATEEINRTFKPLIGPRPLVNGLQGRIDY
YWSVLKPGQTLRIRSNGNLIAPWYGHILSGESHGRILKTDLKRGSCTVQCQTEKGGLNTT
LPFQNVSKYAFGNCSKYIGIKSLKLAVGLRNVPSRSSRGLFGAIAGFIEGGWSGLVAGWY
GFQHSNDQGVGMAADRDSTQKAIDKITSKVNNIVDKMNKQYEIIDHEFSVVETRLNMINN
KIDDQIQDIWAYNAELLVLLENQKTLDEHDANVNNLYNKVKRALGSNAVEDGKGCFELYH
KCDDQCMETIRNGTYNRRRYQEESKLERQKIEGVKLESEGTYKILTIYSTVASSLVIAMG
FAAFLFWAMSNGSCRCNICI
>gi|474455011|gb|AGI55587.1| hemagglutinin [Influenza A virus (A/duck/Shanghai/C163/2009(H9N2))]
MEVVSLITMLLVVTVSNADKICIGYQSTNSTETVDTLTENNVPVTHAKELLHTEHNGMLC
ATSLGHPLILDTCTIEGLIYGNPSCDLLLGGREWSYIVERPTAVNGLCYPGNVENLEELR
TLFSSASSYQRIQIFPDTIWNVSYSGTSKACSDSFYRSMRWLTQKNNAYPIQDAQYTNNQ
EKNILFMWGINHPPTDTAQTNLYTRTDTTTSVATEEINRTFKPLIGPRPLVNGLQGRIDY
YWSVLKPGQTLRIRSDGNLIAPWYGHILSGESHGRILKTDLKRGSCTVQCQTEKGGLNTT
LPFQNVSKYAFGNCSKYIGIKSLKLAIGLRNVPSRSSRGLFGAIAGFIEGGWSGLVAGWY
GFQHSNDQGVGMAADRDSTQKAIDKITSKVNNIVDKMNKQYEIIDHEFSVVETRLNMINN
KIDDQIQDIWAYNAELLVLLENQKTLDEHDANVNNLYNKVKRALGSNAVEDGKGCFELYH
KCDDQCMETIRNGTYNRRKYQEESKLERQKIEGVKLESEGTYKILTIYSTVASSLVIAMG
FAAFLFWAMSNGSCRCNICI
>gi|474455009|gb|AGI55586.1| hemagglutinin [Influenza A virus (A/duck/Shanghai/C60/2007(H9N2))]
MEVVSLITMLLVVTVSNADKICIGYQSTNSTETVDTLTENNVPVTHAKELLHTEHNGMLC
ATSLGHPLILDTCTIEGLIYGNPSCDLLLGGREWSYIVERPSAVNGLCYPGNVENLEELR
SLFSSARSYQRIQIFPDTIWNVSYSGTSKACSDSFYRSMRWLTQKNNTYPIQDAQYTNNQ
EKNILFMWGINHPPTDTTQTNLYTRTDTTTSVATEEINRTFKPLIGPRPLVNGLQGRIDY
YWSVLKPGQTLRIRSNGNLIAPWYGHILSGESHGRILKTDLKRGSCTVQCQTEKGGLNTT
LPFQNVSKYAFGNCSKYIGIKSLKLAVGLRNVPSRSSRGLFGAIAGFIEGGWSGLVAGWY
GFQHSNDQGVGMAADRDSTQKAIDKITSKVNNIVDKMNKQYEIIDHEFSEVETRLNMINN
KIDDQIQDIWAYNAELLVLLENQKTLDEHDANVNNLYNKVKRALGSNAVEDGKGCFELYH
KCDDQCMETIRNGTYNRRKYQEESKLERQKIEGVKLESEGTYKILTIYSTVASSLVIAMG
FAAFLFWAMSNGSCRCNICI
>gi|442796625|gb|AGC74251.1| hemagglutinin [Influenza A virus (A/chicken/Shanghai/C3/2012(H9N2))]
MEVVSLIYILLVATVSYADKICIGYQSTNSTETVDTLTENNVPVTHAKELLHTEHNGMLC
ATSLGNPLILDTCTIEGLIYGNPSCDLLLGGREWSYIVERPSAVNGLCYPGNVENLEELR
SLFSSARSYQRIQIFPDTIWNVSYSGTSKACSDSFYRSMRWLTQKNNAYPIQDAQYTNNQ
EKNILFMWGINHPPTDTVQTNLYTRTDTTTSVATEEINRIFKPLIGPRPLVNGLMGRIDY
YWSVLKPGQTLRIRSDGNLIAPWYGHILSGESHGRILKTDLKRGSCTVQCQTEKGGLNTT
LPFQNVSKYAFGNCSKYIGIKSLKLAVGLRNVPSRSSRGLFGAIAGFIEGGWSGLVAGWY
GFQHSNDQGVGMAADRDSTQKAIDKITSKVNNIVDKMNKQYEIIDHEFSEVETRLNMINN
KIDDQIQDIWAYNAELLVLLENQKTLDEHDANVNNLYNKVKRALGSNAVEDGKGCFELYH
KCDDQCMETIRNGTYNRRKYQEESKLERQTIEGVKLESEGTYKILTIYSTVASSLVIAMG
FAAFLFWAMSNGSCRCNICI
>gi|442796623|gb|AGC74250.1| hemagglutinin [Influenza A virus (A/chicken/Shanghai/C2/2012(H9N2))]
MEVVSLIIILLVATVSYADKICIGYQSTNSTETVDTLTENNVPVTHAKELLHTEHNGMLC
ATSLGNPLILDTCTIEGLIYGNPSCDLLLGGREWSYIVERPSAVNGLCYPGNVENLEELR
SLFSSARSYQRIQIFPDTIWNVSYSGTSKACSDSFYRSMRWLTQKNNAYPIQDAQYTNNQ
EKNILFMWGINHPPTDTTQTNLYTRTDTTTSVTTEEINRIFKPLIGPRPLVNGLMGRIDY
YWSVLKPGQTLRIRSDGNLIAPWYGHILSGESHGRILKTDLKRGSCTVQCQTEKGGLNTT
LPFQNVSKYAFGNCSKYIGIKSLKLAVGLRNVPSRSSRGLFGAIAGFIEGGWSGLVAGWY
GFQHSNDQGVGMVADRDSTQKAIDKITSKVNNIVDKMNKQYEIIDHEFSEVETRLNMINN
KIDDQIQDIWAYNAELLVLLENQKTLDEHDANVNNLYNKVKRALGSNAVEDGKGCFELYH
KCDDQCMETIRNGTYNRRKYQEESKLERQKIEGVKLESEGTYKILTIYSTVASSLVIAMG
FAAFLFWAMSNGSCRCNICI
>gi|442796621|gb|AGC74249.1| hemagglutinin [Influenza A virus (A/chicken/Shanghai/C1/2012(H9N2))]
MEVVSLITILLVATVSYADKICIGYQSTNSTETVDTLTENNVPVTHAKELLHTEHNGMLC
ATSLGNPLILDTCTIEGLIYGNPSCDLLLGGREWSYIVERPSAVNGLCYPGNVENLEELR
SLFSSARSYQRIQIFPDTTWNVSYSGTSKACSDSFYRSMRWLTQKNNAYPIQDAQYTNNQ
EKNILFMWGINHPPTDTAQTNLYTRTDTTTSVATEEINRIFKPLIGPRPLVNGLMGRIDY
YWSVLKPGQTLRIRSDGNLIAPWYGHILSGESHGRILKTDLKRGSCTVQCQTEKGGLNTT
LPFQNVSKYAFGNCSKYIGIKSLKLAVGLRNVPSRSSRGLFGAIAGFIEGGWSGLVAGWY
GFQHSNDQGVGMAADRDSTQKAIDKITSKVNNIVDKMNKQYEIIDHEFSEVETRLNMINN
KIDDQIQDIWAYNAELLVLLENQKTLDEHDANVNNLYNKVKRALGSNAVEDGKGCFELYH
KCDDQCMETIRNGTYNRRKYQEESKLERQKIEGVKLESEGTYKILTIYSTVASSLVIAMG
FAAFLFWAMSNGSCRCNICI
>gi|33317979|gb|AAQ04863.1|AF508574_1 hemagglutinin [Influenza A virus (A/Quail/Shanghai/8/96(H9N2))]
SLITILLVVTVSNADKICIGYQSTNSTETVDTLTENNVPVTHAKELLHTEHNGMLCATNL
GHSLILDTCTIEGLIYGNPSCDLLVGGREWSYIVERPSAVNGLCYPGNVENLEELRSLFS
SASSYQRIQIFPDTIWNVSYSGTSKACSDSFYRSMRWLTQKNNAYPVQDAQYTNNRGKNI
LFMWGINHPPTDTTQTNLYTRTDTTTSVATEDINRTFKPLIGPRPLVNGLQGRIDYYWSV
LKPGQTLRVRSNGNLIAPWYGHILSGESHGRILKTDLNSGNCVVQCQTERGGLNTTLPFH
NVSKYAFGNCPKYVGVKSLKLAVGLRNVPARSSRGLFGAIAGFIEGGWSGLVAGWYGFQH
SNDQGVGMAADRDSTQRAIDKITSKVNNIVDKMNKQYEIIDHEFSEVETRLNMINNKIDD
QIQDIWAYNAELLVLLENQKTLDEHDANVNNLYNKVKRALGSNAVEDGKGCFELYHKCDD
QCMETIRNGTYNRRKYKEESRLERQKIEGVKLESEGTYKILTIYSTVASSLVIAMGFAAF
L
>gi|189312719|gb|ACD88623.1| hemagglutinin [Influenza A virus (A/chicken/Shanghai/3/2000(H9N2))]
METISLITILLAVTVSNADKICIGYQSTNSTETVDTLTENNVPVTHAKELLHTEHNGMLC
ATNLGHPLILDTCTIEGLIYGNPSCDLLLGGREWSYIVERPSAVNGMCYPGNVENLEELR
SLFSSASSYQRIQIFPDTIWNVSYSGTSKACSDSFYRSMRWLTQKNNAYPIQDAQYTNNR
GKSILFMWGINHPPTDTTQTNLYTRTDTTTSVATEDINRTFKPLIGPRPLVNGQQGRIDY
YWSVLKPGQTLRIRSNGNLIAPWYGHILSGESHGRILKTDLKSGNCVVQCQTERGGLNTT
LPFHNVSKYAFGNCPKYVGVKSLKLAVGLRNVPARSSRGLFGAIAGFIEGGWSGLVAGWY
GFQHSNDQGVGMAADRDSTQRAIDKITSKVNNIVDKMNKQYEIIDHEFSEVEARLNMINN
KIDDQIQDIWAYNAELLVLLENQKTLDEHDANVNNLYNKVKRALGSNAMEDGKGCFELYH
KCDDQCMETIRNGTYNRRKYKEESRLERQKIEGVKLESEGTYKILTIYSTVASSLVIAMG
FAAFLFWAMSNGSCRCNICI
>gi|189312701|gb|ACD88613.1| hemagglutinin [Influenza A virus (A/chicken/Shanghai/1/2001(H9N2))]
METISLITILLAVTVSNADKICIGYQSTNSTETVDTLTENNVPVTHAKELLHTEHNGMLC
ATNLGHPLILDTCTIEGLIYGNPSCDLLLGGREWSYIVERPSAVNGMCYPGNVENLEELR
SLFSSASSYQRIQIFPDTIWNVSYSGTSKACSDSFYRSMRWLTQKNNAYPIQDAQYTNNR
GKSILFMWGINHPPTDTTQTNLYTRTDTTTSVATEDINRTFKPLIGPRPLVNGLQGRIDY
YWSVLKPGQTLRIRSNGNLIAPWYGHILSGESHGRILKTDLKSGNCVVQCQTERGGLNTT
LPFHNVSKYAFGNCPKYVGVKSLKLAVGLRNVPARSSRGLFGAIAGFIEGGWSGLVAGWY
GFQHSNDQGVGMAADRDSTQRAIDKITSKVNNIVDKMNKQYEIIDHEFSEVEARLNMINN
KIDDQIQDIWAYNAELLVLLENQKTLDEHDANVNNLYNKVKRALGSNAVEDGKGCFELYH
KCDDQCMETIRNGTYNRRKYKEESKLERQKIEGVKLESEGTYKILTIYSTVASSLVIAMG
FAAFLFWAMSNGSCRCNICI
>gi|189312737|gb|ACD88633.1| hemagglutinin [Influenza A virus (A/chicken/Shanghai/2/1999(H9N2))]
METISLIAILLVVTVSNADKICIGYQSTNSTETVDTLTENNVPVTHAKELLHTEHNGMLC
ATNLGHPLILNTCTIEGLIYGNPSCDQLLGGGKWSYIVERPSAVNGMCYPGNVENLEELR
SLFSSASSYQRIQIFPDTIWNVSYSGTSKACSDSFYRSMRWLTQKNNAYPIQDAQYTNNR
GKSILFMWGINHPPTDTAQTNLYTRTDTTTSVTTEDINRTFKPMIGPRPLVNGQQGRIDY
YWSVLKPGQTLRIRSNGNLIAPWYGHILSGESHGRILKTDLNSGNCVVQCQTERGGLNTT
LPFHNVSKYAFGNCPKYVGVKSLKLAVGLRNVPARSSRGLFGAIAGFIEGGWSGLVAGWY
GFQHSNDQGVGMAADRESTQRAIDKITSKVNNIVDKMNKQYEIIDHEFSEAETRLNMINN
KIDDQIQDIWAYNAELLVLLGNQKTLDEHDANVNNLYNKVKRALGSNAMEDGKGCFELYH
KCDDQCMETIRNGTYNRRKYKEEAKLERQKIEGVKLESEGTYKILTIYSTVASSLVIAMG
FAAFLFWAMSNGSCRCNICI
>gi|189312683|gb|ACD88603.1| hemagglutinin [Influenza A virus (A/chicken/Shanghai/2/2001(H9N2))]
METISLITILLAVTVSNADKICIGYQSTNSTETVDTLTENNVPVTHAKELLHTEHNGMLC
ATNLGHPLILDTCTIEGLIYGNPSCDLLLGGREWSYIVERPSAVNGMCYPGNVENLEELR
SLFSSASSYQRIQIFPDTIWNVSYSGTSKACSDSFYRSMRWLTQKNNAYPIQDAQYTNNR
GKSILFMWGINHPPTDTAQTNLYTRTDTTTSVATEDINRTFKPLIGPRPLVNGLQGRIDY
YWSVLKPGQTLRIRSNGNLIAPWYGHILSGESHGRILKTDLKSGNCVVQCQTERGGLNTT
LPFHNVSKYAFGNCPKYVGVKSLKLAVGLRNVPARSSRGLFGAIAGFIEGGWSGLVAGWY
GFQHSNDQGVGMAADRDSTQRAIDKITSKVNNIVDKMNKQYEIIDHEFSEVEARLNMINN
KIDDQIQDIWAYNAELLVLLENQKTLDEHDANVNNLYNKVKRALGSNAVEDGKGCFELYH
KCDDQCMETIRNGTYNRRKYKEESKLERQKIEGVKLESEGTYKILTIYSTVASSLVIAMG
FAAFLFWAMSNGSCRCNICI
>gi|189312665|gb|ACD88593.1| hemagglutinin [Influenza A virus (A/chicken/Shanghai/7/2001(H9N2))]
METISLITILLAVTVSNADKICIGYQSTNSTETVDTLTENNVPVTHAKELLHTEHNGMLC
ATNLGHPLILDTCTIEGLIYGNPSCDLLLGGREWSYIVERPSAVNGMCYPGNVENLEELR
SLFSSASSYQRIQIFPDTIWNVSYSGTSKACSDSFYRSMRWLTQKNNAYPIQDAQYTNNR
GKSILFMWGINHPPTDTAQTNLYTRTDTTTSVATEDINRTFKPLIGPRPLVNGLQGRIDY
YWSVLKPGQTLRIRSNGNLIAPWYGHILSGESHGRILKTDLKSGNCVVQCQTERGGLNTT
LPFHNVSKYAFGNCPKYVGVKSLKLAVGLRNVPARSSRGLFGAIAGFIEGGWSGLVAGWY
GFQHSNDQGVGMAADRDSTQKAIDKITSKVNNIVDKMNKQYEIIDHEFSEVEARLNMINN
KIDDQIQDIWAYNAELLVLLENQKTLDEHDANVNNLYNKVKRALGSNAVEDGKGCFELYH
KCDDQCMETIRNGTYNRRKYKEESKLERQKIEGVKLESEGTYKILTIYSTVASSLVIAMG
FAAFLFWAMSNGSCRCNICI
>gi|189312647|gb|ACD88583.1| hemagglutinin [Influenza A virus (A/chicken/Shanghai/12/2001(H9N2))]
METISLITILLVVTVSNADKICIGYQSTNSTETVDTLTENNVPVTHAKELLHTEHNGMLC
ATNLGHPLILDTCTIEGLIYGNPSCDLLLGGREWSYIVERPSAVNGMCYPGNVENLEELR
SLFSSASSYQRIQIFPDTIWNVSYSGTSKACSDSFYRSMRWLTQKNNAYPIQDAQYTNNR
EKSILFMWGINHPPTDTTQTNLYTRTDTTTSVATEDINRTFKPLIGPRPLVNGQQGRIDY
YWSVLKPGQTLRIRSNGNLIAPWYGHILSGESHGRILKTDLKSGNCVVQCQTERGGLNTT
LPFHNVSKYAFGNCPKYVGVKSLKLAVGLRNVPARSSRGLFGAIAGFIEGGWSGLVAGWY
GFQHSNDQGVGMAADRDSTQKAIDKITSKVNNIVDKMNKQYEIIDHEFSEVEARLNMINN
KIDDQIQDIWAYNAELLVLLENQKTLDEHDANVNNLYNKVKRALGSNAMEDGKGCFELYH
KCDDQCMETIRNGTYNRRKYKEESRLERQKIEGVKLESEGTYKILTIYSTVASSLVIAMG
FAAFLFWAMSNGSCRCNICI
>gi|189312629|gb|ACD88573.1| hemagglutinin [Influenza A virus (A/chicken/Shanghai/14/2001(H9N2))]
METISLIAILLVVTVSNADKICIGYQSTNSTETVDTLTENNVPVTHAKELLHTEHNGMLC
ATNLGHPLILNTCTIEGLIYGNPSCDQLLGGGKWSYIVERPSAVNGMCYPGNVENLEELR
SLFSSASSYQRIQIFPDTIWNVSYSGTSKACSDSFYRSMRWLTQKNNAYPIQDAQYTNNR
GKSILFMWGINHPPTDTAQTNLYTRTDTTTSVTTEDINRTFKPMIGPRPLVNGQQGRIDY
YWSVLKPGQTLRIRSNGNLIAPWYGHILSGESHGRILKTDLKSGNCVVQCQTERGGLNTT
LPFHNVSKYAFGNCPKYVGVKSLKLAVGLRNVPARSSRGLFGAIAGFIEGGWSGLVAGWY
GFQHSNDQGVGMAADRESTQRAIDKITSKVNNIVDKMNKQYEIIDHEFSEVETRLNMINN
KIDDQIQDIWAYNAELLVLLENQKTLDEHDANVNNLYNKVKRALGSNAMEDGKGCFELYH
KCDDQCMETIRNGTYNRRKYKEEAKLERQKIEGVKLESEGTYKILTIYSTVASSLVIAMG
FAAFLFWAMSNGSCRCNICI
>gi|189312611|gb|ACD88563.1| hemagglutinin [Influenza A virus (A/chicken/Shanghai/16/2001(H9N2))]
METISLITILLVVTVSNADKICIGYQSTNSTETVDTLTENNVPVTHAKELLHTEHNGMLC
ATNLGHPLILDTCTIEGLIYGNPSCDLLLGGREWSYIVERPSAVNGMCYPGNVENLEELR
SLFSSASSYQRIQIFPDTIWNVSYSGTSKACSDSFYRSMRWLTQKNNAYPIQDAQYTNNR
EKSILFMWGINHPPTDTAQTNLYTRTDTTTSVATEDINRTFKPLIGPRPLVNGQQGRIDY
YWSVLKPGQTLRIRSNGNLIAPWYGHILSGESHGRILKTDLKSGNCVVQCQTERGGLNTT
LPFHNVSKYAFGNCPKYVGVKSLKLAVGLRNVPARSSRGLFGAIAGFIEGGWSGLVAGWY
GFQHSNDQGVGMAADRDSTQKAIDKITSKVNNIVDKMNKQYEIIDHEFSEVEARLNMINN
KIDDQIQDIWAYNAELLVLLENQKTLDEHDANVNNLYNKVKRALGSNAMEDGKGCFELYH
KCDDQCMETIRNGTYNRRKYKEESRLERQKIEGVKLESEGTYKILTIYSTVASSLVIAMG
FAAFLFWAMSNGSCRCNICI
>gi|189312593|gb|ACD88553.1| hemagglutinin [Influenza A virus (A/chicken/Shanghai/1/2002(H9N2))]
MEVVSLITILLVVTVSNADKICIGYQSTNSTETVDTLTENNVPVTHAKELLHTEHNGMLC
ATNLGHPLILDTCNIEGLIYGNPSCDLLLGGREWSYIVERPSAVNGLCYPGNVENLEELR
SLFSSASSYQRIQIFPDTIWNVSYSGTSKACSDSFYRSMRWLTQKSNAYPIQDAQYTNNR
GKNILFMWGINHPPTDTAQTNLYTRTDTTTSVATEDINRTFKPLIGPRPLVNGLQGRIDY
YWSILKPGQTLRVRSNGNLIAPWYGHVLSGESHGRILKTDLNSGNCVVQCQTERGGLNTT
LPFQNVSKYAFGNCPKYVGVKSLKLAVGLRNVPARSSRGLFGAIAGFIEGGWSGLVAGWY
GFQHSNDQGVGMAADRDSTQKAIDKITSKVNNIVDKMNKQYEIIDHEFSEVETRLNMINN
KIDDQIQDIWAYNAELLVLLENQKTLDEHDANVNNLYNKVKRALGSNAVEDGKGCFELYH
KCDDQCMETIRNGTYNRRKYKEESRLERQKIEGVKLESEGTYKILTIYSTVASSLVIAMG
FAAFLFWAMSNGSCRCNICI
>gi|189312575|gb|ACD88543.1| hemagglutinin [Influenza A virus (A/chicken/Shanghai/2/2002(H9N2))]
MEVVSLITILLVVTVSNADKICIGYQSTNSTETVDTLTENNVPVTHAKELLHTEHNGMLC
ATNLGHPLILDTCNIEGLIYGNPSCDLLLGGREWSYIVERPSAVNGLCYPGNVENLEELR
SLFSSASSYQRIQIFPDTIWNVSYSGTSKACSDSFYRSMRWLTQKSNAYPIQDAQYTNNR
GKNILFMWGINHPPTDTAQTNLYTRTDTTTSVATEDINRTFKPLIGPRPLVNGLQGRIDY
YWSILKPGQTLRVRSNGNLIAPWYGHVLSGESHGRILKTDLNSGNCVVQCQTERGGLNTT
LPFQNVSKYAFGNCPKYVGVKSLKLAVGLRNVPARSSRGLFGAIAGFIEGGWSGLVAGRY
GFQHSNDQGVGMAADRDSTQKAIDKITSKVNNIVDKMNKQYEIIDHEFSEVGSRLNMINN
KIDDQIQDIWAYNAELLVQLENQKTLDEHDANVNNLYNKVKRALGSNAVEDGKGCFELYH
KCDDQCMETIRNGTYNRRKYKEESRLERQKIEGVKLESEGTYKILTIYSTVASSLVIAMG
FAAFLFWAMSNGSCRCNICI
>gi|326579288|gb|ADZ96147.1| hemagglutinin, partial [Influenza A virus (A/chicken/Shanghai/Q0812-2/2008(H9N2))]
ENNVPVTHAKELLHTEHNGMLCATSLGHPLILDTCTIEGLIYGNPSCDLLLGGREWSYIV
ERPSAVNGLCYPGNVENLEELRSLFSSASSYQRIQIFPDTIWNVTYSGTSKACSDSFYRS
MRWLTQKNNAYPTQDAQYTNNQEKNILFMWGINHPPTDTVQTNLYTRTDTTTSVATEEIN
RTFKPLIGPRPLVNGMQGRIDYYWSVLKPGQTLRIRSNGNLIAPWYGHILSGESHGRILK
TDLKRGSCTVQCQTEKGGLNTTLPFQNVSKYAFGNCSKYIGIKSLKLAVGLRNVP
>gi|326579286|gb|ADZ96146.1| hemagglutinin, partial [Influenza A virus (A/chicken/Shanghai/Q0812-1/2008(H9N2))]
ENNVPVTHAKELLHTEHNGMLCATSLGHPLILDTCTIEGLIYGNPSCDLLLGGREWSYIV
ERPSAVNGLCYPGNVENLEELRSLFSSASSYQRIQIFPDTIWNVSYSGTSKACSDSFYRS
MRWLTQKDNAYPIQDAQYTNNQEKNILFMWGINHPPTDTAQTNLYTRTDTTTSVATEEIN
RTFKPLIGPRPLVNGLQGRIDYYWSVLKPGQTLRIRSNGNLIAPWYGHILSGESHGRILK
TDLKRGSCTVQCQTEKGGLNTTLPFQNVSKYAFGNCSKYIGIKSLKLAVGLRNVP
>gi|326579284|gb|ADZ96145.1| hemagglutinin, partial [Influenza A virus (A/chicken/Shanghai/Q0808-2/2008(H9N2))]
ENNVPVTHAKELLHTEHNGMLCATSLGHPLILDTCTIEGLIYGNPSCDLLLGGREWSYIV
ERPSAVNGLCYPGNVENLEELRSLFSSASSYQRIQIFPDTIWNVSYSGTSKACSDSFYRS
MRWLTQKNNAYPIQDAQYTNNQEKNILFMWGINHPPTDTAQTNLYTRTDTTTSVATEEIN
RTFKPLIGPRPLVNGLQGRIDYYWSVLKPGQTLRIRSNGNLIAPWYGHILSGESHGRILK
TDLKRGSCTVQCQTEKGGLNTTLPFQNVSKYAFGNCSKYIGIKSLKLAVGLRNVP
>gi|326579282|gb|ADZ96144.1| hemagglutinin, partial [Influenza A virus (A/chicken/Shanghai/Q0808-1/2008(H9N2))]
ENNVPVTHAKELLHTEHNGMLCATSLGHPLILDTCTIEGLIYGNPSCDLLLGGREWSYIV
ERPSAVNGLCYPGNVENLEELRSLFSSASSYQRIQIFPDTLWNVTYSGTSKACSDSFYRS
MRWLTQKNNAYPTQDAQYTNNQGKNILFMWGINHPPTDTVQTNLYTRTDTTTSVATEEIN
RTFKPLIGPRPLVNGLQGRIDYYWSVLKPGQTLRIRSNGNLIAPWYGHILSGESHGRILK
TDLKRGSCTVQCQTEKGGLNTTLPFQNVSKYAFGNCSKYIGIKSLKLAVGLRNVP
>gi|326579280|gb|ADZ96143.1| hemagglutinin, partial [Influenza A virus (A/chicken/Shanghai/Q0801-2/2008(H9N2))]
ENNVPVTHAKELLHTEHNGMLCATSLGHPLILDTCTIEGLIYGNPSCDLLLGGREWSYIV
ERPSAVNGLCYPGNVENLEELRSLFSSARSYQRIQIFPDTIWNVSYSGTSKACSDSFYRS
MRWLTQKNNAYPIQDAQYTNNQEKNILFMWGINHPPTDTAQTNLYTRTDTTTSVATEEIN
RTFKPLIGPRPLVNGLQGRIDYYWSVLKPGQTLRIRSNGNLIAPWYGHILSGESHGRILK
TDLKRGSCTVQCQTEKGGLNTTLPFQNVSKYAFGNCSKYIGIKSLKLAVGLRNVP
>gi|326579278|gb|ADZ96142.1| hemagglutinin, partial [Influenza A virus (A/chicken/Shanghai/Q0801-1/2008(H9N2))]
ENNVPVTHAKELLHTEHNGMLCATSLGHPLILDTCTIEGLIYGNPSCDLLLGGREWSYIV
ERPSAVNGLCYPGNVENLEELRSLFSSASSYQRIQIFPDTIWNVSYSGTSKACSDSFYRS
MRWLTQKNNAYPIQDAQYTNNQEKNILFMWGINHPPTDTAQTNLYTRTDTTTSVATEEIN
RTFKPLIGPRPLVNGLQGRIDYYWSVLKPGQTLRIRSNGNLIAPWYGHILSRESHGRILK
TDLKRGSCTVQCQTEKGGLNTTLPFQNVSKYAFGNCSKYIGIKSLKLAVGLRNVP
>gi|326579276|gb|ADZ96141.1| hemagglutinin, partial [Influenza A virus (A/chicken/Shanghai/Q0712/2007(H9N2))]
ENNVPVTHAKELLHTEHNGMLCATSLGHPLILDTCTIEGLIYGNPSCDLLLGGREWSYIV
ERPSAVNGLCYPGNVENLEELRSLFSSARSYQRIQIFPDTIWNVSYSGTSKACSDSFYRS
MRWLTQKNNTYPIQDAQYTNNQEKNILFMWGINHPPTDTTQTNLYTRTDTTTSVATEEIN
RTFKPLIGPRPLVNGLQGRIDYYWSVLKPGQTLRIRSNGNLIAPWYGHILSGESHGRILK
TDLKRGSCTVQCQTEKGGLNTTLPFQNVSKYAFGNCSKYIGIKSLKLAVGLRNVP
>gi|326579274|gb|ADZ96140.1| hemagglutinin, partial [Influenza A virus (A/chicken/Shanghai/Q0709/2007(H9N2))]
ENNVPVTHAKELLHTEHNGMLCATSLGHPLILDTCTIEGLIYGNPSCDLLLGGREWSYIV
ERPSAVNGLCYPGNVENLEELRSLFSSASSYQRIQIFPDTIWNVSYSGTSKACSDSFYRS
MRWLTQKNNAYPIQDAQYTNNQEKNILFMWGINHPPTDTAQTNLYTRTDTTTSVATEEIN
RTFKPLIGPRPLVNGLQGRIDKYWSVLKPGQTLSIRSNGNLIAPWYGHILSGESHGRILK
TDLKRGSCTVQCQTEKGGLNTTLPFQNVSKYAFGNCSKYIGIKSLKLAVGLRNVP
>gi|326579272|gb|ADZ96139.1| hemagglutinin, partial [Influenza A virus (A/chicken/Shanghai/Q0707/2007(H9N2))]
ENNVPVTHAKELLHTEHNGMLCATSLGHPLILDTCTIEGLIYGNPSCDLLLGGREWSYIV
ERPSAVNGLCYPGNVENLEELRSLFSSASSYQRIQIFPDTIWNVSYSGTSKACSDSFYRS
MRWLTQKNNAYPIQDAQYTNNQEKNILFMWGINHPPTDTVQTNLYTRTDTTTSVATEEIN
RTFKPLIGPRPLVNGLQGRIDYYWSVLKPGQTLRIRSNGNLIAPWYGHILSGESHGRILK
TDLKRGSCTVQCQTEKGGLNTTLPFQNVSKYAFGNCSKYIGIKSLKLAVGLRNVP
>gi|326579270|gb|ADZ96138.1| hemagglutinin, partial [Influenza A virus (A/chicken/Shanghai/Q0704/2007(H9N2))]
ENNVPVTHAKELLHTEHNGMLCATNLGHPLILDHRTIEGLIYGNPSCDLLLGGREWSYIV
ERPSAVNGLCYPGNVENLEELRSLFSSASSYQRIQIFPDTIWNVSYSGTSKACSDSFYRS
MRWLTQKNNAYPIQDAQYTNNQEKNILFMWGINHPPTDTVQTNLYTRTDTTTSVATEEIN
RTFKPLIGPRPLVNGLQGRIDYYWSVLKPGQTLRIRSNGNLISPWYGHILSGESHGRILK
TDLKRGSCTVQCQTEKGGLNTTLPFQNVSKYAFGNCSKYIGMKSLKLAVGLRNVP
>gi|326579268|gb|ADZ96137.1| hemagglutinin, partial [Influenza A virus (A/chicken/Shanghai/Q0702/2007(H9N2))]
ENNVPVTHAKELLHTEHNGMLCSTSLGHPLILDTCTIEGLIYGNPSCDLLLGGREWSYIV
ERPSAVNGMCYPGNVENLEELRSLFSSASSYQRIQIFPDTIWNVSYSGTSKACSDSFYKS
MRWLTQKNNAYPIQDAQYTNNGEKSILFMWGINHPPTDTAQTNLYTRTDTTTSVATEDIN
RTFKPLIGPRPLVNGLQGRIDYYWSVLKPGQTLRVRSNGNLIAPWYGHILSGESHGRILK
TDLKSGNCVVQCQTEIGGLNTTLPFHNVSKYAFGNCPKYVGVKSLKLAVGLRNVP
>gi|298353130|gb|ADI77071.1| hemagglutinin [Influenza A virus (A/common teal/Shanghai/43F-2/2008(H9N2))]
SFYRSMRWLTQKNNAYPIQDAQYTNNRGKSILFMWGINHPPTDTVQTDLYTRTDTTTSVT
TEDINRTFRPLIGPRPLVNGLQGRIDYYWSVLKPGQTLRVRSNGNLIAPWYGH
>gi|298353128|gb|ADI77070.1| hemagglutinin [Influenza A virus (A/common teal/Shanghai/43F-1/2008(H9N2))]
SFYRSMRWLTHKSNSYPVQDAQYTNNEGKSILFMWGIHHPPTDTEQTNLYKKADTTTSVT
TEDINRTFKPVIGPRPLVNGQQGRIDYYWSVLKPGQTLRVRSNGNLIAPWYGH
>gi|298353122|gb|ADI77067.1| hemagglutinin [Influenza A virus (A/common teal/Shanghai/40T/2007(H9N2))]
SFYRSMRWLTHKSNSYPVQDAQYTNNEGKNILFMWGIHHPPTDTEQTNLYKKADTTTSVT
TEDINRTFKPVIGPRPLVNGQQGRIDYYWSVLKPGQTLRVRSNGNLIAPWYGH
>gi|298353120|gb|ADI77066.1| hemagglutinin [Influenza A virus (A/common teal/Shanghai/37T-2/2007(H9N2))]
SFYRSMRWLTHKSNSYPVQDAQYTNNEGKNILFMWGIHHPPTDTEQTNLYKKADTTTSVT
TEDINRTFKPVIGPRPLVNGQQGRIDYYWSVLKPGQTLRVRSNGNLIAPWYGH
>gi|298353118|gb|ADI77065.1| hemagglutinin [Influenza A virus (A/common teal/Shanghai/37T-1/2007(H9N2))]
SFYRSMRWLTQKNNAYPIQDAQYTNNRGKSILFMWGINHPPTDTVQTDLYTRTDTTTSVA
TEDINRTFRPLIGPRPLVNGLQGRIDYYWSVLKPGQTLRVRSNGNLIAPWYGH
>gi|298353115|gb|ADI77064.1| hemagglutinin [Influenza A virus (A/common teal/Shanghai/35F-1/2007(H9N2))]
SFYRSMRWLTHKGNSYPVQDAQYTNNEGKSIPFMWGIHHPPTDTEQTNLYKKADTTTSVT
TEDINRTFKPVIGPRPLVNGQQGRIDYYWSVLKPGQTLRVRSNGNLIAPWYGH
>gi|298353109|gb|ADI77061.1| hemagglutinin [Influenza A virus (A/common teal/Shanghai/59T/2008(H9N2))]
SFYRSMRWLTHKSNSYPVQDAQYTDNEGKSILFMWGIHHPPTDTEQTNLYKKADTTTSVT
TEDINRTFKPVIGPRPLVNGQQGRIDYYWSVLKPGQTLRVRSNGNLIAPWYGH
>gi|298353107|gb|ADI77060.1| hemagglutinin [Influenza A virus (A/common teal/Shanghai/59F/2008(H9N2))]
SFYRSMRWLTQKNNAYPIQDAQYTNNRGKSILFMWGINHPPTDTVQTDLYTRTDTTTSVA
TEDINRTFRPLIGPRPLVNGLQGRIDYYWSVLKPGQTLRVRSNGNLIAPWYGH
>gi|298353093|gb|ADI77053.1| hemagglutinin [Influenza A virus (A/common teal/Shanghai/39T/2007(H9N2))]
SFYRSMRWLTHKSNSYPVQDAQYTNNEGKSILFMWGIHHPPTDTEQTNLYKKADTTTSVT
TEDINRTFKPVIGPRPLVNGQQGRIDYYWSVLKPGQTLRVRSNGNLIAPWYGH
>gi|298353085|gb|ADI77049.1| hemagglutinin [Influenza A virus (A/mallard/Shanghai/23T/2007(H9N2))]
SFYRSMRWLTHKSNSYPVQDAQYTNNEGKNILFMWGTHHPPTDTEQTNLYKKADTTTSVT
TEDINRTFKPVIGPRPLVNGQQGRIDYYWSVLKPGQTLRVRSNGNLIAPWYGH
>gi|298353083|gb|ADI77048.1| hemagglutinin [Influenza A virus (A/spot-billed duck/Shanghai/22T/2007(H9N2))]
SFYRSMRWLTHKSNSYPVQDAQYTNNEGKNILFMWGIHHPPTDTEQTNLYKKADTTTSVT
TEDINRTFKPVIGPRPLVNGQQGRIDYYWSVLKPGQTLRVRSNGNLIAPWYGH
>gi|253826020|gb|ACT36339.1| hemagglutinin [Influenza A virus (A/chicken/Shanghai/Y2/2008(H9N2))]
ENNVPVTHAKELLHTEHNGMLCATSLGHPLILDTCTIEGLIYGNPSCDLLLGGREWSYIV
ERPTAVNGLCYPGNVENLEELRSLFSSASSYQRIQIFPDTIWNVSYSGTSKACSDSFYRS
MRWLTQKNNAYPIQDAQYTNNQEKNILFMWGINHPPTDTAQTNLYTRTDTTTSVATEEIN
RTFKPLIGPRPLVNGLQGRIDYYWSVLKPGQTLRIRSNGNLIAPWYGHILSGESHGRILK
TDLKRGSCTVQCQTEKGGLNTTLPFQNVSKYAFGNCSKYIGIKSLKLAVGLRNVP
>gi|253826018|gb|ACT36338.1| hemagglutinin [Influenza A virus (A/chicken/Shanghai/Y2/2007(H9N2))]
ENNVPVTHAKELLHTEHNGMLCATSLGHPLILDTCTIEGLIYGNPSCDLLLGGREWSYIV
ERPSAVNGLCYPGNVENLEELRSLFSSARSYQRIQIFPDTIWNVSYSGTSKACSDSFYRS
MRWLTQKNNAYPIQDAQYTNNQEKNILFMWGINHPPTDTAQTNLYTRTDTTTSVATEEIN
RTFKPLIGPRPLVNGLQGRIDYYWSVLKPGQTLRIRSNGNLIAPWYGHILSGESHGRILK
TDLKRGSCTVQCQTEKGGLNTTLPFQNVSKYAFGNCSKYIGIKSLKLAVGLRNVP
>gi|253826016|gb|ACT36337.1| hemagglutinin [Influenza A virus (A/chicken/Shanghai/Y2/2006(H9N2))]
ENNVPVTHAKELLHTEHNGMLCATSLGHPLILDTCTIEGLIYGNPSCDLLLGGREWSYIV
ERPSAVDGLCYPGNVENLEELRSLFSSASSYQRIQIFPDTIWNVSYSGTSKACSDSFYRS
MRWLTQKNNAYPIQDAQYTNNREKNILFMWGINHPPTETVQTNLYTRTDTTTSVATEEIN
RTFKPLIGPRPLVNGLQGRIDYYWSVLKPGQTLRIRSNGNLIAPWYGHILSGESHGRILK
TDLKRGSCTVQCQTEKGGLNTTLPFQNVSKYAFGNCSKYVGIKSLKLAVGLRNVP
>gi|253826014|gb|ACT36336.1| hemagglutinin [Influenza A virus (A/chicken/Shanghai/Y1/2008(H9N2))]
EKNVPVTHAKELLHTWQYGKLCAKSSPFIHMLHHRTNLGLIYVYPSCDLLWGRIGWSCLP
YSLSGGNVPLYPGNVENLEELRSLFSSASSYQRIQIFPDTIWNVSYSGTSKACSDSFYRS
MRWLTQKNNAYPIQDAQYTNNQEKNILFMWGINHPPTDTAQTNLYTRTDTTTSVATEEIN
RTFKPLIGPRPLVNGLQGRIDYYWSVLKPGQTLRIRSNGNLIAPWYGHILSGESHGRILK
TDLKRGSCTVQCQTEKGGLNTTLPFQNVSKYAFGNCSKYIGIKSLKLAVGLRNVP
>gi|253826012|gb|ACT36335.1| hemagglutinin [Influenza A virus (A/chicken/Shanghai/Y1/2007(H9N2))]
EKNVPVTHAKELLHTWQYGKLCAKSSPFIHMLHHRTNLGLIYVYPSCDLLWGRIGWSCLP
YSLSGGNVPLYPGNVENLEELRSLFSSASSYQRIQIFPDTIWNVSYSGTSKACSDSFYRS
MRWLTQKNNAYPIQDAQYTNNQEKNILFMWGINHPPTDTAQTNLYTRTDTTTSVATEEIN
RTFKPLIGPRPLVNGLQGRIDYYWSVLKPGQTLRIRSNGNLIAPWYGHILSGESHGRILK
TDLKRGSCTVQCQTEKGGLNTTLPFQNVSKYAFGNCSKYIGIKSLKLAVGLRNVP
>gi|253826010|gb|ACT36334.1| hemagglutinin [Influenza A virus (A/chicken/Shanghai/Y1/2006(H9N2))]
ENNVPVTHAKELLHTEHNGMLCATNLGHPLILDTCNIEGLIYGNPSCDLLLGGREWSYIV
ERPSAVNGLCYPGNVENLEELRSRFSSASSYQRIQIFPDAIWNVSYSGTSKACSDSFYRS
MRWLTQKSNAYPIQDAQYTNNRGKNILFMWGINHPPTDTVQTNLYTRTDTITSVATEDIN
RTFKPLIGPRPLVNGQQGRIDYYWSILKPGQTLRIRSNGNLIAPWYGHVLSGESHGRILK
TDVNSGNCVVQCQTEKGGLNTTLPFQNVSKYAFGNCPKYVGVKSLKLAVGLRNVP
>gi|253826008|gb|ACT36333.1| hemagglutinin [Influenza A virus (A/chicken/Shanghai/Y1/2002(H9N2))]
ENNVPVTHAKELLHTEHNGMLCATNLGHPLILDTCTIEGLIYGNPSCDLLLGGREWSYIV
ERPSAVNGMCYPGNVENLEELRSLFSSASSYQKIQIFPDTIWNVSYSGTSKACSDSFYRS
MRWLTQKNNAYPIQDAQYTNNREKSILFMWGINHPPTDTTQTNLYTRTDTTTSVATEDIN
RTFKPLIGPRPLVNGQQGRIDYYWSVLKPGQTLRIRSNGNLIAPWYGHILSGESHGRILK
TDLKSGNCVVQCQTERGGLNTTLPFHNVSKYAFGNCPKYVGVKSLKLAVGLRNVP
>gi|78714420|gb|ABB51137.1| truncated hemagglutinin [Influenza A virus (A/duck/Shanghai/08/05(H9N2))]
GYQSTNSTETVDTLTENNVPVTHAKELLHTEHNGMLCATNLGHPLILDTCTIEGLIYGNP
SCDLLLGGREWSYIVERPSAVNGLCYPGNVENLEELRSLFSSASSYQRIQIFPDTIWNVS
YSGTSKACSDSFYRSMRWLTQKSNAYPIQDAQYTNNRGKNILFMWGINHPPTDTAQTNLY
TRTDTTTSVATEDINRTFKPLIGPRPLVNGLQGRIDYYWSILKPGQTLRVRSNGNLIAPW
YGHILSGESHGRILKTDLNSGNCVVQCQTERGGLNTTLPFQNVSKYAFGNCPKYVGVRVS
NWQLV
