# Supplementary material for: A global phylogenetic analysis in order to determine the host species and geography dependent features present in the evolution of avian H9N2 influenza hemagglutinin
Source: PeerJ. 2014 Oct 30;2:e655. doi: 10.7717/peerj.655 (PMC4217197; doi:10.7717/peerj.655)
Supplement: Supplemental Information 5 — There are two directories one for the protein sequences and a second for the nucleotide sequences. There are also two MEGA files that include the nucleotide alignment (.mas file) and the phylogenetic trees (.mts file). [file peerj-02-655-s005.zip › Raw Protein Data/Shantou.fasta]

>gi|31339416|gb|AAP49040.1| hemagglutinin [Influenza A virus (A/Duck/Shantou/1042/00(H9N2))]
NADKICIGYQSTNSTETVDTLTETNVPVTHAKELLHTEHNGMLCATNLGHPLILDTCTIE
GLIYGNPSCDLLLGGREWSYIVERPSAVNGMCYPGNVENLEELRLLFSSASSYQRIQIFP
DTIWNVTYSGTSNACSNSFYRSMRWLTQKDNTYPVQDAQYTNNRGKSILFMWGINHPPTD
TVQTNLYTRTDTTTSVTTEDINRAFKPVIGPRPLVNGLQGRIDYYWSVLKPGQTLRVRSN
GNLIAPWYGHILSGESHGRILKSDLNSGNCVVQCQTERGGLNTTLPFHNVSKYAFGNCPK
YVGVKSLKLAVGMRNVPARSSRGLFGAIAGFIEGGWPGLVAGWYGF
>gi|31339414|gb|AAP49039.1| hemagglutinin [Influenza A virus (A/Duck/Shantou/1043/00(H9N2))]
TAINADKICIGYQSTNSTETVDTLTETNVPVTHAKELLHTEHNGMLCATNLGHPLILDTC
TIEGLIYGNPSCDLLLGGREWSYIVERPSAVNGMCYPGNVENLEELRLLFSSASSYQRIQ
IFPDTIWNVTYSGTSNACSNSFYRSMRWLTQKDNTYPVQDAQYTNNRGKSILFMWGINHP
PTDTVQTNLYTRTDTTTSVTTEDINRAFKPVIGPRPLVNGLQGRIDYYWSVLKPGQTLRV
RSNGNLIAPWYGHILSGESHGRILKSDLNSGNCVVQCQTERGGLNTTLPFHNVSKYAFGN
CPKYVGVKSLKLAVGMRNVPARSSRGLFGAIAGFIEGGWPGLVAGWYGFQHSNDQGVGMA
ADRDSTQKAIDKITSKVNNIVDKMNKQYEIIDHE
>gi|31339412|gb|AAP49038.1| hemagglutinin [Influenza A virus (A/Wild Duck/Shantou/4808/01(H9N2))]
VPLMTMLLMVTAINADKICIGYQSTNSTETVDTLTETNVPVTHAKELLHTEHNGMLCATN
LGHPLILDTCTIEGLIYGNPSCDLLLGGREWSYIVERPSAVNGMCYPGNVENLEELRLLF
SSASSYQRVQIFPDTIWNVTYSGTSSACSNSFYRSMRWLTQKDNTYPVQDAQYTNNRGKS
ILFMWGINHPPTDTVQTNLYTRTDTTTSVTTEDINRAFKPVIGPRPLVNGQQGRIDYYWS
VLKPGQTLRVRSNGNLIAPWYGHILSGESHGRILKSDLNSGNCVVQCQTERGGLNTTLPF
HNVSKYAFGNCPKYVGVKSLKLAVGMRNVPARSSRGLFGAIAGFIEGGWPGLVAGWYGFQ
HSNDQGVGMAADRDS
>gi|31339410|gb|AAP49037.1| hemagglutinin [Influenza A virus (A/Duck/Shantou/2134/00(H9N2))]
ILLMVTAINADKICIGYQSTNSTETVDTLTETNVPVTHAKELLHTEHNGMLCATNLGHPL
ILDTCTIEGLIYGNPSCDLLLGGREWSYIVERPSAVNGMCYPGNVENLEELRLLFSSASS
YQRVQIFPDTIWNVTYSGTSNACSNSFYRSMRWLTQKDNTYPVQDAQYTNNRGKSILFMW
GINHPPTDTVQTNLYTRTDTTTSVTTEDINRAFKPVIGPRPLVNGLQGRIDYYWSVLKPG
QTLRVRSNGNLIAPWYGHILSGESHGRILKSDLNSGNCVVQCQTERGGLNTTLPFHNVSK
YAFGNCPKYVGVKSLKLAVGMRNVPARSSRGLFGAIAGFIEGGWPGLVAGWYGFQHSNDQ
GVGMVADRDSTQKAIDKITSKVNNIVDKMNKQYEIIDHEFSEIETRLNMINNKIDDQIQD
IWAYNAELLVLLENQKTLDEHDANVNNLYNKVKRALGSNAMEDGKGCFELYHKCDDQCME
TIRNGTYNRGKYKEESRLERQKIEGVKLESEGTYKILTIYSTVASSLVIAMGFAAFLFWA
MSNGSC
>gi|31339408|gb|AAP49036.1| hemagglutinin [Influenza A virus (A/Duck/Shantou/1605/01(H9N2))]
MEVVSLITILLVVTVSNADKICIGYQSTNSTETVDTLTENNVPVTHARELLHTEHNGMLC
ATNLGHPLILDTCTIEGLIYGNPSCDLLLGGREWSYIVERPSAVNGMCYPGTVENLEELR
TLFSSASSYQRIQIFPDTIWNVSYSGTSKACSDSFYRSMRWLTQKNNAYPIQDAQYTNNR
GKSILFMWGINHPPSDTAQTNLYTRTDTTTSVATEDINRTFKPVIGPRPLVNGLQGRIDY
YWSILKPGQTLRVRSNGNLIAPWYGHILSGESHGRILKTDLNSGNCVVQCQTEKGGLNTT
LPFHNVSKYAFGNCPKYVGVKSLKLAVGLRNVPARSSRGLFGAIAGFIEGGWSGLVAGWY
GFQHSNDQGVGMAADKDSTQKAIDKITSKVNNIVDKMNKQYEIIDHEFSEVEARLNMINN
KIDDQIQDIW
>gi|31339406|gb|AAP49035.1| hemagglutinin [Influenza A virus (A/Duck/Shantou/2102/00(H9N2))]
MEVVSLITILLVVTASNADKICIGYQSTNSTETVDTLTENNVPVTHAKELLHTEHNGMLC
ATSLGRPLILDTCTIEGLIYGNPSCDLLLGGREWSYIVERPSATNGLCYPGNVENLEELR
SLFSSASSYQRIQIFPDTIWNVSYSGTSKACSDSFYRSMRWLTQKNNAYPIQDAQYTNNR
GKNILFMWGINHPPTDTAQTNLYTRTDTTTSVATEDINRTFKPLIGPRPLVNGLQGRIDY
YWSVLKPGQTLRVRSNGNLIAPWYGHILSGESHGRILKTDLNSGNCVVQCQTERGGLNTT
LPFHNVSKYAFGNCPKYVGVKSLKLAVGLRNVPARSSRGLFRAIAGFI
>gi|31339404|gb|AAP49034.1| hemagglutinin [Influenza A virus (A/Duck/Shantou/830/00(H9N2))]
METVSLITILLVVSVSNADKICIGYQSTNSTETVDTLTENNVPVTHAKELLHTKHNGMLC
ATNLGHPLILDTCTIEGLIYGNPSCDLLLGGREWSYIVERPSAVNGLCYPGNVENLEELR
SLFSSASSYQRIQIFPDTIWNVSYSGTSKACSDSFYRSMRWLTQKNNAYPIQDAQYTNNR
GKNILFMWGINHPPTDAAQTNLYTRTDTTTSVATEDINRTFKPLIGPRPLVNGLQGRINY
YWSVLKPGQTLRVRSNGNLIAPWYGHILSGESHGRILKTDLKSGNCAVQCQTERGGLNTT
LPFQNVSKYAFGNCPKYVGVNSLKLAVGLRNVPARSSRGLFGAIAGFIEGGWSGLVAGWY
GFQHSNDQ
>gi|31339402|gb|AAP49033.1| hemagglutinin [Influenza A virus (A/Duck/Shantou/2088/01(H9N2))]
METLSLITILLVVTVSNADKICIGYQSTNSTETVDTLTENNVPVTHAKELLHTEHNGMLC
ATNLGHPLILDTCTIEGLIYGNPSCDLLLGGREWSYIVERPSAVNGLCYPGNVENLEELR
SLFSSASSYQRIQIFPDTIWNVSYSGTSKACSDSFYRSMRWLTQKNNAYPIQDAQYTNNR
GKNILFMWGINHPPTDTAQTNLYTRTDTTTSVATEDINRTFKPLIGPRPLVNGLQGRIDY
YWSVLKPGQTLRVRSNGNLIAPWYGHILSGESHGRILKTDLKSGNCAVQCQTEKGGLNTT
LPFQNVSKYAFGNCPKYVGVKSLKLAVGLRNVPARSSRGLFGAIAGFIEGGWSGLVAGWY
GFQHSNDQGVGMAADRDSTQKAIDKITSKVNNIVDKMNKQYEIIDHEFSEVENRLNMINN
KIDDQIQDIWAYNAELLVLLENQ
>gi|31339400|gb|AAP49032.1| hemagglutinin [Influenza A virus (A/Duck/Shantou/1796/00(H9N2))]
MKVVSLITILLVVTVSNADKICIGYQSTNSTETVDTLTENNVPVTHAKELLHTEHNGMLC
ATNLGHPLILDTCTIEGLIYGNPSCDLLLGGREWSYIVERPSAVNGLCYPGNVENLEELR
SLFSSASSYQRIQIFPDTIWNVSYSGTSKACSDSFYRSMRWLTQKNNAYPIQDAQYTNNR
GKNILFMWGINNPPTDTAQTNLYTRTDTTTSVATEDINRTFKPSIGPRPLVNGLQGRIDY
YWSVLKPGQTLRVRSNGNLIAPWYGHILSGESHGRILKTDLNTGNCVVQCQTERGGLNTT
LPFHNVSKYAFGNCPKYIGVKSLKLAVGLRNVPARSSRGLFGAIAGFIEGGWSGLVAGWY
GFQHSNDQGVGMAADRDSTQKAIDKITSKVNNIVDKMNKQYEIIDHEFNEVETRLNMINN
KVDDQIQDIWAYNAELLVLLENQKTLDEHDANVNNLYNKVKRALGSNAVEDGKGCFELYH
KCDDQCMETIRNGTYSRRKYKEESRLERQKIEGVKLESEGTYKILTIYSTVASSLVIAMG
FAAFLFWAMSNGS
>gi|31339398|gb|AAP49031.1| hemagglutinin [Influenza A virus (A/Duck/Shantou/2143/00(H9N2))]
MKVVSLITILLVVTVSNADKICIGYQSTNSTETVDTLTENNVPVTHAKELLHTEHNGMLC
ATNLGHPLILDTCTIEGLIYGNPSCDLLLGGREWSYIVERPSAVNGLCYPGNVENLEELR
SLFSSASSYQRIQIFPDTIWNVSYSGTSKACSDSFYRSMRWLTQKNNAYPIQDAQYTNNR
GKNILFMWGINNPPTDTAQTNLYTRTDTTTSVATEDINRTFKPSIGPRPLVNGLQGRIDY
YWSVLKPGQTLRVRSNGNLIAPWYGHILSGESHGRILKTDLNTGNCVVQCQTERGGLNTT
LPFHNVSKYAFGNCPKYIGVKSLKLAVGLRNVPARSSRGLFGAIAGFIEGGWPGLVAGWY
GFQHSNDQGVGMAADRDSTQKAFDKITSKVNNIVDKMNKQYEIIDHEFNEVETRLNMINN
KVDDQIQDIWAYNAELLVLLENQKTLDEHDANVNNLYNKVKRALGSNAVEDGKGCFELYH
KCDDQCMETIRNGTYSRRKYKEESRLERQKIEGVKLESEGTYKILTIYSTVASSLVIAMG
FAAFLFW
>gi|31339396|gb|AAP49030.1| hemagglutinin [Influenza A virus (A/Duck/Shantou/1881/00(H9N2))]
MKVVSLITILLVVTVSNADKICIGYQSTNSTETVDTLTENNVPVTHAKELLHTEHNGMLC
ATNLGHPLILDTCTIEGLIYGNPSCDLLLGGREWSYIVERPSAVNGLCYPGNVENLEELR
SLFSSASSYQRIQIFPDTIWNVSYSGTSKACSDSFYRSMRWLTQKNNAYPIQDAQYTNNR
GKNILFMWGINNPPTDTAQTNLYTRTDTTTSVATEDINRTFKPSIGPRPLVNGLQGRIDY
YWSVLKPGQTLRVRSNGNLIAPWYGHILSGESHGRILKTDLNTGNCVVQCQTERGGLNTT
LPFHNVSKYAFGNCPKYIGVKSLKLAVGLRNVPARSSRGLFGAIAGFIEGGWSGLVAGWY
GFQHSNDQGVGMAADRDSTQKAFDKITSKVNNIVDKMNKQYEIIDHEFNEVETRLNMINN
KVDDQIQDIWAYNAELLVLLENQKTL
>gi|31339394|gb|AAP49029.1| hemagglutinin [Influenza A virus (A/Duck/Shantou/2144/00(H9N2))]
MKVVSLITILLVVTVSNADKICIGYQSTNSTETVDTLTENNVPVTHAKELLHTEHNGMLC
ATNLGHPLILDTCTIEGLIYGNPSCDLLLGGREWSYIVERPSAVNGLCYPGNVENLEELR
SLFSSASSYQRIQIFPDTIWNVSYSGTSKACSDSFYRSMRWLTQKNNAYPIQDAQYTNNR
GKNILFMWGINNPPTDTAQTNLYTRTDTTTSVATEDINRTFKPSIGPRPLVNGLQGRIDY
YWSVLKPGQTLRVRSNGNLIAPWYGHILSGESHGRILKTDLNTGNCVVQCQTERGGLNTT
LPFHNVSKYAFGNCPKYIGVKSLKLAVGLRNVPARSSRGLFGAIAGFIEGGWSGLVAGWY
GFQHSNDQGVGMAADRDSTQKAFDKITSKVNNIVDKMNKQYEIIDHEFNEVETRLNMINN
KVDDQIQDIWAYNAELLVLLENQKTLDEHDANVNNLYNKVKRALGSNAVEDGKGCFELYH
KCDDQCMETIRNGTYSRRKYKEESRLERQKIEGVKLESEGTYKILTIYSTVASSLVIAMG
FAAFLFWAMSNGSC
>gi|157382456|gb|ABV48706.1| hemagglutinin [Influenza A virus (A/chicken/Shantou/5319/2001(H9N2))]
METLSLTTILLVVTVSNADKICIGYQSTNSTETVDTLTENNVPVTHAKELLHTEHNGMLC
ATNLGHPLILDTCTIEGLIYGNPSCDLLLGGREWSYIVERPSAVNGLCYPGNVENIEELR
SLFSSASSYQRIQIFPDTIWNVSYSGTSKACSDSFYRSMRWLTQKNNAYPIQDAQYTNNR
EKNILFMWGINHPPTDTAQTNLYTRTDTTTSVATEDINRTFKPLIGPRPLVNGLQGRIDY
YWSVLKPGQTLRVRSNGNLIAPWYGHILSGESHGRILKTDLKSGNCAVQCQTEKGGLNTT
LPFQNVSKYAFGNCPKYVGVKSLKLAVGLRNVPARSSRGLFGAIAGFIEGGWSGLVAGWY
GFQHSNDQGVGMAADRDSTQKAIDKITSKVNNIVDKMNKQYEIIDHEFSEVETRLNMINN
KIDDQIQDIWAYNAELLVLLENQKTLDEHDANVNNLYNKVKRALGSNAVEDGKGCFELYH
KCDDQCMETIRNGTYNRRKYKEESKLERQKIEGVKLESEGTYKILTIYSTVASSL
>gi|157382437|gb|ABV48695.1| hemagglutinin [Influenza A virus (A/chicken/Shantou/5028/2001(H9N2))]
METLPLITILLVVTVSNADKICIGYQSTNSTETVDTLTENNVPVTHAKELLHTEHNGMLC
ATNLGHPLILDTCTIEGLIYGNPSCDLLLGGREWSYIVERPSAVNGLCYPGNVENLEELR
SLFSSASSYQRIQIFPDTIWNVSYSGTSKACSDSFYRSMRWLTQKNNAYPIQDAQYTNNR
GKNILFMWGINHPPTDTAQTNLYTRTDTTTSVATEDISRIFKPLIGPRPLVNGLQGRIDY
YWSVLKPGQTLRVRSNGNLIAPWYGHILSGESHGRILKTDLKSGNCAVQCQTEKGGLNTT
LPFQNVSKYAFGNCPKYVGVKSLKLAVGLRNVPARSSRGLFGAIAGFIEGGWSGLVAGWY
GFQHSNDQGVGMAADRDSTQKAIDKITSKVNNIVDKMNKQYEIIDHEFSEVENRLNMINN
KIDDQIQDIWAYNAELLVLLENQKTLDEHDANVNNLYNKVKRALGSNAVEDGKGCFELYH
KCDDQCMETIRNGTYNRRKYKEESKLERQKIEGVKLESEGTYKILTIYSTVASSL
>gi|157382418|gb|ABV48684.1| hemagglutinin [Influenza A virus (A/chicken/Shantou/4208/2001(H9N2))]
METLSLITILLVVTVSNADKICIGYQSTNSTETVDTLTENNVPVTHAKELLHTEHNGMLC
ATNLGHPLILDTCTIEGLIYGNPSCDLLLGGREWSYIVERPSAVNGLCYPGNVENLEELR
SLFSSASSYQRIQIFPDTIWNVSYSGTSKACSDSFYRSMRWLTQKNNAYPIQDAQYTNNR
GKNILFMWGINHPPTDTAQTNLYTRTDTTTSVATEDINRTFKPLIGPRPLVNGLQGRIDY
YWSVLKPGQTLRVRSNGNLIAPWYGHILSGESHGRILKTDLKSGNCAVQCQTEKGGLNTT
LPFQNVSKYAFGNCPKYVGVKSLKLAVGLRNVPARSSRGLFGAIAGFIEGGWSGLVAGWY
GFQHSNDQGVGMAADRDSTQKAIDKITSKVNNIVDKMNKQYEIIDHEFSEVENRLNMINN
KIDDQIQDIWAYNAELLVLLENQKTLDEHDANVNNLYNKVKRALGSNAVEDGKGCFELYH
KCDDQCMETIRNGTYNRRKYKEESKLERQKIEGVKLESEGTYKILTIYSTVASSL
>gi|157382399|gb|ABV48673.1| hemagglutinin [Influenza A virus (A/chicken/Shantou/3778/2001(H9N2))]
METLSLITILLVVTVSNADKICIGYQSTNSTETVDTLTENNVPVTHAKELLHTEHNGMLC
ATNLGHPLILDTCTIEGLIYGNPSCDLLLGGREWSYIVERPSAVNGLCYPGNVENLEELR
SLFSSASSYQRIQIFPDTIWNVSYSGTSKACSDSFYRSMRWLTQKNNAYPIQDAQYTNNR
GKNILFMWGINHPPTDTAQTNLYTRTDTTTSVATEDINRTFKPLIGPRPLVNGLQGRIDY
YWSVLKPGQTLRVRSNGNLIAPWYGHILSGESHGRILKTDLKSGNCAVQCQTEKGGLNTT
LPFQNVSKYAFGNCPKYVGVKSLKLAVGLRNVPARSSRGLFGAIAGFIEGGWSGLVAGWY
GFQHSNDQGVGMAADRDSTQKAIDKITSKVNNIVDKMNKQYEIIDHEFSEVENRLNMINN
KIDDQIQDIWAYNAELLVLLENQKTLDEHDANVNNLYNKVKRALGSNAVEDGKGCFELYH
KCDDQCMETIRNGTYNRRKYKEESKLERQKIEGVKLESEGTYKILTIYSTVASSL
>gi|157382380|gb|ABV48662.1| hemagglutinin [Influenza A virus (A/chicken/Shantou/3173/2001(H9N2))]
METVSLITILLVVTVSNADKICIGYQSTNSTETVDTLTENNVPVTHAKELLHTEHNGMLC
ATNLGHPLILDTCTIEGLIYGNPSCDLLLGGREWSYIVERPSAVNGLCYPGNVENLEELR
SLFSSASSYQRIQIFPDTIWNVSYSGTSKACSDSFYRSMRWLTQKNNAYPIQDAQYTNNR
GKNILFMWGINHPPTDTAQTNLYTRTDTTTSVATEDINRTFKPLIGPRPLVNGLQGRIDY
YWSVLKPGQTLRVRSNGNLIAPWYGHILSGESHGRILKTDLKSGNCAVQCQTEKGGLNTT
LPFQNVSKYAFGNCPKYVGVKSLKLAVGLRNVPARSSRGLFGAIAGFIEGGWSGLVAGWY
GFQHSNDQGVGMAADRDSTQKAIDKITSKVNNIVDKMNKQYEIVDHEFSEVETRLNMINN
KIDDQIQDIWAYNAELLVLLENQKTLDEHDANVNNLYNKVKRALGSNAVEDGKGCFELYH
KCDDQCMETIRNGTYNRRKYKEESKLERQKIEGVKLESEGTYKILTIYSTVASSL
>gi|157382361|gb|ABV48651.1| hemagglutinin [Influenza A virus (A/chicken/Shantou/2712/2001(H9N2))]
METLSLITILLVVTVSNADKICIGYQSTNSTETVDTLTENNVPVTHAKELLHTEHNGMLC
ATNLGHPLILDTCTIEGLIYGNPSCDLLLGGREWSYIVERPSAVNGLCYPGNVENLEELR
SLFSSASSYQRIQIFPDTIWNVSYSGTSKACSDSFYRSMRWLTQKNNAYPIQDAQYTNNR
GKNILFMWGINHPPTDTAQTNLYTRTDTTTSVATEDINRTFKPLIGPRPLVNGLQGRIDY
YWSVLKPGQTLRVRSNGNLIAPWYGHILSGESHGRILKTDLKSGNCAVQCQTEKGGLNTT
LPFQNVSKYAFGNCPKYVGVKSLKLAVGLRNVPARSSRGLFGAIAGFIEGGWSGLVAGWY
GFQHSNDQGVGMAADRDSTQKAIDKITSKVNNIVDKMNKQYEIIDHEFSEVENRLNMINN
KIDDQIQDIWAYNAELLVLLENQKTLDEHDANVNNLYNKVKRALGSNAVEDGKGCFELYH
KCDDQCMETIRNGTYNRRKYKEESKLERQKIEGVKLESEGTYKILTIYSTVASSL
>gi|157382342|gb|ABV48640.1| hemagglutinin [Influenza A virus (A/silky chicken/Shantou/2619/2001(H9N2))]
METVSLITILLVVTVSNADKICIGYQSTNSTETVDTLTENNVPVTHAKELLHTEHNGMLC
ATNLGHPLILDTCTIEGLIYGNPSCDLLLGGREWSYIVERPSAVNGLCYPGNVENLEELR
SLFSSASSYQRIQIFPDTIWNVSYSGTSKACSDSFYRSMRWLTQKNNAYPIQDAQYTNNR
GKNILFMWGINHPPTDTAQTNLYTRTDTTTSVATEDINRTFKPLIGPRPLVNGLQGRIDY
YWSVLKPGQTLRVRSNGNLIAPWYGHILSGESHGRILKTDLKSGNCAVQCQTEKGGLNTT
LPFQNVSKYAFGNCPKYVGVKSLKLAVGLRNVPARSSRGLFGAIAGFIEGGWSGLVAGWY
GFQHSNDQGVGMAADRDSTQKAIDKITSKVNNIVDKMNKQYEIIDHEFSEVETRLNMINN
KIDDQIQDIWAYNAELLVLLENQKTLDEHDANVNNLYNKVKRALGSNAVEDGKGCFELYH
KCDDQCMETIRNGTYNRRKYKEESKLERQKIEGVKLESEGTYKILTIYSTVASSL
>gi|157382323|gb|ABV48629.1| hemagglutinin [Influenza A virus (A/chicken/Shantou/1890/2001(H9N2))]
DKICIGYQSTNSTETVDTLTETNVPVTHAKELLHTEHNGMLCATNLGHPLILDTCTIEGL
IYGNPSCDLLLGGREWSYIVERPSAVNGLCYPGNVENLEELRSLFSSASSYQRIQIFPDT
IWNVSYSGTSKACSDSFYRSMRWLTQKNNAYPIQDAQYTNNRGKNILFMWGINNPPTDTA
QTNLYTRTDTTTSVATEDINRTFKPSIGPRPLVNGLQGRIDYYWSVLKPGQTLRVRSNGN
LIAPWYGHILSGESHGRILKTDLNTGNCVVQCQTERGGLNATLPFHNVSKYAFGNCPKYI
GVKSLKLAVGLRNVPARSSRGLFGAIAGFIEGGWSGLVAGWYGFQHSNDQGVGMAADRDS
TQKAIDKITSKVNNIVDKMNKQYEIIDHEFNEVETRLNMINNKIDDQIQDIWAYNAELLV
LLENQKTLDEHDANVNNLYNKVKRALGSNAVEDGKGCFELYHKCDDQCMETIRNGTYNRR
KYKEESRIERQKIEGVKLESEGTY
>gi|157382304|gb|ABV48618.1| hemagglutinin [Influenza A virus (A/chicken/Shantou/1610/2001(H9N2))]
DKICIGYQSTNSTETVDTLTENNVPVTHAKELLHTEHNGMLCATNLGHPLILDTCTIEGL
IYGNPSCDLLLGGREWSYIVERQSAVNGLCYPGNVENLEELRSLFSSASSYQRIQIFPDT
IWNVSYSGTSKACSDSFYRSMRWLTQKNNAYPIQDAQYTNNRGKNILFMWGINHPPTDTA
QTNLYTRTDTTTSVATEDINRTFKPLIGPRPLVNGLQGRIDYYWSVLKPGQTLRVRSNGN
LIAPWYGHILSGESHGRILKTDLKSGNCAVQCQTEKGGLNTTLPFQNVSKYAFGNCPKYI
GVKSLKLAVGLRNVPARSSRGLFGAIAGFIEGGWSGLVAGWYGFQHSNDQGVGMAADRDS
TQKAIDKITSKVNNIVDKMNKQYEIIDHEFSEVETRLNMINNKIDDQIQDIWAYNAELLV
LLENQKTLDEHDANVNNLYNKVKRALGSNAVEDGKGCFELYHKCDDQCMETIRNGTY
>gi|157382285|gb|ABV48607.1| hemagglutinin [Influenza A virus (A/chicken/Shantou/1608/2001(H9N2))]
DKICIGYQSTNSTETVDTLTENNVPVTHAKELLHTEHNGMLCATNLGHPLILDTCTIEGL
IYGNPSCDLLLGGREWSYIVERQSAVNGLCYPGNVENLEELRSIFSSASSYQRIQIFPDT
IWNVSYSGTSKACSDSFYRSMRWLTQKNNAYPIQDAQYTNNRGKNILFMWGINHPPTDTA
QTNLYTRTDTTTSVATEDINRTFKPLIGPRPLVNGLQGRIDYYWSVLKPGQTLRVRSNGN
LIAPWYGHILSGESHGRILKTDLKSGNCAVQCQTEKGGLNTTLPFQNVSKYAFGNCPKYV
GVKSLKLAVGLRNVPARSSRGLFGAIAGFIEGGWSGLVAGWYGFQHSNDQGVGMAADRDS
TQKAIDKITSKVNNIVDKMNKQYEIIDHEFSEVETRLNMINNKIDDQIQDIWAYNAELLV
LLENQKTLDEHDANVNNLYNKVKRALGSNAVEDGKGCFELYHKCDDQCMETIRNGTYNKR
KYKEESKLERQKIEGVKLESEGTYKILTIYSTVASSL
>gi|157382266|gb|ABV48596.1| hemagglutinin [Influenza A virus (A/partridge/Shantou/2617/2001(H9N2))]
DKICIGYQSTNSTETVDTLTENNVPVTHAKELLHTEHNGMLCATNLGHPLILDTCTIEGL
IYGNPSCDLLLGGREWSYIVERPSAVNGLCYPGNVENLEELRSLFSSASSYQRIQIFPDT
IWNVSYSGTSKACSDSFYRSMRWLTQKNNAYPIQDAQYTNNRGKNILFMWGINHPPTDTA
QTNLYTRTDTTTSVATEDINRTFKPLIGPRPLVNGLQGRIDYYWSVLKPGQTLRVRSNGN
LIAPWYGHILSGESHGRILKTDLKSGNCAVQCQTEKGGLNTTLPFQNVSKYAFGNCPKYV
GVKSLKLAVGLRNVPARSSRGLFGAIAGFIEGGWSGLVAGWYGFQHSNDQGVGMAADRDS
TQKAIDKITSKVNNIVDKMNKQYEIIDHEFSEVETRLNMINNKIDDQIQDIWAYNAELLV
LLENQKTLDEHDANVNNLYNKVKRALGSNAVEDGKGCFELYHKCDDQCMETIRNGTYNRR
KYKEESKLERQKIEGVKLESEGTYKILTI
>gi|157382247|gb|ABV48585.1| hemagglutinin [Influenza A virus (A/chicken/Shantou/1205/2001(H9N2))]
DKICIGYQSTNSTETVDTLTENNVPVTHAKELLHTEHNGMLCATNLGHPLILDTCTIEGL
IYGNPSCDLLLGGREWSYIVERPSAVNGLCYPGNVENLEELRSLFSSASSYQRIQIFPDT
IWNVSYSGTSKACSDSFYRSMRWLTQKNNAYPVQDAQYTNNRGKNILFMWGINHPPTDTA
QTNLYTRIDTTTSVATEDINRTFKPLIGPRPLVNGLQGRIDYYWSVLKPGQTLRVRSNGN
LIAPWYGHILSGESHGRILKTDLNSGNCVVQCQTERGGLNTTLPFHNVSKYAFGNCPKYV
GVKSLKLAVGLRNVPARSSRGLFGAIAGFIEGGWSGLVAGWYGFQHSNDQGVGMAADRDS
TQKAIDKITSKVNNIVDKMNKQYEIIDHEFSEVETRLNMINNKIDDQIQDIWAYNAELLV
LLENQKTLDEHDANVNNLYNKVKRALGSNAVEDGKGCFELYHKCDDQCMETIRNGTYNRR
KYKEESRLERQKIEGVKLESEGTYKILTIYSTVASSL
>gi|157382228|gb|ABV48574.1| hemagglutinin [Influenza A virus (A/chicken/Shantou/1126/2001(H9N2))]
TETVDTLTENNVPVTHAKELLHTEHNGMLCATNLGHPLILDTCNIEGLIYGNPSCDLLLG
GREWSYIVERPSAVNGLCYPGNVENLEELRSLFSSASSYQRIQIFPDTIWNVSYSGTSKA
CSDSFYRSMRWLTQKNNAYPVQDAQYTNNRGKNILFMWGINHPPTDTAQTNLYTRTDTTT
SVATEDINRTFKPLIGPRPLVNGLQGRIDYYWSVLKPGQTLRVRSNGNLIAPWYGHILSG
ESHGRILKTDLNRGNCVVQCQTERGGLNTTLPFHNVSKYAFGNCPKYVGVKSLKLAVGLR
NVPARSSRGLFGAIAGFIEGGWSGLVAGWYGFQHSNDQGVGMAADRDSTQKAIDKITSKV
NNIVDKMNKQYEIIDHEFSEIETRLSMINNKIDDQIQDIWAYNAELLVLLENQKTLDEHD
ANVNNLYNKVKRALGSNAVEDGKGCFELYHKCDDQCMETIRNGTYNRRKYKEESRLERQK
IEGVKLESEGTYKILTIYSTVASSL
>gi|157382209|gb|ABV48563.1| hemagglutinin [Influenza A virus (A/chicken/Shantou/2098/2000(H9N2))]
DKICIGYQSTNSTETVDTLTENNVPVTHAKELLHTEHNGMLCATNLGHPLILDTCTIEGL
IYGNPSCDLLLGGREWSYIVERPSAVNGLCYPGNVENLEELRSLFSSASSYQRIQIFPDT
IWNVSYSGTSKACSDSFYRSMRWLTQKNNAYPIQDAQYTNNRGKNILFMWGINNPPTDTA
QTNLYTRTDTTTSVATEDINRTFKPSIGPRPLVNGLQGRIDYYWSVLKPGQTLRVRSNGN
LIAPWYGHILSGESHGRILKTDLNTGNCVVQCQTERGGLNTTLPFHNVSKYAFGNCPKYI
GVKSLKLAVGLRNVPARSSRGLFGAIAGFIEGGWSGLVAGWYGFQHSNDQGVGMAADRDS
TQKAFDKITSKVNNIVDKMNKQYEIIDHEFNEVETRLNMINNKVDDQIQDIWAYNAELLV
LLENQKTLDEHDANVNNLYNKVKRALGSNAVEDGKGCFELYHKCDDQCMETIRNGTYSRR
KYKEESRLERQKIEGVKLESEGPY
>gi|157382190|gb|ABV48552.1| hemagglutinin [Influenza A virus (A/silky chicken/Shantou/1818/2000(H9N2))]
MKVVSLITILLVVTVSNADKICIGYQSTNSTETVDTLTENNVPVTHAKELLHTEHNGMLC
ATNLGHPLILDTCTIEGLIYGNPSCDLLLGGREWSYIVERPSAVNGLCYPGNIENLEELR
SLFSSASSYQRIQIFPDTIWNVSYSGTSKACSDSFYRSMRWLTQKNNAYPIQDAQYTNNR
GKNILFMWGINNPPTDTAQTNLYTRTDTTTSVATEDINRTFKPSIGPRPLVNGLQGRIDY
YWSVLKPGQTLRVRSNGNLIAPWYGHILSGESHGRILKTDLNTGNCVVQCQTERGGLNTT
LPFHNVSKYAFGNCPKYIGVKSLKLAVGLRNVPARSSRGLFGAIAGFIEGGWSGLVAGWY
GFQHSNDQGVGMAADRDSTQKAIDKITSKVNNIVDKMNKQYEIIDHEFNEVETRLNMINN
KIDDQIQDIWAYNAELLVLLENQKTLDEHDANVNNLYNKVKRALGSNAVEDGKGCFELYH
KCDDQCMETIRNGTYNRRKYKEESRIERQKIEGVKLESEGTYKILTIYSTVASSL
>gi|157382171|gb|ABV48541.1| hemagglutinin [Influenza A virus (A/chicken/Shantou/1690/2000(H9N2))]
MEVVSLITILLVVTIGNADKICIGYQSTNSTETVDTLTENNVPVTHAKELLHTEHNGMLC
ATKLGHPLILDTCTIEGLIYGNPSCDPLLGGREWSYIVERPSAVNGMCYPGNVENLEELR
SLFSSASSYQRIQIFPDTIWNVSYSGTSKACSDSFYRSMRWLTQKNNAYPIQDAQYTNNR
GKSILFMWGINHPPTDTAQTNLYTRTDTTTSVATEDINRTFKPVIGPRPLVNGLQGRIDY
YWSVLKPGQTLRVRSNGNLIAPWYGHILSGESHGRILKTDLNSGNCVVQCQTERGGLNTT
LPFHNISKYAFGNCPKYVGVKSLKLAVGLRNVPARSSRGLFGAIAGFIEGGWSGLVAGWY
GFQHSNDQGVGMAADRDSTQKAIDKITSKVNNIVDKMNKQYEIIDHEFSEVETRLNMINN
KIDDQIQDIWAYNAELLVLLENQKTLDEHDANVNNLYNKVKRALGSNAMEDGKGCFELYH
KCDDQCMETIRNGTYNRRKYKEESRLERQKIEGVKLESEGTYKILTIYSTVASSL
>gi|157382152|gb|ABV48530.1| hemagglutinin [Influenza A virus (A/chicken/Shantou/1579/2000(H9N2))]
DKICIGYQSTNSTETVDTLTENNVPVTHAKELLHTKHNGMLCATNLGHPLILDTCTIEGL
IYGNPSCDLLLGGREWSYIVERPSAVNGLCYPGNVENLEELRSLFSSASSYQRIQIFPDT
IWNVSYSGTSKACSDSFYRSMRWLTQKNNAYPIQDAQYTNNRGKNILFMWGINHPPTDTA
QTNLYTRTDTTTSVATEDINRTFKPLIGPRPLVNGLQGRINYYWSVLKPGQTLRVRSNGN
LIAPWYGHILSGESHGRILKTDLKSGNCTVQCQTERGGLNTTLPFQNVSKYAFGNCPKYV
GVNSLKLAVGLRNVPARSSRGLFGAIAGFIEGGWSGLVAGWYGFQHSNDQGVGMAADRDS
TQKAIDKITAKVNNIVDKMNKQYEIIDHEFSEVETRLNMINNKIDDQIQDIWAYNAELLV
LLENQKTLDEHDANVNNLYNKVKRALGSNAVEDGKGCFELYHKCDDQCMETIRNGTYNRR
KYKEESRLERQKIEGVKLESEGTYKILTI
>gi|157382133|gb|ABV48519.1| hemagglutinin [Influenza A virus (A/chicken/Shantou/1322/2000(H9N2))]
MEVVSLITILLVVTIGNADKICIGYQSTNSTETVDTLTENNVPVTHAKELLHTEHNGMLC
ATKLGHPLILDTCTIEGLIYGNPSCDPLLGGREWSYIVERPSAVNGMCYPGNVENLEELR
SLFSSASSYQRIQIFPDTIWNVSYSGTSKACSDSFYRSMRWLTQKNNAYPIQDAQYTNNR
GKSILFMWGINHPPTDTAQTNLYTRTDTTTSVATEDINRTFKPVIGPRPLVNGLQGRIDY
YWSVLKPGQTLRVRSNGNLIAPWYGHILSGESHGRILKTDLNSGNCVVQCQTERGGLNTT
LPFHNISKYAFGNCPKYVGVKSLKLAVGLRNVPARSSRGLFGAIAGFIEGGWSGLVAGWY
GFQHSNDQGVGMAADRDSTQKAIDKITSKVNNIVDKMNKQYEIIDHEFSEVEARLNMINN
KIDDQIQDIWAYNAELLVLLENQKTLDEHDANVNNLYNKVKRALGSNAMEDGKGCFELYH
KCDDQCMETIRNGTYNRRKYKEESRLERQKIEGVKLESEGTYKILTIYSTVASSL
>gi|157382114|gb|ABV48508.1| hemagglutinin [Influenza A virus (A/chicken/Shantou/859/2000(H9N2))]
DKICIGYQSTNSTETVDTLTENNVPVTHAKELLHTEHNGMLCATKLGHPLILDTCTIEGL
IYGNPSCDPLLGGREWSYIVERPSAVNGMCYPGNVENLEELRSLFSSASSYQRIQIFPDT
IWNVSYSGTSKACSDSFYRSMRWLTQKNNAYPIQDVQYTNNRGKSILFMWGINHPPTDTT
QTNLYTRTDTTTSVATEDINRTFKPVIGPRPLVNGLQGRIDYYWSVLKPGQTLRVRSNGN
LIAPWYGHILSGESHGRILKTDLNSGNCVVQCQTERGGLNTTLPFHNVSKYAFGNCPKYV
GVKSLKLAVGLRNVPDRSSRGLFGAIAGFIEGGWSGLVAGWYGFQHSNDQGVGMAADRDS
TQKAIDKITSKVNNIVDKMNKQYEIIDHEFSEVEARLNMINNKIDDQIQDIWAYNAELLV
LLENQKTLDEHDANVNNLYNKVKRALGSNAMEDGKGCFELYHKCDDQCMETIRNG
>gi|157382095|gb|ABV48497.1| hemagglutinin [Influenza A virus (A/chicken/Shantou/212/2000(H9N2))]
MKVVSLITILLVVTVSNADKICIGYQSTNSTETVDTLTENNVPVTHAKELLHTEHNGMLC
ATNLGHPLILDTCTIEGLIYGNPSCDLLLGGREWSYIVERPSAVNGLCYPGNVENLEELR
SLFSSASSYQRIQIFPDTIWNVSYSGTSKACSDSFYRSMRWLTQKNNAYPIQDAQYTNNR
GKNILFMWGINNPPTDTAQTNLYTRTDTTTSVATEDINRTFKPSIGPRPLVNGLQGRIDY
YWSVLKPGQTLRVRSNGNLIAPWYGHILSGESHGRILKTDLNTGNCVVQCQTERGGLNTT
LPFHNVSKYAFGNCPKYIGVKSLKLAVGLRNVPARSSRGLFGAIAGFIEGGWSGLVAGWY
GFQHSNDQGVGMAADRDSTQKAIDKITSKVNNIVDKMNKQYEIIDHEFNEVETRLNMINN
KVDDQIQDIWAYNAELLVLLENQKTLDEHDANVNNLYNKVKRALGSNAVEDGKGCFELYH
KCDDQCMETIRNGTYSRRKYKEESRLERQKIEGVKLESEGTYKILTIYSTVASSL
>gi|157382076|gb|ABV48486.1| hemagglutinin [Influenza A virus (A/chicken/Shantou/94/2000(H9N2))]
MEVVSLITILLVVTIGNADKICIGYQSTNSTETVDTLTENNVPVTHAKELLHTEHNGMLC
ATKLGHPLILDTCTIEGLIYGNPSCDPLLGGREWSYIVERPSAVNGMCYPGNVENLEELR
SLFSSASSYQRIQIFPDTIWNVSYSGTSKACSDSFYRSMRWLTQKNNAYPIQDAQYTNNR
GKSILFMWGINHPPTDTAQTNLYTRTDTTTSVATEDINRTFKPVIGPRPLVNGLQGRIDY
YWSVLKPGQTLRVRSNGNLIAPWYGHILSGESHGRILKTDLNSGNCVVQCQTERGGLNTT
LPFHNVSKYAFGNCPKYVGVKSLKLAVGLRNVPARSSRGLFGAIAGFIEGGWSGLVAGWY
GFQHSNDQGVGMAADRDSTQKAIDKITSKVNNIVDKMNKQYEIIDHEFSEVEARLNMINN
KIDDQIQDIWAYNAELLVLLENQKTLDEHDANVNNLYNKVKRALGSNAMEDGKGCFELYH
KCDDQCMETIRNGTYNRRKYKEESRLERQKIEGVKLESEGTYKILTIYSTVASSL
>gi|157382057|gb|ABV48475.1| hemagglutinin [Influenza A virus (A/Guinea fowl/Shantou/2076/2001(H9N2))]
METISLITILLVVTASNADKICIGHQSTNSTETVDTLTETNVPVTHAKELLHTEHNGMLC
ATNLGHPLILDTCTIEGLVYGNPSCDLLLEGREWSYIVERSSAVNGTCYPGNVENLEELR
TLFSSASSYQRIQIFPDTIWNVTYTGTSRSCSGSFYRSMRWLTQKSGFYPVQDAQYTNNR
GKSILFVWGIHHPPTYTEQTNLYIRNDTTTSVTTEDLNRTFKPVIGPRPLVNGLQGRINY
YWSVLKPGQTLRVRSNGNLIAPWYGHVLSGVSHGRILKTDLTSGNCVVQCQTEKGGLNST
LPFHNISKYAFGTCPKYVRVKSLKLAVGLRNVPARSSRGLFGAIAGFIEGGWPGLVAGWY
GFQHSNDQGVGMAADRDSTQKAIDKITSKVNNIVDKMNKQYEIIDHEFSEVETRLNMINN
KIDDQIQDIWAYNAELLVLLENQKTLDEHDANVNNLYNKVKRALGSNAMEDGKGCFELYH
KCDDQCMETIRNGTYNRRKYKEESRLERQKIEGVKLESEGTYKILTIYSTVASSL
>gi|157382038|gb|ABV48464.1| hemagglutinin [Influenza A virus (A/chukkar/Shantou/22116/2005(H9N2))]
METISLMTILLMATASNADKICIGHQSTNSTETVDTLTETNVPVTHAKELLQTEHNGMLC
ATSLGHPLILDTCTIEGLIYGNPSCDLLLEGREWSYIVERSSAVNGTCYPGNVENLEELR
ALFSSASSYQRIQIFPDTTWNVTYTGTSRSCSGSFYRSMRWLTQKSGFYPVQDAQYTNNR
GKNILFVWGIHHPPTYTDQTTLYIRNDTTTSVTTEELNRTFKPVVGPRLLVNGQQGRIDY
YWSVLKPGQTLRVRSNGNLIAPWYGHVLSGGSHGRILKTDLKSGNCVVQCQTEKGGLNST
LPFHNISKYAFGTCPKYVKVNSLKLAVGLRNVPARSSRGLFGAIAGFIEGGWPGLVAGWY
GFQHSNDQGVGMAADRDSTQKAVDKITSKVNNIVDKMNKQYEMIDHEFSEVETRLNMINN
KIDDQIQDVWAYNAELLVLLENQKTLDEHDANVNNLYNKVKRALGSNAMEDGKGCFELYH
KCDDQCMETIRNGTYNRRKYREESRLERQRIEGVKLESEGTYKILTIYSTVASSL
>gi|157382019|gb|ABV48453.1| hemagglutinin [Influenza A virus (A/partridge/Shantou/22102/2005(H9N2))]
METTPLMTILLMVTAINADKICIGYQSTNSTETVDTLTETNVPVTQAKELLHTEHNGMLC
ATNLGHPLILDTCTIEGLIYGNPSCDLLLGGREWSYIVERPSAVNGMCYPGNVENLEELR
LLFSSASSYQRVQIFPDTIWNVTYSGTSSACSNSFYRSMRWLTQKDNTYPVQDAQYTNNR
GKSILFMWGINHPPTDTVQTNLYTRTDTTTSVTTEDINRAFKPVIGPRPLVNGLQGRIDY
YWSVLKPGQTLRVRSNGNLIAPWYGHILSGESHGRILKSDLNSGNCVVQCQTERGGLNTT
LPFHNVSKYAFGNCPKYVGVKSLKLAVGMRNVPARSSRGLFGAIAGFIEGGWPGLVAGWY
GFQHSNDQGVGMAADRDSTQKAIDKITSKVNNIVDKMNKQYEIIDHEFSEIETRLNMINN
KIDDQIQDIWAYNAELLVLLENQKTLDEHDSNVNNLYNKVKRALGSNAIEDGKGCFELYH
KCDDQCMETIRNGTYNRGKYKEESKLERQKIEGVKLESEGTYKILTIYSTVASSL
>gi|157382000|gb|ABV48442.1| hemagglutinin [Influenza A virus (A/pheasant/Shantou/21583/2005(H9N2))]
METIPLMTILLMVTAINADKICIGYQSTNSTETVDTLTETNVPVTQAKELLHTEHNGMLC
ATNLGHPLILDTCTIEGLIYGNPSCDLLLGGREWSYIVERPSAVNGMCYPGNVENLEELR
LLFSSASSYQRVQIFPDTIWNVTYSGTSSACSNSFYRSMRWLTQKDNTYPVQDAQYTNNR
GKSILFMWGINHPPTDTVQTNLYTRTDTTTSVTTEDINRAFKPVIGPRPLVNGLQGRIDY
YWSVLKPGQTLRVRSNGNLIAPWYGHILSGESHGRILKSDLNSGNCVVQCQTERGGLNTT
LPFHNVSKYAFGNCPKYVGVKSLKLAVGMRNVPARSSRGLFGAIAGFIEGGWPGLVAGWY
GFQHSNDQGVGMAADRDSTQKAIDKITSKVNNIVDKMNKQYEIIDHEFSEIETRLNMINN
KIDDQIQDIWAYNAELLVLLENQKTLDEHDSNVNNLYNKVKRALGSNAIEDGKGCFELYH
KCDDQCMETIRNGTYNRGKYKEESKLERQKIEGVKLESEGTYKILTIYSTVA
>gi|157381981|gb|ABV48431.1| hemagglutinin [Influenza A virus (A/pheasant/Shantou/17033/2005(H9N2))]
METIPLMTILLMVTAINADKICIGYQSTNSTETVDTLTETNVPVTQAKELLHTEHNGMLC
ATNLGHPLILDTCTIEGLIYGNPSCDLLLGGREWSYIVERPSAVNGMCYPGNVENLEELR
LLFSSASSYQRVQIFPDTIWNVTYSGTSSACSNSFYRSMRWLTQKDNTYPVQDAQYTNNR
GKSILFMWGINHPPTDTVQTNLYTRTDTTTSVTTEDINRAFKPVIGPRPLVNGLQGRIDY
YWSVLKPGQTLRVKSNGNLIAPWYGHILSGESHGRILKSDLNSGNCVVQCQTERGGLNTT
LPFHNVSKYAFGNCPKYVGVKSLKLAVGMRNVPARSSRGLFGAIAGFIEGGWPGLVAGWY
GFQHSNDQGVGMAADRDSTQKAIDKITSKVNNIVDKMNKQYEIIDHEFSEIETRLNMINN
KIDDQIQDIWAYNAELLVLLENQKTLDEHDANVNNLYNKVKRALGSNAIEDGKGCFELYH
KCDDQCMETIRNGTYNRGKYKEESRLERQKIEGVKLESEGTYKILTIYSTVASSL
>gi|157381962|gb|ABV48420.1| hemagglutinin [Influenza A virus (A/pheasant/Shantou/11551/2005(H9N2))]
METVSLITMLLVVTVSNADKICIGYQSTNSTETVDTLTENNVPVTHAKELLHTEHNGMLC
ATNLGHPLILDTCTIEGLIYGNPSCDLLLGGREWSYIVERPSAVNGLCYPGNVENLEELR
SLFSSASSYQRIQIFPDTIWNVSYSGTSKACSDSFYRSMRWLTQKNNAYPIQDAQYTNNR
EKNILFMWGINHPPTDTAQTNLYTRTDTTTSVATEEINRTFKPLIGPRPLVNGLQGRIDY
YWSVLKPGQTLRIRSNGNLIAPWYGHILSGESHGRILKTDLKRGSCTVQCQTEKGGLNTT
LPFQNVSKYAFGNCSKYVGVKSLKLAVGLRNVPSRSSRGLFGAIAGFIEGGWSGLVAGWY
GFQHSNDQGVGMAADRDSTQKAIDKITSKVNNIVDKMNKQYEIIDHEFSEVETRLNMINN
KIDDQIQDIWAYNAELLVLLENQKTLDEHDANVNNLYNKVKRALGSNAVEDGKGCFELYH
KCDDQCMETIRNGTYNRRKYQEESKLERQKIEGVKLESEGTYKILTIYSTVASSL
>gi|157381943|gb|ABV48409.1| hemagglutinin [Influenza A virus (A/Guinea fowl/Shantou/8955/2005(H9N2))]
MEVISLITILLVVTVSNADKICIGYQSTNSTETVDTLTENNVPVTHAKELLHTEHNGMLC
ATNLGRPLILDTCTIEGLIYGNPSCDLLLGGREWSYIVERPSAVNGLCYPGNVENLEELR
SLFSSASSYQRIQIFPDTIWNVSYSGTSKACSDSFYRSMRWLTQKNNAYPVQDAQYTNNR
GRNILFMWGINHPPTDTAQTNLYTRTDTTTSVATEDINRTFKPLIGPRPLVNGLQGRIDY
YWAVLKPGQTLRVRSNGNLIAPWYGHILSGESHGRILKTDLNSGNCVVQCQTERGGLNTT
LPFHNVSKYAFGNCPKYVGVKSLKLAVGLRNVPARSSRGLFGAIAGFIEGGWSGLVAGWY
GFQHSNDQGTGMAADRDSTQKAIDKITSKVNNIVDKMNKQYEIIDHEFSEVETRLNMINN
KIDDQIQDIWAYNAELLVLLENQKTLDEHDANVNNLYNKVKRALGSNAVEDGKGCFELYH
KCDDQCMETIRNGTYNRRKYKEESRLERQKIEGVKLESEGTYKILTIYSTVASSL
>gi|157381924|gb|ABV48398.1| hemagglutinin [Influenza A virus (A/pheasant/Shantou/1578/2005(H9N2))]
METIPLMTILLMVTAINADKICIGYQSTNSTETVDTLTETNVPVTQAKELLHTEHNGMLC
ATNLGHPLILDTCTIEGLIYGNPSCDLLLGGREWSYIVERPSAVNGMCYPGNVENLEELR
LLFSSASSYQRVQIFPDTIWNVTYSGTSSACSNSFYRSMRWLTQKDNTYPVQDAQYTNNR
GKSILFMWGINHPPTDTVQTNLYTRTDTTTSVTTEDINRAFKPVIGPRPLVNGLQGRIDY
YWSVLKPGQTLRVKSNGNLIAPWYGHILSGESHGRILKSDLNSGNCVVQCQTERGGLNTT
LPFHNVSKYAFGNCPKYVGVKSLKLAVGMRNVPARSSRGLFGAIAGFIEGGWPGLVAGWY
GFQHSNDQGVGMAADRDSTQKAIDKITSKVNNIVDKMNKQYEIIDHEFSEIETRLNMINN
KIDDQIQDIWAYNAELLVLLENQKTLDEHDANVNNLYNKVKRALGSNAIEDGKGCFELYH
KCDDQCMETIRNGTYNRGKYKEESRLERQKIEGVKLESEGTYKILTIYSTVASSL
>gi|157381903|gb|ABV48387.1| hemagglutinin [Influenza A virus (A/Guinea fowl/Shantou/630/2005(H9N2))]
METIPLMTILLMVTAINADKICIGYQSTNSTETVDTLTETNVPVTQAKELLHTEHNGMLC
ATNLGHPLILDTCTIEGLIYGNPSCDLLLGGREWSYIVERPSAVNGMCYPGNVENLEELR
LLFSSASSYQRVQIFPDTIWNVTYSGTSSACSNSFYRSMRWLTQKDNTYPVQDAQYTNNR
GKSILFMWGINHPPTDTVQTNLYTRIDTTTSVTTEDINRAFKPVIGPRPLVNGLQGRIDY
YWSVLKPGQTLRVKSNGNLIAPWYGHILSGESHGRILKSDLNSGNCVVQCQTERGGLNTT
LPFHNVSKYAFGNCPKYVGVKSLKLAVGMRNVPARSSRGLFGAIAGFIEGGWPGLVAGWY
GFQHSNDQGVGMAADRDSTQKAIDKITSKVNNIVDKMNKQYEVIDHEFSEIETRLNMINN
KIDDQIQDIWAYNAELLVLLENQKTLDEHDANVNNLYNKVKRALGSNAIEDGKGCFELYH
KCDDQCMETIRNGTYSRGKYKEESRLERQKIEGVKLESEGTYKILTIYSTVASSL
>gi|157381716|gb|ABV48376.1| hemagglutinin [Influenza A virus (A/pheasant/Shantou/111/2005(H9N2))]
METLSIITILLVITVSNADKICIGYQSTNSTETVDTLTENNVPVTHAKELLHTEHNGMLC
ATDLGHPLILDTCTIEGLVYGNPSCDLLLGGREWSYIVERPSAVNGLCYPGNVENLEELR
SLFSSASSYQRIQIFPDTIWNVSYSGTSKACSDSFYRSMRWLTQKNNAYPVQDAQYTNNR
GKSILFIWGINHPPTDTAQTNLYTRTDTTTSVATEDINRTFKPLIGPRPLVNGLQGRIDY
YWSVLKPGQTLRVRSNGNLIAPWYGHILSGESHGRILKTDLKSGHCAVQCQTEKGGLNTT
LPFQNVSRYAFGNCPKYVGIKSLKLAVGLRNVPARSSRGLFGAIAGFIEGGWSGLVAGWY
GFQHSNDQGVGMAADRDSTQKAVDKITSKVNNIVDKMNKQYEIIDHEFSEVETRLNMINN
KIDDQIQDIWAYNAELLVLLENQKTLDEHDANVNNLYNKVKRALGSNAVEDGKGCFELYH
KCDNQCMETIRNGTYNRRKYKEESNLERQKIEGVKLESEGTYKILTIYSTVASSL
>gi|157381694|gb|ABV48366.1| hemagglutinin [Influenza A virus (A/partridge/Shantou/7936/2004(H9N2))]
DKICIGYQSTNSTETVDTLTENNVPVTHAKELLHTEHNGMLCATDLGHPLILDTCTIEGL
VYGNPSCDLLLGGREWSYIVERPSAVNGLCYPGNVENLEELRSLFSSASSYQRIQIFPDT
IWNVSYSGTSKACSDSFYRSMRWLTQKNNAYPVQDAQYTNNRGKSILFIWGINHPPTDTA
QTNLYTRTDTTTSVATEDINRTFKPLIGPRPLVNGLQGRIDYYWSVLKPGQTLRVRSNGN
LIAPWYGHILSGESHGRILKTDLKSGHCAVQCQTEKGGLNTTLPFQNVSRYAFGNCPKYV
GIKSLKLAVGLRNVPARSSRGLFGAIAGFIEGGWSGLVAGWYGFQHSNDQGVGMAADRDS
TQKAVDKITSKVNNIVDKMNKQYEIIDHEFSEVETRLNMINNKIDDQIQDIWAYNAELLV
LLENQKTLDEHDANVNNLYNKVKRALGSNAVEDGKGCFELYHKCDNQCMETIRNGTYNRR
KYKEESNLERQKIEGVKLESEGTYKILTIYSTVASSL
>gi|157381674|gb|ABV48356.1| hemagglutinin [Influenza A virus (A/partridge/Shantou/645/2001(H9N2))]
DKICIGYQSTNSTETVDTLTENNVPVTHAKELLHTEHNGMLCATNLGHPSYSWTCTIEGL
IYGNPSCDLLLGGREWSYIVERPSAVNGLCYPGNVENLEELRSLFSSASSYQRIQIFPDT
IWNVSYSGTSKACSDSFYRSMRWLTQKNNAYPIQDAQYTNNRGKNILFMWGINHPPTDTA
QTNLYTRTDTTTSVATEDINRTFKPSIGPRPLVNGLQGRIDYYWSVLKPGQTLRVRSNGN
LIAPWYGHILSGESHGRILKTDLNTGNCVVQCQTERGGLNTTLPFHNVSKYAFGNCPKYI
GVKSLKLAVGLRNVPARSSRGLFGAIAGFIEGGWSGLVAGWYGFQHSNDQGVGMAADRDS
TQKAIDKITSKVNNIVDKMNKQYEIIDHEFNEVETRLNMINNKIDDQIQDIWAYNAELLV
LLENQKTLDEHDANVNNLYNKVKRALGSNAVEDGKGCFELYHKCDDQCMETIRNGTYNRR
KYKEESRIERQKIEGVKLESEGTYKILTIYSTVAS
>gi|157381651|gb|ABV48345.1| hemagglutinin [Influenza A virus (A/pheasant/Shantou/7814/2004(H9N2))]
DKICIGYQSTNSTETVDTLTETNVPVTQAKELLHTEHNGMLCATNLGHPLILDTCTIEGL
IYGNPSCDLLLGGREWSYIVERPSAVNGMCYPGNVENLEELRLLFSSASSYQRVQIFPDT
IWNVTYSGTSSACSNSFYRSMRWLTQKDNTYPVQDAQYTNNRGKSILFMWGINHPPTDTV
QTNLYTRTDTTTSVTTEDINRAFKPVIGPRPLVNGLQGRIDYYWSVLKPGQTLRVKSNGN
LIAPWYGHILSGESHGRILKSDLNSGNCVVQCQTERGGLNTTLPFHNVSKYAFGNCPKYV
GVKSLKLAVGMRNVPARSSRGLFGAIAGFIEGGWPGLVAGWYGFQHSNDQGVGMAADRDS
TQKAIDKITSKVNNIVDKMNKQYEIIDHEFSEIETRLNMINNKIDDQIQDIWAYNAELLV
LLENQKTLDEHDANVNNLYNKVKRALGSNAIEDGKGCFELYHKCDDQCMETIRNGTYNRG
KYKEESRLERQTIEGVKLESEGTYKILTIYSTVASSL
>gi|157381630|gb|ABV48334.1| hemagglutinin [Influenza A virus (A/pheasant/Shantou/7501/2004(H9N2))]
METIPLMTILLMVTAINADKICIGYQSTNSTETVDTLTETNVPVTQAKELLHTEHNGMLC
ATNLGHPLILDTCTIEGLIYGNPSCDLLLGGREWSYIVERPSAVNGMCYPGNVENLEELR
LLFSSASSYQRVQIFPDTIWNVTYSGTSSACSNSFYRSMRWLTQKGNTYPVQDAQYTNNR
GKSILFMWGINHPPTDTVQTNLYTRTDTTTSVTTEDINRAFKPVIGPRPLVNGLQGRIDY
YWSVLKPGQTLRVKSNGNLIAPWYGHILSGESHGRILKSDLNSGNCVVQCQTEMGGLNTT
LPFHNVSKYAFGNCPKYVGVKSLKLAVGMRNVPARSSRGLFGAIAGFIEGGWPGLVAGWY
GFQHSNDQGVGMAADRDSTQKAIDKITSKVNNIVDKMNKQYEIIDHEFSEIETRLNMINN
KIDDQIQDIWAYNAELLVLLENQKTLDEHDANVNNLYNKVKRALGSNAIEDGKGCFELYH
KCDDQCMETIRNGTYNRGKYKEESRLERQKIEGVKLESEGTYKILTIYSTVASSL
>gi|157381608|gb|ABV48323.1| hemagglutinin [Influenza A virus (A/partridge/Shantou/7343/2004(H9N2))]
METIPLMTILLMVTAINADKICIGYQSTNSTETVDTLTETNVPVTQAKELLHTEHNGMLC
ATNLGHPLILDTCTIEGLIYGNPSCDLLLGGREWSYIVERPSAVNGMCYPGNVENLEELR
LLFSSASSYQRVQIFPDTIWNVTYSGTSSACSNSFYRSMRWLTQKDNTYPVQDAQYTNNR
GKSILFMWGINHPPTDTVQTNLYTRTDTTTSVTTEDINRAFKPVIGPRPLVNGLQGRIDY
YWSVLKPGQTLRVKSNGNLIAPWYGHILSGESHGRILKSDLNSGNCVVQCQTEMGGLNTT
LPFHNVSKYAFGNCPKYVGVKSLKLAVGMRNVPARSSRGLFGAIAGFIEGGWPGLVAGWY
GFQHSNDQGVGMAADRDSTQKAIDKITSKVNNIVDKMNKQYEIIDHEFSEIETRLNMINN
KIDDQIQDIWAYNAEMLVLLENQKTLDEHDANVNNLYNKVKRALGSNAIEDGKGCFELYH
KCDDQCMETIRNGTYNRGKYKEESRLERQKIEGVKLESEGTYKILTIYSTVASSL
>gi|157381588|gb|ABV48312.1| hemagglutinin [Influenza A virus (A/pheasant/Shantou/7315/2004(H9N2))]
DKICIGYQSTNSTETVDTLTENNVPVTHAKELLHTEHNGMLCATNLGRPLILDTCTIEGL
IYGNPSCDLLLGGREWSYIVERPSAVNGLCYPGIVENLEELRSLFSSASSYQRIQIFPDT
IWNVSYSGTSKACSDSFYRSMRWLTQKNNAYPVQDAQYTNNRGRNILFMWGINHPPTDTA
QTNLYTRTDTTTSVATEDINRTFKPLIGPRPLVNGLQGRIDYYWAVLKPGQTLRVRSNGN
LIAPWYGHILSGESHGRILKTDLNSGNCVVQCQTERGGLNTTLPFHNVSKYAFGNCPKYV
GVKSLKLAVGLRNVPARSSRGLFGAIAGFIEGGWSGLVAGWYGFQHSNDQGTGMAADRDS
TQKAIDKITSKVNNIVDKMNKQYEIIGHEFSEVETRLNMINNKIDDQIQDIWAYNAELLV
LLENQKTLDEHDANVNNLYNKVKRALGSNAVEDGKGCFELYHKCDDQCMETIRNGTYNRR
KYKEESRLERQKIEGVKLESEGTYKILTIYSTVASSL
>gi|157381567|gb|ABV48301.1| hemagglutinin [Influenza A virus (A/partridge/Shantou/7075/2004(H9N2))]
DKICIGYQSTNSTETVDTLTENNVPVTHAKELLHTEHNGMLCATNLGRPLILDTCTIEGL
IYGNPSCDLLLGGREWSYIVERPSAVNGLCYPGIVENLEELRSLFSSASSYQRIQIFPDT
IWNVSYSGTSKACSDSFYRSMRWLTQKNNAYPVQDAQYTNNRGRNILFMWGINHPPTDTA
QTNLYTRTDTTTSVATEDINRTFKPLIGPRPLVNGQQGRIDYYWAVLKPGQTLRVRSNGN
LIAPWYGHILSGESHGRILKTDLNSGNCVVQCQTERGGLNTTLPFHNVSKYAFGNCPKYV
GVKSLKLAVGLRNVPARSSRGLFGAIAGFIEGGWSGLVAGWYGFQHSNDQGTGMAADRDS
TQKAIDKITSKVNNIVDKMNKQYEIIGHEFSEVETRLNMINNKIDDQIQDIWAYNAELLV
LLENQKTLDEHDANVNNLYNKVKRALGSNAVEDGKGCFELYHKCDDQCMETIRNGTYNRR
KYKEESRLERQKIEGVKLESEGTYKILTIYSTVASSL
>gi|157381546|gb|ABV48290.1| hemagglutinin [Influenza A virus (A/pheasant/Shantou/6893/2004(H9N2))]
METIPLMTILLMVTAINADKICIGYQSTNSTETVDTLTETNVPVTQAKELLHTEHNGMLC
ATNLGHPLILDTCTIEGLIYGNPSCDLLLGGREWSYIVERPSAVNGMCYPGNVENLEELR
LLFSSASSYQRVQIFPDTIWNVTYSGTSSACSNSFYRSMRWLTQKDNTYPVQDAQYTNNR
GKSILFMWGINHPPTDTVQTNLYTRTDTTTSVTTEDINRAFKPVIGPRPLVNGLQGRIDY
YWSVLKPGQTLRVKSNGNLIAPWYGHILSGESHGRILKSDLNSGNCVVQCQTERGGLNTT
LPFHNVSKYAFGNCPKYVGVKSLKLAVGMRNVPARSSRGLFGAIAGFIEGGWPGLVAGWY
GFQHSNDQGVGMAADRDSTQKAIDKITSKVNNIVDKMNKQYEIIDHEFSEIETRLNMINN
KIDDQIQDIWAYNAELLVLLENQKTLDEHDANVNNLYNKVKRALGSNAIEDGKGCFELYH
KCDDQCMETIRNGTYNRGKYKEESRLERQKIEGVKLESEGTYKILTIYSTVASSL
>gi|157381525|gb|ABV48279.1| hemagglutinin [Influenza A virus (A/Guinea fowl/Shantou/6627/2004(H9N2))]
MEVVSLITILLVVTVSKADKICIGYQSTNSTETVDTLTENNVPVTHAKELLHTEHNGMLC
ATNLGRPLILDTCTIEGLIYGNPSCDLLLGGREWSYIVERPSAVNGLCYPGNVENLEELR
SLFSSASSYQRIQIFPDTIWNVSYSGTSKACSDSFYRSMRWLTQKNNAYPVQDAQYTNNR
GRNILFMWGINHPPTDTAQTNLYTRTDTTTSVATEDINRTFKPLIGPRPLVNGLQGRIDY
YWAVLKPGQTLRVRSNGNLIAPWYGHILSGESHGRILKTDLNSGNCVVQCQTERGGLNTT
LPFHNVSKYAFGNCPKYVGVKSLKLAVGLRNVPARSSRGLFGAIAGFIEGGWSGLVAGWY
GFQHSNDQGTGIAADRDSTQKAIDKITSKVNNIVDKMNKQYEIIDHEFSEVETRLNMINN
KIDDQIQDIWAYNAELLVLLENQKTLDEHDANVNNLYNKVKRALGSNAVEDGKGCFELYH
KCDDQCMETIRNGTYNRRKYKEESRLERQKIEGVKLESEGTYKILTIYSTVASSL
>gi|157381504|gb|ABV48268.1| hemagglutinin [Influenza A virus (A/pheasant/Shantou/6607/2004(H9N2))]
DKICIGYQSTNSTETVDTLTENNVPVTHAKELLHTEHNGMLCATNLGRPLILDTCTIEGL
IYGNPSCDLLLGGREWSYIVERPSAVNGLCYPGNVENLEELRSLFSSASSYQRIQIFPDT
IWNVSYSGTSKACSDSFYRSMRWLTQKNNAYPVQDAQYTNNRGRNILFMWGINHPPTDTA
QTNLYTRTDTTTSVATEDINRTFKPLIGPRPLVNGLQGRIDYYWAVLKPGQTLRVRSNGN
LIAPWYGHILSGESHGRILKTDLNSGNCVVQCQTERGGLNTTLPFHNVSKYAFGNCPKYV
GVKSLKLAVGLRNVPARSSRGLFGAIAGFIEGGWSGLVAGWYGFQHSNDQGTGIAADRDS
TQKAIDKITSKVNNIVDKMNKQYEIIDHEFSEVETRLNMINNKIDDQIQDIWAYNAELLV
LLENQKTLDEHDANVNNLYNKVKRALGSNAVEDGKGCFELYHKCDDQCMETIRNGTYNRR
KYKEESRLERQKIEGVKLESEGTYKILTIYSTVASSL
>gi|157381483|gb|ABV48257.1| hemagglutinin [Influenza A virus (A/chukkar/Shantou/6571/2004(H9N2))]
METIPLMTILLMVTAINADKICIGYQSTNSTETVDTLTETNVPVTQAKELLHTEHNGMLC
ATNLGHPLILDTCTIEGLIYGNPSCDLLLGGREWSYIVERPSAVNGMCYPGNVENLEELR
LLFSSASSYQRVQIFPDTIWNVTYSGTSSACSNSFYRSMRWLTQKDNTYPVQDAQYTNNR
GKSILFMWGINHPPTDTVQTNLYTRTDTTTSVTTEDINRAFKPVIGPRPLVNGLQGRIDY
YWSVLKPGQTLRVKSNGNLIAPWYGHILSGESHGRILKSDLNSGNCVVQCQTERGGLNTT
LPFHNVSKYAFGNCPKYVGVKSLKLAVGMRNVPARSSRGLFGAIAGFIEGGWPGLVAGWY
GFQHSNDQGVGMAADRDSTQKAIDKITSKVNNIVDKMNKQYEIIDHEFSEIETRLNMINN
KIDDQIQDIWAYNAELLVLLENQKTLDEHDANVNNLYNKVKRALGSNAIEDGKGCFELYH
KCDDQCMETIRNGTYNRGKYKEESRLERQKIEGVKLESEGTYKILTIYSTVASSL
>gi|157381461|gb|ABV48246.1| hemagglutinin [Influenza A virus (A/partridge/Shantou/6415/2004(H9N2))]
DKICIGYQSTNSTETVDTLTENNVPVTHAKELLHTEHNGMLCATNLGRPLILDTCTIEGL
IYGNPSCDLLLGGREWSYIVERPSAVNGLCYPGNVENLEELRSLFSSASSYQRIQIFPDT
IWNVSYSGTSKACSDSFYRSMRWLTQKNNAYPVQDAQYTNNRGRNILFMWGINHPPTDTA
QTNLYTRTDTTTSVATEDINRTFKPLIGPRPLVNGLQGRIDYYWAVLKPGQTLRVRSNGN
LIAPWYGHILSGESHGRILKTDLNSGNCVVQCQTERGGLNTTLPFHNVSKYAFGNCPKYV
GVKSLKLAVGLRNVPARSSRGLFGAIAGFIEGGWSGLVAGWYGFQHSNDQGTGIAADRDS
TQKAIDKITSKVNNIVDKMNKQYEIIDHEFSEVETRLNMINNKIDDQIQDIWAYNAELLV
LLENQKTLDEHDANVNNLYNKVKRALGSNAVEDGKGCFELYHKCDDQCMETIRNGTYNRR
KYKEESRLERQKIEGVKLESEGTYKILTIYSTVASSL
>gi|157381440|gb|ABV48235.1| hemagglutinin [Influenza A virus (A/partridge/Shantou/5692/2000(H9N2))]
DKICIGYQSTNSTETVDTLTENNVPVTHAKELLHTEHNGMLCATNLGHPLILDTCTIEGL
IYGNPSCDLLLGGREWSYIVERPSAVNGLCYPGNVENLEELRSLFSSASSYQRIQIFPDT
IWNVSYSGTSKACSDSFYRSMRWLTQKNNAYPIQDAQYTNNRGKNILFMWGINHPPTDTA
QTNLYTRTDTTTSVATEDINRTFKPLIGPRPLVNGLQGRIDYYWSVLKPGQTLRVRSNGN
LIAPWYGHILSGESHGRILKTDLNSGDCAVQCQTEKGGLNTTLPFQNVSKYAFGNCPKYV
GVKSLKLAVGLRNVPARSSRGLFGAIAGFIEGGWSGLVAGWYGFQHSNDQGVGMAADRDS
TQKAIDKITSKVNNIVDKMNKQYEIIDHEFSEVENRLNMINNKIDDQIQDIWAYNAELLV
LLENQKTLDEHDANVNNLYNKVKRALGSNAVEDGKGCFELYHKCDDQCMETIRNGTYNRR
KYKEESKLERQKIEGVKLESEGTYKILTIYSTVASSL
>gi|157381419|gb|ABV48224.1| hemagglutinin [Influenza A virus (A/chukkar/Shantou/6288/2004(H9N2))]
DKICIGYQSTNSTETVDTLTETNVPVTQAKELLHTEHNGMLCATNLGHPLILDTCTIEGL
IYGNPSCDLLLGGREWSYIVERPSAVNGMCYPGNVENLEELRLLFSSASSYQRVQIFPDT
IWNVTYSGTSSACSNSFYRSMRWLTQKDNTYPVQDAQYTNNRGKSILFMWGINHPPTDTV
QTNLYTRTDTTTSVTTEDINRAFKPVIGPRPLVNGLQGRIDYYWSVLKPGQTLRVKSNGN
LIAPWYGHILSGESHGRILKSDLNSGNCVVQCQTERGGLNTTLPFHNVSKYAFGNCPKYV
GVKSLKLAVGMRNVPARSSRGLFGAIAGFIEGGWPGLVAGWYGFQHSNDQGVGMAADRDS
TQKAIDKITSKVNNIVDKMNKQYEIIDHEFSEIETRLNMINNKIDDQIQDIWAYNAELLV
LLENQKTLDEHDANVNNLYNKVKRALGSNAIEDGKGCFELYHKCDDQCMETIRNGTYNRG
KYKEESRLERQKIEGVKLESEGTYKILTIYSTVASSL
>gi|157381397|gb|ABV48213.1| hemagglutinin [Influenza A virus (A/partridge/Shantou/6266/2004(H9N2))]
METIPLMTILLMVTAINADKICIGYQSTNSTETVDTLTETNVPVTQAKELLHTEHNGMLC
ATNLGHPLILDTCTIEGLIYGNPSCDLLLGGREWSYIVERPSAVNGMCYPGNVENLEELR
LLFSSASSYQRVQIFPDTIWNVTYSGTSSACSNSFYRSMRWLTQKDNTYPVQDAQYTNNR
GKSILFMWGINHPPTDTVQTNLYTRTDTTTSVTTEDINRAFKPVIGPRPLVNGLQGRIDY
YWSVLKPGQTLRVKSNGNLIAPWYGHILSGESHGRILKSDLNSGNCVVQCQTERGGLNTT
LPFHNVSKYAFGNCPKYVGVKSLKLAVGMRNVPARSSRGLFGAIAGFIEGGWPGLVAGWY
GFQHSNDQGVGMAADRDSTQKAIDKITSKVNNIVDKMNKQYEIIDHEFSEIETRLNMINN
KIDDQIQDIWAYNAELLVLLENQKTLDEHDANVNNLYNKVKRALGSNAIEDGKGCFELYH
KCDDQCMETIRNGTYNRGKYKEESRLERQKIEGVKLESEGTYKILTIYSTVASSL
>gi|157381376|gb|ABV48202.1| hemagglutinin [Influenza A virus (A/partridge/Shantou/6004/2004(H9N2))]
DKICIGYQSTNSTETVDTLTENNVPVTHAKELLHTEHNGMLCATNLGRPLILDTCTIEGL
IYGNPSCDLLLGGREWSYIVERPSAVNGLCYPGNVENLEELRSLFSSASSYQRIQIFPDT
IWNVSYSGTSKACSDSFYRSMRWLTQKNNDYPVQDAQYTNNRGRNILFMWGINHPPTDTA
QTNLYTRTDTTTSVATEDINRTFKPLIGPRPLVNGLQGRIDYYWAVLKPGQTLRVRSNGN
LIAPWYGHILSGESHGRIMKTDLNSGNCVVQCQTERGGLNTTLPFHNVSKYAFGNCPKYV
GVKSLKLAVGLRNVPARSSRGLFGAIAGFIEGGWSGLVAGWYGFQHSNDQGTGMAADRDS
TQKAIDKITSKVNNIVDKMNKQYEIIDHEFSEVETRLNMINNKIDDQIQDIWAYNAELLV
LLENQKTLDEHDANVNNLYNKVKRALGSNAVEDGKGCFELYHKCDDQCMETIRNGTYNRR
KYKEESRLERQKIEGVKLESEGTYKILTIYSTVASSL
>gi|157381355|gb|ABV48191.1| hemagglutinin [Influenza A virus (A/chukkar/Shantou/5866/2004(H9N2))]
DKICIGYQSTNSTETVDTLTENNVPVTHAKELLHTEHNGMLCATNLGRPLILDTCTIEGL
IYGNPSCDLLLGGREWSYIVERPSAVNGLCYPGNVENLEELRSLFSSASSYQRIQIFPDT
IWNVSYSGTSKACSDSFYRSMRWLTQKNNAYPVQDAQYTNNRGRNILFMWGINHPPTDTA
QTNLYTRTDTTTSVATEDINRTFKPLIGPRPLVNGLQGRIDYYWAVLKPGQTLRVRSNGN
LIAPWYGHILSGESHGRILKTDLNSGNCVVQCQTERGGLNTTLPFHNVSKYAFGNCPKYV
GVKSLKLAVGLRNVPARSSRGLFGAIAGFIEGGWSGLVAGWYGFQHSNDQGTGMAADRDS
TQKAIDKITSKVNNIVDKMNKQYEIIDHEFSEVETRLNMINNKIDDQIQDIWAYNAELLV
LLENQKTLDEHDANVNNLYNKVKRALGSNAVEDGKGCFELYHKCDDQCMETIRNGTYNRR
KYKEESRLERQKIEGVKLESEGTYKILTIYSTVASSL
>gi|157381333|gb|ABV48180.1| hemagglutinin [Influenza A virus (A/Guinea fowl/Shantou/5852/2004(H9N2))]
MEVVSLITILLVVTVSNADKICIGYQSTNSTETVDTLTENNVPVTHAKELLHTEHNGMLC
ATNLGRPLILDTCTIEGLIYGNPSCDLLLGGREWSYIVERPSAVNGLCYPGNVENLEELR
SLFSSASSYQRIQIFPDTIWNVSYSGTSKACSDSFYRSMRWLTQKNNAYPVQYAQYTNNR
GRNILFMWGINHPPTDTAQTNLYTRTDTTTSVATEDINRTFKPLIGPRPLVNGLQGRIDY
YWAVLKPGQTLRVRSNGNLIAPWYGHILSGESHGRILKTDLNSGNCVVQCQTERGGLNTT
LPFHNVSKYAFGNCPKYVGVKSLKLAVGLRNVPARSSRGLFGAIAGFIEGGWSGLVAGWY
GFQHSNDQGTGMAADRDSTQKAIDKITSKVNNIVDKMNKQYEIIDHEFSEVETRLNMINN
KIDDQIQDIWAYNAELLVLLENQKTLDEHDANVNNLYNKVKRALGSNAVEDGKGCFELYH
KCDDQCMETIRNGTYNRRKYKEESRLERQKIEGVKLESEGTYKILTIYSTVASSL
>gi|157381312|gb|ABV48169.1| hemagglutinin [Influenza A virus (A/pheasant/Shantou/5588/2004(H9N2))]
DKICIGYQSTNSTETVDTLTENNVPVTHAKELLHTEHNGMLCATNLGRPLILDTCTIEGL
IYGNPSCDLLLGGREWSYIVERPSAVNGLCYPGNVENLEELRSLFSSASSYQRIQIFPDT
IWNVSYSGTSKACSDSFYRSMRWLTQKNNAYSVQDAQYTNNRGRNILFMWGINHPPTDTA
QTNLYTRTDTTTSVATEDINRTFKPLIGPRPLVNGLQGRIDYYWAVLKPGQTLRVRSNGN
LIAPWYGHILSGESHGRILKTDLNSGNCVVQCQTERGGLNTTLPFHNVSKYAFGNCPKYV
GVKSLKLAVGLRNVPARSSRGLFGAIAGFIEGGWSGLVAGWYGFQHSNDQGTGMAADRDS
TQKAIDKITSKVNNIVDKMNKQYEIIDHEFSEVETRLNMINNKIDDQIQDIWAYNAELLV
LLENQKTLDEHDANVNNLYNKVKRALGSNAVEDGKGCFELYHKCDDQCMETIRNGTYNRR
KYKEESRLERQKIEGVKLESEGTYKILTIYSTVASSL
>gi|157381271|gb|ABV48158.1| hemagglutinin [Influenza A virus (A/partridge/Shantou/4648/2004(H9N2))]
DKICIGYQSTNSTETVDTLTENNVPVTHAKELLHTEHNGMLCATNLGRPLILDTCTIEGL
IYGNPSCDLLLGGREWSYIVERPSAVNGLCYPGNVENLEELRSLFSSASSYQRIQIFPDT
IWNVSYSGTSKACSDSFYRSMRWLTQKNNAYPVQDAQYTNNRGRNILFMWGINHPPTDTV
QTNLYTRTDTTTSVATEDINRTFKPLIGPRPLVNGLQGRIDYYWAVLKPGQTLRVRSNGN
LIAPWYGHILSGESHGRILKTDLNSGNCVVQCQTERGGLNTTLPFHNVSKYAFGNCPKYV
GVKSLKLAVGLRNVPARSSRGLFGAIAGFIEGGWSGLVAGWYGFQHSNDQGTGMAADRDS
TQKAIDKITSKVNNIVDKMNKQYEIIDHEFSEVETRLNMINNKIDDQIQDIWAYNAELLV
LLENQKTLDEHDANVNNLYNKVKRALGSNAVEDGKGCFELYHKCDDQCMETIRNGTYNRR
KYKEESRLERQKIEGIKLESEGTYKILTIYSTVASSL
>gi|157381248|gb|ABV48147.1| hemagglutinin [Influenza A virus (A/pheasant/Shantou/2290/2004(H9N2))]
METIPLMTILLMVTVINADKICIGYQSTNSTETVDTLTETNVPVTQAKELLHTEHNGMLC
ATNLGHPLILDTCTIEGLIYGNPSCDLLLGGREWSYIVERPSAVNGMCYPGNVENLEELR
LLFSSASSYQRVQIFPDTIWNVTYSGTSSACSNSFYRSMRWLTQKDNTYPVQDAQYTNNR
GKSILFMWGINHPPTDTVQTNLYTRTDTTTSVTTEDINRAFKPVIGPRPLVNGLQGRIDY
YWSVLKPGQTLRVRSNGNLIAPWYGHILSGESHGRILKSDLNSGNCVVQCQTERGGLNTT
LPFHNVSKYAFGNCPKYVGVKSLKLAVGMRNVPARSSRGLFGAIAGFIEGGWPGLVAGWY
GFQHSNDQGVGMAADRDSTQKAIDKITSKVNNIVDKMNKQYEIIDHEFSEIETRLNMINN
KIDDQIQDIWAYNAELLVLLENQKTLDEHDANVNNLYNKVKRALGSNAMEDGKGCFELYH
KCDDQCMETIRNGTYNRGKYKEESRLERQKIEGVKLESEGTYKILTIYSTVASSL
>gi|157381227|gb|ABV48136.1| hemagglutinin [Influenza A virus (A/chukkar/Shantou/2226/2004(H9N2))]
DKICIGYQSTNSTETVDTLTETNVPVTHAKELLHTEHNRMLCATNLGHPLILDTCTIEGL
IYGNPSCDLLLGGKEWSYIVERPSAVNGMCYPGNVENLEELRLLFSSASSYQRVQIFPDT
IWNVTYNGTSKACSNSFYRSMRWLTQKDNTYPVQDAQYTNNGGKNILFMWGINHPPTETV
QINLYTRNDTTTSVTTEDIDRAFKPVIGPRLLVNGLLGRIDYYWSVLKPGQTLRVRSNGN
LIAPWYGHILSGESHGRILKSDLNSGNCVVQCQTEKGGLNTTLPFHNVSKYAFGNCPKYV
GVKSLKLAIGMRNVPARSSRGLFGAIAGFIEGGWPGLVAGWYGFQHSNDQGVGMAADRDS
TQKAVDKITSKVNNIVDKMNKQYEIIDHEFSEIETRLNMINNKIDDQIQDIWAYNAELLV
LLENQKTLDEHDANVNNLYNKVKRALGSNAMEDGKGCFELYHKCDDQCMETIRNGTYNRG
KYKEESRLERQKIEGVKLESEGTYKILTIYSTVASSL
>gi|157381206|gb|ABV48125.1| hemagglutinin [Influenza A virus (A/partridge/Shantou/1651/2004(H9N2))]
DKICIGYQSTNSTETVDTLTETNVPVTQAKELLHTEHNGMLCATNLGHPLILDTCTIEGL
IYGNPSCDLLLGGREWSYIVERPSAVNGMCYPGNVENLEELRLLFSSASSYQRVQIFPDT
IWNVTYSGTSSACSNSFYRSMRWLTQKDNTYPVQDAQYTNNRGKSILFMWGINHPPTDTV
QTNLYTRTDTTTSVTTEDINRAFKPVIGPRPLVNGLQGRIDYYWSVLKPGQTLRVRSNGN
LIAPWYGHILSGESHGRILKSDLNSGNCVVQCQTERGGLNTTLPFHNVSKYAFGNCPKYV
GVKSLKLAVGMRNVPARSSRGLFGAIAGFIEGGWPGLVAGWYGFQHSNDQGVGMAADRDS
TQKAIDKITSKVNNIVDKMNKQYEIIDHEFSEIETRLNMINNKIDDQIQDIWAYNAELLV
LLENQKTLDEHDANVNNLYNKVKRALGSNAMEDGKGCFELYHKCDDQCMETIRNGTYNRG
KYKEESRLERQKIEGVKLESEGTYKILTIYSTVASSL
>gi|157381185|gb|ABV48114.1| hemagglutinin [Influenza A virus (A/partridge/Shantou/2158/2000(H9N2))]
DKICIGYQSTNSTETVDTLTETNVPVTHAKELLHTEHNGMLCATNLGHPLILDTCTIEGL
IYGNPSCDLLLGGREWSYIVERPSAVNGMCYPGNVENLEELRLLFSSASSYQRIQIFPDT
IWNVTYSGTSNACSNSFYRSMRWLTQKDNTYPVQDAQYTNNRGKSILFMWGINHPPTDTV
QTNLYTRTDTTTSVTTEDINRAFKPMIGPRPLVNGLQGRIDYYWSVLKPGQTLRVRSNGN
LIAPWYGHILSGESHGRILKSDLNSGNCVVQCQTERGGLNTTLPFHNVSKYAFGNCPKYV
GVKSLKLAVGMRNVPARSSRGLFGAIAGFIEGGWPGLVAGWYGFQHSNDQGVGMAADRDS
TQKAIDKITSKVNNIVDKMNKQYEIIDHEFSEIETRLNMINNKIDDQIQDIWAYNAELLV
LLENQKTLDEHDANVNNLYNKVKRALGSNAVEDGKGCFELYHKCDDQCMETIRNGTYNRR
KYKEESRLERQKIEGVKLESEGTYKILTIYSTVAS
>gi|157381145|gb|ABV48103.1| hemagglutinin [Influenza A virus (A/chukkar/Shantou/1447/2004(H9N2))]
DKICIGYQSANSTETVDTLTETNVPVTQAKELLHTEHNGMLCATNLGHPLILDTCTIEGL
IYGNPSCDLLLGGREWSYIVERPSAVNGICYPGNVENLEELRLLFSSASSYQRVQIFPDT
IWNVTYSGTSSACSNSFYRSMRWLTQKDNTYPVQDAQYTNNRGKSILFMWGINHPPTDTV
QTNLYTRTDTTTSVTTEDINRAFKPVIGPRPLVNGQQGRIDYYWSVLKPGQTLRVRSNGN
LIAPWYGHILSGESHGRILKSDLNSGNCVVQCQTERGGLNTTLPFHNVSKYAFGNCPKYV
GVKSLKLAVGMRNVPARSSRGLFGAIAGFIEGGWPGLVAGWYGFQHSNDQGVGMAADRES
TQKAIDKITSKVNNIVDKMNKQYEIIDHEFSEIETRLNMINNKIDDQIQDIWAYNAELLV
LLENQKTLDEHDANVNNLYNKVKRALGSNAMEDGKGCFELYHKCDDQCMETIRNGTYNRG
KYKEESRLERQKIEGVKLESEGTYKILTIYSTVASSL
>gi|157381052|gb|ABV48092.1| hemagglutinin [Influenza A virus (A/partridge/Shantou/1405/2004(H9N2))]
DKICIGYQSANSTETVDTLTETNVPVTQAKELLHTEHNGMLCATNLGHPLILDTCTIEGL
IYGNPSCDLLLGGREWSYIVERPSAVNGMCYPGNVENLEELRLLFSSASSYQRVQIFPDT
IWNVTYSGTSSACSNSFYRSMRWLTQKDNTYPVQDAQYTNNRGKSILFMWGINHPPTDTV
QTNLYTRTDTTTSVTTEDINRAFKPVIGPRPLVNGLQGRIDYYWSVLKPGQTLRVRSNGN
LIAPWYGHILSGESHGRILKSDLNSGNCVVQCQTERGGLNTTLPFHNVSKYAFGNCPKYV
GVKSLKLAVGMRNVPARSSRGLFGAIAGFIEGGWPGLVAGWYGFQHSNDQGVGMAADRES
TQKAIDKITSKVNNIVDKMNKQYEIIDHEFSEIETRLNMINNKIDDQIQDIWAYNAELLV
LLENQKTLDEHDANVNNLYNKVKRALGSNAMEDGKGCFELYHKCDDQCMETIRNGTYNRG
KYKEESRLERQKIEGVKLESEGTYKILTIYSTVASSL
>gi|157381029|gb|ABV48081.1| hemagglutinin [Influenza A virus (A/pheasant/Shantou/841/2004(H9N2))]
DKICIGYQSTNSTETVDTLTETNVPVTQAKELLHTEHNGMLCATNLGHPLILDTCTIEGL
IYGNPSCDLLLGGREWSYIVERPSAVNGMCYPGNVENLEELRLLFSSASSYQRVQIFPDT
IWNVTYSGTSSACSNSFYRSMRWLTQKDNTYPVQDAQYTNNRGKSILFMWGINHPPTDTV
QTNLYTRTDTTTSVTTEDINRAFKPVIGPRPLVNGLQGRIDYYWSVLKPGQTLRVRSNGN
LIAPWYGHILSGESHGRILKSDLNSGNCVVQCQTERGGLNTTLPFHNVSKYAFGNCPKYV
GVKSLKLAVGMRNVPARSSRGLFGAIAGFIEGGWPGLVAGWYGFQHSNDQGVGMAADRDS
TQRAIDKITSKVNNIVDKMNKQYEIIDHEFSKIETRLNMINNKIDDQIQDIWAYNAELLV
LLENQKTLDEHDANVNNLYNKVKRALGSNAMEDGKGCFELYHKCDDQCMETIRNGTYNRG
KYKEESRLERQKIEGVKLESEGTYKILTIYSTVASSL
>gi|157381007|gb|ABV48070.1| hemagglutinin [Influenza A virus (A/partridge/Shantou/688/2004(H9N2))]
DKICIGYQSTNSTETVDTLTETNVPVTQAKELLHTEHNGMLCATNLGHPLILDTCTIEGL
IYGNPSCDLLLGGREWSYIVERPSAVNGMCYPGNVENLEELRLLFSSASSYQRVQIFPDT
IWNVTYSGTSSACSNSFYRSMRWLTQKDNTYPVQDAQYTNNRGKSILFMWGINHPPTDTV
QTNLYTRTDTTTSVTTEDINRAFKPVIGPRPLVNGLQGRIDYYWSVLKPGQTLRVRSNGN
LIAPWYGHILSGESHGRILKSDLNSGNCVVQCQTERGGLNTTLPFHNVSKYAFGNCPKYI
GVKSLKLAVGMRNVPARSSRGLFGAIAGFIEGGWPGLVAGWYGFQHSNDQGVGMAADRDS
TQKAIDKITSKVNNIVDKMNKQYEIIDHEFSEIETRLNMINNKIDDQIQDIWAYNAELLV
LLENQKTLDEHDANVNNLYNKVKRALGSNAMEDGKGCFELYHKCDDQCMETIRNGTYNRG
KYKEESRLERQKIEGVKLESEGTYKILTIYSTVASSL
>gi|157380985|gb|ABV48059.1| hemagglutinin [Influenza A virus (A/chukkar/Shantou/290/2004(H9N2))]
METIPLMTILLMVTAINADKICIGYQSTNSTETVDTLTETNVPVTQAKELLHTEHNGMLC
ATNLGHPLILDTCTIEGLIYGNPSCDLLLGGREWSYIVERPSAVNGMCYPGNVENLEELR
LLFSSASSYQRVQIFPDTIWNVTYSGTSSACSNSFYRSMRWLTQKDNTYPVQDAQYTNNR
GKSILFMWGINHPPTDTVQTNLYTRTDTTTSVTTEDINRAFKPVIGPRPLVNGLQGRIDY
YWSVLKPGQTLRVRSNGNLIAPWYGHILSGESHGRILKSDLNSGNCVVQCQTERGGLNTT
LPFHNVSKYAFGNCPKYVGVKSLKLAVGMRNVPARSSRGLFGAIAGFIEGGWPGLVAGWY
GFQHSNDQGVGMAADRESTQKAIDKITSKVNNIVDKMNKQYEIIDHEFSEIETRLNMINN
KIDDQIQDIWAYNAELLVLLENQKTLDEHDANVNNLYNKVKRALGSNAMEDGKGCFELYH
KCDDQCMETIRNGTYNRGKYKEESRLERQKIEGVKLESEGTYKILTIYSTVASSL
>gi|157380963|gb|ABV48048.1| hemagglutinin [Influenza A virus (A/chukkar/Shantou/107/2004(H9N2))]
DKICIGYQSTNSTETVDTLTETNVPVTQAKELLHTEHNGMLCATNLGHPLILDTCTIEGL
IYGNPSCDLLLGGREWSYIVERPSAVNGMCYPGNVENLEELRLLFSSASSYQRVQIFPDT
IWNVTYSGTSSACSNSFYRSMRWLTQKDNTYPVQDAQYTNNREKSILFMWGINHPPTDTV
QTNLYTRADTTTSVTTEDINRAFKPVIGPRPLVNGQQGRIDYYWSVLKPGQTLRVRSNGN
LIAPWYGHILSGESHGRILKSDLNSGNCVVQCQTERGGLNTTLPFHNVSKYAFGNCPKYV
GVKSLKLAVGMRNVPARSSRGLFGAIAGFIEGGWPGLVAGWYGFQHSNDQGVGMAADRDS
TQRAIDKITSKVNNIVDKMNKQYEIIDHEFSEIETRLNMINNKIDDQIQDIWAYNAELLV
LLENQKTLDEHDANVNNLYNKVKRALGSNAMEDGKGCFELYHKCDDQCMETIRNGTYNRG
KYKEESRLERQKIEGVKLESEGTYKILTIYSTVASSL
>gi|157380942|gb|ABV48037.1| hemagglutinin [Influenza A virus (A/pheasant/Shantou/45/2004(H9N2))]
DKICIGYQSTNSTETVDTLTENNVPVTHAKELLHTEHNGMLCATNLGHPLILDSCTIEGL
IYGNPSCDLLLGGREWSYIVERPSAVNGLCYPGNVENLEELRSLFSSASSYQRIQIFPDT
IWNVSYSGTSKACSDSFYRSMRWLTQKNNAYPVQDAQYTNNRGKNILFMWGINHPPTDTA
QTNLYTRTDTTTSVATEDINRTFKPLIGPRPLVNGLQGRIDYYWSVLKPGQTLRVRSNGN
LIAPWYGHILSGESHGRILKTDLKSGNCAVQCQTEKGGLNTTLPFQNVSKYAFGNCPKYV
GVKSLKLAVGLRNVPARSSRGLFGAIAGFIEGGWSGLVAGWYGFQHSNDQGVGMAADRDS
TQKAIDKITSKVNNIVDKMNKQYEIIDHEFSEVENRLNMINNKIDDQIQDIWAYNAELLV
LLENQKTLDEHDANVNNLYNRVKRALGSNAVEDGKGCFELYHKCDDQCMETIRNGTYNRR
KYKEESKLERQKIEGVKLESEGTYKILTIYSTVASSL
>gi|157380920|gb|ABV48026.1| hemagglutinin [Influenza A virus (A/partridge/Shantou/25/2004(H9N2))]
METIPLMTILLMVTAINADKICIGYQSTNSTETVDTLTETNVPVTQAKELLHTEHNGMLC
ATNLGHPLILDTCTIEGLIYGNPSCDLLLGGREWSYIVERPSAVNGMCYPGNVENLEELR
LLFSSASSYQRVQIFPDTIWNVTYSGTSSACSNSFYRSMRWLTQKDNTYPVQDAQYTNNR
GKSILFMWGINHPPTDTVQTNLYTRTDTTTSVTTEDINRAFKPVIGPRPLVNGLQGRIDY
YWSVLKPGQTLRVRSNGNLIAPWYGHILSGESHGRILKSDLNSGNCVVQCQTERGGLNTT
LPFHNVSKYAFGNCPKYVGVKSLKLAVGMRNVPARSSRGLFGAIAGFIEGGWPGLVAGWY
GFQHSNNQGVGMAADRDSTQKAIDKITSKVNNIVDKMNKQYEIIDHEFSEIETRLNMINN
KIDDQIQDIWAYNAELLVLLENQKTLDEHDANVNNLYNKVKRALGSNAMEDGKGCFELYH
KCDDQCMETIRNGTYNRGKYKEESRLERQKIEGVKLESEGTYKILTIYSTVASSL
>gi|157380901|gb|ABV48015.1| hemagglutinin [Influenza A virus (A/partridge/Shantou/4889/2003(H9N2))]
METIPLMTILLMVTAINADKICIGYQSTNSTETVDTLTETNVPVTQAKELLHTEHNGMLC
ATNLGHPLILDTCTIEGLIYGNPSCDLLLGGREWSYIVERPSAVNGMCYPGNVENLEELR
LLFSSASSYQRVQIFPDTIWNVTYSGTSSACSNSFYRSMRWLTQKGNTYPVQDAQYTNNR
EKSILFMWGINHPPTDTVQTNLYTRADTTTSVTTEDINRAFKPVIGPRPLVNGLQGRIDY
YWSVLKPGQTLRVRSNGNLIAPWYGHILSGESHGRILKSDLNSGNCVVQCQTERGGLNTT
LPFHNVSKYAFGNCPKYVGVKSLKLAVGMRNVPARSSRGLFGAIAGFIEGGWPGLVAGWY
GFQHSNDQGVGMAADRDSTQRAIDKITSKVNNIVDKMNKQYEIIDHEFSEIETRLNMINN
KIDDQIQDIWAYNAELLVLLENQKTLDEHDANVNNLYNKVKRALGSNAMEDGKGCFELYH
KCDDQCMETIRNGTYNRGKYKEESRLERQKIEGVKLESEGTYKILTIYSTVASSL
>gi|157380882|gb|ABV48004.1| hemagglutinin [Influenza A virus (A/pheasant/Shantou/4709/2003(H9N2))]
DKICIGYQSTDSTETVDTLTETNVPVTQAKELLHTEHNGMLCATNLGHPLILDTCTIEGL
IYGNPSCDLLLGGREWSYIVERPSAVNGMCYPGNVENLEELRLLFSSASSYQRVQIFPDT
IWNVTYSGTSSACSNSFYRSMRWLTQKDNTYPVQDAQYTNNRGKSILFMWGINHPPTDTV
QTNLYTRTDTTTSVTTEDINRAFKPVIGPRPLVNGLQGRIDYYWSVLKPGQTLRVRSNGN
LIAPWYGHILSGESHGRILKSDLNSGNCVVQCQTERGGLNTTLPFHNVSKYAFGNCPKYV
GVKSLKLAVGMRNVPARSSRGLFGAIAGFIEGGWPGLVAGWYGFQHSNDQGVGMAADRES
TQKAIDKITSKVNNIVDKMNKQYEIIDHEFSEIETRLNMINNKIDDQIQDIWAYNAELLV
LLENQKTLDEHDANVNNLYNKVKRALGSNAMEDGKGCFELYHKCDDQCMETIRNGTYNRG
KYKEESRLERQKIEGVKLESEGTYKILTIYSTVASSL
>gi|157380863|gb|ABV47993.1| hemagglutinin [Influenza A virus (A/partridge/Shantou/2063/2000(H9N2))]
DKICIGYQSTNSTETVDTLTETNVPVTHAKELLHTEHNGMLCATNLGHPLILDTCTIEGL
IYGNPSCDLLLGGREWSYIVERPSAVNGMCYPGNVENLEELRLLFSSASSYQRIQIFPDT
IWNVTYSGTSNACSNSFYRSMRWLTQKDNTYPVQDAQYTNNRGKSILFMWGINHPPTDTV
QTNLYTRTDTTTSVTTEDINRAFKPVIGPRPLVNGQQGRIDYYWSVLKPGQTLRVRSNGN
LIAPWYGHILSGESHGRILKSDLNSGNCVVQCQTERGGLNTTLPFHNVSKYAFGNCPKYV
GVKSLKLAVGMRNVPARSSRGLFGAIAGFIEGGWPGLVAGWYGFQHSNDQGVGMAADRDS
TQRAIDKITSKVNNIVDKMNKQYEIIDHEFSEIETRLNMINNKIDDQIQDIWAYNAELLV
LLENQKTLDEHDANVNNLYNKVKRALGSNAMEDGKGCFELYHKCDDQCMETIRNGTYNRG
KYKEESRLERQKVEGVKLESEGTYKILTIYSTVASSL
>gi|157380844|gb|ABV47982.1| hemagglutinin [Influenza A virus (A/chukkar/Shantou/4635/2003(H9N2))]
DKICIGYQSTNSTETVDTLTENNVPVTHAKELLHTEHNGMLCATNLGHPLILDTCTIEGL
IYGNPSCDLLLGGREWSYIVERPSAVNGLCYPGNVENLEELRSLFSSASSYQRIQIFPDT
IWNVSYSGTSKACSDSFYRSMRWLTQKNNAYPVQDAQYTNNRGKNILFMWGINHPPTDTA
QTNLYTRTDTTTSVATEDINRTFKPLIGPRPLVNGLQGRIDYYWSVLKPGQTLRVRSNGN
LIAPWYGHILSGESHGRILKTDLKSGNCAVQCQTEKGGLNTTLPFQNVSKYAFGNCPKYV
GVKSLKLAVGLRNVPARSSRGLFGAIAGFIEGGWSGLVAGWYGFQHSNDQGVGMAADRDS
TQKAIDKITSKVNNIVDKMNKQYEIIDHEFSEVENRLNMINNKIDDQIQDIWAYNAELLV
LLENQKTLDEHDANVNNLYNRVKRALGSNAVEDGKGCFELYHKCDDQCMETIRNGTYNRR
KYKEESKLERQKIEGVKLESEGTYKILTIYSTVASSL
>gi|157380825|gb|ABV47971.1| hemagglutinin [Influenza A virus (A/pheasant/Shantou/4469/2003(H9N2))]
DKICIGYQSTNSTETVDTLTETNVPVTQAKELLHTEHNGMLCATNLGHPLILDTCTIEGL
IYGNPSCDLLLGGREWSYIVERPSAVNGVCYPGNVENLEELRLLFSSASSYQRVQIFPDT
IWNVTYSGTSSACSNSFYRSMRWLTQKDNTYPVQDAQYTNNRGKSILFMWGINHPPTDTV
QTNLYTRTDTTTSVTTEDINRAFKPVIGPRPLVNGLQGRIDYYWSVLKPGQTLRVRSNGN
LIAPWYGHILSGESHGRILKSDLNSGNCVVQCQTERGGLNTTLPFHNVSKYAFGNCPKYV
GVKSLKLAVGMRNVPARSSRGLFGAIAGFIEGGWPGLVAGWYGFQHSNDQGVGMAADRDS
TQRAIDKITSKVNNIVDKMNKQYEIIDHEFSEIETRLNMINNKIDDQIQDIWAYNAELLV
LLENQKTLDEHDANVNNLYNKVKRALGSNAMEDGKGCFELYHKCDDQCMETIRNGTYNRG
KYKEESRLERQKIEGVKLESEGTYKILTIYSTVASSL
>gi|157380806|gb|ABV47960.1| hemagglutinin [Influenza A virus (A/chukkar/Shantou/4350/2003(H9N2))]
DKICIGYQSTNSTETVDTLTETNVPVTQAKELLHTEHNGMLCATNLGHPLILDTCTIEGL
IYGNPSCDLLLGGREWSYIVERPSAVNGMCYPGNVENLEELRLLFSSASSYQRVQIFPDT
IWNVTYSGTSSACSNSFYRSMRWLTQKDNTYPVQDAQYTNNREKSILFMWGINHPPTDTV
QTNLYTRADTTTSVTTEDINRAFKPVIGPRPLVNGLQGRIDYYWSVLKPGQTLRVRSNGN
LIAPWYGHILSGESHGRILKSDLNSGNCVVQCQTERGGLNTTLPFHNVSKYAFGNCPKYV
GVKSLKLAVGMRNVPARSSRGLFGAIAGFIEGGWPGLVAGWYGFQHSNDQGVGMAADRDS
TQRAIDKITSKVNNIVDKMNKQYEIIDHEFSEIETRLNMINNKIDDQIQDIWAYNAELLV
LLENQKTLDEHDANVNNLYNKVKRALGSNAMEDGKGCFELYHKCDDQCMETIRNGTYNRG
KYKEESRLERQKIEGVKLESEGTYKILTIYSTVASSL
>gi|157380787|gb|ABV47949.1| hemagglutinin [Influenza A virus (A/pheasant/Shantou/4340/2003(H9N2))]
DKICIGYQSTNSTETVDTLTENNVPVTHAKELLHTEHNGMLCATDLGHPLILDTCTIEGL
IYGNPSCDLLLGGREWSYIVERPSAVNGLCYPGNVENLEELRSLFSFASSYQRIQIFPDT
IWNVSYSGTSKACSDSFYRSMRWLTQKNNAYPIQDAQYTNNQGKNILFMWGINHPPTDTA
QTNLYTRTDTTTSVATEDINRTFKPLIGPRPLVNGLQGRIDYYWSVLKPGQTLRVRSNGN
LIAPWYGHILSGESHGRILKTDLKSGNCAVQCQTEKGGLNTTLPFQNVSKYAFGNCPKYV
GVKSLKLAVGLRNVPARSSRGLFGAIAGFIEGGWSGLVAGWYGFQHSNDQGVGMAADRDS
TQKAIDKITSKVNNIVDKMNKQYEIIDHEFSEVETRLNMINNKIDDQIQDIWAYNAELLV
LLENQKTLDEHDANVNNLYNKVKRALGSNAVEDGKGCFELYHKCDDQCMETIRNGTYNRR
KYKEESNLERQKIEGVKLESEGTYKILTIYSTVASSL
>gi|157380768|gb|ABV47938.1| hemagglutinin [Influenza A virus (A/partridge/Shantou/4321/2003(H9N2))]
DKICIGYQSTNSTETVDTLTENNVPVTHAKELLHTEHNGMLCATNLGHPLILDTCTIEGL
IYGNPSCDLLLGGREWSYIVERPSAVNGLCYPGNVENLEELRSLFSSASSYQRIQIFPDT
IWNVSYSGTSKACSDSFYRSMRWLTQKNNAYPVQDAQYTNNRGKNILFMWGINHPPTDTA
QTNLYTRTDTTTSVATEDINRTFKPLIGPRPLVNGLQGRIDYYWSVLKPGQTLRVRSNGN
LIAPWYGHILSGESHGRILKTDLKSGNCAVQCQTEKGGLNTTLPFQNVSKYAFGNCPKYV
GVKSLKLAVGLRNVPARSSRGLFGAIAGFIEGGWSGLVAGWYGFQHSNDQGVGMAADRDS
TQKAIDKITSKVNNIVDKMNKQYEIIDHEFSEVENRLNMINNKIDDQIQDIWAYNAELLV
LLENQKTLDEHDANVNNLYNRVKRALGSNAVEDGKGCFELYHKCDDQCMETIRNGTYNRR
KYKEESKLERQKIEGVKLESEGTYKILTIYSTVASSL
>gi|157380749|gb|ABV47927.1| hemagglutinin [Influenza A virus (A/pheasant/Shantou/4116/2003(H9N2))]
DKICIGYQSTNSTETVDTLTETNVPVTQAKELLHTEHNGMLCATNLGHPLILDTCTIEGL
IYGNPSCDLLLGGREWSYIVERPSAVNGMCYPGNVENLEELRLLFSSASSYQRIQIFPDT
IWNVTYSGTSSACSNSFYRSMRWLTQKDNTYPVQDAQYTNNGGKSILFMWGINHPPTDTV
QTNLYTRTDTTTSVTTEDINRAFKPVIGPRPLVNGLQGRIDYYWSVLKPGQTLRVRSNGN
LIAPWYGHILSGESHGRILKSDLNSGNCVVQCQTERGGLNTTLPFHNVSKYAFGNCPKYV
GVKSLKLAVGMRNVPARSSRGLFGAIAGFIEGGWPGLVAGWYGFQHSNDQGVGMAADRDS
TQKAIDKITSKVNNIVDKMNKQYEIIDHEFSEIETRLNMINNKIDDQIQDIWAYNAELLV
LLENQKTLDEHDANVNNLYNKVKRALGSNAMEDGKGCFELYHKCDDQCMETIRNGTYNRG
KYKEESRLERQKIEGVKLESEGTYKILTIYSTVASSL
>gi|157380730|gb|ABV47916.1| hemagglutinin [Influenza A virus (A/partridge/Shantou/4093/2003(H9N2))]
DKICIGYQSTNSTETVDTLTETNVPVTQAKELLHTEHNGMLCATNLGHPLILDTCTIEGL
IYGNPSCDLLLGGREWSYIVERPSAVNGMCYPGNVENLEELRLLFSSASSYQRVQIFPDT
IWNVTYSGTSSACSNSFYRSMRWLTQKDNTYPVQDAQYTNNRGKSILFMWGINHPPTDTV
QTNLYTRTDTTTSVTTEDINRAFKPVIGPRPLVNGLQGRIDYYWSVLKPGQTLRVRSNGN
LIAPWYGHILSGESHGRILKSDLNSGNCVVQCQTERGGLNTTLPFHNVSKYAFGNCPKYV
GVKSLKLAVGMRNVPARSSRGLFGAIAGFIEGGWPGLVAGWYGFQHSNDQGVGMAADRDS
TQKAIDKITSKVNNIVDKMNKQYEIIDHEFSEIETRLNMINNKIDDQIQDIWAYNAELLV
LLENQKTLDEHDANVNNLYNKVKRALGSNAMEDGKGCFELYHKCDDQCMETIRNGTYNRG
KYKEESRLERQKIEGVKLESEGTYKILTIYSTVASSL
>gi|157380711|gb|ABV47905.1| hemagglutinin [Influenza A virus (A/partridge/Shantou/3987/2003(H9N2))]
DKICIGYQSTNSTETVDTLTENNVPVTHAKELLHTEHNGMLCATDLGHPLILDTCTIEGL
IYGNPSCDLLLGGREWSYIVERPSAVNGLCYPGNVENLEELRSLFSSASSYQRIQIFPDT
IWNVSYSGTSKACSDSFYRSMRWLTQKNNAYPIQDAQYTNNQGKNILFMWGINHPPTDTA
QTNLYTRTDTTTSVATEDINRTFKPLIGPRPLVNGLQGRIDYYWSVLKPGQTLRVRSNGN
LIAPWYGHILSGESHGRILKTDLKSGNCAVQCQTEKGGLNTTLPFQNVSKYAFGNCPKYV
GVKSLKLAVGLRNVPARSSRGLFGAIAGFIEGGWSGLVAGWYGFQHSNDQGVGMAADRDS
TQKAIDKITSKVNNIVDKMNKQYEIIDHEFSEVETRLNMINNKIDDQIQDIWAYNAELLV
LLENQKTLDEHDANVNNLYNKVKRALGSNAVEDGKGCFELYHKCDDQCMETIRNGTYNRR
KYKEESNLERQKIEGVKLESEGTYKILTIYSTVASSL
>gi|157380692|gb|ABV47894.1| hemagglutinin [Influenza A virus (A/chukkar/Shantou/3980/2003(H9N2))]
DKICIGYQSTNSTETVDTLTETNVPVTQAKELLHTEHNGMLCATNLGHPLILNTCTIEGL
IYGNPSCDLLLGGREWSYIVERPSAVNGMCYPGNVENLEELRLLFSSASSYQRVQIFPDT
IWNVTYSGTSSACSNSFYRSMRWLTQKDNTYPVQDAQYTNNRGKSILFMWGINHPPTDTV
QTNLYTRTDTTTSVTTEDINRAFKPVIGPRPLVNGLQGRIDYYWSVLKPGQTLRVRSNGN
LIAPWYGHILSGESHGRILKSDLNSGNCVVQCQTERGGLNTTLPFHNVSKYAFGNCPKYV
GVKSLKLAVGMRNVPARSSRGLFGAIAGFIEGGWPGLVAGWYGFQHSNDQGVGMAADRDS
TQKAIDKITSKVNNIVDKMNKQYEIIDHEFSEIETRLNMINNKIDDQIQDIWAYNAELLV
LLENQKTLDEHDANVNNLYNKVKRALGSNAMEDGKGCFELYHKCDDQCMETIRNGTYNRG
KYKEESRLERQKIEGVKLESEGTYKILTIYSTVASSL
>gi|157380673|gb|ABV47883.1| hemagglutinin [Influenza A virus (A/pheasant/Shantou/3716/2003(H9N2))]
DKICIGYQSTNSTETVDTLTENNVPVTHAKELLHTEHNGMLCATNLGHPLILDSCTIEGL
IYGNPSCDLLLGGREWSYIVERPSAVNGLCYPGNVENLEELRSLFSSASSYQRIQIFPDT
IWNVSYSGTSKACSDSFYRSMRWLTQKNNAYPVQDAQYTNNRGKNILFMWGINHPPTDTA
QTNLYTRTDTTTSVATEDINRTFKPLIGPRPLVNGLQGRIDYYWSVLKPGQTLRVRSNGN
LIAPWYGHILSGESHGRILKTDLKSGNCAVQCQTEKGGLNTTLPFQNVSKYAFGNCPKYV
GVKSLKLAVGLRNVPARSSRGLFGAIAGFIEGGWSGLVAGWYGFQHSNDQGVGMAADRDS
TQKAIDKITSKVNNIVDKMNKQYEIIDHEFSEVENRLNMINNKIDDQIQDIWAYNAELLV
LLENQKTLDEHDANVNNLYNRVKRALGSNAVEDGKGCFELYHKCDDQCMETIRNGTYNRR
KYKEESKLERQKIEGVKLESEGTYKILTIYSTVASSL
>gi|157380654|gb|ABV47872.1| hemagglutinin [Influenza A virus (A/partridge/Shantou/1800/2000(H9N2))]
DKICIGYQSTNSTETVDTLTETNVPVTHAKELLHTEHNGMLCATNLGHPLILDTCTIEGL
IYGNPSCDLLLGGREWSYIVERPSAVNGMCYPGNVENLEELRLLFSSASSYQRIQIFPDT
IWNVTYSGTSNACSNSFYRSMRWLTQKDNTYPVQDAQYTNNRGKSILFMWGINHPPTDTV
QTNLYTRTDTTTSVTTEDINRAFKPVIGPRPLVNGLQGRIDYYWSVLKPGQTLRVRSNGN
LIAPWYGHILSGESHGRILKSDLNSGNCVVQCQTERGGLNTTLPFHNVSKYAFGNCPKYV
GVKSLKLAVGMRNVPARSSRGLFGAIAGFIEGGWPGLVAGWYGFQHSNDQGVGMAADRDS
TQRAIDKITSKVNNIVDKMNKQYEIIDHEFSEIETRLNMINNKIDDQIQDIWAYNAELLV
LLENQKTLDEHDANVNNLYNKVKRALGSNAMEDGKGCFELYHKCDDQCMETIRNGTYNRG
KYKEESRLKRQKVEGVKLESEGTYKILTIYSTVAS
>gi|157380635|gb|ABV47861.1| hemagglutinin [Influenza A virus (A/pheasant/Shantou/3530/2003(H9N2))]
DKICIGYQSTNSTETVDTLTETNVPVTQAKELLHTEHNGMLCATNLGHPLILDTCTIEGL
IYGNPSCDLLLGGREWSYIVERPSAVNGMCYPGNVENLEELRLLFSSASSYQRVQIFPDT
IWNVTYSGTSSACSNSFYRSMRWLTQKDNTYPVQDAQYTNNRGKSILFMWGINHPPTDTV
QTNLYTRTDTTTSVTTEDINRAFKPVIGPRPLVNGQQGRIDYYWSVLKPGQTLRVRSNGN
LIAPWYGHILSGESHGRILKSDLNSGNCVVQCQTERGGLNTTLPFHNVSKYAFGNCPKYV
GVKSLKLAVGMRNVPARSSRGLFGAIAGFIEGGWPGLVAGWYGFQHSNDQGVGMAADRDS
TQRAIDKITSKVNNIVDKMNKQYEIIDHEFSEIETRLNMINNKIDDQIQDIWAYNAELLV
LLENQKTLDEHDANVNNLYNKVKRALGSNAMEDGKGCFELYHKCDDQCMETIRNGTYNRG
KYKEESRLERQKIEGVKLESEGTYKILTIYSTVASSL
>gi|157380616|gb|ABV47850.1| hemagglutinin [Influenza A virus (A/partridge/Shantou/3487/2003(H9N2))]
DKICIGYQSTNSTETVDTLTENNVPVTHAKELLHTEHNGMLCATNLGHPLILDTCTIEGL
IYGNPSCDLLLGGREWSYIVERPSAVNGLCYPGNVENLEELRSLFSSASSYQRIQIFPDT
IWNVSYSGTSKACSDSFYRSMRWLTQKNNAYPVQDAQYTNNRGKNILFMWGINHPPTDTA
QTNLYTRTDTTTSVATEDINRTFKPLIGPRPLVNGLQGRIDYYWSVLKPGQTLRVRSNGN
LIAPWYGHILSGESHGRILKTDLKSGNCAVQCQTEKGGLNTTLPFQNVSKYAFGNCPKYV
GVKSLKLAVGLRNVPARSSRGLFGAIAGFIEGGWSGLVAGWYGFQHSNDQGVGMAADRDS
TQKAIDKITSKVNNIVDKMNKQYEIIDHEFSEVENRLNMINNKIDDQIQDIWAYNAELLV
LLENQKTLDEHDANVNNLYNRVKRALGSNAVEDGKGCFELYHKCDDQCMETIRNGTYNRR
KYKEESKLERQKIEGVKLESEGTYKILTIYSTVASSL
>gi|157380597|gb|ABV47839.1| hemagglutinin [Influenza A virus (A/partridge/Shantou/2803/2003(H9N2))]
DKICIGYQSTNSTETVDTLTENNVPVTHAKELLHTEHNGMLCATNLGHPLILDTCTIEGL
IYGNPSCDLLLGGREWSYIVERPSAVNGLCYPGNVENLEELRSLFSSASSYQRIQIFPDT
IWNVSYSGTSKACSDSFYRSMRWLTQKDNAYPVQDAQYTNNRGKNILFMWGINHPPTDTA
QTNLYTRTDTTTSVATEDINRTFKPLIGPRPLVNGLQGRIDYYWSVLKPGQTLRVRSNGN
LIAPWYGHILSGESHGRILKTDLKSGNCAVQCQTEKGGLNTTLPFQNVSKYAFGNCPKYV
GVKSLKLAVGLRNVPARSSRGLFGAIAGFIEGGWSGLVAGWYGFQHSNDQGVGMAADRDS
TQKAIDKITSKVNNIVDKMNKQYEIIDHEFSEVENRLNMINNKIDDQIQDIWAYNAELLV
LLENQKTLDEHDANVNNLYNRVKRALGSNAVEDGKGCFELYHKCDDQCMETIRNGTYNRR
KYKEESKLERQKIEGVKLESEGTYKILTIYSTVASSL
>gi|157380578|gb|ABV47828.1| hemagglutinin [Influenza A virus (A/chukkar/Shantou/1039/2003(H9N2))]
DKICIGYQSTNSTETVDTLTETNVPVTHAKELLHTEHNGMLCATNLGHPLILDTCTIEGL
IYGNPSCDLLLGGREWSYIVERPSAVNGMCYPGNVENLEELRLLFSSASSYQRVQIFPDT
IWNVTYSGTSSACSNSFYRSMRWLTQKDNTYPVQDAQYTNNRGKSILFMWGINHPPTDTV
QTNLYTRTDTTTSVTTEDINRAFKPVIGPRPLVNGLQGRIDYYWSVLKPGQTLRVRSNGN
LIAPWYGHILSGESHGRILKSDLNSGNCVVQCQTEKGGLNTTLPFHNVSKYAFGNCPKYV
GVKSLKLAVGMRNVPARSSRGLFGAIAGFIEGGWPGLVAGWYGFQHSNDQGVGMAADRDS
TQKAIDKITSKVNNIVDKMNKQYEIIDHEFSEIETRLNMINNKIDDQIQDIWAYNAELLV
LLENQKTLDEHDANVNNLYNKVKRALGSNAMEDGKGCFELYHKCDDQCMETIRNGTYNRG
KYKEESRLERQKIEGVKLESEGTYKILTIYSTVASSL
>gi|157380559|gb|ABV47817.1| hemagglutinin [Influenza A virus (A/partridge/Shantou/600/2003(H9N2))]
DKICIGYQSTNSTETVDTLTETNVPVTHAKELLHTEHNGMLCATNLGHPLILDTCTIEGL
IYGNPSCDLLLGGREWSYIVERPSAVNGMCYPGNVENLEELRLLFSSASSYQRVQIFPDT
IWNVTYSGTSNACSNSFYRSMRWLTQKDNTYPVQDAQYTNNRGKSILFMWGINHPPTDTV
QTNLYTRTDTTTSVTTEDINRAFKPVIGPRPLVNGLQGRIDYYWSVLKPGQTLRVRSNGN
LIAPWYGHILSGESHGRILKSDLNSGNCVVQCQTERGGLNTTLPFHNVSKYAFGNCPKYV
GVKSLKLAVGMRNVPARSSRGLFGAIAGFIEGGWPGLVAGWYGFQHSNDQGVGMAADRDS
TQKAIDKITSKVNNIVDKMNKQYEIIDHEFSEIETRLNMINNKIDDQIQDIWAYNAELLV
LLENQKTLDEHDANVNNLYNKVKRALGSNAMEDGKGCFELYHKCDDQCMETIRNGTYNRG
KYKEESRLERQKIEGVKLESEGTYKILTIYSTVASSL
>gi|157380540|gb|ABV47806.1| hemagglutinin [Influenza A virus (A/pheasant/Shantou/511/2003(H9N2))]
DKICIGYQSTNSTETVDTLTETNVPVTHAKELLHTEHNGMLCATNLGHPLILDTCTIEGL
IYGNPSCDLLLGGREWSYIVERPSAVNGMCYPGNVENLEELRLLFSSASSYQRVQIFPDT
IWNVTYSGTSNACSNSFYRSMRWLTQKDNTYPVQDAQYTNNRGKSILFMWGINHPPTDTV
QTNLYTRTDTTTSVTTEDINRAFKPVIGPRPLVNGLQGRIDYYWSVLKPGQTLRVRSNGN
LIAPWYGHILSGESHGRILKSDLNSGNCVVQCQTERGGLNTTLPFHNVSKYAFGNCPKYV
GVKSLKLAVGMRNVPARSSRGLFGAIAGFIEGGWPGLVAGWYGFQHSNDQGVGMAADRDS
TQKAIDKITSKVNNIVDKMNKQYEIIDHEFSEIETRLNMINNKIDDQIQDIWAYNAELLV
LLENQKTLDEHDANVNNLYNKVKRALGSNAMEDGKGCFELYHKCDDQCMETIRNGTYNRG
KYKEESRLERQKIEGVKLESEGTYKILTIYSTVASSL
>gi|157380521|gb|ABV47795.1| hemagglutinin [Influenza A virus (A/pheasant/Shantou/443/2003(H9N2))]
DKICIGYQSTNSTETVDTLTETNVPVTHAKELLHTEHNGMLCATNLGHPLILDTCTIEGL
IYGNPSCDLLLGGREWSYIVERPSAVNGMCYPGNVENLEELRLLFSSASSYQRVQIFPDT
IWNVTYSGTSNACSNSFYRSMRWLTQKDNTYPVQDAQYTNNRGKSILFMWGINHPPTDTV
QTNLYTRTDTTTSVTTEDINRAFKPVIGPRPLVNGLQGRIDYYWSVLKPGQTLRVRSNGN
LIAPWYGHILSGESHGRILKSDLNSGNCVVQCQTERGGLNTTLPFHNVSKYAFGNCPKYV
GVKSLKLAVGMRNVPAKSSRGLFGAIAGFIEGGWPGLVAGWYGFQHSNDQGVGMAADRDS
TQKAIDKITSKVNNIVDKMNKQYEIIDHEFSEIETRLNMINNKIDDQIQDIWAYNAELLV
LLENQKTLDEHDANVNNLYNKVKRALGSNAMEDGKGCFELYHKCDDQCMETIRNGTYNRG
KYKEESRLERQKIEGVKLESEGTYKILTIYSTVASSL
>gi|157380502|gb|ABV47784.1| hemagglutinin [Influenza A virus (A/partridge/Shantou/4525/2002(H9N2))]
METLSLTTILLVVTVSNADKICIGYQSTNSTETVDTLTENNVPVTHAKELLHTEHNGMLC
ATNLGHPLILDTCTIEGLIYGNPSCDLLLGGREWSYIVERPSAVNGLCYPGNVENIEELR
SLFSFASSYQRIQIFPDTIWNVSYSGTSKACSDSFYRSMRWLTQKNNAYPIQDAQYTNNR
GKNILFMWGINHPPTDTAQTNLYTRTDTTTSVATEDINRTFKPLIGPRPLVNGLQGRIDY
YWSVLKPGQTLRVRSNGNLIAPWYGHILSGESHGRILKTDLKSGNCAVQCQTEKGGLNTT
LPFQNVSKYAFGNCPKYVGVKSLKLAVGLRNVPARSSRGLFGAIAGFIEGGWSGLVAGWY
GFQHSNDQGVGMAADRDSTQKAIDKITSKVNNIVDKMNKQYEIIDHEFSEVETRLNMINN
KIDDQIQDIWAYNAELLVLLENQKTLDEHDANVNNLYNKVKRALGSNAVEDGKGCFELYH
KCDDQCMETIRNGTYNRRKYKEESKLERQKIEGVKLESEGTYKILTIYSTVASSL
>gi|157380483|gb|ABV47773.1| hemagglutinin [Influenza A virus (A/partridge/Shantou/3811/2002(H9N2))]
METIPLMTILLMVTAINADKICIGYQSTNSTETVDTLTETNVPVTHAKELLHTEHNGMLC
ATNLGHPLILDTCTIEGLIYGNPSCDLLLGGREWSYIVERPSAVNGMCYPGNVENLEELR
LLFSSASSYQRVQIFPDTIWNVTYSGTSSACSNSFYRGMRWLTQKDNTYPVQDAQYTNNR
GKSILFMWGINHPPTDTVQTNLYTRTDTTTSVTTEDINRAFKPVIGPRPLVNGLQGRIDY
YWSVLKPGQTLRVRSNGNLIAPWYGHILSGESHGRILKSDLNSGNCVVQCQTERGGLNTT
LPFHNVSKYAFGNCPKYVGVKSLKLAVGMRNVPARSSRGLFGAIAGFIEGGWPGLVAGWY
GFQHSNDQGVGMAADRDSTQKAIDKITSKVNNIVDKMNKQYEIIDHEFSEIETRLNMINN
KIDDQIQDIWAYNAELLVLLENQKTLDEHDANVNNLYNKVKRALGSNAMEDGKGCFELYH
KCDDQCMETIRNGTYNRGKYKEESRLERQKIEGVKLESEGTYKILTIYSTVASSL
>gi|157380464|gb|ABV47762.1| hemagglutinin [Influenza A virus (A/duck/Shantou/12560/2005(H9N2))]
METVSLITMLLVVTVSNADKICIGYQSTNSTETVDTLTENNVPVTHAKELLHTEHNGMLC
ATNLGHPLILDTCTIEGLIYGNPSCDLLLGGREWSYIVERPSAVNGLCYPGNVENLEELR
SLFSSASSYQRIQIFPDTIWNVSYSGTSKACSDSFYRSMRWLTQKNNAYPIQDAQYTNNR
EKNILFMWGINHPPTDTAQTNLYTRTDTTTSVATEDINRTFKPLIGPRPLVNGLQGRIDY
YWSVLKPGQTLRIRSNGNLIAPWYGHILSGESHGRILKTDLKRGSCTVQCQTEKGGLNTT
LPFQNVSKYAFGNCPKYVGVKSLKLAVGLRNVPSRSSRGLFGAIAGFIEGGWSGLVAGWY
GFQHSNDQGVGMAADRDSTQKAIDKITSKVDNIVDKMNKQYEIIDHEFSEVETRLNMINN
KIDDQIQDIWAYNAELLVLLENQKTLDEHDANVNNLYNKVKRALGSNAVEDGKGCFELYH
KCDDQCMETIRNGTYNRRKYQEESKLERQKIEGVKLESEGTYKILTIYSTVASSL
>gi|157380445|gb|ABV47751.1| hemagglutinin [Influenza A virus (A/duck/Shantou/7488/2004(H9N2))]
MEIIALITILLVTTTSNADKICIGYQSTNSTETVDTLIENNVPVTHTKELLHTEHNGMLC
ATNLGHPLILDTCTIEGLVYGNPSCDLLLGGKEWSYIVERSSAINGMCYPGNVENLEELR
SFFSSANSYQRIQIFPDRIWNVTYTGTSKACSNSFYRSMRWLTHKSNSYPVQDAQYTNNE
GKNILFMWGIHHPPTDTEQTNLYRRADTTTSVTTEDINRTFKPVIGPRPLVNGQQGRIDY
YWSVLKPGQTLRVRSNGNLIAPWYGHILSGESHGRILKTNLKNGNCVVQCQTEKGGLNTT
LPFHNVSKYAFGNCPKYVGVKSLKLAVGLRNVPAASGRGLFGAIAGFIEGGWPGLVAGWY
GFQHSNDQGVGMAADRESTQKAVDKITSKVNNIVDKMNKQYEIIDHEFSEIEARLNMINN
KIDDQIQDIWAYNAELLVLLENQKTLDEHDANVNNLYNKVKRALGSNAREDGNGCFELYH
KCNDQCMETIRNGTYDRQKYQEESKLERQKIEGVKLESEGTYKILTIYSTVASSL
>gi|157380426|gb|ABV47740.1| hemagglutinin [Influenza A virus (A/duck/Shantou/515/2004(H9N2))]
METLSLITILLVVTVSNADKICIGYQSTNSTETVDTLTENNVPVTHAKELLHAEHNGMLC
ATNLGHPLILDTCTIEGLIYGNPSCDLLLGGREWSYIVERPSAVNGLCYPGNVENLEELR
SLFSSASSYQRIQIFPDTIWNVSYSGTSKACSDSFYRSMRWLTQKNNAYPVQDAQYTNNR
GKNILFMWGINHPPTDTAQTNLYTRTDTTTSVATEDINRTFKPLIGPRPLVNGLQGRIDY
YWSVLKPGQTLRVRSNGNLIAPWYGHILSGESHGRILKTDLKSGNCAVQCQTEKGGLNTT
LPFQNVSKYAFGNCPKYVGVKSLKLAVGLRNVPARSSRGLFGAIAGFIEGGWSGLVAGWY
GFQHSNDQGVGMAADRDSTQKAIDKITSKVNNIVDKMNKQYEIIDHEFSEVENRLNMINN
KIDDQIQDIWAYNAELLVLLENQKTLDEHDANVNNLYNRVKRALGSNAVEDGKGCFELYH
KCDDQCMETIRNGTYNRRKYKEESKLERQKIEGVKLESEGTYKILTIYSTVASSL
>gi|157380407|gb|ABV47729.1| hemagglutinin [Influenza A virus (A/duck/Shantou/163/2004(H9N2))]
MEIIALIAILSVTTTSNADKICIGYQSTNSTETVDTLIENNVPVTHTKELLHTEHNGMLC
ATNLGHPLILDTCTIEGLVYGNPSCDLLLGGKEWSYIVERSSAINGMCYPGNVENLEELR
SFFSFANSYQRIQIFPDTIWNVTYSGTSKACSNSFYRSMRWLTHKSNSYPVQDAQYTNNE
GKNILFMWGIHHPPTDTEQTNLYKKADTTTSVTTEDINRTFKPVIGPRPLVNGQQGRIDY
YWSVLKPGQTLRVRSNGNLIAPWYGHILSGESHGRILKTDLNSGNCVVQCQTEKGGLNTT
LPFHNVSKYAFGNCPKYVGVKSLKLAVGLRNVPAASDRGLFGAIAGFIEGGWPGLVAGWY
GFQHSNDQGVGMAADRESTQEAVDKITSKVNNIIDKMNKQYEIIDHEFSEIEARLNMINN
KIDDQIQDIWAYNAELLVLLENQKTLDEHDANVNNLYNKVKRALGSNAREDGNGCFELYH
KCDDQCMETIRNGTYDRQKYQEESKLERQKIEGIKLESEGTYKILTIYSTVASSL
>gi|157380388|gb|ABV47718.1| hemagglutinin [Influenza A virus (A/duck/Shantou/3728/2003(H9N2))]
METLSLITILLVVTVSNADKICIGYQSTNSTETVDTLTENNVPVTHAKELLHTEHNGMLC
ATNLGHPLILDTCTIEGLIYGNPSCDLLLGGREWSYIVERPSAVNGLCYPGNVENLEELR
SLFSSASSYQRIQIFPDTIWNVSYSGTSKACSDSFYRSMRWLTQKNNAYPVQDAQYTNNR
GKNILFMWGINHPPTDTAQTNLYTRTDTTTSVATEDINRTFKPLIGPRPLVNGLQGRIDY
YWSVLKPGQTLRVRSNGNLIAPWYGHILSGESHGRILKTDLKSGNCAVQCQTEKGGLNTT
LPFQNVSKYAFGNCPKYVGVKSLKLAVGLRNVPARSSRGLFGAIAGFIEGGWSGLVAGWY
GFQHSNDQGVGMAADRDSTQKAIDKITSKVNNIVDKMNKQYEIIDHEFSEVENRLNMINN
KIDDQIQDIWAYNAELLVLLENQKTLDEHDANVNNLYNRVKRALGSNAVEDGKGCFELYH
KCDDQCMETIRNGTYNRRKYKEESKLERQKIEGVKLESEGTYKILTIYSTVASSL
>gi|157380369|gb|ABV47707.1| hemagglutinin [Influenza A virus (A/duck/Shantou/3658/2003(H9N2))]
METIPLMTILLMVTAINADKICIGYQSTNSTETVDTLTETNVPVTQAKELLHTEHNGMLC
ATNLGHPLILDTCTIEGLIYGNPSCDLLLGGREWSYIVERPSAVNGMCYPGNVENLEELR
LLFSSASSYQRVQIFPDTIWNVTYSGTSSACSNSFYRSMRWLTQKDNTYPVQDAQYTNNR
GKSILFMWGINHPPTDTVQTNLYTRTDTTTSVTTEDINRAFKPVIGPRPLVNGQQGRIDY
YWSVLKPGQTLRVRSNGNLIAPWYGHILSGESHGRILKSDLNSGNCVVQCQTERGGLNTT
LPFHNVSKYAFGNCPKYVGVKSLKLAVGMRNVPARSSRGLFGAIAGFIEGGWPGLVAGWY
GFQHSNDQGVGMAADRDSTQRAIDKITSKVNNIVDKMNKQYEIIDHEFSEIETRLNMINN
KIDDQIQDIWAYNAELLVLLENQKTLDEHDANVNNLYNKVKRALGSNAMEDGKGCFELYH
KCDDQCMETIRNGTYNRGKYKEESRLERQKIEGVKLESEGTYKILTIYSTVASSL
>gi|157380350|gb|ABV47696.1| hemagglutinin [Influenza A virus (A/duck/Shantou/3577/2003(H9N2))]
METLSLITILLVVTVSNADKICIGYQSTNSTETVDTLTENNVPVTHAKELLHTEHNGMLC
ATNLGHPLVLDTCTIEGLIYGNPSCDLLLGGREWSYIVERPSAVNGLCYPGNVENLEELR
SLFSSASSYQRIQIFPDTIWNVSYSGTSKACSDSFYRSMRWLTQKNNAYPVQDAQYTNNR
GKNILFMWGINHPPTDTAQTNLYTRTDTTTSVATEDINRTFKPLIGPRPLVNGLQGRIDY
YWSVLKPGQTLRVRSNGNLIAPWYGHILSGESHGRILKTDLKSGNCAVQCQTEKGGLNTT
LPFQNVSKYAFGNCPKYVGVKSLKLAVGLRNVPARSSRGLFGAIAGFIEGGWSGLVAGWY
GFQHSNDQGVGMAADRDSTQKAIDKITSKVNNIVDKMNKQYEIIDHEFSEVENRLNMINN
KIDDQIQDIWAYNAELLVLLENQKTLDEHDANVNNLYNRVKRALGSNAVEDGKGCFELYH
KCDDQCMETIRNGTYNRRKYKEESKLERQKIEGVKLESEGTYKILTIYSTVASSL
>gi|157380331|gb|ABV47685.1| hemagglutinin [Influenza A virus (A/chukkar/Shantou/1059/2002(H9N2))]
DKICIGYQSTNSTETVDTLTETNVPVTHAKELLHTEHNGMLCATNLGHPLILDTCTIEGL
IYGNPSCDLLLGGREWSYIVERPSAVNGMCYPGNVENLEELRLLFSSASSYQRVQIFPDT
IWNVTYSGTSNACSNSFYRSMRWLTQKDNTYPVQDAQYTNNRGKSILFMWGINHPPTDTV
QTNLYTRTDTTTSVTTEDINRAFKPVIGPRPLVNGLQGRIDYYWSVLKPGQTLRVRSNGN
LIAPWYGHILSGESHGRILKSDLNSGNCVVQCQTERGGLNTTLPFHNVSKYAFGNCPKYV
GVKSLKLAVGMRNVPARSSRGLFGAIAGFIEGGWPGLVAGWYGFQHSNDQGVGMAADRDS
TQKAIDKVTSKVNNIVDKMNKQYEIIDHEFSEIETRLNMINNKIDDQIQDIWAYNAELLV
LLENQKTLDEHDANVNNLYNKVKRALGSNAMEDGKGCFELYHKCDDQCMETIRNGTYNRE
KYKEESRLERQKIEGVKLESEGTYKILTIYSTVASSL
>gi|157380312|gb|ABV47674.1| hemagglutinin [Influenza A virus (A/Guinea fowl/Shantou/1677/2000(H9N2))]
MKVVSLITILLVVTVSNADKICIGYQSTNSTETVDTLTENNVPVTHAKELLHTEHNGMLC
ATNLGHPLILDTCTIEGLIYGNPSCDLLLGGREWSYIVERPSAVNGLCYPGNVENLEELR
SLFSSASSYQRIQIFPDTIWNVSYSGTSKACSDSFYRSMRWLTQKNNAYPIQDAQYTNNR
GKNILFMWGINNPPTDTAQTNLYTRTDTTTSVATEDINRTFKPSIGPRPLVNGLQGRIDY
YWSVLKPGQTLRVRSNGNLIAPWYGHILSGESHGRILKTDLNTGNCVVQCQTERGGLNTT
LPFHNVSKYAFGNCPKYIGVKSLKLAVGLRNVPARSSRGLFGAIAGFIEGGWSGLVAGWY
GFQHSNDQGVGMAADRDSTQKAIDKITSKVNNIVDKMNKQYEIIDHEFNEVETRLNMINN
KVDDQIQDIWAYNAELLVLLENQKTLDEHDANVNNLYNKVKRALGSNAVEDGKGCFELYH
KCDDQCMETIRNGTYSRRKYKEESRLERQKIEGVKLESEGTYKILTIYSTVASSL
>gi|157380293|gb|ABV47663.1| hemagglutinin [Influenza A virus (A/duck/Shantou/3460/2003(H9N2))]
METLSLITILLVVTVSNADKICIGYQSTNSTETVDTLTENNVPVTHAKELLHTEHNGMLC
ATNLGHPLILDTCTIEGLIYGNPSCDLLLGGREWSYIVERPSAVNGLCYPGNVENLEELR
SLFSSASSYQRIQIFPDTIWNVSYSGTSKACSDSFYRSMRWLTQKNNAYPVQDAQYTNNR
GKNILFMWGINHPPTDTAQTNLYTRTDTTTSVATEDINRTFKPLIGPRPLVNGLQGRIDY
YWSVLKPGQTLRVRSNGNLIAPWYGHILSGESHGRILKTDLKSGNCAVQCQTEKGGLNTT
LPFQNVSKYAFGNCPKYVGVKSLKLAVGLRNVPARSSRGLFGAIAGFIEGGWSGLVAGWY
GFQHSNDQGVGMAADRDSTQKAIDKITSKVNNIVDKMNKQYEIIDHEFSEVENRLNMINN
KIDDQIQDIWAYNAELLVLLENQKTLDEHDANVNNLYNRVKRALGSNAVEDGKGCFELYH
KCDDQCMETIRNGTYNKRKYKEESKLERQKIEGVKLESEGTYKILTIYSTVASSF
>gi|157380274|gb|ABV47652.1| hemagglutinin [Influenza A virus (A/duck/Shantou/4359/2002(H9N2))]
MEVVSLITILLVVTLSNADKICIGYQSTNSTETVDTLTENNVPVTHAKELLHTEHNGMLC
ATNLGHPLILDTCTIEGLIYGNPSCDLLLGGREWSYIVERPSAVNGLCYPGNVENLEELR
SLFSSASSYQRIQIFPDTIWNVSYSGTSKACSDSFYRSMRWLTQKNNAYPVQDAQYTNNR
GKNILFMWGINHPPTDTAQTNLYTRTDTTTSVATEDINRTFKPLIGPRPLVNGLQGRIDY
YWAVLKPGQTLRVRSNGNLIAPWYGHILSGESHGRILKTDLNSGNCVVQCQTERGGLNTT
LPFHNVSKYAFGNCPKYVGIKSLKLAVGLRNVPARSSRGLFGAIAGFIEGGWSGLVAGWY
GFQHSNDQGTGMAADRDSTQKAIDKITSKVNNIVDKMNKQYEIIDHEFSEVETRLNMINN
KIDDQIQDIWAYNAELLVLLENQKTLDEHDANVNNLYNKVKRALGSNAVEDGKGCFELYH
KCDDQCMETIRNGTYNRRKYKEESRLERQKIEGVKLESEGTYKILTIYSTVASSL
>gi|157380255|gb|ABV47641.1| hemagglutinin [Influenza A virus (A/duck/Shantou/4103/2002(H9N2))]
METLSLITILLVVTASNADKICIGYQSTNSTETVDTLTENNVPVTHAKELLHTEHNGMLC
ATNLGHPLILDTCTIEGLIYGNPSCDLLLGGREWSYIVERPSAVNGLCYPGNVENLEELR
SLFSSASSYQRIQIFPDTIWNVSYSGTSKACSDSFYRSMRWLTQKNNAYPVQDAQYTNNR
GKNILFMWGINHPPTDTAQTNLYTRTDTTTSVATEDINRTFKPLIGPRPLVNGLQGRIDY
YWSVLKPGQTLRVRSNGNLIAPWYGHILSGESHGRILKTDLKTGNCAVQCQTEKGGLNTT
LPFQNVSKYAFGNCPKYVGVKSLKLAVGLRNVPARSSRGLFGAIAGFIEGGWSGLVAGWY
GFQHSNDQGVGMAADRDSTQKAIDKITSKVNNIVDKMNKQYEIIDHEFSEVENRLNMINN
KIDDQIQDIWAYNAELLVLLENQKTLDEHDANVNNLYNKVKRALGSNAVEDGKGCFELYH
KCDDQCMETIRNGTYNRRKYKEESKLERQKIEGVKLESEGTYKILTIYSTVASSL
>gi|157380236|gb|ABV47630.1| hemagglutinin [Influenza A virus (A/duck/Shantou/32/2002(H9N2))]
METLSLITILLVVTVSNADKICIGYQSTNSTETVDTLTENNVPVTHAKELLHTEHNGMLC
ATNLGHPLILDTCTIEGLIYGNPSCDLLLGGREWSYIVERPSAVNGLCYPGNVENLEELR
SLFSSASSYQRIQIFPDTIWNVSYSGTSKACSDSFYRSMRWLTQKNNAYPIQDAQYTNNR
GKNILFMWGINHPPTDTAQTNLYTRTDTTTSVATEDINRTFKPLIGPRPLVNGLQGRIDY
YWSVLKPGQTLRVRSNGNLIAPWYGHILSGESHGRILKTDLKSGNCAVQCQTEKGGLNTT
LPFQNVSKYAFGNCPKYVGVKSLKLAVGLRNVPARSSRGLFGAIAGFIEGGWSGLVAGWY
GFQHSNDQGVGMAADRDSTQRAIDKITSKVNNIVDKMNKQYEIIDHEFSEVENRLNMINN
KIDDQIQDIWAYNAELLVLLENQKTLDEHDANVNNLYNKVKRALGSNAVEDGKGCFELYH
KCDDQCMETIRNGTYNRRKYKEESKLERQKIEGVKLESEG
>gi|157380217|gb|ABV47619.1| hemagglutinin [Influenza A virus (A/duck/Shantou/5753/2001(H9N2))]
SNADKICIGYQSTNSTETVDTLTENNVPVTHAKELLHTEHNGMLCATNLGHPLILDTCTI
EGLIYGNPSCDLLLGGREWSYIVERPSAVNGLCYPGNVENLEELRSLFSSASSYQRIQIF
PDTIWNVSYSGTSKACSDSFYRSMRWLTQKNNAYPIQDAQYTNNRGKNILFMWGINHPPT
DTAQTNLYTRTDTTTSVATEDINRTFKPLIGPRPLVNGLQGRIDYYWSVLKPGQTLRVRS
NGNLIAPWYGHILSGESHGRILKTDLKSGNCAVQCQTEKGGLNTTLPFQNVSKYAFGNCP
KYVGVKSLKLAVGLRNVPARSSRGLFGAIAGFIEGGWSGLVAGWYGFQHSNDQGVGMAAD
RDSTQKAIDKITSKVNNIVDKMNKQYEIIDHEFSEVENRLNMINNKIDDQIQDIWAYNAE
LLVLLENQKTLDEHDANVNNLYNKVKRALGSNAVEDGKGCFELYHKCNDQCMETIRNGTY
NRRKYKEESKLERQKIEGVKLESEGTYKILTIYSTVASSL
>gi|157380198|gb|ABV47608.1| hemagglutinin [Influenza A virus (A/duck/Shantou/5459/2001(H9N2))]
METLSLITILLVVTVSNADKICIGYQSTNSTETVDTLTENNVPVTHAKELLHTEHNGMLC
ATNLGHPLILDTCTIEGLIYGNPSCDLLLGGREWSYIVERPSAVNGLCYPGNVENLEELR
SLFSSASSYQRIQIFPDTIWNVSYSGTSKACSDSFYRSMRWLTQKNNAYPIQDAQYTNNR
GKNILFMWGINHPPTDTAQTNLYTRTDTTTSVATEDINRTFKPLIGPRPLVNGLQGRIDY
YWSVLKPGQTLRVRSNGNLIAPWYGHILSGESHGRILKTDLKSGNCAVQCQTEKGGLNTT
LPFQNVSKYAFGNCPKYVGVKSLKLAVGLRNVPARSSRGLFGAIAGFIEGGWSGLVAGWY
GFQHSNDQGVGMAADRDSTQKAIDKITSKVNNIVDKMNKQYEIIDHEFSEVENRLNMINN
KIDDQIQDIWAYNAELLVLLENQKTLDEHDANVNNLYNKVKRALGSNAVEDGKGCFELYH
KCNDQCMETIRNGTYNRRKYKEESKLERQKIEGVKLESEGTYKILTIYSTVASSL
>gi|157380179|gb|ABV47597.1| hemagglutinin [Influenza A virus (A/duck/Shantou/5401/2001(H9N2))]
METLSLITILLVVTVSNADKICIGYQSTNSTETVDTLTENNVPVTHAKELLHTEHNGMLC
ATNLGHPLILDTCTIEGLIYGNPSCDLLLGGREWSYIVERPSAVNGLCYPGNVENLEELR
SLFSSASSYQRIQIFPDTIWNVSYSGTSKACSDSFYRSMRWLTQKNNAYPIQDAQYTNNR
GKNILFMWGINHPPTDTAQTNLYTRTDTTTSVATEDINRTFKPSIGPRPLVNGLQGRIDY
YWSVLKPGQTLRVRSNGNLIAPWYGHILSGESHGRILKTDLKSGNCAVQCQTEKGGLNTT
LPFQNVSKYAFGNCPKYVGVKSLKLAVGLRNVPARSSRGLFGAIAGFIEGGWSGLVAGWY
GFQHSNDQGVGMAADRDSTQKAIDKITSKVNNIVDKMNKQYEIIDHEFSEVENRLNMINN
KIDDQIQDIWAYNAELLVLLENQKTLDEHDANVNNLYNKVKRALGSNAVEDGKGCFELYH
KCDDQCMETIRNGTYNRRKYKEESKLERQKIEGVKLESEGTYKILTIYSTVASSL
>gi|157380160|gb|ABV47586.1| hemagglutinin [Influenza A virus (A/duck/Shantou/3549/2001(H9N2))]
METLSLITILLVVTVSNADKICIGYQSTNSTETVDTLTENNVPVTHAKELLHTEHNGMLC
ATNLGHPLILDTCTIEGLIYGNPSCDLLLGGREWSYIVERPSAVNGLCYPGNVENLEELR
SLFSSASSYQRIQIFPDTIWNVSYSGTSKACSDSFYRSMRWLTQKNNAYPIQDAQYTNNR
GKNILFMWGINHPPTDTAQTNLYTRTDTTTSVATEDINRTFKPLIGPRPLVNGLQGRIDY
YWSVLKPGQTLRVRSNGNLIAPWYGHILSGESHGRILKTDLKSGNCAVQCQTEKGGLNTT
LPFQNVSKYAFGNCPKYVGVKSLKLAVGLRNVPARSSRGLFGAIAGFIEGGWSGLVAGWY
GFQHSNDQGVGMAADRDSTQKAIDKITSKVNNIVDKMNKQYEIIDHEFSEVETRLNMINN
KIDDQIQDIWAYNAELLVLLENQKTLDEHDANVNNLYNKVKRALGSNAVEDGKGCFELYH
KCDDQCMETIRNGTYNRRKYKEESKLERQKIEGVKLESEGTYKILTIYSTVASSL
>gi|157380103|gb|ABV47553.1| hemagglutinin [Influenza A virus (A/partridge/Shantou/545/2002(H9N2))]
DKICIGYQSTNFTETVDTLTETNVPVTHAKELLHTEHNGMLCATNLGHPLILDTCTIEGL
IYGNPSCDLLLGGREWSYIVERPSAVNGMCYPGNVENLEELRLLFSSASSYQRVQIFPDT
IWNVTYSGTSNACSNSFYRSMRWLTQKDNTYPVQDAQYTNNRGKNILFMWGINHPPTDTV
QTNLYTRTDTTTSVTTEDINRAFKPVIGPRPLVNGLQGRIDYYWSVLKPGQTLRVRSNGN
LIAPWYGHILSGESHGRILKSDLNSGNCVVQCQTERGGLNTTLPFHNVSKYAFGNCPKYV
GVKSLKLAVGMRNVPARSSRGLFGAIAGFIEGGWPGLVAGWYGFQHSNDQGVGMAADRDS
TQKAIDKITSKVNNIVDKMNKQYEIIDHEFSEIETRLNMINNKIDDQIQDIWAYNAELLV
LLENQKTLDEHDANVNNLYNKVKRALGSNAMEDGKGCFELYHKCDDQCMETIRNGTYNRG
KYKEESRLERQKIEGVKLESEGTYKILTI
>gi|157379894|gb|ABV47432.1| hemagglutinin [Influenza A virus (A/chukkar/Shantou/469/2002(H9N2))]
DKICIGYQSTNFTETVDTLTETNVPVTHAKELLHTEHNGMLCATNLGHPLILDTCTIEGL
IYGNPSCDLLLGGREWSYIVERPSAVNGMCYPGNVENLEELRLLFSSASSYQRVQIFPDT
IWNVTYSGTSNACSNSFYRSMRWLTQKDNTYPVQDAQYTNNRGKNILFMWGINHPPTDTV
QTNLYTRTDTTTSVTTEDINRAFKPVIGPRPLVNGLQGRIDYYWSVLKPGQTLRVRSNGN
LIAPWYGHILSGESHGRILKSDLNSGNCVVQCQTERGGLNTTLPFHNVSKYAFGNCPKYV
GVKSLKLAVGMRNVPARSSRGLFGAIAGFIEGGWPGLVAGWYGFQHSNDQGVGMAADRDS
TQKAIDKITSKVNNIVDKMNKQYEIIDHEFSEIENRLNMINNKIDDQIQDIWAYNAELLV
LLENQKTLDEHDANVNNLYNKVKRALGSNAMEDGKGCFELYHKCDDQCMETIRNGTYNRG
KYKEESRLERQKIEGVKLESEGTY
>gi|157379685|gb|ABV47311.1| hemagglutinin [Influenza A virus (A/chukkar/Shantou/465/2002(H9N2))]
DKICIGYQSTNSTETVDTLTETNVHVTHAKELLHTEHNGMLCATNLGHPLILDTCTIEGL
IYGNPSCDLLLGGREWSYIVERPSAVNGMCYPGNVENLEELRFLFSSASSYQRVQIFPDT
IWNVTYSGTSNAKTNSFYRSMRWLTQKDNTYPVQDAQYTNNRGKSILFMWGINHPPTNTV
QTNLYTRTDTTTSVTTEDINRAFKPVIGPRPLVNGLQGRIDYYWSVLKPGQTLRVRSNGN
LIAPWYGHILSGESHGRILKSDLNSGNCVVQCQTERGGLNTTLPFHNVSKYAFGNCPKYV
GVKSLKLAVGMRNVPARSSRGLFGAIAGFIEGGWPGLVAGWYGFQHSNDQGVGMAADRDS
TQKAIDKITSKVNNIVDKMNKQYEIIDHEFSEIEDRLNMINNKIDDQIQDIWAYNAELLV
LLENQKTLDEHDANVNNLYNKVKRALGSNAMEDGKGCFELYHKCDDQCMETIRNGTYNRG
KYKEESRLERQKIEGVKLESEGTYKILTIYSTVASSL
>gi|157379476|gb|ABV47190.1| hemagglutinin [Influenza A virus (A/partridge/Shantou/354/2002(H9N2))]
DKICIGYQSTNSTETVDTLTETNVPVTHAKELLHTEHNGMLCATNLGHPLILDTCTIEGL
IYGNPSCDLLLGGREWSYIVERPSAVNGMCYPGNVENLEELRLLFSSASSYQRVQIFPDT
IWNVTYSGTSNACSNSFYRSMRWLTQKDNTYPVQDAQYTNNRGKNILFMWGINHPPTDTV
QTNLYTRTDTTTSVTTEDINRAFKPMIGPRPLVNGLQGRIDYYWSVLKPGQTLRVRSNGN
LIAPWYGHILSGESHGRILKSDLNSGNCVVQCQTERGGLNTTLPFHNVSKYAFGNCPKYV
GVKSLKLAVGMRNVPARSSRGLFGAIAGFIEGGWPGLVAGWYGFQHSNDQGVGMAADRDS
TQKAIDKITSKVNNIVDKMNKQYEIIDHEFSEIETRLNMINNKIDDQIQDIWAYNAELLV
LLENQKTLDEHDANVNNLYNKVKRALGSNAMEDGKGCFELYHKCDDQCMETIRNGTYNRG
KYKEESRLERQKIEGVKLESEGTYKILTI
>gi|157379267|gb|ABV47069.1| hemagglutinin [Influenza A virus (A/chukkar/Shantou/338/2002(H9N2))]
DKICIGYQSTNSTETVDTLTETNVPVTHAKELLHTEHNGMLCATNLGHPLILDTCTIEGL
IYGNPSCDLLLGGREWSYIVERPSAVNGMCYPGNVENLEELRLLFSSASSYQRVQIFPDT
IWNVTYSGTSNACSNSFYRSMRWLTQKDNTYPVQDAQYTNNRGKNILFMWGINHPPTDTV
QTNLYTRTDTTTSVTTEDINRAFKPVIGPRPLVNGLQGRIDYYWSVLKPGQTLRVRSNGN
LIAPWYGHILSGESHGRILKSDLNSGNCVVQCQTERGGLNTTLPFHNVSKYAFGNCPKYV
GVKSLKLAVGMRNVPARSSRGLFGAIAGFIEGGWPGLVAGWYGFQHSNDQGVGMAADRDS
TQKAIDKITSKVNNIVDKMNKQYEIIDHEFSEIETRLNMINNKIDDQIQDIWAYNAELLV
LLENQKTLDEHDANVNNLYNKVKRALGSNAMEDGKGCFELYHKCDDQCMETIRNGTYNRG
KYKEESRLERQKIEGVKLESEGTYKILTIYSTVASSL
>gi|157379248|gb|ABV47058.1| hemagglutinin [Influenza A virus (A/chicken/Shantou/22504/2005(H9N2))]
MEVVSLITILLVITVSNADKICIGYQSTNSTETVDTLTENNVPVTHAKELLHTEHNGMLC
ATNLGRPLILDTCTIEGLIYGNPSCDPLLGGREWSYIVERPSAVNGLCYPGNVENLEELR
SLFSSASSYQRIQIFPDTIWNVSYSGTSKACSDSFYRSMRWLTQKNNAYPVQDAQYTNNR
GRNILFMWGINHPPTDTVQTNLYTRTDTTTSVATEDINRTFKPLIGPRPLVNGLQGRIDY
YWAVLKPGQTLRVRSNGNLIAPWYGHILSGESHGRILKTDLNSGNCVVQCQTERGGLNTT
LPFHNVSKYAFGNCPKYVGVKSLKLAVGLRNVPARSSRGLFGAIAGFIEGGWSGLVAGWY
GFQHSNDQGTGMAADRDSTQKAIDKITSKVNNIVDKMNKQYEIIDHEFSEIETRLNMINN
KIDDQIQDIWAYNAELLVLLENQKTLDEHDANVNNLYNKVKRALGSNAVEDGKGCFELYH
KCDNQCMETIRNGTYNRRKYKEESRLERQKIEGVKLESEGTYKILTIYSTV
>gi|157379229|gb|ABV47047.1| hemagglutinin [Influenza A virus (A/chicken/Shantou/22054/2005(H9N2))]
METVSLITMLLVVTISNADKICIGYQSTNSTETVDTLTENNVPVTHAKELLHTEHNGMLC
ATNLGHPLILDTCTIEGLIYGNPSCDLLLGGREWSYIVERPSAVNGLCYPGNVENLEELR
SLFSSASSYQRIQIFPDTIWNVSYSGTSKACSDSFYRSMRWLTQKNNAYPIQDAQYTNNR
EKNILFMWGINHPPTDTAQTNLYTRTDTTTSVATEEINRTFKPLIGPRPLVNGLQGRIDY
YWSVLKPGQTLRIRSNGNLIAPWYGHILSGESHGRILKTDLKRGSCTVQCQTEKGGLNTT
LPFQNVSKYAFGNCSKYIGVKSLKLAVGLRNVPSRSSRGLFGAIAGFIEGGWSGLVAGWY
GFQHSNDQGVGMAADRDSTQKAIDKITSKVNNIVDKMNKQYEIIDHEFSEVETRLNMINN
KIDDQIQDIWAYNAELLVLLENQKTLDEHDANVNNLYNKVKRALGSNAVEDGKGCFELYH
KCDDQCMETIRNGTYNRRKYQEESKLERQKIEGVKLESEGTYKILTIYSTVASSL
>gi|157379210|gb|ABV47036.1| hemagglutinin [Influenza A virus (A/chicken/Shantou/20817/2005(H9N2))]
METVSLITMLLVVTVSNADKICIGYQSTNSTETVDTLTENNVPVTHAKELLHTEHNGMLC
ATNLGHPLILDTCTIEGLIYGNPSCDLLLGGREWSYIVERPSAVNGLCYPGNVENLEELR
SLFSSASSYQRIQIFPDTIWNVSYSGTSKACSDSFYRSMRWLTQKNNAYPIQDAQYTNNR
EKNILFMWGINHPPTDTAQTNLYTRTDTTTSVATEEINRTFKPLIGPRPLVNGLQGRIDY
YWSVLKPGQTLRIRSNGNLIAPWYGHILSGESHGRILKTDLKRGSCTVQCQTEKGGLNTT
LPFQNVSKYAFGNCSKYVGVKSLKLAVGLRNVPSRSSRGLFGAIAGFIEGGWSGLVAGWY
GFQHSNDQGVGMAADRDSTQKAIDKITSKVNNIVDKMNKQYEIIDHEFSEVETRLNMINN
KIDDQIQDIWAYNAELLVLLENQKTLDEHDANVNNLYNKVKRALGSNAVEDGKGCFELYH
KCDDQCMETIRNGTYNRRKYQEESKLERQKIEGVKLESEGTYKILTIYSTVASSL
>gi|157379191|gb|ABV47025.1| hemagglutinin [Influenza A virus (A/chicken/Shantou/19465/2005(H9N2))]
MEVVSLITILLVVTVSNADKICIGYQSTNSTETVDTLTENNVPVTHAKELLHTEHNGMLC
ATNLGRPLILDTCTIEGLIYGNPSCDLLLGGREWSYIVERPSAVNGLCYPGNVENLEELR
SLFSSASSYQRIQIFPDTIWNVSYSGTSKACSDSFYRSMRWLTQKNNAYPVQDAQYTNNR
GRNILFMWGINHPPTDTAQTNLYTRTDTTTSVATEDINRTFKPLIGPRPLVNGLQGRIDY
YWAVLKPGQTLRVRSNGNLIAPWYGHILSGESHGRILKTDLNSGNCVVQCQTERGGLNTT
LPFHNVSKYAFGNCPKYVGVKSLKLAVGLRNVPARSSRGLFGAIAGFIEGGWSGLVAGWY
GFQHSNDQGTGMAADRDSTQKAIDKITSKVNNIVDKMNKQYEIIDHEFSEVETRLNMINN
KIDDQIQDIWAYNAELLVLLENQKTLDEHDANVNNLYNKVKRALGSNAVEDGKGCFELYH
KCDDQCMETIRNGTYNRRKYKEESRLERQKIEGVKLESEGTYKILTIYSTV
>gi|157379173|gb|ABV47015.1| hemagglutinin [Influenza A virus (A/chicken/Shantou/17139/2005(H9N2))]
METVSLITMLLVVTVSNADKICIGYQSTNSTETVDTLTENNVPVTHAKELLHTEHNGMLC
ATNLGHPLILDTCTIEGLIYGNPSCDLLLGGREWSYIVERPSAVNGLCYPGNVENLEELR
SLFSSASSYQRIQIFPDTIWNVSYSGTSKACSDSFYRSMRWLTQKNNAYPIQDVQYTNNR
EKNILFMWGINHPPTDTAQTNLYTRTDTTTSVATEEINRTFKPLIGPRPLVNGLQGRIDY
YWSVLKPGQTLRIRSNGNLIAPWYGHILSGESHGRILKTDLKRGSCTVQCQTEKGGLNTT
LPFQNVSKYAFGNCSKYVGVKSLKLAVGLRNVPSRSSRGLFGAIAGFIEGGWSGLVAGWY
GFQHSNDQGVGMAADRDSTQKAIDKITSKVNNIVDKMNKQYEIIDHEFSEVETRLNMINN
KIDDQIQDIWAYNAELLVLLENQKTLDEHDANVNNLYNKVKRALGSNAVEDGKGCFELYH
KCDDQCMETIRNGTYNRRKYQEESKLERQKIEGVKLESEGTYKILTIYSTVASSL
>gi|157379154|gb|ABV47004.1| hemagglutinin [Influenza A virus (A/chicken/Shantou/14907/2005(H9N2))]
METVSLITMLLVVTVSNADKICIGYQSTNSTETVDTLTENNVPVTHAKELLHTEHNGMLC
ATNLGHPLILDTCTIEGLIYGNPSCDLLLGGREWSYIVERPSAVNGLCYPGNVENLEELR
SLFSSASSYQRIQIFPDTIWNVSYSGTSKACSDSFYRSMRWLTQKNNAYPIQDAQYTNNR
EKNILFMWGINHPPTDTAQTNLYTRTDTTTSVATEEINRTFKPLIGPRPLVNGLQGRIDY
YWSVLKPGQTLRIRSNGNLIAPWYGHILSGESHGRILKTDLKRGSCTVQCQTEKGGLNTT
LPFQNVSKYAFGNCSKYVGVKSLKLAVGLRNVPSRSSRGLFGAIAGFIEGGWSGLVAGWY
GFQHSNDQGVGMAADRDSTQKAIDKITSKVNNIVDKMNKQYEIIDHEFSEVETRLNMINN
KIDDQIQDIWAYNAELLVLLENQKTLDEHDANVNNLYNKVKRALGSNAVEDGKGCFELYH
KCDDQCMETIRNGTYNRRKYQEESKLERQKIEGVKLESEGTYKILTIYSTVASSL
>gi|157379135|gb|ABV46993.1| hemagglutinin [Influenza A virus (A/chicken/Shantou/9909/2005(H9N2))]
METVSLITMLLVVTVSNADKICIGYQSTNSTETVDTLTENNVPVTHAKELLHTEHNGMLC
ATNLGHPLILDTCTIEGLIYGNPSCDLLLGGREWSYIVERPSAVNGLCYPGNVENLEELR
SLFSSASSYQRIQIFPDTIWNVSYSGTSKACSDSFYRSMRWLTQKNNAYPIQDAQYTNNR
EKNILFMWGINHPPTDTAQTNLYTRTDTTTSVATEEINRTFKPLIGPRPLVNGLQGRIDY
YWSVLKPGQTLRIRSNGNLIAPWYGHILSGESHGRILKTDLNSGNCVVQCQTERGGLNTT
LPFHNVSKYAFGNCSKYVGVKSLKLAVGLRNVPARSSRGLFGAIAGFIEGGWSGLVAGWY
GFQHSNDQGTGMAADRDSTQKAIDKITSKVNNIVDKMNKQYEIIDHEFSEVETRLNMINN
KIDDQIQDIWAYNAELLVLLENQKTLDEHDANVNNLYNKVKRALGSNAVEDGKGCFELYH
KCDDQCMETIRNGTYNRRKYQEESRLERQKIEGVKLESEGTYKILTIYSTVASSL
>gi|157379116|gb|ABV46982.1| hemagglutinin [Influenza A virus (A/chicken/Shantou/6781/2005(H9N2))]
MEVISLITILLVVTVSNADKICIGYQSTNSTETVDTLTENNVPVTHAKELLHTEHNGMLC
ATNLGRPLILDTCTIEGLIYGNPSCDLLLGGREWSYIVERPSAVNGLCYPGNVENLEELR
SLFSSASSYQRIQIFPDTIWNVSYSGTSKACSDSFYRSMRWLTQKNNAYPVQDAQYTNNR
GRNILFMWGINHPPTDTAQTNLYTRTDTTTSVATEDINRTFKPLIGPRPLVNGLQGRIDY
YWAVLKPGQTLRVRSNGNLIAPWYGHILSGESHGRILKTDLNSGNCVVQCQTERGGLNTT
LPFHNVSKYAFGNCPKYVGVKSLKLAVGLRNVPARSSRGLFGAIAGFIEGGWSGLVAGWY
GFQHSNDQGTGMAADRDSTQKAIDKITSKVNNIVDKMNKQYEIIDHEFSEVETRLNMINN
KIDDQIQDIWAYNAELLVLLENQKTLDEHDANVNNLYNKVKRALGSNAVEDGKGCFELYH
KCDDQCMETIRNGTYNRRKYKEESRLERQKIEGVKLESEGTYKILTIYSTVASSL
>gi|157379097|gb|ABV46971.1| hemagglutinin [Influenza A virus (A/chicken/Shantou/5269/2005(H9N2))]
MEVVSLITILLVVTVSNADKICIGYQSTNSTETVDTLTENNVPVTHAKELLHTEHNGMLC
ATNLGRPLILDTCTIEGLIYGNPSCDLLLGGREWSYIVERPSAVNGLCYPGNVENLEELR
SLFSSASSYQRIQIFPDTIWNVSYSGTSKACSDSFYRSMRWLTQKNNAYPVQDAQYTNNR
GRNILFMWGINHPPTDTAQTNLYTRTDTTTSVATEDINRTFKPLIGPRPLVNGLQGRIDY
YWAVLKPGQTLRVRSNGNLIAPWYGHILSGESHGRILKTDLNSGNCVVQCQTERGGLNTT
LPFHNVSKYAFGNCPKYVGVKSLKLAVGLRNVPARSSRGLFGAIAGFIEGGWSGLVAGWY
GFQHSNDQGTGMAADRDSTQKAIDKITSKVNNIVDKMNKQYEIIDHEFSEVETRLNMINN
KIDDQIQDIWAYNAELLVLLENQKTLDEHDANVNNLYNKVKRALGSNAVEDGKGCFELYH
KCDDQCMETIRNGTYNRRKYKEESRLERQKIEGVKLESEGTYKILTIYSTVASSL
>gi|157379078|gb|ABV46960.1| hemagglutinin [Influenza A virus (A/silky chicken/Shantou/3581/2005(H9N2))]
METLSIITILLVITVSYADKICIGYQSTNSTETVDTLTENNVPVTHAKELLHTEHNGMLC
ATDLGHPLILDTCTIEGLIYGNPSCDLLLGGREWSYIVERPSAVNGLCYPGNVENLEELR
SLFSSASSYQRIQIFPDTIWNVSYSGTSKACSDSFYRSMRWLTQKNNAYPVQDAQYTNNR
GKNILFMWGINHPPTDTAQTNLYTRTDTTTSVATEDINRTFKPLIGPRPLVNGLQGRIDY
YWSVLKPGQTLRVRSNGNLIAPWYGHILSGESHGRILKTDLKSGHCAVQCQTEKGGLNTT
LPFQNVSRYAFGNCPKYVGIKSLKLAVGLRNVPARSSRGLFGAIAGFIEGGWSGLVAGWY
GFQHSNDQGVGMAADRDSTQKAVDKITSKVNNIVDKMNKQYEIIDHEFSEVETRLNMINN
KIDDQIQDIWAYNAELLVLLENQKTLDEHDANVNNLYNKVKRALGSNAVEDGKGCFELYH
KCDDQCMETIRNGTYNRRKYKEESNLERQKIEGVKLESEGTYKILTIYSTVASSL
>gi|157379060|gb|ABV46950.1| hemagglutinin [Influenza A virus (A/partridge/Shantou/49/2002(H9N2))]
DKICIGYQSTNSTETVDTLTENNVPVTHAKELLHTEHNGMLCATNLGHPLILDTCTIEGL
IYGNPSCDLLLGGREWSYIVERPSAVNGLCYPGNVENLEELRSLFSSASSYQRIQIFPDT
IWNVSYSGTSKACSDSFYRSMRWLTQKNNAYPIQDAQYTNNRGKNILFMWGINHPPTDTA
QTNLYTRTDTTTSVATEDINRTFKPLIGPRPLVNGLQGRIDYYWSVLKPGQTLRVRSNGN
LIAPWYGHILSGESHGRILKTDLKSGNCAVQCQTEKGGLNTTLPFQNVSKYAFGNCPKYV
GVKSLKLAVGLRNVPARSSRGLFGAIAGFIEGGWSGLVAGWYGFQHSNDQGVGMAADRDS
TQRAIDKITSKVNNIVDKMNKQYEIIDHEFSEVENRLNMINNKIDDQIQDIWAYNAELLV
LLENQKTLDEHDANVNNLYNKVKRALGSNAVEDGKGCFELYHKCDDQCMETIRNGTYNRR
KYKEESKLERQKIEGVKLESEGTYKILTI
>gi|157379041|gb|ABV46939.1| hemagglutinin [Influenza A virus (A/silky chicken/Shantou/2131/2005(H9N2))]
MEVVSLITILLVVTVSNADKICIGYQSTNSTETVDTLTENNVPVTHAKELLHTEHNGMLC
ATNLGRPLILDTCTIEGLIYGNPSCDLLLGGREWSYIVERPSAVNGLCYPGNVENLEELR
SLFSSARSYQRIQIFPDTIWNVSYSGTSKACSDSFYRSMRWLTQKNNAYPVQDAQYTNNR
GRNILFMWGINHPPTDTAQTNLYTRTDTTTSVATEDINRTFKPLIGPRPLVNGLQGRIDY
YWAVLKPGQTLRIRSNGNLIAPWYGHILSGESHGRILKTDLNSGNCVVQCQTERGGLNTT
LPFHNVSKYAFGNCPKYVGVKSLKLAVGLRNVPARSSRGLFGAIAGFIEGGWSGLVAGWY
GFQHSNDQGTGMAADRDSTQKAIDKITSKVNNIVDKMNKQYEIIDHEFSEVETRLNMINN
KIDDQIQDIWAYNAELLVLLENQKTLDEHDANVNNLYNKVKRALGSNAVEDGKGCFELYH
KCDDQCMETIRNGTYNRRKYKEESRLERQKIEGVKLESEGTYKILTIYSTVV
>gi|157379023|gb|ABV46929.1| hemagglutinin [Influenza A virus (A/silky chicken/Shantou/1169/2005(H9N2))]
MEVVSLITILLVVTVSNADKICIGYQSTNSTETVDTLTENNVPVTHAKELLHTEHNGMLC
ATNLGRPLILDTCTIEGLIYGNPSCDLLLGGREWSYIVERPSAVNGLCYPGIVENLEELR
SLFSSASSYQRIQIFPDTIWNVSYSGTSKACSDSFYRSMRWLTQKNNAYPVQDAQYTNNR
GRNILFMWGINHPPTDTAQTNLYTRTDTTTSVATEDINRTFKPLIGPRPLVNGLQGRIDY
YWAVLKPGQTLRVRSNGNLIAPWYGHILSGESHGRILKTDLNSGNCVVQCQTERGGLNTT
LPFHNVSKYAFGNCPKYVGVKSLKLAVGLRNVPARSSRGLFGAIAGFIEGGWSGLVAGWY
GFQHSNDQGTGMAADRDSTQKAIDKITSKVNNIVDKMNKQYEIIDHEFSEVETRLNMINN
KIDDQIQDIWAYNAELLVLLENQKTLDEHDANVNNLYNKVKRALGSNAMEDGKGCFELYH
KCDDQCMETIRNGTYNRRKYKEESRLERQKIEGVKLESEGTYKILTIYSTVASSL
>gi|157379004|gb|ABV46918.1| hemagglutinin [Influenza A virus (A/silky chicken/Shantou/459/2005(H9N2))]
MEVVSLITILLIVTVSNADKICIGYQSTNSTETVDTLTENNVPVTHAKELLHTEHNGMLC
ATNLGRPLILDTCTIEGLIYGNPSCDLLLGGREWSYIVERPSAVNGLCYPGNVENLEELR
SLFSSASSYQRIQIFPDTIWNVSYSGTSKACSDSFYRSMRWLTQKNNAYPVQDAQYTNNR
GRNILFMWGINHPPTDTAQTNLYTRTDTTTSVATEDINRTFKPLIGPRPLVNGLQGRIDY
YWAILKPGQTLRVRSNGNLIAPWYGHILSGESHGRIMKTDLNSGNCVVQCQTERGGLNTT
LPFHNVSKYAFGNCPKYVGVKSLKLAVGLRNVPARSSRGLFGAIAGFIEGGWSGLVAGWY
GFQHSNDQGTGMAADRDSTQKAIDKITSKVNNIVDKMNKQYEIIDHEFSEVETRLNMINN
KIDDQIQDIWAYNAELLVLLENQKTLDEHDANVNNLYNKVKRALGSNAVEDGKGCFELYH
KCDDQCMETIRNGTYNRRKYKEESRLERQKIEGVKLESEGTYKILTIYSTVASSL
>gi|157378985|gb|ABV46907.1| hemagglutinin [Influenza A virus (A/chicken/Shantou/55/2005(H9N2))]
METLSIITILLVITVSNADKICIGYQSTNSTETVDTLTENNVPVTHAKELLHTEHNGMLC
ATDLGHPLILDTCTIEGLIYGNPSCDLLLGGREWSYIVERPSAVNGLCYPGNVENLEELR
SLFSSASSYQRIQIFPDTIWNVSYSGTSKACSDSFYRSMRWLTQKNNAYPVQDAQYTNNR
GKSILFMWGINHPPTDTAQTNLYTRTDTTTSVATEDINRTFKPLIGPRPLVNGLQGRIDY
YWSVLKPGQTLRVRSNGNLIAPWYGHILSGESHGRILKTDLKSGHCAVQCQTEKGGLNTT
LPFQNVSRYAFGNCPKYVGVKSLKLAVGLRNVPARSSRGLFGAIAGFIEGGWSGLVAGWY
GFQHSNDQGVGMAADRDSTQKAVDKITSKVNNIVDKMNKQYEIIDHEFSEVETRLNMINN
KIDDQIQDIWAYNAELLVLLENQKTLDEHDANVNNLYNKVKRALGSNAVEDGKGCFELYH
KCDNQCMETIRNGTYNRRKYKEESNLERQKIEGVKLESEGTYKILTIYSTVASSL
>gi|157378967|gb|ABV46897.1| hemagglutinin [Influenza A virus (A/chicken/Shantou/7920/2004(H9N2))]
METLSIITILLVITVSNADKICIGYQSTNSTETVDTLTENNVPVTHAKELLHTEHNGMLC
ATDLGHPLILDTCTIEGLIYGNPSCDLLLGGREWSYIVERPSAVNGLCYPGNVENLEELR
SLFSSASSYQRIQIFPDTIWNVSYSGTSKACSDSFYRSMRWLTQKNNAYPVQDAQYTNNR
GKSILFMWGINHPPTDTAQTNLYTRTDTTTSVATEDINRTFKPLIGPRPLVNGLQGRIDY
YWSVLKPGQTLRVRSNGNLIAPWYGHILSGESHGRILKTDLKSGHCAVQCQTEKGGLNTT
LPFQNVSRYAFGNCPKYVGIKSLKLAVGLRNVPARSSRGLFGAIAGFIEGGWSGLVAGWY
GFQHSNDQGVGMAADRDSTQKAVDKITSKVNNIVDKMNKQYEIIDHEFSEVETRLNMINN
KIDDQIQDIWAYNAELLVLLENQKTLDEHDANVNNLYNKVKRALGSNAVEDGKGCFELYH
KCDNQCMETIRNGTYNRRKYKEESNLERQKIEGVKLESEGTYKILTIYSTVASSL
>gi|157378949|gb|ABV46887.1| hemagglutinin [Influenza A virus (A/silky chicken/Shantou/7790/2004(H9N2))]
MEVVSLITILLVVTVSSADKICIGYQSTNSTETVDTLTENNVPVTHAKELLHTEHNGMLC
ATNLGRPLILDSCTIEGLIYGNPSCDLLLGGREWSYIVERPSAVNGLCYPGIVENLEELR
SLFSSASSYQRIQIFPDTIWNVSYSGTSKACSGSFYRSMRWLTQKNNAYPVQDAQYTNNR
GRNILFMWGINHPPTDTAQTNLYTRTDTTTSVATEDINRTFKPLIGPRPLVNGLQGRIDY
YWAVLKPGQTLRVRSNGNLIAPWYGHILSGESHGRILKTDLNSGNCVVQCQTERGGLNTT
LPFHNVSKYAFGNCPKYVGVKSLKLAVGLRNVPARSSRGLFGAIAGFIEGGWSGLVAGWY
GFQHSNDQGTGMAADRDSTQKAIDKITSKVNNIVDKMNKQYEIIDHEFSEVETRLNMINN
KIDDQIQDIWAYNAELLVLLENQKTLDEHDANVNNLYNKVKRALGSNAVEDGKGCFELYH
KCDDQCMETIRNGTYNRRKYKEESRLERQKIEGVKLESEGTYKILTIYSTVASSL
>gi|157378930|gb|ABV46876.1| hemagglutinin [Influenza A virus (A/chicken/Shantou/6911/2004(H9N2))]
DKICIGYQSTNSTETVDTLTENNVPVTHAKELLHTEHNGMLCATNLGRPLILDTCTIEGL
IYGNPSCDLLLGGREWSYIVERPSAVNGLCYPGNVENLEELRSLFSSASSYQRIQIFPDT
IWNVSYSGTSKACSDSFYRSMRWLTQKNNAYPVQDAQYTNNRGRNILFMWGINHPPTDTA
QTNLYTRTDTTTSVATEDINRTFKPLIGPRPLVNGLQGRIDYYWAVLKPGQTLRVRSNGN
LIAPWYGHILSGESHGRILKTDLNSGNCVVQCQTERGGLNTTLPFHNVSKYAFGNCPKYV
GVKSLKLAVGLRNVPARSSRGLFGAIAGFIEGGWSGLVAGWYGFQHSNDQGTGMAADRDS
TQKAIDKITSKVNNIVDKMNKQYEIIDHEFSEIETRLNMINNKIDDQIQDIWAYNAELLV
LLENQKTLDEHDANVNNLYNKVKRALGSNAVEDGKGCFELYHKCDDQCMETIRNGTYNRR
KYKEESRLERQKIEGVKLESEGTYKILTIYSTVASSL
>gi|157378911|gb|ABV46865.1| hemagglutinin [Influenza A virus (A/chicken/Shantou/6786/2004(H9N2))]
DKICIGYQSTNSTETVDTLTETNVPVTQAKELLHTEHNGMLCATNLGHPLILDTCTIEGL
IYGNPSCDLLLGGREWSYIVERPSAVNGMCYPGNVENLEELRLLFSSASSYQRVQIFPDT
IWNVTYSGTSSACSNSFYRSMRWLTQKGNTYPVQDAQYTNNRGKSILFMWGINHPPTDTV
QTNLYTRTDTTTSVTTEDINRAFKPVIGPRPLVNGLQGRIDYYWSVLKPGQTLRVKSNGN
LIAPWYGHILSGESHGRILKSDLNSGNCVVQCQTERGGLNTTLPFHNVSKYAFGNCPKYV
GVKSLKLAVGMRNVPARSSRGLFGAIAGFIEGGWPGLVAGWYGFQHSNDQGVGMAADRDS
TQKAIDKITSKVNNIVDKMNKQYEIIDHEFSEIETRLNMINNKIDDQIQDIWAYNAELLV
LLENQKTLDEHDANVNNLYNKVKRALGSNAIEDGKGCFELYHKCDDQCMETIRNGTYNRG
KYKEESRLERQKIEGVKLESEGTYKILTIYSTVASSL
>gi|157378892|gb|ABV46854.1| hemagglutinin [Influenza A virus (A/chicken/Shantou/6319/2004(H9N2))]
DKICIGYQSTNSTETVDTLTENNVPVTHAKELLHTEHNGMLCATNLGRPLILDTCTIEGL
IYGNPSCDLLLGGREWSYIVERPSAVNGLCYPGIVENLEELRSLFSSASSYQRIQIFPDT
IWNVSYSGTSKACSDSFYRSMRWLTQKNNAYPVQDAQYTNNRGRNILFMWGINHPPTDTA
QTNLYTRTDTTTSVATEDINRTFKPLIGPRPLVNGLQGRIDYYWAVLKPGQTLRVRSNGN
LIAPWYGHILSGESHGRILKTDLNSGNCVVQCQTERGGLNTTLPFHNVSKYAFGNCPKYV
GVKSLKLAVGLRNVPARSSRGLFGAIAGFIEGGWSGLVAGWYGFQHSNDQGTGMAADRDS
TQKAIDKITSKVNNIVDKMNKQYEIIDHEFSEVETRLNMINNKIDDQIQDIWAYNAELLV
LLENQKTLDEHDANVNNLYNKVKRALGSNAVEDGKGCFELYHKCDDQCMETIRNGTYNRR
KYKEESRLERQKIEGVKLESEGTYKILTIYSTVASSL
>gi|157378873|gb|ABV46843.1| hemagglutinin [Influenza A virus (A/silky chicken/Shantou/6020/2004(H9N2))]
MEVVSLITILLVVTVSNADKICIGYQSTNSTETVDTLTENNVPVTHAKELLHTEHNGMLC
ATNLGRPLILDTCTIEGLIYGNPSCDLLLGGREWSYIVERPSAVNGLCYPGNVENLEELR
SLFSSASSYQRIQIFPDTIWNVSYSGTSKACSDSFYRSMRWLTQKNNAYPVQDAQYTNNR
GRNILFMWGINHPPTDTAQTNLYTRTDTTTSVATEDINRTFKPLIGPRPLVNGLQGRIDY
YWAVLKPGQTLRVRSNGNLIAPWYGHILSGESHGRILKTDLNSGNCVVQCQTERGGLNTT
LPFHNVSKYAFGNCPKYVGVKSLKLAVGLRNVPARSSRGLFGAIAGFIEGGWSGLVAGWY
GFQHSNDQGTGMAADRDSTQKAIDKITSKVNNIVDKMNKQYEIIDHEFSEVETRLNMINN
KIDDQIQDIWAYNAELLVLLENQKTLDEHDANVNNLYNKVKRALGSNAVEDGKGCFELYH
KCDDQCMETIRNGTYNRRKYKEESRLERQKIEGVKLESEGTYKILTIYSTV
>gi|157378854|gb|ABV46832.1| hemagglutinin [Influenza A virus (A/partridge/Shantou/4829/2001(H9N2))]
DKICIGYQSTNSTETVDTLTETNVPVTHAKELLHTEHNGMLCATNLGHPLILDTCTIEGL
IYGNPSCDLLLGGREWSYIVERPSAVNGMCYPGNVENLEELRLLFSSASSYQRVQIFPDT
IWNVTYSGTSNACSNSFYRSMRWLTQKDNTYPVQDAQYTNNRGKSILFMWGINHPPTDTV
QTNLYTRTDTTTSVTTEDINRAFKPVIGPRPLVNGLQGRIDYYWSVLKPGQTLRVRSNGN
LIAPWYGHILSGESHGRILKSDLNSGNCVVQCQTERGGLNTTLPFHNVSKYAFGNCPKYV
GVKSLKLAVGMRNVPARSSRGLFGAIAGFIEGGWPGLVAGWYGFQHSNDQGVGMAADRDS
TQKAIDKITSKVNNIVDKMNKQYEIIGHEFSEIETRLNMINNKIDDQIQDIWAYNAELLV
LLENQKTLDEHDANVNNLYNKVKRALGSNAMEDGKGCFELYHKCDDQCMETIRNGTYNRG
KYKEESRLERQKIEGVKLESEGTYKILTIYSTVASSL
>gi|157378835|gb|ABV46821.1| hemagglutinin [Influenza A virus (A/chicken/Shantou/5630/2004(H9N2))]
DKICIGYQSTNSTETVDTLTENNVPVTHAKELLHTEHNGMLCATNLGRPLILDTCTIEGL
IYGNPSCDLLLGGREWSYIVERPSAVNGLCYPGNVENLEELRSLFSSASSYQRIQIFPDT
IWNVSYSGTSKACSDSFYRSMRWLTQKNNAYPVQDAQYTNNRGRNILFMWGINHPPTDTA
QTNLYTRTDTTTSVATEDINRTFKPLIGPRPLVNGLQGRIDYYWAVLKPGQTLRVRSNGN
LIAPWYGHILSGESHGRILKTDLNSGNCVVQCQTERGGLNTTLPFHNVSKYAFGNCPKYV
GVKSLKLAVGLRNVPARSSRGLFGAIAGFIEGGWSGLVAGWYGFQHSNDQGTGMAADRDS
TQKAIDKITSKVNNIVDKMNKQYEIIDHEFSEVETRLNMINNKIDDQIQDIWAYNAELLV
LLENQKTLDEHDANVNNLYNKVKRALGSNAVEDGKGCFELYHKCDDQCMETIRNGTYNRR
KYKEESRLERQKIEGVKLESEGTYKILTIYSTVASSL
>gi|157378816|gb|ABV46810.1| hemagglutinin [Influenza A virus (A/chicken/Shantou/4726/2004(H9N2))]
DKICIGYQSTNSTETVDTLTENNVPVTHAKELLHTEHNGMLCATNLGRPLILDTCTIEGL
IYGNPSCDLLLGGREWSYIVERPSAVNGLCYPGNVENLEELRSLFSSASSYQRIQIFPDT
IWNVSYSGTSKACSDSFYRSMRWLTQKNNAYPVQDAQYTNNRGRNILFMWGINHPPTDTA
QTNLYTRTDTTTSVATEDINRTFKPLIGPRPLVNGLQGRIDYYWAVLKPGQTLRVRSNGN
LIAPWYGHILSGESHGRILKTDLNSGNCVVQCQTERGGLNTTLPFHNVSKYAFGNCPKYV
GVKSLKLAVGLRNVPARSSRGLFGAIAGFIEGGWSGLVAGWYGFQHSNDQGTGMAADRDS
TQKAIDKITSKVNNIVDKMNKQYEIIDHEFSEVETRLNMINNKIDDQIQDIWAYNAELLV
LLENQKTLDEHDANVNNLYNKVKRALGSNAVEDGKGCFELYHKCDDQCMETIRNGTYNRR
KYKEESRLERQKIEGVKLESEGTYKILTIYSTVASSL
>gi|157378797|gb|ABV46799.1| hemagglutinin [Influenza A virus (A/chicken/Shantou/2994/2004(H9N2))]
DKICIGYQSTNSTETVDTLTENNVPVTHAKELLHTEHNGMLCATDLGHPLILDTCTIEGL
IYGNPSCDLPLGGREWSYIVERPSAVNGLCYPGNVENLEELRSLFSSASSYQRIQIFPDT
IWNVSYSGTSKACSDSFYRSMRWLTQKNNAYPVQDAQYTNNRGKNILFMWGINHPPTDTV
QTNLYTRTDTTTSVATEDINRTFKPLIGPRPLVNGLQGRIDYYWSVLKPGQTLRVRSNGN
LIAPWYGHILSGESHGRILKTDLKSGHCAVQCQTEKGGLNTTLPFQNVSRYAFGNCPKYV
GIKSLKLAVGLRNVPARSSRGLFGAIAGFIEGGWSGLVAGWYGFQHSNDQGVGMAADRDS
TQKAIDKITSKVNNIVDKMNKQYEIIDHEFSEVETRLNMINNKIDDQIQDIWAYNAELLV
LLENQKTLDEHDANVNNLYNKVKRALGSNAVEDGKGCFELYHKCDDQCMETIRNGTYNRR
KYKEESNLERQKIEGVKLESEGTYKILTIYSTVASSL
>gi|157378779|gb|ABV46789.1| hemagglutinin [Influenza A virus (A/chicken/Shantou/2692/2004(H9N2))]
METLSLTTILLVVTVSNADKICIGYQSTNSTETVDTLTENNVPVTHAKELLHTEHNGMLC
ATDLGHPLILDTCTIEGLIYGNPSCDLLLGGREWSYIVERPSAVNGLCYPGNVENLEELK
SLFSSASSYQRIQIFPDTIWNVSYSGTSKACSDSFYRSMRWLTQKNNAYPIQDAQYTNNR
GKNILFMWGINHPPTDTAQTNLYTRTDTTTSVATEDINRTFKPLIGPRPLVNGLQGRINY
YWSVLKPGQTLRVRSNGNLIAPWYGHILSGESHGRILKTDLKSGNCAVQCQTEKGGLNTT
LPFQNVSKYAFGNCPKYVGVKSLKLAVGLRNVPARSSRGLFGAIAGFIEGGWSGLVAGWY
GFQHSNDQGVGMAADRDSTQKAIDKITSKVNNIVDKMNKQYEIIDHEFSEVETRLNMINN
KIDDQIQDIWAYNAELLVLLENQKTLDEHDANVNNLYNKVKRALGSNAVEDGKGCFELYH
KCDDQCMETIRNGTYNRGKYKEESNLERQKIEGVKLESEGTYKILTIYSTVASSL
>gi|157378761|gb|ABV46779.1| hemagglutinin [Influenza A virus (A/chicken/Shantou/2402/2004(H9N2))]
DKICIGYQSTNSTETVDTLTENNVPVTHAKELLHTEHNGMLCATDLGHPLILDTCTIEGL
IYGNPSCDLLLGGREWSYIVERPSAVNGLCYPGNVENLEELRSLFSSASSYQRIQIFPDT
IWNVSYSGTSKACSDSFYRSMRWLTQKNNAYPVQDAQYTNNRGKNILFMWGINHPPTDTA
QTNLYTRTDTTTSVATEDINRTFKPLIGPRPLVNGLQGRIDYYWSVLKPGQTLRVRSNGN
LIAPWYGHILSGESHGRILKTDLKSGHCAVQCQTEKGGLNTTLPFQNVSRYAFGNCPKYV
GIKSLKLAVGLRNVPARSSRGLFGAIAGFIEGGWSGLVAGWYGFQHSNDQGVGMAADRDS
TQKAIDKITSKVNNIVDKMNKQYEIIDHEFSEVETRLNMINNKIDDQIQDIWAYNAELLV
LLENQKTLDEHDANVNNLYNKVKRALGSNAVEDGKGCFELYHKCDDQCMETIRNGTYNRR
KYKEESNLERQKIEGVKLESEGTYKILTIYSTVASSL
>gi|157378742|gb|ABV46768.1| hemagglutinin [Influenza A virus (A/chicken/Shantou/1926/2004(H9N2))]
DKICIGYQSTNSTETVDTLTENNVPVTHAKELLHTEHNGMLCATDLGHPLILDTCTIEGL
IYGNPSCDLLLGGREWSYIVERPSAVNGLCYPGNVENLEELKSLFSSASSYQRIQIFPDT
IWNVSYSGTSKACSDSFYRSMRWLTQKNNAYPIQDAQYTNNRGKNILFMWGINHPPTDTA
QTNLYTRTDTTTSVATEDINRTFKPLIGPRPLVNGLQGRINYYWSVLKPGQTLRVRSNGN
LIAPWYGHILSGESHGRILKTDLKSGNCAVQCQTEKGGLNTTLPFQNVSKYAFGNCPKYV
GVKSLKLAVGLRNVPARSSRGLFGAIAGFIEGGWSGLVAGWYGFQHSNDQGVGMAADRDS
TQKAIDKITSKVNNIVDKMNKQYEIIDHEFSEVETRLNMINNKIDDQIQDIWAYNAELLV
LLENQKTLDEHDANVNNLYNKVKRALGSNAVEDGKGCFELYHKCDDQCMETIRNGTYNRG
KYKEESNLERQKIEGVKLESEGTYKILTIYSTVASSL
>gi|157378724|gb|ABV46672.1| hemagglutinin [Influenza A virus (A/silky chicken/Shantou/1826/2004(H9N2))]
METLSLTTILLVVTVSNADKICIGYQSTNSTETVDTLTENNVPVTHAKELLHTEHNGMLC
ATDLGHPLILDTCTIEGLIYGNPSCDLLLGGREWSYIVERPSAVNGLCYPGNVENLEELR
SLFSSASSYQRIQIFPDTIWNVSYSGTSKACSDSFYRSMRWLTQKNNAYPIQDAQYTNNR
GKNILFMWGINHPPTDTAQTNLYTRTDTTTSVATEDINRTFKPLIGPRPLVNGLQGRINY
YWSVLKPGQTLRVRSNGNLIAPWYGHILSGESHGRILKTDLKSGNCAVQCQTEKGGLNTT
LPFQNVSKYAFGNCPKYVGVKSLKLAVGLRNVPARSSRGLFGAIAGFIEGGWPGLVAGWY
GFQHSNDQGVGMAADRDSTQKAIDKITSKVNNIVDKMNKQYEIIDHEFSEVETRLNMINN
KIDDQIQDIWAYNAELLVLLENQKTLDEHDANVNNLYNKVKRALGSNAVEDGKGCFELYH
KCDDQCMETIRNGTYNRGKYKEESNLERQKIEGVKLESEGTYKILTIYSTVASSL
>gi|157378706|gb|ABV46662.1| hemagglutinin [Influenza A virus (A/chicken/Shantou/1138/2004(H9N2))]
DKICIGYQSTNSTETVDTLTENNVPVTHAKELLHTEHNGMLCATDLGHPLILDTCTIEGL
IYGNPSCDLLLGGREWSYIVERPSAVNGLCYPGNVENLEELRSLFSSASSYQRIQIFPDT
IWNVSYSGTSKACSDSFYRSMRWLTQKNNAYPVQDAQYTNNRGKNILFMWGINHPPTDTA
QTNLYTRTDTTTSVATEDINRTFKPLIGPRPLVNGLQGRIDYYWSVLKPGQTLRVRSNGN
LIAPWYGHILSGESHGRILKTDLKSGHCAVQCQTEKGGLNTTLPFQNVSKYAFGNCPKYV
GVKSLKLAVGLRNVPARSSRGLFGAIAGFIEGGWSGLVAGWYGFQHSNDQGVGMAADRDS
TQKAIDKITSKVNNIVDKMNKQYEIIDHEFSEVETRLNMINNKIDDQIQDIWAYNAELLV
LLENQKTLDEHDANVNNLYNKVKRALGSNAVEDGKGCFELYHKCDDQCMETIRNGTYNRR
KYKEESNLERQKIEGVKLESEGTYKILTIYSTVASSL
>gi|157378687|gb|ABV46651.1| hemagglutinin [Influenza A virus (A/silky chicken/Shantou/999/2004(H9N2))]
METIPLMTILLMVTAINADKICIGYQSTNSTETVDTLTETNVPVTQAKELLHTEHNGMLC
ATNLGHPLILDTCTIEGLIYGNPSCDLLLGGREWSYIVERPSAVNGMCYPGNVENLEELR
LLFSSASSYQRVQIFPDTIWNVTYSGTSSACSNSFYRSMRWLTQKDNTYPVQDAQYTNNR
GKSILFMWGINHPPTDTVQTNLYTRTDTTTSVTTEDINRAFKPVIGPRPLVNGLQGRIDY
YWSVLKPGQTLRVRSNGNLIAPWYGHILSGESHGRILKSDLNSGNCVVQCQTERGGLNTT
LPFHNVSKYAFGNCPKYVGVKSLKLAVGMRNVPARSSRGLFGAIAGFIEGGWPGLVAGWY
GFQHSNDQGVGMAADRDSTQKAIDKITSKVNNIVDKMNKQYEIIDHEFSEIETRLNMINN
KIDDQIQDIWAYNAELLVLLENQKTLDEHDANVNNLYNKVKRALGSNAMEDGKGCFELYH
KCDDQCMETIRNGTYNRGKYKEESRLERQKIEGVKLESEGTYKILTIYSTVASSL
>gi|157378668|gb|ABV46640.1| hemagglutinin [Influenza A virus (A/silky chicken/Shantou/473/2004(H9N2))]
METIPLMTILLMVTAINADKICIGYQSTNSTETVDTLTETNVPVTQAKELLHTEHNGMLC
ATNLGHPLILDTCTIEGLIYGNPSCDLLLGGREWSYIVERPSAVNGMCYPGNVENLEELR
LLFSSASSYQRVQIFPDTIWNVTYSGTSSACSNSFYRSMRWLTQKDNTYPVQDAQYTNNR
GKSILFMWGINHPPTDTVQTNLYTRTDTTTSVTTEDINRAFKPVIGPRPLVNGLQGRIDY
YWSVLKPGQTLRVRSNGNLIAPWYGHILSGESHGRILKSDLNSGNCVVQCQTERGGLNTT
LPFHNVSKYAFGNCPKYVGVKSLKLAVGMRNVPARSSRGLFGAIAGFIEGGWPGLVAGWY
GFQHSNDQGVGMAADRDSTQKAIDKITSKVNNIVDKMNKQYEIIDHEFSEIETRLNMINN
KIDDQIQDIWAYNAELLVLLENQKTLDEHDANVNNLYNKVKRALGSNAMEDGKGCFELYH
KCDDQCMETIRNGTYNRGKYKEESRLERQKIEGVKLESEGTYKILTIYSTVASSL
>gi|157378649|gb|ABV46629.1| hemagglutinin [Influenza A virus (A/partridge/Shantou/4541/2001(H9N2))]
DKICIGYQSTNSTETVDTLTETNVPVTHAKELLHTEHNGMLCATNLGHPLILDTCTIEGL
IYGNPSCDLLLGGREWSYIVERPSAVNGMCYPGNVENLEELRLLFSSDSSYQRVQIFPDT
MWNVTYSGTSNACSNSFYRSMRWLTQKDNTYPVQDAQYTNNRGKSILFMWGINHPPTDTV
QTNLYTRTDTTTSVTTEDINRAFKPVIGPRPLVNGLQGRIDYYWSVLKPGQTLRVRSNGN
LIAPWYGHILSGESHGRILKSDLNSGNCVVQCQTERGGLNTTLPFHNVSKYAFGNCPKYV
GVKSLKLAVGMRNVPARSSRGLFGAIAGFIEGGWPGLVAGWYGFQHSNDQGVGMAADRDS
TQKAIDKITSKVNNIVDKMNKQYEIIDHEFSEIETRLNMINNKIDDQIQDIWAYNAELLV
LLENQKTLDEHDANVNNLYNKVKRALGSNAMEDGKGCFELYHKCDDQCMETIRNGTYNRG
KYKEESRLERQKIEGVKLESEGTYKILTI
>gi|157378630|gb|ABV46618.1| hemagglutinin [Influenza A virus (A/chicken/Shantou/99/2004(H9N2))]
DKICIGYQSTNSTETVDTLTENNVPVTHAKELLHAEHNGMLCATNLGHPLILDTCTIEGL
IYGNPSCDLLLGGREWSYIVERPSAVNGLCYPGNVENLEELRSLFSSASSYQRIQIFPDT
IWNVSYSGTSKACSDSFYRSMRWLTQKNNAYPVQDAQYTNNRGKNILFMWGINHPPTDTA
QTNLYTRTDTTTSVATEDINRTFKPLIGPRPLVNGLQGRIDYYWSVLKPGQTLRVRSNGN
LIAPWYGHILSGESHGRILKTDLKSGNCAVQCQTEKGGLNTTLPFQNVSKYAFGNCPKYV
GVKSLKLAVGLRNVPARSSRGLFGAIAGFIEGGWSGLVAGWYGFQHSNDQGVGMAADRDS
TQKAIDKITSKVNNIVDKMNKQYEIIDHEFSEIENRLNMINNKIDDQIQDIWAYNAELLV
LLENQKTLDEHDANVNNLYNRVKRALGSNAVEDGKGCFELYHKCDDQCMETIRNGTYNRR
KYKEESKLERQKIEGVKLESEGTYKILTIYSTVASSL
>gi|157378611|gb|ABV46607.1| hemagglutinin [Influenza A virus (A/chicken/Shantou/4617/2003(H9N2))]
METLSLITILLVVTVSNADKICIGYQSTNSTETVDTLTENNVPVTHAKELLHTEHNGMLC
ATNLGHPLILDTCTIEGLIYGNPSCDLLLGGREWSYIVERPSAVNGLCYPGNVENLEELR
SLFSSASSYQRIQIFPDTIWNVSYSGTSKACSDSFYRSMRWLTQKNNAYPVQDAQYTNNR
GKNILFMWGINHPPTDTAQTNLYTRTDTTTSVATEDINRTFKPLIGPRPLVNGLQGRIDY
YWSVLKPGQTLRVRSNGNLIAPWYGHILSGESHGRILKTDLKSGNCAVQCQTEKGGLNTT
LPFQNVSKYAFGNCPKYVGVKSLKLAVGLRNVPARSSRGLFGAIAGFIEGGWSGLVAGWY
GFQHSNDQGVGMAADRDSTQKAIDKITSKVNNIVDKMNKQYEIIDHEFSEVENRLNMINN
KIDDQIQDIWAYNAELLVLLENQKTLDEHDANVNNLYNRVKRALGSNAVEDGKGCFELYH
KCDDQCMETIRNGTYNRRKYKEESKLERQKIEGVKLESEGTYKILTIYSTVASSL
>gi|157378592|gb|ABV46596.1| hemagglutinin [Influenza A virus (A/silky chicken/Shantou/4600/2003(H9N2))]
METLSLITILLVVTVSNADKICIGYQSTNSTETVDTLTENNVPVTHAKELLHTEHNGMLC
ATNLGHPLILDTCTIEGLIYGNPSCDLLLGGREWSYIVERPSAVNGLCYPGNVENLEELR
SLFSSASSYQRIQIFPDTIWNVSYSGTSKACSDSFYRSMRWLTQKNNAYPVQDAQYTNNR
GKNILFMWGINHPPTDTAQTNLYTRTDTTTSVATEDINRTFKPLIGPRPLVNGLQGRIDY
YWSVLKPGQTLRVRSNGNLIAPWYGHILSGESHGRILKTDLKSGNCAVQCQTEKGGLNTT
LPFQNVSKYAFGNCPKYVGVKSLKLAVGLRNVPARSSRGLFGAIAGFIEGGWSGLVAGWY
GFQHSNDQGVGMAADRDSTQKAIDKITSKVNNIVDKMNKQYEIIDHEFSEVENRLNMINN
KIDDQIQDIWAYNAELLVLLENQKTLDEHDANVNNLYNRVKRALGSNAVEDGKGCFELYH
KCDDQCMETIRNGTYNRRKYKEESKLERQKIEGVKLESEGTYKILTIYSTVASSL
>gi|157378573|gb|ABV46529.1| hemagglutinin [Influenza A virus (A/chicken/Shantou/4435/2003(H9N2))]
DKICIGYQSTNSTETVDTLTENNVPVTHAKELLHTEHNGMLCATNLGHPLILDTCTIEGL
IYGNPSCDLLLGGREWSYIVERPSAVNGLCYPGNVENLEELRSLFSSASSYQRIQIFPDT
IWNVSYSGTSKACSDSFYRSMRWLTQKNNAYPVQDAQYTNNRGKNILFMWGINHPPTDTA
QTNLYTRTDTTTSVATEDINRTFKPLIGPRPLVNGLQGRIDYYWSVLKPGQTLRVRSNGN
LIAPWYGHILSGESHGRILKTDLKSGNCAVQCQTEKGGLNTTLPFQNVSKYAFGNCPKYV
GVKSLKLAVGLRNVPARSSRGLFGAIAGFIEGGWSGLVAGWYGFQHSNDQGVGMAADRDS
TQKAIDKITSKVNNIVDKMNKQYEIIDHEFSEVENRLNMINNKIDDQIQDIWAYNAELLV
LLENQKTLDEHDANVNNLYNRVKRALGSNAVEDGKGCFELYHKCDDQCMETIRNGTYNRR
KYKEESKLERQKIEGVKLESEGTYKILTIYSTVASSL
>gi|157378554|gb|ABV46518.1| hemagglutinin [Influenza A virus (A/chicken/Shantou/4101/2003(H9N2))]
DKICIGYQSTNSTETVDTLTENNVPVTHAKELLHTEHNGMLCATDLGHPLILDTCTIEGL
IYGNPSCDLLLGGREWSYIVERPSAVNGLCYPGNVENLEELRSLFSSASSYQRIQIFPDT
IWNVSYSGTSKACSDSFYRSMRWLTQKNNAYPIQDAQYTNNQGKNILFMWGINHPPTDTA
QTNLYTRTDTTTSVATEDINRTFKPLIGPRPLVNGLQGRIDYYWSVLKPGQTLRVRSNGN
LIAPWYGHILSGESHGRILKTDLKSGNCAVQCQTEKGGLNTTLPFQNVSKYAFGNCPKYV
GVKSLKLAVGLRNVPARSSRGLFGAIAGFIEGGWSGLVAGWYGFQHSNDQGVGMAADRDS
TQKAIDKITSKVNNIVDKMNKQYEIIDHEFSEVETRLNMINNKIDDQIQDIWAYNAELLV
LLENQKTLDEHDANVNNLYNKVKRALGSNAVEDGKGCFELYHKCDDQCMETIRNGTYNRR
KYKEESNLERQKIEGVKLESEGTYKILTIYSTVASSL
>gi|157378535|gb|ABV46507.1| hemagglutinin [Influenza A virus (A/chicken/Shantou/3341/2003(H9N2))]
DKICIGYQSTNSTETVDTLTENNVPVTHAKELLHTEHNGMLCATNLGHPLILDTCTIEGL
IYGNPSCDLLLGGREWSYIVERPSAVNGLCYPGNVENLEELRSLFSSASSYQRIQIFPDT
IWNVSYSGTSKACSDSFYKSMRWLTQKNNAYPVQDAQYTNNRGKNILFMWGINHPPTDTA
QTNLYTRTDTTTSVATEDINRTFKPLIGPRPLVNGLQGRIDYYWSVLKPGQTLRVRSNGN
LIAPWYGHILSGKSHGRILKTDLKSGNCAVQCQTEKGGLNTTLPFQNVSKYAFGNCPKYV
GVKSLKLAVGLRNVPARSSRGLFGAIAGFIEGGWSGLVAGWYGFQHSNDQGVGMAADRDS
TQKAIDKITSKVNNIVDKMNKQYEIIDHEFSEVENRLNMINNKIDDQIQDIWAYNAELLV
LLENQKTLDEHDANVNNLYNRVKRALGSNAVEDGKGCFELYHKCDDQCMETIRNGTYNRR
KYKEESKLERQKIEGVKLESEGTYKILTIYSTVASSL
>gi|157378516|gb|ABV46493.1| hemagglutinin [Influenza A virus (A/chicken/Shantou/3040/2003(H9N2))]
METLSLITILLVVTVSNADKICIGYQSTNSTETVDTLTENNVPVTHAKELLHTEHNGMLC
ATNLGHPLILDTCTIEGLIYGNPSCDLLLGGREWSYIVERPSAVNGLCYPGNVENLEELR
SLFSSASSYQRIQIFPDTIWNVSYSGTSKACSDSFYRSMRWLTQKNNAYPVQDAQYTNNR
GKNILFMWGINHPPTDTAQTNLYTRTDTTTSVATEDINRTFKPLIGPRPLVNGLQGRIDY
YWSVLKPGQTLRVRSNGNLIAPWYGHILSGESHGRILKTDLKSGNCAVQCQTEKGGLNTT
LPFQNVSKYAFGNCPKYVGVKSLKLAIGLRNVPARSIRGLFGAIAGFIEGGWSGLVAGWY
GFQHSNDQGVGMAADRDSTQKAIDKITSKVNNIVDKMNKQYEIIDHEFSEVENRLNMINN
KIDDQIQDIWAYNAELLVLLENQKTLDEHDANVNNLYNRVKRALGSNAVEDGKGCFELYH
KCDDQCMETIRNGTYNRRKYKEESKLERQKIEGVKLESEGTYKILTIYSTVASSL
>gi|157378497|gb|ABV46481.1| hemagglutinin [Influenza A virus (A/chicken/Shantou/2686/2003(H9N2))]
DKICIGYQSTNSTETVDTLTENNVPVTHAKELLHTEHNGMLCATNLGHPLILDTCTIEGL
IYGNPSCDLLLGGREWSYIVERPSAVNGLCYPGNVENLEELRSLFSSARSYQRIQIFPDT
IWNVSYSGTSKACSDSFYRSMRWLTQKNNAYPVQDAQYTNNRGKHILFMWGINHPPTDTA
QTNLYTRTDTTTSVATEDINRTFKPLIGPRPLVNGLQGRIDYYWSVLKPGQTLRVRSNGN
LIAPWYGHILSGESHGRILKTDLKSGNCAVQCQTEKGGLNTTLPFQNVSKYAFGNCPKYV
GVKSLKLAVGLRNVPARSSRGLFGAIAGFIEGGWSGLVAGWYGFQHSNDQGVGMAADRDS
TQKAIDKITSKVNNIVDKMNKQYEIIDHEFSEVETRLNMINNKIDDQIQDIWAYNAELLV
LLENQKTLDEHDANVNNLYNKVKRALGSNAIEDGKGCFELYHKCDDQCMETIRNGTYNRK
KYKEESKLERQKIEGVKLESEGTYKILTIYSTVASSL
>gi|157378478|gb|ABV46470.1| hemagglutinin [Influenza A virus (A/chicken/Shantou/1689/2003(H9N2))]
METLSLITILLVVTVSNADKICIGYQSTNSTETVDTLTENNVPVTHAKELLHTEHNGMLC
ATNLGHPLILDTCTIEGLIYGNPSCDLLLGGREWSYIVERPSAVNGLCYPGNVENLEELR
SLFSSASSYQRIQIFPDTIWNVSYSGTSKACSDSFYRSMRWLTQKSNAYPVQDAQYTNNR
GKNILFMWGINHPPTDTAQTNLYTRTDTTTSVATEDINRTFKPLIGPRPLVNGLQGRINY
YWSVLKPGQTLRVRSNGNLIAPWYGHILSGESHGRILKTDLKSGNCAVQCQTEKGGLNTT
LPFQNVSKYAFGNCPKYVGVKSLKLAVGLRNVPARSSRGLFGAIAGFIEGGWSGLVAGWY
GFQHSNDQGVGMAADRDSTQKAIDKITSKVNNIVDKMNKQYEIIDHEFSEVENRLNMINN
KIDDQIQDIWAYNAELLVLLENQKTLDEHDANVNNLYNRVKRALGSNAVEDGKGCFELYH
KCDNQCMETIRNGTYNRRKYKEESKLEKQKIEGIKLESEGTYKILTIYSTVASSL
>gi|157378459|gb|ABV46459.1| hemagglutinin [Influenza A virus (A/chicken/Shantou/1404/2003(H9N2))]
DKICIGYQSTNSTETVDTLTENNVPVTHAKELLHTEHNGMLCATNLGHPLILDTCTIEGL
IYGNPSCDLLLGGREWSYIVERPSAINGLCYPGNVENLEELRSLFSSARSYQRIQIFPDT
IWNVSYSGTSKACSDSFYRSMRWLTQKNNAYPVQDAQYTNNRGKNILFMWGINHPPTDTA
QTNLYTRTDTTTSVATEDINRTFKPLIGPRPLVNGLQGRIDYYWAVLKPGQTLRVRSNGN
LIAPWYGHILSGESHGRILKTDLNSGNCVVQCQTEKGGLNTTLPFHNVSKYAFGNCPKYV
GVKSLKLAIGLRNLPTRSSRGLFGAIAGFIEGGWSGLVAGWYGFQHSNDQGTGMAADRDS
TQKAIDKITSKVNNIVDKMNKQYEIIDHEFSEVETRLNMINNKIDDQIQDIWAYNAELLV
LLENQKTLDEHDANVNNLYNKMKRALGSNAVEDGKGCFELYHKCDDQCMETIRNGTYNRR
KYKEESRLERQKIEGVKLESEGTYKILTIYSTVASSL
>gi|157378440|gb|ABV46448.1| hemagglutinin [Influenza A virus (A/partridge/Shantou/3720/2001(H9N2))]
DKICIGYQSTNSTETVDTLTENNVPVTHAKELLHTEHNGMLCATNLGHPLILDTCTIEGL
IYGNPSCDLLLGGREWSYIVERPSAVNGLCYPGNVENIEELRSLFSSASSYQRIQIFPDT
IWNVSYSGTSKACSDSFYRSMRWLTQKNNAYPIQDAQYTNNRGKNILFMWGINHPPTDTA
QTNLYTRTDTTTSVATEDINRTFKPLIGPRPLVNGLQGRIDYYWSALKPGQTLRVRSNGN
LIAPWYGHILSGESHGRILKTDLKSGNCAVQCQTEKGGLNTTLPFQNVSKYAFGNCPKYV
GVKSLKLAVGLRNVPARSSRGLFGAIAGFIEGGWSGLVAGWYGFQHSNDQGVGMAADRDS
TQKAIDKITSKVNNIVDKMNKQYEIIDHEFSEVETRLNMINNKIDDQIQDIWAYNAELLV
LLENQKTLDEHDANVNNLYNKVKRALGSNAVEDGKGCFELYHKCDDQCMETIRNGTYNRR
KYKEESKLERQKIEGVKLESEGTYKILTI
>gi|157378421|gb|ABV46437.1| hemagglutinin [Influenza A virus (A/chicken/Shantou/944/2003(H9N2))]
DKICIGYQSTNSTETVDTLTENNVPVTHAKELLHTEHNGMLCATNLGHPLILDTCTIEGL
IYGNPSCDLLLGGREWSYIVERPSAVNGLCYPGNVEYLEELRSLFSSASSYQRIQIFPDT
IWNVSYSGTSKACSDSFYRSMRWLTQKNNAYPVQDAQYTNNRGKNILFMWGINHPPTDTA
QTNLYTRTDTTTSVATEDINRTFKPLIGPRPLVNGLQGRIDYYWSVLKPGQTLRVRSNGN
LIAPWYGHILSGESHGRILKTDLKSGNCAVQCQTEKGGLNTTLPFQNVSKYAFGNCPKYV
GVKSLKLAVGLRNVPARSSRGLFGAIAGFIEGGWSGLVAGWYGFQHSNDQGVGMAADRDS
TQKAIDKITSKVNNIVDKMNKQYEIIDHEFSEVENRLNMINNKIDDQIQDIWAYNAELLV
LLENQKTLDEHDANVNNLYNRVKRALGSNAVEDGKGCFELYHKCDDQCMETIRNGTYNRR
KYKEESKLERQKIEGVKLESEGTYKILTIYSTVASSL
>gi|157378402|gb|ABV46426.1| hemagglutinin [Influenza A virus (A/chicken/Shantou/69/2003(H9N2))]
DKICIGYQSTNSTETVDTLTENNVPVTHAKELLHTEHNGMLCATNLGHPLILDTCTIEGL
IYGNPSCDLLLEGRKWSYIVERPSAVNGLCYPGNVENLEELRTLFSSASSYQRIQIFPDT
IWNVSYSGTSKACSDSFYRSMRWLTQKNNAYPIQDAQYTNNRGKNILFMWGINHPPTDTA
QTNLYTRTDTTTSVATEDINRTFKPLIGPRPLVYGLQGRIDYYWSVLKPGQTLRVRSNGN
LIAPWYGHILSGESHGRILKTDLKSGNCAVQCQTERGGLNTTLPFQNVSKYAFGNCPKYV
GVKSLKLAVGLRNVPARSSRGLFGAIAGFIEGGWSGLVAGWYGFQHSNDQGVGMAADRDS
TQKAIDKITSKVNNIVDKMNKQYEIIDHEFSEVETRLNMINNKIDDQIQDIWAYNAELLV
LLENQKTLDEHDANVNNLYNKVKRALGSNAVEDGKGCFELYHKCDDQCMETIRNGTYNRR
KYKEESKLERQKIEGVKLESEGTYKILTIYSTVASSL
>gi|157378383|gb|ABV46415.1| hemagglutinin [Influenza A virus (A/chicken/Shantou/4608/2002(H9N2))]
METLSLITILLVVTVSNADKICIGYQSTNSTETVDTLTENNVPVTHAKELLHTEHNGMLC
ATNLGHPLILDTCTIEGLIYGNPSCDLLLGGREWSYIVERPSAVNGLCYPGNVENLEELR
SLFSSASSYQRIQIFPDTIWNVSYSGTSKACSDSFYRSMRWLTQKNNAYPVQDAQYTNNR
EKNILFMWGINHPPTDTAQTNLYTRTDTTTSVATEDINRTFKPLIGPRPLVNGLQGRIDY
YWSVLKPGQTLRVRSNGNLIAPWYGHILSGESHGRILKTDLKSGNCAVQCQTEKGGLNTT
LPFQNVSKYAFGNCPKYVGVKSLKLAVGLRNVPARSSRGLFGAIAGFIEGGWSGLVAGWY
GFQHSNDQGVGMAADRDSTQKAIDKITSKVNNIVDKMNKQYEIIDHEFSEVENRLNMINN
KIDDQIQDIWAYNAELLVLLENQKTLDEHDANVNNLYNRVKRALGSNAVEDGKGCFELYH
KCDDQCMETIRNGTYNRRKYKEESKLERQKIEGVKLESEGTYKILTIYSTVASSL
>gi|157378364|gb|ABV46404.1| hemagglutinin [Influenza A virus (A/chicken/Shantou/4342/2002(H9N2))]
SLITILLVVTVSNADKICIGYQSTNSTETVDTLTENNVPVTHAKELLHTEHNGMLCATNL
GHPLILDTCTIEGLIYGNPSCDLLLGGRTWSYIVERPSAVNGLCYPGNVENLEELRTLFS
SASSYQRIQIFPDTIWNVSYSGTSKACSDSFYRSMRWLTQKNNAYPIQDAQYTNNRGKNI
LFMWGINHPPTDTVQTNLYTRTDTTTSVATEDINRTFKPLIGPRPLVNGLQGRIDYYWSV
LKPGQTLRVRSNGNLIAPWYGHILSGESHGRILKTDLKSGNCAVQCQTERGGLNTTLPFQ
NVSKYAFGNCPKYVGVKSLKLAVGLRNVPARSSRGLFGAIAGFIEGGWSGLVAGWYGFQH
SNDQGVGMAADRDSTQKAIDKITSKVNNIVDKMNKQYEIIDHEFSEVETRLNMINNKIDD
QIQDIWAYNAELLVLLENQKTLDEHDANVNNLYNKVKRALGSNAVEDGKGCFELYHKCDD
QCMETIRNGTYNRRKYKEESKLERQKIEGVKLESEGTYKILTIYSTVASSL
>gi|157378345|gb|ABV46393.1| hemagglutinin [Influenza A virus (A/chicken/Shantou/4144/2002(H9N2))]
METLSLITILLVVTVSNADKICIGYQSTNSTETVDTLTENNVPVTHAKELLHTEHNGMLC
ATNLGHPLILDTCTIEGLIYGNPSCDLLLGGREWSYIVERPSAVNGLCYPGNVENLEELR
SLFSSASSYQRIQIFPDTIWNVSYSGTSKACSDSFYRSMRWLTQKNNAYPVQDAQYTNNR
GKNILFMWGINHPPTDTAQTNLYTRTDTTTSVATEDINRTFKPLIGPRPLVNGLQGRIDY
YWSVLKPGQTLRVRSNGNLIAPWYGHILSGESHGRILKTDLKSDNCAVQCQTEKGGLNTT
LPFQNVSKYAFGNCPKYVGVKSLKLAVGLRNVPARSSRGLFGAIAGFIEGGWSGLVAGWY
GFQHSNDQGVGMAADRDSTQKAIDKITSKVNNIVDKMNKQYEIIDHEFSEVENRLNMINN
KIDDQIQDIWAYNAELLVLLENQKTLDEHDANVNNLYNRVKRALGSNAVEDGKGCFELYH
KCDDQCMETIRNGTYNRRKYKEESKLERQKIEGVKLESEGTYKILTI
>gi|157378326|gb|ABV46382.1| hemagglutinin [Influenza A virus (A/chicken/Shantou/2204/2002(H9N2))]
DKICIGYQSTNSTETVDTLTENNVPVTHAKELLHTEHNGMLCATNLGHPSYLDTCTSEGL
IYGNLSCDLLLGGRKWSYIVERPSAVNGLCYPGNVENLEELRTLFSSASSYQRIQIFPDT
IWNVSYSGTSKACSDSFYRSMRWLTQKNNAYPIQDAQYTNNRGKNILFMWGINHPPTDTA
QTNLYTRTDTTTSVATEDINRTFKPLIGPRPLVNGLQGRIDYNWSVLKPGQTLRVRSNGN
LIAPWYGHILSGESHGRILKTDLKSGNCAVQCQTERGGLNTTLPFQNVSKYAFGNCPKYV
GVKSLKLAVGLRNVPARSSRGLFGAIAGFIEGGWSGLVAGWYGFQHSNDQGVGMAADRDS
TQKAIDKITSKVNNIVDKMNKQYEIIDHEFSEVETRLNMINNKIDDQIQDIWAYNAELLV
LLENQKTLDEHDANVNNLYNKVKRALGSNAVEDGKGCFELYHKCDDQCMETIRNGTYNRR
KYKEESKLERQKIEG
>gi|157378307|gb|ABV46371.1| hemagglutinin [Influenza A virus (A/chicken/Shantou/526/2002(H9N2))]
DKICIGYQSTNSTETVDTLTENNVPVTHAKELLHTEHNGMLCATNLGHPLILDTCTIEGL
IYGNPSCDLLLGGREWSYIVERPSAVNGLCYPGNVENLEELRSLFSSASSYQRIQIFPDT
IWNVSYSGTSKACSDSFYRSMRWLTQKNNAYPIQDAQYTNNRGKNILFMWGINHPPTDTA
QTNLYTRTDTTTSVATEDINRTFKPLIGPRPLVNGLQGRIDYYWSVLKPGQTLRVRSNGN
LIAPWYGHILSGESHGRILKTDLKSGNCAVQCQTEKGGLNTTLPFQNVSKYAFGNCPKYV
GVKSLKLAVGLRNVPARSSRGLFGAIAGFIEGGWSGLVAGWYGFQHSNDQGVGMAADRDS
TQKAIDKITSKVNNIVDKMNKQYEIIDHEFSEVENRLNMINNKIDDQIQDIWAYNAELLV
LLENQKTLDEHDANVNNLYNKVKRALGSNAVEDGKGCFELYHKCDDQCMETIRNGTYNRR
KYKEESKLERQKIEGVKLESEGTYKILTIYSTVASSL
>gi|157378288|gb|ABV46360.1| hemagglutinin [Influenza A virus (A/chicken/Shantou/439/2002(H9N2))]
DKICIGYQSTNSTETVDTLTENNVPVTHAKELLHTEHNGMLCATNLGHPLILDTCTIEGL
IYGNPSCDLLLGGREWSYIVERPSAVNGLCYPGNVENLEELRSLFSSASSYQRIQIFPDT
IWNVSYSGTSKACSDSFYRSMRWLTQKNNAYPIQDAQYTNNRGKNILFMWGINHPPTDTV
QTNLYTRTDTTTSVATEDINRTFKPLIGPRPLVNGLQGRIDYYWSVLKPGQTLRVRSNGN
LIAPWYGHILSEESHGRILKTDLKSGNCEVQCQTEKGGLNTTLPFQNVSKYAFGNCPKYV
GVKSLKLAVGLRNVPARSSRGLFGAIAGFIEGGWSGLVAGWYGFQHSNDQGVGMAADRDS
TQKAIDKITSKVNNIVDKMNKQYEIIDHEFSEVENRLNMINNKIDDQIQDIWAYNAELLV
LLENQKTLDEHDANVNNLYNKVKRALGSNAVEDGKGCFELYHKCDDQCMETIRNGTYNRR
KYKEESKLERQKIEGVKLESEGTY
>gi|157378269|gb|ABV46349.1| hemagglutinin [Influenza A virus (A/chicken/Shantou/4/2002(H9N2))]
DKICIGYQSTNSTETVDTLTENNVPVTHAKELLHTEHNGMLCATNLGHPLILDTCTIEGL
IYGNPSCDLLLGGREWSYIVERPSAVNGLCYPGNVENLEELRSLFSSASSYQRIQIFPDT
IWNVSYSGTSKACSDSFYRSMRWLTQKNNAYPIQDAQYTNNRGKNILFMWGINHPPTDTA
QTNLYTRTDTTTSVATEDINRTFKPLIGPRPLVNGLQGRIDYYWSVLKPGQTLRVRSNGN
LIAPWYGHILSGESHGRILKTDLKSGNCAVQCQTEKGGLNTTLPFQNVSKYAFGNCPKYV
GVKSLKLAVGLRNVPARSSRGLFGAIAGFIEGGWSGLVAGWYGFQHSNDQGVGMAADRDS
TQKAIDKITSKVNNIVDKMNKQYEIIDHEFSEVENRLNMINNKIDDQIQDIWAYNAELLV
LLENQKTLDEHDANVNNLYNKVKRALGSNAVEDGKGCFELYHKCDDQCMETIRNGTYNRR
KYKEESKLERQKIEGVKLESEGTYK
>gi|157378250|gb|ABV46338.1| hemagglutinin [Influenza A virus (A/chicken/Shantou/5714/2001(H9N2))]
METLSLTTILLVVTVSNADKICIGYQSTNSTETVDTLTENNVPVTHAKELLHTEHNGMLC
ATNLGHPLILDTCTIEGLIYGNPSCDLLLGGREWSYIVERPSAVNGLCYPGNVENIEELR
SLFSSASSYQRIQIFPDTIWNVSYSGTSKACSDSFYRSMRWLTQKNNAYPIQDAQYTNNR
GKNILFMWGINHPPTDTAQTNLYTRTDTTTSVATEDINRTFKPLIGPRPLVNGLQGRIDY
YWSVLKPGQTLRVRSNGNLIAPWYGHILSGESHGRILKTDLKSGNCAVQCQTEKGGLNTT
LPFQNVSKYAFGNCPKYVGVKSLKLAVGLRNVPARSSRGLFGAIAGFIEGGWSGLVAGWY
GFQHSNDQGVGMAADRDSTQKAIDKITSKVNNIVDKMNKQYEIIDHEFSEVETRLNMINN
KIDDQIQDIWAYNAELLVLLENQKTLDEHDANVNNLYNKVKRALGSNAVEDGKGCFELYH
KCDDQCMETIRNGTYNRRKYKEESKLERQKIEGVKLESEGTYKILTIYSTVASSL
>gi|157378231|gb|ABV46327.1| hemagglutinin [Influenza A virus (A/partridge/Shantou/2875/2001(H9N2))]
METISLITILLVVTASNADKICIGHQSTNSTETVDTLTETNVPVTHAKELLHTEHNGMLC
ATNLGHPLILDTCTIEGLVYGNPSCDLLLEGREWSYIVERSSAVNGTCYPGNVENLEELR
TLFSSASSYQRIQIFPDTIWNVTYTGTSRSCSGSFYRSMRWLTQKSGFYPIQDAQYTNNR
GKSILFVWGIHHPPTYTEQTNLYIRNDTTTSVTTEDLNRTFKPVIGPRPLVNGLQGRINY
YWSVLKPGQTLRVRSNGNLIAPWYGHVLSGVSHGRILKTDLTSGNCVVQCQTEKGGLNST
LPFHNISKYAFGTCPKYVRVKSLKLAVGLRNVPARSSRGLFGAIAGFIEGGWPGLVAGWY
GFQHSNDQGVGMAADRDSTQNAIDKITSKVNNIVDKMNKQYEIIDHEFSEVETRLNMINN
KIDDQIQDIWAYNAELLVLLENQKTLDEHDANVNNLYNKVKRALGSNAMEDGKGCFELYH
KCDDQCMETIRNGTYNRRKYKEESRLERQKIEGVKLESEGTYKILTIYSTVASSL
>gi|157378212|gb|ABV46316.1| hemagglutinin [Influenza A virus (A/partridge/Shantou/24/2000(H9N2))]
DKICIGYQSTNSTETVDTLTETNVPVTHAKELLHTEHNGMLCATNLGHPLILDTCTIEGL
IYGNPSCDLLLGGREWSYIVERPSAVNGMCYPGNVENLEELRLLFSSASSYQRIQIFPDT
IWNVTYSGTSNACSNSFYRSMRWLTQKDNTYPVQDAQYTNNRGKSILFMWGINHPPTDTV
QTNLYTRTDTTTSVTTEDINRAFKPVIGPRPLVNGLQGRIDYYWSVLKPGQTLRVRSNGN
LIAPWYGHILSGESHGRILKSDLNSGNCVVQCQTERGGLNTTLPFHNVSKYAFGNCPKYV
GVKSLKLAVGMRNVPARSSRGLFGAIAGFIEGGWPGLVAGWYGFQHSNDQGVGMAADRDS
TQKAIDKITSKVNNIVDKMNKQYEIIDHEFSEIETRLNMINNKIDDQIQDIWAYNAELLV
LLENQKTLDEHDANVNNLYNKVKRALGSNAMEDGKGCFELYHKCDDQCMETIRNGTYNRR
KYKEESRLERQKIEGVKLESEGTYKILTI
>gi|21632594|gb|AAL32476.1| hemagglutinin [Influenza A virus (A/Shantou/239/98(H9N2))]
ADKICIGYQSTNSTETVDTLTENNVPVTHAKELLHTEHNGMLCATGLGHPLILDTCTIEG
LIYGNPSCDLLLGGREWSYIVERPSAVNGLCYPGNVENLEELRSLFSSASSYQRIQIFPD
TIWNVSYSGTSKACSDSFYRSMRWLTHKNNAYPIQDAQYTNNRGKNILFMWGINHPPTDT
AQTNLYTRTDTTTSVATEDINRTFKPVIGPRPLVNGLQGRIDYYWSVLKPGQTLRVRSNG
NLIAPWYGHVLSGESHGRILRTNLNSGNCVVQCQTERGGLNTTLPFHNVSKYAFGNCPKY
VGVKSLKLAVGLRNVPARSSRGLFGAIAGFIEGGWSGLVAGWYGFQHSKYQGVGMAADRD
STQKAIDKITSKVNNIVDKMNKQYEIIDHEFSEVENRLNMINNKIDDQIQDIWAYNAELL
VLLENQKTLDEHDADVNNLYNKVKRALGSNAMEDGKGCFELYHKCDDQCMETIRNGTYNR
RKYKEESRLERQKIEG
>gi|120970950|gb|ABM46299.1| hemagglutinin [Influenza A virus (A/quail/Shantou/21605/2005(H9N2))]
METISLMTILLIATASNADKICIGHQSTNSTETVDTLTETNVPVTHAKELLQTEHNGMLC
ATSLGHPLILDTCTIEGLIYGNPSCDLLLEGREWSYIVERSSAVNGTCYPGNVENLEELR
ALFSSASSYQRIQIFPDTTWNVTYTGTSRSCSGSFYRSMRWLTQKSGFYPVQDAQYTNNR
GKNILFVWGIHHPPTYTDQTNLYIRNDTTTSVTTEELNRTFKPVIGPRPLVNGQQGRIDY
YWSVLKPGQTLRVRSNGNLIAPWYGHVLSGGSHGRILKTDLKSGNCVVQCQTEKGGLNST
LPFHNISKYAFGTCPKYVKVNSLKLAVGLRNVPARSSRGLFGAIAGFIEGGWPGLVAGWY
GFQHSNDQGVGMAADRDSTQKAVDKITSKVNNIVDKMNKQYEIIDHEFSEVETRLNMINN
KIDDQIQDVWAYNAELLVLLENQKTLDEHDANVNNLYNKVKRALGSNAMEDGKGCFELYH
KCDDQCMETIRNGTYNRRKYREESRLERQRIEGVKLESEGTYKILTIYSTVASSLV
>gi|120970948|gb|ABM46298.1| hemagglutinin [Influenza A virus (A/quail/Shantou/20787/2005(H9N2))]
METIPLMTILLMVTAINADKICIGYQSTNSTETVDTLTETNVPVTQAKELLHTEHNGMLC
ATNLGHPLILDTCTIEGLIYGNPSCDLLLGGREWSYIVERPSAVNGMCYPGNVENLEELR
LLFSSASSYQRVQIFPDTIWNVTYSGTSSACSNSFYRSMRWLTQKDNTYPVQDAQYTNNR
GKSILFMWGINHPPTDTVQTNLYTRTDTTTSVTTEDINRAFKPVIGPRPLVNGLQGRIDY
YWSVLKPGQTLRVRSNGNLIAPWYGHILSGESHGRILKSDLNSGNCVVQCQTERGGLNTT
LPFHNVSKYAFGNCPKYVGVKSLKLAVGMRNVPARSSRGLFGAIAGFIEGGWPGLVAGWY
GFQHSNDQGVGMAADRDSTQKAIDKITSKVNNIVDKMNKQYEIIDHEFSEIETRLNMINN
KIDDQIQDIWAYNAELLVLLENQKTLDEHDTNVNNLYNKVKRALGSNAIEDGKGCFELYH
KCDDQCMETIRNGTYNRGKYKEESKLERQKIEGVKLESEGTYKILTIYSTVASSLV
>gi|120970946|gb|ABM46297.1| hemagglutinin [Influenza A virus (A/quail/Shantou/19506/2005(H9N2))]
METISLMTILLIATASNADKICIGHQSTNSTETVDTLTETNVPVTHAKELLQTEHNGMLC
ATNLGQPLILDTCTIEGLIYGNPSCDLLLEGREWSYIVERSSAVNGTCYPGNVENLEELR
ALFSSASSYQRIQIFPDTTWNVTYTGTSRSCSGSFYRSMRWLTQKSGFYPVQDAQYTNNR
GKNILFVWGIHHPPTYTDQTTLYIRNDTTTSVTTEELNRTFKPVIGPRPLVNGQQGRIDY
YWSVLKPGQTLRVRSNGNLIAPWYGHVLSGGSHGRILKTDLKSGNCVVQCQTEKGGLNST
LPFHNISKYAFGTCPKYVKVNSLKLAVGLRNVPARSSRGLFGAIAGFIEGGWPGLVAGWY
GFQHSNDQGVGMAADRDSTQKAVDKITSKVNNIVDKMNKQYEIIDHEFSEVETRLNMINN
KIDDQIQDVWAYNAELLVLLENQKTLDEHDANVNNLYNKVKRALGSNAMEDGKGCFELYH
KCDDQCMETIRNGTYNRRKYREESRLERQRIEGVKLESEGTYKILTIYSTVASSLV
>gi|120970944|gb|ABM46296.1| hemagglutinin [Influenza A virus (A/quail/Shantou/15892/2005(H9N2))]
METIPLMTILLMVTAINADKICIGYQSTNSTETVDTLTETNVPVTQAKELLHTEHNGMLC
ATNLGHPLILDTCTIEGLIYGNPSCDLLLGGREWSYIVERPSAVNGMCYPGNVENLEELR
LLFSSASSYQRVQIFPDTIWNVTYSGTSSACSNSFYRSMRWLTQKDNTYPVQDAQYTNNR
GKSILFMWGINHPPTDTVQTNLYTRTDTTTSVTTEDINRAFKPVIGPRPLVNGLQGRIDY
YWSVLKPGQTLRVKSNGNLIAPWYGHILSGESHGRILKSDLNSGNCVVQCQTERGGLNTT
LPFHNVSKYAFGNCPKYVGVKSLKLAVGMRNVPARSSRGLFGAIAGFIEGGWPGLVAGWY
GFQHSNDQGVGMAADRDSTQKAIDKITSKVNNIVDKMNKQYEIIDHEFSEIETRLNMINN
KIDDQIQDIWAYNAELLVLLENQKTLDEHDANVNNLYNKVKRALGSNAIEDGKGCFELYH
KCDDQCMETIRNGTYNRGKYKEESRLERQKIEGVKLESEGTYKILTIYSTVASSLV
>gi|120970942|gb|ABM46295.1| hemagglutinin [Influenza A virus (A/quail/Shantou/13425/2005(H9N2))]
METISLMTILLIATASNADKICIGHQSTNSTETVDTLTETNVPVTHAKELLQTEHNGMLC
ATNLGHPLILDTCTIEGLIYGNPSCDLLLEGREWSYIVERSSAVNGTCYPGNVENLEELR
ALFSSASSYQRIQIFPDTTWNVTYTGTSRSCSGSFYRSMRWLTQKSGFYPVQDAQYTNNR
GKNILFVWGIHHPPTYTDQTTLYIRNDTTTSVTTEELNRTFKPVIGPRPLVNGQQGRIDY
YWSVLKPGQTLRVRSNGNLIAPWYGHVLSGGSHGRILKTDLKSGNCVVQCQTEKGGLNST
LPFHNISKYAFGTCPKYVKVNSLKLAVGLRNVPARSSRGLFGAIAGFIEGGWPGLVAGWY
GFQHSNDQGVGMAADRDSTQKAVDKITSKVNNIVDKMNKQYEIIDHEFSEVETRLNMINN
KIDDQIQDVWAYNAELLVLLENQKTLDEHDANVNNLYNKVKRALGSNAMEDGKGCFELYH
KCDDQCMETIRNGTYNRRKYREESRLERQRIEGVKLGSEGTYKILTIYSTVASSLV
>gi|120970940|gb|ABM46294.1| hemagglutinin [Influenza A virus (A/quail/Shantou/11195/2005(H9N2))]
METISLMTILLIATASNADKICIGHQSTNSTETVDTLTETNVPVTHAKELLQTEHNGMLC
ATSLGHPLILDTCTIEGLIYGNPSCDLLLEGREWSYIVERSSAVNGTCYPGNVENLEELR
ALFSSASSYQRIQIFPDTTWNVTYTGTSRSCSGSFYRSMRWLTQKSGFYPVQDAQYTNNR
GKNILFVWGIHHPPTYTDQTTLYIRNDTTTSVTTEELNRTFKPVIGPRPLVNGQQGRIDY
YWSVLKPGQTLRVRSNGNLIAPWYGHVLSGGSHGRILKTDLKSGNCVVQCQTEKGGLNST
LPFHNISKYAFGTCPKYVKVNSLKLAVGLRNVPARSSRGLFGAIAGFIEGGWPGLVAGWY
GFQHSNDQGVGMAADRDSTQKAVDKITSKVNNIVDKMNKQYEIIDHEFSEVETRLNMINN
KIDDQIQDVWAYNAELLVLLENQKTLDEHDANVNNLYNKVKRALGSNAMEDGKGCFELYH
KCDDQCMETIRNGTYNRRKYREESRLERQRIEGVKLESEGTYKILTIYSTVAS
>gi|120970938|gb|ABM46293.1| hemagglutinin [Influenza A virus (A/quail/Shantou/8993/2005(H9N2))]
ILLVVTVSNADKICIGHQSTNSTETVDTLTENNVPVTHAKELLHTEHNGMLCATNLGRPL
ILDTCTIEGLIYGNPSCDLLLGGREWSYIVERPSAVNGLCYPGNVENLEELRSLFSSASS
YQRIQIFPDTIWNVSYSGTSKACSDSFYRSMRWLTQKNNAYPVQDAQYTNNRGRNILFMW
GINHPPTDTVQTNLYTRTDTTTSVATEDISRTFKPLIGPRPLVNGLQGRIDYYWAVLKPG
QTLRIRSNGNLIAPWYGHVLSGESHGRILKTDLNSGNCVVQCQTERGGLNTTLPFHNVSK
YAFGNCPKYVGVKSLKLAVGLRNVPARSSRGLFGAIAGFIEGGWSGLVAGWYGFQHSNDQ
GTGMAADRDSTQKAIDKITSKVNNIVDKMNKQYEIINHEFSEVETRLNMINNKIDDQIQD
IWAYNAELLVLLENQKTLDEHDANVNNLYNKVKRALGSNAVEDGKGCFELYHKCDDQCME
TIRNGTYNRRKYKEESRLERQKIEGVKLESEGTYKILTIYSTVASSLV
>gi|120970936|gb|ABM46292.1| hemagglutinin [Influenza A virus (A/quail/Shantou/5011/2005(H9N2))]
MEVVSLITILLVVTVSNADKICIGHQSTNSTETVDTLTENNVPVTHAKELLHTEHNGMLC
ATNLGRPLILDTCTIEGLIYGNPSCDLLLGGREWSYIVERPSAVNGLCYPGNVENLEELR
SLFSSASSYQRIQIFPDTIWNVSYSGTSKACSDSFYRSMRWLTQKNNAYPVQDAQYTNNR
GRNILFMWGINHPPTDTVQTNLYTRTDTTTSVATEDINRTFKPLIGPRPLVNGLQGRIDY
YWAVLKPGQTLRIRSNGNLIAPWYGHILSGESHGRILKTDLNSGNCVVQCQTERGGLNTT
LPFHNVSKYAFGNCPKYVGVKSLKLAVGLRNVPARSSRGLFGAIAGFIEGGWSGLVAGWY
GFQHSNDQGTGMAADRDSTQKAIDKITSKVNNIVDKMNKQYEIIDHEFSEVETRLNMINN
KIDDQIQDIWAYNAELLVLLENQKTLDEHDANVNNLYNKVKRALGSNAVEDGKGCFELYH
KCDDQCMETIRNGTYNRRKYKEESRLERQKIEGVKLESEGTYKILTIYSTVASSLV
>gi|120970934|gb|ABM46291.1| hemagglutinin [Influenza A virus (A/quail/Shantou/3143/2005(H9N2))]
MEVVSLITILLVVTVSNADKICIGHQSTNSTETVDTLTENNVPVTHAKELLHTEHNGMLC
ATNLGRPLILDTCTIEGLIYGNPSCDLLLGGREWSYIVERPSAVNGLCYPGNVENLEELR
SLFSSASSYQRIQIFPDTIWNVSYSGTSKACSDSFYRSMRWLTQKNNAYPVQDAQYTNNR
GRNILFMWGINHPPTDTVQTNLYTRTDTTTSVATEDINRTFKPLIGPRPLVNGLQGRIDY
YWAVLKPGQTLRIRSNGNLIAPWYGHILSGESHGRILKTDLNSGNCVVQCQTERGGLNTT
LPFHNVSKYAFGNCPKYVGVKSLKLAVGLRNVPARSSRGLFGAIAGFIEGGWSGLVAGWY
GFQHSNDQGTGMAADRDSTQKAIDKITSKVNNIVDKMNKQYEIIDHEFSEVETRLNMINN
KIDDQIQDIWAYNAELLVLLENQKTLDEHDANVNNLYNKVKRALGSNAVEDGKGCFELYH
KCDDQCMETIRNGTYNRRKYKEESRLERQKIEGVKLESEGTYKILTIYSTVASSLV
>gi|120970932|gb|ABM46290.1| hemagglutinin [Influenza A virus (A/quail/Shantou/2200/2005(H9N2))]
MEVVSLITILLVVTVSNADKICIGYQSTNSTETVDTLTENNVPVTHAKELLHTEHNGMLC
ATNLGRPLILDTCTIEGLIYGNPSCDLLLGGREWSYIVERPSAVNGLCYPGNVENLEELR
SLFSSASSYQRIQIFPDTIWNVSYSGTSKACSDSFYRSMRWLTQKNNAYPVQDAQYTNNR
GRNILFMWGINHPPTDTVQTNLYTRTDTTTSVATEDINRTFKPLIGPRPLVNGLQGRIDY
YWAVLKPGQTLRIRSNGNLIAPWYGHILSGESHGRILKTDLNSGNCVVQCQTERGGLNTT
LPFHNVSKYAFGNCPKYVGVKSLKLAVGLRNVPARSSRGLFGAIAGFIEGGWSGLVAGWY
GFQHSNDQGTGMAADRDSTQKAIDKITSKVNNIVDKMNKQYEIIDHEFSEVETRLNMINN
KIDDQIQDIWAYNAELLVLLENQKTLDEHDANVNNLYNKVKRALGSNAVEDGKGCFELYH
KCDDQCMETIRNGTYNRRKYKEESRLERQKIEGVKLESEGTYKILTIYSTVASSLV
>gi|120970930|gb|ABM46289.1| hemagglutinin [Influenza A virus (A/quail/Shantou/493/2005(H9N2))]
MEVVSLITILLVVTVSNADKICIGYQSTNSTETVDTLTENNVPVTHARELLHTEHNGMLC
ATNLGRPLILDTCTIEGLIYGNPSCDLLLGGREWSYIVERPSAVNGLCYPGNVENLEELR
SLFSSASSYQRIQIFPDTIWNVSYSGTSKACSDSFYRSMRWLTQKNNAYPVQDAQYTNNR
GRNILFMWGINHPPTDTVQTNLYTRTDTTTSVATEDINRTFKPLIGPRPLVNGLQGRIDY
YWAVLKPGQTLRVRSNGNLIAPWYGHILSGESHGRILKTDLNSGNCVVQCQTERGGLNTT
LPFHNVSKYAFGNCPKYVGVKSLKLAVGLRNVPARSSRGLFGAIAGFIEGGWSGLVAGWY
GFQHSNDQGTGMAADRDSTQKAIDKITSKVNNIVDKMNKQYEIIDHEFSEVETRLNMINN
KIDDQIQDIWAYNAELLVLLENQKTLDEHAANVNNLYNKVKRALGSNAVEDGKGCFELYH
KCDDQCMETIRNGTYNRRRYKEESRLERQKIEGVKLESEGTYKILTIYSTVASSLV
>gi|120970928|gb|ABM46288.1| hemagglutinin [Influenza A virus (A/quail/Shantou/299/2005(H9N2))]
MEVVSLITILLVVTVSNADKICIGYQSTNSTETVDTLTENNVPVTHAKELLHTEHNGMLC
ATNLGRPLILDTCTIEGLIYGNPSCDLLLGGREWSYIVERPSAVNGLCYPGIVENLEELR
SLFSSASSYQRIQIFPDTIWNVSYSGTSKACSDSFYRSMRWLTQKNNAYPVQDAQYTNNR
GRNILFMWGINHPPTDTAQTNLYTRTDTTTSVATEDINRTFKPLIGPRPLVNGLQGRIDY
YWAVLKPGQTLRVRSNGNLIAPWYGHILSGESHGRILKTDLNSGNCVVQCQTERGGLNTT
LPFHNVSKYAFGNCPKYVGVKSLKLAVGLRNVPARSSRGLFGAIAGFIEGGWSGLVAGWY
GFQHSNDQGTGMAADRDSTQKAIDKITSKVNNIVDKMNKQYEIIDHEFSEVETRLNMINN
KIDDQIQDIWAYNAELLVLLENQKTLDEHDANVNNLYNKVKRALGSNAVEDGKGCFELYH
KCDDQCMETIRNGTYNRRKYKEESRLERQKIEGVKLESEGTYKILTIYSTVASSLV
>gi|120970926|gb|ABM46287.1| hemagglutinin [Influenza A virus (A/quail/Shantou/7731/2004(H9N2))]
DKICIGYQSTNSTETVDTLTENNVPVTHARELLHTEHNGMLCATNLGRPLILDTCTIEGL
IYGNPSCDLLLGGREWSYIVERPSAVNGLCYPGNVENLEELRSLFSSASSYQRIQIFPDT
IWNVSYSGTSKACSDSFYRSMRWLTQKNNAYPVQDAQYTNNRGRNILFMWGINHPPTDTV
QTNLYTRTDTTTSVATEDINRTFKPLIGPRPLVNGLQGRIDYYWAVLKPGQTLRVRSNGN
LIAPWYGHILSGESHGRILKTDLNSGNCVVQCQTERGGLNTTLPFHNVSKYAFGNCPKYV
GVKSLKLAVGLRNVPARSSRGLFGAIAGFIEGGWSGLVAGWYGFQHSNDQGTGMAADRDS
TQKAIDKITSKVNNIVDKMNKQYEIIDHEFSEVETRLNMINNKIDDQIQDIWAYNAELLV
LLENQKTLDEHAANVNNLYNKVKRALGSNAVEDGKGCFELYHKCDDQCMETIRNGTYNRR
RYKEESRLERQKIEGVKLESEGTYKILTIYSTVASSLV
>gi|120970924|gb|ABM46286.1| hemagglutinin [Influenza A virus (A/quail/Shantou/7397/2004(H9N2))]
DKICIGHQSTNSTETVDTLTENNVPVTHAKELLHTEHNGMLCATNLGRPLILDTCTIEGL
IYGNPSCDLLLGGREWSYIVERPSAVNGLCYPGNVENLEELRSLFSSASSYQRIQIFPDT
IWNVSYSGTSKACSDSFYRSMRWLTQKNSAYPVQDAQYTNNRGRNILFMWGINHPPTDTV
QTNLYTRTDTTTSVATEDINRTFKPLIGPRPLVNGLQGRIDYYWAVLKPGQTLRVRSNGN
LIAPWYGHILSGESHGRIMKTDLNSGNCVVQCQTERGGLNTTLPFHNVSKYAFGNCPKYV
GVKSLKLAVGLRNVPARSSRGLFGAIAGFIEGGWPGLVAGWYGFQHSNDQGTGMAADRDS
TQKAIDKITSKVNNIVDKMNKQYEIIDHEFSEVETRLNMINNKIDDQIQDIWAYNAELLV
LLENQKTLDEHDANVNNLYNKVKRALGSNAVEDGKGCFELYHKCDDQCMETIRNGTYNRR
KYKEESRLERQKIEGVKLESEGTYKILTIYSTVASSLV
>gi|120970922|gb|ABM46285.1| hemagglutinin [Influenza A virus (A/quail/Shantou/6794/2004(H9N2))]
DKICIGYQSTNSTETVDTLTENNVPVTHARELLHTEHNGMLCATNLGRPLILDTCTIEGL
IYGNPSCDLLLGGREWSYIVERPSAVNGLCYPGNVENLEELRSLFSSASSYQRIQIFPDT
IWNVSYSGTSKACSDSFYRSMRWLTQKNNAYPVQDAQYTNNRGRNILFMWGINHPPTDTV
QTNLYTRTDTTTSVATEDINRTFKPLIGPRPLVNGLQGRIDYYWAVLKPGQTLRVRSNGN
LIAPWYGHILSGESHGRILKTDLNSGNCVVQCQTERGGLNTTLPFHNVSKYAFGNCPKYV
GVKSLKLAVGLRNVPARSSRGLFGAIAGFIEGGWSGLVAGWYGFQHSNDQGTGMAADRDS
TQKAIDKITSKVNNIVDKMNKQYEIIDHEFSEVETRLNMINNKIDDQIQDIWAYNAELLV
LLENQKTLDEHDANVNNLYNKVKRVLGSNAVEDGKGCFELYHKCDDQCMETIRNGTYNRR
RYKEESRLERQKIEGVKLESEGTYKILTIYSTVASSLV
>gi|120970920|gb|ABM46284.1| hemagglutinin [Influenza A virus (A/quail/Shantou/6648/2004(H9N2))]
MEVVSLITILLVVTVSNADKICIGYQSTNSTETVDTLTENNVPVTHARELLHTEHNGMLC
ATNLGRPLILDTCTIEGLIYGNPSCDLLLGGREWSYIVERPSAVNGLCYPGNVENLEELR
SLFSSASSYQRIQIFPDTIWNVSYSGTSKACSDSFYRSMRWLTQKNNAYPVQDAQYTNNR
GRNILFMWGINHPPTDTVQTNLYTRTDTTTSVATEDINRTFKPLIGPRPLVNGLQGRIDY
YWAVLKPGQTLRVRSNGNLIAPWYGHILSGESHGRILKTDLNSGNCVVQCQTERGGLNTT
LPFHNVSKYAFGNCPKYVGVKSLKLAVGLRNVPARSSRGLFGAIAGFIEGGWSGLVAGWY
GFQHSNDQGTGMAADRDSTQKAIDKITSKVNNIVDKMNKQYEIIDHEFSEVETRLNMINN
KIDDQIQDIWAYNAELLVLLENQKTLDEHDANVNNLYNKVKRALGSNAVEDGKGCFELYH
KCDDQCMETIRNGTYNRRRYKEESRLERQKIEGVKLESEGTYKILTIYSTVASSLV
>gi|120970918|gb|ABM46283.1| hemagglutinin [Influenza A virus (A/quail/Shantou/6046/2004(H9N2))]
DKICIGYQSTNSTETVDTLTENNVPVTHAKELLHTEHNGMLCATNLGRPLILDTCTIEGL
IYGNPSCDLLLGGREWSYIVERPSAVNGLCYPGNVENLEELRSLFSSASSYQRIQIFPDT
IWNVSYSGTSKACSDSFYRSMRWLTQKNNAYPVQDAQYTNNRGRNILFMWGINHPPTDTA
QTNLYTRTDTTTSVATEDINRTFKPLIGPRPLVNGLQGRIDYYWAVLKPGQTLRVRSNGN
LIAPWYGHILSGESHGRILKTDLNSGNCVVQCQTERGGLNTTLPFHNVSKYAFGNCPKYV
GVKSLKLAVGLRNVPARSSRGLFGAIAGFIEGGWSGLVAGWYGFQHSNDQGTGMAADRDS
TQKAIDKITSKVNNMVDKMNKQYEIIDHEFSEVETRLNMINNKIDDQIQDIWAYNAELLV
LLENQKTLDEHDANVNNLYNKVKRALGSNAVEDGKGCFELYHKCDDQCMETIRNGTYNRR
KYKEESRLERQKIEGVKLESEGTYKILTIYSTVASSLV
>gi|120970916|gb|ABM46282.1| hemagglutinin [Influenza A virus (A/quail/Shantou/3060/2004(H9N2))]
METTSLITILLAITASNADKICIGHQSTNSTETVDTLTETNVPVTQAKELLHTEHNGMLC
ATNLGHPLILDTCTIEGLVYGNPSCDLLLEGRKWSYIVERSSAVNGTCYPGNVENLEELR
TLFSSSSSYQRIQIFPDTIWNVTYNGTSRSCSGSFYRGMRWLTQNRGFYPIQDAQYTNNR
GKSILFVWGIHHPTTYTEQTTLYIRNDTTTSVTTEDLNRTFKPMIGPRPLVNGQRGRINY
YWSVLKPGQTLRIRSNGNLIAPWYGHVLSGVSHGRILKTDLTSGNCVVQCQTEKGGLNST
LPFHNISKYAFGTCPKYVRVKSLKLAVGLKNVPARSSRGIFGAIAGFIEGGWPGLVAGWY
GFQHSNDQGVGMAADRDSTQKAIDKITSKVNNIVDKMNKQYEIIDHEFSEVETRLNMINN
KIDDQIQDIWAYNAELLVLLENQKTLDEHDANVNNLYNKVKRALGSNAMEDGKGCFELYH
KCDDQCMETIRNGTYNRRKYEEESRLERQKIEGVKLESEGTYKILTIYSTVASSLV
>gi|120970914|gb|ABM46281.1| hemagglutinin [Influenza A virus (A/quail/Shantou/1883/2004(H9N2))]
DKICIGHQSTNSTETVDTLTETNVPVTQAKELLHTEHNGMLCATNLGHPLILDTCTIEGL
VYGNPSCDLLLEGRKWSYIVERSSAVNGTCYPGNVENLEELRTLFSSASSYQRIQIFPDT
IWNVTYNGTSRSCSGSFYRGMRWLTQNRGFYPIQDAQYTNNRGKSILFVWGIHHPTTYTE
QTTLYIRNDTTTSVTTEDLNRTFKPMIGPRPLVNGQRGRINYYWSVLKPGQTLRVRSNGN
LIAPWYGHVLSGVSHGRILKTDLTSGNCVVQCQTEKGGLNSTLPFHNISKYAFGTCPKYV
RVKSLKLAVGLKNVPARSSRGLFGAIAGFIEGGWPGLVAGWYGFQHSNDQGVGMAADRDS
TQKAIDKITSKVNNIVDKMNKQYEIIDHEFSEVETRLNMINNKIDDQIQDIWAYNAELLV
LLENQKTLDEHDANVNNLYNKVKRALGSNAMEDGKGCFELYHKCDDQCMETIRNGTYNRR
KYKEESRLERQKIEGVKLESEGTYKILTIYSTVASSLV
>gi|120970912|gb|ABM46280.1| hemagglutinin [Influenza A virus (A/quail/Shantou/1865/2004(H9N2))]
DKICIGHQSTNSTETVDTLTETNVPVTQAKELLHTEHNGMLCATNLGHPLILDTCTIEGL
VYGNPSCDLLLEGRKWSYIVERSSAVNGTCYPGNVENLEELRTLFSSASSYQRIQIFPDT
IWNVTYNGTSKSCSGSFYRGMRWLTQNRGFYPIQDAQYTNNRGKSILFVWGIHHPTTYTE
QTTLYIRNDTTTSVTTEDLNRTFKPMIGPRPLVNGQQGRINYYWSVLKPGQTLRVRSNGN
LIAPWYGHVLSGVSHGRILKTDLTSGNCVVQCQTEKGGLNSTLPFHNISKYAFGTCPKYV
RVKSLKLAVGLKNVPARSSRGLFGAIAGFIEGGWPGLVAGWYGFQHSNDQGVGMAADRDS
TQKAIDKITSKVNNIVDKMNKQYEIIDHEFSEVETRLNMINNKIDDQIQDIWAYNAELLV
LLENQKTLDEHDANVNNLYNKVKRALGSNAMEDGKGCFELYHKCDDQCMETIRNGTYNRR
KYKEESRLERQKIEGVKLESEGTYKILTIYSTVASSLV
>gi|120970910|gb|ABM46279.1| hemagglutinin [Influenza A virus (A/quail/Shantou/1475/2004(H9N2))]
DKICIGHQSTNSTETVDTLTETNVPVTQAKELLHTEHNGMLCATNLGHPLILDTCTIEGL
VYGNPSCDLLLEGRKWSYIVERSSAVNGTCYPGNVENLEELRTLFSSASSYQRIQIFPDT
IWNVTYNGTSRSCSGSFYRGMRWLTQNRGFYPIQDAQYTNNRGKSILFVWGIHHPTTYTE
QTTLYIRNDTTTSVTTEDLNRTFKPMIGPRPLVNGQQGRINYYWSVLKPGQTLRVRSNGN
LIAPWYGHVLSGVSHGRILKTDLTSGNCVVQCQTEKGGLNSTLPFHNISKYAFGTCPKYV
RVKSLKLAVGLKNVPARSSRGIFGAIAGFIEGGWPGLVAGWYGFQHSNDQGVGMAADRDS
TQKAIDKITSKVNNIVDKMNKQYEIIDHEFSEVETRLNMINNKIDDQIQDIWAYNAELLV
LLENQKTLDEHDANVNNLYNKVKRALGSNAMEDGKGCFELYHKCDDQCMETIRNGTYNRR
KYKEESRLERQKIEGVKLESEGTYKILTIYSTVASSLV
>gi|120970908|gb|ABM46278.1| hemagglutinin [Influenza A virus (A/quail/Shantou/403/2004(H9N2))]
DKICIGHQSTNSTETVDTLTETNVPVTQAKELLHTEHNGMLCATNLGHPLILDTCTIEGL
VYGNPSCDLLLEGRKWSYIVERSSAVNGTCYPGNVENLEELRTLFSSASSYQRIQIFPDT
IWNVTYNGTSRSCSGSFYRGMRWLTQNRGFYPIQDAQYTNNRGKSILFVWGIHHPTTYTE
QTTLYIRNDTTTSVTTEDLNRIFKPMIGPRPLVNGQRGRINYYWSVLKPGQTLRVRSNGN
LIAPWYGHVLSGVSHGRILKTDLTSGNCVVQCQTEKGGLNSTLPFHNISKYAFGTCPKYV
RVKSLKLAVGLKNVPARSSRGLFGAIAGFIEGGWPGLVAGWYGFQHSNDQGVGMAADRDS
TQKAIDKITSKVNNIVDKMNKQYEIIDHEFSEVETRLNMINNKIDDQIQDIWAYNAELLV
LIENQKTLDEHDANVNNLYNKVKRALGSNAMEDGKGCFELYHKCDDQCMETIRNGTYNRR
KYKEESRLERQKIEGVKLESEGTYKILTIYSTVASSLV
>gi|120970906|gb|ABM46277.1| hemagglutinin [Influenza A virus (A/quail/Shantou/5/2004(H9N2))]
DKICIGYQSTNSTETVDTLTETNVPVTQAKELLHTEHNGMLCATNLGHPLILDTCTIEGL
IYGNPSCDLLLGGREWSYIVERPSAVNGMCYPGNVENLEELRLLFSSASSYQRVQIFPDT
IWNVTYSGTSSACSNSFYRSMRWLTQKDNTYPVQDAQYTNNRGKSILFMWGINHPPTDTV
QTNLYTRTDTTTSVTTEDINRAFKPVIGPRPLVNGLQGRIDYYWSVLKPGQTLRVRSNGN
LIAPWYGHILSGESHGRILKSDLNSGNCVVQCQTERGGLNTTLPFHNVSKYAFGNCPKYV
GVKSLKLAVGIRNVPARSSRGLFGAIAGFIEGGWPGLVAGWYGFQHSNDQGVGMAADRDS
TQRAVDKITSKVNNIVDKMNKQYEIIDHEFSEIETRLNMINNKIDDQIQDIWAYNAELLV
LLENQKTLDEHDANVNNLYNKVKRALGSNAMEDGKGCFELYHKCDDQCMETIRNGTYNRG
KYKEESRLERQKIEGVKLESEGTYKILTIYSTVASSLV
>gi|120970904|gb|ABM46276.1| hemagglutinin [Influenza A virus (A/quail/Shantou/4850/2003(H9N2))]
METTSLITILLAITASNADKICIGHQSTNSTETVDTLTETNVPVTQAKELLHTEHNSMLC
ATNLGHPLILDTCTIEGLVYGNPSCDLLLEGRKWSYIVERSSAVNGTCYPGNVENLEELR
TLFSSASSYQRIQIFPDTIWNVTYNGTSRSCSGSFYRGMRWLTQNRGFYPIQDAQYTNNR
GKSILFVWGIHHPTTYTEQTTLYIRNDTTTSVTTEDLNRIFKPMIGPRPLVNGQRGRINY
YWSVLKPGQTLRVRSNGNLIAPWYGHVLSGVSHGRILKTDLTSGNCVVQCQTEKGGLNST
LPFHNISKYAFGTCPKYVRVKSLKLAVGLKNVPARSSRGLFGAIAGFIEGGWPGLVAGWY
GFQHSNDQGVGMAADRDSTQKAIDKITSKVNNIVDKMNKQYEIIDHEFSEVETRLNMINN
KIDDQIQDIWAYNAELLVLIENQKTLDEHDANVNNLYNKVKRALGSNAMEDGKGCFELYH
KCDDQCMETIRNGTYNRRKYKEESRLERQKIEGVKLESEGTYKILTIYSTVASSLV
>gi|120970902|gb|ABM46275.1| hemagglutinin [Influenza A virus (A/quail/Shantou/4044/2003(H9N2))]
DKICIGHQSTNSTETVDTLTETNVPVTQAKELLHTEHNGMLCATNLGHPLILDTCTIEGL
VYGNPSCDLLLEGRKWSYIVERPSAVNGTCYPGNVENLEELRTLFSSASSYQRIQIFPDT
IWNVTYNGTSKSCSGSFYRGMRWLTQNRGFYPIQDAQYTNNRGKSILFVWGIHHPTTYTE
QTTLYIRNDTTTSVTTEDLNRTFKPMIGPRPLVNGQRGRINYYWSVLKPGQTLRVRSNGN
LIAPWYGHVLSGVSHGRILKTDLTSGNCVVQCQTEKGGLNSTLPFHNISKYAFGTCPKYV
RVKSLKLAVGLKNVPARSSRGLFGAIAGFIEGGWPGLVAGWYGFQHSNDQGVGMAADRDS
TQKAIDKITSKVNNIVDKMNKQYEIIDHEFSEVETRLNMINNKIDDQIQDIWAYNAELLV
LLENQKTLDEHDANVNNLYNKVKRALGSNAMEDGKGCFELYHKCDDQCMETIRNGTYNRR
KYKEESRLERQKIEGVKLESEGTYKILTIYSTVASSLV
>gi|120970900|gb|ABM46274.1| hemagglutinin [Influenza A virus (A/quail/Shantou/4038/2003(H9N2))]
DKICIGYQSTNSTETVDTLTENNVPVTHAKELLHTEHNGMLCATNLGHPLILDTCTIEGL
IYGNPSCDLLLGGREWSYIVERPSAVNGLCYPGNVENLEELRSLFSSASSYQRIQIFPDT
IWNVSYSGTSKACSDSFYRSMRWLTQKNNAYPVQDAQYTNNRGKNILFMWGINHPPTDTA
QTNLYTRTDTTTSVATEDINRTFKPLIGPRPLVNGLQGRIDYYWSVLKPGQTLRVRSNGN
LIAPWYGHILSGESHGRILKTDLKSGNCAVQCQTEKGGLNTTLPFQNVSKYAFGNCPKYV
GVKSLKLAVGLRNVPARSSRGLFGAIAGFIEGGWSGLVAGWYGFQHSNDQGVGMAADRDS
TQKAIDKITSKVNNIVDKMNKQYEIIDHEFSEVENRLNMINNKIDDQIQDIWAYNAELLV
LLENQKTLDEHDANVNNLYNRVKRALGSNAVEDGKGCFELYHKCDDQCMETIRNGTYNRR
KYKEESKLERQKIEGVKLESEGTYKILTIYSTVASSLV
>gi|120970898|gb|ABM46273.1| hemagglutinin [Influenza A virus (A/quail/Shantou/3856/2003(H9N2))]
DKICIGYQSTNSTETVDTLTENNVPVTHAKELLHTEHNGMLCATNLGHPLILDTCTIEGL
IYGNPSCDLLLGGREWSYIVERQSAVNGLCYPGNVENLEELRSLFSSASSYQRIQIFPDT
IWNVSYSGTSKACSDSFYRSMRWLTQKNNAYPVQDAQYTNNRGKNILFMWGINHPPTDTV
QTDLYTRTDTTTSVATEDINRTFKPLIGPRPLVNGLQGRIDYYWSVLKPGQTLRVRSNGN
LIAPWYGHILSGESHGRILKTDLKSGNCAVQCQTEKGGLNTTLPFQNVSKYAFGNCPKYV
GVKSLKLAVGLRNMPARSSRGLFGAIAGFIEGGWSGLVAGWYGFQHSNDQGVGMAADRDS
TQKAIDKITSKVNNIVDKMNKQYEIIDHEFSEVENRLNMINNKIDDQIQDIWAYNAELLV
LLENQKTLDEHDANVNNLYNRVKRALGSNAVEDGKGCFELYHKCDDQCMETIRNGTYNRR
KYKEESKLERQKIEGVKLESEGTYKILTIYSTVASSLV
>gi|120970896|gb|ABM46272.1| hemagglutinin [Influenza A virus (A/quail/Shantou/3768/2003(H9N2))]
METTSLITILLAITASNADKICIGHQSTNSTETVDTLTETNVPVTQAKELLHTEHNGMLC
ATNLGHPLILDTCTIEGLVYGNPSCDLLLEGRKWSYIVERSSAVNGTCYPGNVENLEELR
TLFSSASSYQRIQIFPDTIWNVTYNGTSRSCSGSFYRGMRWLTQNRGFYPIQDAQYTNNR
GKSILFVWGIHHPTTYTEQTTLYIRNDTTTSVTTEDLNRTFKPMIGPRPLVNGQRGRINY
YWSVLKPGQTLRVRSNGNLIAPWYGHVLSGVSHGRILKTDLTSGNCVVQCQTEKGGLNST
LPFHNISKYAFGTCPKYVRVKSLKLAVGLKNVPARSSRGLFGAIAGFIEGGWPGLVAGWY
GFQHSNDQGVGMAADRDSTQKAIDKITSKVNNIVDKMNKQYEIIDHEFSEVETRLNMINN
KIDDQIQDIWAYNAELLVLLENQKTLDEHDANVNNLYNKVKRALGSNAMEDGKGCFELYH
KCDDQCMETIRNGTYNRRKYKEESRLERQKIEGVKLESEGTYKILTIYSTVASSLV
>gi|120970894|gb|ABM46271.1| hemagglutinin [Influenza A virus (A/quail/Shantou/3700/2003(H9N2))]
METIPLMTILLMVTAINADKICIGYQSTNSTETVDTLTETNVPVTQAKELLHTEHNGMLC
ATNLGHPLILDTCTIEGLIYGNPSCDLLLGGREWSYIVERPSAVNGMCYPGNVENLEELR
LLFSSASSYQRVQIFPDTIWNVTYSGTSSACSNSFYRSMRWLTQKDNTYPVQDAQYTNNR
GKSILFMWGINHPPTDTVQTNLYTRTDTTTSVTTEDINRAFKPVIGPRPLVNGLQGRIDY
YWSVLKPGQTLRVRSNGNLIAPWYGHILSGESHGRILKSDLNSGNCVVQCQTERGGLNTT
LPFHNVSKYAFGNCPKYVGVKSLKLAVGMRNVPARSSRGLFGAIAGFIEGGWPGLVAGWY
GFQHSNDQGVGMAADRDSTQKAIDKITSKVNNIVDKMNKQYEIIDHEFSEIETRLNMINN
KIDDQIQDIWAYNAELLVLLENQKTLDEHDANVNNLYNKVKRALGSNAMEDGKGCFELYH
KCDDQCMETIRNGTYNRGKYKEESRLERQKIEGVKLESEGTYKILTIYSTVASSLV
>gi|120970892|gb|ABM46270.1| hemagglutinin [Influenza A virus (A/quail/Shantou/3502/2003(H9N2))]
DKICIGYQSTNSTETVDTLTENNVPVTHAKELLHTEHNGMLCATNLGHPLILDTCTIEGL
IYGNPSCDLLLGGREWSYIVERQSAVNGLCYPGNVENLEELRSLFSSASSYQRIQIFPDT
IWNVSYSGTSKACSDSFYRSMRWLTQKNNAYPVQDAQYTNNRGKNILFMWGINHPPTDTV
QTDLYTRTDTTTSVATEDINRTFKPLIGPRPLVNGLQGRIDYYWSVLKPGQTLRVRSNGN
LIAPWYGHILSGESHGRILKTDLKSGNCAVQCQTEKGGLNTTLPFQNVSKYAFGNCPKYV
GVKSLKLAVGLRNMPARSSRGLFGAIAGFIEGGWSGLVAGWYGFQHSNDQGVGMAADRDS
TQKAIDKITSKVNNIVNKMNKQYEIIDHEFSEVENRLNMINNKIDDQIQDIWAYNAELLV
LLENQKTLDEHDANVNNLYNRVKRALGSNAVEDGKGCFELYHKCDDQCMETIRNGTYNRR
KYKEESKLERQKIEGVKLESEGTYKILTIYSTVASSLV
>gi|120970890|gb|ABM46269.1| hemagglutinin [Influenza A virus (A/quail/Shantou/3308/2003(H9N2))]
DKICIGHQSTNSTETVDTLTETNVPVTQAKELLHTEHNGMLCATNLGHPLILDTCTIEGL
VYGNPSCDLLLGGREWSYIVERSSAVNGTCYPGNVENLEELRALFSSASSYQRIQIFPDT
IWNVSYNGTSKSCSDSFYRGMRWLTQKRGFYPIQDAQYTNNRGKSILFMWGIHHPTTYTE
QTTLYTRNDTTTSVTTEDINRTFKPMIGPRPLVNGQRGRINYYWSVLKPGQTLRVRSNGN
LIAPWYGHVLSGMSHGRILKTDLTSGNCVVQCQTEKGGLNSTLPFHNISKYAFGTCPKYV
RVKSLKLAVGLKNVPARSSRGLFGAIAGFIEGGWPGLVAGWYGFQHSNDQGVGMAADRDS
TQKAIDKITSKVNNIVDKMNKQYEIIDHEFSEVETRLNMINNKIDDQIQDIWAYNAELLV
LLENQKTLDEHDANVNNLYNKVKRALGSNAMEDGKGCFELYHKCDDQCMETIRNGTYNRR
KYKEESRLERQKIEGVKLESEGTYKILTIYSTVASSLV
>gi|120970888|gb|ABM46268.1| hemagglutinin [Influenza A virus (A/quail/Shantou/3008/2003(H9N2))]
DKICIGHQSTNSTETVDTLTETNVPVTQAKELLHTEHNGMLCATNLGHPLILDTCTIEGL
VYGNPSCDLLLEGRKWSYIVERSSAVNGTCYPGNVENLEELRTLFSSASSYQRIQIFPDT
IWNVTYNGTSRSCSGSFYRGMRWLTQNRGFYPIQDAQYTNNRGKSILFVWGIHHPTTYTE
QTTLYIRNDTTTSVTTEDLNRTFKPMIGPRPLVNGQRGRINYYWSVLKPGQTLRVRSNGN
LIAPWYGHVLSGVSHGRILKTDLTSGNCVVQCQTEKGGLNSTLPFHNISKYAFGTCPKYV
RVKSLKLAVGLKNVPARSSRGLFGAIAGFIEGGWPGLVAGWYGFQHSNDQGVGMAADRDS
TQKAIDKITSKVNNIVDKMNKQYEIIDHEFSEVETRLNMINNKIDDQIQDIWAYNAELLV
LLENQKTLDEHDANVNNLYNKVKRALGSNAMEDGKGCFELYHKCDDQCMETIRNGTYNRR
KYKEESRLERQKIEGVKLESEGTYKILTIYSTVASSLV
>gi|120970886|gb|ABM46267.1| hemagglutinin [Influenza A virus (A/quail/Shantou/2615/2003(H9N2))]
DKICIGYQSTNSTETVDTLTENNVPVTHAKELLHTEHNGMLCATNLGHPLILDTCTIEGL
IYGNPSCDLLLGGREWSYIVERPSAVNGLCYPGNVENLEELRSLFSSASSYQRIQIFPDT
IWNVSYSGTSKACSDSFYRSMRWLTQKNNAYPVQDAQYTNNRGKNILFMWGINHPPTDTA
QTNLYTRTDTTTSVATEDINRTFKPLIGPRPLVNGLQGRIDYYWSVLKPGQTLRVRSNGN
LIAPWYGHILSGESHGRILKTDLKSGNCAVQCQTEKGGLNTTLPFQNVSKYAFGNCPKYV
GVKSLKLAVGLRNVPARSSRGLFGAIAGFIEGGWSGLVAGWYGFQHSNDQGVGMAADRDS
TQKAIDKITSKVNNIVDKMNKQYEIIDHEFSEVENRLNMINNKIDDQIQDIWAYNAELLV
LLENQKTLDEHDANVNNLYNRVKRALGSNAVEDGKGCFELYHKCDDQCMETIRNGTYNRR
KYKEESKLERQKIEGVKLESEGTYKILTIYSTVASSLV
>gi|120970884|gb|ABM46266.1| hemagglutinin [Influenza A virus (A/quail/Shantou/2608/2003(H9N2))]
DKICIGYQSTNSTETVDTLTETNVPVTQAKELLHTEHNGMLCATNLGHPLILDTCTIEGL
IYGNPSCDLLLGGREWSYIVERPSAVNGMCYPGNVENLEELRLLFSSASSYQRVQIFPDT
IWNVTYSGTSSACSNSFYRSMRWLTQKDNTYPVQDAQYTNNRGKSILFMWGINHPPTGTV
QTNLYTRTDTTTSVTTEDINRAFNPVIGPRPLVNGLQGRIDYYWSVLKPGQTLRVRSNGN
LIAPWYGHILSGESHGRILKSDLNSGNCVVQCQTERGGLNTTLPFHNVSKYAFGNCPKYV
GVKSLKLAVGMRNVPARSSRGLFGAIAGFIEGGWPGLVAGWYGFQHSNDQGVGMAADRDS
TQKAIDKITSKVNNIVDKMNKQYEIIDHEFSEIETRLNLINNKIDDQIQDIWAYNAELLV
LLENQKTLDEHDANVNNLYNKVKRALGSNAMEDGKGCFELYHKCDDQCMETIRNGTYNRG
KYKEESRLERQKIEGVKLESEGTYKILTIYSTVASSLV
>gi|120970882|gb|ABM46265.1| hemagglutinin [Influenza A virus (A/quail/Shantou/1978/2003(H9N2))]
DKICIGYQSTNSTETVDTLTETNVPVTHAKELLHTEHNGMLCATNLGHPLILDTCTIEGL
IYGNPSCDLLLGGREWSYIVERPSAVNGMCYPGNVENLEELRLLFSSASSYQRVQIFPDT
IWNVTYSGTSNACSNSFYRSMRWLTQKDNTYPVQDAQYTNNRGKSILFMWGINHPPTDTV
QTNLYTRTDTTTSVTTEDINRAFKPVIGPRPLVNGLQGRIDYYWSVLKPGQTLRVRSNGN
LIAPWYGHILSGESHGRILKSDLNSGNCVVQCQTERGGLNTTLPFHNVSKYAFGNCPKYV
GVKSLKLAVGMRNVPARSSRGLFGAIAGFIEGGWPGLVAGWYGFQHSNDQGVGMAADRDS
TQKAIDKITSKVNNIVDKMNKQYEIIDHEFSEIETRLNMINNKIDDQIQDIWAYNAELLV
LLENQKTLDEHDANVNNLYNKVKRALGSNAMEDGKGCFELYHKCDDQCMETIRNGTYNRG
KYKEESRLERQRIEGVKLESEGTYKILTIYSTVASSLV
>gi|120970880|gb|ABM46264.1| hemagglutinin [Influenza A virus (A/quail/Shantou/1780/2003(H9N2))]
DKICIGYQSTNSTETVDTLTETNVPVTHAKELLHTEHNGMLCATNLGHPLILDTCTIEGL
IYGNPSCDLLLGGREWSYIVERPSAVNGMCYPGNVENLEELRLLFSSASSYQRVQIFPDT
IWNVTYSGTSNACSNSFYRSMRWLTQKDNTYPVQDAQYTNNRGKSILFMWGINHPPTDTV
QTNLYTRTDTTTSVTTEDINRAFKPVIGPRPLVNGLQGRIDYYWSVLKPGQTLRVRSNGN
LIAPWYGHILSGESHGRILKSDLNSGNCVVQCQTERGGLNTTLPFHNVSKYAFGNCPKYV
GVKSLKLAVGMRNVPARSSRGLFGAIAGFIEGGWPGLVAGWYGFQHSNDQGVGMAADRDS
TQKAIDKITSKVNNIVDKMNKQYEIIDHEFSEIETKLNMINNKIDDQIQDIWAYNAELLV
LLENQKTLDEHDANVNNLYNKVKRALGSNAMEDGKGCFELYHKCDDQCMETIRNGTYNRG
KYKEESRLERQKIEGVKLESEGTYKILTIYSTVASSLV
>gi|120970878|gb|ABM46263.1| hemagglutinin [Influenza A virus (A/quail/Shantou/1140/2003(H9N2))]
DKICIGYQSTNSTETVDTLTETNVPVTHAKELLHTEHNGMLCATNLGHPLILDTCTIEGL
IYGNPSCDLLLGGREWSYIVERPSAVNGMCYPGNVENLEELRLLFSSASSYQRVQIFPDT
IWNVTYSGTSNACSNSFYRSMRWLTQKDNTYPVQDAQYTNNRGKSILFMWGINHPPTDTV
QTNLYTRTDTTTSVTTEDINRVFKPVIGPRPLVNGLQGRIDYYWSVLKPGQTLRVRSNGN
LIAPWYGHILSGESHGRILKSDLNSGNCVVQCQTERGGLNTTLPFHNVSKYAFGNCPKYV
GVKSLKLAVGMRNVPARSSRGLFGAIAGFIEGGWPGLVAGWYGFQHSNDQGVGMAADRDS
TQKAIDKITSKVNNIVDKMNKQYEIIDHEFSEIETRLNMINNKIDDQIQDIWAYNAELLV
LLENQKTLDEHDANVNNLYNKVKRALGSNAMEDGKGCFELYHKCDDQCMETIRNGTYNRG
KYKEESRLERQKIEGVKLESEGTYKILTIYSTVASSLV
>gi|120970876|gb|ABM46262.1| hemagglutinin [Influenza A virus (A/quail/Shantou/335/2003(H9N2))]
DKICIGHQSTNSTETVDTLTETNVPVTHAKELLHTEHNGMLCATNLGHPLILDTCTIEGL
VYGNPSCDLLLAGREWSYIVERSSAVNGTCYPGNIENLEELRTLFSSASSYQRIQIFPDT
IWNVTYSGTSRSCSGSFYRSMRWLTHKSGFYPVQDAQYTNNRGKSILFVWGIHHPPTYTE
QTNLYIRNDTTTSVTTEDLNRTFKPMIGPRPLVNGLQGRINYYWSVLKPGQTLRVRSNGN
LIAPWYGHVLSGVSHGRILKTDLTSGSCVVQCQTEKGGLNSTLPFHNISKYAFGTCPKYV
RVKSLKLAVGMRNVPARSSRGLFGAIAGFIEGGWPGLVAGWYGFQHSNDQGVGMAADRDS
TQKAADKITSKVNNIVDKMNKQYEIIDHEFSEVETRLNMINNKIDDQIQDIWAYNAELLV
LLENQKTLDEHDANVNNLYNKVKRALGSNAMEDGKGCFELYHKCDDQCMETIRNGTYNRR
KYKEESRLERQKIEGVKLESEGTYKILTIYSTVASSLV
>gi|120970874|gb|ABM46261.1| hemagglutinin [Influenza A virus (A/quail/Shantou/308/2003(H9N2))]
DKICIGHQSTNSTETVDTLTETNVPVTHAKELLHTEHNGMLCATNLGHPLILDTCTIEGL
VYGNPSCDLLLEGRKWSYIVERSSAVNGTCYPGNVENLEELRTLFSSASSYQRIQIFPDT
IWNVTYNGTSRSCSGSFYRGMRWLTQNRGFYPIQDAQYTNNRGKSILFVWGIHHPTTYTE
QTNLYIRNDTTTSVTTEDLNRTFKPMIGPRPLVNGQRGRINYYWSVLKPGQTLRVRSNGN
LIAPWYGHVLSGVSHGRILKTDLTSGNCVVQCQTEKGGLNSTLPFHNISKYAFGTCPKYV
RVKSLKLAVGLRNVPARSSRGLFGAIAGFIEGGWPGLVAGWYGFQHSNDQGVGMAADRDS
TQKAIDKITSKVNNIVDKMNKQYEIIDHEFSEVETRLNMINNKIDDQIQDIWAYNAELLV
LLENQKTLDEHDANVNNLYNKVKRALGSNAMEDGKGCFELYHKCDDQCMETIRNGTYNRR
KYKEESRLERQKIEGVKLESEGTYKILTIYSTVASSLV
>gi|120970872|gb|ABM46260.1| hemagglutinin [Influenza A virus (A/quail/Shantou/149/2003(H9N2))]
DKICIGYQSTNSTETVDTLTETNVPVTHAKELLHTEHNGMLCATNLGHPLILDTCTIEGL
IYGNPSCDLLLGGREWSYIVERPSAVNGMCYPGNVENLEELRLLFSSASSYQRVQIFPDT
IWNVTYSGTSNACSNSFYRSMRWLTQKDNTYPVQDAQYTNNRGKSILFMWGINHPPTDTV
QTNLYTRTDTTTSVTTEDINRAFKPVIGPRPLVNGLQGRIDYYWSVLKPGQTLRVRSNGN
LIAPWYGHILSGESHGRILKSDLNSGNCVVQCQTERGGLNTTLPFHNVSKYAFGNCPKYV
GVKSLKLAVGMRNVPARSSRGLFGAIAGFIEGGWPGLVAGWYGFQHSNDQGVGMAADRDS
TQKAIDKITSKVNNIVDKMNKQYEIIDHEFSEIETRLNMINNKIDDQIQDIWAYNAELLV
LLENQKTLDEHDANVNNLYNKVKRALGSNAMEDGKGCFELYHKCDDQCMETIRNGTYNRG
KYKEESRLERQRIEGVKLESEGTYKILTIYSTVASSLV
>gi|120970870|gb|ABM46259.1| hemagglutinin [Influenza A virus (A/quail/Shantou/4700/2002(H9N2))]
DKICIGHQSTNSTETVDTLTETNVPVTHAKELLHTEHNGMLCATNLGHPLILDTCTIEGL
VYGNPSCDLLLEGRKWSYIVERSSAVNGTCYPGNVENLEELRTLFSSASSYQRIQIFPDT
IWNVTYNGTSRSCSGSFYRGMRWLTQNRGFYPIQDAQYTNNRGKSILFVWGIHHPTTYTE
QTNLYIRNDTTTSVTTEDLNRTFKPMIGPRPLVNGQRGRINYYWSVLKPGQTLRVRSNGN
LIAPWYGHVLSGVSHGRILKTDLTSGNCVVQCQTEKGGLNSTLPFHNISKYAFGTCPKYV
RVKSLKLAVGLRNVPARSSRGLFGAIAGFIEGGWPGLVAGWYGFQHSNDQGVGMAADRDS
TQKAIDKITSKVNNIVDKMNKQYEIIDHEFSEVETRLNMINNKIDDQIQDIWAYNAELLV
LLENQKTLDEHDANVNNLYNKVKRALGSNAMEDGKGCFELYHKCDDQCMETIRNGTYNRR
KYKEESRLERQKIEGVKLESEGTYKILTIYSTVASSLV
>gi|120970868|gb|ABM46258.1| hemagglutinin [Influenza A virus (A/quail/Shantou/4203/2002(H9N2))]
DKICIGHQSTNSTETVDTLTETNVPVTHAKELLHTEHNGMLCATNLGHPLILDTCTIEGL
VYGNPSCDLLLEGRKWSYIVERSSAVNGTCYPGNVENLEELRTLFSSASSYQRIQIFPDT
IWNVTYNGTSRSCSGSFYRGMRWLTQNRGFYPIQDAQYTNNRGKSILFVWGIHHPTTYTE
QTNLYIRNDTTTSVTTEDLNRTFKPMIGPRPLVNGQRGRINYYWSVLKPGQTLRVRSNGN
LIAPWYGHVLSGVSHGRILKTDLTSGNCVVQCQTEKGGLNSTLPFHNISKYAFGTCPKYV
RVKSLKLAVGLRNVPARSSRGLFGAIAGFIEGGWPGLVAGWYGFQHSNDQGVGMAADRDS
TQKAIDKITSKVNNIVDKMNKQYEIIDHEFSEVETRLNMINNKIDDQIQDIWAYNAELLV
LLENQKTLDEHDANVNNLYNKVKRALGSNAMEDGKGCFELYHKCDDQCMETIQNGTYNRR
KYKEESRLERQKIEGVKLESEGTYKILTIYSTVASSLV
>gi|120970866|gb|ABM46257.1| hemagglutinin [Influenza A virus (A/quail/Shantou/3851/2002(H9N2))]
DKICIGHQSTNSTETVDTLTETNVPVTHAKELLHTEHNGMLCATNLGHPLILDTCTIEGL
VYGNPSCDLLLEGRKWSYIVERSSAVNGTCYPGNVENLEELRTLFSSASSYQRIQIFPDT
IWNVTYNGTSISCSGSFYRGMRWLTQNRGFYPVQDAQYTNNRGKSILFVWGIHHPSTYTV
QTNLYVRNDTTTSVTTEDLNRTFKPMIGPRPLVNGQQGRINYYWSVLKPGQTLRVRSNGN
LIAPWYGHVLSGVSHGRILKTDLTSGNCVVQCQTEKGGLNSTLPFHNISKYAFGTCPKYV
RVKSLKLAVGLRNVPARSSRGLFGAIAGFIEGGWPGLVAGWYGFQHSNDQGVGMAADRDS
TQKATDKITSKVNNIVDKMNKQYEIIDHEFSEVETRLNMINNKIDDQIQDIWAYNAELLV
LLENQKTLDEHDANVNNLYNKVKRALGSNAMEDGKGCFELYHKCDDQCMETIRNGTYNRR
KYKEESRLERQKIEGVKLESEGTYKILTIYSTVASSLV
>gi|120970864|gb|ABM46256.1| hemagglutinin [Influenza A virus (A/quail/Shantou/1551/2002(H9N2))]
DKICIGHQSTNSTETVDTLTETNVPVTHAKELLHTEHNGMLCATNLGHPLILDTCTIEGL
VYGNPSCDLLLAGREWSYIVERSSAVNGTCYPGNVENLEELRTLFSSASSYQRIQIFPDT
IWNVTYSGTSRSCSGSFYRSMRWLTQKSGFYPVQDAQYTNNRGKSILFVWGIHHPPTYTE
QTNLYIRNDTTTSVTTEDLNRTFKPMIGPRPLVNGMQGRINYYWSVLKPGQTLRVRSNGN
LIAPWYGHVLSGVSHGRILKTDLTSGNCVVQCQTEKGGLNSTLPFHNISKYAFGTCPKYV
RVKSLKLAVGLRNVPARSSRGLFGAIAGFIEGGWPGLVAGWYGFQHSNDQGVGMAADRDS
TQKATDKITSKVNNIVDKMNKQYEIIDHEFSEVETRLNMINNKIDDQIQDIWAYNAELLV
LLENQKTLDEHDANVNNLYNKVKRALGSNAMEDGKGCFELYHKCDDQCMETIRNGTYNRR
KYKEESRLERQKIEGVKLESEGTYKILTIYSTVASSLV
>gi|120970862|gb|ABM46255.1| hemagglutinin [Influenza A virus (A/quail/Shantou/1038/2002(H9N2))]
METIPLMTILLMVTAINADKICIGYQSTNSTETVDTLTETNVPVTHAKELLHTEHNGMLC
ATNLGHPLILDTCTIEGLIYGNPSCDLLLGGREWSYIVERPSAVNGMCYPGNVENLEELR
LLFSSASSYQRVQIFPDTIWNVTYSGTSNACSNSFYRSMRWLTQKDNTYPVQDAQYTNNR
GKSILFMWGINHPPTDTVQTNLYTRTDTTTSVTTEDINRAFKPVIGPRPLVNGLLGRIDY
YWSVLKPGQTLRVRSNGNLIAPWYGHILSGESHGRILKSDLNSGNCVVQCQTERGGLNTT
LPFHNVSKYAFGNCPKYVGVKSLKLAVGMRNVPARSSRGLFGAIAGFIEGGWPGLVAGWY
GFQHSNDQGVGMAADRDSTQKAIDKVTSKVNNIVDKMNKQYEIIDHEFSEIETRLNMINN
KIDDQIQDIWAYNAELLVLLENQKTLDEHDANVNNLYNKVKRALGSNAMEDGKGCFKLYH
KCDDQCMETIRNGTYNREKYKEESRLERQKIEGVKLESEGTYKILTIYSTVASSLV
>gi|120970860|gb|ABM46254.1| hemagglutinin [Influenza A virus (A/quail/Shantou/786/2002(H9N2))]
DKICIGYQSTNSTETVDTLTENNVPVTHAKELLHTEHNGMLCATNLGHPLILDTCTIEGL
IYGNPSCDLLLGGREWSYIVERPSAVNGLCYPGNVENLEELRSLFSSASSYQRIQIFPDT
IWNVSYSGTSKACSDSFYRSMRWLTQKNNAYPIQDAQYTNNRGKNILFMWGINHPPTDTT
QTNLYTRTDTTTSVATEDINRTFKPLIGPRPLVNGLQGRIDYYWSVLKPGQTLRVRSNGN
LIAPWYGHILSGESHGRILKTDLKSGNCAVQCQTEKGGLNTTLPFQNVSKYAFGNCPKYV
GVKSLKLAVGLRNVPARSSRGLFGAIAGFIEGGWSGLVAGWYGFQHSNDQGVGMAADRDS
TQKAIDKITSKVNNIVDKMNKQYEIIDHEFSEVENRLNMINNKIDDQIQDIWAYNAELLV
LLENQKTLDEHDANVNNLYNKVKRALGSNAVEDGKGCFELYHKCDDQCMETIRNGTYNRR
KYKEESKLERQKIEGVKLESEGTYKILTIYSTVASSLV
>gi|120970858|gb|ABM46253.1| hemagglutinin [Influenza A virus (A/quail/Shantou/396/2002(H9N2))]
METIPLMTILLMVTTINADKICIGYQSTNSTETVDTLTETNVPVTHAKELLHTEHNGMLC
ATNLGHPLILDTCTIEGLIYGNPSCDLLLGGREWSYIVERPSAVNGMCYPGNVENLEELR
LLFSSASSYQRVQIFPDTIWNVTYSGTSNACSNSFYRSMRWLTQKDNTYPVQDAQYTNNR
GKNILFMWGINHPPTDTVQTNLYTRTDTTTSVTTEDINRAFKPVIGPRPLVNGLQGRIDY
YWSVLKPGQTLRVRSNGNLIAPWYGHILSGESHGRILKSDLNSGNCVVQCQTERGGLNTT
LPFHNVSKYAFGNCPKYVGVKSLKLAVGMRNVPARSSRGLFGAIAGFIEGGWPGLVAGWY
GFQHSNDQGVGMAADRDSTQKAIDKITSKVNNIVDKMNKQYEIIDHEFSEIETRLNMINN
KIDDQIQDIWAYNAELLVLLENQKTLDEHDANVNNLYNKVKRALGSNAMEDGKGCFELYH
KCDDQCMETIRNGTYNRGKYKEESRLERQKIEGVKLESEGTYKILTIYSTVASSLV
>gi|120970856|gb|ABM46252.1| hemagglutinin [Influenza A virus (A/quail/Shantou/384/2002(H9N2))]
METIPLMTILLMVTTINADKICIGYQSTNSTETVDTLTETNVPVTHAKELLHTEHNGMLC
ATNLGHPLILDTCTIEGLIYGNPSCDLLLGGREWSYIVERPSAVNGMCYPGNVENLEELR
LLFSSASSYQRVQIFPDTIWNVTYSGTSNACSNSFYRSMRWLTQKDNTYPVQDAQYTNNR
GKNILFMWGINHPPTDTVQTNLYTRTDTTTSVTTEDINRAFKPVIGPRPLVNGLQGRIDY
YWSVLKPGQTLRVRSNGNLIAPWYGHILSGESHGRILKSDLNSGNCVVQCQTERGGLNTT
LPFHNVSKYAFGNCPKYVGVKSLKLAVGMRNVPARSSRGLFGAIAGFIEGGWPGLVAGWY
GFQHSNDQGVGMAADRDSTQKAIDKITSKVNNIVDKMNKQYEIIDHEFSEIETRLNMINN
KIDDQIQDIWAYNAELLVLLENQKTLDEHDANVNNLYNKVKRALGSNAMEDGKGCFELYH
KCDDQCMETIRNGTYNRGKYKEESRLERQKIEGVKLESEGTYKILTIYSTVASSLV
>gi|120970854|gb|ABM46251.1| hemagglutinin [Influenza A virus (A/quail/Shantou/365/2002(H9N2))]
DKICIGYQSTNSTETVDTLTETNVPVTHAKELLHTEHNGMLCATNLGHPLILDTCTIEGL
IYGNPSCDLLLGGREWSYIVERPSAVNGMCYPGNVENLEELRLLFSSASSYQRVQIFPDT
IWNVTYSGTSNACSNSFYRSMRWLTHKDNTYPVQDAQYTNNRGKNILFMWGINHPPTDTV
QTNLYTRTDTTTSVTTEDINRAFKPVIGPRPLVNGLQGRIDYYWSVLKPGQTLRVRSNGN
LIAPWYGHILSGESHGRILKSDLNSGNCAVQCQTERGGLNTTLPFHNVSKYAFGNCPKYV
GVKSLKLAVGLRNVPARSSRGLFGAIAGFIEGGWSGLVAGWYGFQHSNDQGVGMAADRDS
TQKAIDKITSKVNNIVDKMNKQYEIIDHEFSEVETRLNMINNKIDDQIQDIWAYNAELLV
LLENQKTLDEHDANVNNLYNKVKRALGSNAVEDGKGCFELYHKCDDQCMETIRNGTYNRR
KYKEESKLERQKIEGVKLESEGTYKILTIYSTVASSLG
>gi|120970852|gb|ABM46250.1| hemagglutinin [Influenza A virus (A/quail/Shantou/69/2002(H9N2))]
DKICIGHQSTNSTETVDTLTETNVPVTHAKELLHTEHNGMLCATNLGHPLILDTCTIEGL
VYGNPSCDLLLAGREWSYIVERSSAVNGTCYPGNVENLEELRTLFSSASSYQRIQIFPDT
IWNVTYSGTSRSCSGSFYRSMRWLTQKSGFYPVQDAQYTNNRGKSILFVWGIHHPPTYTE
QTNLYIRNDTTTSVTTEDLNRTFKPMIGPRPLVNGLQGRINYYWSVLKPGQTLRVRSNGN
LIAPWYGHVLSGVSHGRILKTDLTSGNCVVQCQTEKGGLNSTLPFHNISKYAFGTCPKYV
RVKSLKLAVGLRNVPARSSRGLFGAIAGFIEGGWPGLVAGWYGFQHSNDQGVGMAADRDS
TQKATDKITSKVNNIVDKMNKQYEIIDHEFSEVETRLNMINNKIDDQIQDIWAYNAELLV
LLENQKTLDEHDANVNNLYNKVKRALGSNAMEDGKGCFELYHKCDDQCMETIRNGTYNRR
KYKEESRLERQKIEGVKLESEGTYKILTIYSTVASSLV
>gi|120970850|gb|ABM46249.1| hemagglutinin [Influenza A virus (A/quail/Shantou/5675/2001(H9N2))]
METLSLITILLVVTVSNADKICIGYQSTNSTETVDTLTENNVPVTHAKELLHTEHNGMLC
ATDLGHPLILDTCTIEGLIYGNPSCDLLLGGREWSYIVERPSAVNGLCYPGNVENLEELR
SLFSSASSYQRIQIFPDTIWNVSYSGTSKACSDSFYRSMRWLTQKNNAYPIQDAQYTNNR
GKNILFMWGINHPPTDTAQTNLYTRTDTTTSVATEDINRTFKPLIGPRPLVNGLQGRIDY
YWSVLKPGQTLRVRSNGNLIAPWYGHILSGESHGRILKTDLKSGNCAVQCQTEKGGLNTT
LPFQNVSKYAFGNCPKYVGVKSLKLAVGLRNVPARSSRGLFGAIAGFIEGGWSGLVAGWY
GFQHSNDQGVGMAADRDSTQKAIDKITSKVNNIVDKMNKQYEIIDHEFSEVETRLNMINN
KIDDQIQDIWAYNAELLVLLENQKTLDEHDANVNNLYNKVKRALGSNAVEDGKGCFELYH
KCDDQCMETIRNGTYNRRKYKEESKLERQKIEGVKLESEGTYKILTIYSTVASSLV
>gi|120970848|gb|ABM46248.1| hemagglutinin [Influenza A virus (A/quail/Shantou/5663/2001(H9N2))]
METLSLITILLVVTVSNADKICIGYQSTNSTETVDTLTENNVPVTHAKELLHTEHNGMLC
ATDLGHPLILDTCTIEGLIYGNPSCDLLLGGREWSYIVERPSAVNGLCYPGNVENLEELR
SLFSSASSYQRIQIFPDTIWNVSYSGTSKACSDSFYRSMRWLTQKNNAYPIQDAQYTNNR
GKNILFMWGINHPPTDTAQTNLYTRTDTTTSVATEDINRTFKPLIGPRPLVNGLQGRIDY
YWSVLKPGQTLRVRSNGNLIAPWYGHILSGESHGRILKTDLKSGNCAVQCQTEKGGLNTT
LPFQNVSKYAFGNCPKYVGVKSLKLAVGLRNVPARSSRGLFGAIAGFIEGGWSGLVAGWY
GFQHSNDQGVGMAADRDSTQKAIDKITSKVNNIVDKMNKQYEIIDHEFSEVETRLNMINN
KIDDQIQDIWAYNAELLVLLENQKTLDEHDANVNNLYNKVKRALGSNAVEDGKGCFELYH
KCDDQCMETIRNGTYNRRKYKEESKLERQKIEGVKLESEGTYKILTIYSTVASSLV
>gi|120970846|gb|ABM46247.1| hemagglutinin [Influenza A virus (A/quail/Shantou/4762/2001(H9N2))]
METIPLMTILLMVTAINADKICIGYQSTNSTETVDTLTETNVPVTHAKELLHTEHNGMLC
ATNLGHPLILDTCTIEGLIYGNPSCDLLLGGREWSYIVERPSAVNGMCYPGNVENLEELR
LLFSSASSYQRVQIFPDTIWNVTYSGTSNACSNSFYRSMRWLTQKDNTYPVQDAQYTNNR
GKSILFMWGINHPPTDTVQTNLYTRTDTTTSVTTEDINRAFKPVIGPRPLVNGLQGRIDY
YWSVLKPGQTLRVRSNGNLIAPWYGHILSGESHGRILKSDLNSGNCVVQCQTERGGLNTT
LPFHNVSKYAFGNCPKYVGVKSLKLAVGMRNVPARSSRGLFGAIAGFIEGGWPGLVAGWY
GFQHSNDQGVGMAADRDSTQKAIDKITSKVNNIVDKMNKQYEIIDHEFSEIETRLNMINN
KIDDQIQDIWAYNAELLVLLENQKTLDEHDANVNNLYNKVKRALGSNAMEDGKGCFELYH
KCDDQCMETIRNGTYNRGKYKEESRLERQKIEGVKLESEGTYKILTIYSTVASSLV
>gi|120970844|gb|ABM46246.1| hemagglutinin [Influenza A virus (A/quail/Shantou/4641/2001(H9N2))]
METISLITILLVITASNADKICIGHQSTNSTETVDTLTETNVPVTHAKELLHTEHNGMLC
ATNLGHPLILDTCTIEGLVYGNPSCDLLLEGREWSYIVERSSAVNGTCYPGNVENLEELR
TLFSSASSYQRIQIFPDTIWNVTYTGTSRSCSGSFYRGMRWLTQKSGFYPVQDAQYTNNR
GKSILFVWGIHHPPTYTEQTNLYIRNDTTTSVTTEDLNRTFKPVIGPRPLVNGLQGRINY
YWSVLKPGQTLRVRSNGNLIAPWYGHVLSGVSHGRILKTDLTSGNCVVQCQTEKGGLNST
LPFHNISKYAFGTCPKYVRVKSLKLAVGLRNMPARSSRGLFGAIAGFIEGGWPGLVAGWY
GFQHSNDQGVGMAADRDSTQKAIDKITSKVNNIVDKMNKQYEIIDHEFSEVETRLNMINN
KIDDQIQDIWAYNAELLVLLENQKTLDEHDANVNNLYNKVKRALGSNAMEDGKGCFELYH
KCDDQCMETIRNGTYNRRKYKEESRLERQKIEGVKLESEGTYKILTIYSTVASSLV
>gi|120970842|gb|ABM46245.1| hemagglutinin [Influenza A virus (A/quail/Shantou/4179/2001(H9N2))]
METTPLMTILLMVTAINADKICIGHQSTNSTETVDTLTETNVPVTHAKELLHTEHNGMLC
ATNLGHPLILDTCTIEGLIYGNPSCDLLLGGREWSYIVERPSAVNGMCYPGNVENLEELR
LLFSSASSYQRVQIFPDTIWNVTYSGTSNACSNSFYRSMRWLTQKDNTYPVQDAQYTNNR
GKSILFMWGINHPPTDTVQTNLYTRTDTTTSVTTEDINRAFKPVIGPRPLVNGLQGRIDY
YWSVLKPGQTLRVRSNGNLIAPWYGHILSGESHGRILKSDLNSGNCVVQCQTERGGLNTT
LPFHNVSKYAFGNCPKYVGVKSLKLAVGMRNVPARSSRGLFGAIAGFIEGGWPGLVAGWY
GFQHSNDQGVGMAADRDSTQKAIDKITSKVNNIVDKMNKQYEIIDHEFSEIETRLNMINN
KIDDQIQDIWAYNAELLVLLENQKTLDEHDANVNNLYNKVKRALGSNAMEDGKGCFELYH
KCDDQCMETIRNGTYNRGKYKEESRLERQKIEGVKLESEGTYKILTIYSTVASSLV
>gi|120970840|gb|ABM46244.1| hemagglutinin [Influenza A virus (A/quail/Shantou/2462/2001(H9N2))]
METISLITILLVVTASNADKICIGHQSTNSTETVDTLTETNVPVTHAKELLHTEHNGMLC
ATNLGHPLILDTCTIEGLVYGNPSCDLLLEGREWSYIVERSSAVNGTCYPGNVENLEELR
TLFSSASSYQRIQIFPDTIWNVTYTGTSRSCSGSFYRSMRWLTQKSGFYPVQDAQYTNNR
GKSILFVWGIHHPPTYTEQTNLYIRNDTTTSVTTEDLNRTFKPVIGPRPLVNGLQGRINY
YWSVLKPGQTLRVRSNGNLIAPWYGHVLSGVSHGRILKTDLTSGNCVVQCQTEKGGLNST
LPFHNISKYAFGTCPKYVRVKSLKLAVGLRNVPARSSRGLFGAIAGFIEGGWPGLVAGWY
GFQHSNDQGVGMAADRDSTQKAIDKITSKVNNIVDKMNKQYEIIDHEFSEVETRLNMINN
KIDDQIQDIWAYNAELLVLLENQKTLDEHDANVNNLYNKVKRALGSNAMEDGKGCFELYH
KCDDQCMETIRNGTYNRRKYKEESRLERQKIEGVKLESEGTYKILTIYSTVASSLV
>gi|120970838|gb|ABM46243.1| hemagglutinin [Influenza A virus (A/quail/Shantou/2111/2001(H9N2))]
METISLITILLVVTASNADKICIGHQSTNSTETVDTLTETNVPVTHAKELLHTEHNGMLC
ATNLGHPLILDTCTIEGLVYGNPSCDLLLEGREWSYIVERSSAVNGTCYPGNVENLEELR
TLFSSASSYQRIQIFPDTIWNVTYTGTSRSCSGSFYRSMRWLTQKSGFYPVQDAQYTNNR
GKSILFVWGIHHPPTYTEQTNLYIRNDTTTSVTTEDLNRTFKPVIGPRPLVNGLQGRINY
YWSVLKPGQTLRVRSNGNLIAPWYGHILSGVSHGRILKTDLTSGNCVVQCQTEKGGLNST
LPFHNISKYAFGTCPKYVRVKSLKLAVGLRNVPARSSRGLFGAIAGFIEGGWPGLVAGWY
GFQHSNDQGVGMAADRDSTQKAIDKITSKVNNIVDKMNKQYEIIDHEFSEVETRLNMINN
KIDDQIQDIWAYNAELLVLLENQKTLDEHDANVNNLYNKVKRALGSNAMEDGKGCFELYH
KCDDQCMETIRNGTYNRRKYKEESRLERQKIEGVKLESEGTYKILTIYSTVASSLV
>gi|120970836|gb|ABM46242.1| hemagglutinin [Influenza A virus (A/quail/Shantou/1912/2001(H9N2))]
METISLITILLVVIASNADKICIGHQSTNSTETVDTLTETNVPVTHAQELLHTEHNGLLC
ATNLGNPLILDTCTIEGLVYGNPSCDLLLEGREWSYIVERSSAVNGTCYPGNVENLEELR
TLFSSASSYQRIQIFPDTIWNVTYTGTSQACSGSFYRSMRWLTEKNGFYPVQDAQYTNNR
GKSILFVWGIHHPPTYTEQTNLYIRNDTTTSVTTEDLNRSFKPVIGPRPLVKGLQGRINY
YWSVLKPGQTLRVRSNGNLIAPWYGHVLSGRSHGRILKTDLTSGNCVVQCQTEKGGLNST
LPFHNISKYAFGTCPKYVRVKSLKLAVGLRNVPARSSRGLFGAIAGFIEGGWPGLVAGWY
GFQHSNDQGVGMAADRDSTQKATDKITSKVNNIVDKMNKQYEIINHEFSEVETRLNMINN
KIDDQIQDIWAYNAELLVLLENQKTLDEHDANVNNLYNKVKRALGSNAMEDGKGCFELYH
KCDDQCMETIRNGTYNRRKYNEESRLERQKIEGVKLESEGTYKILTIYSTVASSLV
>gi|120970834|gb|ABM46241.1| hemagglutinin [Influenza A virus (A/quail/Shantou/1555/2001(H9N2))]
METISLITILLLVTASNADKICIGHQSTNSTETVDTLTETNVPVTHAKELLHTEHNGMLC
ATNLGHPLILDTCTIEGLVYGNPSCDLLLEGRGWSYIVERSSAVNGTCYPGNVENLEELR
TLFSSASSYQRIQIFPDTIWNVTYTGTSRSCSGSFYRSMRWLTQKSGFYPVQDAQYTNNR
GKSILFVWGIHHPPTYTEQTNLYIRNDTTTSVTTEDLNRTFKPVIGPRPLVNGLQGRINY
YWSVLKPGQTLRVRSNGNLIVPWYGHVLSGVSHGRILKTDLTSGNCVVQCQTEKGGLNST
LPFHNISKYAFGTCPKYVRVKSLKLAVGLRNVPARSSRGLFGAIAGFIEGGWPGLVAGWY
GFQHSNDQGVGMAADRDSTQKAIDKITSKVNNIVDKMNKQYEIIDHEFSEVETRLNMINN
KIDDQIQDIWAYNAELLVLLENQKTLDEHDANVNNLYNKVKRALGSNAIEDGKGCFELYH
KCDDQCMETIRNGTYNRRKYKEESRLERQKIEGVKLESEGTYKILTIYSTVASSLV
>gi|120970832|gb|ABM46240.1| hemagglutinin [Influenza A virus (A/quail/Shantou/1461/2001(H9N2))]
DKICIGYQSTNSTETVDTLTETNVPVTHAKELLHTEHNGMLCATNLGHPLILDTCTIEGL
IYGNPSCDLLLGGREWSYIVERPSAVNGMCYPGNVENLEELRLLFSSASSYQRVQIFPDT
IWNVTYSGTSNACSNSFYRSMRWLTQKDNTYPVQDAQYTNNRGKSILFMWGINHPPTDTV
QTNLYTRTDTTTSVTTEDINRAFKPVIGPRPLVNGLQGRIDYYWSVLKPGQTLRVRSNGN
LIAPWYGHILSGESHGRILKSDLNSGNCVVQCQTERGGLNTTLPFHNVSKYAFGNCPKYV
GVKSLKLAVGMRNVPARSSRGLFGAIAGFIEGGWPGLVAGWYGFQHSNDQGVGMAADRDS
TQKAIDKITSKVNNIVDKMNKQYEIIDHEFSEIETRLNMINNKIDDQIQDIWAYNAELLV
LLENQKTLDEHDANVNNLYNKVKRALGSNAMEDGKGCFELYHKCDDQCMETIRNGTYNRG
KYKEESRLERQKIEGVKLESEGTYKILTIYSTVASSLV
>gi|120970830|gb|ABM46239.1| hemagglutinin [Influenza A virus (A/quail/Shantou/1425/2001(H9N2))]
DKICIGYQSTNSTETVDTLTETNVPVTHAKELLHTEHNGMLCATNLGHPLILDTCTIEGL
IYGNPSCDLLLGGREWSYIVERPSAVNGMCYPGNVENLEELRLLFSSASSYQRVQIFPDT
IWNVTYSGTSNACSNSFYRSMRWLTQKDNTYPVQDAQYTNNRGKSILFMWGINHPPTDTV
QTNLYTRTDTTTSVTTEDINRAFKPVIGPRPLVNGLQGRIDYYWSVLKPGQTLRVRSNGN
LIAPWYGHILSGESHGRILKSDLNSGNCVVQCQTERGGLNTTLPFHNVSKYAFGNCPKYV
GVKSLKLAVGMRNVPARSSRGLFGAIAGFIEGGWPGLVAGWYGFQHSNDQGVGMAADRDS
TQKAIDKITSKVNNIVDKMNKQYEIIDHEFSEIETRLNMINNKIDDQIQDIWAYNAELLV
LLENQKTLDEHDANVNNLYNKVKRALGSNAMEDGKGCFELYHKCDDQCMETIRNGTYNRG
KYKEESRLERQKIEGVKLESEGTYKILTIYSTVASSLV
>gi|120970828|gb|ABM46238.1| hemagglutinin [Influenza A virus (A/quail/Shantou/1242/2001(H9N2))]
DKICIGHQSTNSTETVDTLTETNVPVTHAKELLHTEHNGMLCATNLGHPLILDTCTIEGL
VYGNPSCDLLLEGRGWSYIVERSSAVNGTCYPGNVENLEELRTLFSSASSYQRIQIFPDT
IWNVTYTGTSRSCSGSFYRSMRWLTQKSGFYPVQDAQYTNNRGKSILFVWGIHHPPTYTE
QTNLYIRNDTTTSVTTEDLNRTFKPVIGPRPLVNGLQGRINYYWSVLKPGQTLRVRSNGN
LIVPWYGHVLSGVSHGRILKTDLTSGNCVVQCQTEKGGLNSTLPFHNISKYAFGTCPKYV
RVKSLKLAVGLRNVPARSSRGLFGAIAGFIEGGWPGLVAGWYGFQHSNDQGVGMAADRDS
TQKAIDKITSKVNNIVDKMNKQYEIIDHEFSEVETRLNMINNKIDDQIQDIWAYNAELLV
LLENQKTLDEHDANVNNLYNKVKRALGSNAIEDGKGCFELYHKCDDQCMETIRNGTYNRR
KYKEESRLERQKIEGVKLESEGTYKILTIYSTVASSLV
>gi|120970826|gb|ABM46237.1| hemagglutinin [Influenza A virus (A/quail/Shantou/1235/2001(H9N2))]
METISLITILLLVTASNADKICIGHQSTNSTETVDTLTETNVPVTHAKELLHTEHNGMLC
ATNLGHPLILDTCTIEGLVYGNPSCDLLLEGRGWSYIVERSSAVNGTCYPGNVENLEELR
TLFSSASSYQRIQIFPDTIWNVTYTGTSRSCSGSFYRSMRWLTQKSGFYPVQDAQYTNNR
GKSILFVWGIHHPPTYTEQTNLYIRNDTTTSVTTEDLNRTFKPVIGPRPLVNGLQGRINY
YWSVLKPGQTLRVRSNGNLIVPWYGHVLSGVSHGRILKTDLTSGNCVVQCQTEKGGLNST
LPFHNISKYAFGTCPKYVRVKSLKLAVGLRNVPARSSRGLFGAIAGFIEGGWPGLVAGWY
GFQHSNDQGVGMAADRDSTQKAIDKITSKVNNIVDKMNKQYEIIDHEFSEVETRLNMINN
KIDDQIQDIWAYNAELLVLLENQKTLDEHDANVNNLYNKVKRALGSNAIEDGKGCFELYH
KCDDQCMETIRNGTYNRRKYKEESRLERQKIEGVKLESEGTYKILTIYSTVASSLV
>gi|120970824|gb|ABM46236.1| hemagglutinin [Influenza A virus (A/quail/Shantou/1158/2001(H9N2))]
METVSLITILLVVTVSNADKICIGYQSTNSTETVDTLTENNVPVTHAKELLHTEHNGMLC
ATNLGHPLILDTCTIEGLIYGNPSCDLLLGGREWSYIVERQSAVNGLCYPGNVENLEELR
SLFSSASSYQRIQIFPDTIWNVSYSGTSKACSDSFYRSMRWLTQKNNAYPIQDAQYTNNR
GKNILFMWGINHPPTDTAQTNLYTRTDTTTSVATEDINRTFKPLIGPRPLVNGLQGRIDY
YWSVLKPGQTLRVRSNGNLIAPWYGHILSGESHGRILKTDLKSGNCAVQCQTEKGGLNTT
LPFQNVSKYAFGNCPKYVGVKSLKLAVGLRNVPARSSRGLFGAIAGFIEGGWSGLVAGWY
GFQHSNDQGVGMAADRDSTQKAIDKITSKVNNIVDKMNKQYEIIDHEFSEVETRLNMINN
KIDDQIQDIWAYNAELLVLLENQKTLDEHDANVNNLYNKVKRALGSNAVEDGKGCFELYH
KCDDQCMETIRNGTYNKRKYKEESKLERQKIEGVKLESEGTYKILTIYSTVASSLV
>gi|120970822|gb|ABM46235.1| hemagglutinin [Influenza A virus (A/quail/Shantou/850/2001(H9N2))]
MKVVSLITILLVVTVSNADKICIGYQSTNSTETVDTLTENNVPVTHAKELLHTEHNGMLC
ATNLGHPLILDTCTIEGLIYGNPSCDLLLGGREWSYIVERPSAVNGLCYPGNVENLEELR
SLFSSASSYQRIQIFPDTIWNVSYSGTSKACSDSFYRSMRWLTQKNNAYPIQDAQYTNNI
GKNILFMWGINNPPTDTAQTNLYTRTDTTTSVATEDINRTFKPSIGPRPLVNGLQGRIDY
YWSVLKPGQTLRVRSNGNLIAPWYGHILSGESHGRILKTDLNTGNCVVQCQTERGGLNTT
LPFHNVSKYAFGNCPKYIGVKSLKLAVGLRNVPARSSRGLFGAIAGFIEGGWSGLVAGWY
GFQHSNDQGVGMAADRDSTQKAIDKITSKVNNIVDKMNKQYEIIDHEFNEVETRLNMINN
KVDDQIQDIWAYNAELLVLLENQKTLDEHDANVNNLYNKVKRALGSNAVEDGKGCFELYH
KCDDQCMETIRNGTYSRRKYKEESRLERQKIEGVKLESEGTYKILTIYSTVASSLV
>gi|120970820|gb|ABM46234.1| hemagglutinin [Influenza A virus (A/quail/Shantou/222/2001(H9N2))]
DKICIGHQSTNSTETVDTLTETNVPVTHAKELLHTEHNGMLCATNLGHPLILDTCTIEGL
VYGNPSCDLLLQGREWSYIVERSSAVNGTCYPGNVENLEELRTLFSSASSYQRIQIFPDT
IWNVTYTGTSRSCSGSFYRGMRWLTQKSGFYPVQDAQYTNNGGKSILFVWGIHHPPTYTE
QTNLYIKNDTTTSVTTEDLNRTFKPVIGPRPLVNGLQGRINYYWSVLKPGQTLRVRSNGN
LIAPWYGHVLSGVSHGRILKTDLTSGNCVVQCQTEKGGLNSTLPFHNISKYAFGTCPKYV
RVKSLKLAVGLRNVPARSSRGLFGAIAGFIEGGWPGLVAGWYGFQHSNDQGVGMAADRDS
TQKAIDKITSKVNNIVDKMNKQYEIIDHEFSEVETRLNMINNKIDDQIQDIWAYNAELLV
LLENQKTLDEHDANVNNLYNKVKRALGSNAMEDGKGCFELYHKCDDQCMETIRNGTYNRR
KYKEESRLERQKIEGVKLESEGTYKILTIYSTVASSLV
>gi|120970818|gb|ABM46233.1| hemagglutinin [Influenza A virus (A/quail/Shantou/2816/2000(H9N2))]
DKICIGHQSTNSTETVDTLTETNVPVTHAKELLHTEHNGMLCATNLGHPLILDTCTIEGL
VYGNPSCDLLLEGREWSYIVERSSAVNGTCYPGNVENLEELRTLFSSASSYQRIQIFPDT
IWNVTYTGTSRSCSGSFYRSMRWLTQKSGFYPVQDAQYTNNRGKSILFVWGIHHPPTYTE
QTNLYIRNDTTTSVTTEDLNRTFKPVIGPRPLVNGLQGRINYYWSVLKPGQTLRVRSNGN
LIAPWYGHVLSGVSHGRILKTDLTSGNCVVQCQTEKGGLNSTLPFHNISKYAFGTCPKYV
RVKSLKLAVGLRNVPARSSRGLFGAIAGFIEGGWPGLVAGWYGFQHSNDQGVGMAADRDS
TQKAIDKITSKVNNIVDKMNKQYEIIDHEFSEVETRLNMINNKIDDQIQDIWAYNAELLV
LLENQKTLDEHDANVNNLYNKVKRALGSNAMEDGKGCFELYHKCDDQCMETIRNGTYNRR
KYKEESRLERQKIEGVKLESEGTYKILTIYSTVASSLV
>gi|120970816|gb|ABM46232.1| hemagglutinin [Influenza A virus (A/quail/Shantou/2061/2000(H9N2))]
METISLITILLVVTASNADKICIGHQSTNSTETVDTLTETNVPVTHAKELLHTEHNGMLC
ATNLGHPLILDTCTIEGLVYGNPSCDLLLEGREWSYIVERSSAVNGTCYPGNVENLEELR
TLFSSASSYQRIQIFPDTIWNVTYTGTSRSCSGSFYRSMRWLTQKSGFYPVQDAQYTNNR
GKSILFVWGIHHPPTYTEQTNLYIRNDTTTSVTTEDLNRTFKPVIGPRPLVNGLQGRINY
YWSVLKPGQTLRVRSNGNLIAPWYGHVLSGVSHGRILKTDLTSGNCVVQCQTEKGGLNST
LPFHNISKYAFGTCPKYVRVKSLKLAVGLRNVPARSRRGLFGAIAGFIEGGWPGLVAGWY
GFQHSNDQGVGMAADRDSTQKAIDKITSKVNNIVDKMNKQYEIIDHEFSEVETRLNMINN
KIDDQIQDIWAYNAELLVLLENQKTLDEHDANVNNLYNKVKRALGSNAMEDGKGCFELYH
KCDDQCMETIRNGTYNRRKYKEESRLERQKIEGVKLESEGTYKILTIYSTVASSLV
>gi|120970814|gb|ABM46231.1| hemagglutinin [Influenza A virus (A/quail/Shantou/1820/2000(H9N2))]
MKVVSLITILLVVTVSNADKICIGYQSTNSTETVDTLTENNVPVTHAKELLHTEHNGMLC
ATNLGHPLILDTCTIEGLIYGNPSCDLLLGGREWSYIVERPSAVNGLCYPGNVENLEELR
SLFSSASSYQRIQIFPDTIWNVSYSGTSKACSDSFYRSMRWLTQKNNAYPIQDAQYTNNR
GKNILFMWGINNPPTDTAQTNLYTRTDTTTSVATEDINRTFKPSIGPRPLVNGLQGRIDY
YWSVLKPGQTLRVRSNGNLIAPWYGHILSGESHGRILKTDLNTGNCVVQCQTERGGLNTT
LPFHNVSKYAFGNCPKYIGVKSLKLAVGLRNVPARSSRGLFGAIAGFIEGGWSGLVAGWY
GFQHSNDQGVGMAADRDSTQKAIDKITSKVNNIVDKMNKQYEIIDHEFNEVETRLNMINN
KVDDQIQDIWAYNAELLVLLENQKTLDEHDANVNNLYNKVKRALGSNAVEDGKGCFELYH
KCDDQCMETIRNGTYSRRKYKEESRLERQKIEGVKLESEGTYKILTIYSTVASSLV
>gi|120970812|gb|ABM46230.1| hemagglutinin [Influenza A virus (A/quail/Shantou/1318/2000(H9N2))]
METISLMTILLMVTAINADKICIGYQSTNSTETVDTLTETNVPVTHAKELLHTEHNGMLC
ATNLGHPLILDTCTIEGLIYGNPSCDLLLGGREWSYIVERPSAVNGMCYPGNVENLEELR
LLFSSASSYQRIQIFPDTIWNVTYSGTSNACSNSFYRSMRWLTQKDNTYPVQDAQYTNNR
GKSILFMWGINHPPTGTVQTNLYTRTDTTTSVTTEDINRAFKPVIGPRPHVNGQQGRIDY
YWSVLKPGQTLRVRSNGNLIAPWYGHILSGESHGRILKSDLNSGNCVVQCQTERGGLNTT
LPFHNVSKYAFGNCPKYVGVKSLKLAVGMRNVPARSSRGLFGAIAGFIEGGWPGLVAGWY
GFQHSNDQGVGMAADRDSTQRAIDKITSKVNNIVDKMNKQYEIIDHEFSEIETRLNMINN
KIDDQIQDIWAYNAELLVLLENQKTLDEHDANVNNLYNKVKRALGSNAMEDGKGCFELYH
KCDDQCMETIRNGTYNRGKYKEESRLERQKIEGVKLESEGTYKILTIYSTVASSLV
>gi|120970810|gb|ABM46229.1| hemagglutinin [Influenza A virus (A/quail/Shantou/1310/2000(H9N2))]
METISLITILLLVTASNADKICIGHQSTNSTETVDTLTETNVPVTHAKELLHTEHNGMLC
ATNLGHPLILDTCTIEGLVYGNPSCDLLLEGREWSYIVERSSAVNGTCYPGNVENLEELR
TLFSSASSYQRIQIFPDTIWNVTYTGTSRSCSGSFYRGMRWLTQKSGFYPVQDAQYTNNG
GKSILFVWGIHHPPTYTEQTNLYIRNDTTTSVTTEDLNRTFKPVIGPRPLVNGLQGRINY
YWSVLKPGQTLRVRSNGNLIAPWYGHVLSGVSHGRILKTDLTSGNCVVQCQTEKGGLNST
LPFHNISKYAFGTCPKYVRVKSLKLAVGLRNVPARSSRGLFGAIAGFIEGGWPGLVAGWY
GFQHSNDQGVGMAADRDSTQKAIDKITSKVNNIVDKMNKQYEIIDHEFSEVETRLNMINN
KIDDQIQDIWAYNAELLVLLENQKTLDEHDANVNNLYNKVKRALGSNAMEDGKGCFELYH
KCDDQCMETIRNGTYNRRKYKEESRLERQKIEGVKLESEGTYKILTIYSTVASSLV
>gi|120970808|gb|ABM46228.1| hemagglutinin [Influenza A virus (A/quail/Shantou/782/2000(H9N2))]
DKICIGHQSTNSTETVDTLTETNVPVTHAKELLHTEHNGMLCATNLGHPLILDTCTIEGL
VYGNPSCDLLLEGREWSYIVERSSAVNGTCYPGNVENLEELRTLFSSASSYQRIQIFPDT
IWNVTYTGISRSCSGSFYRSMRWLTQKSGFYPVQDAQYTNNRGKSILFVWGIHHPPTYTE
QTNLYIRNDTTTSVTTEDLNRTFKPVIGPRPLVNGLQGRINYYWSVLKPGQTLRVRSNGN
LIAPWYGHVLSGVSHGRILKTDLTSGNCVVQCQTEKGGLNSTLPFHNISKYAFGTCPKYV
RVKSLKLAVGLRNVPARSSRGLFGAIAGFIEGGWPGLVAGWYGFQHSNDQGVGMAADRDS
TQKAIDKITSKVNNIVDKMNKQYEIIDHEFSEVETRLNMINNKIDDQIQDIWAYNAELLV
LLENQKTLDEHDANVNNLYNKVKRALGSNAMEDGKGCFELYHKCDDQCMETIRNGTYNRR
KYKEESRLERQKIEGVKLESEGTYKILTIYSTVASSLV
>gi|120970806|gb|ABM46227.1| hemagglutinin [Influenza A virus (A/quail/Shantou/243/2000(H9N2))]
DKICIGYQSTNSTETVDTLTETNVPVTHAKELLHTEHNGMLCATNLGHPLILDTCTIEGL
IYGNPSCDLLLGGREWSYIVERPSAVNGMCYPGNVENLEELRLLFSSASSYQRIQIFPDT
IWNVTYSGTSNACSNSFYRSMRWLTQKDNTYPVQDAQYTNNRGKSILFMWGINHPPTDTV
QTNLYTRTDTTTSVTTEDINRAFKPVIGPRPLVNGLQGRIDYYWSVLKPGQTLRVRSNGN
LIAPWYGHILSGESHGRILKSDLNSGNCVVQCQTERGGLNTTLPFHNVSKYAFGNCPKYV
GVKSLKLAVGMRNVPARSSRGLFGAIAGFIEGGWPGLVAGWYGFQHSNDQGVGMAADRDS
TQKAIDKITSKVNNIVDKMNKQYEIIDHEFSEIETRLNMINNKIDDQIQDIWAYNAELLV
LLENQKTLDEHDANVNNLYNKVKRALGSNAMEDGKGCFELYHKCDDQCMETIRNGTYNRR
KYKEESRLERQKIEGVKLESEGTYKILTIYSTVASSLV
