# Supplementary material for: A global phylogenetic analysis in order to determine the host species and geography dependent features present in the evolution of avian H9N2 influenza hemagglutinin
Source: PeerJ. 2014 Oct 30;2:e655. doi: 10.7717/peerj.655 (PMC4217197; doi:10.7717/peerj.655)
Supplement: Supplemental Information 5 — There are two directories one for the protein sequences and a second for the nucleotide sequences. There are also two MEGA files that include the nucleotide alignment (.mas file) and the phylogenetic trees (.mts file). [file peerj-02-655-s005.zip › Raw Protein Data/turkey.fasta]

>gi|70906742|gb|AAZ14995.1| hemagglutinin [Influenza A virus (A/turkey/Givat Haim/810/01 (H9N2))]
GMLCATNLGHPLILDTCTIEGLIYGNPSCDLLLGGREWSYIVERSSAVNGTCYPGNVENL
EELRTLFSSASSYQRIQIFPDTIWNVTYTGTSKACSGSFYRSMRWLTQKSGSYPVQDAQY
TNNREKSILFVWGIHHPPTDTAQTNLYINTDTTTSVTTEDLNRIFKPVIGPRPLVNGLQG
RINYYWSVLKPGQTLRVRSNGNLIAPWYGHVLSGGSHGRILKTDLNSGNCVVQCQTEKGG
LNSTLPFHNISKYAFGICPKYVRVKSLKLAVGLRNVPARSKRGLF
>gi|70906736|gb|AAZ14992.1| hemagglutinin [Influenza A virus (A/turkey/Yedidia/625/02 (H9N2))]
GMLCATNLGHPLILDTCTIEGLIYGNPSCDLLLGGREWSYIVERSSAVNGTCYPGNVENL
EELRTLFSSASSYQRIQIFPDTIWNVTYTGTSKACSGSFYRSMRWLTQKSGSYPVQDAQY
TNNREKSILFVWGIHHPPTDTEQTNLYINTDTTTSVTTEDLNRIFKPVIGPRPLVNGLQG
RINYYWSVLKPGQTLRVRSNGNLIAPWYGHVLSEGSHGRILKTDLNSGNCVVQCQTEKGG
LNSTLPFHNISKYAFGICPKYVRVKSLKLAVGLRNVPARSKRGLF
>gi|44889537|gb|AAS48390.1| hemagglutinin [Influenza A virus (A/turkey/Yedidia/625/02 (H9N2))]
DTEQTNLYINTDTTTSVTTEDLNRIFKPVIGPRPLVNGLQGRINYYWSVLKPGQTLRVRS
NGNLIAPWYGHVLSEGSHGRILKTDLNSGNCVVQCQTEKGGLNSTLPFHNISKYAFGICP
KYVRVKSLKLAVGLRNVPARSKRGLF
>gi|44889523|gb|AAS48383.1| hemagglutinin [Influenza A virus (A/turkey/Beit HaLevi/1562/04 (H9N2))]
DTAQTNLYINTDTTTSVATEDLNRVFKPVIGPRPLANGQQGRINYYWSVLKPGQTLRVRS
NGNLIAPWYGHILSGGSHGRILKTDLKSGNCVVQCQTEKGGLNSTLPFHNISKYAFGTCP
KYIRVKSLKLAVGLRNVPARSSRGLF
>gi|44889509|gb|AAS48376.1| hemagglutinin [Influenza A virus (A/turkey/Givat Haim/810/01 (H9N2))]
DTAQTNLYINTDTTTSVTTEDLNRIFKPVIGPRPLVNGLQGRINYYWSVLKPGQTLRVRS
NGNLIAPWYGHVLSGGSHGRILKTDLNSGNCVVQCQTEKGGLNSTLPFHNISKYAFGICP
KYVRVKSLKLAVGLRNVPARSKRGLF
>gi|70906752|gb|AAZ15000.1| hemagglutinin [Influenza A virus (A/turkey/Givat Haim/868/02(H9N2))]
NGMLCATNLGHPLILDTCTIEGLIYGNPSCDLLLGGREWSYIVERSSAVNGTCYPGNVEN
LEELRTLFSSASSYQRIQIFPDTIWNVTYTGTSKACSGSFYRSMRWLTQKSGSYPVQDAQ
YTNNREKSILFVWGIHHPPTDTEQTNLYINTDTTTSVTTEDLNRIFKPVIGPRPLVNGQQ
GRINYYWSVLKPGQTLRVRSNGNLIAPWYGHVLSGGSHGRILKTDLNSGNCVVQCQTEKG
GLNSTLPFHNISKYAFGICPKYVRVKSLKLAVGLRNVPARSKRGLF
>gi|70906780|gb|AAZ15014.1| hemagglutinin [Influenza A virus (A/turkey/Beit Herut/1267/2003(H9N2))]
DTAQTNLYINTDTTTSVATEDLNRVFKPVIGPRPLANGLQGRINYYWSVLKPGQTLRVRS
NGNLIAPWYGHILSGGSHGRILKTDLKSGNCVVQCQTEKGGLNSTLPFHNISKYAFGTCP
KYIRVKSLKLAVGLRNVPARSSRGLF
>gi|70906760|gb|AAZ15004.1| hemagglutinin [Influenza A virus (A/turkey/Emek Hefer/1272/03(H9N2))]
DTAQTNLYINTDTTTSVATEDLNRVFKPVIGPRPLANGQQGRINYYWSVLKPGQTLRVRS
NGNLIAPWYGHILSGGSHGRILKTDLKSGNCVVQCQTEKGGLNSTLPFHNISKYAFGTCP
KYIRVKSLKLAVGLRNVPARSSRGLF
>gi|70906756|gb|AAZ15002.1| hemagglutinin [Influenza A virus (A/turkey/Beit HaLevi/1009/02(H9N2))]
DTEQTNLYINTDTTTSVTTEDLNRIFKPVIGPRPLVNGQQGRINYYWSVLKPGQTLRVRS
NGNLIAPWYGHVLSGGSYGRILKTDLNSGNCVVQCQTEKGGLNSTLPFHNISKYAFGICP
KYVRVKSLKLAVGLRNVPARSKRGLF
>gi|70906734|gb|AAZ14991.1| hemagglutinin [Influenza A virus (A/turkey/Givat Haim/622/02(H9N2))]
EHNGMLCATNLGHPLILDTCTIEGLIYGNPSCDLLLGGREWSYIVERSSAVNGTCYPGNV
ENLEELRTLFSSASSYQRIQIFPDTIWNVTYTGTSKACSGSFYRSMRWLTQKSGSYPVQD
AQYTNNRGKSILFVWGIHHPPTDTAQTNLYINTDTTTSVTTEDLNRIFKPVIGPRPLVNG
LQGRINYYWSVLKPGQTLRVRSNGNLIAPWYGHVLSGGSHGRILKTDLNSGNCVVQCQTE
KGGLNSTLPFHNISKYAFGICPKYVRVKSLKLAVGLRNVPARSKRGLF
>gi|70906732|gb|AAZ14990.1| hemagglutinin [Influenza A virus (A/turkey/Mishmar Hasharon/619/2002(H9N2))]
EHNGMLCATNLGHPLILDTCTIEGLIYGNPSCDLLLGGREWSYIVERSSAVNGTCYPGNV
ENLEELRTLFSSASSYQRIQIFPDTIWNVTYTGTSKACSGSFYRSMRWLTQKSGSYPVQD
AQYTNNREKSILFVWGIHHPPTDTEQTNLYINTDTTTSVTTEDLNRIFKPVIGPRPLVNG
LQGRINYYWSVLKPGQTLRVRSNGNLIAPWYGHVLSGGSHGRILKTDLNSGNCVVQCQTE
KGGLNSTLPFHNISKYAFGICPKYVRVKSLKLAVGLRNVPARSKRGLF
>gi|70906730|gb|AAZ14989.1| hemagglutinin [Influenza A virus (A/turkey/Kfar Vitkin/616/2002(H9N2))]
TEHNGMLCATNLGHPLILDTCTIEGLIYGNPSCDLLLGGREWSYIVERSSAVNGTCYPGN
VENLEELRTLFSSASSYQRIQIFPDTIWNVTYTGTSKACSGSFYRSMRWLTQKSGSYPVQ
DAQYTNNREKSILFVWGIHHPPTDTAQTNLYINTDTTTSVTTEDLNRIFKPVIGPRPLVN
GLQGRINYYWSVLKPGQTLRVRSNGNLIAPWYGHVLSGGSHGRILKTDLNSGNCVVQCQT
EKGGLNSTLPFHNISKYAFGICPKYVRVKSLKLAVGLRNVPARSKRGLF
>gi|70906728|gb|AAZ14988.1| hemagglutinin [Influenza A virus (A/turkey/Kfar Vitkin/615/2002(H9N2))]
TEHNGMLCATNLGHPLILDTCTIEGLIYGNPSCDLLLGGREWSYIVERSSAVNGTCYPGN
VENLEELRTLFSSASSYQRIQIFPDTIWNVTYTGTSKACSGSFYRSMRWLTQKSGSYPVQ
DAQYTNNREKSILFVWGIHHPPTDTAQTNLYINTDTTTSVTTEDLNRIFKPVIGPRPLVN
GLQGRINYYWSVLKPGQTLRVRSNGNLIAPWYGHVLSGGSHGRILKTDLNSGNCVVQCQT
EKGGLNSTLPFHNISKYAFGICPKYVRVKSLKLAVGLRNVPARSKRGLF
>gi|70906726|gb|AAZ14987.1| hemagglutinin [Influenza A virus (A/turkey/Brosh/1276/2003(H9N2))]
DTEQTNLYINTDTTTSVTTEDLNRIFKPVIGPRPLVNGQQGRINYYWSVLKPGQTLRVRS
NGNLIAPWYGHVLSGGSHGRILKTDLNSGNCVVQCQTEKGGLNSTLPFHNISKYAFGICP
KYVRVKSLKLAVGLRNVPARSKRGLF
>gi|70906722|gb|AAZ14985.1| hemagglutinin [Influenza A virus (A/turkey/Beit Herut/1265/2003(H9N2))]
DTAQTNLYINTDTTTSVATEDLNRVFKPVIGPRPLANGQQGRINYYWSVLKPGQTLRVRS
NGNLIAPWYGHILSGGSHGRILKTDLKSGNCVVQCQTEKGGLNSTLPFHNISKYAFGTCP
KYIRVKSLKLAVGLRNVPARSSRGLF
>gi|70906720|gb|AAZ14984.1| hemagglutinin [Influenza A virus (A/turkey/Kfar Warburg/1224/03(H9N2))]
DTEQTNLYINTDTTTSVTTEDLNRIFKPVIGPRPLVNGQQGRINYYWSVLKPGQTLRVRS
NGNLIAPWYGHVLSGGSHGRILKTDLNSGNCVVQCQTEKGGLNSTLPFHNISKYAFGICP
KYVRVKSLKLAVGLRNVPARSKRGLF
>gi|70906718|gb|AAZ14983.1| hemagglutinin [Influenza A virus (A/turkey/Avigdor/1215/03(H9N2))]
DTEQTNLYINTDTTTSVTTEDLNRIFKPVIGPRPLVNGQQGRINYYWSVLKPGQTLRVRS
NGNLIAPWYGHVLSGGSHGRILKTDLNSGNCVVQCQTEKGGLNSTLPFHNISKYAFGICP
KYVRVKSLKLAVGLRNVPARSKRGLF
>gi|70906716|gb|AAZ14982.1| hemagglutinin [Influenza A virus (A/turkey/Avigdor/1209/2003(H9N2))]
DTEQTNLYINTDTTTSVTTEDLNRIFKPVIGPRPLVNGQQGRINYYWSVLKPGQTLRVRS
NGNLIAPWYGHVLSGGSHGRILKTDLNSGNCVVQCQTEKGGLNSTLPFHNISKYAFGICP
KYVRVKSLKLAVGLRNVPARSKRGLF
>gi|70906714|gb|AAZ14981.1| hemagglutinin [Influenza A virus (A/turkey/Sapir/1199/02(H9N2))]
DTEQTNLYINTDTTTSVTTEDLNRIFKPVIGPRPLVNGQQGRINYYWSVLKPGQTLRVRS
NGNLIAPWYGHVLSGGSHGRILKTDLNSGNCVVQCQTEKGGLNSTLPFHNISKYAFGICP
KYVRVKSLKLAVGLRNVPARSKRGLF
>gi|70906712|gb|AAZ14980.1| hemagglutinin [Influenza A virus (A/turkey/Ein Tzurim/1172/02(H9N2))]
DTAQTNLYINTDTTTSVTTEDLNRIFKPVIGPRPLVNGLQGRINYYWSVLKPGQTLRVRS
NGNLIAPWYGHVLSGGSHGRILKTDLNSGNCVVQCQTEKGGLNSTLPFHNISKYAFGICP
KYVRVKSLKLAVGLRNVPARSKRGLF
>gi|70906710|gb|AAZ14979.1| hemagglutinin [Influenza A virus (A/turkey/Avichail/1075/02(H9N2))]
EHNGMLCATNLGHPLILDTCTIEGLIYGNPSCDLLLGGREWSYIVERPSAVNGTCYPGNV
ENLEELRTLFSSASSYQRIQIFPDTIWNVTYTGTSKACSGSFYRSMRWLTQKSGSYPVQD
AQYTNNREKSILFVWGIHHPPTDTEQTNLYINTDTTTSVTTEDLNRIFKPVIGPRPLVNG
QQGRINYYWSVLKPGQTLRVRSNGNLIAPWYGHVLSGGSHGRILKTDLNSGNCVVQCQTE
KGGLNSTLPFHNISKYAFGICPKYVRVKNLKLAVGLRNVPARSKRGLF
>gi|70906708|gb|AAZ14978.1| hemagglutinin [Influenza A virus (A/turkey/Naharia/1013/2002(H9N2))]
DTEQTNLYINTDTTTSVTTEDLNRIFKPVIGPRPLVNGQQGRINYYWSVLKPGQTLRVRS
NGNLIAPWYGHVLSGGSYGRILKTDLNSGNCVVQCQTEKGGLNSTLPFHNISKYAFGICP
KYVRVKSLKLAVGLRNVPARSKRGLF
>gi|66733545|gb|AAY52519.1| hemagglutinin [Influenza A virus (A/turkey/Wisconsin/1/1966(H9N2))]
METKAIIAALLMVTAANADKICIGYQSTNSTETVDTLTESNVPVTHTKELLHTEHNGVLC
ATDLGHPLILDTCTIEGLIYGNPSCDILLGGKEWSYIVERSSAVNGMCYPGNVENLEELR
SLFSSAKSYKRIQIFPDKTWNVTYSGTSRACSNSFYRSMRWLTHKSNSYPFQNAHYTNNE
RENILFMWGIHHPPTDTEQTDLYKNADTTTSVTTEDINRTFKPVIGPRPLVNGQQGRIDY
YWSVLKPGQTLRIRSNGNLIAPWYGHVLTGESHGRILKTDLNNGNCVVQCQTEKGGLNTT
LPFHNISKYAFGNCPKYVGVKSLKLAVGLRNVPAVSSRGLFGAIAGFIEGGWPGLVAGWY
GFQHSNDQGVGMAADKGSTQKAIDKITSKVNNIIDKMNKQYEVIDHEFNELEARLNMINN
KIDDQIQDIWAYNAELLVLLENQKTLDEHDANVNNLYNKVKRALGSNAVEDGNGCFELYH
KCDDQCMETIRNGTYDRQKYQEESRLERQKIEGVKLESEGTYKILTIYSTVASSLVLAMG
FAAFLFWAMSNGSCRCNICI
>gi|387230703|gb|AFJ70008.1| hemagglutinin, partial [Influenza A virus (A/turkey/Tunisia/2068/2010(H9N2))]
HTEHNGMLCATNLGHPLILDTCTIEGLIYGNPSCDLLLGGREWSYIVERPSAVNGTCYPG
NVENLEELRTLFSSSSSYQRIQIFPDTIWNVTYTGTSKSCSDSFYRNMRWLTQKNGLYPV
QDAQYTNNRGKDILFVWGIHHPPTDTAQTNLYTRTDTTTSVTTENLDRTFKPLIGPRPLV
NGLIGRINYYWSVLKPGQTLRIRSNGNLIAPWFGHVLSGESHGRILKTDLNSGNCVVQCQ
TEKGGLNSTLPFHNISKYAFGTCPKYIGVKSLKLAIGLRNVPARSSRGLFGAIAGFIEGG
WPGLVAGWYGFQHSNDQGVGMAADRDSTQKAVDKITSKVNNIVDKMNKQYEIIDHEFS
>gi|44889535|gb|AAS48389.1| hemagglutinin [Influenza A virus (A/turkey/Mishmar Hasharon/619/2002(H9N2))]
DTEQTNLYINTDTTTSVTTEDLNRIFKPVIGPRPLVNGLQGRINYYWSVLKPGQTLRVRS
NGNLIAPWYGHVLSGGSHGRILKTDLNSGNCVVQCQTEKGGLNSTLPFHNISKYAFGICP
KYVRVKSLKLAVGLRNVPARSKRGLF
>gi|44889533|gb|AAS48388.1| hemagglutinin [Influenza A virus (A/turkey/Kfar Vitkin/616/2002(H9N2))]
DTAQTNLYINTDTTTSVTTEDLNRIFKPVIGPRPLVNGLQGRINYYWSVLKPGQTLRVRS
NGNLIAPWYGHVLSGGSHGRILKTDLNSGNCVVQCQTEKGGLNSTLPFHNISKYAFGICP
KYVRVKSLKLAVGLRNVPARSKRGLF
>gi|44889531|gb|AAS48387.1| hemagglutinin [Influenza A virus (A/turkey/Kfar Vitkin/615/2002(H9N2))]
DTAQTNLYINTDTTTSVTTEDLNRIFKPVIGPRPLVNGLQGRINYYWSVLKPGQTLRVRS
NGNLIAPWYGHVLSGGSHGRILKTDLNSGNCVVQCQTEKGGLNSTLPFHNISKYAFGICP
KYVRVKSLKLAVGLRNVPARSKRGLF
>gi|44889525|gb|AAS48384.1| hemagglutinin [Influenza A virus (A/turkey/Givat Haim/965/2002(H9N2))]
DTEQTNLYINTDTTTSVTTEDLNRIFKPVIGPRPLVNGQQGRINYYWSVLKPGQTLRVRS
NGNLIAPWYGHVLSGGSHGRILKTDLNSGNCVVQCQTEKGGLNSTLPFHNISKYAFGICP
KYVRVKSLKLAVGLRNVPARSKRGLF
>gi|44889519|gb|AAS48381.1| hemagglutinin [Influenza A virus (A/turkey/Shadmot Dvorah/1567/04(H9N2))]
DTAQTNLYINTDTTTSVATEDLNRVFKPVIGPRPLANGLQGRINYYWSVLKPGQTLRVRS
NGNLIAPWYGHILSGGSHGRILKTDLKSGNCVVQCQTEKGGLNSTLPFHNISKYAFGTCP
KYIRVKSLKLAVGLRNVPARSSRGLF
>gi|44889515|gb|AAS48379.1| hemagglutinin [Influenza A virus (A/turkey/Neve Ilan/90710/2000(H9N2))]
DTEQTNLYINTDTTTSVTTEDLNRIFKPVIGPRPLVNGQQGRINYYWSVLKPGQTLRVRS
NGNLIAPWYGHVLSGGSHGRILKTDLNSGNCVVQCQTEKGGLNSTLPFHNISKYAFGICP
KYVRVKSLKLAVGLRNVPARSSRGLF
>gi|70905187|gb|AAZ14117.1| hemagglutinin [Influenza A virus (A/turkey/Ein Tzurim/1738/2004(H9N2))]
NGMLCATNLGHPLILDTCTIEGLVYGNPSCDLLLGGREWSYIVERPSAVNGTCYPGNIEN
LEELRTLFSSASSYQRIQIFPDTIWNVTYTGTSKACSDSFYRSMRWLTQKSGSYPVQDAQ
YTNNREKSILFVWGIHHPPTDTAQTNLYINTDTTTSVATEDLNRVFKPVIGPRPLANGQQ
GRINYYWSVLKPGQTLRVRSNGNLIAPWYGHILSGGSHGRILKTDLKSGNCVVQCQTEKG
GLNSTLPFHNISKYAFGTCPKYIRVKSLKLAVGLRNVPARSSRGLFGA
>gi|70906706|gb|AAZ14977.1| hemagglutinin [Influenza A virus (A/turkey/Yedidia/911/02(H9N2))]
TEHNGMLCATNLGHPLILDTCTIEGLIYGNPSCDLLLGGREWSYIVERSSAVNGTCYPGN
VENLEELRTLFSSASSYQRIQIFPDTIWNVTYTGTSKACSGSFYRSMRWLTQKSGSYPVQ
DAQYTNNREKSILFVWGIHHPPTDTEQTNLYINTDTTTSVTTEDLNRIFKPVIGPRPLVN
GQQGRINYYWSVLKPGQTLRVRSNGNLIAPWYGHVLSGGSHGRILKTDLNSGNCVVQCQT
EKGGLNSTLPFHNISKYAFGICPKYVRVKSLKLAVGLRNVPARSKRGLF
>gi|70905211|gb|AAZ14129.1| hemagglutinin [Influenza A virus (A/turkey/Nahalel/1547/2004(H9N2))]
DTAQTNLYINTDTTTSVATEDLNRVFKPVIGPRPLANGQQGRINYYWSVLKPGQTLRVRS
NGNLIAPWYGHILSGGSHGRILKTDLKSGNCVVQCQTEKGGLNSTLPFHNISKYAFGTCP
KYIRVKSLKLAVGLRNVPARSSRG
>gi|70905199|gb|AAZ14123.1| hemagglutinin [Influenza A virus (A/turkey/Avigdor/1920/04(H9N2))]
DTAQKNLYINTDTTTSVATEDLNRVFKPVIGPRPLANGLQGRINYYWSVLKPGQTLRVRS
NGNLIAPWYGHILSGGSHGRILKTDLKSGNCVVQCQTEKGGLNSTLPFHNISKYAFGTCP
KYIRVKSLKLAVGLRNVPARSSRG
>gi|70905195|gb|AAZ14121.1| hemagglutinin [Influenza A virus (A/turkey/Ein Habsor/1804/04(H9N2))]
DTAQTNLYINTDTTTSVATEDLNRVFKPVIGPRPLANGMQGRINYYWSVLKPGQTLRVRS
NGNLIAPWYGHILSGGSHGRILKTDLKSGNCVVQCQTEKGGLNSTLPFHNISKYAFGTCP
KYIRVKSLKLAVGLRNVPARSSRG
>gi|70905191|gb|AAZ14119.1| hemagglutinin [Influenza A virus (A/turkey/Bezat/89/05(H9N2))]
DTAQTNLYINTDTTTSVATEDLNRVFKPVIGPRPLANGQQGRINYYWSVLKPGQTLRVRS
NGNLIAPWYGHILSGGSHGRILKTDLKSGNCVVQCQTEKGGLNSTLPFHNISKYAFGTCP
KYIRVKSLKLAVGLRNVPARSSRG
>gi|70905183|gb|AAZ14115.1| hemagglutinin [Influenza A virus (A/turkey/Shadmot Dvorah/1567/04(H9N2))]
HNGMLCATNLGHPLILDTCTIEGLIYGNPSCDLLLGGREWSYIVERPSAVNGTCYPGNIE
NLEELRTLFSSASSYQRIQIFPDTIWNVTYTGTSKACSDSFYRSMRWLTQKSGSYPVQDA
QYTNNGEKSILFVWGIHHPPTDTAQTNLYINTDTTTSVATEDLNRVFKPVIGPRPLANGL
QGRINYYWSVLKPGQTLRVRSNGNLIAPWYGHILSGGSHGRILKTDLKSGNCVVQCQTEK
GGLNSTLPFHNISKYAFGTCPKYIRVKSLKLAVGLRNVPARSSRGLF
>gi|70905181|gb|AAZ14114.1| hemagglutinin [Influenza A virus (A/turkey/Beit HaLevi/1566/04(H9N2))]
HNGMLCATNLGHPLILDTCTIEGLIYGNPSCDLLLGGREWSYIVERPSAVNGTCYPGNIE
NLEELRTLFSSASSYQRIQIFPDTIWNVTYTGTSKACSDSFYRSMRWLTQKSGSYPVQDA
QYTNNGEKSILFVWGIHHPPTDTAQTNLYINTDTTTSVATEDLNRVFKPVIGPRPLANGL
QGRINYYWSVLKPGQTLRVRSNGNLIAPWYGHILSGESHGRILKTDLKSGNCVVQCQTEK
GGLNSTLPFHNISKYAFGTCPKYIRVKSLKLAVGLRNVPARSSRGLF
>gi|70905179|gb|AAZ14113.1| hemagglutinin [Influenza A virus (A/turkey/Tzur Moshe/1565/2004(H9N2))]
EHNGMLCATNLGHPLILDTCTIEGLIYGNPSCDLLLGGREWSYIVERPSAVNGTCYPGNI
ENLEELRTLFSSASSYQRIQIFPDTIWNVTYTGTSKACSDSFYRSMRWLTQKSGSYPVQD
AQYTNNREKSILFVWGIHHPPTDTAQTNLYINTDTTTSVATEDLNRVFKPVIGPRPLANG
LQGRINYYWSVLKPGQTLRVRSNGNLIAPWYGHILSGGSHGRILKTDLKSGNCVVQCQTE
KGGLNSTLPFHNISKYAFGTCPKYIRVKSLKLAVGLRNVPARSSRGLF
>gi|70905173|gb|AAZ14110.1| hemagglutinin [Influenza A virus (A/turkey/Gyvat Haim Ehud/1544/03(H9N2))]
EHNGMLCATNLGHPLILDTCTIEGLIYGNPSCDLLLGGREWSYIVERPSAVNGTCYPGNI
ENLEELRTLFSSASSYQRIQIFPDTIWNVTYTGTSKACSDSFYRSMRWLTQKSGSYPVQD
AQYTNNREKSILFVWGIXHPPTDTAQTNLYINTDTTTSVATEDLNRVFKPVIGPRPLANG
QQGRINYYWSVLKPGQTLRVRSNGNLIAPWYGHILSGGSHGRILKTDLKSGNCVVQCQTE
KGGLNSTLPFHNISKYAFGTCPKYIRVKSLKLAVGLRNVPARSSRGLF
>gi|47681483|gb|AAT37508.1| hemagglutinin [Influenza A virus (A/turkey/Givat Haim Ehud/1544/04(H9N2))]
DTAQTNLYINTDTTTSVATEDLNRVFKPVIGPRPLANGQQGRINYYWSVLKPGQTLRVRS
NGNLIAPWYGHILSGGSHGRILKTDLKSGNCVVQCQTEKGGLNSTLPFHNISKYAFGTCP
KYIRVKSLKLAVGLRNVPARSSRGLF
>gi|145242892|gb|ABP48873.1| hemagglutinin [Influenza A virus (A/turkey/Nahalel/1547/2004(H9N2))]
LCATNLGHPLILDTCTIEGLIYGNPSCDLLLGGREWSYIVERPSAVNGTCYPGNIENLEE
LRTLFSSASSYQRIQIFPDTIWNVTYTGTSKACSDSFYRSMRWLTQKSGSYPVQDAQYTN
NGEKSILFVWGIHHPPTDTAQTNLYINTDTTTSVATEDLNRVFKPVIGPRPLANGQQGRI
NYYWSVLKPGQTLRVRSNGNLIAPWYGHILSGGSHGRILKTDLKSGNCVVQCQTEKGGLN
STLPFHNISKYAFGTCPKYIRVKSLKLAVGLRNVPARSSRGLF
>gi|145242886|gb|ABP48870.1| hemagglutinin [Influenza A virus (A/turkey/Brosh/1276/2003(H9N2))]
LCATNLGHPLILETCTIEGLIYGNPSCDLLLGGREWSYIVERSSAVNGTCYPGNVENLEE
LRTLFSSASSYQRIQIFPDTIWNVTYTGTSKACSGSFYRSMRWLTQKSGSYPVQDTQYTN
NREKSILFVWGIHHPPTDTEQTNLYINTDTTTSVTTEDLNRIFKPVIGPRPLVNGQQGRI
NYYWSVLKPGQTLRVRSNGNLIAPWYGHVLSGGSHGRILKTDLNSGNCVVQCQTEKGGLN
STLPFHNISKYAFGICPKYVRVKSLKLAVGLRNVPARSKRGLF
>gi|145242884|gb|ABP48869.1| hemagglutinin [Influenza A virus (A/turkey/Beit Herut/1267/2003(H9N2))]
LCATNLGHPLILDTCTIEGLIYGNPSCDLLLGGREWSYIVERPSAVNGTCYPGNIENLEE
LRTLFSSASSYQRIQIFPDTIWNVTYTGTSKACSDSFYRSMRWLTQKSGSYPVQDAQYTN
NREKSILFVWGIHHPPTDTAQTNLYINTDTTTSVATEDLNRVFKPVIGPRPLANGLQGRI
NYYWSVLKPGQTLRVRSNGNLIAPWYGHILSGGSHGRILKTDLKSGNCVVQCQTEKGGLN
STLPFHNISKYAFGTCPKYIRVKSLKLAVGLRNVPARSSRGLF
>gi|145242882|gb|ABP48868.1| hemagglutinin [Influenza A virus (A/turkey/Beit Herut/1265/2003(H9N2))]
LCATNLGHPLILDTCTIEGLIYGNPSCDLLLGGREWSYIVERPSAVNGTCYPGNIENLEE
LRTLFSSASSYQRIQIFPDTIWNVTYTGTSKACSDSFYRSMRWLTQKSGSYPVQDAQYTN
NREKSILFVWGIHHPPTDTAQTNLYINTDTTTSVATEDLNRVFKPVIGPRPLANGQQGRI
NYYWSVLKPGQTLRVRSNGNLIAPWYGHILSGGSHGRILKTDLKSGNCVVQCQTEKGGLN
STLPFHNISKYAFGTCPKYIRVKSLKLAVGLRNVPARSSRGLF
>gi|145242880|gb|ABP48867.1| hemagglutinin [Influenza A virus (A/turkey/Qevuzat Yavne/1242/2003(H9N2))]
LCATNLGHPLILETCTIEGLIYGNPSCDLLLGGREWSYIVERSSAVNGTCYPGNVENLEE
LRTLFSSASSYQRIQIFPDTIWNVTYTGTSKACSGSFYRSMRWLTQKSGSYPVQDAQYTN
NREKSILFVWGIHHPPTDTEQTNLYINTDTTTSVTTEDLNRIFKPVIGPRPLVNGQQGRI
NYYWSVLKPGQTLRVRSNGNLIAPWYGHVLSGGSHGRILKTDLNSGNCVVQCQTEKGGLN
STLPFHNISKYAFGICPKYVRVKSLKLAVGLRNVPARSKRGLF
>gi|145242878|gb|ABP48866.1| hemagglutinin [Influenza A virus (A/turkey/Avigdor/1209/2003(H9N2))]
LCATNLGHPLILETCTIEGLIYGNPSCDLLLGGREWSYIVERSSAVNGTCYPGNVENLEE
LRTLFSSASSYQRIQIFPDTIWNVTYTGTSKACSGSFYRSMRWLTQKSGSYPVQDAQYTN
NREKSILFVWGIHHPPTDTEQTNLYINTDTTTSVTTEDLNRIFKPVIGPRPLVNGQQGRI
NYYWSVLKPGQTLRVRSNGNLIAPWYGHVLSGGSHGRILKTDLNSGNCVVQCQTEKGGLN
STLPFHNISKYAFGICPKYVRVKSLKLAVGLRNVPARSKRGLF
>gi|145242876|gb|ABP48865.1| hemagglutinin [Influenza A virus (A/turkey/Naharia/1013/2002(H9N2))]
LCATNLGHPLILDTCTIEGLIYGNPSCDLLLGGREWSYIVERSSAVNGTCYPGNVENLEE
LRTLFSSASSYQRIQIFPDTIWNVTYTGTSKACSGSFYRSMRWLTQKSGSYPVQDAQYTN
NREKNILFVWGIHHPPTDTEQTNLYINTDTTTSVTTEDLNRIFKPVIGPRPLVNGQQGRI
NYYWSVLKPGQTLRVRSNGNLIAPWYGHVLSGGSYGRILKTDLNSGNCVVQCQTEKGGLN
STLPFHNISKYAFGICPKYVRVKSLKLAVGLRNVPARSKRGLF
>gi|145242874|gb|ABP48864.1| hemagglutinin [Influenza A virus (A/turkey/Hod Ezyon/699/2002(H9N2))]
LCATNLGHPLILDTCTIEGLIYGNPSCDLLLGGREWSYIVERPSAVNGTCYPGNVENLEE
LRTLFSSASSYQRIQIFPDTIWNVTYTGTSKACSGSFYRSMRWLTQKSGSYPVQDAQYTN
NREKSILFVWGIHHPPTDTEQTNLYINTDTTTSVTTEDLNRIFKPVIGPRPLVNGQQGRI
NYYWSVLKPGQTLRVRSNGNLIAPWYGHVLSGGSHGRILKTDLNSGNCVVQCQTEKGGLN
STLPFHNISKYAFGICPKYVRVKNLKLAVGLRNVPARSKRGLF
>gi|145242869|gb|ABP48862.1| hemagglutinin [Influenza A virus (A/turkey/Bazat/89/2005(H9N2))]
LCATNLGHPLILDTCTVEGLIYGNPSCDLLLGGREWSYIVERPSAVNGTCYPGNIENLEE
LRTLFSSASSYQRIQIFPDTIWNVTYTGTSKACSDSFYRSMRWLTQKSGSYPLQDAQYTN
NREKSILFVWGIHHPPTDTAQTNLYINTDTTTSVATEDLNRVFKPVIGPRPLANGQQGRI
NYYWSVLKPGQTLRVRSNGNLIAPWYGHILSGGSHGRILKTDLKSGNCVVQCQTEKGGLN
STLPFHNISKYAFGTCPKYIRVKSLKLAVGLRNVPARSSRGLF
>gi|153800273|gb|ABS50810.1| hemagglutinin [Influenza A virus (A/turkey/Israel/1567/2004(H9N2))]
METISLITILLISTASNADKICIGYQSTNSTETVDTLTETNVPVTHAKELLHTEHNGMLC
ATNLGHPLILDTCTIEGLIYGNPSCDLLLEGREWSYIVERPSAVNGTCYPGNIENLEELR
TLFSSASSYQRIQIFPDTIWNVTYTGTSKACSDSFYRSMRWLTQKSGSYPVQDAQYTNNR
EKSILFVWGIHHPPTDTAQTNLYINTDTTTSVATEDLNRVFKPVIGPRPLANGLQGRINY
YWSVLKPGQTLRVRSNGNLIAPWYGHILSGGSHGRILKTDLKSGNCVVQCQTEKGGLNST
LPFHNISKYAFGTCPKYIRVKSLKLAVGLRNVPARSSRGLFGAIAGFIEGGWPGLVAGWY
GFQHSNDQGVGMAADRDSTQKAIDKITSKVNSIVDKMNKQYEIIDHEFSEIETRLNMINN
KIDDQIQDVWAYNAELLVLLENQKTLDEHDANVNNLYNKVKRALGSNAMEDGKGCFELYH
KCDDQCMETIRNGTYNRRKYKEESRLERQKIEGVKLESEGTYKILTIYSTVASSLVLAMG
FAAFLFWAMSNGSCRCNICI
>gi|153800267|gb|ABS50807.1| hemagglutinin [Influenza A virus (A/turkey/Israel/1209/2003(H9N2))]
METISLITILLVVTASNADKICIGYQSTNSTETVDTLTETNVPVTHAKELLHTEHNGMLC
ATNLGHPLILETCTIEGLIYGNPSCDLLLGGREWSYIVERSSAVNGTCYPGNVENLEELR
TLFSSASSYQRIQIFPDTIWNVTYTGTSKACSGSFYRSMRWLTQKSGSYPVQDAQYTNNR
EKSILFVWGIHHPPTDTEQTNLYINTDTTTSVTTEDLNRIFKPVIGPRPLVNGQQGRINY
YWSVLKPGQTLRVRSNGNLIAPWYGHVLSGGSHGRILKTDLNSGNCVVQCQTEKGGLNST
LPFHNISKYAFGICPKYVRVKSLKLAVGLRNVPARSKRGLFGAIAGFIEGGWPGLVAGWY
GFQHSNDQGVGMAADRDSTQRAIDKITSKVNNIVDKMNKQYEIIDHEFSEVETRLNMINN
KIDDQIQDVWAYNAELLVLLENQKTLDEHDANVNNLYNKVKRALGSNAMEDGKGCFELYH
KCDDQCMETIRNGTYNRRKYKEESRLERQKIEGVKLESEGTYKILTIYSTAASSLVLAMG
FAAFLFWAMSNGSCRCNICI
>gi|153800265|gb|ABS50806.1| hemagglutinin [Influenza A virus (A/turkey/Israel/1013/2002(H9N2))]
METISLITILLVVTASNADKICIGYQSTNSTETVDTLTETNVPVTHAKELLHTEHNGMLC
ATNLGHPLILDTCTIEGLIYGNPSCDLLLGGREWSYIVERSSAVNGTCYPGNVENLEELR
TLFSSASSYQRIQIFPDTIWNVTYTGTSKACSGSFYRSMRWLTQKSGSYPVQDAQYTNNR
EKNILFVWGIHHPPTDTEQTNLYINTDTTTSVTTEDLNRIFKPVIGPRPLVNGQQGRINY
YWSVLKPGQTLRVRSNGNLIAPWYGHVLSGGSYGRILKTDLNSGNCVVQCQTEKGGLNST
LPFHNISKYAFGICPKYVRVKSLKLAVGLRNVPARSKRGLFGAIAGFIKGGWPGLVAGWY
GFQHSNDQGVGMAADRDSTQRAIDKITSKVNNIVDKMNKQYEIIDHEFSEVETRLNMINN
KIDDQIQDVWAYNAELLVLLENQKTLDEHDANVDNLYNKVKRALGSNAMEDGKGCFELYH
KCDDQCMETIRNGTYNRRKYKEESKLERQKIEGVKLESEGTYKILTIYSTAASSLVLAMG
FAAFLFWAMSNGSCRCNICI
>gi|153800261|gb|ABS50804.1| hemagglutinin [Influenza A virus (A/turkey/Israel/884/2005(H9N2))]
METISLITILLISTASNADKICIGYQSTNSTETVDTLTETNVPVTHAKELLHAEHNGMLC
ATNLGHPLILDTCTIEGLIYGNPSCDLLLGGREWSYIVERPSAVNGTCYPGNIENLEELR
TLFSSASSYQRILIFPDTIWNVTYTGTSKACSDSFYRSMRWLTQKSGSYPVQDAQYTNNR
EKSILFVWGIHHPPTDTEQTNLYINTDTTTSVATEDLNRVFKPVIGPRPLANGQQGRINY
YWSVLKPGQTLRVRSNGNLIAPWYGHILSGGSHGRILKTDLKSGNCVVQCQTEKGGLNST
LPFHNISKYAFGTCPKYIRVKSLKLAVGLRNVPARSSRGLFGAIAGFIEGGWPGLVAGWY
GFQHSNDQGVGMAADRDSTQKAIDKITSKVNSIVDKMNKQYEIVDHEFSEIETRLNMINN
KIDDQIQDVWAYNAELLVLLENQKTLDEHDANVNNLYNKVKRALGSNAMEDGKGCFELYH
KCDDQCMETIRNGTYNRRKYKEESRLERQKIEGVKLESEGTYKILTIYSTVASSLVLAVG
FAAFLFWAMSNGSCRCNICI
>gi|153800257|gb|ABS50802.1| hemagglutinin [Influenza A virus (A/turkey/Israel/810/2001(H9N2))]
METISLITILLVVTASNADKICIGYQSTNSTETVDTLTETNVPVTHAKELLHTEHNGMLC
ATNLGHPLILDTCTIEGLIYGNPSCDLLLGGREWSYIVERSSAVNGTCYPGNVENLEELR
TLFSSASSYQRIQIFPDTIWNVTYTGTSKACSGSFYRSMRWLTQKSGSYPVQDAQYTNNR
EKSILFVWGIHHPPTDTAQTNLYINTDTTTSVTTEDLNRIFKPVIGPRPLVNGLQGRINY
YWSVLKPGQTLRVRSNGNLIAPWYGHVLSGGSHGRILKTDLNSGNCVVQCQTEKGGLNST
LPFHNISKYAFGICPKYVRVKSLKLAVGLRNVPARSKRGLFGAIAGFIEGGWPGLVAGWY
GFQHSNDQGVGMAADRDSTQRAIDKITSKVNNIVDKMNKQYEIIDHEFSEVETRLNMINN
KIDDQIQDVWAYNAELLVLLENQKTLDEHDANVNNLYNKVKRALGSNAMEDGKGCFELYH
KCDDQCMETIRNGTYNRRKYKEESRLERQKIEGVKLESEGTYKILTIYSTAASSLVLAMG
FAAFLFWAMSNGSCRCNICI
>gi|153800251|gb|ABS50799.1| hemagglutinin [Influenza A virus (A/turkey/Israel/747/2005(H9N2))]
METISLITILLISTASNADKICIGYQSTNSTETVDTLTETNVPVTHAKELLHAEHNGMLC
ATNLGHPLILDTCTIEGLIYGNPSCDLLLGGREWSYIVERPSAVNGTCYPGNIENLEELR
TLFSSASSYQRILIFPDTIWNVTYTGTSKACSDSFYRSMRWLTQKSGSYPVQDAQYTNNR
EKSILFVWGIHHPPTDTEQTNLYINTDTTTSVATEDLNRVFKPVIGPRPLANGQQGRINY
YWSVLKPGQTLRVRSNGNLIAPWYGHILSGGSHGRILKTDLKSGNCVVQCQTEKGGLNST
LPFHNISKYAFGTCPKYIRVKSLKLAVGLRNVPARSGRGLFGAIAGFIEGGWPGLVAGWY
GFQHSNDQGVGMAADRDSTQKAIDKITSKVNSIVDKMNKQYEIVDHEFSEIETRLNMINN
KIDDQIQDVWAYNAELLVLLENQKTLDEHDANVNNLYNKVKRALGSNAMEDGKGCFELYH
KCDDQCMETIRNGTYNRRKYKEESRLERQKIEGVKLESEGTYKILTIYSTVASSLVLAVG
FAAFLFWAMSNGSCRCNICI
>gi|153800249|gb|ABS50798.1| hemagglutinin [Influenza A virus (A/turkey/Israel/619/2002(H9N2))]
METISLITILLVVTASNADKICIGYQSTNSTETVDTLTETNVPVTHAKELLHTEHNGMLC
ATNLGHPLILDTCTIEGLIYGNPSCDLLLGGREWSYIVERSSAVNGTCYPGNVENLEELR
TLFSSASSYQRIQIFPDTIWNVTYTGTSKACSGSFYRSMRWLTQKSGSYPVQDAQYTNNR
EKSILFVWGIHHPPTDTEQTNLYINTDTTTSVTTEDLNRIFKPVIGPRPLVNGLQGRINY
YWSVLKPGQTLRVRSNGNLIAPWYGHVLSGGSHGRILKTDLNSGNCVVQCQTEKGGLNST
LPFHNISKYAFGICPKYVRVKSLKLAVGLRNVPARSKRGLFGAIAGFIEGGWPGLVAGWY
GFQHSNDQGVGMAADRDSTQRAIDKITSKVNNIVDKMNKQYEIIDHEFSEVETRLNMINN
KIDDQIQDVWAYNAELLVLLENQKTLDEHDANVNNLYNKVKRALGSNAMEDGKGCFELYH
KCDDQCMETIRNGTYNRRKYKEESRLERQKIEGVKLESEGTYKILTIYSTAASSLVLAMG
FAAFLFWAMSNGSCRCNICI
>gi|153800243|gb|ABS50795.1| hemagglutinin [Influenza A virus (A/turkey/Israel/425/2005(H9N2))]
METISLITILLISTASNADKICIGYQSTNSTETVDTLTETNVPVTHAKELLHTEHNGMLC
ATNLGHPLILDTCTIEGLIYGNPSCDMLLEGREWSYIVERPSAVNGTCYPGNIENLEELR
TLFSSASSYQRIQIFPDTIWNVTYTGTSKACSDSFYRSMRWLTQKSRSYPVQDAQYTNNR
EKSILFVWGIHHPPTDTEQTNLYINTDTTTSVATEDLNRVFKPVIGPRPLANGQQGRINY
YWSVLKPGQTLRVRSNGNLIAPWYGHILSGGSHGRILKTDLKSGNCVVQCQTEKGGLNST
LPFHNISKYAFGTCPKYIRVKSLKLAVGLRNVPARSSRGLFGAIAGFIEGGWPGLVAGWY
GFQHSNDQGVGMAADRDSTQKAIDKITSKVNSIVDKMNKQYEIIDHEFSEIETRLNMINN
KIDDQIQDVWAYNAELLVLLENQKTLDEHDANVNNLYSKVKRALGSNAMEDGKGCFELYH
KCDDQCMETIRNGTYNRRKYKEESRLERQKIEGVKLESEGTYKILTIYSTVASSLVLAMG
FAAFFFWAMSNGSCRCNICI
>gi|153800219|gb|ABS50792.1| hemagglutinin [Influenza A virus (A/turkey/Israel/89/2005(H9N2))]
METISLITILLISTASNADKICIGYQSTNSTETVDTLTETNVPVTHAKELLHTEHNGMLC
ATNLGHPLILDTCTVEGLIYGNPSCDLLLGGREWSYIVERPSAVNGTCYPGNIENLEELR
TLFSSASSYQRIQIFPDTIWNVTYTGTSKACSDSFYRSMRWLTQKSGSYPLQDAQYTNNR
EKSILFVWGIHHPPTDTAQTNLYINTDTTTSVATEDLNRVFKPVIGPRPLANGQQGRINY
YWSVLKPGQTLRVRSNGNLIAPWYGHILSGGSHGRILKTDLKSGNCVVQCQTEKGGLNST
LPFHNISKYAFGTCPKYIRVKSLKLAVGLRNVPARSSRGLFGAIAGFIEGGWPGLVAGWY
GFQHSNDQGVGMAADRDSTQKAIDKITSKVNSIVDKMNKQYEIIDHEFSEIETRLNMINN
KIDDQIQDVWAYNAELLVLLENQKTLDEHDANVNNLYNKVKRALGSNAMEDGKGCFELYH
KCDDQCMETIRNGTYNRRKYKEESRLERQKIEGVKLESEGTYKILTIYSTVASSLVLAMG
FAAFLFWAMSNGSCRCNICI
>gi|374719156|gb|AEZ67261.1| hemagglutinin [Influenza A virus (A/turkey/Israel/311/2009(H9N2))]
MGIISLMTILLLVTTSNADKICIGHQSTNSTETVDTLTETNVPVTHAKELLHTEHNGMLC
ATNLGNPLILDTCTIEGLIYGNPSCDMLLGGREWSYIVERPSAVNGTCYPGNVENLEELR
ILFSSSSSYQRIQIFPDTIWNVTYTGTSKSCSDSFYRNMRWLTQKNGGYPVQDAQYTNNR
GKDILFVWGIHHPPTDTAQTNLYTRTDTTTSVTTENLDRTFKPLIGPRPLVNGLIGRINY
YWSVLKPGQTLRVRSNGNLIAPWFGHVLSGESHGRILKTDLNSGNCVVQCQTEKGGLNST
LPFHNISKYAFGDCPKYIGVKSLKLAIGLRNVPARSSRGLFGAIAGFIEGGWPGLVAGWY
GFQHSNDQGVGMAADRDSTQKAVDKITSKVNNIVDKMNKQYEIIDHEFSEVETRLNMINN
KIDDQIQDVWAYNAELLVLLENQKTLDEHDANVNNLYNKVKRALGSNAMEDGKGCFELYH
KCDDQCMETIRNGTYNRRKYKEESRLERQKIEGVKLESEGTYKILTIYSTVASSLVLAMG
FAAFLFWAMSNGSCRCNICI
>gi|371946137|gb|AEX63610.1| hemagglutinin, partial [Influenza A virus (A/turkey/Israel/1257/2008(H9N2))]
MEIISLMTILLVVTTSNADKICIGHQSTNSTETVDTLTETNVPVTHAKELLHTEHNGMLC
ATNLGNPLILDTCTIEGLIYGNPSCDMLLGGREWSYIVERPSAVNGTCYPGNVENLEELR
TLFSSSSSYQRIQIFPDTIWNVTYTGTSKSCSDSFYRNMRWLTQKNGGYPVQDAQYTNNR
GKDILFVWGIHHPPTDTAQTNLYTRTDTTTSVTTENLDRTFKPLIGPRPLVNGQIGRINY
YWSVLKPGQTLRVRSNGNLIAPWFGHVLSGESHGRILKTDLNSGNCVVQCQTEKGGLNST
LPFHNISKYAFGDCPKYIGVKSLKLAIGLRNVPARSSRGL
>gi|371946133|gb|AEX63608.1| hemagglutinin, partial [Influenza A virus (A/turkey/Israel/1223/2008(H9N2))]
METISLMTILLVVTTSNADKICIGHQSTNSTETVDTLTETNVPVTHAKELLHTEHNGMLC
ATNLGHPLILDTCTIEGLIYGNPSCDLLLGEREWSYIVERPSAVNGTCYPGNVENLEELR
TLFSSSSSYQRIQIFPDTIWNVTYTGTSKSCSNSFYRNMRWLTQKNGVYPVQDAQYTNDR
GKNILFVWGIHHPPTDTAQTNLYTRTDTTTSVTTENLDRTFKPLIGPRPLVNGLIGRINY
YWSVLKPGQTLRVRSNGNLIAPWFGHVLSGESHGRILKTDLNSGNCVVQCQTEKGGLNST
LPFHNISRYAFGTCPKYIGVKSLKLAIGLRNVPARSSRGL
>gi|371946123|gb|AEX63603.1| hemagglutinin, partial [Influenza A virus (A/turkey/Israel/775/2009(H9N2))]
MEIISLMTILLVVTTSNADKICIGHQSTNSTETVDTLTETNVPVTHAKELLHTEHNGMLC
ATNLGHPLILDTCTIEGLVYGNPSCDLLLGGREWSYIVERPSAVNGTCYPGNVENLEELR
TLFSSSSSYQRIQIFPDTIWNVTYTGTSKSCSNSFYRNMRWLTQKNGVYPVQDAQYTNNR
GKDILFVWGIHHPPTDTAQTNLYTRTDTTTSVTTENLDRTFKPLIGPRPLVNGLIGRINY
YWSILKPGQTLRVRSNGNLIAPWFGHVLSGESHGRILKTDLNSGNCVVQCQTEKGGLNST
LPFHNISKYAFGTCPKYIGVKSLKLAIGLRNVPANASKGLFGPL
>gi|371946119|gb|AEX63601.1| hemagglutinin, partial [Influenza A virus (A/turkey/Israel/746/2009(H9N2))]
MEIISLMTVLLVVTTSNADKICIGHQSTNSTETVDTLTENNVPVTHAKELLHTEHNGMLC
ATNLGNPLILDTCTIEGLIYGNPSCDMLLGGREWSYIVERPSAVNGTCYPGNVENLEELR
TLFSSSSSYQRIQIFPDTIWNVTHTGTSKSCSDSFYRNMRWLTQKNGAYPVQDAQFTNNR
GKDILFVWGIHHPPTDTAQTNLYTRTDTTTSVTTENLDRTFKPLIGPRPLVNGLIGRINY
YWSVLKPGQTLRVRSNGNLIAPWFGHVLSGESHGRILKTDLNSGNCVVQCQTEKGGLNST
LPFHNISKYAFGNCPKYIGVKSLKLAIGLRNVPASASRGLFGAI
>gi|371946109|gb|AEX63596.1| hemagglutinin, partial [Influenza A virus (A/turkey/Israel/117/2009(H9N2))]
METISLMTILLVVTTSNADKICIGHQSTNSTETVDTLTETNVPVTHAKELLHTEHNGMLC
ATNLGNPLILDTCTIEGLIYGNPSCDMLLGGREWSYIVERPSAVNGTCYPGNVENLEELR
TLFSSSSSYQRIQIFPDTIWNVTYTGTSKSCSDSFYRNMRWLTQKNGGYPVQDAQYTNNR
GKDILFVWGIHHPPTDTAQTNLYTRTDTTTSVTTENLDRTFKPLIGPRPLVNGLIGRINY
YWSVLKPGQTLRVRSNGNLIAPWFGHVLSGESHGRILKTDLNSGNCVVQCQTEKGGLNST
LPFHNISKYAFGDCPKYIGVKSLKLAIGLRNVPA
>gi|398324785|gb|AFO83303.1| hemagglutinin [Influenza A virus (A/turkey/Netherlands/11015452/2011(H9N2))]
MEIIALIVILLVTTTSNADKICIGYQSTNSTETVDTLIENNVPVTHTKELLHTEHNGMLC
ATDLGHPLILDTCTIEGLVYGNPSCDLLLGGKEWSYIVERSSAINGMCYPGNVENLEELR
SFFSSANSYQRIQIFPDTIWNVTYSGTSRACSNSFYRSMRWLTHKSNSYPVQDAQYTNNE
GKNILFMWGIHHPPTDTEQTNLYKKADTTTSVTTEDINRTFKPVIGPRPLVNGQQGRIDY
YWSVLKPGQTLRVRSNGNLIAPWYGHILSGESHGRILKTDLNSGNCVVQCQTEKGGLNTT
LPFHNVSKYAFGNCPKYVGVKSLKLAVGLRNVPAASNRGLFGAIAGFIEGGWPGLVAGWY
GFQHSNDQGVGMAADRESTQEAVDKITSKVNNIIDKMNKQYEIIDHEFSEIEARLNMINN
KIDDQIQDIWAYNAELLVLLENQKTLDDHDANVNNLYNKVKRALGSNAREDGNGCFELYH
KCDDQCMETIRNGTYDRQKYQEESKLERQKIEGVKLESEGTXKILTIYSTVASSLVLAMG
FAAFLFWAMSNGSCRCNICI
>gi|398324783|gb|AFO83302.1| hemagglutinin [Influenza A virus (A/turkey/Germany/EK224/1995(H9N2))]
MEIIALIAILLVTTTSNADKICIGYQSTNSTETVDTLTENNVPVTHTKELLHTEHNGMLC
ATNLGHPLILDTCTIEGLVYGNPSCDLLLGGKKWSYIVERSSAVNGMCYPGNVENLEELR
SFFSSANSYQRIQIFPDTIWNVTYSGTSSACSNSFYRSMRWLTHKSNSYPVQDAQYTNNE
GKNILFMWGIHHPPTDTEQTNLYKKADTTTSVTTEDINRTFKPVIGPRPLVNGQQGRIDY
YWSVLKPGQTLRVRSNGNLIAPWYGHILSGESHRRILKTDLNSGNCIVQCQTEKGGLNTT
LPFHNVSKYAFGNCPKYVGVKSLKLAVGLRNVPAASARGLFGAIAGFIEGGWPGLVAGWY
GFQHSNDQGIGMAADRESTQEAVDKITSKVNNIIDKMNKQYEIIDHEFSEIEARLNMINN
KIDDQIQDIWAYNAELLVLLENQKTLDEHDANVNNLYNKVKRALGSNAIEDGNGCFELYH
KCDDQCMETIRNGTYDRQKYQEESKLERQKIEGVKLESEGTYKILTIYSTVASSLVLAMG
FAAFLFWAMSNGSCRCNICI
>gi|433680267|gb|AGB50938.1| hemagglutinin [Influenza A virus (A/turkey/Wisconsin/1/1966(H9N2))]
METKAIIAALLMVTAANADKICIGYQSTNSTETVDTLTESNVPVTHTKELLHTEHNGMLC
ATDLGHPLILDTCTIEGLIYGNPSCDILLGGKEWSYIVERSSAVNGMCYPGNVENLEELR
SLFSSAKSYKRIQIFPDKTWNVTYSGTSRACSNSFYRSMRWLTHKSNSYPFQNAHYTNNE
RENILFMWGIHHPPTDTEQTDLYKKADTTTSVTTEDINRTFKPVIGPRPLVNGQQGRIDY
YWSVLKPGQTLRIGSNGNLIAPWYGHVLTGESHGRILKTDLNNGNCVVQCQTEKGGLNTT
LPFHNISKYAFGNCPKYVGVKSLKLAVGLRNVPAVSSRGLFGAIAGFIEGGWPGLVAGWY
GFQHSNDQGVGMAADKGSTQKAIDKITSKVNNIIDKMNKQYEVIDHEFNELEARLNMINN
KIDDQIQDIWAYNAELLVLLENQKTLDEHDANVNNLYNKVKRALGSNAVEDGNGCFELYH
KCDDQCMETIRNGTYDRQKYQEESRLERQKIEGVKLESEGTYKILTIYSTVASSLVLAMG
FAAFLFWAMSNGSCRCNICI
>gi|326698660|gb|AEA04408.1| hemagglutinin [Influenza A virus (A/turkey/Wisconsin/1/1966(H9N2))]
METKAIIAALLMVTAANADKICIGYQSTNSTETVDTLTESNVPVTHTKELLHTEHNGMLC
ATDLGHPLILDTCTIEGLIYGNPSCDILLGGKEWSYIVERSSAVNGMCYPGNVENLEELR
SLFSSAKSYKRIQIFPDKTWNVTYSGTSRACSNSFYRSMRWLTHKSNSYPFQNAHYTNNE
RENILFMWGIHHPPTDTEQTDLYKKADTTTSVTTEDINRTFKPVIGPRPLVNGQQGRIDY
YWSVLKPGQTLRIRSNGNLIAPWYGHVLTGESHGRILKTDLNNGNCVVQCQTEKGGLNTT
LPFHNISKYAFGNCPKYVGVKSLKLAVGLRNVPAVSSRGLFGAKAGFIEGGWPGLVAGWY
GFQHSNDQGVGMAADKGSTQKAIDKITSKVNNIIDKMNKQYEVIDHEFNELEARLNMINN
KIDDQIQDIWAYNAELLVLLENQKTLDEHDANVNNLYNKVKRALGSNAVEDGNGCFELYH
KCDDQCMETIRNGTYDRQKYQEESRLERQKIEGVKLESEGTYKILTIYSTVASSLVLAMG
FAAFLFWAMSNGSCRCNICI
>gi|195957926|gb|ACG59821.1| hemagglutinin [Influenza A virus (A/turkey/TX/4-1-81/1981(H9N2))]
METTTLIAILLMVTASNADKICIGYQSTNSTETVDTLIENNVPVTHTKELLHTEHNGMLC
ATNLGHPLILDTCTIEGLVYGNPSCDLLLGGKEWSYIVERSSAVNGMCYPGNVENLEELR
SFFSSANSYQRIQIFPDTIWNVTYSGTSKACSNSFYRSMRWLTHKSNSYPFQDAQYTNNE
GKNILFMWGIHHPPTDTEQTNLYKKADTTTSVTTEDINRTFKPVIGPRPLVNGQQGRIDY
YWSVLKPGQTLRVRSNGNLIAPWYGHILSGESHGRILKTDLSSGNCVVQCQTEKGGLNTT
LPFHNVSKYAFGNCPKYVGVKSLKLAVGLRNVPAVSDRGLFGAIAGFIEGGWPGLVAGWY
GFQHSNDQGTGMAADRESTQEAVDKITSKVNNIIDKMNKQSEIIDHEFSEIEARLNMINN
KIDDQIQDIWAYNAELLVLLENQKTLDEHDANVNGLYNKVKRALGSNAVEDGNGCFELYH
KCDDQCMETIRNGTYDRQKYQEESKLERQKIEGVKLESEGTYKILTIYSTVASSLVLAMG
FAAFLFWAMSNGSCRCNICI
>gi|195957907|gb|ACG59810.1| hemagglutinin [Influenza A virus (A/turkey/TX/10-49-89/1989(H9N2))]
MEITTLVAILLMATASNADKICIGYQSTNSTETVDTLTENNVPVTHTKELLHTEHNGMLC
ATDLGHPLILDTCTIEGLVYGNPSCDLLLGGKEWSYIVERSSAVNGMCYPGNVENLEELR
SLFSSANSYRRIQIFPDTIWNVTYSGTSKACSNSFYRSMRWLTHKSNSYPFQDAQYTNNE
GKNILFMWGIHHPPTDTEQTNLYKKTDTTTSVTTEDINRTFKPVIGPRPLVNGQQGRIDY
YWSVLKPGQTLRVRSNGNLIAPWYGHILSGESHGRILKTDLSSGDCVVQCQTEKGGLNTT
LPFHNVSKYAFGNCPKYVGVKSLKLAVGLRNVPAVSGRGLFGAIAGFIEGGWPGLVAGWY
GFQHSNDQGTGMAADRESTQEAIDKITSKVNNIIDKMNKQYEIINHEFSEIEARLNMINN
KIDDQIQDLWAYNAELLVLLENQKTLDEHDANVNNLYNKVKRALGSNAAEDGNGCFELYH
KCDDQCMETIRNGTYDRQKYQEESKLERQKIEGVKLESEGTYKILTIYSTVASSLVLAMG
FAAFLFWAMSNGSCRCNICI
>gi|44889521|gb|AAS48382.1| hemagglutinin [Influenza A virus (A/turkey/Beit HaLevi/1566/04(H9N2))]
DTAQTNLYINTDTTTSVATEDLNRVFKPVIGPRPLANGLQGRINYYWSVLKPGQTLRVRS
NGNLIAPWYGHILSGESHGRILKTDLKSGNCVVQCQTEKGGLNSTLPFHNISKYAFGTCP
KYIRVKSLKLAVGLRNVPARSSRGLF
>gi|242888302|gb|ACS93988.1| hemagglutinin [Influenza A virus (A/turkey/Wisconsin/1966(H9N2))]
AALLMVTAANADKICIGYQSTNSTETVDTLTESNVPVTHTKELLHTEHNGMLCATDLGHP
LILDTCTIEGLIYGNPSCDILLGGKEWSYIVERSSAVNGMCYPGNVENLEELRSLFSSAK
SYKRIQIFPDKTWNVTYSGTSRACSNSFYRSMRWLTHNSNSYPFQNAHYTNNERENILFM
WGIHHPPTDTEQTDLYKKADTTTSVTTEDINRTFKPVIGPRPLVNGQQGRIDYYWSVLKP
GQTLRIRSNGNLIAPWYGHVLTGESHGRILKTDLNNGNCVVQCQTEKGGLNTTLPFHNIS
KYAFGNCPKYVGVKSLKLAVGLRNVPAVSSRGLFGAIAGFIEGGCPGLVAGWYGFQHSND
QGVGMAADKGFTQKAIDKITSKVNNIIDKMNKQYEVIDHEFNELEARLNMINNKIDDQIQ
DIWAYNAELLVLLENQKTLDEHDANVNNLYNKVKRALGSNAVEDGNGCFELYHKCDDQCM
ETIRNGTYDRQKYQEESRLERQKIEGVKLESEGTYKILTIYSTVASSLVL
>gi|238627203|gb|ACR48909.1| hemagglutinin [Influenza A virus (A/turkey/Israel/689/2008(H9N2))]
METISLMTILLVVTTSNADKICIGHQSTNSTETVDTLTETNVPVTHAKELLHTEHNGMLC
ATNLGHPLILDTCTIEGLVYGNPSCDLLLGGREWSYIVERPSAVNGTCYPGNVENLEELR
TLFSSSSSYQRIQIFPDTIWNVTYTGTSKSCSDSFYRNMRWLTQKSGVYPVQDAQYTNNR
GKDILFVWGIHHPPTDTAQTNLYTRTDTTTSVTTENLDRTFKPLIGPRPLVNGLIGRINY
YWSVLKPGQTLRVRSNGNLIAPWFGHVLSGESHGRILKTDLNSGNCVVQCQTEKGGLNST
LPFHNISKYAFGTCPKYIGVKSLKLAIGLRNVPARSSRGLFGAIAGFIEGGWPGLVAGWY
GFQHSNDQGVGMAADRDSTQKAVDKITSKVNNIVDKMNKQYEIIDHEFSEVETRLNMINN
KIDDQIQDVWAYNAELLVLLENQKTLDEHDANVNNLYNKVKRALGSNAIEDGKGCFELYH
KCDNQCMETIRNGTYNRRKYKEESRLERQKIEGVKLESEGTYKILTIYSTVASSLVLAMG
FAAFLFWAMSNGSCRCNICI
>gi|215536669|gb|ACJ68796.1| hemagglutinin [Influenza A virus (A/turkey/Israel/1608/2006(H9N2))]
MEIISLMTILLVVTTSNADKICIGYQSTNSTETVDTLTETNVPVTHAKELLHTVHNGMLC
ATNLGNPLILDTCTIEGLIYGNPSCDMLLGGREWSYIVERPSAVNGTCYPGNVENLEELR
TLFSSSSSYQRIQIFPDTIWNVTYTGTSKSCSDSFYRNMRWLTQKNGVYPVQDAQYTNNR
GKDILFVWGIHHPPTDTAQTNLYTRTDTTTSVTTENLDRTFKPLIGPRPLVNGLIGRINY
YWSVLKPGQTLRVRSNGNLIAPWFGHVLSGESHGRILKTDLNSGNCVVQCQTEKGGLNST
LPFHNISKYAFGNCPKYIGVKSLKLAIGLRNVPARSSRGLFGAIAGFIEGGWPGLVAGWY
GFQHSNDQGVGMAADRDSTQKAVDKITSKVNNIVDKMNKQYEIIDHEFSEVETRLNMINN
KIDDQIQDVWAYNAELLVLLENQKTLDEHDANVNNLYNKVKRALGSNAMEDGKGCFELYH
KCDDQCMETIRNGTYNRRKYKEESRLERQKIEGVKLESEGIYKILTIYSTVASSLVLAMG
FAAFLFWAMSNGSCRCNICI
>gi|215536574|gb|ACJ68741.1| hemagglutinin [Influenza A virus (A/turkey/Israel/900/2007(H9N2))]
METISLMTILLVVTTSNADKICIGHQSTNSTETVDTLTETNVPVTHAKELLHTEHNGMLC
ATNLGHPLILDTCTIEGLVYGNPSCDLLLGGREWSYIVERPSAVNGTCYPGNVENLEELR
TLFSSSSSYQRIQIFPDTIWNVTYTGTSKSCSDSFYRNMRWLTQKNGVYPVQDAQYTNNR
GKDILFVWGIHHPPTDTAQTNLYTRTDTTTSVTTENLDRTFKPLIGPRPLVNGLIGRINY
YWSVLKPGQTLRVRSNGNLIAPWFGHVLSGESHGRILKTDLNSGNCVVQCQTEKGGLNST
LPFHNISKYAFGTCPKYIGVKSLKLAIGLRNVPARSSRGLFGAIAGFIEGGWPGLVAGWY
GFQHSNDQGVGMAADRDSTQKAVDKITSKVNNIVDKMNKQYEIIDHEFSEVETRLNMINN
KIDDQIQDVWAYNAELLVLLENQKTLDEHDANVNNLYNKVKRALGSNAIEDGKGCFELYH
KCDNQCMETIRNGTYNRRKYKEESRLERQKIEGVKLESEGTYKILTIYSTVASSLVLAMG
FAAFLFWAMSNGSCRCNICI
>gi|115278246|gb|ABI84523.1| hemagglutinin [Influenza A virus (A/turkey/Wisconsin/1/1966(H9N2))]
METKAIIAALLMVTAANADKICIGYQSTNSTETVDTLTESNVPVTHTKELLHTEHNGMLC
ATDLGHPLILDTCTIEGLIYGNPSCDILLGGKEWSYIVERSSAVNGMCYPGNVENLEELR
SLFSSAKSYKRIQIFPDKTWNVTYSGTSRACSNSFYRSMRWLTHNSNSYPFQNAHYTNNE
RENILFMWGIHHPPTDTEQTDLYKKADTTTSVTTEDINRTFKPVIGPRPLVNGQQGRIDY
YWSVLKPGQTLRIRSNGNLIAPWYGHVLTGESHGRILKTDLNNGNCVVQCQTEKGGLNTT
LPFHNISKYAFGNCPKYVGVKSLKLAVGLRNVPAVSSRGLFGAIAGFIEGGWPGLVAGWY
GFQHSNDQGVGMAADKGSTQKAIDKITSKVNNIIDKMNKQYEVIDHEFNELEARLNMINN
KIDDQIQDIWAYNAELLVLLENQKTLDEHDANVNNLYNKVKRALGSNAVEDGNGCFELYH
KCDDQCMETIRNGTYDRQKYQEESRLERQKIEGVKLESEGTYKILTIYSTVASSLVLAMG
FAAFLFWAMSNGSCRCNICI
>gi|5732249|gb|AAD49000.1| hemagglutinin precursor [Influenza A virus (A/turkey/California/189/66(H9N2))]
METKAIIAALLIVTAANADKICIGYQSTNSTETVDTLIESNVPVTHTKELLHTEHNGMLC
ATDLGHPLILDTCTIEGLIYGNPSCDILLGGKEWSYIVERSSAVNGMCYPGNVENLEELR
SLFSSAKSYKRIQIFPDTTWNVTYSGTSRACSNSFYRSMRWLTHKSNSYPFQNAHYTNNE
GKNILFMWGIHHPPTDTEQTDLYKKADTTTSVTTEDINRTFKPVIGPRPLVNDQQGRINY
YWSVLKPGQTLRIRSNGNLIAPWYGHVLTGESHGRILKTDLNNGNCVVQCQTEKGGLNTT
LPFHNISKYAFGNCPKYVGVKSLKLAVGLRNVPAVSSRGLFGAIAGFIEGGWPGLVAGWY
GFQHSNDQGVGMAADKGSTQEAIDKITSKVNNIIDKMNKQYEVIDHEFNELEARLNMINN
KIDDQIQGIWAYNAELLVLLENQKTLDEHDANVNNLYNKVKRALGSNAVEDGNGCFELYH
KCDDQCMETIRNGTYDRQKYQEESRLERQKIEGVKLESEGTYKILTIYSTVASSLVLAMG
FAAFLFWAMSNGS
>gi|5732243|gb|AAD48997.1| hemagglutinin precursor [Influenza A virus (A/turkey/Minnesota/38391-6/95(H9N2))]
METRALIAALLIVTTSNADKICIGYQSTNSTETVDTLIETNVPVTHTKELLHTEHNGMLC
ATDLGHPLILDTCTIEGLVYGNPSCDILLGGKEWSYIVERSSAVNGMCYPGNVENLEELR
SLFSSARSYKRIQMFPDRIWNVTYSGTSKACSNSFYRSMRWLTHKSNSYPFQDAQYTNTE
GKNVLFMWGIHHPPTDTEQNDLYKKTDTTTSVTTEDINRTFKPMIGPRPPVNGQQGRIDY
YWSVLKPGQTLRVRSNGNLIAPWYGHVLSGESHGRILKTDLNSGNCVVQCQTERGGLNTT
LPFHNISKYAFGNCPKYVGAKSLKLAVGLRNVPAASNRGLFGAIAGFIEGGWPGLVAGWY
GFQHSNDQGVGMAADKKSTQEAIDKITSKVNNIIDKMNKQYEIIDHEFSEIEARLNMINN
KIDDQIQDIWAYNAELLVLLENQKTLDEHDANVNNLYNKVKRALGSNAIEDGNGCFELYH
KCDDQCMETIRNGTYDRQKYQEESRLERQKIEGVKLESEGTYKILTIYSTVASSLVLAMG
FAAFLFWAMSNGSC
>gi|56785890|gb|AAW29077.1| hemagglutinin precursor [Influenza A virus (A/turkey/Beit HaLevi/1562/04 (H9N2))]
METISLITILLISTASNADKICIGYQSTNSTETVDTLTETNVPVTHAKELLHTEHNGMLC
ATNLGHPLILDTCTIEGLIYGNPSCDLLLGGREWSYIVERPSAVNGTCYPGNIENLEELR
TLFSSASSYQRIQIFPDTIWNVTYTGTSKACSDSFYRSMRWLTQKSGSYPVQDAQYTNNR
EKSILFVWGIHHPPTDTAQTNLYINTDTTTSVATEDLNRVFKPVIGPRPLANGQQGRINY
YWSVLKPGQTLRVRSNGNLIAPWYGHILSGGSHGRILKTDLKSGNCVVQCQTEKGGLNST
LPFHNISKYAFGTCPKYIRVKSLKLAVGLRNVPARSSRGLFGAIAGFIEGGWPGLVAGWY
GFQHSNDQGVGMAADRDSTQKAIDKITSKVNSIVDKMNKQYEIIDHEFSEIETRLNMINN
KIDDQIQDVWAYNAELLVLLENQKTLDEHDANVNNLYNKVKRALGSNAMEDGKGCFELYH
KCDDQCMETIRNGTYNRRKYKEESRLERQKIEGVKLESEGTYKILTIYSTVASSLVLAMG
FAAFLFWAMSNGSCRCNICI
>gi|279772|pir||HMIVTW hemagglutinin precursor - influenza A virus (strain A/ turkey/Wisconsin/66 [H9N2])
METKAIIAALLMVTAANADKICIGYQSTNSTETVDTLTESNVPVTHTKELLHTEHNGMLC
ATDLGHPLILDTCTIEGLIYGNPSCDILLGGKEWSYIVERSSAVNGMCYPGNVENLEELR
SLFSSAKSYKRIQIFPDKTWNVTYSGTSRACSNSFYRSMRWLTHKSNSYPFQNAHYTNNE
RENILFMWGIHHPPTDTEQTDLYKNADTTTSVTTEDINRTFKPVIGPRPLVNGQQGRIDY
YWSVLKPGQTLRIRSNGNLIAPWYGHVLTGESHGRILKTDLNNGNCVVQCQTEKGGLNTT
LPFHNISKYAFGNCPKYVGVKSLKLPVGLRNVPAVSSRGLFGAIAGFIEGGWPGLVAGWY
GFQHSNDQGVGMAADKGSTQKAIDKITSKVNNIIDKMNKQYEVIDHEFNELEARLNMINN
KIDDQIQDIWAYNAELLVLLENQKTLDEHDANVNNLYNKVKRALGSNAVEDGNGCFELYH
KCDDQCMETIRNGTYDRQKYQEESRLERQKIEGVKLESEGTYKILTIYSTVASSLVLAMG
FAAFLFWAMSNGSCRCNICI
>gi|56785888|gb|AAW29076.1| hemagglutinin precursor [Influenza A virus (A/turkey/Givat Haim/965/2002(H9N2))]
METISLITILLVVTASNADKICIGYQSTNSTETVDTLTETNVPVTHAKELLHTEHNGMLC
ATNLGHPLILDTCTIEGLIYGNPSCDLLLGGREWSYIVERSSAVNGTCYPGNVENLEELR
TLFSSASSYQRIQIFPDTIWNVTYTGTSKACSGSFYRSMRWLTQKSGSYPVQDAQYTNNR
EKSILFVWGIHHPPTDTEQTNLYINTDTTTSVTTEDLNRIFKPVIGPRPLVNGQQGRINY
YWSVLKPGQTLRVRSNGNLIAPWYGHVLSGGSHGRILKTDLNSGNCVVQCQTEKGGLNST
LPFHNISKYAFGICPKYVRVKSLKLAVGLRNVPARSKRGLFGAIAGFIEGGWPGLVAGWY
GFQHSNDQGVGMAADRDSTQRAIDKITSKVNNIVDKMNKQYEIIDHEFSEVETRLNMINN
KIDDQIQDVWAYNAELLVLLENQKTLDEHDANVNNLYNKVKRALGSNAMEDGKGCFELYH
KCDDQCMETIRNGTYNRRKYKEESRLERQKIEGVKLESEGTYKILTIYSTAASSLVLAMG
FAAFLFWAMSNGSCRCNICI
>gi|56785886|gb|AAW29075.1| hemagglutinin precursor [Influenza A virus (A/turkey/Neve Ilan/90710/2000(H9N2))]
METISLITILLVVTASNADKICIGYQSTNSTETVDTLTETNVPVTHAKELLHTEHNGMLC
ATNLGHPLILDTCTIEGLIYGNPSCDLLLGGREWSYIVERSSAVNGTCYPGNVENLEELR
TLFSSASSYQRIQIFPDTIWNVTYTGTSKACSGSFYRSMRWLTQKSGSYPVQDAQYTNNR
EKSILFVWGIHHPPTDTEQTNLYINTDTTTSVTTEDLNRIFKPVIGPRPLVNGQQGRINY
YWSVLKPGQTLRVRSNGNLIAPWYGHVLSGGSHGRILKTDLNSGNCVVQCQTEKGGLNST
LPFHNISKYAFGICPKYVRVKSLKLAVGLRNVPARSSRGLFGAIAGFIEGGWPGLVAGWY
GFQHSNDQGVGMAADRDSTQRAIDKITSKVNNIVDKMNKQYEIIDHEFSEVETRLNMINN
KIDDQIQDVWAYNAELLVLLENQKTLDDCDANVNNLYNKVKRALGSNAMEDGKGCFELYH
KCDEQCMETIRNGTYNRRKYKEESRLERQKIEGVKLESEGTYKILTIYSTVASSLVLAMG
FAAFLFWAMSNGSCRCNICI
>gi|57335096|emb|CAH04114.1| hemagglutinin precursor [Influenza A virus (A/turkey/Germany/R33/96(H9N2))]
MEIIALIAILLVTTTSNADKICIGYQSTNSTETVDTLTENNVPVTHTKELLHTEHNGMLC
ATNLGHPLILDTCTIEGLVYGNPSCDLLLGGKEWSYIVERSSAVNGMCYPGNVENLEELR
SFFSSANSYQRIQIFPDTIWNVTYSGTSRACSNSFYRSMRWLTHKSNSYPVQDVQYTNNE
GKNILFMWGIHHPPTDTEQTNLYKKADTTTSVTTEDINRTFKPVIGPRPLVNGQQGRIDY
YWSVLKPGQTLRVRSNGNLIAPWYGHILSGESHRRILKTDLNSGNCIVQCQTEKGGLNTT
LPFHNVSKYAFGNCPKYVGVKSLKLAVGLRNVPAASARGLFGAIAGFIEGGWPGLVAGWY
GFQHSNDQGIGMAADRKSTQEAVDKITSKVNNIIDKMNKQYEIIDHEFSEIEARLNMINN
KIDDQIQDIWAYNAELLVLLENQKTLDEHDANVK
>gi|57335094|emb|CAH04113.1| hemagglutinin precursor [Influenza A virus (A/turkey/Germany/R22/96(H9N2))]
MEIIALIAILLVTTTSNADKICIGYQSTNSTETVDTLTENNVPVTHTKELLHTEHNGMLC
ATNLGHPLILDTCTIEGLVYGNPSCDLLLGGKEWSYIVERSSAVNGMCYPGNVENLEELR
SFFSSANSYQRIQIFPDTIWNVTYSGTSRACSNSFYRSMRWLTHKSNSYPVQDVQYTNNE
GKNILFMWGIHHPPTDTEQTNLYKKADTTTSVTTEDINRTFKPVIGPRPLVNGQQGRIDY
YWSVLKPGQTLRVRSNGNLIAPWYGHILSGESHRRILKTDLNSGNCIVQCQTEKGGLNTT
LPFHNVSKYAFGNCPKYVGVKSLKLAVGLRNVPAASARGLFGAIAGFIEGGWPGLVAGWY
GFQHSNDQGIGMAADRKSTQEAVDKITSKVNNIIDKMNKQYEIIDHEFSEIEARLNMINN
KIDDQIQDIWAYNAELLVLLENQKTLDEHDANVK
>gi|57335092|emb|CAH04112.1| hemagglutinin precursor [Influenza A virus (A/turkey/Germany/R113/95(H9N2))]
MEIIALIAILLVTTTSNADKICIGYQSTNSTETVDTLTENNVPVTHAKELLHTEHNGMLC
ATNLGHPLILDTCTIEGLVYGNPSCDLLLGGKKWSYIVERSSAVNGMCYPGNVENLEELR
SFFSSANSYQRIQIFPDTIWNVTYSGTSRACSNSFYRSMRWLTHKSNSYPVQDAQYTNNE
GKNILFMWGIHHPPTDTEQTNLYKKADTTTSVTTEDINRTFKPVIGPRPLVNGQQGRIDY
YWSVLKPGQTLRVRSNGNLIAPWYGHILSGESHGRILKTDLNSGNCIVQCQTEKGGLNTT
LPFHNVSKYAFGNCPKYVGVKSLKLAVGLRNVPAASARGLFGAIAGFIEGGWPGLVAGWY
GFQHSNDQGIGMAADRESTQEAIDKITSKVNNIIDKMNKQYEIIDHEFSEIEARLNMINN
KIDDQIQDIWAYNAELLVLLENQKTLDEHDANVK
>gi|57335090|emb|CAH04111.1| hemagglutinin precursor [Influenza A virus (A/turkey/Germany/R90/95(H9N2))]
MEIIALIAILLVTTTSNADKICIGYQSTNSTETVDTLTENNVPVTHTKELLHTEHNGMLC
ATNLGHPLILDTCTIEGLVYGNPSCDLLLGGKKWSYIVERSSAVNGMCYPGNVENLEELR
SFFSSVNSYQRIQIFPDTIWNVTYSGTSRACSNSFYRSMRWLTHKSNSYPVQDAQYTNNE
GKNILFMWGIHHPPTDNEQTNLYKKADTTTSVTTEDINRTFKPVIGPRPLVNGQQGRIDY
YWSVLKPGQTLRVRSNGNLIAPWYGHILSGESHGRILKTDLNSGNCIVQCQTEKGGLNTT
LPFHNVSKYAFGNCPKYVGVKSLKLAVGLRNVPAASARGLFGAIAGFIEGGWPGLVAGWY
GFQHSNDQGIGMAADRESTQEAVDKITSKVNNIIDKMNKQYEIIDHEFSEIEARLNMINN
KIDDQIQDIWAYNAELLVLLENQKTLDEHDANVK
>gi|221320|dbj|BAA14335.1| hemagglutinin precursor [Influenza A virus (A/turkey/Wisconsin/1/1966(H9N2))]
METKAIIAALLMVTAANADKICIGYQSTNSTETVDTLTESNVPVTHTKELLHTEHNGMLC
ATDLGHPLILDTCTIEGLIYGNPSCDILLGGKEWSYIVERSSAVNGMCYPGNVENLEELR
SLFSSAKSYKRIQIFPDKTWNVTYSGTSRACSNSFYRSMRWLTHKSNSYPFQNAHYTNNE
RENILFMWGIHHPPTDTEQTDLYKNADTTTSVTTEDINRTFKPVIGPRPLVNGQQGRIDY
YWSVLKPGQTLRIRSNGNLIAPWYGHVLTGESHGRILKTDLNNGNCVVQCQTEKGGLNTT
LPFHNISKYAFGNCPKYVGVKSLKLPVGLRNVPAVSSRGLFGAIAGFIEGGWPGLVAGWY
GFQHSNDQGVGMAADKGSTQKAIDKITSKVNNIIDKMNKQYEVIDHEFNELEARLNMINN
KIDDQIQDIWAYNAELLVLLENQKTLDEHDANVNNLYNKVKRALGSNAVEDGNGCFELYH
KCDDQCMETIRNGTYDRQKYQEESRLERQKIEGVKLESEGTYKILTIYSTVASSLVLAMG
FAAFLFWAMSNGSCRCNICI
>gi|324198|gb|AAA43208.1| hemagglutinin precursor [Influenza A virus (A/turkey/Wisconsin/1/1966(H9N2))]
METKAIIAALLMVTAANADKICIGYQSTNSTETVDTLTESNVPVTHTKELLHTEHNGMLC
ATDLGHPLILDTCTIEGLIYGNPSCDILLGGKEWSYIVE
>gi|145243578|gb|ABP48910.1| nucleoprotein [Influenza A virus (A/turkey/Ein Tzurim/1738/2004(H9N2))]
RSYEQMETGGERQNATEIRASVGRMVGGIGRFYVQMCTELKLSDYEGRLVQNSITIERMV
LSAFDERRNRYLEEHPSAGKDPKKTGGPIYRRRDGKWVRELILYDKEEIRRIWRQANNGE
DATAGLTHLMIWHSNLNDATYQRTRALVRTGMDPRMCS
>gi|145243526|gb|ABP48908.1| nucleoprotein [Influenza A virus (A/turkey/Nahalel/1547/2004(H9N2))]
RSYEQMETGGERQNATEIRASVGRMVGGIGRFYVQMCTELKLSDYEGRLVQNSITIERMV
LSAFDERRNRYLEEHPSAGKDPKKTGGPIYRRRDGKWVRELILYDKEEIRRIWRQANNGE
DATAGLTHLMIWHSNLNDATYQRTRALVRTGMDPRMCS
>gi|145243468|gb|ABP48905.1| nucleoprotein [Influenza A virus (A/turkey/Brosh/1276/2003(H9N2))]
RSYEQMETGGERQNATEIRASVGRMVGGIGRFYVQMCTELKLSDYEGRLIQNSITIERMV
LSAFDERRNKYLEEHPSAGKDPKKTGGPIYRRKDGKWVRELILYDKEEIRRIWRQANNGE
DATAGLTHLMIWHSNLNDATYQRTRALVRTGMDPRMCS
>gi|145243444|gb|ABP48904.1| nucleoprotein [Influenza A virus (A/turkey/Beit Herut/1267/2003(H9N2))]
RSYEQMETGGERQNATEIRASVGRMVGGIGRFYVQMCTELKLSDYEGRLVQNSITIERMV
LSAFDERRNRYLEEHPSAGKDPKKTGGPIYRRKDGKWVRELILYDKEEIRRIWRQANNGE
DATAGLTHLMIWHSNLNDATYQRTRALVRTGMDPRMCS
>gi|145243424|gb|ABP48903.1| nucleoprotein [Influenza A virus (A/turkey/Beit Herut/1265/2003(H9N2))]
RSYEQMETGGERQNATEIRASVGRMVGGIGRFYVQMCTELKLSDYEGRLVQNSITIERMV
LSAFDERRNRYLEEHPSAGKDPKKTGGPIYRRRDGKWVRELILYDKEEIRRIWRQANNGE
DATAGLTHLMIWHSNLNDATYQRTRALVRTGMDPRMCS
>gi|145243404|gb|ABP48902.1| nucleoprotein [Influenza A virus (A/turkey/Qevuzat Yavne/1242/2003(H9N2))]
RSYEQMETGGERQNATEIRASVGRMVGGIGRFYVQMCTELKLSDYEGRLIQNSITIERMI
LSAFDERRNKYLEEHPSAGKDPKKTGGPIYRRRDGKWVRELILYDKEEIRRIWRQANNGE
DATAGLTHLMIWHSNLNDATYQRTRALVRTGMDPRMCS
>gi|145243388|gb|ABP48901.1| nucleoprotein [Influenza A virus (A/turkey/Avigdor/1209/2003(H9N2))]
RSYEQMETGGERQNATEIRASVGRMVGGIGRFYVQMCTELKLSDYEGRLIQNSITIERMI
LSAFDERRNKYLEEHPSAGKDPKKTGGPIYRRRDGKWVRELILYDKEEIRRIWRQANNGE
DATAGLTHLMIWHSNLNDATYQRTRALVRTGMDPRMCS
>gi|145243368|gb|ABP48900.1| nucleoprotein [Influenza A virus (A/turkey/Naharia/1013/2002(H9N2))]
RSYEQMETGGERQNATEIRASVGRMVGGIGRFYVQMCTELKLSDYEGRLIQNSITIERMI
LSAFDERRNKYLEEHPSVGKDPKKTGGPIYRRRDGKWVRELILYDKEEIRRIWRQANNGE
DATAGLTHLMIWHSNLNDATYQRTRALVRTGMDPRMCS
>gi|145243350|gb|ABP48899.1| nucleoprotein [Influenza A virus (A/turkey/Hod Ezyon/699/2002(H9N2))]
SYEQMETGGERQNATEIRASVGRMVGGIGRFYVQMCTELKLSDYEGRLIQNSITIERMIL
SAFDERRNKYLEEHPSVGKDPKKTGGPIYRRKDGKWVRELILYDKEEIRRIWRQANNGED
ATAGLTHLMIWHSNLNDATYQRTRALVRTGMDPRMCS
>gi|145243304|gb|ABP48897.1| nucleoprotein [Influenza A virus (A/turkey/Bazat/89/2005(H9N2))]
RSYEQMETGGERQNATEIRASVGRMVGGIGRFYVQMCTELKLSDYEGRLVQNSITIERMV
LSAFDERRNRYLEEHPNAGKDPKKTGGPIYRRRDGKWVRELILYDKEEIRRIWRQANNGE
DATAGLTHLMIWHSNLNDATYQRTRALVRTGMDPRMCS
>gi|145243154|gb|ABP48890.1| neuraminidase [Influenza A virus (A/turkey/Tzur Moshe/1565/2004(H9N2))]
DGSASGRADTRILFIREGKIVHISPLSGSAQHVEECSCYPSYPEVRCVCRDNWKGSNRPV
LYINMADYSVDSSYVCSGLVGDTPRNDDNSSSSNCRDPNNERGAPGVKGWAFDNGNDVWM
GRTIKKDSRAGYETFRVVGGWTMPNSKSQINRQVIVDSDNLSGYSGIFSVEGKICINRCF
YVELIRGRPQ
>gi|145243104|gb|ABP48888.1| neuraminidase [Influenza A virus (A/turkey/Nahalel/1547/2004(H9N2))]
DGSASGRADTRILFIREGRIVHISPLSGSAQHVEECSCYPSYPEVRCVCRDNWKGSNRPV
LYINMADYSVDSSYVCSGLVGDTPRNDDNSSSSNCRDPNNERGAPGVKGWAFDNGNDVWM
GRTIKKDSRAGYETFRVVGGWTTPNSKSQINRQVIVDSDNLSGYSGIFSVEGKICINRCF
YVELIRGRPQ
>gi|145243004|gb|ABP48883.1| neuraminidase [Influenza A virus (A/turkey/Avigdor/1209/2003(H9N2))]
DGSASGRADTRILFIREGEIVHISPLSGSAQHVEECSCYPSYPEVRCVCRDNWKGSNRPV
LYINMADYSIDSSYVCSGLVGDTPRNDDNSSSSNCRDPNNERGGPGVKGWAFDNGNDVWM
GRTIKKDSRAGYETFRVVDGWTTANSKSQINRQVIVDSDNLSGYSGIFSVEGKICINRCF
YVELIRGRPQ
>gi|145242982|gb|ABP48882.1| neuraminidase [Influenza A virus (A/turkey/Naharia/1013/2002(H9N2))]
DGSASGRADTRILFIREGKIVHISPLSGSAQHVEECSCYPIYPEVRCVCRDNWKGSNRPV
LYINMADYSIDSSYVCSGLVGDTPRNDDNSSSSNCRDPNNERGGPGVKGWAFDNGNDVWM
GRTIKKDSRAGYETFRVVDGWTTANSKSQINRQVIVDSDNLSGYSGIFSVEGKICINRCF
YVELIRGRPQ
>gi|145242908|gb|ABP48879.1| neuraminidase [Influenza A virus (A/turkey/Bazat/89/2005(H9N2))]
DGSASGRADTRILFIREGKIVHISPLSGSAQHVEECSCYPSYPEVRCVCRDNWKGSNRPV
LYINMADYSVDSSYVCSGLVGDTPRNDDNSSSSNCRDPNNERGAPGVKGWAFDNGNDVWM
GRTIKKDSRAGYETFRVVGGWTMPNSKSQINRQVIVDSDNLSGYSGIFSVEGKICTNRCF
YVELIRGRPQ
>gi|12382155|gb|AAG53050.1| haemagglutinin [Influenza A virus (A/turkey/Germany/176/95(H9N2))]
DINRTFKPVIGPRPLVNGQQGRIDYYWSVLKPGQTLRVRSNGNLIAPWYGHILSGESHRR
ILKTDLNSGNCIVQCQTEKGGLNTTLPFHNVSKYAFGNCPKYVGVKSLKLAVGLRNVPAA
SARGLF
>gi|12382145|gb|AAG53045.1| haemagglutinin [Influenza A virus (A/turkey/Texas/05836-1/89(H9N2))]
WGIHHPPTDTEQTNLYKKTDTTTSVTTEDINRTFKPVIGPRPLVNGQQGRIDYYWSVLKP
GQTLRVRSNGNLIAPWYGHILSGESHGRILKTDLSSGDCVVQCQTEKGGLNTTLPFHNVS
KYAFGNCPKYVGVKSLKLAVGLR
>gi|12382143|gb|AAG53044.1| haemagglutinin [Influenza A virus (A/turkey/Italy/125/89(H9N2))]
TSLYKKADTTTSVTTEDINRTFKPVIGPRPPVNGQQGRIDYYWSVLKPGQTLRVRSNGNL
IAPWYGHILSGESHGRILKTDLNSGNCVVQCQTEKGGLNTTLPFHNVSKYAFGNCPKYVG
VKSLKLAIGLRNVPAISGRGLF
>gi|12382141|gb|AAG53043.1| haemagglutinin [Influenza A virus (A/turkey/Pennsylvania/11086-2/88(H9N2))]
WGIHHPPTDTEQTNLYKKADTTTSVTTEDINRTFKPAIGPRPPVNGQQGRIDYYWSVLKP
GQTLRVRSNGNLIAPWYGHILSGESHGRILKTDLSSGDCVVQCQTEKGGLNTTLPFHNVS
KYAFGNCPKYVGVKSLKLATGPRNVPAVSDR
>gi|12382139|gb|AAG53042.1| haemagglutinin [Influenza A virus (A/turkey/Minnesota/46719-5/88(H9N2))]
WGIHHPPTDTEQTNLYKKADTTTSVTTEDINRTFKPVIGPRPHVNGQQGRIDYYWSVLKP
GQTLRVRSNGNLIAPWYGHILSGKSHGRILKTDLSSGDCVVQCQTEKGGLNTTLPFHNVS
KYAFGNCPKYVGVKSLKLATGLRNVPAVSDRGLF
>gi|12382131|gb|AAG53038.1| haemagglutinin [Influenza A virus (A/turkey/Italy/245/84(H9N2))]
TEQISLYKKADTTTSVTTEDINRTFKPVIGPRPLVNGQQGRIDYYWSVLKPGQTLRVRSN
GNLIAPWYGHILSGESHGRILKTDLNSGNCVVQCQTEKGGLNTTLPFHNISKYAFGNCPK
YVGVKSLKLAVGLRNVPATSNRGLF
>gi|12382129|gb|AAG53037.1| haemagglutinin [Influenza A virus (A/turkey/Italy/VR86/83(H9N2))]
HHPPTDAEQTNLYKKADTTTSVTTEDINRTFKPVIGPRPLVNGQQGRIDYYWSVLKPGQT
LRVRSNGNLIAPWYGHILSGESHGRILKTDLNSGNCIVQCQTEKGGLNTTLPFHNISKYA
FGNCPKYVGVKSLKLAVGLRNVPATSGRGLF
>gi|126567427|dbj|BAF48357.1| haemagglutinin [Influenza A virus (A/turkey/Wisconsin/1/1966(H9N2))]
METKAIIAALLMVTAANADKICIGYQSTNSTETVDTLTESNVPVTHTKELLHTEHNGMLC
ATDLGHPLILDTCTIEGLIYGNPSCDILLGGKEWSYIVERSSAVNGMCYPGNVENLEELR
SLFSSAKSYKRIQIFPDKTWNVTYSGTSRACSNSFYRSMRWLTHKSNSYPFQNAHYTNNE
RENILFMWGIHHPPTDTEQTDLYKNADTTTSVTTEDINRTFKPVIGPRPLVNGQQGRIDY
YWSVLKPGQTLRIRSNGNLIAPWYGHVLTGESHGRILKTDLNNGNCVVQCQTEKGGLNTT
LPFHNISKYAFGNCPKYVGVKSLKLAVGLRNVPAVSSRGLFGAIAGFIEGGWPGLVAGWY
GFQHSNDQGVGMAADKGSTQKAIDKITSKVNNIIDKMNKQYEVIDHEFNELEARLNMINN
KIDDQIQDIWAYNAELLVLLENQKTLDEHDANVNNLYNKVKRALGSNAVEDGNGCFELYH
KCDDQCMETIRNGTYDRQKYQEESRLERQKIEGVKLESEGTYKILTIYSTVASSLVLAMG
FAAFLFWAMSNGSCRCNICI
