# Supplementary material for: A global phylogenetic analysis in order to determine the host species and geography dependent features present in the evolution of avian H9N2 influenza hemagglutinin
Source: PeerJ. 2014 Oct 30;2:e655. doi: 10.7717/peerj.655 (PMC4217197; doi:10.7717/peerj.655)
Supplement: Supplemental Information 5 — There are two directories one for the protein sequences and a second for the nucleotide sequences. There are also two MEGA files that include the nucleotide alignment (.mas file) and the phylogenetic trees (.mts file). [file peerj-02-655-s005.zip › Raw Protein Data/UAE.fasta]

>gi|187957856|emb|CAP58172.1| hemagglutinin [Influenza A virus (A/chicken/Emirates/R66/2002(H9N2))]
LKLAIGLRNVPARSSRGLFGAIAGFIEGGWPGLV
>gi|311120349|gb|ADP69273.1| hemagglutinin [Influenza A virus (A/chicken/Emirates/R66/2002(H9N2))]
METISLITILLVVTASNADKFCIGHQSTNSTETVDTLTETNVPVTHAKELLHTEHNGMLC
ATTLGHPLILDTCTIEGLIYGNPSCDPLLEGREWSYIVERSSAVNGTCYPGNVENLEELR
TLFSSARSYQRIQIFPDTIWNVTYTGTSKACSDSFYRSMRWLTQKSGAYPVQDAQYTNNR
GKSILFVWGIHHPPTDTEQTNLYTRTDTTTSVMTEDLNRTFKPVIGPRPLVNGQLGRINY
YWSVLKPGQTLRVRSNGNLIAPWYGHILSGGSHGRILKTDLNSGNCVVQCQTEKGGLNST
LPFHNISKYAFGTCPKYVRVKSLKLAIGLRNVPARSSRGLFGAIAGFIEGGWPGLVAGWY
GFQHSNDQGVGMAADRDSTQKAIDKITSKVNNIIDKMNKQYEIIDHEFSEVETRLNMINN
KIDDQIQDVWAYNAELLVLLENQKTLDEHDANVNNLYNKVRRALGSNAMEDGKGCFELYH
KCDNQCMETIRNGTYNRRKYKEESRLERQKIEGVKLESEGTYKILTIYSTVASSLVLAMG
FAAFLFWAMSNGSCRCNICI
>gi|57335102|emb|CAH04117.1| hemagglutinin precursor [Influenza A virus (A/chicken/United Arab Emirates/AG537/99(H9N2))]
METISLITILLVVTASNADKICIGHQSTNSTETVDTLTETNVPVTHAKELLHTEHNGMLC
ATNLGHPLILDTCTIEGLIYGNPSCDSLLEGREWSYIVERSSAVNGTCYPGNVENLEELR
TLFSSASSYQRIQIFPDTIWNVTYTGTSKACSDSFYRSMRWLTQKNGFYPVQDAQYTNNR
GKSILFVWGIHHPPTDTAQTNLYIRTDTTTSVTTEDLNRTFKPVIGPRPLVNGQQGRINY
YWSVLKPGQTLRVRSNGNLIAPWYGHVLSGGSHGRILKTDLNSGNCVVQCQTEKGGLNST
LPFHNISKYAFGTCPKYVRVKSLKLAIGLRNVPARSSRGLFGAIAGFIEGGWPGLVAGWY
GFQHSNDQGVGMAADRDSTQKAIDKITSKVNNIVDKMNKQYEIIDHEFSEVETRLNMINN
KIDDQIQDVWAYNAELLVLLENQKTLDEHDANVK
