# Supplementary material for: A global phylogenetic analysis in order to determine the host species and geography dependent features present in the evolution of avian H9N2 influenza hemagglutinin
Source: PeerJ. 2014 Oct 30;2:e655. doi: 10.7717/peerj.655 (PMC4217197; doi:10.7717/peerj.655)
Supplement: Supplemental Information 5 — There are two directories one for the protein sequences and a second for the nucleotide sequences. There are also two MEGA files that include the nucleotide alignment (.mas file) and the phylogenetic trees (.mts file). [file peerj-02-655-s005.zip › Raw Protein Data/Yunnan.fasta]

>gi|157380141|gb|ABV47575.1| hemagglutinin [Influenza A virus (A/chicken/Yunnan/3727/2004(H9N2))]
METLSPITILLVVAVSNADKICIGYQSTNSTETVDTLTENNVPVTHAKELLHAEHNGMLC
ATNLGRPLILDTCTIEGLIYGNPSCDPLLGGREWSYIVERPSAVNGMCYPGNVENLEELR
SLFSSASSYQRVQIFPDTIWNVSYSGTSKACSDSFYRSMRWLTQKNNAYPIQDAQYTNNR
GKSILFMWGINHPPTDNAQTNLYTRTDTTTSVTTEEINRTFKPLIGPRPLVNGLQGRIDY
YWSVLKPGQTLRVRSNGNLIAPWYGHILSGESHGRILKTDLKSGNCVVQCQTERGGLNTT
LPFHNVSKYAFGNCPKYVGVKSLKLAVGLRNVPARSSRGLFGAIAGFIEGGWSGLIAGWY
GFQHSNDQGVGMAADRESTQKAIDKITSKVNNIVDKMNKQYEIIDHEFSEVEARLNMINN
KIDDQIQDIWAYNAELLVLLENQKTLDEHDANVNNLYNKVKRALGSNAMEDGKGCFELYH
KCDDQCMETIRNGTYSRRKYKEESRLERQKIEGVRLESEGTYKILTI
>gi|157380122|gb|ABV47564.1| hemagglutinin [Influenza A virus (A/chicken/Yunnan/3511/2004(H9N2))]
METLSPITILLVVAVSNADKICIGYQSTNSTETVDTLTENNVPVTHAKELLHAEHNGMLC
ATNLGRPLILDTCTIEGLIYGNPSCDPLLGGREWSYIVERPSAVNGMCYPGNVENLEELR
SLFSSASSYQRVQIFPDTIWNVSYSGTSKACSDSFYRSMRWLTQKNNAYPIQDAQYTNNR
GKSILFMWGINHPPTDNAQTNLYTRTDTTTSVTTEEINRTFKPLIGPRPLVNGLQGRIDY
YWSVLKPGQTLRVRSNGNLIAPWYGHILSGESHGRILKTDLKSGNCVVQCQTERGGLNTT
LPFHNVSKYAFGNCPKYVGVKSLKLAVGLRNVPARSSRGLFGAIAGFIEGGWSGLIAGWY
GFQHSNDQGVGMAADRESTQKAIDKITSKVNNIVDKMNKQYEIIDHEFSEVEARLNMINN
KIDDQIQDIWAYNAELLVLLENQKTLDEHDANVNNLYNKVKRALGSNAMEDGKGCFELYH
KCDDQCMETIRNGTYSRRKYKEESRLERQKIEGVRLESEGTYKILTI
>gi|157380084|gb|ABV47542.1| hemagglutinin [Influenza A virus (A/chicken/Yunnan/5653/2003(H9N2))]
MKALSPITILLVVAVSNADKICIGYQSTNSTETVDTLTENNVPVTHAKELLHAEHNGMLC
ATNLGRPLILDTCTIEGLIYGNPSCDPLLGGREWSYIVERPSAVNGMCYPGNVENIEDLR
SLFSSASSYQRVQIFPDTIWNVSYSGTSKACSDSFYRSMRWLTQKNNAYPIQDAQYTNNR
GKSILFMWGINHPPTDNAQTNLYTRTDTTTSVATEEINRTFKPLVGPRPLVNGLQGRIDY
YWSVLKPGQTLRVRSNGNLIAPWYGHILSGESHGRILKTDLKSGNCVVQCQTERGGLNTT
LPFHNVSKYAFGNCPKYVGVKSLKLAVGLRNVPARSSRGLFGAIAGFIEGGWSGLIAGWY
GFQHSNDQGVGMAADRESTQKAIDKITSKVNNIVDKMNKQYEIIDHEFSEVETRLNMINN
KIDDQIQDIWAYNAELLVLLENQKTLDEHDANVNNLYNKVKRALGSNAMEDGKGCFELYH
KCDDQCMETIRNGTYSRRKYKEESRLERQKIEGVRLESEGTYKILTIYSTVASSL
>gi|157380065|gb|ABV47531.1| hemagglutinin [Influenza A virus (A/chicken/Yunnan/1147/2003(H9N2))]
MKALSPITILLVVAVSNADKICIGYQSTNSTETVDTLTENNVPVTHAKELLHAEHNGMLC
ATNLGRPLILDTCTIEGLIYGNPSCDPLLGGREWSYIVERPSAVNGMCYPGNVENLEELR
SLFSSASSYQRVQIFPDTIWNVSYSGTSKACSDSFYRSMRWLTQKNNAYPIQDAQYTNNR
GKSILFMWGINHPPTDNAQTNLYTRTDTTTSVATEEINRTFKPLVGPRPLVNGLQGRIDY
YWSVLKPGQTLRVRSNGNLIAPWYGHILSGESHGRILKTDLKSGNCVVQCQTERGGLNTT
LPFHNVSKYAFGNCPKYVGVKSLKLAVGLRNVPARSSRGLFGAIAGFIEGGWSGLIAGWY
GFQHSNDQGVGMAADRESTQKAIDKITSKVNNIVDKMNKQYEIIDHEFSEVEARLNMINN
KIDDQIQDIWAYNAELLVLLENQKTLDEHDANVNNLYNKVKRALGSNAMEDGKGCFELYH
KCDDQCMETIRNGTYSRRKYKEESRLERQKIEGVRLESEGTYKILTIYSTVASSL
>gi|157380046|gb|ABV47520.1| hemagglutinin [Influenza A virus (A/chicken/Yunnan/955/2002(H9N2))]
MKALSPITILLVVAVSNADKICVGYQSTNSTETVDTLTENNVPVTHAKELLHAEHNGMLC
ATNLGRPLILDTCTIEGLIYGNPSCDPLLGGREWSYIVERPSAVNGMCYPGNVENLEELR
SLFSSASSYQRVQIFPDTIWNVSYSGTSKACSDSFYRSMRWLTQKNNAYPIQDAQYTNNR
GKSILFMWGINHPPTDNAQTNLYTRTDTTTSVATEEINRTFKPLVGPRPLVNGLQGRIDY
YWSVLKPGQTLRVRSNGNLIAPWYGHILSGESHGRILKTDLKSGNCVVQCQTERGGLNTT
LPFHNVSKYAFGNCPKYVGVKSLKLAVGLRNVPARSSRGLFGAIAGFIEGGWSGLIAGWY
GFQHSNDQGVGMAADRESTQKAIDKITSKVNNIVDKMNKQYEIIDHEFSEVEARLNMINN
KIDDQIQDIWAYNAELLVLLENQKTLDEHDANVNNLYNKVKRALGSNAMEDGKGCFELYH
KCDDQCMETIRNGTYSRRKYKEESRLERQKIEGVRLESEGTYKILTI
>gi|157380027|gb|ABV47509.1| hemagglutinin [Influenza A virus (A/chicken/Yunnan/522/2002(H9N2))]
MKALSPITILLVVAVSNADKICIGYQSTNSTETVDTLTENNVPVTHAKELLHAEHNGMLC
ATNLGRPLILDTCTIEGLIYGNPSCDPLLGGREWSYIVERPSAVNGMCYPGNVENLEELR
SLFSSASSYQRVQIFPDTIWNVSYSGTSKACSDSFYRSMRWLTQKNNAYPIQDAQYTNNR
GKSILFMWGINHPPTDNAQTNLYTRTDTTTSVATEEINRTFKPLVGPRPLVNGLQGRIDY
YWSVLKPGQTLRVRSNGNLIAPWYGHILSGESHGRILKTDLKSGNCVVQCQTERGGLNTT
LPFHNVSKYAFGNCPKYVGVKSLKLAVGLRNVPARSSRGLFGAIAGFIEGGWSGLIAGWY
GFQHSNDQGVGMAADRESTQKAIDKITSKVNNIVDKMNKQYEIIDHEFSEVEARLNMINN
KIDDQIQDIWAYNAELLVLLENQKTLDEHDANVNNLYNKVKRALGSNAMEDGKGCFELYH
KCDDQCMETIRNGTYSRRKYKEESRLERQKIEGVRLESEGTYKILTI
>gi|157380008|gb|ABV47498.1| hemagglutinin [Influenza A virus (A/chicken/Yunnan/401/2002(H9N2))]
MEALSPITILLVVAVSNADKICIGYQSTNSTETVDTLTENNVPVTHAKELLHAEHNGMLC
ATNLGRPLILDTCTIEGLIYGNPSCDPLLGGREWSYIVERPSAVNGMCYPGNVENLEELR
SLFSSASSYQRVQIFPDTIWNVSYSGTSKACSDSFYRSMRWLTQKNNAYPIQDAQYTNNR
GKSILFMWGINHPPTDNAQTNLYTRTDTTTSVATEEINRTFKPLVGPRPLVNGLQGRIDY
YWSVLKPGQTLRVRSNGNLIAPWYGHILSGESHGRILKTDLKSGNCVVQCQTERGGLNTT
LPFHNVSKYAFGNCPKYVGVKSLKLAVGLRNVPARSSRGLFGAIAGFIEGGWSGLIAGWY
GFQHSNDQGVGMAADRESTQKAIDKITSKVNNIVDKMNKQYEIIDHEFSEVEARLNMINN
KIDDQIQDIWAYNAELLVLLENQKTLDEHDANVNNLYNKVKRALGSNAMEDGKGCFELYH
KCDDQCMETIRNGTYSRRKYKEESRLERQKIEGVRLESEGTYKILTIYSTVASSL
>gi|158552026|gb|ABW73975.1| hemagglutinin [Influenza A virus (A/chicken/Yunnan/Zhaotong07/2007(H9N2))]
METISLLTMLLVVTVSNADKICIGYQSTNSTETVDTLTENNVPVTHAKELLHTEHNGMLY
ATNLGHPLILDTCTIEGLIYGNPSCDLLLGGREWSYIVERPSAVNGLCYPGNVENLEELR
SLFSSASSYQRIQIFPDTIWNVSYSGTSKACSDSFYRSMRWLTQKNNAYPIQDAQYTNNR
EKNILFMWGINHPPTDTAQTNLYTRTDTTTSVATEEINRTFKPLIGPRPLVNGLQGRIDY
YWSVLKPGQTLRIRSNGNLIAPWYGHILSRESHGRILKTDLKRGSCTVQCQTEKGGLNTT
LPFQNVSKYAFGNCSKYVGIKSLKLAVGLRNVPSRSSRGLFGAIAGFIEGGWSGLVAGWY
GFQHSNDQGVGMAAGRDSTQKAIDKITSKVNNIVDKMNKQYEIIDHEFSEVETRLNMINN
RIDDQIQDIWAYNAELLVLLENQKTLDEHDANVNNLYNKVKRALGSNAVEDGKGCFELYH
KCDDQCMETIRNGTYNRRKYQEESKLERQKIEGVKLESEGTYKILTIYSTVASSLVIAMG
FAAFLFWAMSNGSCRCNICI
>gi|188504875|gb|ACD56591.1| hemagglutinin [Influenza A virus (A/chicken/Yunnan/honghe10/2007(H9N2))]
METISLITMLLVVTVSNADKICIGYQSTNSTETVDTLTENNVPVTHAKELLHTEHNGMLC
ATNLGHPLILDTCTIEGLIYGNPSCDLLLGGREWSYIVERPSAVNGLCYPGNVENLEELR
SLFSSASSYQRIQIFPDTIWNVSYSGTSKACSDSFYRSMRWLTQKNNAYPIQDAQYTNNR
EKNILFMWGINHPPTDTTQTNLYTRTDTTTSVATEEINRTFKPLIGPRPLVYGLQGRIDY
YWAVLKPGQTLRVRSNGNLIAPWYGHILSGESHGRILKTDLNSGNCVVQCQTERGGLNTT
LPFQDVSKYAFGNCSKYVGIKSLKLAVGLRNVPSRSSRGLFGAIAGFIEGGWSGLVAGWY
GFQHSNDQGVGMAADRDSTQKAIDKITSKVNNIVDKMNKQYEIIDHEFSEVETRLNMINN
KIDDQIQDIWAYNAELLVLLENQKTLDEHDANVNNLYNKVKRALGSNAVEDGKGCFELYH
KCDDQCMETIRNGTYNRRKYQEESKLERQKIEGVKLESEGTYKILTIYSTVASSLVIAMG
FAAFLFWAMSNGSCRRNICI
>gi|18182724|gb|AAL65255.1| hemagglutinin [Influenza A virus (A/Chicken/Yunnan/2/00(H9N2))]
METISLITIILVVTVSNADKICIGYQSTNSTETVDTLTENNVPVTHAKELLHTEHNGMLC
ATNLGRPLILDTCTIEGLVYGNPSCDLLLGGREWSYIVERPSAVNGMCYPGNVENLEELR
SLFSSASSYQRIQIFPDTIWNVSYSGTSKACSDSFYRSMRWLTQKDNAYPIQDAQYTNNR
GKSILFMWGINHPPTDTVQTNLYTRTDTTTSVATEDINRTFKPLIGPRPLVNGQQGRIDY
YWSVLKPGQTLRVRSNGNLIAPWYGHILSGESHGRILKTDLKGGNCVVQCQTERGGLNTT
LPFHNVSKYAFGNCPKYVGVKSLKLAVGLRNVPARSSRGLFGAIAGFIEGGWSGLVAGWY
GFQHSNDQGVGMAADRESTQRAIDKITSKVNNIVDKMNKQYEIIDHEFSEVEARLNMINN
KIDDQIQDIWAYNAELLVLLENQKTLDEHDANVNNLYNKVKRALGSNAMEDGKGCFELYH
KCDDQCMETIRNGTYSRRKYKEESRLERQKIEGVKLESEGTYKILTIYSTVASSLVIAMG
FAAFLFWAMSNGSCRCNICI
>gi|18182722|gb|AAL65254.1| hemagglutinin [Influenza A virus (A/Chicken/Yunnan/1/99(H9N2))]
METISLITIILVVTVSNADKICIGYQSTNSTETVDTLTENNVPVTHAKELLHTEHNGMLC
ATNLGRPLILDTCTIEGLVYGNPSCDLLLGGREWSYIVERPSAVNGMCYPGNVENLEELR
SLFSSASSYQRIQIFPDTIWNVSYSGTSKACSDSFYRSMRWLTQKDNAYPIQDAQYTNNR
GKSILFMWGINHPPTDTAQTNLYTRTDTTTSVATEDINRTFKPLIGPRPLVNGQQGRIDY
YWSVLKPGQTLRVRSNGNLIAPWYGHILSGESHGRILKTDLKSGNCVVQCQTERGGLNTT
LPFHNVSKYAFGNCPKYVGVKSLKLAVGLRNVPARSSRGLFGAIAGFIEGGWSGLVAGWY
GFQHSNDQGVGMAADRESTQRAIDKITSKVNNIVDKMNKQYEIIDHEFSEVEARLNMINN
KIDDQIQDIWAYNAELLVLLENQKTLDEHDANVNNLYNKVKRALGSNAMEDGKGCFELYH
KCDDQCMETIRNGTYSRRKYKEESRLERQKIEGVKLESEGTYKILTIYSTVASSLVIAMG
FAAFLFWAMSNGSCRCNICI
>gi|311350329|gb|ADP92364.1| hemagglutinin [Influenza A virus (A/chicken/Yunnanbn/411/2009(H9N2))]
ETISLLTMLLVATVINADKICIGYQSTNSTETVDTLTENNVPVTHAKELLHTEHNGMLCA
TNLGHPLVLDTCTIEGLIYGNPSCDLLLGGREWSYIVERPSAVNGLCYPGNVENLEELRS
LFSSASSYQRIQIFPDTIWNVSYSGTSKACSDSFYRSMRWLTQKNNAYPIQDAQYTNNQE
KNILFMWGINHPPTDTAQTNLYTRTDTTTSVATEEINRTFKPLIGPRPLVNGLQGRIDYY
WPVLKPGQTLRIRSNGNLIAPWYGHILSGESHGRILKTDLKRGSCTVQCQTDKGGLNTTL
PFQNVSKYAFGNCSKYVGVKSLKLAVGLRNVPSRSSRGLFGAIAGFIEGGWSGLVAGWYG
FQHSNDQGVGMAADRDSTQKAIDKITSKVNNIVDKMNKQYEIIDHEFSEVETRLNMINNK
IDDQIQDIWAYNAELLVLLENQKTLDEHDANVNNLYNKVKRALGSNAVEDGKGWFELYHK
CDDQCMETIRNGTYNRRRYQEESILERQKIEGVKLESEGTYKILTIYSTVASSLVIAIGF
AAFLFWAMSNGSCRRNICI
>gi|311350323|gb|ADP92361.1| hemagglutinin [Influenza A virus (A/chicken/Yunnanws/102/2008(H9N2))]
ETISLLTMLLVVTVSNADKICIGYQSTNSTETVDTLTENNVPVTHAKELLHTEHNGMLCA
TNLGHPLILDTCTIEGLIYGNPSCDLLLGGREWSYIVERPSAVNGLCYPGNVENLEELRS
LFSSASSYQRIQIFPDTIWNVSYSGTSKACSDSFYRSMRWLTQKNNAYPIQDAQYTNNRE
KNILFMWGINHPPTDTAQTNLYTRTDTTTSVATEEINRTFKPLIGPRPLVNGLQGRIDYY
WPVLKPGQTLRIRSNGNLIAPWYGHILSGESHGRILKTDLKRGSCTVQCQTEKGGLNTTL
PFQNVSKYAFGNCSKYVGIKGLKLAVGLRNVPSRSSRGLFGAIAGFIEGGWSGLVAGWYG
FQHSNDQGVGMAADRDSTQKAIDKITSKVNNIVDKMNKQYEIIDHEFSEVETRLNMINNK
IDDQIQDIWAYNAELLVLLENQKTLDEHDANVNNLYNKVKRALGSNAVEDGKGCFELYHK
CDDQCMETIRNGTYNRRKYQEESKLERQKIEGVKLESEGTYKILTIYSTVASSLVIAMGF
AAFLFWAMSNGSCRRNICI
>gi|311350317|gb|ADP92358.1| hemagglutinin [Influenza A virus (A/chicken/Yunnandh/101/2008(H9N2))]
ETISLLTMLLVVTVSNADKICIGYQSTNSTETVDTLTENNVPVTHAKELLHTEHNGMLCA
TNLGHPLILDTRTIEGLIYGNPSCDLLLGGREWSYIVERPSAVNGLCYPGNVENLEELRS
LFSSASSYRRIQIFPDTIWNVSYSGTSKACSDSFYRSMRWLTQKNNAYPIQDAQYTNNQE
KNILFMWGINHPPTDTAQTNLYTRTDTTTSVATEEITRTFKPLIGPRPLVNGLQGRIDYY
WSVLKPGQTLRIRSNGNLIAPWYGHILSGESHGRILKTDLKRGSCTVQCQTEKGGLNTTL
PFQNVSKYAFGNCSKYVGIKSLKLAVGLRNVPSRSSRGLFGAIAGFIEGGWSGLVAGWYG
FQHSNDQGVGMAADRDSTQKAIDKITSKVNNIVDKMNKQYEIIDHEFSEVETRLNMINNK
IDDQIQDIWAYNAELLVLLENQKTLDEHDANVNNLYNKVKRALGSNAVEDGKGCFELYHK
CDDQCMETIRNGTYNRRKYQEESKLERQKIEGVKLESEGTYKILTIYSTVASSLVIAMGF
AAFLFWAMSNGSCRCNICI
>gi|158147220|gb|ABW22672.1| hemagglutinin [Influenza A virus (A/chicken/Yunnan/BaoShan1/2006(H9N2))]
METISLIVITVSNADKICIGYLSTNSTETVDTLTENNVPVTHAKELLHTEHNGMLCATNL
GRPLILDTCTIEGLIYGNPSCDLLLGGREWSYIVERPSAVNGLCYPGNVENLEELRSLFS
SASSYQRIQIFPDTIWNVSYSGTSKACSDSFYRSVRWLTQKNNAYPVQDAQYTNNKSKHI
LFMWGINHPSTDTAQTNLYTRTDTTTSVATEDINRTFKPLIGPRPLVNGLQGRIDYYWAV
LKPGQTLRVRSNGNLIAPWYGHILSGESRGRILKTDLNSGNCVVQCQTERGGLNTTLPFH
NVSKYAFGNCPKYVGVKSLKLAVGLRNVPARSSRGLFGAIAGFIEGGWSGLVAGWYGFQH
SNDQGTGMAADRDSTQKAIDKITSKVNNIVDKMNQQYEIIDHEFSEIETRLNMIHNKIDD
QIQDIWAYNAELLVLLENQKTLDEHDANVNNLYNKVKRALGSNAVEDGKGCFELYHKCDD
QCMETIRNGTYNRREYKEELRLERQKIEGVKLESEGTYKILTIYSTVASSLVIAMGFAAF
LFWAMSNGSCRRNICI
>gi|158147216|gb|ABW22670.1| hemagglutinin [Influenza A virus (A/chicken/Yunnan/BanNa1/2006(H9N2))]
METISLIVITVSNADKICIGYLSTNSTETVDTLTENNVPVTHAKELLHTEHNGMLCATNL
GRPLILDTCTIEGLIYGNPSCDLLLGGREWSYIVERPSAVNGLCYPGNVENLEELRSLFS
SASSYQRIQIFPDTIWNVSYSGTSKACSDSFYRSVRWLTQKNNAYPVQDAQYTNNKSKHI
LFMWGINHPSTDTAQTNLYTRTDTTTSVATEDINRTFKPLIGPRPLVNGLQGRIDYYWAV
LKPGQTLRVRSNGNLIAPWYGHILSGESRGRILKTDLNSGNCVVQCQTERGGLNTTLPFH
NVSKYAFGNCPKYVGVKSLKLAVGLRNVPARSSRGLFGAIAGFIEGGWSGLVAGWYGFQH
SNDQGTGMAADRDSTQKAIDKITSKVNNIVDKMNQQYEIIDHEFSEIETRLNMIHNKIDD
QIQDIWAYNAELLVLLENQKTLDEHDANVNNLYNKVKRALGSNAVEDGKGCFELYHKCDD
QCMETIRNGTYNRREYKEELRLERQKIEGVKLESEGTYKILTIYSTVASSLVIAMGFAAF
LFWAMSNGSCRRNICI
>gi|77999549|gb|ABB17027.1| hemagglutinin [Influenza A virus (A/chicken/Yunnan/Xie-1/1999(H9N2))]
METISLITILLVVTVSNADKICIGYQSTNSTETVDTLTENNVPVTHAKELLHTEHNGMLC
ATNLGRPLILDTCTIEGLIYGNPSCDLLLGGREWSYIVERPSAVNGMCYPGNVENLEELR
SLFSSASSYQRIQIFPDTIWNVSYSGTSKACSDSFYRSMRWLTQKDNDYPIQDAQYTNNR
GKSILFMWGINHPPTDTTQTNLYTRTDTTTSVATEEINRTFKPLIGPRPLVNGQQGRIDY
YWSVLKPGQTLRVRSNGNLIAPWYGHILSGESHGRILKTDLKSGNCVVQCQTERGGLNTT
LPFHNVSKYAFGNCPKYVGVKSLKLAVGLRNVPARSSRGLFGAIAGFIEGGWSGLVAGGY
GFQHSNDQGGGMAADRESTQKAIDKITSKVNNIVDKMNKQYEIIDHEFSEVEAGLNIPKN
KIDDHIQDIWAYNAELLVLLENQKTLDEHDANVNNLYNKVKRALGSNAMEDGKGCFELYH
KCDDQCMETIRNGTYSRRKYKEESRLERQKIEGVKLESEGTYKILTIYSTVASSLVIAMG
FAAFLFWAMSNGSCRRNICI
>gi|212570837|gb|ACJ35218.1| hemagglutinin [Influenza A virus (A/chicken/Yunnan/YA114/2007(H9N2))]
METVSLITMLLVVTVSNADKICIGYQSTNSTETVDTLTENNVPVTHAKELLHTEHNGMLC
ATNLGHPLILDTCTIEGLIYGNPSCDLLLGGREWSYIVERPSAVNGLCYPGNVENLEELR
SLFSSASSYQRIQIFPDTIWNVSYSGTSKACSDSFYRSMRWLTQKNNAYPIQDAQYTNNQ
EKNILFMWGINHPPTDTAQTNLYTRTDTTTSVATEEINRTFKPLIGPRPLVNGLQGRIDY
YWSVLKPGQTLRIRSNGNLIAPWYGHILSGKSHGRILKTDLKRGSCTVQCQTEKGGLNTT
LPFQNVSKYAFGNCSKYIGTKSLKLAVGLRNVPSKSSRGLFGAIAGFIEGGWSGLVAGWY
GFQHSNDQGVGMAADRDSTQKAIDKITSKVNNIVDKMNKQYEIIDHEFSEVETRLNMINN
KIDDQIQDIWAYNAELLVLLENQKTLDEHDANVNNLYNKVKRALGSNAVEDGKGCFELYH
KCDDQCMETIRNGTYNRRKYQEESKLERQKIEGVKLESEGTYKILTIYSTVASSLVIAMG
FAAFLFWAMSNGSCRCNICI
>gi|212570826|gb|ACJ35217.1| hemagglutinin [Influenza A virus (A/chicken/Yunnan/YC12/2007(H9N2))]
METISLITMLLVVTVSNADKICIGYQSTNSTETVDTLTENNVPVTHAKELLHTEHNGMLC
ATNLGHPLILDTCTIEGLIYGNPSCDLLLGGREWSYIVERPSAVNGLCYPGNVENLEELR
SLFSSASSYQRIQIFPDTIWNVSYSGTSKACSDSFYRSMRWLTQKNNAYPIQDAQYTNNR
EKNILFMWGINHPPTDTAQTNLYTRTDTTTSVATEEINRTFKPLIGPRPLVNGLQGRIDY
YWSVLKPGQTLRIRSNGNLIAPWYGHILSGESHGRILKTDLKRGSCTVQCQTEKGGLNTT
LPFQNVSKYAFGNCSKYVGIKSLKLAVGLRNVPSRSSRGLFGAIAGFIEGGWSGLVAGWY
GFQHSNDQGVGMAADRDSTQKAIDKIKSKVNNVVDKMNKQYEIIDHEFSEVETRLNMINN
KIDDRIQDIWAYNAELLVLLENQKTLDEHDANVNNLYNKVKRALGSNAVEDGKGCFELYH
KCDDQCMETIRNGTYNRRKYQEESKLERQKIEGVKLEYEGTYKILTIYSTVASSLVIAMG
FAAFLFWAMSNGSCRCNICI
>gi|158552024|gb|ABW73974.1| hemagglutinin [Influenza A virus (A/chicken/Yunnan/Yuxi2/2007(H9N2))]
METISLLTMLLVVTVSNADKICIGYQSTNSTETVDTLTENNVPVTHAKELLHTEHNGILC
ATNLGHPLILDTCTIEGLIYGNPSCDLLLGGREWSYIVERPSAVNGLCYPGNVENLEELR
SLFSSASSYQRIQIFPDTIWNVSYSGTSKACSDSFYRSMRWLTQKNNAYPIQDAQYTNNR
EKNILFMWGINHPPTDTAQTNLYTRTDTTTSVATEEINRTFKPLIGPRPLVNGLQGRIDY
YWSVLKPGQTLRIRSNGNLIAPWYGHILSGESHGRILKTDLKRGSCTVQCQTEKGGLNTT
LPFQNVSKYAFGNCSKYVGIKSLKLAVGLRNVPSRSSRGLFGAIAGFIEGGWSGLVAGWY
GFQHSNDQGVGMAADRDSTQKAIDKITSKVNNIVDKMNKQYEIIDHEFSEVETRLNMINN
KIDDQIQDIWAYNAELLVLLENQKTLDEHDANVNNLYNKVKRALGSNAVEDGKGCFELYH
KCDDQCMETIRNGTYNRRKYQEESKLERQKIEGVKLESEGTYKILTIYSTVASSLVIAMG
FAAFLFWAMSNGSCRRNICI
>gi|158552022|gb|ABW73973.1| hemagglutinin [Influenza A virus (A/chicken/Yunnan/Wenshan/2007(H9N2))]
METISLITMLLVVTVSNADKICIGYQSTNSTETVDTLTENNVPVTHAKELLHTEHNGMLC
ATNLGHPLILDTCTIEGLIYGNPSCDLLLGGREWSYIVERPSAVNGLCYPGNVENLEELR
SLFSSASSYQRIQIFPDTIWNVSYSGTSKACSDSFYRSMRWLTQKNNAYPIQDAQYTNNL
EKNILFMWGINHPPTDTAQTNLYTRTDTTTSVATEEINRIFKPLIGPRPLVNGLQGRIDY
YWSVLKPGQTLRIRSNGNLIAPWYGHILSGESHGRILKTDLKRGSCTVQCQTEKGGLNTT
LPFQNVSKYAFGNCSKYVGIKSLKLAVGLRNVPSRSSRGLFGAIAGFIEGGWSGLVAGWY
GFQHSNDQGVGMAADRDSTQKAIDKITSKVNNIVDKMNKQYEIIDHEFSEVETRLNMINN
KIDDQIQDIWAYNAELLVLLENQKTLDEHDANVNNLYNKVKRALGSNAVEDGKGCFELYH
KCDDQCMETIRNGTYNRRKYQEESKLERQKIEGVKLESEGTYKILTIYSTVASSLVIAMG
FAAFLFWAMSNGSCRRNICI
>gi|158552020|gb|ABW73972.1| hemagglutinin [Influenza A virus (A/chicken/Yunnan/Simao3/2007(H9N2))]
METISLITMLLVVTVSNADKICIGYQSTNSTETVDTLTENNVPVTHAKELLHTEHNGMLC
ATNLGHPLILDTCTIEGLIYGNPSCDLLLGGREWSYIVERPSAVNGLCYPGNVENLEELR
SLFSSASSYQRIQIFPDTIWNVSYSGTSKACSDSFYRSMRWLTQKNNAYPIQDAQYTNNR
EKNILFMWGINHPPTDTAQTNLYTRTDTTTSVATEEINRTFKPLIGPRPLVNGLQGRIDY
YWSVLKPGQTLRIRSNGNLIAPWYGHILSGESHGRILKTDLKRGSCTVQCQTEKGGLNTT
LPFQNVSKYAFGNCSKYVGIKSLKLAVGLRNVPSRSSRGLFGAIAGFIEGGWSGLVAGWY
GFQHSNDQGVGMAADRDSTQKAIDKITSKVNNIVDKMNKQYEIIDHEFSEVETRLNMINN
KIDDQIQDIWAYNAELLVLLENQKTLDEHDANVNNLYNKVKRALGSNAVEDGKGCFDLYH
KCDDQCMETIRNGTYNRRKYQEESKLERQKIEGVKLESEGTYKILTIYSTVASSLVIAMG
FAAFLFWAMSNGSCRRNICI
>gi|158552018|gb|ABW73971.1| hemagglutinin [Influenza A virus (A/chicken/Yunnan/Simao1/2006(H9N2))]
METISLLVITVSNADKICIGYQSTNSTETVDTLTENNVPVTHAKELLHTEHNGMLCATNL
GRPLILDTCTIEGLIYGNPSCDLLLGGREWSYIVERPSAVNGLCYPGNVENLEELRSLFS
SASSYQRIQIFPDTIWNVSYSGTSKACSDSFYRSMRWLTQKNNAYPVQDAQYTNNRGRNI
LFMWGINHPPTDTAQTNLYTRTDTTTSVATEDINRTFKPLIGPRPLVNGLQGRIDYYWAV
LKPGQTLRVRSNGNLIAPWYGHILSGESHGRILKTDLNSGNCVVQCQTERGGLNTTLPFH
NVSKYAFGNCPKYVGVKSLKLAVGLRNVPARSSRGLFGAIAGFIEGGWSGLVAGWYGFQH
SNDQGTGMAADRDSTQKAIDKITSKVNNIVDKMNKQYEIIDHEFSEIETRLNMINNKIDD
QIQDIWAYNAELLVLLENQKTLDEHDANVNNLYNKVKRALGSNAVEDGKGCFELYHKCDD
QCMETIRNGTYNRRKYKEESRLERQKIEGVKLESEGTYKILTIYSTVASSLVIAMGFAAF
LFWAMSNGSCRRNICI
>gi|158552016|gb|ABW73970.1| hemagglutinin [Influenza A virus (A/chicken/Yunnan/Kunming/2007(H9N2))]
METISLLNMQLVVTVSNADEICIGYQSTNSTETVDTLTENNVPVTHAKELLHTEHNGMLC
ATNLGHPLILDTCTIEGLIYGNPSCDLLLGGREWSYIVERPSAVNGLCYPGNVENLEELR
SLFSSASSYQRIQIFPDTIWNVSYSGTSKACSDSFYRSMRWLTQKNNAYPIQDAQYTNNR
EKNILFMWGINHPPTDTAQTNLYTRTDTTTSVATEEITRTFKPLIGPRPLVNGLQGRIDY
YWSVLKPGQTLRIRSNGNLIAPWYGHILSGESHGRIVKTDLKRGSCTVQCQTEKGGLNTT
LPFQNVSKYAFGNCSKYVGIKSLKLAVGLRNVPSRSSRGLFGAIAGFIEGGWSGLVAGWY
GFQHSNDQGVGMAADGDSTQKAIDKITSKVNNIVDKMNKQYEIIDHEFSEVETRLNMINN
KIDDQIQDIWAYNAELLVLLENQKTLDEHDANVNNLYNKVKRALGSNAVEDGKGCFELYH
KCDDQCMETIRNGTYNRRKYQEESKLERQKIEGVKLESEGTYKILTIYSTVASSLVIAMG
FAAFLFWAMSNGSCRCNICI
>gi|158552014|gb|ABW73969.1| hemagglutinin [Influenza A virus (A/chicken/Yunnan/Honghe/2007(H9N2))]
METISLLVITVSNADKICIGYQSTNSTETVDTLTENNVPVTHAKELLHTEHNGMLCATNL
GRPLILDTCTIEGLIYGNPSCDLLLGGREWSYIVERPSAVNGLCYPGNVENLEELRSLFS
SASSYQRIQIFPDTIWNVSYSGTSKACSDSFYRSMRWLTQKNNAYPVQDAQYTNNRGRNI
LFMWGINHPPTDTAQTNLYTRTDTTTSVATEDINRTFKPLIGPRPLVNGLQGRIDYYWAV
LKPGQTLRVRSNGNLIAPWYGHILSGESHGRILKTDLNSGNCVVQCQTERGGLNTTLPFH
NVSKYAFGNCPKYVGVKSLKLAVGLRNVPARSSRGLFGAIAGFIEGGWSGLVAGWYGFQH
SNDQGTGMAADRDSTQKAIDKITSKVNNIVDKMNKQYEIIDHEFSEIETRLNMINNKIDD
QIQDIWAYNAELLVLLENQKTLDEHDANVNNLYNKVKRALGSNAVEDGKGCFELYHKCDD
QCMETIRNGTYNRRKYKEESRLERQKIEGVKLESEGTYKILTIYSTVASSLVIAMGFAAF
LFWAMSNGSCRRNICI
>gi|158552012|gb|ABW73968.1| hemagglutinin [Influenza A virus (A/chicken/Yunnan/Diqing/2006(H9N2))]
METISLLTILLVITVSNADKICIGYQSTNSTETVDTLTENNVPVTHAKELLHTEHNGMLC
ATNLGRPLILDTCTIEGLIYGNPSCDLLLGGREWSYIVERSSAVNGLCYPGNVENLEELR
SLFSSASSYQRIQIFPDTIWNVSYSGTSKACSDSFYRSMRWLTQKNNAYPVQDAQYTNNR
GRNILFMWGINHPSTDTAQTNLYTRTDTTTSVATEDINRTFKPLIGPRPLVNGLQGRIDY
YWAVLKPGQTLRVRSNGNLIAPWYGHILSGESHGRILKTDLNSGNCVVQCQTERGGLNTT
LPFHNVSKYAFGNCPKYVGVKSLKLAVGLRNVPARSSRGLFGAIAGFIEGGWSGLVAGWY
GFQHPNDQGTGMAADRDSTQKAIDKITSKVNNIVDKMNKQYEIIDLEFSEIETRPNMINN
KVDDQIQDIWAYNAELLVLLENQKTLDEHDANVNNLYNKVKRALGSNAVEDGKGCFELYH
KCDDQCMETIRNGTYNRRKYKEESRLERQKIEGVKLESEGTYKILTIYSTVASSLVIVMG
FAAFLFWAMSNGPCRRNICI
>gi|158552010|gb|ABW73967.1| hemagglutinin [Influenza A virus (A/chicken/Yunnan/Dehong1/2007(H9N2))]
METISLLVKTVSNADKICIGYQSTNSTETVDTLTENNVPVTHAKELLHTEHNGMLCATNL
GRPLILDTCTIEGLIYGNPSCDLLLGGREWSYIVERPSAVNGLCYPGNVENLEELRSLFS
SASSYQRIQIFPDTIWNVSYSGTSKACSDSFYRSMRWLTQKNNAYPVQDAQYTNNRGRNI
LFMWGINHPPTDTAQTNLYTRTDTTTSVATEDINRTFKPLIGPRPLVNGLQGRIDYYWAV
LKPGQTLRVRSNGNLIAPWYGHILSGESHGRILKTDLNSGNCVVQCQTERGGLNTTLPFH
NVSKYAFGNCPKYVGVKSLKLAVGLRNVPARSSRGLFGAIAGFIEGGWSGLVAGWYGFQH
SNDQGTGMAADRDSTQKAIDKITSKVNNIVDKMNKQYEIIDHEFSEIETRLNMINNKIDD
QIQDIWAYNAELLVLLENQKTLDEHDANVNNLYNKVKRALGSNAVEDGKGCFELYHKCDD
QCMETIRNGTYNRRKYKEESRLERQKIEGVKLESEGTYKILTIYSTVASSLVIAMGFAAF
LFWAMSNGSCRRNICI
>gi|158552008|gb|ABW73966.1| hemagglutinin [Influenza A virus (A/chicken/Yunnan/Chuxiong3/2007(H9N2))]
METISLIVITVSNADKICIGYQSTNSTETVDTLTENNVPVTHAKELLHTEHNGMLCATNL
GRPLILDTCTIEGLIYGNPSCDLLLGGREWSYIVERPSAVNGLCYPGNVKNLEKLRSLFS
SASSYQRIQIFPDTIWNVSYSGTSKACSDSFYRSMRWLTQKNNAYPVQDAQYTNNRGRNI
LFMWGINHPSTDTAQTNLYTRTDTTTSVATEDINRTFKPLIGPRPLVNGLQGRIDYYWAV
LKPGQTLRVRSNGNLIAPWYGHILSGESHGRILKTDLNSGNCVVQCQTERGGLNTTLPFH
NVSKYAFGNCPKYVGVKSLKLAVGLRNVPARSSRGLFGAIAGFIEGGWSGLVAGWYGFQH
SNDQGTGMAADRYSTQRAINKITSKVNNIVDKMNTQYEIRDHEFSESETRLNMINNKIDD
QIQDIWAYNAELLVLLENQKTLDEHDANVNNLYNKVKRALGSNAVEDGKGCFELYHKCDD
QCMETIRNGTYNRRKYKEESRLERQKIEGVKLESEGTYKILTIYSTVASSLVIAMGFAAF
LFWAMSNGSCRRNICI
>gi|158552006|gb|ABW73965.1| hemagglutinin [Influenza A virus (A/chicken/Yunnan/Chuxiong2/2007(H9N2))]
METISLLVITVSNADKICIGYQSTNSTETVDTLTENNVPVTHAKELLHTEHNGMLCATNL
GRPLILDTCTIEGLIYGNPSCDLLLGGREWSYIVERPSAVNGLCYPGNVENLEELRSLFS
SASSYQRIQIFPDTIWNVSYSGTSKACSDSFYRSMRWLTQKNNAYPVQDAQYTNNRGRNI
LFMWGINHPPTDTAQTNLYTRTDTTTSVATEDINRTFKPLIGPRPLVNGLQGRIDYYWAV
LKPGQTLRVRSNGNLIAPWYGHILSGESHGRILKTDLNSGNCVVQCQTERGGLNTTLPFH
NVSKYAFGNCSKYVGVKSLKLAVGLRNVPARSSRGLFGAIAGFIEGGWSGLVAGWYGFQH
SNDQGTGMAADRDSTQKAIDKITSKVNNIVDKMNKQYEIIDHEFSEIETRLNMINNKIDD
QIQDIWAYNAELLVLLENQKTLDEHDANVNNLYNKVKRALGSNAVEDGKGCFELYHKCDD
QCMETIRNGTYNRRKYKEESRLERQKIEGVKLESEGTYKILTIYSTVASSLVIAMGFAAF
LFWAMSNGSCRRNICI
>gi|158552004|gb|ABW73964.1| hemagglutinin [Influenza A virus (A/chicken/Yunnan/Chuxiong1/2007(H9N2))]
METISLLVITVSNADKICIGYQSTNSTETVDTLTENNVPVTHAKELLHTEHNGMLCATNL
GRPLILDTCTIEGLIYGNPSCDLLLGGREWSYIVERPSAVNGLCYPGNVENLEELRSLFS
SASSYQRIQIFPDTIWNVSYSGTSKACSDSFYRSMRWLTQKNNAYPVQDAQYTNNRGRNI
LFMWGINHPPTDTAQTNLYTRTDTTTSVATEDINRTFKPLIGPRPLVNGLQGRIDYYWAV
LKPGQTLRVRSNGNLIAPWYGHILSGESHGRILKTDLNSGNCVVQCQTERGGLNTTLPFH
NVSKYAFGNCPKYVGVKSLKLAVGLGNVPARSSRGLFGAIAGFIEGGWSGLVAGWYGFQH
SNDQGTGMAADRDSTQKAIDKITSKVNNIVDKMNKQYEIIDHEFSEIETRLNMINNKIDD
QIQDIWAYNAELLVLLENQKTLDEHDANVNNLYNKVKRALGSNAVEDGKGCFELYHKCDD
QCMETIRNGTYNRRKYKEESRLERQKIEGVKLESEGTYKILTIYSTVASSLVIAMGFAAF
LFWAMSNGSCRRNICI
>gi|158552002|gb|ABW73963.1| hemagglutinin [Influenza A virus (A/chicken/Yunnan/BaoShan3/2007(H9N2))]
METISLLVITVSNADKICIGYQSTNSTETVNTLTENNVPVTHAKELLHTEHNGMLCATNL
GRPLILNTCTIEGLIYGNPSCDLLLGGREWSYIVERPSAVNGLCYPGNVKNLKELRSLFS
SASSYQRIQIFPDTIWNVSYSGTSKACSDSFYRSMRWLTQKNNAYPVQDAQYTNNKGKNI
LFMWGLNHPPTDTAQTNLYTRTDTTTSVATEDINRTFKPLIGPRPLVNGLQGRIDYYWAV
LKPGQTLRVRSNGNLIAPWYGHILSGESHGRILKTDLNSGNCVVQCQTERGGLNTTLPFH
NVSKYAFGNCPKYVGVKSLKLAVGLRNVPARSSRGLFGAIAGFIEGGWSGLVAGWYGFQH
SNDQGNGMAADRDSTQKARDKITFKVNNIVDKMDKQYEIIDHEFSEIETRLNMINNKIDD
QIPNIWAYNAELLVLLENQKTLDEHDANVNNLYNKVKRAPGSNAVEDGKGCFELYHKCDD
QCMETIRNGTYNRRKYKEESKLERQKIEGVKLESEGTYKILTIYSTVASSLVIAMGFAAF
LFWAMSNGSCRCNICI
>gi|158552000|gb|ABW73962.1| hemagglutinin [Influenza A virus (A/chicken/Yunnan/Baoshan2/2007(H9N2))]
METISLIVITVSNADKICIGYLSTNSTETVDTLTENNVPVTHAKELLHTEHNGMLCATNL
GRPLILDTCTIEGLIYGNPSCDLLLGGREWSYIVERPSAVNGLCYPGNVENLEELRSLFS
SASSYQRIQIFPDTIWNVSYSGTSKACSDSFYRSVRWLTQKNNAYPVQDAQYTNNKSKHI
LFMWGINHPSTDTAQTNLYTRTDTTTSVATEDINRTFKPLIGPRPLVNGLQGRIDYYWAV
LKPGQTLRVRSNGNLIAPWYGHILSGESRGRILKTDLNSGNCVVQCQTERGGLNTTLPFH
NVSKYAFGNCPKYVGVKSLKLAVGLRNVPARSSRGLFGAIAGFIEGGWSGLVAGWYGFQH
SNDQGTGMAADRDSTQKAIDKITSKVNNIVDKMNQQYEIIDHEFSEIETRLNMIHNKIDD
QIQDIWAYNAELLVLLENQKTLDEHDANVNNLYNKVKRALGSNAVEDGKGCFELYHKCDD
QCMETIRNGTYNRREYKEELRLERQKIEGVKLESEGTYKILTIYSTVASSLVIAMGFAAF
LFWAMSNGSCRRNICI
>gi|294712742|gb|ADF29692.1| hemagglutinin [Influenza A virus (A/chicken/Yunnan/Honghe/2007(H9N2))]
METISLLVITVSNADKICIGYQSTNSTETVDTLTENNVPVTHAKELLHTEHNGMLCATNL
GRPLILDTCTIEGLIYGNPSCDLLLGGREWSYIVERPSAVNGLCYPGNVENLEELRSLFS
SASSYQRIQIFPDTIWNVSYSGTSKACSDSFYRSMRWLTQKNNAYPVQDAQYTNNRGRNI
LFMWGINHPPTDTAQTNLYTRTDTTTSVATEDINRTFKPLIGPRPLVNGLQGRIDYYWAV
LKPGQTLRVRSNGNLIAPWYGHILSGESHGRILKTDLNSGNCVVQCQTERGGLNTTLPFH
NVSKYAFGNCPKYVGVKSLKLAVGLRNVPARSSRGLFGAIAGFIEGGWSGLVAGWYGFQH
SNDQGTGMAADRDSTQKAIDKITSKVNNIVDKMNKQYEIIDHEFSEIETRLNMINNKIDD
QIQDIWAYNAELLVLLENQKTLDEHDANVNNLYNKVKRALGSNAVEDGKGCFELYHKCDD
QCMETIRNGTYNRRKYKEESRLERQKIEGVKLESEGTYKILTIYSTVASSLVIAMGFAAF
LFWAMSNGSCRRNICI
>gi|294712736|gb|ADF29689.1| hemagglutinin [Influenza A virus (A/chicken/Yunnan/honghe10/2007(H9N2))]
METISLITMLLVVTVSNADKICIGYQSTNSTETVDTLTENNVPVTHAKELLHTEHNGMLC
ATNLGHPLILDTCTIEGLIYGNPSCDLLLGGREWSYIVERPSAVNGLCYPGNVENLEELR
SLFSSASSYQRIQIFPDTIWNVSYSGTSKACSDSFYRSMRWLTQKNNAYPIQDAQYTNNR
EKNILFMWGINHPPTDTTQTNLYTRTDTTTSVATEEINRTFKPLIGPRPLVYGLQGRIDY
YWAVLKPGQTLRVRSNGNLIAPWYGHILSGESHGRILKTDLNSGNCVVQCQTERGGLNTT
LPFQDVSKYAFGNCSKYVGIKSLKLAVGLRNVPSRSSRGLFGAIAGFIEGGWSGLVAGWY
GFQHSNDQGVGMAADRDSTQKAIDKITSKVNNIVDKMNKQYEIIDHEFSEVETRLNMINN
KIDDQIQDIWAYNAELLVLLENQKTLDEHDANVNNLYNKVKRALGSNAVEDGKGCFELYH
KCDDQCMETIRNGTYNRRKYQEESKLERQKIEGVKLESEGTYKILTIYSTVASSLVIAMG
FAAFLFWAMSNGSCRRNICI
>gi|294712732|gb|ADF29687.1| hemagglutinin [Influenza A virus (A/chicken/Yunnan/YC12/2007(H9N2))]
METISLITMLLVVTVSNADKICIGYQSTNSTETVDTLTENNVPVTHAKELLHTEHNGMLC
ATNLGHPLILDTCTIEGLIYGNPSCDLLLGGREWSYIVERPSAVNGLCYPGNVENLEELR
SLFSSASSYQRIQIFPDTIWNVSYSGTSKACSDSFYRSMRWLTQKNNAYPIQDAQYTNNR
EKNILFMWGINHPPTDTAQTNLYTRTDTTTSVATEEINRTFKPLIGPRPLVNGLQGRIDY
YWSVLKPGQTLRIRSNGNLIAPWYGHILSGESHGRILKTDLKRGSCTVQCQTEKGGLNTT
LPFQNVSKYAFGNCSKYVGIKSLKLAVGLRNVPSRSSRGLFGAIAGFIEGGWSGLVAGWY
GFQHSNDQGVGMAADRDSTQKAIDKIKSKVNNVVDKMNKQYEIIDHEFSEVETRLNMINN
KIDDRIQDIWAYNAELLVLLENQKTLDEHDANVNNLYNKVKRALGSNAVEDGKGCFELYH
KCDDQCMETIRNGTYNRRKYQEESKLERQKIEGVKLEYEGTYKILTIYSTVASSLVIAMG
FAAFLFWAMSNGSCRCNICI
>gi|188504879|gb|ACD56593.1| hemagglutinin [Influenza A virus (A/chicken/Yunnan/qujing09/07(H9N2))]
METISLITMLLVVTVSNADKICIGYQSTNSTETVDTLTENNVPVTHAKELLHTEHNGMLC
ATNLGHPLILDTCTIEGLIYGNPSCDLLLGGREWSYIVERPSAVNGLCYPGNVENLEELR
SLFSSASSYQRIQIFPDTIWNVSYSGTSKACSDSFYRSMRWLTQKNNAYPIQDAQYTNNR
EKNILFMWGINHPPTDTTQTNLYTRTDTTTSVATEEINRTFKPLIGPRPLVYGLQGRIDY
YWAVLKPGQTLRVRSNGNLIAPWYGHILSGESHGRILKTDLNSGNCVVQCQTERGGLNTT
LPFQDVSKYAFGNCSKYVGIKSLKLAVGLRNVPSRSSRGLFGAIAGFIEGGWSGLVAGWY
GFQHSNDQGVGMAADRDSTQKAIDKITSKVNNIVDKMNKQYEIIDHEFSEVETRLNMINN
KIDDQIQDIWAYNAELLVLLENQKTLDEHDANVNNLYNKVKRALGSNAVEDGKGCFELYH
KCDDQCMETIRNGTYNRRKYQEESKLERQKIEGVKLESEGTYKILTIYSTVASSLVIAMG
FAAFLFWAMSNGSCRRNICI
>gi|188504873|gb|ACD56590.1| hemagglutinin [Influenza A virus (A/chicken/Yunnan/chuxiong07/07(H9N2))]
METISLITMLLVVTVSNADKICIGYQSTNSTETVDTLTENNVPVTHAKELLHTEHNGMLC
ATNLGHPLILDTCTIEGLIYGNPSCDLLLGGREWSYIVERPSAVNGLCYPGNVENLEELR
SLFSSASSYQRIQIFPDTIWNVSYSGTSKACSDSFYRSMRWLTQKNNAYPIQDAQYTNNR
EKNILFMWGINHPPTDTAQTNLYTRTDTTTSVATEEINRTFKPLIGPRPLVNGLQGRFDY
YWSVLKPGQTLRVRSNGNLIAPWYGHILSGEEPGRILKTDLKRGSCTVQCQTEKRWLNTT
LPFQNVSKYAFGNCSKYVGIKSLKLAVGLRNVLSRSSRGLFGAIAGFIEGGWSGLVAGWY
GFQHSNDQGVGMAADRDSTQKAIDKITSKVNNIVDKMNKQYEIIDHEFSEVETRLNMINN
KIDDQIQDIWAYNAELLVLLENQKTLDEHDANVNNLYNKVKRALGSNAVEDGKGCFELYH
KCDDQCMETIRNGTYNRRKYQEESKLERQKIEGVKLESEGTYKILTIYSTVASSLVIAMG
FAAFLFWAMSNGSCRRNICI
>gi|188504869|gb|ACD56588.1| hemagglutinin [Influenza A virus (A/goose/Yunnan/chuxiong07/07(H9N2))]
METISLITMLLVVTVSNADKICIGYQSTNSTETVDTLTENNVPVTHAKELLHTEHNGMLC
ATNLGHPLILDTCTIEGLIYGNPSCDLLLGGREWSYIVERPSAVNGLCYPGNVENLEELR
SLFSSASSYQRIQIFPDTIWNVSYSGTSKACSDSFYRSMRWLTQKNNAYPIQDAQYTNNR
EKNILFMWGINHPPTDTAQTNLYTRTDTTTSVATEEINRTFKPLIGPRPLVNGLQGRFDY
YWSVLKPGQTLRVRSNGNLIAPWYGHILSGEEPGRILKTDLKRGSCTVQCQTEKRWLNTT
LPFQNVSKYAFGNCSKYVGIKSLKLAVGLRNVLSRSSRGLFGAIAGFIEGGWSGLVAGWY
GFQHSNDQGVGMAADRDSTQKAIDKITSKVNNIVDKMNKQYEIIDHEFSEVETRLNMINN
KIDDQIQDIWAYNAELLVLLENQKTLDEHDANVNNLYNKVKRALGSNAVEDGKGCFELYH
KCDDQCMETIRNGTYNRRKYQEESKLERQKIEGVKLESEGTYKILTIYSTVASSLVIAMG
FAAFLFWAMSNGSCRRNICI
>gi|115589698|gb|ABJ15706.1| hemagglutinin [Influenza A virus (A/chicken/Yunnan/nh/2001(H9N2))]
ISLIAILLVVTVSNADKICIGYQSTNPTRTVDTLTENNVPVTHAKELLHTEHNGMLCATN
LGHPLILNTCTIEGLIYGNPSCDQLLGGGKWSYIVERPSAVNGMCYPGNVENLEELRSLF
SSASSYQRIQIFPDTIWNVSYNGTSKACSDSFYRSMRWLTQKNNAYPIQDAQYTNNRGKS
ILFMWGINHPPTDTGQTNLYTRTDTTTSVTTEDITRTFKPMIGPRPLVNGQQGRIDYYWS
VLKPGQTLRIRSNGNLIAPWYGHILSGESHGRILKTDLNSGNCVVQCQTERGGLNTTLPF
HNVSKYAFGNCPKYVGVKSLKLAVGLRNVPARSSRGLFGAIAGFIEGGWSGLVAGWYGFQ
HSNDQGVGMAADRESTQRAIDKITSKVNNIVDKMNKQYEIIDHEFSEVETRLNMIHNKID
DQIQDIWAYNAELLVLLGNQKTLDEHDANVNNLYNKVKRALGSNAMEDGKGCFELYHKCD
DQCMETIRNGTYNRRKYKEEAKLERQKIEGVRLESEGTYKILTIYSTVASSLVIAMGFAA
FLFWAMSNGSCRCNICI
